# Supplementary material for: Leveraging heterogeneous data from GHS toxicity annotations, molecular and protein target descriptors and Tox21 assay readouts to predict and rationalise acute toxicity
Source: J Cheminform. 2019 May 31;11:36. doi: 10.1186/s13321-019-0356-5 (PMC6544914; doi:10.1186/s13321-019-0356-5)
Supplement: Supplementary file 2 — Additional file 2. Research code and data. [file 13321_2019_356_MOESM2_ESM.bz2]

Archive with 45 entries (37 files):
- code
- code/._.DS_Store
- code/.DS_Store
- code/._environment.yml
- code/environment.yml
- code/config
- code/figs
- code/output
- code/._README.txt
- code/README.txt
- code/.ipynb_checkpoints
- code/data
- code/analysis.ipynb
- code/data/preprocessed_tox21_data.csv
- code/data/pubchem_assay_ids.txt
- code/data/._.DS_Store
- code/data/.DS_Store
- code/data/ghs_data.csv
- code/data/ghs_eu.csv
- code/data/ghs_eu_n.csv
- code/data/ghs_nz.csv
- code/data/ghs_au.csv
- code/data/._pcassay_result_summary.txt
- code/data/pcassay_result_summary.txt
- code/data/.ipynb_checkpoints
- code/data/ghs_jp.csv
- code/data/rut_toxalerts.txt
- code/.ipynb_checkpoints/analysis-checkpoint.ipynb
- code/output/_moe_out.sdf
- code/output/._.DS_Store
- code/output/.DS_Store
- code/output/.__fafdrugs_summary.txt
- code/output/_fafdrugs_summary.txt
- code/output/_standardizer_out.csv
- code/output/.__toxalerts_output.csv
- code/output/_toxalerts_output.csv
- code/output/_curated_structures.smi_out_similarity_matrix.txt
- code/output/_curated_structures.smi_out_raw.txt
- code/output/.ipynb_checkpoints
- code/output/_datawarrior_output.txt
- code/output/.ipynb_checkpoints/datawarrior_input-checkpoint.csv
- code/output/.ipynb_checkpoints/toxalerts_input-checkpoint.csv
- code/figs/._.DS_Store
- code/figs/.DS_Store
- code/config/standardizer_config.xml
