# Supplementary material for: Leveraging heterogeneous data from GHS toxicity annotations, molecular and protein target descriptors and Tox21 assay readouts to predict and rationalise acute toxicity
Source: J Cheminform. 2019 May 31;11:36. doi: 10.1186/s13321-019-0356-5 (PMC6544914; doi:10.1186/s13321-019-0356-5)
Supplement: Supplementary file 2 — Additional file 2. Research code and data. [file 13321_2019_356_MOESM2_ESM.bz2 › code/environment.yml]

name: iccs-paper
channels:
  - mcs07
  - rdkit
dependencies:
  - jupyterlab
  - matplotlib=2.0.2
  - numpy=1.13.3
  - pandas=0.22.0
  - python=3.6
  - scikit-learn=0.19.1
  - scipy=1.0.1
  - seaborn=0.8.1
  - tqdm=4.28.1
  - xlrd
  - pubchempy=1.0.4
  - rdkit=2017.09.3
