# Supplementary material for: Leveraging heterogeneous data from GHS toxicity annotations, molecular and protein target descriptors and Tox21 assay readouts to predict and rationalise acute toxicity
Source: J Cheminform. 2019 May 31;11:36. doi: 10.1186/s13321-019-0356-5 (PMC6544914; doi:10.1186/s13321-019-0356-5)
Supplement: Supplementary file 2 — Additional file 2. Research code and data. [file 13321_2019_356_MOESM2_ESM.bz2 › code/README.txt]

The analysis is contained within the notebook "analysis.ipynb".

To run it, the following python and package versions are required:

    python:     3.6
    matplotlib: 2.0.2
    numpy:      1.13.3
    pandas:     0.22.0
    pubchempy:  1.0.4
    rdkit:      2017.09.3
    scipy:      1.0.1
    sklearn:    0.19.1
    seaborn:    0.8.1
    tqdm:       4.28.1

The easiest way to get set up is with conda. The following command should work, using environment.yml (supplied).

    conda env create -f environment.yml

This should create a conda environment called "iccc-paper" with the above packages.


- CHGA, Jan 2019
