# Supplementary material for: Leveraging heterogeneous data from GHS toxicity annotations, molecular and protein target descriptors and Tox21 assay readouts to predict and rationalise acute toxicity
Source: J Cheminform. 2019 May 31;11:36. doi: 10.1186/s13321-019-0356-5 (PMC6544914; doi:10.1186/s13321-019-0356-5)
Supplement: Supplementary file 2 — Additional file 2. Research code and data. [file 13321_2019_356_MOESM2_ESM.bz2 › code/analysis.ipynb]

# %% [markdown]
# Setup

# %% [markdown]
## Package imports

# %% [code]
import io
import sys
import gzip
import time
import zipfile
from collections import namedtuple
from itertools import repeat
from functools import partial
from multiprocessing import Pool, cpu_count
from multiprocessing.dummy import Pool as dPool
from multiprocessing.dummy import Process as dProcess
from multiprocessing.dummy import Queue as dQueue
from warnings import filterwarnings

import matplotlib as mpl
import matplotlib.pyplot as plt
import numpy as np
import pandas as pd
import pubchempy as pcp
import rdkit
import seaborn as sns
import scipy
import sklearn
import sklearn.metrics as mtr
from tqdm import tqdm
from rdkit import Chem
from rdkit.Chem import AllChem, Descriptors
from rdkit.Chem.Scaffolds import MurckoScaffold
from scipy import stats
from sklearn.discriminant_analysis import LinearDiscriminantAnalysis
from sklearn.ensemble import RandomForestClassifier
from sklearn.feature_selection import VarianceThreshold
from sklearn.model_selection import StratifiedKFold, train_test_split
from sklearn.neighbors import NearestNeighbors
from sklearn.pipeline import make_pipeline
from sklearn.preprocessing import StandardScaler

# %% [markdown]
## Options

# %% [markdown]
---

This notebook has a number of places where some external action needs to be performed before the analysis can continue (e.g. running a shell command). By default, whenever an external action is required, the notebook will throw an `Assertion Error` to halt execution. Once the action is completed, the boolean switch next to the `assert` statement can be toggled and execution can be resumed.

To turn off this behaviour (i.e. if you wish to run the notebook all the way through, ignoring prompts for external actions) you should set `ignore_pauses` to `True`:

# %% [code]
ignore_pauses = False

# %% [markdown]
By default, this notebook will utilise every available CPU core when running in parallel. This can be changed by setting `ncores` to a custom number.

# %% [code]
ncores = None
if not ncores:
    ncores = cpu_count()

# %% [markdown]
The following options can be adjusted according to personal preference.

# %% [code]
%matplotlib inline

pd.set_option("display.max_rows",40)
pd.set_option("display.max_columns",40)

filterwarnings("ignore")

# %% [markdown]
---

# %% [markdown]
## Versioning check

# %% [markdown]
Specify version number requirements

# %% [code]
version_requirements = {
    "python":     "3.6",
    "matplotlib": "2.0.2",
    "numpy":      "1.13.3",
    "pandas":     "0.22.0",
    "pubchempy":  "1.0.4",
    "rdkit":      "2017.09.3",
    "scipy":      "1.0.1",
    "sklearn":    "0.19.1",
    "seaborn":    "0.8.1",
    "tqdm":       "4.28.1"
}

# %% [markdown]
Check version numbers.

# %% [code]
def check_versions(v_reqs):
    def check_match(name, version, req_version):
        match = version.startswith(req_version)
        if match:
            comment = "OK!"
        else:
            comment = ("Error: " + v_reqs[name] + " is required")
        print(f'{name:15}', f'{version:>10}', f'    {comment}')
        return match
    def check_version(module_name):
        if module_name == "python":
            python_version = ".".join(map(str, sys.version_info[:3]))
            match = check_match("python", python_version, v_reqs["python"])
        else:
            module = sys.modules[module_name]
            match = check_match(module_name, module.__version__,
                                v_reqs[module_name])
        return match
    versions_ok = [check_version(module_name) for module_name in v_reqs]
    assert all(versions_ok), "Version mismatch"

# %% [code]
check_versions(version_requirements)

# %% [markdown]
## Utility functions

# %% [markdown]
Define some useful functions here, so as not to clutter the flow of the analysis.

# %% [code]
def memory_usage(x=10):
    def sizeof_fmt(num, suffix='B'):
        ''' By Fred Cirera, after
        https://stackoverflow.com/a/1094933/1870254'''
        for unit in ['','Ki','Mi','Gi','Ti','Pi','Ei','Zi']:
            if abs(num) < 1024.0:
                return "%3.1f%s%s" % (num, unit, suffix)
            num /= 1024.0
        return "%.1f%s%s" % (num, 'Yi', suffix)
    big_variables = sorted(
        ((name, sys.getsizeof(value)) for name, value in globals().items()),
        key= lambda x: -x[1]
    )
    biggest_variables = big_variables[:x]
    for name, size in biggest_variables:
        print("{:>30}: {:>8}".format(name,sizeof_fmt(size)))
        
# Convert one thing to another using a dictionary
def convert_w_dict(key, dictionary, process=None):
    try: out = dictionary[key]
    except KeyError: out = None
    else:
        if process:
            out = process(out)
    return out

# Make bulk requests from PubChem
def make_pubchem_requests(request, inputs, pb_desc=None, chunk_requests=True):
    WAIT = 0.2     # Obey PubChem's "≤ 5 requests per second" rule
    THREADS = 5    # Obey PubChem's "≤ 300s running time per min" rule
    
    num_inputs = len(inputs)
    
    if chunk_requests:
        # Timeout after 30s, so keep request size reasonably small
        # Min requests = min(THREADS, num_inputs), max request size = 50
        num_requests = int(max(np.ceil(num_inputs/50),
                               min(THREADS, num_inputs)))
        inputs = [list(x) for x in np.array_split(inputs, num_requests)]
    else:
        num_requests = num_inputs
    
    def throttler(inputs, input_queue):
        for i in inputs:
            input_queue.put(i)
            time.sleep(WAIT)
        return
    
    def make_request(input_queue):
        next_input = input_queue.get()
        num_failures = 0
        while True:
            try:
                result = request(next_input)
                break
            except pcp.PubChemHTTPError as e:
                if failures > 20:
                    raise e
                else:
                    # Exponential backoff, always wait at least WAIT
                    k = np.random.randint(1, 1 + (2 ** num_failures))
                    time.sleep(k * WAIT)
                    num_failures += 1
        return result
    
    input_queue = dQueue()
    p = dProcess(target=throttler,
                      args=(inputs, input_queue))
    p.start()
    
    with dPool(min(THREADS, num_requests)) as pool:
        tasks = tqdm(pool.imap(make_request,
                               repeat(input_queue, num_requests)),
                     desc=pb_desc, total=num_requests, unit="req")
        results = [result for result in tasks]
    
    p.join()
    return results

# Define parallelized version of pandas' apply()
def p_apply(func, df, ncores=ncores, **kwargs):
    chunked_df = np.array_split(df, ncores)
    map_func = pd.DataFrame.apply
    args_lists = []
    if len(df.shape) == 1:
        map_func = partial(pd.Series.apply,
                           func=func, **kwargs)
    else:
        map_func = partial(pd.DataFrame.apply,
                           func=func, **kwargs)
    with Pool(ncores) as pool:
        out = pd.concat(pool.map(map_func, chunked_df))
    return out

# Convert probabilistic predictions to binary, at a given threshold
def predict_at_thresh(prob_predictions, threshold):
    predictions = []
    for prediction in prob_predictions[:,1]:
        if prediction > threshold:
            predictions.append(1)
        else:
            predictions.append(0)
    return np.array(predictions)

# Round a number expressed in scientific notation to 3sf
def round_exp(num):
    return '{:0.2e}'.format(num)

# Calculate Cohen's D, a measure of effect size
def cohens_d(x1, x2):
    n1, n2 = len(x1), len(x2)
    s1, s2 = np.var(x1, ddof=1), np.var(x2, ddof=1)
    s = np.sqrt(((n1 - 1) * s1 + (n2 - 1) * s2) / (n1 + n2 - 2))
    u1, u2 = np.mean(x1), np.mean(x2)
    return (u1 - u2) / s

# %% [markdown]
# Data wrangling

# %% [markdown]
## Chemical structure curation

# %% [markdown]
### Data download

# %% [markdown]
---

First, acquire structure file from [EPA ToxCast](https://doi.org/10.23645/epacomptox.6062551) (last retrieved December 2018).

Save file `DSSTox_Oct_2015/DSSTox_ToxCastRelease_20151019.zip`.

Extract files `DSSTox_ToxCastRelease_20151019.xlsx` and `TOX21IDs_v4b_23Oct2014_QCdetails.xlsx` to folder `data`.

Once this is complete, change the value of `data_downloaded` to `True`:

# %% [code]
data_downloaded = False

# %% [code]
assert data_downloaded or ignore_pauses , "Download data before continuing"

# %% [markdown]
---

# %% [markdown]
Import DSSTox file from ToxCast release 2015-10-19.

# %% [code]
dsstox_name = "data/DSSTox_ToxCastRelease_20151019.xlsx"
dsstox = pd.read_excel(dsstox_name)
dsstox.shape

# %% [code]
dsstox.head()

# %% [markdown]
### Pre-standardization curation

# %% [markdown]
Discard compounds with no CAS number

# %% [code]
dsstox_w_cas = dsstox[-dsstox['Substance_CASRN'].str.startswith("NOCAS")].copy()
dsstox_w_cas.shape

# %% [markdown]
Check which substance types are included in dataset.

# %% [code]
dsstox_w_cas["Substance_Type"].unique()

# %% [markdown]
Discard mixtures/formulations, polymers and macromolecules.

# %% [code]
dsstox_filtered = dsstox_w_cas[-dsstox_w_cas["Substance_Type"].isin(['Mixture/Formulation', 'Polymer', 'Macromolecule'])].copy()
dsstox_filtered.shape

# %% [markdown]
Retrieve SMILES from PubChem for those compounds without a SMILES string.

# %% [code]
# ToxCast CHID to PubChem CID conversion provided by QC file
qcdetails_name = "data/TOX21IDs_v4b_23Oct2014_QCdetails.xlsx"
lookup_table = pd.read_excel(qcdetails_name)[["ToxCast_chid","PUBCHEM_SID"]]
lookup_table = lookup_table.dropna().astype({"PUBCHEM_SID":int,
                                             "ToxCast_chid":int})

# %% [code]
# Create lookup dictionaries
chid_to_pcsid = lookup_table.set_index("ToxCast_chid")["PUBCHEM_SID"].to_dict()
pcsid_to_chid = lookup_table.set_index("PUBCHEM_SID")["ToxCast_chid"].to_dict()

# %% [code]
# Add PCSID column to DSSTox dataframe
dsstox_filtered["PCSID"] = (
    # Can't have an int column with NaNs, so prefer str to float
    dsstox_filtered["ToxCast_chid"].apply(convert_w_dict,
                                          args=(chid_to_pcsid, str))
)

# %% [code]
def make_pcsid_to_smiles(pcsids):
    def lookup_pccids_from_pcsids(pcsids):
        out = {}
        subs = pcp.get_substances(pcsids)
        for sub in subs:
            out[sub.sid] = sub.to_dict()["standardized_cid"]
        return out
    results = make_pubchem_requests(
        lookup_pccids_from_pcsids, pcsids,
        pb_desc="Looking up PCCIDs from PCSIDs"
    )
    pcsids_to_pccids = {}
    for result in results:
        pcsids_to_pccids.update(result)
        
    def lookup_smiles_from_pccids(pccids):
        out = {}
        comps = pcp.get_compounds(pccids)
        for comp in comps:
            out[comp.cid] = comp.to_dict()["isomeric_smiles"]
        return out
    results = make_pubchem_requests(
        lookup_smiles_from_pccids, list(pcsids_to_pccids.values()),
        pb_desc="Retrieving SMILES from PCCIDs"
    )
    
    pccids_to_smiles = {}
    for result in results:
        pccids_to_smiles.update(result)

    out = {}
    for pcsid, pccid in pcsids_to_pccids.items():
        try:
            out[pcsid] = pccids_to_smiles[pccid]
        except KeyError:
            pass
    return out

def make_casrn_to_smiles(casrns):
    out = {}
    def lookup_smiles_from_casrn(casrn):
        comp = pcp.get_compounds(casrn, "name")[0]
        smiles = comp.to_dict()["isomeric_smiles"]
        return casrn, smiles
    results = make_pubchem_requests(
        lookup_smiles_from_casrn, casrns,
        pb_desc="Retrieving SMILES from CAS nos",
        chunk_requests = False    # Can only look up one CAS no at a time
    )
    for casrn, smiles in results:
        out[casrn] = smiles
    return out

def make_chid_to_smiles(df, smiles_col, chid_col, pcsid_col, casrn_col):
    no_smiles = pd.isnull(df[smiles_col]) | (df[smiles_col] == "FAIL")
    df_no_smiles = df[no_smiles].copy()
    no_pcsids = pd.isnull(df_no_smiles[pcsid_col])
    pcsids_to_lookup = df_no_smiles[pcsid_col][-no_pcsids].astype(int)
    casrns_to_lookup = df_no_smiles[casrn_col][no_pcsids]
    pcsid_to_smiles = make_pcsid_to_smiles(pcsids_to_lookup)
    casrn_to_smiles = make_casrn_to_smiles(casrns_to_lookup)
    chid_to_smiles = df.set_index(chid_col)[smiles_col].to_dict()
    def dict_filler(row):
        if row[pcsid_col]:
            pcsid = int(row[pcsid_col])
            chid_to_smiles[row[chid_col]] = pcsid_to_smiles[pcsid]
        else:
            chid_to_smiles[row[chid_col]] = casrn_to_smiles[row[casrn_col]]
    df_no_smiles.apply(dict_filler, axis="columns")
    return chid_to_smiles

# %% [code]
# Use PubChem to complete a CHID to SMILES lookup dictionary
chid_to_smiles = make_chid_to_smiles(
    dsstox_filtered, "Structure_SMILES",
    "ToxCast_chid", "PCSID", "Substance_CASRN"
)

# %% [code]
# Fill missing SMILES
dsstox_filtered["New_SMILES"] = (
    dsstox_filtered["ToxCast_chid"].apply(convert_w_dict,
                                          args=(chid_to_smiles,))
)

# %% [code]
dsstox_filtered["New_SMILES"].isnull().any()

# %% [markdown]
### Standardization

# %% [markdown]
Export data for standardization.

# %% [code]
unstandardized_structures = dsstox_filtered[
    ["ToxCast_chid", "Substance_CASRN", "New_SMILES"]
]
unstandardized_structures.columns = ["CHID", "CASRN", "SMILES"]
unstandardized_structures.shape

# %% [code]
unstandardized_structures.to_csv("output/unstandardized_structures.csv",
                                 index=False)

# %% [markdown]
---

Standardization requires the use of [ChemAxon JChem 17.25.0](https://chemaxon.com/) (available via "older downloads" as of December 2018). JChem is free to use for academic purposes.

Once installed, run the following command:
```
standardize -c config/standardizer_config.xml output/unstandardized_structures.csv -f csv -o output/standardizer_out.csv
```
A non-proprietary alternative for standardization is provided by "eTox" standardizer developed by [Francis Atkinson](https://github.com/flatkinson/standardiser)

If access to JChem is not available, or to avoid intsallation, the file `output/_standardizer_out.csv` is provided as a convenience. To use this file in the subsequent workflow run:
```
cp output/_standardizer_out.csv output/standardizer_out.csv
```
Once this is complete, change the value of `standardization_complete` to `True`:

# %% [code]
standardization_complete = False

# %% [code]
assert standardization_complete or ignore_pauses, (
    "Complete standardization before continuing"
)

# %% [markdown]
---

# %% [markdown]
Check whether standardization gives the expected result.

# %% [code]
standardizer_out_name = "output/standardizer_out.csv"
standardizer_check_name = "output/_standardizer_out.csv"
with open(standardizer_out_name, "r") as file: data = file.read()
with open(standardizer_check_name, "r") as file: _data = file.read()
assert(data == _data), "Standardizer output isn't as expected"
del data, _data

# %% [markdown]
### Post-standardization curation

# %% [markdown]
Import standardized compounds.

# %% [code]
standardized = pd.read_csv("output/standardizer_out.csv")
standardized.rename(columns={'mol':'SMILES'}, inplace=True)
standardized.shape

# %% [code]
standardized.head()

# %% [markdown]
Parse molecules using RDKit.

# %% [code]
standardized["mol"] = standardized["SMILES"].apply(Chem.MolFromSmiles)

# %% [markdown]
Inspect compounds and remove compounds which RDkit can't parse.

# %% [code]
standardized[standardized["mol"].isna()]

# %% [code]
standardized = standardized[-standardized["mol"].isna()]

# %% [markdown]
Remove inorganic compounds.

# %% [code]
def carbon_checker(m):
    if not m:
        return None
    has_carbon = False
    for atom in m.GetAtoms():
        if atom.GetAtomicNum() == 6:
            has_carbon = True
    return has_carbon

# %% [code]
has_carbon = standardized["mol"].apply(carbon_checker)
standardized_filtered = standardized[has_carbon == True]
standardized_filtered.shape

# %% [markdown]
Remove compounds containing heavy metals.

# %% [code]
def heavymetal_checker(m):
    if not m:
        return None
    has_heavymetal = False
    for atom in m.GetAtoms():
        if 20 < atom.GetAtomicNum() < 31:
            has_heavymetal = True
        if 38 < atom.GetAtomicNum() < 53:
            has_heavymetal = True
        if 53 < atom.GetAtomicNum():
            has_heavymetal = True
    return has_heavymetal

# %% [code]
has_heavymetals = standardized_filtered["mol"].apply(heavymetal_checker)
standardized_filtered = standardized_filtered[has_heavymetals == False]
standardized_filtered.shape

# %% [markdown]
Remove high molecular weight compounds.

# %% [code]
weights = standardized_filtered["mol"].apply(Descriptors.MolWt)
standardized_filtered = standardized_filtered[weights <= 1000]
standardized_filtered.shape

# %% [markdown]
### Duplicate removal

# %% [markdown]
Create copy of data to work on.

# %% [code]
compounds = standardized_filtered.copy()

# %% [markdown]
Calculate InChIs.

# %% [code]
compounds["InChI"] = p_apply(Chem.MolToInchi, compounds["mol"])

# %% [markdown]
Discard all duplicates without a GHS label.

# %% [code]
ghs_data = pd.read_csv("data/ghs_data.csv")
compounds_w_ghs = compounds.merge(
    ghs_data[["CHID","o_tox"]], on="CHID"
)
duplicated = compounds_w_ghs[compounds_w_ghs["InChI"].duplicated(keep=False)]
no_ghs_duplicated = duplicated[duplicated["o_tox"].isnull()]
compounds_wo_noghsdups = compounds_w_ghs.drop(no_ghs_duplicated.index,0)
compounds_wo_noghsdups.shape

# %% [markdown]
Discard duplicates of compounds unchanged by standardization protocol.

# %% [code]
# Calculate InChIs for unstandardized compounds
compounds_wo_noghsdups.rename(columns={'SMILES':'SMILES_stdized'},
                              inplace=True)
stdized_v_unstdized = compounds_wo_noghsdups.merge(unstandardized_structures)
stdized_v_unstdized.rename(columns={'SMILES':'SMILES_unstdized'},
                            inplace=True)
mols_unstdized = (
    stdized_v_unstdized["SMILES_unstdized"].apply(Chem.MolFromSmiles)
)
stdized_v_unstdized["InChI_unstdized"] = (
    p_apply(Chem.MolToInchi, mols_unstdized)
)

# %% [code]
# Identify those compounds with the same InChI as their "unstandardized" form.
stdized_v_unstdized["already_stdized"] = (
    stdized_v_unstdized["InChI"] == stdized_v_unstdized["InChI_unstdized"]
)

# %% [code]
# Group compounds into sets of duplicates
inchi_to_dup_gp = (stdized_v_unstdized
                   .set_index("InChI")["CHID"].to_dict())
grouped_compounds = stdized_v_unstdized.copy()
grouped_compounds["CHID_group"] = (
    grouped_compounds["InChI"].apply(convert_w_dict, args=(inchi_to_dup_gp,))
)

# %% [code]
# Get IDs of duplicate sets
duplicates = (
    grouped_compounds[grouped_compounds["InChI"].duplicated(keep=False)]
)
duplicate_sets_ids = duplicates["CHID_group"].unique()

# %% [code]
# Identify discardable members of duplicate sets which contain a
# "pre-standardized" compound
discardable = []
for duplicate_set in duplicate_sets_ids:
    data_table = duplicates[duplicates["CHID_group"] == duplicate_set].copy()
    if data_table["already_stdized"].any():
        discardable += list(data_table[-data_table["already_stdized"]]["CHID"])
    else:
        continue

# %% [code]
# Remove discardable compounds
compounds = (
    stdized_v_unstdized[-stdized_v_unstdized["CHID"].isin(discardable)]
)
compounds.shape

# %% [markdown]
Now the least useful duplicates have been removed, discard all remaining duplicates.

# %% [code]
final_compounds = compounds[-compounds["InChI"].duplicated(keep=False)]
final_compounds.reset_index(drop=True, inplace=True)
final_compounds.shape

# %% [markdown]
### Export data

# %% [markdown]
Output a SMILES file.

# %% [code]
structures_out = final_compounds[["SMILES_stdized", "CHID"]]
structures_out.to_csv("output/curated_structures.smi", sep=" ",
                      index=False, header=False)

# %% [markdown]
Output a CSV file.

# %% [code]
structures_out.to_csv("output/curated_structures.csv",
                      index=False)

# %% [markdown]
Output an SDF file.

# %% [code]
out_mols = []
chids = list(final_compounds["CHID"])
for index, mol in enumerate(final_compounds["mol"]):
    chid = chids[index]
    mol.SetProp("_Name",str(chid))
    AllChem.Compute2DCoords(mol)
    out_mols.append(mol)
w = Chem.SDWriter('output/curated_structures.sdf')
for m in out_mols: w.write(m)

# %% [markdown]
## Molecular descriptor calculation

# %% [markdown]
---

Before molecular descriptor calculation, tautomerisation is performed using JChem:

```
cxcalc majortautomer -H 7.4 -f sdf curated_structures.csv > cxcalc_out.sdf
```

The authors are not aware of any suitable non-proprietary alternatives to JChem for calculating majority tautomers at a given pH.

Molecular descriptor generation requires the use of the [Chemical Computing Group's Molecular Operating Environment (MOE) 2018.01](https://www.chemcomp.com/MOE-Molecular_Operating_Environment.htm):

```
sddesc -class 2D -nocalc rsynth cxcalc_out.sdf -o moe_out.sdf
```

(Calculation of `rsynth` is excluded because this descriptor calculation wasn't working when the analysis was performed.)

N.B. This command may take a long time to run.

Free alternatives to MOE for generating descriptors include [PaDEL-Descriptor](http://www.yapcwsoft.com/dd/padeldescriptor/) and [RDKit](https://www.rdkit.org).

If access to JChem/MOE is not available, or to avoid installation, the file `output/_moe_out.sdf` is provided as a convenience. To use this file in the subsequent workflow run:

```
cp output/_moe_out.sdf output/moe_out.sdf`
```

Once complete, change the value of `desc_complete` to `True`:

# %% [code]
desc_complete = False

# %% [code]
assert desc_complete or ignore_pauses, (
    "Calculate molecular descriptors before continuing"
)

# %% [markdown]
---

# %% [markdown]
Check whether descriptor calculation gives the expected result.

# %% [code]
moe_out_name = "output/moe_out.sdf"
moe_check_name = "output/_moe_out.sdf"
with open(moe_out_name, 'r') as file: data = file.read()
with open(moe_check_name, 'r') as file: _data = file.read()
assert(data == _data), "MOE output isn't as expected"
del data, _data

# %% [markdown]
Import MOE descriptors

# %% [code]
# Read file
with open(moe_out_name, "r") as moe_out:
    moe_data = moe_out.read()

# Extract descriptors
mol_blocks = moe_data.split('$$$$\n')[:-1]
property_names = []
properties_1st_m = mol_blocks[0].split('\n>')[1:]
for p in properties_1st_m:
    property_name = p.splitlines()[0].partition('<')[2].rpartition('>')[0]
    property_names.append(property_name)
colnames = property_names
def get_data(mol_block):
    properties_nth_m = mol_block.split('\n>')[1:]
    return [prop.splitlines()[1] for prop in properties_nth_m]
data_by_mols = [get_data(mol_block) for mol_block in mol_blocks]

# Convert to DataFrame
data_by_descriptors = [pd.to_numeric(i) for i in zip(*data_by_mols)]
data_by_descriptors = dict(zip(colnames, data_by_descriptors))
moe_descriptors = pd.DataFrame(data_by_descriptors, columns=colnames)

# Remove index column inserted by cxcalc
moe_descriptors.drop("_MOLCOUNT", 1, inplace=True)

# Use CHID as index
moe_descriptors.set_index("CHID", inplace=True)

# Delete (large!) moe_data variable
del moe_data

# %% [markdown]
MOE provides several partial charge descriptors in duplicate, under different names, for compatability reasons. See the MOE documentation, "15. Cheminformatics" > "Calculate Descriptors" > "Partial Charge Descriptors".

Remove these duplicates.

# %% [code]
# Inspect duplicate columns
moe_descriptors.columns[moe_descriptors.T.duplicated(keep=False)]

# %% [code]
# Discard the duplicated descriptors
moe_descriptors = moe_descriptors.drop(columns=["PC+", "PC-", "RPC+", "RPC-"])

# %% [markdown]
Inspect final MOE descriptor data frame.

# %% [code]
moe_descriptors.head()

# %% [markdown]
## Protein target descriptor calculation

# %% [markdown]
### Generate protein target predictions

# %% [markdown]
---

Standardization requires the use of [PIDGIN v2](https://github.com/lhm30/PIDGINv2) (last accessed 2018-12-12). PIDGIN v2 is completely free to use.

Once installed, run the following commands:

```
python2 predict_raw.py output/curated_structures.smi n "Homo sapiens (Human)"
python2 sim_to_train.py output/curated_structures.smi n "Homo sapiens (Human)"
```

(Replace `n` with the number of cores to be used.)

N.B. `sim_to_train.py` may take a long time to run.

To avoid installation, the files `output/_curated_structures.smi_out_raw.txt` and `output/_curated_structures.smi_out_similarity_matrix.txt` are provided as a convenience. To use these file in the subsequent workflow run:

```
cp output/_curated_structures.smi_out_raw.txt output/curated_structures.smi_out_raw.txt
cp output/_curated_structures.smi_out_similarity_matrix.txt output/curated_structures.smi_out_similarity_matrix.txt
```

Once this is done, change the value of `pidgin_complete` to `True`:

# %% [code]
pidgin_complete = False

# %% [code]
assert pidgin_complete or ignore_pauses, (
    "Calculate molecular descriptors before continuing"
)

# %% [markdown]
---

# %% [markdown]
Check PIDGIN scripts have yielded expected results.

# %% [code]
pidgin_out_name = "output/curated_structures.smi_out_raw.txt"
pidgin_check_name = "output/_curated_structures.smi_out_raw.txt"
with open(pidgin_out_name, 'r') as file: data = file.read()
with open(pidgin_check_name, 'r') as file: _data = file.read()
assert(data == _data), "PIDGIN output isn't as expected"
del data, _data

# %% [code]
p_sim_out_name = "output/curated_structures.smi_out_similarity_matrix.txt"
p_sim_check_name = "output/_curated_structures.smi_out_similarity_matrix.txt"
with open(p_sim_out_name, 'r') as file: data = file.read()
with open(p_sim_check_name, 'r') as file: _data = file.read()
assert(data == _data), "PIDGIN similarities aren't as expected"
del data, _data

# %% [markdown]
Read in raw PIDGIN output.

# %% [code]
pidgin_out = pd.read_csv(pidgin_out_name, sep="\t")
pidgin_out.shape

# %% [code]
pidgin_out.head()

# %% [markdown]
Clean up the raw output

# %% [code]
def tidy_pidgin_out(raw_out):
    out = raw_out.copy()
    out = out.transpose()
    out.columns = out.loc["Uniprot"]
    out.drop(index=["Uniprot", "Pref_Name", "Gene ID", "Target_Class",
                    "Organism", "PDB_ID", "DisGeNET_Diseases_0.06",
                    "ChEMBL_First_Published"],
            inplace=True, errors="ignore")
    out.rename_axis("CHID", axis="rows", inplace=True)
    out.rename_axis("Uniprot", axis="columns", inplace=True)
    out = out.apply(pd.to_numeric)
    out.index = out.index.map(int)
    return out

# %% [code]
pidgin_out = tidy_pidgin_out(pidgin_out)
pidgin_out.shape

# %% [code]
pidgin_out.head()

# %% [markdown]
### Filter models

# %% [markdown]
#### Filter by estimated recall

# %% [markdown]
Read in similarity matrix

# %% [code]
similarity_matrix = pd.read_csv(p_sim_out_name, sep='\t')
similarity_matrix.shape

# %% [code]
similarity_matrix.head()

# %% [markdown]
Clean up raw similarity matrix.

# %% [code]
similarity_matrix = tidy_pidgin_out(similarity_matrix)
similarity_matrix.shape

# %% [code]
similarity_matrix.head()

# %% [markdown]
Create an overlap matrix (i.e. `True` where that compound's fingerprint is in the training set, `False` otherwise).

# %% [code]
overlap_matrix = similarity_matrix.copy()
overlap_matrix = overlap_matrix.applymap(lambda x : True if x == 1 else False)

# %% [code]
overlap_matrix.head()

# %% [code]
overlap_matrix.sum(1).head(10)

# %% [markdown]
Estimate per-model recall using compounds present in the training set.

# %% [code]
def calc_per_targ_recall(target_overlap):
    uniprot = target_overlap.name
    result = {"Recall":None,
              "True actives":[], "Known actives":[]}
    try:
        predictions = pidgin_out[uniprot]
    except KeyError:
        pass
    else:
        overlap_predictions = predictions[target_overlap]
        num_known_actives = len(overlap_predictions)
        if num_known_actives > 0:
            true_actives = overlap_predictions[overlap_predictions > 0.5]
            num_true_actives = len(true_actives)
            result["Recall"] = num_true_actives / num_known_actives
            result["True actives"] = true_actives.index.values
            result["Known actives"] = overlap_predictions.index.values
    return result

# %% [code]
target_recall = pd.DataFrame.from_records(
    overlap_matrix.apply(calc_per_targ_recall, 0), index=overlap_matrix.columns
)

# %% [code]
target_recall[-target_recall["Recall"].isna()].head(20)

# %% [markdown]
Filter models based on estimated recall and applicability domain.

# %% [code]
# Only keep models for which we can estimate recall
recall_filtered = target_recall[-target_recall["Recall"].isna()]
recall_filtered.shape

# %% [code]
# Only keep models for which estimated recall is over 0.5
recall_filtered = recall_filtered[recall_filtered["Recall"] > 0.5]
recall_filtered_uniprots = recall_filtered.index.values
len(recall_filtered_uniprots)

# %% [markdown]
#### Filter by applicability domain

# %% [markdown]
Filter models keep only those with an average similarity to dataset of 0.25.

# %% [code]
ad_filtered = similarity_matrix.loc[:,similarity_matrix.mean() > 0.25]
ad_filtered_uniprots = ad_filtered.columns.values
len(ad_filtered_uniprots)

# %% [markdown]
#### Apply filters

# %% [markdown]
Identify models which pass both filteres.

# %% [code]
keepers = [x for x in recall_filtered_uniprots if x in ad_filtered_uniprots]
len(keepers)

# %% [markdown]
Keep only these models.

# %% [code]
pidgin_descriptors = pidgin_out[keepers].copy()
pidgin_descriptors.shape

# %% [markdown]
### Incorporate known actives

# %% [markdown]
Set probability of known actives to 1 (i.e. certainty).

# %% [code]
pidgin_descriptors[overlap_matrix[list(keepers)]] = 1

# %% [markdown]
Perform some sanity checks.

# %% [code]
print(overlap_matrix.loc[20006, "P00915"],
      overlap_matrix.loc[20006, "P28335"],
      overlap_matrix.loc[20057, "P42574"],
      overlap_matrix.loc[20058, "P42574"])

# %% [code]
assert (pidgin_out.loc[20006, "P00915"] < 1)
assert (pidgin_descriptors.loc[20006, "P00915"] == 1)

assert(
    pidgin_out.loc[20006, "P28335"] == pidgin_descriptors.loc[20006, "P28335"]
)

assert (pidgin_out.loc[20057, "P42574"] < 1)
assert (pidgin_descriptors.loc[20057, "P42574"] == 1)

assert (
    pidgin_out.loc[20058, "P42574"] == pidgin_descriptors.loc[20058, "P42574"]
)

# %% [code]
# Delete large redundant objects
del pidgin_out, similarity_matrix

# %% [markdown]
## Tox21 descriptor collation

# %% [markdown]
### Data download

# %% [markdown]
---

Tox21 assay files were extracted from PubChem on [date]. PubChem BioAssay was searched for `"Tox21"[SourceName]`. This resulted in 192 Assay IDs, which are given in the file `data/pubchem_assay_ids.txt`. PubChem's [BioAssay Download Service](https://pubchem.ncbi.nlm.nih.gov/assay/assaydownload.cgi) was used to download the data for these Assay IDs as a zip archive.

This archive should be saved to `data/pubchem_tox21.zip`.

Once complete, change the value of `tox21_complete` to `True`:

# %% [code]
tox21_complete = False

# %% [code]
assert tox21_complete or ignore_pauses, (
    "Download Tox21 data from PubChem before continuing"
)

# %% [markdown]
The PubChem archive is too large to be conveniently distributed with this notebook. If it is not possible to download the archive, a copy of the pre-extracted and pre-processed data is included at `data/preprocessed_tox21_data.csv`.

To use this data, and skip the download and extraction, set `use_preprocessed_data` to `True`:

# %% [code]
use_preprocessed_data = False

# %% [markdown]
---

# %% [markdown]
Extract data from zip archive

# %% [code]
def read_assay_file(assay_filename, zip_filename):
    # Read assay file
    with zipfile.ZipFile(zip_filename, "r") as zf:
        with gzip.open(zf.open(assay_filename)) as af:
            raw_data = af.read()
    # Variable no of lines after header are just info, have no data.
    data_start = 0
    lines = raw_data.splitlines()
    while True:
        line = lines.pop(0)
        if line.startswith(b'1,'): break
        else: data_start += 1
    header_info_rows = range(1, data_start)
    # Read data
    assay_data = pd.read_csv(
        io.BytesIO(raw_data),
        usecols=["PUBCHEM_SID", "PUBCHEM_ACTIVITY_SCORE"],
        dtype={"PUBCHEM_SID":int, "PUBCHEM_ACTIVITY_SCORE":int},
        skiprows=header_info_rows
    )
    # Tidy data
    assay_data.set_index("PUBCHEM_SID", inplace=True)
    assay_id = assay_filename.split(".")[0]
    scores = assay_data["PUBCHEM_ACTIVITY_SCORE"].rename(assay_id)
    return scores

def extract_tox21_data(zip_filename):
    # Read the assay files
    with zipfile.ZipFile(zip_filename, "r") as zf:
        filenames = zf.namelist()
    chunksize = int(len(filenames) / (5 * ncores))
    read_assay_file_zf = partial(read_assay_file, zip_filename=zip_filename)
    with Pool(ncores) as pool:
        tasks = tqdm(pool.imap(read_assay_file_zf, filenames, chunksize),
                     "Reading data from zip", total=len(filenames),
                     unit="file")
        results = [x for x in tasks]
    # Tidy output
    df = pd.concat(results, "columns")
    df.rename_axis("PUBCHEM_ASSAY_ID", "columns", inplace=True)
    df.sort_index(0, inplace=True)
    df.sort_index(1, inplace=True)
    return df

# %% [code]
if not use_preprocessed_data:
    tox21_data = extract_tox21_data("data/pubchem_tox21.zip")

# %% [markdown]
### Data curation

# %% [markdown]
#### Convert PubChem PCSIDs to ToxCast CHIDs

# %% [markdown]
Lookup CHIDs from PubChem for PCSIDs not already in our PCSID-to-CHID dictionary.

# %% [code]
def lookup_chids_from_pcsids(pcsids):
    out = {}
    subs = pcp.get_substances(pcsids)
    for sub in subs:
        names = sub.synonyms
        for name in names:
            if name.startswith("DSSTox_GSID"):
                chid = int(name.split("_GSID_")[1])
                out[sub.sid] = chid
    return out

def extend_pcsid_to_chid(pcsid_to_chid, pcsids):
    out = pcsid_to_chid.copy()
    new_pcsids = [x for x in pcsids if x not in pcsid_to_chid]
    results = make_pubchem_requests(lookup_chids_from_pcsids, new_pcsids,
                                    pb_desc="Retrieving missing CHIDs")
    for result in results:
        out.update(result)
    return out

# %% [code]
if not use_preprocessed_data:
    pcsid_to_chid = extend_pcsid_to_chid(
        pcsid_to_chid, list(tox21_data.index)
    )

# %% [markdown]
Convert PCSIDs to CHIDs in Tox21 data.

# %% [code]
def convert_to_chid(tox21_data_pcsid):
    df = tox21_data_pcsid.copy()
    def lookup_pcsid_to_chid(pcsid):
        try:
            chid = pcsid_to_chid[pcsid]
        except KeyError:
            chid = None
        return chid
    df["CHID"] = [lookup_pcsid_to_chid(x) for x in tox21_data.index.values]
    df = df[-df["CHID"].isna()]    # Discard substances with no CHID
    df["CHID"] = df["CHID"].astype(int)
    df.set_index("CHID", inplace=True)
    df.sort_index(0, inplace=True)
    return df

# %% [code]
if not use_preprocessed_data:
    tox21_data_chid = convert_to_chid(tox21_data)

# %% [markdown]
#### Merge repeats

# %% [markdown]
Above conversion reveals the repeats in the data (i.e. certain CHIDs correspond to multiple PCSIDs).

# %% [code]
if not use_preprocessed_data:
    len(tox21_data.index), len(tox21_data.index.unique())

# %% [code]
if not use_preprocessed_data:
    len(tox21_data_chid.index), len(tox21_data_chid.index.unique())

# %% [markdown]
Merge these repeats, using the median score.

# %% [code]
def combine_repeats(chid, df):
    chid_df = df.loc[chid]
    if len(chid_df.shape) == 1:  # i.e. 1D
        return chid_df
    else:
        with np.warnings.catch_warnings():
            np.warnings.filterwarnings(action="ignore",
                                       message="All-NaN slice encountered")
            out = chid_df.apply(np.nanmedian).rename(chid)
        return out
    
def merge_reps(tox21_data_dups):
    df = tox21_data_dups.copy()
    unique_chids = df.index.unique().values
    combine_repeats_df = partial(combine_repeats, df=df)
    chunksize = int(len(unique_chids) / (5 * ncores))
    with Pool(ncores) as pool:
        tasks = tqdm(pool.imap(combine_repeats_df, unique_chids, chunksize),
                     "Merging repeats", total=len(unique_chids), unit="comp")
        rows = [row for row in tasks]
    df_out = pd.DataFrame(rows)
    df_out.rename_axis("CHID", "rows", inplace=True)
    return df_out

# %% [code]
if not use_preprocessed_data:
    processed_tox21_data = merge_reps(tox21_data_chid)

# %% [markdown]
Read in processed data from file, if required.

# %% [code]
if use_preprocessed_data:
    processed_tox21_data = pd.read_csv("data/preprocessed_tox21_data.csv",
                                       index_col="CHID")
    processed_tox21_data.columns.name = "PUBCHEM_ASSAY_ID"

# %% [markdown]
#### Filter assays

# %% [markdown]
Read in assay info file.

# %% [code]
with open("data/pcassay_result_summary.txt", "r") as assay_info_file:
    assay_info = assay_info_file.read()

# %% [code]
assay_info_chunks = assay_info.strip().split('\n\n')

# %% [code]
print(assay_info_chunks[0])

# %% [code]
print(assay_info_chunks[-1])

# %% [code]
def parse_tox21_assay_info(assay_info_chunks):
    aids = []
    name_stems = []
    assay_types = []

    for chunk in assay_info_chunks:
        assay_lines = chunk.splitlines()
        first_line = assay_lines.pop(0)
        name = first_line.split('. ')[1]

        if ": Summary" in name:
            assay_type = "summary"
            name_stem = name.split(": ")[0]
            if  "counter screen" in name:
                assay_type = "counter screen"
                name_stem = name_stem.split(" - ")[0]

        elif "counter screen" in name:
            assay_type = "counter screen"
            name_stem = name.split(" - ")[0]

        elif " - " in name:
            split_name = name.split(" - ")
            assay_type = split_name[-1]
            if assay_type == "cell viability":
                assay_type = "counter screen"
            elif "hour" in assay_type:
                time = assay_type
                assay_type = f"cytotoxicity ({time})"
            name_stem = split_name[0]

        elif "###" in name:
            split_name = name.split(" ### ")
            assay_type = split_name[-1]
            name_stem = split_name[0]

        elif "auto fluorescence" in name:
            assay_type = "auto fluorescence"
            name_stem = name

        else:
            assay_type = "other"
            name_stem = name

        for line in assay_lines:
            if line.startswith("AID: "):
                aid = line.split(": ")[-1]

        aids.append(aid)
        name_stems.append(name_stem)
        assay_types.append(assay_type)
    assay_info_df = pd.DataFrame({"AID":aids, "Assay name stem":name_stems,
                                  "Assay type":assay_types})
    assay_info_df = assay_info_df.sort_values("Assay name stem")
    return assay_info_df

# %% [code]
assay_info_df = parse_tox21_assay_info(assay_info_chunks)

# %% [code]
assay_info_df["Assay type"].unique()

# %% [code]
filtered = assay_info_df[assay_info_df["Assay type"] != "counter screen"]
filtered = filtered[filtered["Assay type"] != "auto fluorescence"]
filtered = filtered[filtered["Assay type"] != "other"]

# %% [code]
len(filtered["AID"])

# %% [code]
processed_tox21_data.shape

# %% [code]
tox21_descriptors = processed_tox21_data[filtered["AID"]]
tox21_descriptors.shape

# %% [markdown]
#### Discard Tox21 data for discarded compounds

# %% [code]
final_compounds.shape

# %% [code]
keep = tox21_descriptors.index.isin(final_compounds["CHID"])
tox21_descriptors = tox21_descriptors.loc[keep]
tox21_descriptors.shape

# %% [markdown]
Inspect proportion of missing data

# %% [code]
tox21_descriptors.isna().sum().sum() / tox21_descriptors.size

# %% [markdown]
## Create test-training data splits

# %% [code]
final_compounds.shape

# %% [code]
ghs_data.shape

# %% [code]
ghs_data.rename({"chid":"CHID"}, axis="columns", inplace=True)
merged = final_compounds[["CHID", "SMILES_stdized"]].merge(ghs_data[["CHID","o_tox","singleton_source"]])

# %% [code]
merged.head()

# %% [markdown]
Disregard compounds not in modelling set

# %% [code]
merged = merged[-merged["o_tox"].isnull()]    # No GHS data
merged = merged[merged["o_tox"] != 4]         # Marginals
merged.shape

# %% [markdown]
### Random split

# %% [markdown]
Perform split

# %% [code]
data = merged[["CHID","SMILES_stdized","o_tox"]].copy()
data["toxic"] = data["o_tox"] < 4    # Binary toxicity class
train, test = train_test_split(data,
                               test_size=0.2,
                               random_state=201805,    # ICCS date :)
                               stratify=data["toxic"])

# %% [code]
train.shape

# %% [code]
test.shape

# %% [markdown]
Inspect class balance in splits

# %% [code]
train_class_balance = (
    train[-train["toxic"]].shape[0] / train[train["toxic"]].shape[0]
)
train_class_balance

# %% [code]
test_class_balance = (
    test[-test["toxic"]].shape[0] / test[test["toxic"]].shape[0]
)
test_class_balance

# %% [markdown]
Store splits

# %% [code]
random_train = train["CHID"].values
random_test = test["CHID"].values

# %% [markdown]
Create 10 further random splits for repeated training-testing

# %% [code]
random_trains = []
random_tests = []

for seed in (range(0,20)):
    train, test = train_test_split(data,
                                   test_size=0.2,
                                   random_state=seed,
                                   stratify=data["toxic"])
    random_trains.append(train["CHID"].values)
    random_tests.append(test["CHID"].values)

# %% [markdown]
### Scaffold split

# %% [code]
scaffold_df = merged.copy()
scaffold_df["Murcko_SMILES"] = p_apply(MurckoScaffold.MurckoScaffoldSmiles, scaffold_df["SMILES_stdized"])

# %% [code]
scaffolds = (scaffold_df.groupby(['Murcko_SMILES'])
             .count().sort_values("CHID", ascending=False))
scaffolds = scaffolds[["CHID"]].rename({"CHID":"Count"}, axis="columns")
scaffolds.head()

# %% [code]
scaffolds[scaffolds["Count"] == 1].sum()["Count"]

# %% [code]
scaffolds[scaffolds["Count"] <= 2].sum()["Count"]

# %% [code]
common_scaffolds = list(scaffolds[scaffolds["Count"] > 2].index)

# %% [code]
common_scaffolds[:10] # NB non-scaffolds count as a "common scaffold"

# %% [code]
rare_scaffold_set = scaffold_df[-scaffold_df["Murcko_SMILES"].isin(common_scaffolds)]
common_scaffold_set = scaffold_df[scaffold_df["Murcko_SMILES"].isin(common_scaffolds)]

# %% [code]
rare_class_split = (
    rare_scaffold_set[rare_scaffold_set["o_tox"] > 4].shape[0]
    / rare_scaffold_set[rare_scaffold_set["o_tox"] < 4].shape[0]
)
rare_class_split

# %% [code]
common_class_split = (
    common_scaffold_set[common_scaffold_set["o_tox"] > 4].shape[0]
    / common_scaffold_set[common_scaffold_set["o_tox"] < 4].shape[0]
)
common_class_split

# %% [code]
scaffold_train = common_scaffold_set["CHID"].values
scaffold_test = rare_scaffold_set["CHID"].values

# %% [markdown]
### Source split

# %% [code]
sources = merged.copy()
singletons = sources[sources["singleton_source"]]
singletons.shape

# %% [code]
# Maintain class balance in singleton test set
nontox_singletons = singletons[singletons["o_tox"] > 4]
tox_singletons = singletons[singletons["o_tox"] < 4]

# %% [code]
# Overall class balance
nontox_prop = sources[sources["o_tox"] > 4].shape[0] / sources.shape[0]

# 20% of dataset
test_set_size = 0.2 * sources.shape[0]

# Number of subsamples to take
n_nontox = round(nontox_prop * test_set_size)
n_tox = round((1-nontox_prop) * test_set_size)

# Proportions to take
tox_sample_size = n_tox / tox_singletons.shape[0]
nontox_sample_size = n_nontox / nontox_singletons.shape[0]

# %% [code]
_, tox_singletons = train_test_split(tox_singletons,
                                     test_size = tox_sample_size,
                                     random_state=201805)

_, nontox_singletons = train_test_split(nontox_singletons,
                                        test_size = nontox_sample_size,
                                        random_state=201805)

# %% [code]
source_test = pd.concat((tox_singletons, nontox_singletons))
source_train = sources[-sources["CHID"].isin(source_test["CHID"])]

# %% [code]
source_test.shape

# %% [code]
source_train.shape

# %% [code]
test_class_split = (
    source_test[source_test["o_tox"] > 4].shape[0]
    / source_test[source_test["o_tox"] < 4].shape[0]
)
test_class_split

# %% [code]
train_class_split = (
    source_train[source_train["o_tox"] > 4].shape[0]
    / source_train[source_train["o_tox"] < 4].shape[0]
)
train_class_split

# %% [code]
source_train = source_train["CHID"].values
source_test = source_test["CHID"].values

# %% [markdown]
Create 10 further source splits

# %% [code]
# Make function to repeat above steps
def source_train_test_split(data, seed):
    
    singletons = data[data["singleton_source"]]
    
    nontox_singletons = singletons[singletons["o_tox"] > 4]
    tox_singletons = singletons[singletons["o_tox"] < 4]
    
    # Overall class balance
    nontox_prop = data[data["o_tox"] > 4].shape[0] / data.shape[0]

    # 20% of dataset
    test_set_size = 0.2 * data.shape[0]

    # Number of subsamples to take
    n_nontox = round(nontox_prop * test_set_size)
    n_tox = round((1-nontox_prop) * test_set_size)

    # Proportions to take
    tox_sample_size = n_tox / tox_singletons.shape[0]
    nontox_sample_size = n_nontox / nontox_singletons.shape[0]
    
    _, tox_singletons = train_test_split(tox_singletons,
                                     test_size = tox_sample_size,
                                     random_state=seed)

    _, nontox_singletons = train_test_split(nontox_singletons,
                                        test_size = nontox_sample_size,
                                        random_state=seed)
    
    test = pd.concat((tox_singletons, nontox_singletons))
    train = sources[-sources["CHID"].isin(test["CHID"])]
    
    return train, test

# %% [code]
# Create 10 further source splits
source_trains = []
source_tests = []

for seed in (range(0,20)):
    train, test = source_train_test_split(sources, seed)
    source_trains.append(train["CHID"].values)
    source_tests.append(test["CHID"].values)

# %% [markdown]
# Analyses

# %% [markdown]
## GHS data processing

# %% [code]
tox_data = ghs_data[["CHID","d_tox","i_tox","o_tox"]].copy()
tox_data.set_index("CHID", inplace=True)
# Under 5 gets a "hazardous" logo, under 4 gets a "toxic" logo
tox_data["o_class"] = pd.cut(tox_data["o_tox"],
                             [0,3.5,4.5,10],
                             right=False,
                             labels=("toxic","marginal","nontoxic"))
tox_data["o_label"] = pd.cut(tox_data["o_tox"],
                             [0,3.5,4.5,5.5,10],
                             right=False,
                             labels=("toxic","harmful",
                                     "unlabelled","nontoxic"))
tox_data["o_label"] = tox_data["o_label"].cat.add_categories(["no data"])
tox_data["o_label"].fillna("no data", inplace=True)
tox_data.head()

# %% [markdown]
## Source comparison

# %% [code]
ghs_au = pd.read_csv("data/ghs_au.csv", index_col="CHID")
ghs_au = ghs_au.add_prefix("au_")
ghs_eu = pd.read_csv("data/ghs_eu.csv", index_col="CHID")
ghs_eu = ghs_eu.add_prefix("eu_")
ghs_eu_n = pd.read_csv("data/ghs_eu_n.csv", index_col="CHID")
ghs_eu_n = ghs_eu_n.add_prefix("eu_n_")
ghs_jp = pd.read_csv("data/ghs_jp.csv", index_col="CHID")
ghs_jp = ghs_jp.add_prefix("jp_")
ghs_nz = pd.read_csv("data/ghs_nz.csv", index_col="CHID")
ghs_nz = ghs_nz.add_prefix("nz_")

# %% [code]
in_dataset = structures_out[["CHID"]].set_index("CHID")
source_df = (in_dataset
             .join(ghs_au)
             .join(ghs_eu)
             .join(ghs_eu_n)
             .join(ghs_jp)
             .join(ghs_nz))

# %% [code]
source_df = source_df[["eu_d_tox", "eu_i_tox", "eu_o_tox",
                       "eu_n_d_tox", "eu_n_i_tox", "eu_n_o_tox",
                       "jp_d_tox", "jp_i_tox", "jp_o_tox",
                       "nz_d_tox", "nz_i_tox", "nz_o_tox",
                       "au_d_tox", "au_i_tox", "au_o_tox"]].copy()

# %% [code]
source_df.rename(columns={
        "au_d_tox":"SWA\ndermal",
        "au_i_tox":"SWA\ninhalation",
        "au_o_tox":"SWA\noral",
        "eu_d_tox":"ECHA\ndermal",
        "eu_i_tox":"ECHA\ninhalation",
        "eu_o_tox":"ECHA\noral",
        "eu_n_d_tox":"ECHA (notifs)\ndermal",
        "eu_n_i_tox":"ECHA (notifs)\ninhalation",
        "eu_n_o_tox":"ECHA (notifs)\noral",
        "jp_d_tox":"JP NITE\ndermal",
        "jp_i_tox":"JP NITE\ninhalation",
        "jp_o_tox":"JP NITE\noral",
        "nz_d_tox":"NZ EPA\ndermal",
        "nz_i_tox":"NZ EPA\ninhalation",
        "nz_o_tox":"NZ EPA\noral"
    }, inplace=True
)

# %% [code]
present_table = source_df[["SWA\noral",
                             "ECHA\noral",
                             "ECHA (notifs)\noral",
                             "JP NITE\noral",
                             "NZ EPA\noral"]]
present_table.columns = ["SWA","ECHA","ECHA (notifs)","JP NITE","NZ EPA"]
present_table = present_table.replace(np.nan, 0)
present_table[present_table > 0] = 1
present_table = present_table.reindex(sorted(present_table.columns), axis=1)
present_table.head()

# %% [code]
def matrix_maker(column):

    def calc_prop(col):
                
        union = col.copy()
        union[union>0] = 1
        union = sum(union)
        
        intersection = col.copy()
        intersection[intersection<2] = 0
        intersection[col==2] = 1
        intersection = sum(intersection)

        return intersection/union

    AU = column + present_table["SWA"]
    AU = calc_prop(AU)
    
    EU = column + present_table["ECHA"]
    EU = calc_prop(EU)
    
    EU_N = column + present_table["ECHA (notifs)"]
    EU_N = calc_prop(EU_N)
    
    JP = column + present_table["JP NITE"]
    JP = calc_prop(JP)
    
    NZ = column + present_table["NZ EPA"]
    NZ = calc_prop(NZ)
    
    return pd.Series({"ECHA":EU, "ECHA (notifs)":EU_N, "JP NITE":JP,
                      "NZ EPA":NZ, "SWA":AU})

# %% [code]
overlap_matrix = present_table.apply(matrix_maker)
overlap_matrix.head()

# %% [code]
present_table.sum()

# %% [code]
overlap_matrix.columns = ['ECHA\n1041', 'ECHA (notifs)\n1591', 'JP NITE\n1419',
                          'NZ EPA\n1924', 'SWA\n1053']

# %% [code]
sns.set(context="notebook", style="white")

# Set up the matplotlib figure
f, ax = plt.subplots(figsize=(8, 8), dpi=600)

# Draw the heatmap with the mask and correct aspect ratio
sns.heatmap(overlap_matrix, cmap="coolwarm", center=0.3,
            square=True, linewidths=.5,
            cbar_kws={"shrink": .5, 'label':'Overlap'},
            ax=ax)

plt.yticks(rotation=0) 

f.savefig("figs/source_overlap.png", dpi=600, bbox_inches="tight")

# %% [code]
def count_prop(label, final_table):
    df = final_table[[i for i in final_table.columns if label in i]]
    agree = []
    for comp, labs in df.iterrows():
        if len(labs[labs.notnull()]) < 1: continue
        if len(labs[labs.notnull()].unique()) == 1: agree.append(1)
        else: agree.append(0)
    return sum(agree)/len(agree)

# %% [code]
count_prop("", source_df)

# %% [code]
count_prop("dermal", source_df)

# %% [code]
count_prop("inhalation", source_df)

# %% [code]
count_prop("oral", source_df)

# %% [code]
def same_matrix(df):
    def overlap(one, two):
        sames = []
        for index in range(len(one)):
            if ~np.isnan(one.iloc[index]) and ~np.isnan(two.iloc[index]):
                sames.append((one.iloc[index] == two.iloc[index]))
        same_prop = 100 * sum(sames) / len(sames)
        return(same_prop)
    results1 = []
    for col1 in df.columns:
        results2 = []
        for col2 in df.columns:
            results2.append(overlap(df[col1], df[col2]))
        results2 = pd.Series(results2, df.columns)
        results1.append(results2)
    results1 = pd.DataFrame(results1, df.columns)
    return(results1)

source_agreement = same_matrix(source_df)

# %% [code]
sns.set(context="paper", style="white")

# Set up the matplotlib figure
f, ax = plt.subplots(figsize=(8, 8), dpi=600)

# Draw the heatmap with the mask and correct aspect ratio
sns.heatmap(source_agreement, cmap="coolwarm", center=62.5,
            square=True, linewidths=.5,
            cbar_kws={"shrink": .5, 'label':'Proportion in agreement (%)'},
            ax=ax, xticklabels="auto")

ax.set_xticklabels(ax.get_xticklabels(), ha="right")
ax.set_xticks(pd.Series([1,2,3,4,5,6,7,8,9,10,11,12,13,14,15]) - 0.15)

f.savefig("figs/source_agreement.png", dpi=600, bbox_inches="tight")

# %% [markdown]
## Distribution analyses

# %% [code]
tox_classes = tox_data[["o_class"]].copy()
tox_classes.rename(columns={"o_class":"class"}, inplace=True)
tox_classes.head()

# %% [code]
# Remove unclassed compounds
tox_classes = tox_classes.dropna()
# Remove marginals
tox_classes = tox_classes[tox_classes["class"] != "marginal"]
tox_classes["class"] = tox_classes["class"].cat.remove_categories('marginal')
tox_classes.head()

# %% [markdown]
Only consider compounds with descriptors and a tox class.

# %% [code]
moe_features = moe_descriptors[moe_descriptors.index.isin(tox_classes.index)]
moe_classes = tox_classes[tox_classes.index.isin(moe_features.index)]

# %% [code]
pidgin_features = pidgin_descriptors[
    pidgin_descriptors.index.isin(tox_classes.index)
]
pidgin_classes = tox_classes[tox_classes.index.isin(pidgin_features.index)]

# %% [code]
tox21_features = tox21_descriptors[
    tox21_descriptors.index.isin(tox_classes.index)
]
tox21_classes = tox_classes[tox_classes.index.isin(tox21_features.index)]

# %% [code]
# Remove zero-variance destriptors
moe_rm_zv = VarianceThreshold(threshold=0).fit(moe_features)
moe_features_rzv = moe_rm_zv.transform(moe_features)

# %% [code]
# Scale and center data
moe_scaler = StandardScaler().fit(moe_features_rzv)
moe_features_final = moe_scaler.transform(moe_features_rzv)

# %% [code]
# Impute missing values
tox21_features = tox21_features.fillna(0)

# %% [code]
def calc_distances(class_labels, features, metric="euclidean"):
    
    features_tox = features[class_labels=="toxic"]
    features_ntox = features[class_labels=="nontoxic"]
    
    tox_nbrs = NearestNeighbors(n_neighbors=2, algorithm='auto',
                                metric=metric).fit(features_tox)
    ntox_nbrs = NearestNeighbors(n_neighbors=2, algorithm='auto',
                                 metric=metric).fit(features_ntox)
    
    distances, indices = tox_nbrs.kneighbors(features_tox)
    # "Neighbours" at index 0 are query compounds themselves, have distance 0
    tox_tox_nn_dists = distances[:,1].flatten()
    
    distances, indices = ntox_nbrs.kneighbors(features_ntox)
    # "Neighbours" at index 0 are queury compounds themselves, have distance 0.
    nontox_nontox_nn_dists = distances[:,1].flatten()
    
    distances, indices = ntox_nbrs.kneighbors(features_tox)
    tox_nontox_nn_dists = distances[:,0].flatten()
    
    distances, indices = tox_nbrs.kneighbors(features_ntox)
    nontox_tox_nn_dists = distances[:,0].flatten()    
    
    intraclass = np.concatenate((tox_tox_nn_dists, nontox_nontox_nn_dists))
    interclass = np.concatenate((tox_nontox_nn_dists, nontox_tox_nn_dists))
    
    return intraclass, interclass

# %% [code]
moe_intraclass, moe_interclass = calc_distances(moe_classes["class"],
                                                moe_features_final)
pidgin_intraclass, pidgin_interclass = calc_distances(pidgin_classes["class"],
                                                      pidgin_features)
tox21_intraclass, tox21_interclass = calc_distances(tox21_classes["class"],
                                                    tox21_features, "cosine")

# %% [code]
def calc_lda_projection(class_labels, features):
    
    lda = LinearDiscriminantAnalysis()
    lda = lda.fit(features, class_labels)
    
    lda_projection = lda.transform(features)
    
    tox_projection = lda_projection[class_labels == "toxic"]
    ntox_projection = lda_projection[class_labels == "nontoxic"]
    
    return tox_projection.flatten(), ntox_projection.flatten()

# %% [code]
moe_tox_proj, moe_ntox_proj = calc_lda_projection(moe_classes["class"],
                                                  moe_features_final)
pidgin_tox_proj, pidgin_ntox_proj = calc_lda_projection(
    pidgin_classes["class"], pidgin_features
)
tox21_tox_proj, tox21_ntox_proj = calc_lda_projection(tox21_classes["class"],
                                                      tox21_features)

# %% [code]
sns.set(context="notebook", style="white", font_scale=1.2)

f, axarr = plt.subplots(2, 3, figsize=(10,7.5))

axarr[0][0].set_ylabel('Density')

sns.distplot(moe_intraclass, color="tab:blue",
             ax=axarr[0][0], hist_kws={"label": "Intraclass"})
sns.distplot(moe_interclass, color="tab:orange",
             ax=axarr[0][0], hist_kws={"label": "Interclass"})
axarr[0][0].set_xlim(0,20)
axarr[0][0].set_xlabel('Nearest-neighbour\nEuclidean distance')
axarr[0][0].set_title('Molecular descriptors')
axarr[0][0].text(-0.1, 1.05, "A", transform=axarr[0][0].transAxes, size=12,
                 weight='bold')

sns.distplot(pidgin_intraclass, color="tab:blue",
             ax=axarr[0][1], hist_kws={"label": "Intraclass"})
sns.distplot(pidgin_interclass, color="tab:orange",
             ax=axarr[0][1], hist_kws={"label": "Interclass"})
axarr[0][1].set_xlim(0,3.5)
axarr[0][1].set_xlabel('Nearest-neighbour\nEuclidean distance')
axarr[0][1].set_title('Protein target descriptors')
axarr[0][1].text(-0.1, 1.05, "C", transform=axarr[0][1].transAxes, size=12,
                 weight='bold')

sns.distplot(tox21_intraclass, color="tab:blue",
             ax=axarr[0][2], hist_kws={"label": "Intraclass"})
sns.distplot(tox21_interclass, color="tab:orange",
             ax=axarr[0][2], hist_kws={"label": "Interclass"})
axarr[0][2].legend()
axarr[0][2].set_xlim(0,1)
axarr[0][2].set_xlabel('Nearest-neighbour\ncosine distance')
axarr[0][2].set_title('Tox21 assay descriptors')
axarr[0][2].text(-0.1, 1.05, "E", transform=axarr[0][2].transAxes, size=12,
                 weight='bold')


axarr[1][0].set_ylabel('Density')

sns.distplot(moe_tox_proj, color="tab:red",
             ax=axarr[1][0], hist_kws={"label": "Toxic"})
sns.distplot(moe_ntox_proj, color="tab:green",
             ax=axarr[1][0], hist_kws={"label": "Nontoxic"})
axarr[1][0].set_xlabel('LDA projection')
axarr[1][0].set_title('Molecular descriptors')
axarr[1][0].text(-0.1, 1.05, "B", transform=axarr[1][0].transAxes, size=12,
                 weight='bold')

sns.distplot(pidgin_tox_proj, color="tab:red",
             ax=axarr[1][1], hist_kws={"label": "Toxic"})
sns.distplot(pidgin_ntox_proj, color="tab:green",
             ax=axarr[1][1], hist_kws={"label": "Nontoxic"})
axarr[1][1].set_xlabel('LDA projection')
axarr[1][1].set_title('Protein target descriptors')
axarr[1][1].text(-0.1, 1.05, "D", transform=axarr[1][1].transAxes, size=12,
                 weight='bold')

sns.distplot(tox21_tox_proj, color="tab:red",
             ax=axarr[1][2], hist_kws={"label": "Toxic"})
sns.distplot(tox21_ntox_proj, color="tab:green",
             ax=axarr[1][2], hist_kws={"label": "Nontoxic"})
axarr[1][2].legend()
axarr[1][2].set_ylim(0,1.65)
axarr[1][2].set_xlabel('LDA projection')
axarr[1][2].set_title('Tox21 assay descriptors')
axarr[1][2].text(-0.1, 1.05, "F", transform=axarr[1][2].transAxes, size=12,
                 weight='bold')

f.tight_layout()

f.savefig("figs/distributions_panel.png", dpi=600, bbox_inches="tight")

# %% [markdown]
Quantify separation in nearest-neighbour distributions.

# %% [markdown]
For chemical descriptors:

# %% [code]
# Wilcoxon signed-rank test
stats.wilcoxon(moe_intraclass, moe_interclass)

# %% [code]
# Paired t-test
stats.ttest_rel(moe_intraclass, moe_interclass)

# %% [code]
# Effect size – cohen's d
cohens_d(moe_interclass, moe_intraclass)

# %% [markdown]
For protein target descriptors:

# %% [code]
# Wilcoxon signed-rank test
stats.wilcoxon(pidgin_intraclass, pidgin_interclass)

# %% [code]
# Paired t-test
stats.ttest_rel(pidgin_intraclass, pidgin_interclass)

# %% [code]
# Effect size – cohen's d
cohens_d(pidgin_interclass, pidgin_intraclass)

# %% [markdown]
For Tox21 descriptors:

# %% [code]
# Wilcoxon signed-rank test
stats.wilcoxon(tox21_intraclass, tox21_interclass)

# %% [code]
# Paired t-test
stats.ttest_rel(tox21_intraclass, tox21_interclass)

# %% [code]
# Effect size – cohen's d
cohens_d(tox21_interclass, tox21_intraclass)

# %% [markdown]
Identify highest-weighted targets in LDA.

# %% [code]
lda = LinearDiscriminantAnalysis()
lda = lda.fit(pidgin_features, pidgin_classes["class"])
lda_coeffs = lda.coef_.flatten()
lda_coeffs = pd.DataFrame({"target":pidgin_features.columns,
                           "coefficient":lda_coeffs})
lda_coeffs["abs_coefficient"] = abs(lda_coeffs["coefficient"])
lda_coeffs = lda_coeffs.sort_values("abs_coefficient", ascending=False)
lda_coeffs = lda_coeffs.round({"coefficient":2, "abs_coefficient":2})
lda_coeffs = lda_coeffs[["target", "coefficient", "abs_coefficient"]]
lda_coeffs.head(20)

# %% [code]
lda_coeffs.to_csv("output/lda_coefficients.csv", index=False)

# %% [markdown]
## Target enrichment analysis

# %% [code]
p_tox = pidgin_descriptors[
    pidgin_descriptors.index.isin(
        tox_classes[tox_classes["class"] == "toxic"].index
    )
]
p_nontox = pidgin_descriptors[
    pidgin_descriptors.index.isin(
        tox_classes[tox_classes["class"] == "nontoxic"].index
    )
]

# %% [code]
p_tox.shape

# %% [code]
p_nontox.shape

# %% [code]
def compute_stats_tests(uniprot):
    toxic_values = p_tox[uniprot]
    nontoxic_values = p_nontox[uniprot]
    d, pvks = stats.ks_2samp(toxic_values,nontoxic_values)
    t, pvtt = stats.ttest_ind(toxic_values,nontoxic_values)
    return {"uniprot":uniprot,
            "p_value_ks":pvks,
            "p_value_tt":pvtt,
            "cohens_d":cohens_d(toxic_values, nontoxic_values)}

# %% [code]
results = pd.DataFrame(list(map(compute_stats_tests, list(p_tox.columns))))

# %% [code]
results["p_value"] = results[["p_value_ks", "p_value_tt"]].apply(max, 1)

# %% [code]
cutoff = 0.05 / len(results["uniprot"]) # Bonferroni correction
cutoff

# %% [code]
filtered_results = results[results["p_value"] <= cutoff]
targ_enriched = filtered_results.sort_values("cohens_d", ascending=False)
targ_enriched = targ_enriched.round({"cohens_d":2})
targ_enriched["p_value"] = targ_enriched["p_value"].apply(round_exp)
targ_enriched = targ_enriched[["uniprot","cohens_d","p_value"]]
targ_enriched.head(10)

# %% [code]
targ_enriched.to_csv("output/enriched_targets.csv", index=False)

# %% [markdown]
## Datawarrior druglikeness calculation (and SOM plot)

# %% [markdown]
Save a file for importing data into Datawarrior.

# %% [code]
datawarrior_input = structures_out.copy()
datawarrior_input.set_index("CHID", inplace=True)
datawarrior_input = datawarrior_input.join(tox_data, how="inner")
datawarrior_input = datawarrior_input[["SMILES_stdized","o_class","o_label"]]
datawarrior_input.rename(columns={"SMILES_stdized":"SMILES",
                                  "o_class":"tox_class",
                                  "o_label":"tox_label"}, inplace=True)
datawarrior_input.head()

# %% [code]
datawarrior_input.to_csv("output/datawarrior_input.csv")

# %% [markdown]
---

This part of the analysis requires [Datawarrior](http://www.openmolecules.org/datawarrior/download.html), which is free software. Version 4.2.7 was used here.

To generate druglikness scores, import the `datawarrior_input.csv` file, and then select "Chemistry" > "Add Compound Properties...". In the "Druglikeness" tab, tick the "Drugliness" property, then "OK".

To export, select "File" > "Save Special" > "Textfile...". Save the output to `output/datawarrior_output.txt`.

Once this is complete, set `dw_complete` to `True`:

# %% [code]
dw_complete = False

# %% [code]
assert dw_complete or ignore_pauses, (
    "Perform specified calculations using DataWarrior before continuing"
)

# %% [markdown]
Datawarrior can also use this imported data to generate an SOM plot as included in the supplementary information, and described in the manuscript.

---

# %% [code]
datawarrior_output = pd.read_csv("output/datawarrior_output.txt",
                                 sep='\t', index_col="CHID")

# %% [code]
datawarrior_output.head()

# %% [markdown]
## Lipinski's Rule and druglikeness analyses

# %% [markdown]
Lipinski filter information can be extracted from the MOE descriptors.

# %% [code]
lipinski_df = moe_descriptors[["lip_violation", "lip_druglike"]].copy()
druglikeness_df = datawarrior_output[["Druglikeness","tox_label"]].copy()
druglikeness_df.head()

# %% [code]
lipinski_tox = tox_data[["o_label"]].join(lipinski_df)
lipinski_rates = (lipinski_tox["lip_druglike"]
                  .groupby(lipinski_tox["o_label"])
                  .value_counts(normalize=True))
lipinski_rates

# %% [code]
lipinski_rates = lipinski_rates * 100
l_failure_rates = lipinski_rates.xs(0, level="lip_druglike")
l_failure_rates.rename("failure_rate", inplace=True)
l_failure_rates = l_failure_rates.reset_index()    # Convert series to df

# %% [code]
l_failure_rates

# %% [markdown]
Plot the results of the druglikeness and Lipinski analyses.

# %% [code]
sns.set(context="notebook", style="white", font_scale=1.2)
f, axarr = plt.subplots(1, 2, figsize=(10,4))
axarr[0].text(-0.1, 1.05, "A", transform=axarr[0].transAxes, size=12,
              weight='bold')
axarr[1].text(-0.1, 1.05, "B", transform=axarr[1].transAxes, size=12,
              weight='bold')

sns.barplot(x="o_label", y="failure_rate",
            order=["toxic","harmful","unlabelled","nontoxic","no data"],
            data=l_failure_rates,
            ax=axarr[0])
axarr[0].set(xlabel='GHS acute oral toxicity category',
             ylabel="Lipinski's rule failure rate (%)")
axarr[0].set_xticklabels(['1-3\n(Toxic)', '4\n(Harmful)', '5\n(No label)',
                          'Implied\nnontoxic', 'No data'])

sns.violinplot(x="tox_label", y="Druglikeness",
               order=["toxic","harmful","unlabelled","nontoxic","no data"],
               data=druglikeness_df,
               ax=axarr[1])
axarr[1].set(xlabel='GHS acute oral toxicity category',
             ylabel='Datawarrior druglikeness')
axarr[1].set_xticklabels(['1-3\n(Toxic)', '4\n(Harmful)', '5\n(No label)',
                          'Implied\nnontoxic', 'No data'])

f.tight_layout()

f.savefig("figs/lipinski-druglikeness.png", dpi=600, bbox_inches="tight")

# %% [markdown]
## Toxicophore analyses

# %% [code]
toxalerts_input = final_compounds[["SMILES_stdized"]].copy()
toxalerts_input.rename(columns={"SMILES_stdized":"SMILES"}, inplace=True)
toxalerts_input.to_csv("output/toxalerts_input.csv", index=False)

# %% [markdown]
---

This part of the analysis requires the use of two online toxicophore screening utilities.

First, we used [ToxAlerts](https://ochem.eu/alerts/screen.do) (the version used here was 3.0.74.13, January 2019). To screen the compounds, upload the `toxalerts_input.csv` file exported above, leave the settings at their defaults, and click "Start screening". When the screen is complete, click "Export the screening results", leave the tick boxes at their default values, and click "Get CSV file". Copy and paste the resulting text into a plaintext editor, save the file as `data/toxalerts_output.csv`.

Second, we used [FAFDrugs4](http://fafdrugs4.mti.univ-paris-diderot.fr/) (the version used here was that online as of January 2019). To screen the compounds, upload `curated_structures.sdf` which was exported above. Set "Filter undesirable substructures moieties" to "Yes", then click "Run". Once complete, click "Download". Once the results are downloaded and exracted, save move `summary.txt` to `output/fafdrugs_summary.txt`.

Alternatively, pre-computed results are provided as a courtesy. To use these, run:

```
cp output/_toxalerts_output.csv output/toxalerts_output.csv
cp output/_fafdrugs_summary.txt output/fafdrugs_summary.txt
```

Once all that is done, change the value of `toxicophore_calc_complete` to `True`:

# %% [code]
toxicophore_calc_complete = False

# %% [code]
assert toxicophore_calc_complete or ignore_pauses, (
    "Perform toxicophore screens before continuing"
)

# %% [markdown]
---

# %% [markdown]
Process the ToxAlerts data, keeping only relevant "Reactive, unstable, toxic" alerts.

# %% [code]
toxalerts_output = pd.read_csv("output/toxalerts_output.csv")

# %% [code]
toxalerts_output.index = structures_out["CHID"]
toxalerts_output.drop(columns=["SMILES", "MOLECULEID"], inplace=True)

# %% [code]
toxalerts_output.head()

# %% [code]
rut_alerts = pd.read_csv("data/rut_toxalerts.txt", header=None,
                         names=["RUT_toxalerts"], squeeze=True)

# %% [code]
toxalerts_output = (toxalerts_output
                    .reindex(columns=rut_alerts)
                    .dropna("columns"))

# %% [markdown]
Calculate counts and proportions.

# %% [code]
def alert_counter(row, alert_ids):
    subset = row[row.index.isin(alert_ids)]
    return sum(subset)

# %% [code]
alert_counts = toxalerts_output[[]].join(tox_data[["o_class", "o_label"]])
alert_counts["alerts"] = toxalerts_output.apply(
    alert_counter, axis="columns", alert_ids=rut_alerts
)
alert_counts["alert_present"] = alert_counts["alerts"] > 0

# %% [code]
toxalerts_summary = (alert_counts["alert_present"]
                     .groupby(alert_counts["o_label"])
                     .value_counts(normalize=True)
                     .rename("alert_proportion")
                     .reset_index())
toxalerts_summary["alert_proportion"] = (
    toxalerts_summary["alert_proportion"] * 100
)
toxalerts_summary

# %% [code]
toxalerts_bin_summ = (alert_counts["alert_present"]
                      .groupby(alert_counts["o_class"])
                      .value_counts(normalize=True)
                      .rename("alert_proportion")
                      .reset_index())
toxalerts_bin_summ["alert_proportion"] = (
    toxalerts_bin_summ["alert_proportion"] * 100
)
toxalerts_bin_summ

# %% [code]
toxalerts_summary["outcome"] = (toxalerts_summary["alert_present"]
                                .astype('category')
                                .cat.rename_categories(["Absent","Present"]))
toxalerts_bin_summ["outcome"] = (toxalerts_bin_summ["alert_present"]
                                 .astype('category')
                                 .cat.rename_categories(["Absent","Present"]))

# %% [markdown]
Perform a Fisher test for enrichment between classes.

# %% [code]
toxalerts_toxic = alert_counts[alert_counts["o_class"] == "toxic"]
toxalerts_nontoxic = alert_counts[alert_counts["o_class"] == "nontoxic"]

toxalerts_toxic_present = toxalerts_toxic[toxalerts_toxic["alert_present"]]
toxalerts_toxic_absent = toxalerts_toxic[-toxalerts_toxic["alert_present"]]
toxalerts_nontoxic_present = toxalerts_nontoxic[toxalerts_nontoxic["alert_present"]]
toxalerts_nontoxic_absent = toxalerts_nontoxic[-toxalerts_nontoxic["alert_present"]]
toxalerts_contingency = [[toxalerts_toxic_present.shape[0],
                          toxalerts_nontoxic_present.shape[0]],
                         [toxalerts_toxic_absent.shape[0],
                          toxalerts_nontoxic_absent.shape[0]]]
stats.fisher_exact(toxalerts_contingency)

# %% [markdown]
Now investigate individual alerts.

# %% [code]
def calc_enrichment(column):
    count_table = column.groupby(toxalerts_classes).value_counts()
    
    def count_getter (tox_class, alert_bit):
        try:
            count = count_table[tox_class][alert_bit]
        except KeyError:
            count = 0
        return count
    
    toxic_set = count_getter("toxic", 1)
    toxic_unset = count_getter("toxic", 0)
    nontoxic_set = count_getter("nontoxic", 1)
    nontoxic_unset = count_getter("nontoxic", 0)

    odds_ratio, p_value = stats.fisher_exact(
        [[toxic_set, toxic_unset], [nontoxic_set, nontoxic_unset]]
    )
    
    return {"alert":column.name, "odds_ratio":odds_ratio, "p_value":p_value}

# %% [code]
toxalerts_classes = toxalerts_output[[]].join(tox_data["o_class"])["o_class"]

# %% [code]
results = pd.DataFrame.from_records(toxalerts_output
                                    .apply(calc_enrichment))

# %% [code]
cutoff = 0.05 / len(results["p_value"]) # Bonferroni correction
cutoff

# %% [code]
filtered_results = results[results["p_value"] <= cutoff]
ta_enriched = filtered_results.sort_values("odds_ratio", ascending=False)
ta_enriched = ta_enriched.round({"odds_ratio":2})
ta_enriched["p_value"] = ta_enriched["p_value"].apply(round_exp)
ta_enriched.head(10)

# %% [code]
ta_enriched.to_csv("output/enriched_alerts.csv", index=False)

# %% [markdown]
Now extract data from the FAFDrugs results.

# %% [code]
fafdrugs_data = pd.read_csv("output/fafdrugs_summary.txt",
                            sep="\t",
                            names=["SMILES","CHID","Outcome","Details"],
                            skiprows=1)
def chid_fix(broken_chid):
    return int(broken_chid.split("_")[0])
fafdrugs_data["CHID"] = fafdrugs_data["CHID"].apply(chid_fix)
fafdrugs_data.set_index("CHID", inplace=True)

# %% [code]
fafdrugs_tox = fafdrugs_data.join(tox_data[["o_class", "o_label"]])

# %% [code]
faf_prop_table = (
    fafdrugs_tox["Outcome"]
    .groupby(fafdrugs_tox["o_label"])
    .value_counts(normalize=True)
    .rename("prop")
    .reset_index()
)
faf_prop_table["prop"] = faf_prop_table["prop"] * 100

# %% [code]
bin_faf_prop_table = (
    fafdrugs_tox["Outcome"]
    .groupby(fafdrugs_tox["o_class"])
    .value_counts(normalize=True)
    .rename("prop")
    .reset_index()
)
bin_faf_prop_table["prop"] = bin_faf_prop_table["prop"] * 100

# %% [markdown]
Plot the results of the toxicophore analyses.

# %% [code]
sns.set(context="notebook", style="white", font_scale=1.2)

f, axarr = plt.subplots(2,2,figsize=(10,8))

traffic_light = sns.color_palette([sns.color_palette()[2],
                                   sns.color_palette()[0],
                                   sns.color_palette()[1]])

axarr[0][0].set_title("FAFDrugs4 toxicophore screen")
sns.barplot(x="o_label", y="prop", hue="Outcome", palette=traffic_light,
            order=["toxic","harmful","unlabelled","nontoxic","no data"],
            hue_order=["Rejected","Intermediate","Accepted"],
            data=faf_prop_table,
            ax=axarr[0][0])
axarr[0][0].set_ylim(0,60)
axarr[0][0].set(xlabel='GHS acute oral toxicity category', ylabel='Percentage')
axarr[0][0].set_xticklabels(['1-3\n(Toxic)', '4\n(Harmful)', '5\n(No label)',
                             'Implied\nnontoxic', 'No data'])
l = axarr[0][0].legend()
l.set_title('')

axarr[0][1].set_title("FAFDrugs4 toxicophore screen")
sns.barplot(x="o_class", y="prop", hue="Outcome", palette=traffic_light,
            order=["toxic","nontoxic"],
            hue_order=["Rejected","Intermediate","Accepted"],
            data=bin_faf_prop_table,
            ax=axarr[0][1])
axarr[0][1].set_ylim(0,55)
axarr[0][1].set(xlabel='Binary acute oral toxicity class', ylabel='Percentage')
axarr[0][1].set_xticklabels(['“Toxic”', '“Nontoxic”'])
l = axarr[0][1].legend()
l.set_title('')

axarr[1][0].set_title('ToxAlerts screen')
sns.barplot(x="o_label", y="alert_proportion", hue="outcome",
            palette=traffic_light,
            order=["toxic","harmful","unlabelled","nontoxic","no data"],
            hue_order=["Present","Absent"],
            data=toxalerts_summary,
            ax=axarr[1][0])
axarr[1][0].set_ylim(0,90)
axarr[1][0].set(xlabel='GHS acute oral toxicity category', ylabel='Percentage')
axarr[1][0].set_xticklabels(['1-3\n(Toxic)', '4\n(Harmful)', '5\n(No label)',
                             'Implied\nnontoxic', 'No data'])
l = axarr[1][0].legend()
l.set_title('')

axarr[1][1].set_title('ToxAlerts screen')
sns.barplot(x="o_class", y="alert_proportion", hue="outcome", palette=traffic_light,
            order=["toxic", "nontoxic"], hue_order=["Present","Absent"],
            data=toxalerts_bin_summ,
            ax=axarr[1][1])
axarr[1][1].set_ylim(0,90)
axarr[1][1].set(xlabel='Binary acute oral toxicity class', ylabel='Percentage')
axarr[1][1].set_xticklabels(['“Toxic”', '“Nontoxic“'])
l = axarr[1][1].legend()
l.set_title('')

f.tight_layout()

axarr[0][0].text(-0.1, 1.05, "A", transform=axarr[0][0].transAxes, size=12,
                 weight='bold')
axarr[0][1].text(-0.1, 1.05, "B", transform=axarr[0][1].transAxes, size=12,
                 weight='bold')
axarr[1][0].text(-0.1, 1.05, "C", transform=axarr[1][0].transAxes, size=12,
                 weight='bold')
axarr[1][1].text(-0.1, 1.05, "D", transform=axarr[1][1].transAxes, size=12,
                 weight='bold')

f.savefig("figs/toxicophore_panel.png", dpi=600, bbox_inches="tight")

# %% [markdown]
# Predictive modelling

# %% [markdown]
## Preliminaries

# %% [markdown]
Create response vector of binary classes (1 for toxic, 0 for nontoxic).

# %% [code]
tox_classes = tox_data[["o_tox"]].copy()

# %% [code]
def tox_classer(o_tox):
    if o_tox > 4:
        return 0
    if o_tox < 4:
        return 1
    else:
        return np.nan

tox_classes["class"] = tox_classes["o_tox"].apply(tox_classer)
tox_classes = tox_classes[["class"]]

# %% [markdown]
Concatenate feature tables.

# %% [code]
chem_descs = list(moe_descriptors.columns)
targ_descs = list(pidgin_descriptors.columns)
tox21_descs = list(tox21_descriptors.columns)
chemtarg_descs = chem_descs + targ_descs

# %% [code]
features = moe_descriptors.join(pidgin_descriptors).join(tox21_descriptors)
features.shape

# %% [markdown]
Perform test-training splits.

# %% [code]
def split_data(train_ids, test_ids, x, y):
    
    x_train = x.loc[train_ids]
    x_test = x.loc[test_ids]
    
    y_train = y.loc[train_ids]
    y_test = y.loc[test_ids]
    
    return (x_train, np.array(y_train.iloc[:,0]),
            x_test, np.array(y_test.iloc[:,0]))

# %% [code]
rn_x_train, rn_y_train, rn_x_test, rn_y_test = (
    split_data(random_train, random_test, features, tox_classes)
)

sc_x_train, sc_y_train, sc_x_test, sc_y_test = (
    split_data(scaffold_train, scaffold_test, features, tox_classes)
)

so_x_train, so_y_train, so_x_test, so_y_test = (
    split_data(source_train, source_test, features, tox_classes)
)

# %% [markdown]
Process Tox21 features to account for missing data.

# %% [code]
# First, we identify compounds which have no descriptors
rn_train_notox21 = rn_x_train[tox21_descs].isna().all(axis="columns")
rn_test_notox21 = rn_x_test[tox21_descs].isna().all(axis="columns")
sc_train_notox21 = sc_x_train[tox21_descs].isna().all(axis="columns")
sc_test_notox21 = sc_x_test[tox21_descs].isna().all(axis="columns")
so_train_notox21 = so_x_train[tox21_descs].isna().all(axis="columns")
so_test_notox21 = so_x_test[tox21_descs].isna().all(axis="columns")

# %% [code]
# Next, we fill NAs with 0
rn_x_train.fillna(0, inplace=True)
rn_x_test.fillna(0, inplace=True)
sc_x_train.fillna(0, inplace=True)
sc_x_test.fillna(0, inplace=True)
so_x_train.fillna(0, inplace=True)
so_x_test.fillna(0, inplace=True)

# %% [markdown]
## Model building

# %% [markdown]
### Classifier training

# %% [code]
# Chemical descriptor models

c_rn_clf = RandomForestClassifier(n_estimators=200, n_jobs=ncores,
                                  random_state=44)
c_rn_clf = c_rn_clf.fit(rn_x_train[chem_descs], rn_y_train)

c_sc_clf = RandomForestClassifier(n_estimators=200, n_jobs=ncores,
                                  random_state=44)
c_sc_clf = c_sc_clf.fit(sc_x_train[chem_descs], sc_y_train)

c_so_clf = RandomForestClassifier(n_estimators=200, n_jobs=ncores,
                                  random_state=44)
c_so_clf = c_so_clf.fit(so_x_train[chem_descs], so_y_train)

# Target descriptor models

t_rn_clf = RandomForestClassifier(n_estimators=200, n_jobs=ncores,
                                  random_state=44)
t_rn_clf = t_rn_clf.fit(rn_x_train[targ_descs], rn_y_train)

t_sc_clf = RandomForestClassifier(n_estimators=200, n_jobs=ncores,
                                  random_state=44)
t_sc_clf = t_sc_clf.fit(sc_x_train[targ_descs], sc_y_train)

t_so_clf = RandomForestClassifier(n_estimators=200, n_jobs=ncores,
                                  random_state=44)
t_so_clf = t_so_clf.fit(so_x_train[targ_descs], so_y_train)

# Tox21 descriptor models

a_rn_clf = RandomForestClassifier(n_estimators=200, n_jobs=ncores,
                                  random_state=44)
a_rn_clf = a_rn_clf.fit(rn_x_train[tox21_descs][-rn_train_notox21],
                        rn_y_train[-rn_train_notox21])

a_sc_clf = RandomForestClassifier(n_estimators=200, n_jobs=ncores,
                                  random_state=44)
a_sc_clf = a_sc_clf.fit(sc_x_train[tox21_descs][-sc_train_notox21],
                        sc_y_train[-sc_train_notox21])

a_so_clf = RandomForestClassifier(n_estimators=200, n_jobs=ncores,
                                  random_state=44)
a_so_clf = a_so_clf.fit(so_x_train[tox21_descs][-so_train_notox21],
                        so_y_train[-so_train_notox21])

# Chem and targ descriptor models

ct_rn_clf = RandomForestClassifier(n_estimators=200, n_jobs=ncores,
                                   random_state=44)
ct_rn_clf = ct_rn_clf.fit(rn_x_train[chemtarg_descs], rn_y_train)

ct_sc_clf = RandomForestClassifier(n_estimators=200, n_jobs=ncores,
                                   random_state=44)
ct_sc_clf = ct_sc_clf.fit(sc_x_train[chemtarg_descs], sc_y_train)

ct_so_clf = RandomForestClassifier(n_estimators=200, n_jobs=ncores,
                                   random_state=44)
ct_so_clf = ct_so_clf.fit(so_x_train[chemtarg_descs], so_y_train)

# %% [markdown]
### Determining optimum cutoffs

# %% [code]
def derive_opt_thresh(model, x_train, y_train, n_splits=5):

    skf = StratifiedKFold(n_splits, random_state=21)
    splits = skf.split(x_train, y_train)

    results = []
    thresholds = np.linspace(0,1,201) # i.e. 0, 0.005, 0.01 etc.

    for split in splits:
        train, test = split
        model = model.fit(x_train.iloc[train], y_train[train])
        proba_pred = model.predict_proba(x_train.iloc[test])

        tpr = []
        tnr = []

        for thresh in thresholds:
            prediction = predict_at_thresh(proba_pred, thresh)
            tpr.append(mtr.recall_score(y_train[test], prediction,
                                        pos_label=1))
            tnr.append(mtr.recall_score(y_train[test], prediction,
                                        pos_label=0))
        
        result = pd.DataFrame({"Sensitivity":tpr, "Specificity":tnr})
        result["CCR"] = result.mean(1)
        result.insert(0, "Threshold", thresholds)
        results.append(result)

    
    results_frame = pd.DataFrame({"Threshold":thresholds,
                                  "CCR_1":results[0]["CCR"],
                                  "CCR_2":results[1]["CCR"],
                                  "CCR_3":results[2]["CCR"],
                                  "CCR_4":results[3]["CCR"],
                                  "CCR_5":results[4]["CCR"]})
    results_frame["CCR_mean"] = (results_frame
                                 .drop(columns="Threshold")
                                 .mean(axis="columns"))
        
    optimal_threshold = (
        results_frame[results_frame["CCR_mean"]
                      == results_frame["CCR_mean"].max()]["Threshold"]
        .iloc[0]
    )

    return optimal_threshold, results_frame

# %% [code]
def measure_performance(model, x_test, y_test, optimum_thresh):
    
    prob_predictions = model.predict_proba(x_test)
    thresh_predictions = predict_at_thresh(prob_predictions, optimum_thresh)
    
    # ROC metrics
    fpr, tpr, roc_threshs = mtr.roc_curve(y_test, prob_predictions[:,1])
    roc_auc = mtr.roc_auc_score(y_test, prob_predictions[:,1])    
    
    # Precision-recall metrics
    precision, recall, pr_threshs = mtr.precision_recall_curve(
        y_test, prob_predictions[:,1]
    )
    average_precision = mtr.average_precision_score(
        y_test, prob_predictions[:,1]
    )
    
    # Optimum threshold metrics
    sensitivity = mtr.recall_score(y_test, thresh_predictions, pos_label=1)
    specificity = mtr.recall_score(y_test, thresh_predictions, pos_label=0)
    ccr = np.mean([sensitivity, specificity])
    
    performance=namedtuple('performance', ['ROC_AUC',
                                           'Ave_precision',
                                           'Sensitivity',
                                           'Specificity',
                                           'CCR',
                                           'ROC_details',
                                           'PR_details'])
    
    return performance(roc_auc, average_precision,
                       sensitivity, specificity, ccr,
                       (fpr, tpr, roc_threshs),
                       (precision, recall, pr_threshs))

# %% [code]
# Derive optimum thresholds
clf = RandomForestClassifier(n_estimators=200, n_jobs=ncores, random_state=35)

c_rn_opt_thresh, c_rn_opt_thresh_details = derive_opt_thresh(
    clf, rn_x_train[chem_descs], rn_y_train
)
c_sc_opt_thresh, c_sc_opt_thresh_details = derive_opt_thresh(
    clf, sc_x_train[chem_descs], sc_y_train
)
c_so_opt_thresh, c_so_opt_thresh_details = derive_opt_thresh(
    clf, so_x_train[chem_descs], so_y_train
)

t_rn_opt_thresh, t_rn_opt_thresh_details = derive_opt_thresh(
    clf, rn_x_train[targ_descs], rn_y_train
)
t_sc_opt_thresh, t_sc_opt_thresh_details = derive_opt_thresh(
    clf, sc_x_train[targ_descs], sc_y_train
)
t_so_opt_thresh, t_so_opt_thresh_details = derive_opt_thresh(
    clf, so_x_train[targ_descs], so_y_train
)

a_rn_opt_thresh, a_rn_opt_thresh_details = derive_opt_thresh(
    clf, rn_x_train[tox21_descs][-rn_train_notox21],
    rn_y_train[-rn_train_notox21]
)
a_sc_opt_thresh, a_sc_opt_thresh_details = derive_opt_thresh(
    clf, sc_x_train[tox21_descs][-sc_train_notox21],
    sc_y_train[-sc_train_notox21]
)
a_so_opt_thresh, a_so_opt_thresh_details = derive_opt_thresh(
    clf, so_x_train[tox21_descs][-so_train_notox21],
    so_y_train[-so_train_notox21]
)

ct_rn_opt_thresh, ct_rn_opt_thresh_details = derive_opt_thresh(
    clf, rn_x_train[chemtarg_descs], rn_y_train
)
ct_sc_opt_thresh, ct_sc_opt_thresh_details = derive_opt_thresh(
    clf, sc_x_train[chemtarg_descs], sc_y_train
)
ct_so_opt_thresh, ct_so_opt_thresh_details = derive_opt_thresh(
    clf, so_x_train[chemtarg_descs], so_y_train
)

# %% [markdown]
## Results

# %% [markdown]
### Model performances

# %% [code]
# Calculate model performance

c_rn_performance = measure_performance(c_rn_clf, rn_x_test[chem_descs],
                                       rn_y_test, c_rn_opt_thresh)
c_sc_performance = measure_performance(c_sc_clf, sc_x_test[chem_descs],
                                       sc_y_test, c_sc_opt_thresh)
c_so_performance = measure_performance(c_so_clf, so_x_test[chem_descs],
                                       so_y_test, c_so_opt_thresh)

t_rn_performance = measure_performance(t_rn_clf, rn_x_test[targ_descs],
                                       rn_y_test, t_rn_opt_thresh)
t_sc_performance = measure_performance(t_sc_clf, sc_x_test[targ_descs],
                                       sc_y_test, t_sc_opt_thresh)
t_so_performance = measure_performance(t_so_clf, so_x_test[targ_descs],
                                       so_y_test, t_so_opt_thresh)

a_rn_performance = measure_performance(
    a_rn_clf, rn_x_test[tox21_descs][-rn_test_notox21],
    rn_y_test[-rn_test_notox21], a_rn_opt_thresh
)
a_sc_performance = measure_performance(
    a_sc_clf, sc_x_test[tox21_descs][-sc_test_notox21],
    sc_y_test[-sc_test_notox21], a_sc_opt_thresh
)
a_so_performance = measure_performance(
    a_so_clf, so_x_test[tox21_descs][-so_test_notox21],
    so_y_test[-so_test_notox21], a_so_opt_thresh
)

ct_rn_performance = measure_performance(ct_rn_clf, rn_x_test[chemtarg_descs],
                                        rn_y_test, ct_rn_opt_thresh)
ct_sc_performance = measure_performance(ct_sc_clf, sc_x_test[chemtarg_descs],
                                        sc_y_test, ct_sc_opt_thresh)
ct_so_performance = measure_performance(ct_so_clf, so_x_test[chemtarg_descs],
                                        so_y_test, ct_so_opt_thresh)

# %% [markdown]
### Performance figures

# %% [code]
def build_rows(performance_tuple, split, descriptors):
    def build_row(metric_value, metric_name):
        row = {"Test set":split, "Descriptors":descriptors,
               "Performance":metric_value, "Metric":metric_name}
        return row
    roc_row = build_row(performance_tuple.ROC_AUC, "ROC AUC")
    pr_row = build_row(performance_tuple.Ave_precision, "Average precision")
    sens_row = build_row(performance_tuple.Sensitivity, "Sensitivity")
    spec_row = build_row(performance_tuple.Specificity, "Specificity")
    ccr_row = build_row(performance_tuple.CCR, "CCR")
    return [roc_row, pr_row, sens_row, spec_row, ccr_row]

performance_rows = (
    build_rows(c_rn_performance, "Random", "Molecular")
    + build_rows(t_rn_performance, "Random", "Protein target")
    + build_rows(a_rn_performance, "Random", "Tox21 assay")
    + build_rows(ct_rn_performance, "Random", "Molecular & protein target")
    + build_rows(c_sc_performance, "Rare scaffolds", "Molecular")
    + build_rows(t_sc_performance, "Rare scaffolds", "Protein target")
    + build_rows(a_sc_performance, "Rare scaffolds", "Tox21 assay")
    + build_rows(ct_sc_performance, "Rare scaffolds",
                 "Molecular & protein target")
    + build_rows(c_so_performance, "Single source", "Molecular")
    + build_rows(t_so_performance, "Single source", "Protein target")
    + build_rows(a_so_performance, "Single source", "Tox21 assay")
    + build_rows(ct_so_performance, "Single source",
                 "Molecular & protein target"))

performance_df = pd.DataFrame(performance_rows)

performance_plot_df = performance_df.copy()
performance_plot_df.replace("Average precision", "Average\nprecision",
                            inplace=True)
performance_plot_df.replace("Molecular & protein target",
                            "Molecular &\nprotein target", inplace=True)

# %% [code]
sns.set(context="notebook", style="white", font_scale=1.4)

lm=sns.factorplot(col='Test set',
                  y='Performance',
                  x='Metric', 
                  hue='Descriptors', 
                  kind="bar",
                  data=performance_plot_df,
                  size=5,
                  aspect=0.8)

lm.set_xticklabels(rotation=45)

plt.savefig("figs/performance_panel.png", dpi=600, bbox_inches="tight")

# %% [code]
# ROC and PR plots for SM

def build_roc_rows(performance_tuple, split, descriptors):
    rows = []
    fpr = performance_tuple.ROC_details[0]
    tpr = performance_tuple.ROC_details[1]
    for idx, value in enumerate(fpr):
        row = {"Test set":split, "Descriptors":descriptors,
               "False positive rate":fpr[idx], "True positive rate":tpr[idx]}
        rows.append(row)
    return rows

roc_rows = (
    build_roc_rows(c_rn_performance, "Random", "Molecular")
    + build_roc_rows(t_rn_performance, "Random", "Protein target")
    + build_roc_rows(a_rn_performance, "Random", "Tox21 assay")
    + build_roc_rows(ct_rn_performance, "Random", "Molecular & protein target")
    + build_roc_rows(c_sc_performance, "Rare scaffolds", "Molecular")
    + build_roc_rows(t_sc_performance, "Rare scaffolds", "Protein target")
    + build_roc_rows(a_sc_performance, "Rare scaffolds", "Tox21 assay")
    + build_roc_rows(ct_sc_performance, "Rare scaffolds",
                     "Molecular & protein target")
    + build_roc_rows(c_so_performance, "Single source", "Molecular")
    + build_roc_rows(t_so_performance, "Single source", "Protein target")
    + build_roc_rows(a_so_performance, "Single source", "Tox21 assay")
    + build_roc_rows(ct_so_performance, "Single source",
                     "Molecular & protein target"))

roc_df = pd.DataFrame(roc_rows)

# %% [code]
sns.set(context="paper", style="white")

g = sns.FacetGrid(roc_df, col="Test set", row="Descriptors",
                  margin_titles=True)

aucs = [c_rn_performance.ROC_AUC,
        c_sc_performance.ROC_AUC,
        c_so_performance.ROC_AUC,
        t_rn_performance.ROC_AUC,
        t_sc_performance.ROC_AUC,
        t_so_performance.ROC_AUC,
        a_rn_performance.ROC_AUC,
        a_sc_performance.ROC_AUC,
        a_so_performance.ROC_AUC,
        ct_rn_performance.ROC_AUC,
        ct_sc_performance.ROC_AUC,
        ct_so_performance.ROC_AUC]

def plot_roc(fpr, tpr, **kwargs):
    plt.plot(fpr, tpr, **kwargs)
    plt.plot([0, 1], [0, 1], color='tab:grey', linestyle='--')
    plt.xlim([-0.05, 1.05])
    plt.ylim([-0.05, 1.05])
    plt.xlabel('False positive rate')
    plt.ylabel('True positive rate') 
    plt.text(0.4, 0, 'Area under curve = %0.2f' % aucs.pop(0), size=9)

g = (g
     .map(plot_roc, "False positive rate", "True positive rate",
          color='tab:orange')
     .fig
     .subplots_adjust(wspace=.15, hspace=.15))

plt.savefig("figs/roc_panel.png", dpi=600, bbox_inches="tight")

# %% [code]
def build_pr_rows(performance_tuple, split, descriptors):
    rows = []
    precision = performance_tuple.PR_details[0]
    recall = performance_tuple.PR_details[1]
    for idx, value in enumerate(precision):
        row = {"Test set":split, "Descriptors":descriptors,
               "Precision":precision[idx], "Recall":recall[idx]}
        rows.append(row)
    return rows

pr_rows = (
    build_pr_rows(c_rn_performance, "Random", "Molecular")
    + build_pr_rows(t_rn_performance, "Random", "Protein target")
    + build_pr_rows(a_rn_performance, "Random", "Tox21 assay")
    + build_pr_rows(ct_rn_performance, "Random", "Molecular & protein target")
    + build_pr_rows(c_sc_performance, "Rare scaffolds", "Molecular")
    + build_pr_rows(t_sc_performance, "Rare scaffolds", "Protein target") 
    + build_pr_rows(a_sc_performance, "Rare scaffolds", "Tox21 assay")
    + build_pr_rows(ct_sc_performance, "Rare scaffolds",
                    "Molecular & protein target")
    + build_pr_rows(c_so_performance, "Single source", "Molecular")
    + build_pr_rows(t_so_performance, "Single source", "Protein target")
    + build_pr_rows(a_so_performance, "Single source", "Tox21 assay")
    + build_pr_rows(ct_so_performance, "Single source",
                    "Molecular & protein target")
)

pr_df = pd.DataFrame(pr_rows)

# %% [code]
g = sns.FacetGrid(pr_df, col="Test set", row="Descriptors", margin_titles=True)

ave_p = [c_rn_performance.Ave_precision,
         c_sc_performance.Ave_precision,
         c_so_performance.Ave_precision,
         t_rn_performance.Ave_precision,
         t_sc_performance.Ave_precision,
         t_so_performance.Ave_precision,
         a_rn_performance.Ave_precision,
         a_sc_performance.Ave_precision,
         a_so_performance.Ave_precision,
         ct_rn_performance.Ave_precision,
         ct_sc_performance.Ave_precision,
         ct_so_performance.Ave_precision]

def plot_pr(recall, precision, **kwargs):
    plt.plot(recall, precision, **kwargs)
    plt.xlim([0, 1])
    plt.ylim([0, 1.05])
    plt.xlabel('Recall')
    plt.ylabel('Precision') 
    plt.text(0.05, 0.05, 'Ave. precision = %0.2f' % ave_p.pop(0), size=9)

g = (g
     .map(plot_pr, "Recall", "Precision", color='tab:blue')
     .fig
     .subplots_adjust(wspace=.15, hspace=.15))

plt.savefig("figs/pr_panel.png", dpi=600, bbox_inches="tight")

# %% [markdown]
### Feature importance

# %% [markdown]
Compare important features across chemical and protein target descriptor spaces.

# %% [code]
feature_names = features[chemtarg_descs].columns
len(feature_names)

# %% [code]
feature_importance = pd.DataFrame(
    {"feature_importance":ct_rn_clf.feature_importances_,
     "feature":feature_names}
)
feature_importance.sort_values("feature_importance", ascending=False).head(35)

# %% [code]
feature_names = features[chem_descs].columns
len(feature_names)

# %% [code]
feature_importance = pd.DataFrame(
    {"feature_importance":c_rn_clf.feature_importances_,
     "feature":feature_names}
)
feature_importance.sort_values("feature_importance", ascending=False).head(35)

# %% [markdown]
### Performance summary

# %% [markdown]
Summarize results in a table, and export to CSV.

# %% [code]
results_table = pd.pivot_table(performance_df, values='Performance',
                               index=['Test set', 'Descriptors'],
                               columns=['Metric'])
results_table = results_table.round(2)

# Logical column order
col_order = ["ROC AUC", "Average precision", "Sensitivity",
             "Specificity","CCR"]
results_table = results_table[col_order]

# Logical row order
descriptors = pd.Categorical(
    results_table.index.levels[1].values,
    categories=['Molecular', 'Protein target', 'Tox21 assay',
                'Molecular & protein target'],
    ordered=True
)
results_table.index.set_levels(descriptors, level='Descriptors', inplace=True)
index_names = results_table.index.names
results_table = (results_table.reset_index()
                 .sort_values(index_names)
                 .set_index(index_names))

results_table

# %% [code]
results_table.to_csv("output/performance_summary.csv", float_format='%.2f')

# %% [markdown]
## Comparing Chem and Targ predictions

# %% [code]
def compare_c_t_models(c_model, c_opt_thresh, c_x,
                       t_model, t_opt_thresh, t_x,
                       test_set_name, y,
                       ids, structures):

    # predict chem
    c_prob_predictions = c_model.predict_proba(c_x)
    c_predictions = predict_at_thresh(c_prob_predictions, c_opt_thresh)
    
    # predict targ
    t_prob_predictions = t_model.predict_proba(t_x)
    t_predictions = predict_at_thresh(t_prob_predictions, t_opt_thresh)
    
    # get structures
    structures = pd.DataFrame({"CHID":ids}).merge(structures)["SMILES_stdized"]
    
    # make a df
    out = pd.DataFrame({"Structure":structures,
                        "Test set":np.repeat(test_set_name, len(structures)),
                        "Correct class":y,
                        "Chem prediction":c_predictions,
                        "Targ prediction":t_predictions})
    
    # remove identical predictions
    out = out[out["Chem prediction"] != out["Targ prediction"]]
    
    # condense information
    def condense_info(row):
        if row["Correct class"] == row["Chem prediction"]:
            return "Molecular"
        else:
            return "Target"
    out["Correct classifier's descriptor set"] = (
        out.apply(condense_info, 1)
    )
    out.drop(columns=["Chem prediction", "Targ prediction"], inplace=True)
    
    # logical column order
    out = out[["Structure",
                        "Test set",
                        "Correct class",
                        "Correct classifier's descriptor set"]]

    # apply meaningful class names
    def tox_namer(bin_tox):
        if bin_tox >0.5:
            return "Toxic"
        else:
            return "Nontoxic"
    out["Correct class"] = out["Correct class"].apply(tox_namer)
    
    out = out.reset_index(drop=True)
    return out

# %% [code]
random_diffs = compare_c_t_models(c_rn_clf,
                              c_rn_opt_thresh,
                              rn_x_test[chem_descs],
                              t_rn_clf,
                              t_rn_opt_thresh,
                              rn_x_test[targ_descs],
                              "Random",
                              rn_y_test,
                              random_test,
                              structures_out)

source_diffs = compare_c_t_models(c_so_clf,
                              c_so_opt_thresh,
                              so_x_test[chem_descs],
                              t_so_clf,
                              t_so_opt_thresh,
                              so_x_test[targ_descs],
                              "Source",
                              so_y_test,
                              source_test,
                              structures_out)

scaffold_diffs = compare_c_t_models(c_sc_clf,
                              c_sc_opt_thresh,
                              sc_x_test[chem_descs],
                              t_sc_clf,
                              t_sc_opt_thresh,
                              sc_x_test[targ_descs],
                              "Scaffold",
                              sc_y_test,
                              scaffold_test,
                              structures_out)

# %% [code]
all_diffs = random_diffs.append(source_diffs).append(scaffold_diffs)

# %% [code]
all_diffs.to_csv("output/Additional File 3.csv", index=False)

# %% [code]
rn_diffs_tox = random_diffs[random_diffs["Correct class"]=="Toxic"]
rn_diffs_tox = (rn_diffs_tox["Correct classifier's descriptor set"]
                .value_counts(normalize=True) * 100)

rn_diffs_ntox = random_diffs[random_diffs["Correct class"]=="Nontoxic"]
rn_diffs_ntox = (rn_diffs_ntox["Correct classifier's descriptor set"]
                .value_counts(normalize=True) * 100)

# %% [code]
so_diffs_tox = source_diffs[source_diffs["Correct class"]=="Toxic"]
so_diffs_tox = (so_diffs_tox["Correct classifier's descriptor set"]
                .value_counts(normalize=True) * 100)

so_diffs_ntox = source_diffs[source_diffs["Correct class"]=="Nontoxic"]
so_diffs_ntox = (so_diffs_ntox["Correct classifier's descriptor set"]
                .value_counts(normalize=True) * 100)

# %% [code]
sc_diffs_tox = scaffold_diffs[scaffold_diffs["Correct class"]=="Toxic"]
sc_diffs_tox = (sc_diffs_tox["Correct classifier's descriptor set"]
                .value_counts(normalize=True) * 100)

sc_diffs_ntox = scaffold_diffs[scaffold_diffs["Correct class"]=="Nontoxic"]
sc_diffs_ntox = (sc_diffs_ntox["Correct classifier's descriptor set"]
                .value_counts(normalize=True) * 100)

# %% [code]
tox_diffs_summary = pd.DataFrame({"Random set":rn_diffs_tox,
                                  "Source set":so_diffs_tox,
                                  "Scaffold set":sc_diffs_tox}).round(1)
tox_diffs_summary

# %% [code]
nontox_diffs_summary = pd.DataFrame({"Random set":rn_diffs_ntox,
                                     "Source set":so_diffs_ntox,
                                     "Scaffold set":sc_diffs_ntox}).round(1)
nontox_diffs_summary

# %% [code]
tox_diffs_summary.loc["Molecular"]

# %% [code]
index_arrays = [np.array(['Toxic', 'Toxic', 'Nontoxic', 'Nontoxic']), np.array(['Molecular','Target','Molecular','Target'])]
df = pd.DataFrame([tox_diffs_summary.loc["Molecular"],
                   tox_diffs_summary.loc["Target"],
                   nontox_diffs_summary.loc["Molecular"],
                   nontox_diffs_summary.loc["Target"]],
                  index=index_arrays)
df

# %% [code]
df.to_csv("output/diff_results.csv", float_format='%.1f')

# %% [markdown]
## Repeated splits

# %% [code]
random_splits = zip(random_trains, random_tests)
source_splits = zip(source_trains, source_tests)

# %% [code]
def build_and_assess_models(split):
    
    # Split data
    x_train, y_train, x_test, y_test = (
        split_data(split[0], split[1], features, tox_classes)
    )
    
    # Process Tox21 descriptors
    train_notox21 = x_train[tox21_descs].isna().all(axis="columns")
    test_notox21 = x_test[tox21_descs].isna().all(axis="columns")
    x_train.fillna(0, inplace=True)
    x_test.fillna(0, inplace=True)
    
    # Train chemical descriptor model
    c_clf = RandomForestClassifier(n_estimators=200, n_jobs=ncores,
                                      random_state=44)
    c_clf = c_clf.fit(x_train[chem_descs], y_train)

    # Train target descriptor model
    t_clf = RandomForestClassifier(n_estimators=200, n_jobs=ncores,
                                      random_state=44)
    t_clf = t_clf.fit(x_train[targ_descs], y_train)

    # Train Tox21 descriptor model
    a_clf = RandomForestClassifier(n_estimators=200, n_jobs=ncores,
                                      random_state=44)
    a_clf = a_clf.fit(x_train[tox21_descs][-train_notox21],
                            y_train[-train_notox21])

    # Train chem and targ descriptor model
    ct_clf = RandomForestClassifier(n_estimators=200, n_jobs=ncores,
                                       random_state=44)
    ct_clf = ct_clf.fit(x_train[chemtarg_descs], y_train)

    # Derive optimum thresholds
    clf = RandomForestClassifier(n_estimators=200, n_jobs=ncores,
                                 random_state=35)
    c_opt_thresh, c_opt_thresh_details = derive_opt_thresh(
        clf, x_train[chem_descs], y_train
    )
    t_opt_thresh, t_opt_thresh_details = derive_opt_thresh(
        clf, x_train[targ_descs], y_train
    )
    a_opt_thresh, a_opt_thresh_details = derive_opt_thresh(
        clf, x_train[tox21_descs][-train_notox21],
        y_train[-train_notox21]
    )
    ct_opt_thresh, ct_opt_thresh_details = derive_opt_thresh(
        clf, x_train[chemtarg_descs], y_train
    )

    # Calculate model performance
    c_performance = measure_performance(c_clf, x_test[chem_descs],
                                       y_test, c_opt_thresh)
    t_performance = measure_performance(t_clf, x_test[targ_descs],
                                       y_test, t_opt_thresh)
    a_performance = measure_performance(
        a_clf, x_test[tox21_descs][-test_notox21],
        y_test[-test_notox21], a_opt_thresh
    )
    ct_performance = measure_performance(
        ct_clf, x_test[chemtarg_descs], y_test, ct_opt_thresh
    )

    performances=namedtuple('performances',
                            ['ChemROC','ChemAP','ChemCCR',
                             'TargROC','TargAP','TargCCR',
                             'Tox21ROC','Tox21AP','Tox21CCR',
                             'ChTaROC', 'ChTaAP', 'ChTaCCR'])
    
    return performances(c_performance[0], c_performance[1], c_performance[4],
                        t_performance[0], t_performance[1], t_performance[4],
                        a_performance[0], a_performance[1], a_performance[4],
                        ct_performance[0], ct_performance[1],
                        ct_performance[4],)

# %% [markdown]
### Random splits repeats

# %% [code]
random_reps = []
for split in random_splits:
    random_reps.append(build_and_assess_models(split))

# %% [code]
random_df = pd.DataFrame.from_records(
    random_reps, columns=random_reps[0]._fields
)
random_df

# %% [code]
random_repeats = pd.DataFrame({"Mean":random_df.mean(),
                               "SD":random_df.std()}).round(3)
random_repeats

# %% [code]
random_repeats.to_csv("output/random_repeats.csv", float_format='%.3f')

# %% [markdown]
### Source splits repeats

# %% [code]
source_reps = []
for split in source_splits:
    source_reps.append(build_and_assess_models(split))

# %% [code]
source_df = pd.DataFrame.from_records(
    source_reps, columns=source_reps[0]._fields
)
source_df

# %% [code]
source_repeats = pd.DataFrame({"Mean":source_df.mean(),
                               "SD":source_df.std()}).round(3)
source_repeats

# %% [code]
source_repeats.to_csv("output/source_repeats.csv", float_format='%.3f')
