# Supplementary material for: Leveraging heterogeneous data from GHS toxicity annotations, molecular and protein target descriptors and Tox21 assay readouts to predict and rationalise acute toxicity
Source: J Cheminform. 2019 May 31;11:36. doi: 10.1186/s13321-019-0356-5 (PMC6544914; doi:10.1186/s13321-019-0356-5)
Supplement: Supplementary file 2 — Additional file 2. Research code and data. [file 13321_2019_356_MOESM2_ESM.bz2 › code/data/preprocessed_tox21_data.csv]

CHID	1159509	1159515	1159516	1159517	1159518	1159519	1159520	1159521	1159523	1159525	1159526	1159527	1159528	1159529	1159531	1159551	1159552	1159553	1159555	1224818	1224819	1224820	1224821	1224822	1224823	1224834	1224835	1224836	1224837	1224838	1224839	1224840	1224841	1224842	1224843	1224844	1224845	1224846	1224847	1224848	1224849	1224867	1224868	1224869	1224870	1224871	1224872	1224873	1224874
20005	0.0	0.0	0.0	0.0	0.0	0.0	0.0	0.0	0.0	0.0	0.0	0.0	0.0	0.0	0.0	0.0	0.0	0.0	0.0							0.0	0.0	0.0	0.0	0.0	0.0	0.0	0.0	0.0	0.0	0.0	0.0	0.0	0.0	0.0	0.0	0.0	0.0	0.0	0.0	0.0	0.0	0.0	0.0
20006	0.0	0.0	0.0	0.0	0.0	0.0	0.0	0.0	0.0	0.0	0.0	0.0	0.0	0.0	0.0	0.0	0.0	0.0	0.0							0.0	0.0	0.0	0.0	0.0	0.0	0.0	0.0	0.0	0.0	0.0	0.0	0.0	0.0	0.0	0.0	0.0	0.0	0.0	0.0	0.0	0.0	0.0	0.0
20007	0.0	0.0	0.0	0.0	0.0	0.0	0.0	0.0	0.0	0.0	0.0	0.0	0.0	0.0	0.0	0.0	0.0	0.0	0.0							0.0	0.0	0.0	0.0	0.0	0.0	0.0	0.0	0.0	0.0	0.0	0.0	0.0	0.0	0.0	0.0	0.0	0.0	0.0	0.0	0.0	0.0	0.0	0.0
20009	0.0	0.0	0.0	0.0	0.0	0.0	0.0	0.0	0.0	0.0	0.0	0.0	0.0	0.0	0.0	0.0	10.0	0.0	0.0							0.0	0.0	0.0	0.0	0.0	0.0	0.0	0.0	0.0	0.0	0.0	0.0	0.0	0.0	0.0	0.0	0.0	0.0	0.0	0.0	0.0	0.0	0.0	0.0
20014	0.0	0.0	0.0	0.0	0.0	0.0	0.0	0.0	0.0	0.0	0.0	0.0	0.0	0.0	0.0	0.0	0.0	0.0	0.0							0.0	0.0	0.0	0.0	0.0	0.0	0.0	0.0	0.0	0.0	0.0	0.0	0.0	0.0	0.0	0.0	0.0	0.0	0.0	0.0	0.0	0.0	0.0	0.0
20015	0.0	0.0	0.0	0.0	0.0	0.0	0.0	0.0	30.0	0.0	0.0	10.0	0.0	0.0	10.0	0.0	0.0	0.0	10.0							21.0	0.0	0.0	0.0	0.0	0.0	21.0	0.0	0.0	0.0	0.0	10.0	0.0	0.0	83.0	0.0	0.0	0.0	0.0	0.0	0.0	0.0	0.0	0.0
20020	0.0	0.0	0.0	0.0	0.0	0.0	0.0	0.0	5.0	0.0	0.0	5.0	0.0	0.0	0.0	0.0	0.0	0.0	0.0							0.0	0.0	0.0	0.0	0.0	0.0	0.0	0.0	0.0	0.0	0.0	0.0	0.0	0.0	0.0	0.0	0.0	0.0	0.0	0.0	0.0	0.0	0.0	0.0
20021	0.0	10.0	0.0	5.0	0.0	0.0	0.0	0.0	0.0	0.0	0.0	5.0	0.0	0.0	22.0	0.0	0.0	15.0	5.0							0.0	0.0	0.0	0.0	0.0	0.0	0.0	0.0	0.0	0.0	0.0	0.0	0.0	0.0	0.0	0.0	0.0	0.0	0.0	0.0	5.0	0.0	0.0	0.0
20022	5.0	0.0	0.0	0.0	0.0	0.0	0.0	0.0	15.0	0.0	0.0	10.0	0.0	0.0	2.5	0.0	0.0	0.0	2.5							0.0	0.0	0.0	0.0	0.0	0.0	0.0	20.5	0.0	0.0	0.0	0.0	0.0	0.0	0.0	0.0	0.0	0.0	0.0	0.0	0.0	0.0	0.0	0.0
20023	0.0	0.0	0.0	0.0	0.0	0.0	0.0	0.0	0.0	0.0	0.0	0.0	0.0	0.0	0.0	0.0	0.0	0.0	0.0							0.0	0.0	0.0	0.0	0.0	0.0	0.0	0.0	0.0	0.0	0.0	0.0	0.0	0.0	0.0	0.0	0.0	10.0	0.0	0.0	0.0	0.0	0.0	10.0
20024	0.0	0.0	0.0	0.0	0.0	0.0	0.0	0.0	0.0	0.0	0.0	0.0	0.0	0.0	0.0	0.0	0.0	30.0	0.0							0.0	0.0	0.0	0.0	0.0	0.0	0.0	0.0	0.0	0.0	0.0	0.0	0.0	0.0	0.0	0.0	0.0	0.0	0.0	0.0	0.0	0.0	0.0	0.0
20027	0.0	0.0	0.0	0.0	0.0	0.0	0.0	0.0	0.0	0.0	0.0	10.0	0.0	0.0	2.5	0.0	0.0	0.0	5.0							0.0	0.0	0.0	0.0	0.0	0.0	0.0	0.0	0.0	0.0	10.0	0.0	0.0	0.0	0.0	5.0	0.0	0.0	0.0	0.0	0.0	0.0	0.0	0.0
20029	0.0	0.0	0.0	0.0	0.0	0.0	0.0	0.0	0.0	0.0	0.0	5.0	0.0	0.0	0.0	0.0	0.0	0.0	5.0							0.0	0.0	0.0	0.0	0.0	0.0	0.0	0.0	0.0	0.0	0.0	0.0	0.0	0.0	0.0	0.0	0.0	0.0	0.0	0.0	0.0	0.0	0.0	0.0
20031	0.0	0.0	10.0	88.5	0.0	5.0	78.5	93.0	25.0	0.0	10.0	10.0	7.5	0.0	20.0	10.0	96.0	10.0	94.0							43.5	0.0	44.5	68.5	99.5	0.0	33.5	50.0	0.0	0.0	10.0	47.5	10.0	0.0	0.0	0.0	63.5	92.5	0.0	20.0	5.0	87.5	52.0	94.0
20032	0.0	0.0	10.0	0.0	0.0	0.0	0.0	0.0	10.0	0.0	0.0	0.0	0.0	0.0	0.0	0.0	0.0	0.0	0.0							0.0	0.0	0.0	0.0	0.0	0.0	0.0	0.0	0.0	0.0	0.0	0.0	0.0	0.0	0.0	0.0	0.0	0.0	0.0	0.0	0.0	0.0	0.0	0.0
20038
20040	10.0	30.5	10.0	41.0	5.0	5.0	30.5	25.5	27.5	30.0	10.0	5.0	5.0	30.5	15.0	10.0	5.0	5.0	5.0							10.0	0.0	0.0	0.0	0.0	25.0	10.0	15.0	0.0	71.0	30.5	15.0	10.0	31.0	30.5	0.0	30.5	41.0	0.0	10.0	44.5	40.5	30.5	41.0
20043	0.0	0.0	0.0	0.0	0.0	0.0	0.0	0.0	0.0	0.0	0.0	0.0	0.0	0.0	0.0	0.0	0.0	0.0	0.0							0.0	0.0	0.0	0.0	0.0	0.0	0.0	0.0	0.0	0.0	0.0	0.0	0.0	0.0	0.0	0.0	0.0	0.0	0.0	0.0	0.0	0.0	0.0	0.0
20044	0.0	0.0	0.0	0.0	0.0	0.0	0.0	0.0	5.0	0.0	0.0	0.0	0.0	0.0	0.0	0.0	0.0	0.0	0.0							0.0	0.0	0.0	0.0	0.0	0.0	0.0	0.0	0.0	0.0	0.0	0.0	0.0	0.0	0.0	0.0	0.0	0.0	20.0	0.0	20.0	0.0	0.0	0.0
20047	0.0	0.0	0.0	0.0	0.0	0.0	0.0	0.0	0.0	0.0	0.0	0.0	0.0	0.0	0.0	0.0	0.0	0.0	7.5							0.0	0.0	0.0	0.0	0.0	0.0	0.0	0.0	0.0	0.0	0.0	0.0	0.0	0.0	0.0	0.0	0.0	0.0	0.0	0.0	0.0	0.0	0.0	0.0
20053	0.0	0.0	0.0	0.0	0.0	0.0	0.0	0.0	20.0	0.0	0.0	10.0	0.0	0.0	0.0	0.0	0.0	30.0	20.0							0.0	0.0	0.0	0.0	0.0	20.0	0.0	0.0	0.0	0.0	0.0	0.0	0.0	0.0	0.0	0.0	0.0	0.0	0.0	0.0	0.0	0.0	0.0	0.0
20054	10.0	20.0	10.0	0.0	0.0	41.0	0.0	61.0	65.0	0.0	10.0	10.0	5.0	21.0	0.0	10.0	0.0	0.0	0.0							20.0	10.0	0.0	0.0	0.0	84.0	0.0	21.0	0.0	10.0	0.0	10.0	10.0	21.0	40.0	0.0	0.0	0.0	0.0	0.0	0.0	0.0	0.0	0.0
20057	0.0	0.0	10.0	0.0	0.0	0.0	10.0	0.0	20.0	0.0	0.0	0.0	0.0	0.0	0.0	10.0	0.0	47.0	20.0							30.0	83.0	20.0	20.0	0.0	83.0	10.0	0.0	41.5	0.0	0.0	5.0	0.0	0.0	0.0	83.5	0.0	82.5	0.0	0.0	0.0	82.0	20.0	82.5
20058	0.0	10.0	0.0	0.0	0.0	0.0	0.0	62.0	64.0	0.0	10.0	10.0	30.0	0.0	10.0	0.0	0.0	0.0	0.0							40.0	0.0	40.0	41.0	10.0	0.0	20.0	10.0	0.0	20.0	0.0	0.0	0.0	0.0	40.0	0.0	20.0	0.0	0.0	20.0	0.0	0.0	0.0	0.0
20062	0.0	0.0	0.0	0.0	0.0	0.0	0.0	5.0	45.5	0.0	0.0	41.0	0.0	0.0	15.0	0.0	10.5	0.0	15.0							40.5	0.0	30.5	30.5	0.0	5.0	20.5	0.0	0.0	0.0	0.0	10.0	0.0	0.0	0.0	0.0	0.0	0.0	0.0	0.0	5.0	0.0	0.0	0.0
20063	0.0	20.0	10.0	20.0	0.0	0.0	0.0	0.0	0.0	0.0	0.0	0.0	0.0	10.0	0.0	10.0	20.0	0.0	0.0	20.0	10.0	0.0	0.0	0.0	0.0	40.0	10.0	20.0	20.0	0.0	20.0	40.0	10.0	0.0	10.0	0.0	10.0	0.0	0.0	20.0	0.0	0.0	0.0	0.0	0.0	0.0	0.0	0.0	10.0
20064	0.0	10.0	10.0	10.0	0.0	0.0	0.0	82.0	0.0	0.0	10.0	82.0	30.0	0.0	0.0	0.0	0.0	30.0	0.0	20.0	0.0	10.0	0.0	0.0	0.0	40.0	41.0	20.0	20.0	82.0	20.0	21.0	0.0	21.0	10.0	0.0	10.0	0.0	0.0	0.0	41.0	0.0	20.0	0.0	0.0	10.0	0.0	0.0	20.0
20066	0.0	0.0	0.0	0.0	0.0	0.0	0.0	0.0	0.0	0.0	0.0	0.0	0.0	0.0	0.0	0.0	0.0	0.0	5.0							20.0	10.0	0.0	10.5	0.0	0.0	10.0	0.0	0.0	0.0	0.0	0.0	0.0	0.0	0.0	0.0	0.0	0.0	0.0	0.0	0.0	0.0	0.0	0.0
20068	10.0	0.0	5.0	0.0	0.0	0.0	20.0	0.0	20.0	0.0	0.0	10.0	0.0	10.0	0.0	10.0	0.0	55.5	20.0							20.0	84.0	10.0	10.0	0.0	83.5	10.0	0.0	84.5	5.0	10.5	5.0	0.0	20.5	0.0	87.5	0.0	0.0	0.0	0.0	20.0	0.0	0.0	0.0
20069	10.0	10.0	10.0	10.0	0.0	5.0	20.5	0.0	20.0	20.0	10.0	10.0	0.0	40.5	20.0	20.0	0.0	48.5	20.0							40.0	83.5	72.5	53.5	0.0	40.5	40.0	0.0	82.0	10.0	10.0	5.0	10.0	42.0	0.0	84.0	20.0	41.0	0.0	0.0	25.5	41.0	20.0	41.0
20070	0.0	0.0	0.0	0.0	0.0	0.0	0.0	0.0	0.0	0.0	0.0	0.0	0.0	0.0	0.0	0.0	0.0	0.0	0.0							0.0	0.0	0.0	0.0	0.0	0.0	0.0	0.0	0.0	0.0	0.0	0.0	0.0	0.0	0.0	0.0	0.0	0.0	0.0	0.0	0.0	0.0	0.0	0.0
20071	0.0	20.0	0.0	20.0	0.0	0.0	0.0	0.0	20.0	0.0	0.0	10.0	0.0	0.0	0.0	10.0	41.0	41.0	10.0							81.0	41.0	20.0	20.0	0.0	21.0	21.0	10.0	21.0	0.0	40.0	0.0	0.0	0.0	81.0	0.0	0.0	82.0	0.0	0.0	0.0	61.0	0.0	82.0
20072	0.0	0.0	0.0	0.0	0.0	0.0	0.0	0.0	20.0	0.0	0.0	10.0	0.0	0.0	5.0	0.0	0.0	42.0	20.0							0.0	41.0	0.0	0.0	0.0	40.0	0.0	0.0	21.0	0.0	0.0	10.0	0.0	0.0	0.0	81.0	0.0	0.0	0.0	0.0	0.0	0.0	0.0	0.0
20074	0.0	0.0	0.0	0.0	0.0	0.0	0.0	0.0	0.0	0.0	0.0	0.0	0.0	0.0	0.0	0.0	0.0	0.0	0.0							0.0	0.0	0.0	0.0	0.0	0.0	0.0	0.0	0.0	0.0	0.0	0.0	0.0	0.0	0.0	0.0	0.0	0.0	0.0	0.0	0.0	0.0	0.0	0.0
20076	0.0	0.0	0.0	0.0	0.0	0.0	0.0	0.0	0.0	0.0	0.0	0.0	0.0	0.0	0.0	0.0	5.0	0.0	5.0							0.0	0.0	0.0	0.0	0.0	0.0	0.0	10.0	0.0	0.0	0.0	0.0	0.0	0.0	0.0	0.0	0.0	0.0	0.0	0.0	0.0	0.0	0.0	0.0
20079	10.0	0.0	0.0	20.0	0.0	0.0	0.0	0.0	0.0	0.0	0.0	0.0	0.0	0.0	0.0	0.0	0.0	0.0	0.0							0.0	0.0	0.0	0.0	0.0	0.0	0.0	0.0	0.0	0.0	0.0	0.0	0.0	0.0	0.0	0.0	0.0	0.0	0.0	0.0	0.0	0.0	0.0	0.0
20081	0.0	0.0	0.0	0.0	0.0	0.0	0.0	0.0	0.0	0.0	0.0	0.0	0.0	0.0	0.0	0.0	0.0	0.0	0.0							0.0	0.0	0.0	0.0	0.0	0.0	0.0	0.0	0.0	0.0	0.0	0.0	0.0	0.0	0.0	0.0	0.0	0.0	0.0	0.0	0.0	0.0	0.0	0.0
20083	0.0	10.0	0.0	0.0	0.0	0.0	0.0	0.0	0.0	0.0	0.0	0.0	0.0	0.0	0.0	0.0	0.0	0.0	10.0							0.0	10.0	0.0	0.0	0.0	0.0	0.0	0.0	0.0	0.0	0.0	0.0	0.0	0.0	0.0	0.0	0.0	0.0	0.0	0.0	0.0	0.0	0.0	0.0
20086	0.0	0.0	0.0	0.0	0.0	0.0	0.0	0.0	0.0	10.0	0.0	0.0	0.0	0.0	0.0	0.0	0.0	0.0	0.0							0.0	0.0	0.0	0.0	0.0	0.0	0.0	0.0	0.0	0.0	0.0	0.0	0.0	0.0	0.0	0.0	0.0	0.0	0.0	0.0	5.0	0.0	0.0	0.0
20087	0.0	0.0	0.0	0.0	0.0	0.0	0.0	0.0	5.0	0.0	0.0	0.0	0.0	0.0	0.0	0.0	0.0	0.0	5.0							0.0	0.0	0.0	0.0	0.0	0.0	0.0	0.0	0.0	5.0	0.0	0.0	0.0	0.0	0.0	0.0	0.0	0.0	0.0	0.0	0.0	0.0	0.0	0.0
20088	0.0	0.0	0.0	0.0	0.0	0.0	0.0	0.0	0.0	0.0	0.0	10.0	0.0	0.0	21.5	0.0	0.0	0.0	15.0							0.0	0.0	0.0	0.0	0.0	0.0	0.0	5.0	0.0	0.0	0.0	0.0	0.0	0.0	0.0	0.0	0.0	0.0	0.0	0.0	0.0	0.0	0.0	0.0
20089	0.0	0.0	0.0	0.0	0.0	0.0	0.0	0.0	0.0	0.0	0.0	0.0	0.0	0.0	0.0	0.0	0.0	0.0	0.0							0.0	10.0	0.0	0.0	0.0	0.0	0.0	0.0	0.0	0.0	0.0	0.0	0.0	0.0	0.0	0.0	0.0	0.0	0.0	0.0	0.0	0.0	0.0	0.0
20090	0.0	0.0	0.0	0.0	0.0	0.0	0.0	0.0	0.0	0.0	0.0	0.0	0.0	0.0	0.0	0.0	0.0	0.0	0.0							0.0	0.0	0.0	0.0	0.0	0.0	0.0	0.0	0.0	0.0	0.0	0.0	0.0	0.0	0.0	0.0	0.0	0.0	0.0	0.0	0.0	0.0	0.0	0.0
20091	0.0	0.0	0.0	5.0	0.0	0.0	0.0	0.0	0.0	0.0	0.0	5.0	0.0	0.0	0.0	0.0	0.0	35.5	15.0							0.0	0.0	0.0	0.0	0.0	0.0	0.0	0.0	0.0	0.0	0.0	0.0	0.0	0.0	0.0	0.0	0.0	0.0	0.0	0.0	0.0	0.0	0.0	0.0
20092	0.0	0.0	0.0	0.0	0.0	0.0	0.0	0.0	10.0	0.0	0.0	0.0	0.0	0.0	0.0	0.0	0.0	15.0	10.0							0.0	5.0	0.0	0.0	0.0	15.0	0.0	0.0	5.0	0.0	0.0	0.0	0.0	0.0	0.0	10.0	0.0	0.0	0.0	0.0	0.0	0.0	0.0	0.0
20093	0.0	0.0	0.0	0.0	0.0	0.0	0.0	0.0	5.0	0.0	0.0	0.0	15.0	0.0	0.0	0.0	0.0	35.5	20.0							20.5	0.0	0.0	0.0	0.0	0.0	0.0	0.0	0.0	10.0	10.0	41.5	0.0	0.0	20.5	0.0	0.0	0.0	0.0	0.0	5.0	0.0	0.0	0.0
20094	0.0	0.0	0.0	0.0	0.0	0.0	0.0	10.0	0.0	0.0	0.0	0.0	0.0	0.0	0.0	0.0	0.0	0.0	0.0							0.0	0.0	0.0	0.0	0.0	0.0	0.0	0.0	0.0	0.0	0.0	0.0	0.0	0.0	0.0	0.0	0.0	0.0	0.0	0.0	0.0	0.0	0.0	0.0
20095	0.0	0.0	0.0	0.0	0.0	0.0	0.0	0.0	20.0	20.0	0.0	0.0	0.0	0.0	0.0	0.0	0.0	30.0	20.0							0.0	0.0	0.0	0.0	0.0	41.0	0.0	0.0	0.0	0.0	0.0	10.0	0.0	0.0	0.0	0.0	0.0	0.0	0.0	0.0	0.0	0.0	0.0	0.0
20097	0.0	0.0	0.0	0.0	0.0	0.0	21.0	81.0	30.0	0.0	0.0	10.0	0.0	0.0	0.0	10.0	85.0	0.0	30.0							84.0	0.0	24.0	65.0	86.0	0.0	64.0	87.0	0.0	0.0	84.0	10.0	0.0	0.0	90.0	0.0	0.0	20.0	0.0	0.0	0.0	20.0	0.0	87.0
20099	0.0	0.0	0.0	0.0	0.0	5.0	41.0	81.0	25.0	0.0	10.0	10.0	0.0	41.0	5.0	10.0	81.0	10.0	67.0							40.0	41.0	80.0	40.0	82.0	0.0	40.0	0.0	0.0	0.0	41.0	10.0	10.0	0.0	62.0	0.0	0.0	84.0	0.0	0.0	0.0	41.0	0.0	84.0
20101	10.0	20.0	10.0	20.0	5.0	0.0	0.0	0.0	0.0	0.0	0.0	10.0	0.0	21.0	20.0	0.0	0.0	0.0	0.0							0.0	0.0	0.0	0.0	0.0	20.0	0.0	0.0	0.0	0.0	20.0	0.0	10.0	20.0	0.0	0.0	0.0	20.0	0.0	0.0	0.0	0.0	0.0	20.0
20103
20105	0.0	0.0	0.0	0.0	0.0	0.0	0.0	0.0	0.0	0.0	0.0	81.0	0.0	0.0	47.0	0.0	10.0	0.0	60.0							0.0	0.0	0.0	0.0	0.0	0.0	0.0	0.0	0.0	10.0	0.0	0.0	0.0	0.0	0.0	0.0	0.0	0.0	0.0	0.0	0.0	0.0	0.0	0.0
20106	0.0	0.0	0.0	0.0	0.0	0.0	0.0	0.0	0.0	0.0	0.0	0.0	0.0	0.0	0.0	0.0	0.0	0.0	0.0							0.0	0.0	0.0	0.0	0.0	0.0	0.0	0.0	0.0	0.0	0.0	0.0	0.0	0.0	0.0	0.0	0.0	0.0	0.0	0.0	0.0	0.0	0.0	0.0
20107	0.0	0.0	0.0	0.0	0.0	0.0	0.0	0.0	0.0	0.0	0.0	0.0	0.0	0.0	0.0	0.0	0.0	0.0	0.0							0.0	0.0	0.0	0.0	0.0	0.0	0.0	0.0	0.0	0.0	0.0	0.0	0.0	0.0	0.0	0.0	0.0	0.0	0.0	0.0	0.0	0.0	0.0	0.0
20108	0.0	0.0	0.0	0.0	0.0	0.0	0.0	0.0	0.0	0.0	0.0	0.0	0.0	0.0	0.0	0.0	0.0	0.0	0.0							0.0	0.0	0.0	0.0	0.0	0.0	0.0	0.0	0.0	0.0	0.0	0.0	0.0	0.0	0.0	0.0	0.0	0.0	0.0	0.0	0.0	0.0	0.0	0.0
20110	10.0	30.5	5.0	30.5	2.5	2.5	60.5	42.5	25.0	20.0	5.0	10.0	17.5	62.0	12.5	30.5	85.0	20.0	73.0							40.5	0.0	60.5	60.5	61.5	0.0	60.5	10.0	0.0	10.5	51.0	20.0	10.0	50.0	61.5	0.0	61.5	62.0	0.0	81.5	64.0	62.5	40.5	82.5
20112	0.0	0.0	0.0	0.0	0.0	0.0	0.0	0.0	0.0	0.0	0.0	0.0	0.0	0.0	0.0	0.0	0.0	0.0	0.0							0.0	0.0	0.0	0.0	0.0	0.0	0.0	0.0	0.0	5.0	0.0	0.0	0.0	0.0	0.0	0.0	0.0	0.0	0.0	0.0	0.0	0.0	0.0	0.0
20113	0.0	0.0	0.0	0.0	0.0	0.0	0.0	0.0	0.0	0.0	0.0	10.0	0.0	41.0	0.0	10.0	0.0	0.0	0.0							0.0	0.0	0.0	0.0	0.0	0.0	0.0	0.0	0.0	0.0	0.0	0.0	0.0	0.0	0.0	0.0	0.0	0.0	0.0	0.0	0.0	0.0	0.0	0.0
20114	0.0	0.0	0.0	0.0	0.0	0.0	20.0	61.0	45.0	0.0	0.0	10.0	0.0	10.0	20.0	20.0	0.0	35.5	7.5							40.5	20.5	40.5	40.0	25.5	0.0	40.5	30.5	0.0	10.0	0.0	20.5	0.0	80.0	82.0	0.0	20.0	73.5	0.0	20.0	10.0	42.0	20.0	83.5
20115
20116	0.0	5.0	10.0	10.5	0.0	5.0	63.0	85.5	50.5	0.0	0.0	10.0	0.0	0.0	20.0	5.0	40.0	15.0	61.5							82.0	0.0	41.0	42.0	5.0	0.0	10.0	82.5	0.0	0.0	40.5	0.0	0.0	0.0	87.0	0.0	0.0	10.0	0.0	0.0	0.0	10.0	0.0	0.0
20117	0.0	0.0	0.0	0.0	0.0	0.0	0.0	41.0	70.0	0.0	0.0	10.0	0.0	0.0	0.0	0.0	0.0	0.0	0.0							20.0	0.0	0.0	0.0	0.0	0.0	20.0	10.0	0.0	0.0	0.0	0.0	0.0	0.0	23.0	0.0	0.0	0.0	0.0	0.0	0.0	0.0	0.0	0.0
20118	0.0	0.0	0.0	0.0	0.0	0.0	0.0	0.0	5.0	0.0	0.0	5.0	0.0	0.0	0.0	0.0	0.0	0.0	0.0							0.0	0.0	0.0	0.0	0.0	0.0	0.0	0.0	0.0	0.0	0.0	0.0	0.0	0.0	0.0	0.0	0.0	0.0	20.0	0.0	5.0	0.0	0.0	0.0
20119	0.0	5.0	5.0	10.0	0.0	0.0	5.0	40.0	30.0	5.0	5.0	5.0	0.0	10.5	0.0	5.0	20.5	0.0	0.0	20.0	10.0	0.0	22.0	20.0	0.0	20.0	0.0	41.5	21.0	62.5	0.0	10.0	11.0	20.0	0.0	10.5	5.0	0.0	10.0	5.0	20.0	0.0	50.5	5.0	0.0	20.0	20.0	0.0	61.0
20120	10.0	82.0	10.0	20.0	0.0	0.0	40.0	41.0	25.0	41.0	10.0	10.0	0.0	82.0	10.0	20.0	41.0	20.0	25.0							40.0	0.0	40.0	40.0	10.0	0.0	40.0	40.0	0.0	20.0	84.0	20.0	10.0	41.0	41.0	0.0	40.0	21.0	0.0	40.0	0.0	20.0	20.0	21.0
20121	0.0	0.0	0.0	0.0	0.0	0.0	0.0	0.0	0.0	0.0	0.0	11.5	0.0	0.0	15.0	0.0	0.0	0.0	5.0							0.0	0.0	0.0	0.0	0.0	5.0	0.0	0.0	0.0	0.0	0.0	0.0	0.0	0.0	10.0	0.0	0.0	0.0	0.0	0.0	0.0	0.0	0.0	0.0
20122	0.0	0.0	0.0	0.0	0.0	0.0	0.0	5.0	7.5	0.0	15.0	10.0	50.5	0.0	20.0	0.0	25.5	15.0	45.0							20.0	40.0	0.0	10.0	5.0	15.0	10.0	25.5	0.0	0.0	0.0	0.0	0.0	0.0	41.0	0.0	0.0	20.0	0.0	0.0	0.0	20.0	0.0	30.5
20123	0.0	0.0	10.0	0.0	0.0	0.0	0.0	0.0	5.0	0.0	0.0	5.0	0.0	0.0	0.0	0.0	0.0	15.0	20.0							0.0	61.0	0.0	0.0	0.0	10.0	0.0	0.0	0.0	0.0	0.0	0.0	0.0	0.0	0.0	0.0	0.0	0.0	0.0	0.0	10.0	0.0	0.0	0.0
20127	0.0	0.0	0.0	0.0	0.0	0.0	0.0	0.0	0.0	0.0	0.0	10.0	0.0	0.0	0.0	0.0	0.0	0.0	0.0							0.0	0.0	0.0	0.0	0.0	0.0	0.0	0.0	0.0	0.0	0.0	0.0	0.0	0.0	0.0	0.0	0.0	0.0	0.0	0.0	0.0	0.0	0.0	0.0
20128	0.0	0.0	0.0	0.0	0.0	0.0	0.0	0.0	0.0	0.0	10.0	0.0	0.0	0.0	0.0	0.0	0.0	0.0	0.0							0.0	0.0	0.0	0.0	0.0	0.0	0.0	0.0	0.0	0.0	0.0	0.0	0.0	0.0	0.0	40.0	0.0	0.0	0.0	0.0	0.0	0.0	0.0	0.0
20129	0.0	0.0	0.0	0.0	0.0	0.0	0.0	0.0	0.0	0.0	0.0	0.0	0.0	0.0	0.0	0.0	0.0	0.0	0.0							0.0	0.0	0.0	0.0	0.0	0.0	0.0	0.0	0.0	0.0	0.0	0.0	0.0	0.0	0.0	0.0	0.0	0.0	0.0	0.0	0.0	0.0	0.0	0.0
20131	0.0	0.0	0.0	0.0	0.0	0.0	0.0	0.0	0.0	0.0	0.0	0.0	0.0	0.0	0.0	0.0	0.0	0.0	0.0							0.0	0.0	0.0	0.0	0.0	0.0	0.0	0.0	0.0	0.0	0.0	0.0	0.0	0.0	0.0	0.0	0.0	0.0	0.0	0.0	0.0	0.0	0.0	0.0
20137	0.0	0.0	5.0	0.0	0.0	15.0	0.0	0.0	15.0	0.0	0.0	0.0	0.0	0.0	0.0	0.0	0.0	30.0	20.0							0.0	25.5	0.0	0.0	0.0	40.5	0.0	0.0	15.0	10.0	0.0	10.0	0.0	0.0	0.0	31.0	0.0	0.0	0.0	0.0	0.0	0.0	0.0	0.0
20138	0.0	0.0	0.0	0.0	0.0	0.0	0.0	0.0	10.0	0.0	0.0	0.0	0.0	20.0	0.0	0.0	0.0	0.0	20.0							0.0	40.0	0.0	0.0	0.0	0.0	0.0	10.0	0.0	0.0	0.0	10.0	0.0	0.0	10.0	0.0	0.0	0.0	0.0	0.0	0.0	0.0	0.0	0.0
20139	10.0	0.0	10.0	0.0	30.0	53.0	0.0	0.0	20.0	0.0	10.0	10.0	30.0	0.0	30.0	0.0	0.0	43.0	20.0							0.0	81.0	10.0	10.0	10.0	20.0	10.0	0.0	80.0	0.0	0.0	0.0	10.0	0.0	0.0	40.0	0.0	0.0	0.0	0.0	0.0	20.0	0.0	0.0
20140	0.0	0.0	0.0	0.0	0.0	0.0	0.0	0.0	0.0	0.0	0.0	0.0	0.0	0.0	0.0	0.0	0.0	0.0	0.0							0.0	0.0	0.0	0.0	0.0	0.0	0.0	0.0	0.0	0.0	0.0	0.0	0.0	0.0	0.0	0.0	0.0	0.0	0.0	0.0	0.0	0.0	0.0	0.0
20141	10.0	10.0	10.0	20.0	0.0	0.0	0.0	0.0	0.0	0.0	10.0	81.0	0.0	0.0	0.0	0.0	0.0	0.0	0.0	0.0	0.0	0.0	0.0	0.0	0.0	0.0	0.0	0.0	0.0	0.0	0.0	0.0	0.0	0.0	81.0	0.0	0.0	0.0	0.0	0.0	0.0	0.0	0.0	0.0	0.0	0.0	0.0	0.0	0.0
20142	0.0	0.0	0.0	0.0	0.0	0.0	0.0	0.0	5.0	0.0	0.0	10.0	0.0	0.0	0.0	0.0	0.0	0.0	20.0							0.0	0.0	0.0	0.0	0.0	5.0	0.0	0.0	0.0	0.0	0.0	0.0	0.0	0.0	0.0	30.0	0.0	0.0	0.0	0.0	0.0	0.0	0.0	0.0
20143	0.0	0.0	0.0	0.0	0.0	0.0	0.0	0.0	15.0	0.0	0.0	0.0	0.0	0.0	0.0	0.0	0.0	0.0	5.0							10.0	5.0	10.0	10.0	5.0	0.0	10.0	20.0	0.0	0.0	0.0	0.0	0.0	0.0	20.5	0.0	0.0	0.0	0.0	0.0	0.0	0.0	0.0	0.0
20144	0.0	0.0	0.0	0.0	0.0	0.0	0.0	0.0	0.0	0.0	0.0	0.0	0.0	0.0	10.0	0.0	0.0	0.0	0.0							0.0	0.0	0.0	0.0	0.0	20.0	0.0	0.0	0.0	0.0	0.0	0.0	0.0	0.0	0.0	0.0	0.0	0.0	0.0	0.0	0.0	10.0	0.0	0.0
20145	0.0	5.0	10.0	20.0	0.0	0.0	20.0	0.0	5.0	0.0	0.0	0.0	0.0	0.0	0.0	0.0	0.0	0.0	0.0							0.0	60.0	0.0	0.0	0.0	0.0	0.0	0.0	0.0	0.0	41.0	0.0	10.0	0.0	0.0	0.0	0.0	5.0	0.0	0.0	0.0	0.0	0.0	5.0
20146	0.0	0.0	0.0	10.0	0.0	0.0	0.0	0.0	0.0	0.0	0.0	0.0	0.0	0.0	10.0	0.0	0.0	42.0	0.0							0.0	41.0	0.0	0.0	0.0	10.0	0.0	0.0	0.0	0.0	0.0	0.0	0.0	0.0	0.0	0.0	0.0	0.0	0.0	0.0	0.0	0.0	0.0	0.0
20147	10.0	10.0	5.0	0.0	0.0	2.5	0.0	5.0	15.0	0.0	10.0	0.0	2.5	0.0	0.0	0.0	0.0	5.0	5.0							0.0	0.0	0.0	0.0	0.0	0.0	0.0	0.0	0.0	0.0	0.0	0.0	10.0	0.0	0.0	0.0	0.0	0.0	0.0	0.0	5.0	0.0	0.0	0.0
20148	0.0	0.0	0.0	0.0	0.0	0.0	0.0	0.0	0.0	0.0	0.0	10.0	0.0	0.0	2.5	0.0	0.0	0.0	0.0							0.0	0.0	0.0	0.0	0.0	0.0	0.0	11.0	0.0	0.0	0.0	0.0	0.0	0.0	0.0	0.0	0.0	0.0	0.0	0.0	0.0	0.0	0.0	0.0
20149	10.0	10.0	0.0	0.0	5.0	0.0	0.0	0.0	20.0	0.0	0.0	0.0	0.0	0.0	0.0	0.0	0.0	50.0	20.0							0.0	0.0	0.0	20.0	0.0	41.0	0.0	0.0	0.0	0.0	0.0	0.0	0.0	0.0	0.0	0.0	0.0	0.0	0.0	0.0	0.0	0.0	0.0	0.0
20151	0.0	0.0	0.0	0.0	0.0	0.0	0.0	0.0	0.0	0.0	0.0	0.0	0.0	5.0	0.0	0.0	5.0	15.0	5.0							0.0	0.0	0.0	0.0	0.0	0.0	0.0	5.0	0.0	0.0	0.0	0.0	0.0	0.0	0.0	0.0	0.0	0.0	0.0	0.0	0.0	0.0	0.0	0.0
20152	0.0	0.0	0.0	0.0	0.0	0.0	0.0	0.0	5.0	0.0	0.0	5.0	0.0	0.0	0.0	0.0	0.0	15.0	5.0							0.0	0.0	0.0	0.0	0.0	0.0	0.0	0.0	0.0	0.0	0.0	0.0	0.0	5.0	0.0	0.0	0.0	0.0	0.0	0.0	0.0	0.0	0.0	0.0
20153	0.0	0.0	0.0	20.0	0.0	0.0	0.0	0.0	0.0	0.0	0.0	0.0	0.0	0.0	0.0	0.0	0.0	0.0	0.0							0.0	0.0	0.0	0.0	0.0	0.0	0.0	0.0	0.0	0.0	20.0	0.0	0.0	0.0	0.0	0.0	0.0	0.0	0.0	0.0	0.0	0.0	0.0	0.0
20154	10.0	41.0	10.0	20.0	5.0	5.0	21.0	41.0	25.0	41.0	10.0	10.0	5.0	40.0	45.0	21.0	20.0	0.0	25.0	0.0	0.0	0.0	0.0	0.0	0.0	20.0	10.0	0.0	0.0	0.0	20.0	0.0	0.0	0.0	0.0	20.0	0.0	10.0	41.0	0.0	0.0	0.0	41.0	0.0	0.0	40.0	41.0	20.0	41.0
20155	0.0	0.0	10.0	20.0	0.0	0.0	20.0	0.0	0.0	0.0	10.0	10.0	49.0	0.0	5.0	0.0	0.0	40.0	10.0							0.0	0.0	0.0	20.0	10.0	0.0	0.0	0.0	0.0	0.0	0.0	0.0	10.0	0.0	0.0	0.0	0.0	41.0	0.0	0.0	42.0	40.0	0.0	41.0
20156	0.0	0.0	0.0	0.0	0.0	0.0	0.0	10.0	30.0	0.0	0.0	0.0	30.0	0.0	10.0	0.0	41.0	30.0	30.0							0.0	0.0	0.0	0.0	10.0	0.0	20.0	0.0	0.0	0.0	0.0	0.0	0.0	0.0	0.0	0.0	0.0	0.0	0.0	0.0	0.0	0.0	0.0	0.0
20157	0.0	0.0	0.0	0.0	0.0	0.0	0.0	0.0	20.0	0.0	0.0	40.0	0.0	0.0	30.0	0.0	0.0	46.0	20.0							0.0	83.0	0.0	0.0	0.0	42.0	0.0	0.0	41.0	0.0	0.0	0.0	0.0	0.0	0.0	40.0	0.0	0.0	0.0	0.0	0.0	0.0	0.0	20.0
20160	5.0	0.0	0.0	0.0	0.0	0.0	10.0	30.0	12.5	0.0	0.0	10.0	0.0	0.0	2.5	0.0	0.0	0.0	10.0							0.0	0.0	0.0	0.0	20.5	0.0	0.0	0.0	0.0	10.0	0.0	0.0	5.0	20.5	0.0	0.0	0.0	40.0	0.0	0.0	0.0	20.0	0.0	40.5
20161	0.0	0.0	0.0	0.0	2.5	0.0	0.0	0.0	0.0	0.0	10.0	0.0	0.0	0.0	0.0	0.0	0.0	10.0	5.0							0.0	0.0	0.0	0.0	0.0	0.0	0.0	0.0	0.0	0.0	10.0	0.0	0.0	0.0	5.0	0.0	0.0	0.0	0.0	0.0	5.0	0.0	0.0	0.0
20164	0.0	0.0	0.0	0.0	0.0	0.0	0.0	5.0	0.0	0.0	0.0	10.0	0.0	0.0	15.0	0.0	0.0	0.0	5.0							0.0	0.0	0.0	0.0	0.0	0.0	0.0	0.0	0.0	0.0	0.0	0.0	0.0	5.0	0.0	0.0	0.0	0.0	0.0	0.0	5.0	0.0	0.0	0.0
20166	10.0	91.0	10.0	89.0	5.0	20.0	90.0	91.0	25.0	88.0	10.0	10.0	0.0	88.0	100.0	84.0	10.0	20.0	91.0							86.0	22.0	87.0	86.0	60.0	0.0	86.0	0.0	10.0	25.0	89.0	44.0	10.0	90.0	92.0	0.0	88.0	91.0	0.0	89.0	100.0	90.0	87.0	91.0
20167	0.0	0.0	0.0	0.0	0.0	0.0	0.0	0.0	0.0	0.0	0.0	0.0	0.0	0.0	0.0	0.0	0.0	0.0	0.0							0.0	0.0	0.0	0.0	0.0	0.0	0.0	0.0	0.0	0.0	0.0	0.0	0.0	0.0	0.0	0.0	0.0	0.0	0.0	0.0	0.0	0.0	0.0	0.0
20168	0.0	0.0	0.0	0.0	0.0	0.0	0.0	0.0	0.0	0.0	0.0	0.0	0.0	0.0	0.0	0.0	0.0	0.0	0.0							0.0	0.0	0.0	0.0	0.0	0.0	0.0	0.0	0.0	0.0	0.0	0.0	0.0	0.0	0.0	0.0	0.0	0.0	0.0	0.0	0.0	0.0	0.0	0.0
20173	0.0	0.0	0.0	0.0	0.0	0.0	0.0	0.0	10.0	0.0	0.0	0.0	0.0	0.0	0.0	0.0	0.0	0.0	0.0							0.0	0.0	0.0	0.0	0.0	0.0	0.0	0.0	0.0	0.0	0.0	0.0	0.0	0.0	0.0	0.0	0.0	0.0	0.0	0.0	0.0	0.0	0.0	0.0
20175	0.0	0.0	0.0	0.0	0.0	0.0	0.0	0.0	0.0	0.0	0.0	10.0	0.0	0.0	0.0	0.0	0.0	0.0	0.0							0.0	0.0	0.0	0.0	0.0	0.0	0.0	10.0	0.0	0.0	0.0	5.0	0.0	10.0	0.0	0.0	0.0	0.0	0.0	0.0	50.5	10.0	0.0	0.0
20179	0.0	0.0	0.0	0.0	0.0	0.0	0.0	0.0	0.0	0.0	0.0	5.0	0.0	0.0	0.0	0.0	0.0	0.0	0.0							0.0	0.0	0.0	0.0	0.0	0.0	0.0	0.0	0.0	0.0	0.0	5.0	0.0	0.0	0.0	0.0	0.0	0.0	0.0	0.0	0.0	0.0	0.0	10.0
20181	0.0	0.0	0.0	0.0	0.0	0.0	0.0	10.0	0.0	0.0	10.0	0.0	30.0	0.0	0.0	0.0	0.0	10.0	10.0							0.0	0.0	0.0	0.0	0.0	0.0	0.0	49.0	0.0	0.0	0.0	0.0	0.0	0.0	0.0	0.0	0.0	0.0	0.0	0.0	0.0	0.0	0.0	0.0
20182	5.0	10.0	5.0	5.0	0.0	0.0	0.0	25.0	57.0	10.0	5.0	15.5	0.0	5.0	0.0	5.0	0.0	0.0	5.0	0.0	0.0	0.0	0.0	0.0	0.0	20.5	40.0	0.0	0.0	0.0	41.0	20.5	42.5	0.0	10.0	0.0	5.0	0.0	21.0	30.0	0.0	0.0	21.0	0.0	5.0	20.0	20.0	0.0	31.0
20184	0.0	0.0	10.0	0.0	0.0	0.0	41.0	10.0	10.0	0.0	10.0	10.0	53.0	0.0	10.0	41.0	0.0	30.0	20.0							40.0	41.0	0.0	20.0	0.0	10.0	40.0	10.0	0.0	10.0	0.0	10.0	0.0	41.0	40.0	0.0	0.0	0.0	0.0	0.0	0.0	0.0	0.0	0.0
20189	0.0	40.0	0.0	21.0	0.0	0.0	42.0	22.0	25.0	20.0	20.0	10.0	30.0	0.0	46.0	41.0	42.0	20.0	25.0							40.0	41.0	40.0	40.0	42.0	0.0	40.0	82.0	0.0	10.0	20.0	10.0	0.0	40.0	42.0	0.0	0.0	0.0	0.0	0.0	0.0	0.0	0.0	0.0
20190	0.0	0.0	0.0	0.0	0.0	0.0	20.0	0.0	0.0	0.0	0.0	10.0	0.0	0.0	0.0	20.0	0.0	20.0	30.0							0.0	40.0	0.0	0.0	0.0	0.0	0.0	20.0	0.0	10.0	0.0	10.0	0.0	0.0	0.0	0.0	0.0	0.0	0.0	0.0	0.0	0.0	0.0	0.0
20193	0.0	0.0	5.0	10.0	0.0	0.0	20.5	15.5	25.0	0.0	0.0	0.0	0.0	0.0	0.0	40.0	30.5	0.0	25.0							30.0	60.0	20.5	10.5	10.5	0.0	10.5	30.0	0.0	10.0	0.0	10.0	0.0	40.0	40.0	0.0	0.0	0.0	0.0	0.0	0.0	0.0	10.0	0.0
20194	0.0	0.0	0.0	0.0	0.0	0.0	0.0	0.0	0.0	0.0	0.0	45.5	0.0	0.0	23.0	0.0	0.0	0.0	5.0							0.0	0.0	0.0	0.0	0.0	0.0	0.0	0.0	0.0	0.0	0.0	0.0	0.0	0.0	0.0	0.0	0.0	0.0	0.0	0.0	0.0	0.0	0.0	0.0
20197	0.0	0.0	0.0	0.0	0.0	0.0	0.0	10.0	63.0	0.0	0.0	10.0	0.0	0.0	5.0	0.0	21.0	0.0	30.0							41.0	0.0	20.0	20.0	0.0	10.0	20.0	41.0	0.0	0.0	0.0	0.0	0.0	0.0	42.0	0.0	41.0	21.0	0.0	41.0	0.0	21.0	41.0	21.0
20198	0.0	0.0	0.0	0.0	0.0	0.0	0.0	10.0	0.0	0.0	0.0	0.0	0.0	0.0	0.0	0.0	0.0	0.0	0.0							0.0	0.0	0.0	0.0	0.0	0.0	0.0	0.0	0.0	0.0	0.0	0.0	0.0	0.0	0.0	0.0	0.0	0.0	0.0	0.0	0.0	0.0	0.0	0.0
20199	0.0	0.0	0.0	10.0	0.0	0.0	0.0	0.0	0.0	0.0	0.0	0.0	0.0	0.0	0.0	10.0	0.0	0.0	10.0							0.0	0.0	0.0	0.0	0.0	0.0	0.0	0.0	0.0	0.0	0.0	0.0	0.0	0.0	0.0	0.0	0.0	0.0	0.0	0.0	0.0	0.0	0.0	0.0
20200	0.0	0.0	0.0	0.0	0.0	0.0	0.0	0.0	0.0	0.0	0.0	0.0	0.0	0.0	0.0	0.0	0.0	0.0	0.0							0.0	0.0	0.0	0.0	0.0	0.0	0.0	0.0	0.0	0.0	0.0	0.0	0.0	0.0	0.0	0.0	0.0	0.0	0.0	0.0	0.0	0.0	0.0	0.0
20202	5.0	20.0	5.0	0.0	0.0	0.0	0.0	25.5	63.0	0.0	15.0	10.0	40.0	0.0	5.0	0.0	25.5	0.0	62.0							20.0	0.0	0.0	0.0	0.0	0.0	0.0	31.0	0.0	0.0	41.0	0.0	0.0	10.0	40.0	0.0	0.0	40.0	0.0	0.0	5.0	20.0	0.0	40.0
20205	5.0	20.0	5.0	5.0	0.0	0.0	10.0	0.0	0.0	0.0	5.0	10.0	0.0	10.0	0.0	0.0	0.0	0.0	10.0	0.0	0.0	0.0	0.0	0.0	0.0	0.0	0.0	0.0	0.0	0.0	30.5	0.0	0.0	0.0	10.0	0.0	0.0	0.0	0.0	0.0	5.0	0.0	20.0	0.0	0.0	0.0	20.0	0.0	20.0
20206	0.0	0.0	0.0	0.0	0.0	0.0	0.0	0.0	0.0	0.0	0.0	0.0	0.0	0.0	0.0	0.0	0.0	0.0	10.0							0.0	0.0	0.0	0.0	10.0	0.0	0.0	0.0	0.0	0.0	0.0	0.0	0.0	0.0	0.0	0.0	0.0	0.0	0.0	0.0	0.0	0.0	0.0	0.0
20207	5.0	0.0	5.0	0.0	0.0	0.0	10.5	41.0	35.0	0.0	5.0	5.0	0.0	10.0	0.0	0.0	10.0	0.0	30.5							40.5	10.0	40.5	40.5	5.0	0.0	40.5	41.0	0.0	5.0	0.0	0.0	5.0	20.0	41.0	0.0	0.0	10.0	0.0	0.0	0.0	10.0	0.0	10.0
20209	0.0	0.0	0.0	0.0	0.0	0.0	0.0	0.0	20.0	0.0	0.0	0.0	0.0	0.0	0.0	0.0	0.0	30.0	20.0							20.0	41.0	0.0	0.0	0.0	40.0	0.0	0.0	20.0	0.0	0.0	0.0	0.0	20.0	0.0	41.0	0.0	21.0	0.0	0.0	10.0	21.0	0.0	40.0
20210	0.0	0.0	0.0	0.0	0.0	0.0	0.0	0.0	0.0	0.0	0.0	10.0	0.0	0.0	0.0	0.0	0.0	0.0	0.0							0.0	0.0	0.0	0.0	0.0	0.0	0.0	0.0	0.0	0.0	0.0	0.0	0.0	0.0	0.0	0.0	0.0	0.0	0.0	0.0	0.0	0.0	0.0	0.0
20211	10.0	0.0	0.0	0.0	0.0	0.0	0.0	0.0	30.0	0.0	0.0	10.0	0.0	0.0	46.0	0.0	0.0	0.0	0.0							20.0	0.0	0.0	0.0	0.0	40.0	0.0	10.0	0.0	0.0	0.0	0.0	0.0	20.0	21.0	0.0	0.0	20.0	0.0	0.0	0.0	20.0	0.0	20.0
20212	10.0	20.5	5.0	0.0	2.5	0.0	0.0	0.0	0.0	20.0	10.0	0.0	50.0	20.0	0.0	10.0	0.0	0.0	0.0							10.0	0.0	0.0	0.0	0.0	0.0	0.0	0.0	0.0	5.0	10.0	0.0	0.0	31.0	5.0	0.0	0.0	0.0	0.0	0.0	30.5	0.0	0.0	0.0
20213	0.0	0.0	10.0	0.0	0.0	5.0	21.0	0.0	25.0	0.0	10.0	0.0	49.0	20.0	0.0	0.0	20.0	0.0	61.0							0.0	0.0	0.0	0.0	40.0	0.0	0.0	0.0	0.0	0.0	20.0	42.0	0.0	0.0	0.0	0.0	0.0	20.0	0.0	0.0	0.0	0.0	0.0	20.0
20215	10.0	0.0	10.0	0.0	0.0	0.0	0.0	0.0	0.0	0.0	10.0	10.0	49.0	20.0	0.0	0.0	0.0	10.0	10.0							0.0	0.0	0.0	0.0	0.0	0.0	0.0	0.0	0.0	10.0	0.0	0.0	0.0	20.0	0.0	0.0	0.0	0.0	0.0	0.0	0.0	0.0	0.0	0.0
20216	10.0	20.0	0.0	0.0	0.0	0.0	0.0	0.0	5.0	0.0	0.0	20.0	5.0	0.0	44.0	0.0	0.0	0.0	0.0							0.0	0.0	0.0	0.0	0.0	20.0	0.0	0.0	0.0	0.0	0.0	10.0	0.0	20.0	0.0	0.0	0.0	0.0	0.0	0.0	10.0	0.0	0.0	0.0
20220	5.0	5.0	5.0	0.0	0.0	0.0	0.0	81.5	66.0	10.0	10.0	10.0	0.0	80.5	7.5	10.0	10.0	5.0	17.5							10.0	20.5	0.0	0.0	0.0	41.0	0.0	30.5	10.0	5.0	5.0	10.0	0.0	5.0	0.0	20.0	0.0	10.0	0.0	5.0	0.0	10.0	0.0	10.0
20221	0.0	0.0	0.0	0.0	0.0	0.0	0.0	0.0	0.0	0.0	10.0	0.0	5.0	0.0	0.0	0.0	0.0	0.0	0.0							0.0	20.0	0.0	0.0	0.0	0.0	0.0	0.0	0.0	0.0	0.0	0.0	0.0	20.0	0.0	0.0	0.0	0.0	0.0	0.0	10.0	0.0	0.0	0.0
20222	0.0	0.0	0.0	10.0	0.0	0.0	0.0	0.0	0.0	0.0	0.0	0.0	0.0	0.0	0.0	0.0	0.0	5.0	5.0							0.0	0.0	0.0	0.0	0.0	0.0	0.0	0.0	0.0	0.0	0.0	0.0	0.0	0.0	0.0	0.0	0.0	0.0	0.0	0.0	0.0	0.0	0.0	0.0
20223	0.0	0.0	0.0	0.0	0.0	0.0	0.0	0.0	0.0	0.0	0.0	5.0	0.0	5.0	0.0	0.0	0.0	0.0	0.0							0.0	0.0	0.0	0.0	0.0	0.0	0.0	0.0	0.0	0.0	0.0	0.0	0.0	0.0	0.0	0.0	0.0	0.0	0.0	0.0	0.0	0.0	0.0	0.0
20224	0.0	0.0	0.0	0.0	0.0	0.0	0.0	0.0	15.0	0.0	0.0	15.5	0.0	10.0	15.0	0.0	0.0	15.0	15.0							0.0	0.0	0.0	0.0	5.0	0.0	0.0	0.0	0.0	0.0	0.0	0.0	0.0	0.0	0.0	0.0	0.0	0.0	0.0	0.0	0.0	0.0	0.0	0.0
20226	10.0	20.0	10.0	10.0	0.0	50.5	30.5	87.0	52.0	10.0	10.0	10.0	69.0	61.0	20.0	10.0	0.0	2.5	20.0							61.0	60.5	63.0	63.5	87.5	0.0	73.0	91.5	0.0	0.0	25.5	41.0	10.0	20.0	88.5	0.0	20.0	10.0	0.0	10.0	42.0	10.0	0.0	31.0
20231	0.0	0.0	10.0	0.0	0.0	0.0	0.0	0.0	10.0	0.0	0.0	10.0	0.0	0.0	0.0	0.0	0.0	0.0	10.0							0.0	0.0	0.0	0.0	0.0	0.0	0.0	0.0	0.0	0.0	0.0	10.0	0.0	0.0	0.0	0.0	0.0	0.0	0.0	0.0	0.0	0.0	0.0	0.0
20232	0.0	0.0	0.0	0.0	0.0	0.0	10.0	10.0	31.5	0.0	10.0	5.0	0.0	0.0	5.0	0.0	0.0	0.0	5.0							20.5	0.0	21.0	21.0	5.0	0.0	10.0	0.0	0.0	10.0	0.0	0.0	0.0	0.0	20.5	0.0	0.0	5.0	0.0	0.0	5.0	5.0	0.0	0.0
20233	0.0	0.0	0.0	10.0	0.0	0.0	20.0	25.0	25.0	10.0	10.0	10.0	15.0	30.0	15.0	0.0	0.0	35.0	10.0							20.5	0.0	0.0	0.0	0.0	15.0	10.0	60.0	0.0	60.5	40.5	10.0	10.0	20.5	60.5	0.0	0.0	40.5	0.0	0.0	5.0	30.0	0.0	41.0
20235	0.0	0.0	0.0	0.0	0.0	0.0	0.0	0.0	0.0	0.0	0.0	0.0	0.0	0.0	30.0	0.0	0.0	0.0	0.0							0.0	0.0	0.0	0.0	0.0	0.0	0.0	10.0	0.0	0.0	0.0	0.0	0.0	0.0	0.0	0.0	0.0	0.0	0.0	0.0	0.0	0.0	0.0	0.0
20236	0.0	0.0	0.0	0.0	0.0	0.0	0.0	0.0	0.0	0.0	0.0	0.0	0.0	0.0	0.0	0.0	0.0	0.0	0.0							0.0	0.0	0.0	0.0	0.0	0.0	0.0	0.0	0.0	0.0	0.0	0.0	0.0	0.0	0.0	0.0	0.0	15.5	0.0	0.0	0.0	15.0	0.0	15.5
20238	0.0	0.0	0.0	20.0	0.0	0.0	0.0	0.0	0.0	0.0	0.0	0.0	0.0	0.0	0.0	0.0	0.0	0.0	0.0							0.0	0.0	0.0	0.0	0.0	0.0	0.0	0.0	0.0	0.0	0.0	0.0	0.0	0.0	0.0	0.0	0.0	0.0	0.0	0.0	0.0	0.0	0.0	0.0
20239	10.0	41.0	10.0	40.0	5.0	5.0	80.0	41.0	25.0	40.0	10.0	10.0	5.0	40.0	10.0	20.0	41.0	0.0	62.0							41.0	41.0	0.0	0.0	0.0	0.0	40.0	41.0	0.0	0.0	81.0	40.0	10.0	42.0	40.0	0.0	20.0	61.0	0.0	20.0	40.0	61.0	20.0	21.0
20240	0.0	0.0	0.0	0.0	0.0	0.0	0.0	0.0	35.5	0.0	0.0	0.0	15.0	0.0	5.0	0.0	0.0	0.0	35.0							0.0	0.0	0.0	0.0	0.0	0.0	0.0	0.0	0.0	0.0	0.0	0.0	0.0	0.0	0.0	0.0	0.0	0.0	0.0	0.0	0.0	0.0	0.0	0.0
20241	0.0	0.0	0.0	0.0	0.0	0.0	0.0	0.0	30.0	0.0	0.0	10.0	0.0	0.0	0.0	0.0	0.0	30.0	20.0							0.0	0.0	0.0	0.0	0.0	10.0	0.0	0.0	0.0	0.0	0.0	0.0	0.0	20.0	41.0	0.0	0.0	82.0	0.0	0.0	0.0	83.0	0.0	82.0
20242	10.0	41.0	10.0	31.0	5.0	7.5	63.5	85.0	25.0	40.5	10.0	10.0	61.0	52.5	20.0	81.0	84.0	20.0	25.0							40.0	20.5	41.0	31.0	62.5	0.0	50.5	62.0	0.0	26.0	85.5	83.5	10.0	50.5	83.5	0.0	62.5	84.0	0.0	62.5	65.5	83.0	51.5	84.5
20243	5.0	10.0	5.0	5.0	0.0	5.0	43.0	82.5	25.0	20.5	10.0	5.0	31.5	20.0	10.0	40.0	42.0	10.0	12.5							20.5	60.0	20.0	40.5	41.5	0.0	20.0	41.5	0.0	20.5	52.0	20.5	10.0	20.0	20.0	0.0	20.5	62.5	0.0	40.5	27.0	31.5	20.5	62.5
20244	0.0	0.0	0.0	0.0	0.0	0.0	0.0	0.0	5.0	0.0	0.0	0.0	0.0	0.0	0.0	0.0	0.0	30.0	10.0							0.0	0.0	0.0	0.0	0.0	0.0	0.0	0.0	0.0	0.0	0.0	0.0	0.0	0.0	0.0	0.0	0.0	0.0	0.0	0.0	0.0	0.0	0.0	0.0
20245	0.0	0.0	0.0	10.0	0.0	0.0	0.0	0.0	5.0	0.0	0.0	0.0	0.0	0.0	0.0	0.0	0.0	0.0	0.0							0.0	0.0	0.0	0.0	0.0	0.0	0.0	0.0	0.0	0.0	0.0	0.0	0.0	0.0	0.0	0.0	0.0	0.0	0.0	0.0	0.0	0.0	0.0	0.0
20246	0.0	0.0	0.0	0.0	0.0	0.0	0.0	0.0	0.0	0.0	0.0	0.0	0.0	5.0	0.0	0.0	0.0	0.0	5.0							0.0	0.0	0.0	0.0	0.0	0.0	0.0	0.0	0.0	0.0	0.0	0.0	0.0	0.0	0.0	0.0	0.0	0.0	0.0	0.0	0.0	0.0	0.0	0.0
20247	0.0	0.0	0.0	0.0	0.0	0.0	0.0	0.0	30.0	0.0	0.0	0.0	0.0	0.0	0.0	0.0	0.0	0.0	10.0							0.0	0.0	0.0	0.0	0.0	20.0	0.0	0.0	0.0	0.0	0.0	20.0	0.0	0.0	0.0	0.0	0.0	0.0	0.0	0.0	0.0	0.0	0.0	0.0
20248	0.0	0.0	0.0	0.0	0.0	0.0	0.0	0.0	5.0	0.0	0.0	0.0	0.0	0.0	0.0	0.0	0.0	0.0	10.0							0.0	20.0	0.0	0.0	0.0	30.5	0.0	0.0	0.0	0.0	0.0	5.0	0.0	0.0	10.0	0.0	0.0	10.0	0.0	0.0	0.0	0.0	0.0	10.0
20249	0.0	0.0	5.0	0.0	0.0	0.0	0.0	0.0	0.0	0.0	0.0	10.0	0.0	0.0	15.0	0.0	5.0	0.0	0.0							0.0	0.0	0.0	0.0	0.0	0.0	0.0	0.0	0.0	0.0	0.0	0.0	0.0	0.0	0.0	0.0	0.0	0.0	0.0	0.0	0.0	0.0	0.0	0.0
20250	0.0	0.0	0.0	0.0	0.0	0.0	0.0	0.0	0.0	0.0	0.0	0.0	0.0	0.0	0.0	0.0	0.0	30.0	10.0							0.0	0.0	0.0	0.0	0.0	0.0	0.0	0.0	0.0	0.0	0.0	0.0	0.0	0.0	0.0	0.0	0.0	0.0	0.0	0.0	0.0	0.0	0.0	0.0
20252	0.0	20.0	0.0	0.0	0.0	0.0	0.0	0.0	0.0	0.0	0.0	0.0	0.0	0.0	0.0	0.0	0.0	30.0	0.0							0.0	0.0	0.0	0.0	0.0	0.0	0.0	0.0	0.0	0.0	0.0	0.0	0.0	0.0	0.0	0.0	0.0	0.0	0.0	0.0	0.0	0.0	0.0	0.0
20253
20256	0.0	0.0	0.0	0.0	0.0	0.0	0.0	0.0	0.0	0.0	0.0	5.0	0.0	0.0	0.0	0.0	0.0	0.0	5.0							0.0	0.0	0.0	0.0	0.0	0.0	0.0	0.0	0.0	0.0	0.0	0.0	0.0	0.0	0.0	0.0	0.0	0.0	0.0	0.0	0.0	0.0	0.0	0.0
20257	5.0	5.0	10.0	10.5	0.0	30.0	0.0	61.0	66.0	0.0	5.0	0.0	2.5	0.0	0.0	10.0	0.0	15.0	0.0							30.0	0.0	10.0	10.0	0.0	20.0	20.0	0.0	61.0	0.0	20.0	10.0	0.0	0.0	41.0	0.0	0.0	60.0	0.0	0.0	0.0	41.0	0.0	60.0
20260	10.0	0.0	0.0	0.0	0.0	0.0	0.0	0.0	30.0	0.0	0.0	20.0	30.0	20.0	30.0	0.0	0.0	0.0	10.0							20.0	41.0	0.0	0.0	0.0	10.0	0.0	0.0	10.0	0.0	20.0	0.0	0.0	0.0	0.0	10.0	0.0	21.0	0.0	0.0	10.0	20.0	0.0	21.0
20261	0.0	0.0	0.0	10.0	0.0	0.0	0.0	0.0	0.0	0.0	5.0	5.0	0.0	0.0	23.0	0.0	0.0	0.0	5.0							0.0	0.0	0.0	0.0	0.0	0.0	0.0	0.0	0.0	0.0	0.0	0.0	0.0	0.0	0.0	0.0	0.0	0.0	0.0	0.0	0.0	0.0	0.0	0.0
20262	0.0	5.0	0.0	0.0	0.0	0.0	0.0	0.0	0.0	0.0	0.0	0.0	0.0	0.0	0.0	0.0	0.0	0.0	10.0							0.0	0.0	0.0	0.0	0.0	0.0	0.0	0.0	0.0	0.0	0.0	0.0	0.0	0.0	0.0	0.0	0.0	0.0	0.0	0.0	0.0	0.0	0.0	0.0
20263	0.0	0.0	10.0	0.0	0.0	0.0	20.0	0.0	25.0	0.0	10.0	0.0	30.0	0.0	0.0	0.0	0.0	0.0	0.0							0.0	0.0	0.0	0.0	20.0	0.0	0.0	0.0	0.0	0.0	20.0	20.0	0.0	0.0	0.0	0.0	0.0	20.0	0.0	0.0	0.0	0.0	0.0	20.0
20265	10.0	20.0	10.0	23.0	0.0	0.0	0.0	0.0	0.0	20.0	0.0	0.0	0.0	0.0	0.0	0.0	21.0	0.0	0.0	0.0	0.0	0.0	0.0	0.0	0.0	0.0	0.0	0.0	0.0	0.0	0.0	0.0	20.0	0.0	10.0	0.0	0.0	0.0	0.0	91.0	0.0	0.0	10.0	0.0	0.0	0.0	10.0	0.0	10.0
20266	10.0	30.0	10.0	30.5	5.0	42.0	31.0	81.0	25.0	10.0	10.0	10.0	30.0	30.0	2.5	20.5	41.5	30.0	25.0							40.0	60.5	20.0	10.5	0.0	0.0	20.5	20.5	0.0	25.0	40.5	10.0	10.0	0.0	30.0	0.0	20.0	40.5	0.0	20.0	41.5	30.0	40.0	41.0
20267	10.0	20.0	10.0	41.0	5.0	5.0	20.0	42.0	25.0	40.0	10.0	10.0	5.0	41.0	5.0	20.0	41.0	20.0	25.0							20.0	0.0	0.0	0.0	0.0	41.0	41.0	41.0	0.0	82.0	20.0	41.0	0.0	41.0	42.0	0.0	20.0	20.0	0.0	20.0	42.0	41.0	20.0	20.0
20268	0.0	0.0	0.0	0.0	0.0	0.0	0.0	0.0	0.0	0.0	0.0	0.0	0.0	0.0	0.0	0.0	5.0	0.0	5.0							0.0	5.0	0.0	0.0	0.0	0.0	0.0	0.0	0.0	5.0	0.0	0.0	0.0	0.0	0.0	0.0	0.0	0.0	0.0	0.0	0.0	0.0	0.0	0.0
20269	0.0	0.0	0.0	0.0	0.0	0.0	0.0	0.0	0.0	20.0	10.0	0.0	30.0	0.0	0.0	0.0	0.0	10.0	20.0							0.0	0.0	0.0	0.0	0.0	0.0	0.0	10.0	0.0	0.0	0.0	0.0	0.0	0.0	0.0	0.0	0.0	0.0	0.0	0.0	0.0	0.0	0.0	0.0
20274	10.0	0.0	5.0	0.0	0.0	2.5	0.0	10.0	63.5	0.0	20.5	10.0	25.0	0.0	5.0	0.0	20.5	5.0	61.5							30.5	0.0	10.0	0.0	0.0	0.0	10.0	5.0	0.0	0.0	10.0	0.0	0.0	20.5	40.5	0.0	0.0	31.0	0.0	0.0	0.0	30.5	0.0	41.0
20275	0.0	0.0	0.0	20.0	0.0	0.0	0.0	0.0	10.0	0.0	0.0	10.0	0.0	0.0	20.0	0.0	0.0	30.0	5.0							0.0	20.0	0.0	0.0	0.0	20.0	0.0	0.0	0.0	0.0	0.0	10.0	0.0	20.0	10.0	0.0	0.0	41.0	0.0	0.0	0.0	41.0	0.0	41.0
20276	10.0	10.0	10.0	20.0	0.0	5.0	82.0	82.0	25.0	0.0	10.0	10.0	30.0	20.0	0.0	0.0	41.0	44.0	64.0							20.0	0.0	0.0	0.0	10.0	0.0	20.0	0.0	0.0	0.0	22.0	10.0	10.0	0.0	10.0	0.0	20.0	20.0	0.0	20.0	0.0	20.0	0.0	20.0
20278	10.0	41.5	10.0	61.0	0.0	7.5	51.0	83.0	72.5	40.0	10.0	10.0	0.0	81.0	20.0	20.0	82.0	20.0	69.5							60.5	0.0	81.0	81.0	81.5	0.0	40.5	10.0	0.0	21.0	81.5	10.0	10.0	31.5	81.0	0.0	60.5	82.0	0.0	60.5	62.0	82.0	70.5	82.5
20279	0.0	0.0	0.0	0.0	0.0	0.0	0.0	0.0	0.0	0.0	0.0	5.0	0.0	0.0	0.0	0.0	0.0	0.0	0.0							10.0	0.0	0.0	0.0	0.0	0.0	0.0	0.0	0.0	0.0	10.0	0.0	0.0	0.0	0.0	22.0	0.0	0.0	0.0	0.0	0.0	5.0	0.0	0.0
20280	0.0	0.0	0.0	10.0	0.0	0.0	0.0	0.0	10.0	0.0	0.0	0.0	0.0	0.0	0.0	0.0	0.0	0.0	0.0							0.0	0.0	0.0	0.0	0.0	0.0	0.0	0.0	0.0	0.0	0.0	0.0	0.0	0.0	0.0	0.0	0.0	0.0	0.0	0.0	0.0	0.0	0.0	0.0
20281	0.0	0.0	0.0	0.0	0.0	0.0	0.0	0.0	0.0	0.0	0.0	0.0	0.0	0.0	0.0	0.0	0.0	0.0	5.0							0.0	0.0	0.0	0.0	0.0	0.0	0.0	0.0	0.0	0.0	0.0	0.0	0.0	0.0	0.0	0.0	0.0	0.0	0.0	0.0	0.0	0.0	0.0	0.0
20282	0.0	0.0	0.0	0.0	0.0	0.0	0.0	0.0	15.0	0.0	0.0	0.0	15.0	10.0	5.0	0.0	0.0	36.0	15.0							20.0	0.0	0.0	0.0	0.0	30.0	0.0	0.0	10.0	0.0	0.0	0.0	0.0	0.0	0.0	5.0	0.0	0.0	0.0	0.0	0.0	0.0	0.0	0.0
20283	5.0	0.0	5.0	10.0	0.0	0.0	0.0	0.0	20.0	0.0	0.0	5.0	0.0	0.0	0.0	5.0	0.0	48.5	20.0	0.0	0.0	88.0	0.0	0.0	21.0	10.0	82.5	52.0	51.5	48.5	10.0	10.0	0.0	63.0	0.0	20.5	5.0	0.0	10.0	0.0	89.5	0.0	10.0	46.0	0.0	45.5	20.0	0.0	10.0
20284	0.0	0.0	5.0	0.0	0.0	0.0	0.0	10.0	15.0	20.0	10.0	0.0	42.5	40.5	0.0	10.0	10.0	0.0	46.5							40.5	0.0	0.0	0.0	0.0	30.5	20.5	15.5	0.0	10.0	0.0	10.0	0.0	20.0	41.5	0.0	10.0	10.0	20.5	10.0	20.5	30.5	20.5	0.0
20286	0.0	0.0	0.0	10.0	0.0	0.0	0.0	0.0	15.0	0.0	0.0	0.0	0.0	0.0	0.0	0.0	0.0	0.0	2.5							0.0	20.5	0.0	0.0	0.0	0.0	0.0	0.0	0.0	0.0	0.0	0.0	0.0	0.0	0.0	0.0	0.0	0.0	0.0	0.0	0.0	0.0	0.0	0.0
20287	0.0	0.0	0.0	20.0	0.0	0.0	0.0	0.0	10.0	0.0	0.0	0.0	0.0	0.0	0.0	0.0	0.0	0.0	0.0							0.0	0.0	0.0	0.0	0.0	0.0	0.0	0.0	0.0	0.0	0.0	0.0	0.0	0.0	0.0	0.0	0.0	0.0	0.0	0.0	0.0	0.0	0.0	0.0
20288	0.0	0.0	0.0	0.0	0.0	0.0	0.0	0.0	0.0	0.0	5.0	0.0	0.0	0.0	0.0	0.0	0.0	15.0	5.0							0.0	0.0	0.0	0.0	0.0	0.0	0.0	0.0	0.0	0.0	0.0	0.0	0.0	0.0	0.0	0.0	0.0	0.0	20.0	0.0	20.0	0.0	0.0	0.0
20290	0.0	0.0	0.0	0.0	0.0	0.0	0.0	0.0	0.0	0.0	0.0	40.0	0.0	0.0	48.0	0.0	0.0	0.0	0.0							0.0	0.0	0.0	0.0	0.0	0.0	0.0	0.0	0.0	0.0	0.0	0.0	0.0	0.0	0.0	0.0	0.0	0.0	0.0	0.0	0.0	0.0	0.0	0.0
20292	0.0	0.0	0.0	0.0	0.0	0.0	0.0	0.0	10.0	0.0	0.0	0.0	0.0	0.0	0.0	0.0	0.0	0.0	0.0							0.0	0.0	0.0	0.0	0.0	0.0	0.0	0.0	0.0	0.0	0.0	0.0	0.0	0.0	0.0	0.0	0.0	0.0	0.0	0.0	0.0	0.0	0.0	0.0
20293	0.0	5.0	0.0	0.0	0.0	5.0	20.5	20.5	17.5	0.0	5.0	5.0	15.0	0.0	10.0	5.0	5.0	15.0	20.0							0.0	0.0	0.0	0.0	0.0	5.0	0.0	0.0	5.0	25.5	10.0	10.0	5.0	10.0	0.0	15.0	10.0	20.5	0.0	0.0	21.0	20.5	10.0	20.5
20294	10.0	5.0	5.0	20.0	0.0	2.5	40.5	41.0	17.5	5.0	5.0	46.0	0.0	10.0	33.0	5.0	20.5	15.0	31.0							10.0	0.0	10.0	10.0	5.0	5.0	10.5	0.0	20.0	5.0	41.0	5.0	5.0	5.0	0.0	61.5	10.0	40.0	0.0	40.0	21.5	40.5	10.5	40.5
20295	10.0	20.0	10.0	20.0	0.0	0.0	0.0	0.0	0.0	20.0	10.0	10.0	0.0	10.0	0.0	0.0	0.0	0.0	0.0	0.0	21.0	0.0	0.0	0.0	0.0	21.0	0.0	0.0	0.0	0.0	10.0	0.0	83.0	0.0	0.0	0.0	0.0	0.0	10.0	81.0	0.0	0.0	20.0	0.0	0.0	0.0	20.0	0.0	20.0
20296	0.0	0.0	0.0	0.0	0.0	0.0	0.0	0.0	0.0	0.0	0.0	41.0	0.0	0.0	27.5	0.0	0.0	15.0	5.0							20.5	0.0	0.0	0.0	0.0	5.0	0.0	5.0	0.0	0.0	0.0	0.0	0.0	0.0	15.5	0.0	0.0	0.0	0.0	0.0	0.0	0.0	0.0	0.0
20298	0.0	0.0	0.0	0.0	0.0	0.0	0.0	0.0	10.0	0.0	0.0	0.0	0.0	0.0	30.0	0.0	0.0	0.0	10.0							0.0	0.0	0.0	0.0	0.0	0.0	0.0	0.0	0.0	0.0	0.0	0.0	0.0	0.0	10.0	0.0	0.0	0.0	0.0	0.0	0.0	0.0	0.0	0.0
20299	10.0	20.0	10.0	20.0	5.0	0.0	20.5	10.0	25.0	41.0	10.0	10.0	5.0	40.5	15.0	20.0	40.0	10.0	25.0							30.5	0.0	0.0	0.0	0.0	41.0	20.0	40.5	0.0	41.0	0.0	41.0	0.0	41.5	25.5	0.0	0.0	30.5	0.0	0.0	30.5	60.5	0.0	40.0
20300	0.0	0.0	0.0	0.0	0.0	0.0	0.0	0.0	0.0	0.0	0.0	10.0	0.0	0.0	0.0	0.0	0.0	0.0	10.0							0.0	0.0	0.0	0.0	0.0	0.0	0.0	0.0	0.0	0.0	0.0	0.0	0.0	0.0	0.0	0.0	0.0	0.0	0.0	0.0	0.0	0.0	0.0	0.0
20303	0.0	0.0	0.0	20.0	0.0	0.0	0.0	0.0	0.0	0.0	0.0	0.0	0.0	0.0	0.0	0.0	0.0	0.0	10.0							0.0	0.0	0.0	0.0	0.0	0.0	0.0	0.0	0.0	0.0	0.0	0.0	0.0	0.0	0.0	0.0	0.0	0.0	0.0	0.0	0.0	0.0	0.0	0.0
20306	0.0	0.0	0.0	0.0	0.0	0.0	0.0	41.0	62.0	20.0	10.0	10.0	0.0	0.0	10.0	0.0	0.0	10.0	20.0							0.0	0.0	0.0	20.0	10.0	0.0	0.0	10.0	0.0	0.0	20.0	20.0	10.0	0.0	0.0	0.0	0.0	0.0	0.0	0.0	0.0	0.0	0.0	0.0
20307	0.0	0.0	0.0	5.0	0.0	0.0	0.0	0.0	15.0	0.0	0.0	5.0	0.0	0.0	5.0	0.0	0.0	0.0	5.0							0.0	0.0	0.0	0.0	0.0	0.0	0.0	5.0	0.0	0.0	0.0	0.0	0.0	0.0	5.0	0.0	0.0	0.0	0.0	0.0	0.0	0.0	0.0	0.0
20308	0.0	0.0	0.0	0.0	0.0	0.0	0.0	0.0	5.0	0.0	10.0	5.0	0.0	0.0	5.0	0.0	0.0	0.0	15.0							0.0	0.0	0.0	0.0	0.0	0.0	0.0	0.0	0.0	0.0	0.0	0.0	0.0	0.0	0.0	0.0	0.0	0.0	0.0	0.0	0.0	0.0	0.0	0.0
20309	0.0	0.0	0.0	0.0	0.0	0.0	0.0	0.0	0.0	0.0	0.0	10.0	0.0	0.0	0.0	0.0	0.0	0.0	5.0							0.0	0.0	0.0	0.0	0.0	0.0	0.0	0.0	0.0	0.0	0.0	0.0	0.0	0.0	0.0	0.0	0.0	0.0	0.0	0.0	0.0	0.0	0.0	0.0
20310	5.0	0.0	5.0	10.0	0.0	0.0	0.0	0.0	0.0	0.0	0.0	10.0	2.5	0.0	10.0	0.0	0.0	15.0	15.0							0.0	0.0	0.0	0.0	0.0	40.5	0.0	0.0	0.0	5.0	0.0	0.0	0.0	20.5	5.0	0.0	0.0	0.0	0.0	0.0	0.0	0.0	0.0	0.0
20311	0.0	0.0	5.0	0.0	0.0	0.0	0.0	0.0	5.0	0.0	0.0	5.0	0.0	10.0	0.0	0.0	0.0	15.0	5.0							0.0	0.0	0.0	0.0	0.0	5.0	0.0	0.0	0.0	0.0	0.0	0.0	0.0	0.0	0.0	0.0	0.0	0.0	0.0	0.0	0.0	0.0	0.0	0.0
20312	10.0	20.0	10.0	20.0	5.0	0.0	20.0	40.0	25.0	40.0	10.0	10.0	5.0	41.0	20.0	20.0	40.0	20.0	63.0							40.0	0.0	20.0	20.0	0.0	20.0	20.0	43.0	0.0	41.0	41.0	20.0	10.0	20.0	43.0	0.0	20.0	42.0	0.0	20.0	40.0	41.0	20.0	42.0
20314	0.0	0.0	10.0	0.0	0.0	0.0	0.0	0.0	5.0	0.0	0.0	0.0	0.0	0.0	0.0	0.0	0.0	15.0	5.0							0.0	0.0	0.0	0.0	0.0	10.0	0.0	0.0	0.0	5.0	0.0	0.0	0.0	10.0	0.0	0.0	0.0	0.0	0.0	0.0	0.0	10.0	0.0	0.0
20315	0.0	0.0	0.0	0.0	0.0	0.0	0.0	10.0	30.0	0.0	0.0	20.0	30.0	0.0	5.0	0.0	0.0	0.0	30.0							0.0	0.0	0.0	0.0	0.0	0.0	0.0	0.0	0.0	0.0	0.0	0.0	0.0	0.0	0.0	0.0	0.0	0.0	0.0	0.0	0.0	0.0	0.0	0.0
20319	10.0	0.0	10.0	83.0	5.0	5.0	86.5	85.5	25.0	41.5	10.0	10.0	15.0	83.5	20.0	60.0	86.0	51.5	77.0							61.5	0.0	40.5	82.0	85.5	0.0	83.0	87.0	0.0	83.0	85.0	10.0	10.0	45.5	86.0	0.0	62.5	85.5	0.0	82.5	88.0	73.5	61.5	86.0
20321	0.0	0.0	0.0	0.0	0.0	0.0	0.0	10.0	0.0	0.0	20.0	5.0	49.5	30.5	5.0	10.0	10.0	5.0	0.0							20.5	0.0	10.0	20.5	21.0	0.0	10.0	41.0	0.0	5.0	10.0	10.0	5.0	10.0	20.0	0.0	0.0	0.0	0.0	0.0	0.0	0.0	0.0	0.0
20322	0.0	0.0	0.0	0.0	0.0	0.0	0.0	0.0	0.0	0.0	0.0	20.0	0.0	0.0	0.0	0.0	0.0	0.0	0.0							0.0	0.0	0.0	0.0	0.0	0.0	0.0	0.0	0.0	0.0	0.0	0.0	0.0	0.0	0.0	0.0	0.0	0.0	0.0	0.0	0.0	0.0	0.0	0.0
20325	0.0	0.0	0.0	0.0	0.0	0.0	0.0	10.0	0.0	0.0	0.0	20.0	0.0	0.0	30.0	0.0	0.0	0.0	0.0							0.0	0.0	0.0	0.0	0.0	0.0	0.0	0.0	0.0	0.0	0.0	0.0	0.0	0.0	0.0	0.0	0.0	0.0	0.0	0.0	0.0	0.0	0.0	0.0
20326	0.0	0.0	0.0	20.0	0.0	0.0	0.0	0.0	0.0	0.0	0.0	0.0	0.0	0.0	0.0	0.0	0.0	0.0	10.0							0.0	0.0	0.0	0.0	0.0	0.0	0.0	0.0	0.0	0.0	0.0	0.0	0.0	0.0	0.0	0.0	0.0	0.0	0.0	0.0	0.0	0.0	0.0	0.0
20327	0.0	0.0	0.0	0.0	0.0	0.0	0.0	0.0	0.0	0.0	20.0	0.0	49.0	0.0	0.0	0.0	0.0	20.0	0.0							0.0	0.0	0.0	0.0	0.0	0.0	0.0	22.0	0.0	0.0	0.0	0.0	0.0	0.0	0.0	0.0	0.0	0.0	0.0	0.0	0.0	0.0	0.0	0.0
20328	0.0	0.0	10.0	5.0	0.0	0.0	10.0	0.0	15.0	0.0	10.0	0.0	0.0	0.0	0.0	0.0	0.0	15.0	15.0							20.0	0.0	0.0	0.0	0.0	5.0	0.0	20.5	0.0	0.0	0.0	0.0	0.0	0.0	15.0	0.0	0.0	10.0	0.0	0.0	0.0	10.0	0.0	10.0
20329	0.0	0.0	0.0	0.0	0.0	0.0	0.0	0.0	0.0	0.0	0.0	0.0	0.0	0.0	0.0	0.0	0.0	0.0	5.0							0.0	0.0	0.0	0.0	0.0	0.0	0.0	0.0	0.0	0.0	0.0	0.0	0.0	0.0	0.0	5.0	0.0	0.0	0.0	0.0	0.0	0.0	0.0	0.0
20330	10.0	0.0	10.0	0.0	0.0	0.0	0.0	0.0	20.0	20.0	10.0	10.0	5.0	21.0	20.0	0.0	0.0	47.0	20.0							20.0	40.0	0.0	0.0	0.0	41.0	0.0	0.0	40.0	0.0	20.0	20.0	10.0	42.0	0.0	41.0	0.0	40.0	0.0	0.0	0.0	40.0	0.0	40.0
20331	0.0	0.0	0.0	0.0	0.0	0.0	0.0	0.0	0.0	0.0	0.0	0.0	0.0	0.0	0.0	0.0	0.0	0.0	0.0							0.0	0.0	0.0	0.0	0.0	0.0	0.0	0.0	0.0	0.0	0.0	0.0	0.0	0.0	0.0	0.0	0.0	0.0	0.0	0.0	0.0	0.0	0.0	0.0
20332	0.0	0.0	0.0	0.0	0.0	0.0	0.0	0.0	0.0	0.0	0.0	0.0	0.0	0.0	0.0	0.0	0.0	0.0	0.0							0.0	0.0	0.0	0.0	10.0	0.0	0.0	0.0	0.0	5.0	0.0	0.0	0.0	0.0	0.0	0.0	0.0	0.0	0.0	0.0	0.0	0.0	0.0	0.0
20336	0.0	0.0	0.0	0.0	0.0	0.0	0.0	0.0	0.0	0.0	0.0	0.0	0.0	0.0	0.0	0.0	0.0	0.0	0.0							0.0	0.0	0.0	0.0	0.0	0.0	0.0	0.0	0.0	0.0	0.0	0.0	0.0	0.0	0.0	0.0	0.0	0.0	0.0	0.0	10.0	0.0	0.0	0.0
20337	10.0	41.0	10.0	20.0	5.0	5.0	40.0	41.0	25.0	81.0	10.0	10.0	5.0	82.0	10.0	41.0	41.0	20.0	25.0							41.0	0.0	20.0	20.0	0.0	0.0	41.0	10.0	0.0	10.0	41.0	21.0	10.0	42.0	41.0	0.0	40.0	81.0	0.0	81.0	83.0	81.0	40.0	82.0
20340	0.0	0.0	0.0	0.0	0.0	0.0	20.0	22.0	30.0	0.0	0.0	0.0	0.0	0.0	0.0	0.0	0.0	48.0	20.0							0.0	0.0	0.0	0.0	0.0	0.0	0.0	0.0	0.0	0.0	0.0	0.0	10.0	0.0	0.0	10.0	0.0	0.0	0.0	0.0	0.0	0.0	20.0	0.0
20341	0.0	0.0	0.0	0.0	0.0	0.0	0.0	0.0	0.0	0.0	0.0	0.0	0.0	0.0	0.0	0.0	10.0	0.0	61.0							0.0	0.0	0.0	0.0	0.0	0.0	0.0	0.0	0.0	0.0	0.0	0.0	0.0	0.0	0.0	0.0	0.0	0.0	0.0	0.0	0.0	0.0	0.0	0.0
20342
20344	5.0	0.0	0.0	0.0	0.0	0.0	0.0	0.0	0.0	0.0	0.0	40.5	0.0	0.0	42.5	0.0	0.0	0.0	15.0							0.0	0.0	0.0	0.0	0.0	0.0	0.0	0.0	0.0	0.0	0.0	0.0	0.0	0.0	5.0	0.0	0.0	0.0	0.0	0.0	0.0	0.0	0.0	0.0
20345	10.0	84.0	10.0	20.0	5.0	49.0	20.0	88.0	82.0	84.0	10.0	10.0	30.0	87.0	10.0	41.0	87.0	30.0	79.0							87.0	10.0	84.0	86.0	89.0	0.0	87.0	100.0	0.0	0.0	85.0	85.0	10.0	40.0	93.0	0.0	85.0	86.0	0.0	85.0	92.0	85.0	43.0	87.0
20347	0.0	0.0	0.0	0.0	0.0	0.0	0.0	10.0	30.0	0.0	0.0	10.0	0.0	0.0	5.0	0.0	0.0	0.0	10.0							20.0	0.0	0.0	0.0	0.0	40.0	0.0	0.0	0.0	10.0	0.0	10.0	0.0	0.0	0.0	0.0	0.0	41.0	0.0	0.0	0.0	41.0	0.0	41.0
20348	0.0	0.0	0.0	0.0	0.0	0.0	0.0	0.0	0.0	0.0	0.0	0.0	0.0	0.0	0.0	0.0	0.0	0.0	0.0							0.0	0.0	0.0	0.0	0.0	0.0	0.0	0.0	0.0	0.0	0.0	0.0	0.0	0.0	0.0	0.0	0.0	0.0	0.0	0.0	0.0	0.0	0.0	0.0
20349	0.0	0.0	0.0	0.0	0.0	0.0	0.0	0.0	0.0	0.0	0.0	0.0	0.0	0.0	0.0	0.0	0.0	0.0	0.0							0.0	0.0	0.0	0.0	0.0	0.0	0.0	0.0	0.0	0.0	0.0	0.0	0.0	0.0	0.0	0.0	0.0	0.0	0.0	0.0	0.0	0.0	0.0	0.0
20350	0.0	0.0	0.0	0.0	0.0	0.0	0.0	0.0	15.0	0.0	0.0	5.0	0.0	0.0	0.0	0.0	0.0	0.0	5.0							0.0	0.0	0.0	0.0	0.0	10.0	0.0	0.0	0.0	0.0	0.0	0.0	0.0	0.0	0.0	0.0	0.0	0.0	0.0	0.0	0.0	0.0	0.0	0.0
20352	0.0	0.0	0.0	10.0	0.0	0.0	0.0	0.0	15.0	0.0	5.0	5.0	15.0	0.0	5.0	0.0	0.0	23.0	20.0							0.0	60.0	0.0	0.0	0.0	30.0	0.0	0.0	0.0	5.0	0.0	0.0	0.0	0.0	0.0	0.0	0.0	0.0	0.0	0.0	0.0	0.0	0.0	0.0
20354	0.0	0.0	0.0	0.0	0.0	0.0	0.0	0.0	0.0	0.0	0.0	0.0	0.0	0.0	0.0	0.0	0.0	15.0	5.0							0.0	0.0	0.0	0.0	0.0	0.0	0.0	0.0	0.0	0.0	0.0	0.0	0.0	0.0	0.0	0.0	0.0	0.0	0.0	0.0	0.0	0.0	0.0	0.0
20355	0.0	0.0	0.0	0.0	0.0	0.0	0.0	0.0	0.0	0.0	0.0	0.0	0.0	0.0	0.0	0.0	0.0	0.0	0.0							0.0	0.0	0.0	0.0	0.0	0.0	0.0	10.0	0.0	0.0	0.0	0.0	0.0	0.0	0.0	0.0	0.0	0.0	0.0	0.0	0.0	0.0	0.0	0.0
20357	10.0	0.0	0.0	0.0	0.0	0.0	0.0	10.0	0.0	0.0	0.0	0.0	0.0	0.0	0.0	0.0	10.0	30.0	0.0							0.0	0.0	0.0	0.0	24.0	0.0	0.0	0.0	0.0	0.0	0.0	10.0	0.0	20.0	0.0	0.0	0.0	0.0	0.0	0.0	0.0	10.0	0.0	0.0
20358	5.0	0.0	5.0	0.0	0.0	0.0	0.0	0.0	0.0	0.0	0.0	5.0	0.0	20.5	2.5	0.0	0.0	0.0	5.0							0.0	0.0	0.0	0.0	0.0	0.0	0.0	0.0	0.0	0.0	0.0	0.0	0.0	0.0	0.0	0.0	0.0	10.0	0.0	0.0	0.0	0.0	0.0	10.0
20359	0.0	0.0	5.0	0.0	0.0	0.0	0.0	0.0	0.0	0.0	0.0	5.0	0.0	0.0	0.0	0.0	0.0	0.0	5.0							0.0	0.0	0.0	0.0	0.0	0.0	0.0	0.0	0.0	0.0	0.0	0.0	0.0	0.0	0.0	0.0	0.0	0.0	0.0	0.0	0.0	0.0	0.0	0.0
20360	5.0	10.0	0.0	0.0	0.0	2.5	10.0	0.0	5.0	0.0	10.0	10.0	39.0	0.0	12.5	0.0	0.0	41.0	15.0							0.0	61.0	0.0	0.0	0.0	30.0	0.0	13.0	0.0	0.0	20.0	5.0	0.0	0.0	0.0	0.0	0.0	0.0	0.0	0.0	0.0	0.0	0.0	0.0
20361	0.0	0.0	0.0	10.0	0.0	0.0	0.0	0.0	0.0	0.0	0.0	15.0	0.0	0.0	15.0	0.0	0.0	0.0	5.0							0.0	0.0	0.0	0.0	0.0	0.0	0.0	0.0	21.0	44.5	0.0	0.0	0.0	0.0	0.0	0.0	0.0	0.0	0.0	0.0	0.0	0.0	0.0	0.0
20363	0.0	0.0	10.0	0.0	0.0	0.0	20.0	10.0	0.0	0.0	0.0	0.0	0.0	20.0	0.0	0.0	0.0	0.0	10.0							80.0	0.0	21.0	20.0	0.0	20.0	20.0	41.0	0.0	0.0	20.0	42.0	0.0	20.0	41.0	0.0	0.0	80.0	0.0	0.0	0.0	60.0	0.0	81.0
20365	0.0	0.0	5.0	0.0	0.0	0.0	20.5	15.5	25.0	0.0	0.0	10.0	0.0	10.0	12.5	10.0	10.0	0.0	30.0							31.0	0.0	41.0	21.0	0.0	0.0	10.5	61.0	0.0	0.0	10.0	0.0	5.0	0.0	82.0	0.0	10.5	11.0	0.0	20.5	0.0	0.0	0.0	22.0
20366	10.0	0.0	0.0	0.0	0.0	0.0	0.0	10.0	30.0	0.0	20.0	10.0	30.0	0.0	20.0	0.0	21.0	0.0	61.0							20.0	0.0	0.0	0.0	0.0	0.0	0.0	40.0	0.0	0.0	0.0	0.0	0.0	20.0	40.0	0.0	20.0	20.0	0.0	0.0	0.0	20.0	0.0	40.0
20367	0.0	0.0	0.0	0.0	0.0	0.0	0.0	0.0	0.0	0.0	0.0	0.0	0.0	0.0	0.0	0.0	0.0	0.0	0.0							0.0	0.0	0.0	0.0	0.0	0.0	0.0	0.0	0.0	0.0	0.0	0.0	0.0	0.0	0.0	0.0	0.0	0.0	0.0	0.0	0.0	0.0	0.0	0.0
20368	10.0	0.0	10.0	0.0	0.0	0.0	41.0	0.0	10.0	0.0	10.0	10.0	0.0	0.0	5.0	0.0	0.0	42.0	20.0							41.0	20.0	21.0	0.0	0.0	20.0	21.0	0.0	40.0	0.0	20.0	80.0	0.0	10.0	0.0	20.0	20.0	40.0	0.0	20.0	41.0	40.0	0.0	40.0
20369	0.0	0.0	5.0	0.0	0.0	0.0	5.0	0.0	0.0	0.0	0.0	0.0	0.0	0.0	0.0	0.0	0.0	0.0	5.0							0.0	0.0	0.0	0.0	0.0	0.0	0.0	0.0	0.0	0.0	0.0	0.0	5.0	0.0	25.5	0.0	0.0	0.0	0.0	0.0	0.0	0.0	0.0	0.0
20370	0.0	0.0	0.0	0.0	0.0	0.0	0.0	0.0	0.0	0.0	0.0	10.0	0.0	0.0	15.0	0.0	0.0	0.0	2.5							0.0	0.0	0.0	0.0	0.0	0.0	0.0	0.0	0.0	0.0	0.0	0.0	0.0	0.0	0.0	22.0	0.0	0.0	0.0	0.0	0.0	0.0	0.0	0.0
20371	0.0	0.0	0.0	0.0	0.0	0.0	0.0	0.0	0.0	0.0	0.0	0.0	0.0	0.0	0.0	0.0	0.0	0.0	0.0							0.0	0.0	0.0	0.0	0.0	0.0	0.0	10.0	0.0	0.0	0.0	0.0	0.0	0.0	0.0	0.0	0.0	0.0	0.0	0.0	0.0	0.0	0.0	0.0
20372	10.0	20.0	10.0	30.5	5.0	2.5	10.0	5.0	12.5	40.5	10.0	10.0	5.0	40.0	10.0	10.0	30.5	20.0	46.0							10.0	0.0	0.0	0.0	0.0	61.0	10.0	10.5	0.0	82.5	30.5	31.0	10.0	30.5	10.5	0.0	10.0	20.0	0.0	0.0	5.0	20.0	10.0	10.0
20373	10.0	30.5	10.0	41.0	5.0	5.0	20.0	41.0	25.0	60.0	10.0	10.0	5.0	40.5	15.0	0.0	25.5	15.0	59.5							20.0	0.0	0.0	0.0	0.0	40.0	10.0	10.0	0.0	5.0	30.5	31.0	10.0	30.5	10.0	0.0	10.0	41.0	0.0	10.0	41.5	41.0	10.0	41.0
20374	10.0	20.0	10.0	30.5	5.0	5.0	10.5	25.5	27.5	30.5	10.0	10.0	2.5	41.5	10.0	0.0	5.0	0.0	0.0							0.0	0.0	0.0	0.0	0.0	15.0	0.0	0.0	0.0	10.0	20.0	20.0	10.0	20.0	5.0	0.0	0.0	20.0	0.0	0.0	25.0	30.5	0.0	20.0
20375	10.0	20.0	10.0	21.0	5.0	5.0	20.0	10.0	25.0	40.0	10.0	10.0	5.0	41.0	5.0	0.0	10.0	5.0	30.0							20.0	0.0	0.0	0.0	0.0	41.0	0.0	21.0	0.0	10.0	20.0	20.0	10.0	41.0	41.0	0.0	20.0	20.0	0.0	0.0	10.0	20.0	0.0	20.0
20376							0.0	0.0	0.0	0.0	0.0	0.0	0.0	0.0	0.0	0.0	0.0		0.0							0.0	0.0	0.0	0.0	0.0	0.0	0.0	0.0	0.0	0.0	0.0	0.0	0.0	0.0	0.0	0.0	0.0	0.0	0.0	0.0	0.0	0.0	0.0	0.0
20378	0.0	0.0	0.0	0.0	0.0	0.0	0.0	0.0	0.0	0.0	10.0	10.0	24.0	0.0	15.0	0.0	22.0	0.0	45.5							0.0	0.0	0.0	0.0	0.0	0.0	0.0	0.0	0.0	0.0	0.0	0.0	5.0	0.0	0.0	0.0	0.0	0.0	0.0	0.0	0.0	0.0	0.0	0.0
20379	0.0	0.0	0.0	0.0	0.0	0.0	0.0	40.0	64.0	0.0	0.0	10.0	0.0	0.0	5.0	0.0	0.0	0.0	0.0							20.0	0.0	0.0	0.0	0.0	0.0	0.0	0.0	0.0	0.0	0.0	0.0	0.0	20.0	40.0	0.0	0.0	20.0	0.0	0.0	0.0	20.0	0.0	20.0
20380	10.0	20.0	0.0	20.0	0.0	0.0	0.0	41.0	64.0	20.0	10.0	10.0	50.0	21.0	20.0	20.0	0.0	10.0	0.0							20.0	0.0	0.0	0.0	0.0	0.0	0.0	10.0	0.0	0.0	20.0	20.0	10.0	42.0	42.0	0.0	0.0	41.0	0.0	0.0	10.0	41.0	0.0	41.0
20381	10.0	0.0	10.0	0.0	0.0	5.0	0.0	5.0	30.0	0.0	10.0	0.0	0.0	0.0	15.0	0.0	0.0	0.0	5.0							0.0	0.0	0.0	0.0	0.0	20.0	0.0	5.0	0.0	10.0	0.0	0.0	10.0	0.0	20.5	0.0	0.0	0.0	0.0	0.0	0.0	0.0	10.0	0.0
20383
20384	0.0	0.0	0.0	0.0	0.0	0.0	0.0	20.0	30.0	0.0	0.0	10.0	0.0	0.0	0.0	0.0	0.0	0.0	0.0							0.0	0.0	0.0	0.0	10.0	0.0	0.0	0.0	0.0	0.0	20.0	0.0	0.0	0.0	0.0	0.0	0.0	0.0	0.0	0.0	0.0	0.0	0.0	20.0
20390	0.0	0.0	0.0	20.0	0.0	0.0	0.0	0.0	0.0	0.0	0.0	0.0	0.0	0.0	0.0	0.0	0.0	0.0	0.0							0.0	0.0	0.0	0.0	0.0	0.0	0.0	0.0	0.0	0.0	0.0	0.0	0.0	0.0	0.0	0.0	0.0	0.0	0.0	0.0	0.0	0.0	0.0	0.0
20391	10.0	0.0	0.0	0.0	0.0	0.0	0.0	0.0	0.0	0.0	10.0	0.0	5.0	0.0	0.0	0.0	10.0	0.0	0.0							0.0	0.0	0.0	0.0	0.0	0.0	0.0	0.0	0.0	81.0	0.0	0.0	0.0	20.0	10.0	0.0	0.0	0.0	0.0	0.0	41.0	20.0	0.0	0.0
20392	0.0	0.0	0.0	0.0	0.0	0.0	0.0	0.0	0.0	0.0	0.0	15.0	0.0	0.0	17.5	0.0	0.0	0.0	0.0							0.0	0.0	0.0	0.0	0.0	0.0	0.0	0.0	0.0	0.0	0.0	0.0	0.0	0.0	0.0	0.0	0.0	10.0	0.0	0.0	0.0	10.0	0.0	0.0
20398	0.0	20.0	0.0	0.0	0.0	0.0	21.0	82.0	25.0	41.0	10.0	0.0	56.0	22.0	0.0	20.0	80.0	20.0	25.0							40.0	40.0	41.0	42.0	10.0	0.0	40.0	10.0	0.0	10.0	0.0	10.0	0.0	80.0	42.0	0.0	20.0	41.0	0.0	0.0	10.0	40.0	20.0	41.0
20399	0.0	0.0	10.0	0.0	0.0	0.0	0.0	0.0	20.0	0.0	0.0	0.0	0.0	20.0	0.0	0.0	0.0	48.0	20.0							40.0	84.0	20.0	20.0	0.0	0.0	20.0	0.0	41.0	0.0	20.0	10.0	0.0	0.0	0.0	43.0	0.0	0.0	0.0	0.0	0.0	0.0	0.0	0.0
20400	0.0	0.0	0.0	20.0	0.0	0.0	0.0	0.0	20.0	0.0	0.0	10.0	0.0	20.0	5.0	0.0	0.0	30.0	20.0							0.0	40.0	0.0	0.0	0.0	0.0	0.0	0.0	0.0	10.0	0.0	10.0	0.0	0.0	0.0	20.0	0.0	0.0	0.0	0.0	0.0	0.0	0.0	0.0
20401	5.0	0.0	5.0	20.5	0.0	0.0	10.0	0.0	0.0	0.0	0.0	0.0	2.5	0.0	0.0	20.0	0.0	15.0	5.0							20.0	10.0	0.0	0.0	0.0	0.0	10.0	32.0	0.0	25.5	0.0	10.0	0.0	60.0	0.0	0.0	0.0	0.0	0.0	0.0	0.0	10.0	10.0	0.0
20402	0.0	0.0	0.0	10.0	0.0	0.0	0.0	0.0	15.0	0.0	0.0	15.5	0.0	0.0	15.0	0.0	0.0	36.0	20.0							0.0	15.0	0.0	0.0	0.0	30.5	0.0	0.0	10.0	15.0	0.0	10.0	0.0	0.0	0.0	25.5	0.0	10.0	0.0	0.0	0.0	0.0	0.0	5.0
20406	0.0	0.0	0.0	10.0	0.0	0.0	0.0	0.0	5.0	0.0	0.0	5.0	0.0	5.0	0.0	0.0	0.0	0.0	15.0							10.0	0.0	0.0	0.0	0.0	0.0	0.0	0.0	0.0	0.0	10.5	5.0	0.0	0.0	5.0	0.0	0.0	10.0	5.0	0.0	0.0	0.0	0.0	10.0
20407	0.0	0.0	0.0	0.0	0.0	0.0	0.0	0.0	0.0	0.0	0.0	10.0	0.0	0.0	5.0	0.0	0.0	0.0	0.0							0.0	0.0	0.0	0.0	0.0	20.0	0.0	0.0	0.0	0.0	0.0	0.0	0.0	0.0	0.0	0.0	0.0	0.0	0.0	0.0	0.0	0.0	0.0	0.0
20409	0.0	0.0	31.0	0.0	0.0	46.5	0.0	0.0	20.0	0.0	10.0	0.0	15.0	0.0	0.0	0.0	0.0	52.0	20.0							0.0	85.0	0.0	0.0	0.0	41.0	0.0	0.0	83.0	0.0	0.0	10.0	0.0	0.0	0.0	91.0	0.0	0.0	0.0	0.0	0.0	0.0	0.0	0.0
20410	0.0	0.0	0.0	0.0	0.0	0.0	0.0	0.0	5.0	0.0	0.0	10.0	0.0	0.0	2.5	0.0	0.0	0.0	15.0							0.0	20.0	0.0	0.0	0.0	5.0	0.0	5.0	0.0	0.0	0.0	0.0	0.0	0.0	0.0	5.0	0.0	0.0	0.0	0.0	0.0	0.0	0.0	0.0
20413	0.0	0.0	0.0	20.0	0.0	0.0	0.0	0.0	0.0	0.0	0.0	0.0	0.0	0.0	0.0	0.0	0.0	0.0	0.0							0.0	0.0	0.0	0.0	0.0	0.0	0.0	0.0	0.0	0.0	0.0	0.0	0.0	0.0	0.0	0.0	0.0	0.0	0.0	0.0	0.0	0.0	0.0	0.0
20415	0.0	0.0	0.0	10.0	0.0	0.0	0.0	0.0	5.0	0.0	0.0	10.0	0.0	0.0	0.0	0.0	0.0	0.0	0.0							0.0	0.0	0.0	0.0	0.0	0.0	0.0	0.0	0.0	0.0	0.0	0.0	0.0	0.0	0.0	0.0	0.0	0.0	0.0	0.0	0.0	0.0	0.0	0.0
20419	10.0	81.0	0.0	84.0	0.0	10.0	90.0	92.0	25.0	10.0	20.0	10.0	30.0	20.0	20.0	0.0	92.0	10.0	80.0							87.0	0.0	87.0	86.0	92.0	0.0	67.0	99.0	0.0	0.0	86.0	86.0	10.0	0.0	96.0	0.0	90.0	92.0	0.0	91.0	98.0	89.0	0.0	93.0
20420	0.0	0.0	5.0	0.0	0.0	0.0	0.0	0.0	0.0	0.0	0.0	0.0	0.0	0.0	0.0	0.0	0.0	0.0	2.5							0.0	0.0	0.0	0.0	0.0	0.0	0.0	0.0	0.0	5.0	0.0	0.0	0.0	0.0	25.5	0.0	0.0	10.0	0.0	0.0	0.0	10.0	0.0	10.0
20421	0.0	0.0	0.0	0.0	0.0	0.0	0.0	0.0	0.0	0.0	0.0	5.0	0.0	0.0	0.0	0.0	0.0	0.0	5.0							0.0	0.0	0.0	0.0	0.0	0.0	0.0	0.0	0.0	0.0	0.0	0.0	0.0	0.0	0.0	0.0	0.0	0.0	0.0	0.0	0.0	0.0	0.0	0.0
20423	10.0	10.0	10.0	20.0	0.0	10.0	40.5	81.5	25.0	10.0	0.0	10.0	0.0	0.0	12.5	5.0	10.0	20.0	60.5							10.0	0.0	0.0	0.0	0.0	0.0	10.0	5.0	0.0	0.0	10.0	10.0	10.0	0.0	5.0	0.0	0.0	10.0	0.0	0.0	5.0	5.0	0.0	5.0
20424	0.0	0.0	0.0	0.0	0.0	0.0	0.0	5.0	15.0	0.0	0.0	0.0	0.0	10.0	5.0	0.0	0.0	0.0	0.0							0.0	10.0	0.0	0.0	0.0	41.0	0.0	20.5	0.0	0.0	5.0	0.0	0.0	31.5	25.0	0.0	0.0	40.5	0.0	0.0	0.0	40.0	0.0	40.5
20425	10.0	61.5	10.0	41.0	5.0	5.0	83.5	83.0	25.0	81.5	10.0	10.0	59.0	81.5	20.0	81.0	81.0	20.0	25.0							41.0	82.0	5.0	0.0	10.0	0.0	10.0	41.0	0.0	10.0	46.5	10.0	10.0	81.5	20.5	0.0	41.0	83.0	0.0	40.5	86.0	82.5	82.0	83.0
20426	0.0	0.0	5.0	0.0	0.0	0.0	10.0	20.0	32.0	0.0	5.0	5.0	0.0	10.5	2.5	0.0	5.0	0.0	0.0							10.0	0.0	0.0	0.0	0.0	0.0	10.0	40.5	0.0	5.0	0.0	0.0	0.0	10.0	40.5	0.0	0.0	0.0	0.0	0.0	0.0	0.0	0.0	10.0
20427	0.0	0.0	0.0	10.0	0.0	0.0	0.0	5.0	31.0	0.0	5.0	5.0	0.0	0.0	10.0	0.0	10.0	0.0	15.0							0.0	0.0	10.0	0.0	5.0	10.0	0.0	0.0	5.0	5.0	0.0	10.0	0.0	0.0	0.0	0.0	0.0	10.0	0.0	0.0	0.0	0.0	0.0	10.0
20428	0.0	0.0	0.0	0.0	0.0	0.0	0.0	0.0	0.0	0.0	0.0	0.0	0.0	0.0	0.0	0.0	0.0	0.0	0.0							0.0	0.0	0.0	0.0	0.0	0.0	0.0	0.0	0.0	0.0	0.0	0.0	0.0	0.0	0.0	0.0	0.0	0.0	0.0	0.0	0.0	0.0	0.0	0.0
20430	0.0	0.0	0.0	10.0	0.0	0.0	0.0	0.0	15.0	0.0	0.0	0.0	0.0	0.0	0.0	0.0	0.0	0.0	2.5							0.0	0.0	0.0	0.0	0.0	0.0	0.0	0.0	0.0	0.0	0.0	0.0	0.0	0.0	0.0	0.0	0.0	0.0	0.0	0.0	0.0	0.0	0.0	0.0
20431	0.0	0.0	0.0	10.0	0.0	0.0	0.0	0.0	0.0	0.0	0.0	0.0	0.0	0.0	0.0	5.0	0.0	0.0	0.0							0.0	0.0	0.0	0.0	0.0	0.0	0.0	0.0	0.0	0.0	0.0	0.0	0.0	0.0	0.0	0.0	0.0	0.0	0.0	0.0	0.0	0.0	0.0	0.0
20432	10.0	0.0	10.0	0.0	0.0	10.0	20.0	10.0	25.0	0.0	0.0	0.0	0.0	0.0	10.0	0.0	0.0	44.0	20.0							21.0	40.0	0.0	0.0	0.0	41.0	20.0	0.0	10.0	10.0	0.0	10.0	10.0	20.0	0.0	20.0	0.0	41.0	0.0	0.0	0.0	20.0	0.0	81.0
20433	10.0	0.0	10.0	20.0	0.0	0.0	20.5	26.0	17.5	10.0	5.0	10.0	0.0	10.0	10.0	10.0	5.0	30.0	15.0							30.5	61.0	10.5	10.0	0.0	40.5	20.0	0.0	20.0	5.0	10.0	10.0	5.0	31.5	5.0	0.0	20.5	61.0	20.0	20.5	20.5	30.5	20.5	61.5
20434	0.0	0.0	0.0	0.0	0.0	0.0	0.0	0.0	0.0	0.0	0.0	0.0	0.0	0.0	0.0	0.0	10.0	30.0	0.0							0.0	0.0	0.0	0.0	0.0	0.0	0.0	0.0	0.0	0.0	22.0	0.0	0.0	0.0	0.0	0.0	0.0	0.0	0.0	0.0	0.0	0.0	0.0	0.0
20437	0.0	10.0	0.0	0.0	0.0	0.0	0.0	0.0	10.0	0.0	0.0	0.0	0.0	0.0	0.0	0.0	0.0	0.0	0.0							0.0	0.0	0.0	0.0	0.0	0.0	0.0	0.0	0.0	0.0	0.0	0.0	0.0	0.0	0.0	0.0	0.0	0.0	0.0	0.0	0.0	0.0	0.0	0.0
20438	0.0	0.0	0.0	0.0	0.0	0.0	0.0	0.0	0.0	0.0	0.0	0.0	0.0	0.0	0.0	0.0	0.0	0.0	0.0							0.0	0.0	0.0	0.0	0.0	0.0	0.0	10.0	0.0	0.0	0.0	0.0	0.0	0.0	0.0	0.0	0.0	0.0	0.0	0.0	0.0	0.0	0.0	0.0
20439	0.0	0.0	0.0	0.0	0.0	0.0	0.0	0.0	0.0	0.0	0.0	10.0	15.0	0.0	2.5	0.0	0.0	0.0	0.0							0.0	0.0	0.0	0.0	0.0	0.0	0.0	0.0	0.0	0.0	0.0	0.0	0.0	0.0	0.0	0.0	0.0	10.0	0.0	0.0	0.0	10.0	0.0	10.0
20440	0.0	0.0	0.0	0.0	0.0	0.0	0.0	0.0	0.0	10.0	0.0	10.0	0.0	0.0	0.0	0.0	0.0	0.0	0.0							0.0	0.0	0.0	0.0	0.0	0.0	0.0	20.5	0.0	0.0	0.0	0.0	0.0	0.0	0.0	0.0	0.0	0.0	0.0	0.0	0.0	0.0	0.0	10.0
20441	0.0	0.0	0.0	0.0	0.0	0.0	0.0	0.0	10.0	0.0	0.0	0.0	0.0	0.0	0.0	0.0	0.0	0.0	0.0							0.0	0.0	0.0	0.0	0.0	0.0	0.0	0.0	0.0	0.0	0.0	0.0	0.0	0.0	0.0	0.0	0.0	0.0	0.0	0.0	0.0	0.0	0.0	0.0
20442	0.0	0.0	0.0	10.0	0.0	0.0	0.0	0.0	0.0	0.0	0.0	10.0	0.0	0.0	0.0	0.0	0.0	0.0	0.0							0.0	15.5	0.0	0.0	0.0	0.0	0.0	0.0	0.0	0.0	0.0	0.0	0.0	0.0	0.0	0.0	0.0	0.0	0.0	0.0	0.0	0.0	0.0	0.0
20443	0.0	0.0	0.0	0.0	0.0	0.0	0.0	30.5	15.0	0.0	5.0	0.0	15.0	0.0	0.0	0.0	0.0	15.0	20.0							0.0	82.0	0.0	0.0	0.0	0.0	0.0	5.0	0.0	10.0	10.0	0.0	0.0	0.0	0.0	0.0	0.0	0.0	0.0	0.0	0.0	0.0	0.0	0.0
20444	0.0	0.0	0.0	0.0	0.0	0.0	0.0	0.0	0.0	0.0	0.0	0.0	0.0	0.0	0.0	0.0	0.0	0.0	10.0							0.0	20.0	0.0	0.0	0.0	0.0	0.0	0.0	0.0	0.0	0.0	0.0	0.0	0.0	0.0	0.0	0.0	0.0	0.0	0.0	0.0	0.0	0.0	0.0
20445	0.0	0.0	0.0	0.0	0.0	0.0	0.0	0.0	0.0	0.0	0.0	0.0	0.0	0.0	0.0	0.0	0.0	15.0	15.0							0.0	30.0	0.0	0.0	0.0	0.0	0.0	0.0	0.0	10.0	0.0	5.0	0.0	0.0	0.0	0.0	0.0	0.0	0.0	0.0	0.0	0.0	0.0	0.0
20446	0.0	0.0	0.0	0.0	0.0	0.0	0.0	0.0	0.0	0.0	0.0	0.0	0.0	0.0	0.0	0.0	0.0	0.0	10.0							0.0	0.0	0.0	0.0	0.0	21.0	0.0	0.0	0.0	0.0	0.0	0.0	0.0	0.0	0.0	0.0	0.0	0.0	0.0	0.0	0.0	0.0	0.0	20.0
20447	0.0	0.0	5.0	10.0	0.0	0.0	0.0	0.0	20.0	10.0	0.0	10.0	15.0	0.0	10.0	0.0	0.0	35.5	20.0							0.0	30.5	0.0	0.0	0.0	61.0	0.0	0.0	10.0	5.0	10.0	0.0	0.0	61.0	10.0	0.0	0.0	10.5	0.0	0.0	0.0	10.0	0.0	20.5
20448	0.0	0.0	0.0	0.0	0.0	0.0	0.0	10.0	0.0	0.0	0.0	0.0	0.0	0.0	0.0	0.0	0.0	0.0	10.0							0.0	0.0	0.0	0.0	0.0	0.0	0.0	0.0	0.0	0.0	0.0	0.0	0.0	0.0	0.0	0.0	0.0	0.0	0.0	0.0	0.0	0.0	0.0	0.0
20449	10.0	0.0	10.0	0.0	0.0	0.0	0.0	0.0	0.0	0.0	0.0	0.0	0.0	0.0	0.0	0.0	0.0	0.0	0.0							0.0	0.0	0.0	0.0	0.0	0.0	0.0	0.0	0.0	0.0	0.0	0.0	0.0	0.0	0.0	0.0	0.0	0.0	0.0	0.0	0.0	0.0	0.0	0.0
20450	10.0	20.0	10.0	20.0	5.0	5.0	41.0	0.0	25.0	0.0	20.0	10.0	52.0	0.0	20.0	0.0	0.0	0.0	20.0							0.0	0.0	0.0	0.0	0.0	20.0	0.0	0.0	0.0	10.0	81.0	10.0	10.0	20.0	0.0	10.0	0.0	21.0	0.0	0.0	41.0	21.0	0.0	20.0
20451	5.0	0.0	10.0	10.0	0.0	0.0	0.0	25.5	62.0	0.0	10.0	10.0	55.0	0.0	20.0	0.0	0.0	43.0	15.0							50.5	0.0	10.5	10.5	62.5	5.0	20.0	80.5	0.0	5.0	20.0	0.0	0.0	10.0	41.0	0.0	0.0	51.0	0.0	0.0	0.0	20.5	0.0	51.0
20452	0.0	0.0	0.0	0.0	0.0	0.0	0.0	0.0	0.0	0.0	0.0	0.0	0.0	10.0	0.0	0.0	0.0	0.0	10.0							0.0	0.0	0.0	0.0	0.0	0.0	0.0	0.0	0.0	0.0	0.0	0.0	0.0	0.0	0.0	0.0	0.0	0.0	0.0	0.0	0.0	0.0	0.0	0.0
20453	10.0	10.0	10.0	41.0	0.0	0.0	41.0	61.0	25.0	41.0	10.0	10.0	53.0	20.0	10.0	41.0	60.0	5.0	25.0	0.0	20.0	0.0	10.0	0.0	0.0	41.0	0.0	0.0	0.0	20.0	40.0	41.0	41.0	0.0	85.0	20.0	80.0	10.0	41.0	41.0	0.0	40.0	41.0	41.0	20.0	42.0	41.0	41.0	40.0
20458	5.0	10.0	10.0	10.0	0.0	0.0	10.0	20.0	15.0	10.0	15.0	10.0	50.5	41.0	10.0	20.5	20.0	0.0	2.5							10.0	0.0	0.0	0.0	0.0	40.0	0.0	21.0	0.0	10.0	0.0	20.0	5.0	31.0	21.0	0.0	0.0	40.5	0.0	0.0	20.0	40.5	0.0	40.0
20459	10.0	0.0	0.0	0.0	0.0	0.0	0.0	0.0	0.0	0.0	0.0	20.0	0.0	0.0	5.0	0.0	0.0	0.0	0.0							0.0	0.0	0.0	0.0	0.0	0.0	0.0	0.0	0.0	0.0	0.0	0.0	0.0	0.0	0.0	0.0	0.0	0.0	0.0	0.0	0.0	0.0	0.0	0.0
20462	5.0	0.0	0.0	0.0	0.0	0.0	0.0	0.0	15.0	0.0	0.0	10.0	15.0	0.0	2.5	0.0	0.0	0.0	10.0							0.0	0.0	0.0	0.0	0.0	0.0	0.0	0.0	0.0	0.0	0.0	0.0	0.0	0.0	0.0	0.0	0.0	0.0	0.0	0.0	0.0	0.0	0.0	0.0
20463	0.0	0.0	0.0	0.0	0.0	0.0	0.0	0.0	0.0	0.0	0.0	0.0	0.0	41.0	0.0	0.0	0.0	0.0	10.0							0.0	0.0	0.0	0.0	0.0	0.0	0.0	0.0	0.0	0.0	20.0	0.0	0.0	0.0	10.0	0.0	0.0	0.0	0.0	0.0	0.0	0.0	0.0	0.0
20464	0.0	0.0	0.0	10.0	0.0	0.0	0.0	0.0	0.0	0.0	0.0	0.0	0.0	5.0	0.0	0.0	0.0	15.0	5.0							0.0	0.0	0.0	0.0	0.0	0.0	0.0	0.0	0.0	0.0	0.0	0.0	0.0	0.0	0.0	21.0	0.0	0.0	0.0	0.0	0.0	0.0	0.0	0.0
20465	10.0	10.0	10.0	30.5	2.5	5.0	10.0	61.0	44.0	20.0	10.0	10.0	0.0	20.0	7.5	0.0	10.0	10.0	20.0							31.0	0.0	0.0	10.0	62.5	20.5	20.5	28.0	0.0	20.5	20.0	10.0	10.0	31.0	40.5	0.0	0.0	61.0	0.0	10.0	0.0	60.5	0.0	61.0
20466	0.0	0.0	0.0	0.0	0.0	0.0	0.0	0.0	0.0	0.0	0.0	0.0	0.0	0.0	0.0	0.0	0.0	15.0	0.0							0.0	0.0	0.0	0.0	0.0	0.0	0.0	5.0	0.0	0.0	10.0	0.0	0.0	0.0	0.0	0.0	0.0	0.0	0.0	0.0	0.0	0.0	0.0	0.0
20468	0.0	0.0	0.0	20.0	0.0	0.0	0.0	0.0	0.0	0.0	0.0	0.0	0.0	0.0	0.0	0.0	0.0	0.0	0.0							0.0	0.0	0.0	0.0	0.0	0.0	0.0	0.0	0.0	0.0	0.0	0.0	0.0	0.0	0.0	0.0	0.0	0.0	0.0	0.0	0.0	0.0	0.0	0.0
20469
20470	10.0	20.0	0.0	0.0	0.0	0.0	0.0	41.0	64.0	0.0	10.0	10.0	0.0	41.0	20.0	0.0	0.0	5.0	10.0							41.0	0.0	0.0	0.0	21.0	0.0	41.0	40.0	0.0	0.0	20.0	10.0	10.0	0.0	40.0	0.0	0.0	41.0	0.0	20.0	0.0	20.0	0.0	82.0
20474	0.0	0.0	0.0	5.0	0.0	0.0	0.0	5.0	0.0	0.0	0.0	5.0	0.0	10.0	0.0	0.0	0.0	2.5	5.0							0.0	0.0	0.0	0.0	0.0	0.0	0.0	0.0	0.0	5.0	0.0	0.0	0.0	0.0	0.0	0.0	0.0	0.0	0.0	0.0	0.0	0.0	0.0	0.0
20478	0.0	0.0	0.0	0.0	0.0	0.0	0.0	11.0	15.0	0.0	0.0	0.0	0.0	0.0	0.0	0.0	0.0	0.0	0.0							0.0	0.0	0.0	0.0	0.0	0.0	0.0	0.0	0.0	0.0	0.0	0.0	0.0	0.0	0.0	0.0	0.0	0.0	0.0	0.0	0.0	0.0	0.0	0.0
20479	0.0	0.0	0.0	0.0	0.0	0.0	0.0	5.0	0.0	0.0	0.0	0.0	0.0	0.0	0.0	0.0	0.0	30.0	0.0							0.0	15.0	0.0	0.0	0.0	0.0	0.0	10.0	0.0	0.0	0.0	10.0	0.0	0.0	0.0	0.0	0.0	0.0	0.0	0.0	0.0	0.0	0.0	0.0
20480	0.0	0.0	0.0	0.0	0.0	0.0	0.0	0.0	0.0	0.0	0.0	0.0	0.0	0.0	0.0	0.0	0.0	15.0	5.0							0.0	0.0	0.0	0.0	0.0	0.0	0.0	5.0	0.0	0.0	0.0	0.0	0.0	0.0	0.0	0.0	0.0	0.0	0.0	0.0	0.0	0.0	0.0	0.0
20483	0.0	0.0	0.0	0.0	0.0	0.0	0.0	0.0	0.0	0.0	0.0	0.0	0.0	0.0	0.0	0.0	10.0	0.0	0.0							0.0	0.0	0.0	0.0	0.0	0.0	0.0	0.0	0.0	0.0	20.0	10.0	0.0	0.0	10.0	0.0	0.0	0.0	0.0	0.0	0.0	0.0	0.0	0.0
20484	10.0	0.0	10.0	0.0	0.0	0.0	0.0	0.0	0.0	0.0	10.0	0.0	0.0	0.0	0.0	0.0	0.0	0.0	0.0							0.0	0.0	0.0	0.0	0.0	0.0	0.0	0.0	0.0	0.0	0.0	0.0	10.0	0.0	0.0	0.0	0.0	0.0	0.0	0.0	0.0	0.0	0.0	0.0
20485	10.0	0.0	10.0	0.0	0.0	0.0	10.0	5.0	20.0	0.0	10.0	10.0	0.0	10.0	7.5	0.0	20.5	0.0	40.0							30.5	30.0	0.0	0.0	0.0	40.5	30.0	5.0	0.0	10.0	10.0	10.0	5.0	0.0	25.5	0.0	10.0	30.0	0.0	10.0	0.0	10.0	10.0	30.0
20491	0.0	0.0	10.0	20.0	0.0	10.0	0.0	0.0	20.0	0.0	0.0	10.0	0.0	20.0	20.0	0.0	0.0	55.0	20.0							40.0	90.0	20.0	21.0	0.0	82.0	21.0	0.0	45.0	0.0	0.0	10.0	0.0	20.0	0.0	48.0	0.0	20.0	0.0	0.0	10.0	21.0	20.0	20.0
20493	0.0	10.0	0.0	0.0	0.0	0.0	0.0	0.0	15.0	0.0	0.0	0.0	0.0	0.0	0.0	0.0	5.0	2.5	5.0							0.0	0.0	0.0	0.0	0.0	0.0	0.0	0.0	0.0	0.0	0.0	0.0	0.0	0.0	0.0	0.0	0.0	0.0	0.0	0.0	0.0	0.0	0.0	0.0
20494	0.0	0.0	0.0	0.0	0.0	0.0	0.0	0.0	0.0	0.0	5.0	0.0	0.0	0.0	0.0	0.0	0.0	2.5	10.0							0.0	0.0	0.0	0.0	0.0	0.0	0.0	5.0	0.0	0.0	5.0	0.0	0.0	0.0	0.0	0.0	0.0	0.0	0.0	0.0	0.0	0.0	0.0	0.0
20497	0.0	0.0	0.0	0.0	0.0	0.0	0.0	0.0	0.0	0.0	0.0	0.0	0.0	0.0	0.0	0.0	0.0	0.0	0.0							0.0	0.0	0.0	0.0	0.0	0.0	0.0	0.0	0.0	0.0	0.0	0.0	0.0	0.0	0.0	0.0	0.0	0.0	0.0	0.0	0.0	0.0	0.0	0.0
20498	0.0	0.0	0.0	0.0	0.0	0.0	10.0	42.5	15.0	40.5	5.0	5.0	0.0	40.5	5.0	5.0	5.0	0.0	2.5							20.5	20.0	40.5	41.0	42.0	0.0	40.0	23.0	0.0	5.0	42.0	5.0	5.0	0.0	41.5	0.0	0.0	20.0	0.0	0.0	20.5	20.0	0.0	20.0
20499	0.0	0.0	0.0	0.0	0.0	0.0	0.0	0.0	0.0	0.0	0.0	41.5	0.0	0.0	23.0	0.0	0.0	0.0	5.0							0.0	0.0	0.0	0.0	0.0	0.0	0.0	0.0	0.0	0.0	0.0	0.0	0.0	0.0	0.0	5.0	0.0	0.0	0.0	0.0	0.0	0.0	0.0	0.0
20501	0.0	0.0	0.0	0.0	0.0	0.0	0.0	20.0	30.0	0.0	0.0	10.0	0.0	20.0	5.0	0.0	10.0	0.0	30.0							20.0	0.0	20.0	20.0	10.0	0.0	0.0	10.0	0.0	10.0	0.0	0.0	0.0	0.0	0.0	0.0	0.0	20.0	0.0	0.0	0.0	0.0	0.0	20.0
20504	0.0	0.0	0.0	0.0	0.0	0.0	0.0	0.0	0.0	0.0	0.0	0.0	0.0	0.0	0.0	0.0	0.0	0.0	0.0							0.0	0.0	0.0	0.0	0.0	0.0	0.0	0.0	0.0	0.0	0.0	0.0	0.0	0.0	0.0	0.0	0.0	0.0	0.0	0.0	0.0	0.0	0.0	0.0
20505	0.0	0.0	0.0	0.0	0.0	0.0	0.0	0.0	0.0	0.0	10.0	0.0	15.0	0.0	0.0	0.0	0.0	5.0	5.0							0.0	0.0	0.0	0.0	0.0	0.0	0.0	0.0	0.0	5.0	0.0	0.0	0.0	0.0	0.0	0.0	0.0	0.0	0.0	0.0	0.0	0.0	0.0	0.0
20507	0.0	0.0	5.0	0.0	0.0	0.0	0.0	0.0	0.0	0.0	0.0	0.0	0.0	0.0	0.0	0.0	0.0	0.0	0.0							0.0	0.0	0.0	0.0	5.0	0.0	0.0	5.0	0.0	5.0	0.0	0.0	0.0	0.0	0.0	0.0	0.0	0.0	0.0	0.0	0.0	0.0	0.0	0.0
20508	0.0	0.0	0.0	0.0	0.0	0.0	0.0	0.0	0.0	0.0	20.0	20.0	30.0	0.0	43.0	0.0	0.0	5.0	10.0							0.0	0.0	0.0	0.0	0.0	0.0	0.0	0.0	0.0	0.0	0.0	0.0	10.0	0.0	0.0	0.0	0.0	0.0	0.0	0.0	0.0	0.0	0.0	0.0
20509	0.0	0.0	0.0	0.0	0.0	0.0	0.0	0.0	0.0	0.0	0.0	10.0	0.0	0.0	0.0	0.0	0.0	0.0	0.0							0.0	0.0	0.0	0.0	0.0	0.0	0.0	0.0	0.0	0.0	0.0	0.0	0.0	0.0	0.0	0.0	0.0	0.0	0.0	0.0	10.0	0.0	0.0	0.0
20510	15.0	50.5	25.5	20.0	39.5	38.0	40.5	60.5	25.0	10.0	10.0	10.0	65.0	41.0	20.0	0.0	0.0	36.0	15.0							60.5	60.5	20.5	30.5	5.0	63.0	60.5	20.0	20.0	40.5	11.5	0.0	10.0	10.0	61.0	0.0	10.0	40.0	0.0	10.0	25.5	20.0	0.0	40.5
20511	0.0	0.0	0.0	10.0	0.0	0.0	0.0	0.0	15.0	0.0	0.0	15.0	0.0	0.0	10.0	0.0	0.0	30.0	20.0							0.0	40.5	0.0	0.0	0.0	15.0	0.0	0.0	0.0	10.0	0.0	10.0	0.0	0.0	25.5	0.0	0.0	0.0	0.0	0.0	0.0	0.0	0.0	10.0
20512	0.0	0.0	0.0	0.0	0.0	0.0	0.0	0.0	0.0	0.0	0.0	0.0	0.0	0.0	0.0	0.0	0.0	0.0	0.0							0.0	0.0	0.0	0.0	0.0	0.0	0.0	0.0	0.0	0.0	0.0	0.0	0.0	0.0	0.0	0.0	0.0	5.0	0.0	0.0	0.0	0.0	0.0	0.0
20513	10.0	20.0	10.0	20.0	5.0	5.0	21.0	87.0	25.0	10.0	10.0	10.0	68.0	86.0	20.0	20.0	10.0	30.0	70.0							82.0	41.0	82.0	83.0	86.0	0.0	63.0	54.0	0.0	0.0	84.0	83.0	10.0	0.0	87.0	0.0	0.0	85.0	0.0	0.0	85.0	63.0	0.0	85.0
20515	0.0	0.0	0.0	0.0	0.0	0.0	0.0	0.0	0.0	0.0	0.0	0.0	0.0	0.0	0.0	0.0	0.0	0.0	5.0							0.0	0.0	0.0	0.0	0.0	0.0	0.0	0.0	0.0	0.0	0.0	0.0	0.0	0.0	0.0	0.0	0.0	0.0	0.0	0.0	0.0	0.0	0.0	0.0
20516	0.0	0.0	0.0	0.0	0.0	0.0	0.0	0.0	10.0	0.0	0.0	0.0	0.0	0.0	0.0	0.0	0.0	0.0	0.0							0.0	0.0	0.0	0.0	0.0	0.0	0.0	0.0	0.0	0.0	0.0	0.0	0.0	0.0	0.0	0.0	0.0	0.0	0.0	0.0	10.0	0.0	0.0	0.0
20517	0.0	0.0	0.0	0.0	0.0	0.0	0.0	0.0	0.0	0.0	10.0	0.0	0.0	0.0	0.0	0.0	0.0	0.0	0.0							0.0	0.0	0.0	0.0	0.0	0.0	0.0	0.0	0.0	0.0	0.0	0.0	0.0	0.0	0.0	0.0	0.0	0.0	0.0	0.0	0.0	0.0	0.0	0.0
20520	0.0	0.0	0.0	0.0	0.0	0.0	0.0	0.0	0.0	0.0	0.0	0.0	0.0	0.0	0.0	0.0	0.0	0.0	5.0							0.0	0.0	0.0	0.0	5.0	0.0	0.0	0.0	0.0	0.0	0.0	0.0	0.0	0.0	0.0	0.0	0.0	0.0	0.0	0.0	0.0	0.0	0.0	0.0
20523	0.0	10.0	0.0	0.0	0.0	0.0	10.5	61.0	65.5	5.0	5.0	10.0	0.0	41.0	2.5	0.0	0.0	0.0	15.0							40.0	0.0	30.5	30.0	0.0	0.0	40.0	40.5	0.0	0.0	5.0	0.0	0.0	20.5	61.0	0.0	0.0	5.0	5.0	0.0	5.0	5.0	0.0	5.0
20527	0.0	0.0	0.0	0.0	0.0	0.0	0.0	0.0	0.0	0.0	0.0	0.0	0.0	0.0	0.0	0.0	0.0	0.0	0.0							0.0	0.0	0.0	0.0	0.0	0.0	0.0	0.0	0.0	0.0	0.0	0.0	0.0	0.0	0.0	0.0	0.0	0.0	0.0	0.0	0.0	0.0	0.0	0.0
20528	0.0	0.0	0.0	10.5	0.0	2.5	0.0	0.0	0.0	0.0	0.0	5.0	0.0	0.0	15.0	0.0	0.0	0.0	0.0							0.0	0.0	0.0	0.0	0.0	0.0	0.0	0.0	0.0	5.0	0.0	0.0	0.0	0.0	0.0	0.0	0.0	0.0	0.0	0.0	0.0	0.0	0.0	0.0
20529	0.0	0.0	0.0	0.0	0.0	0.0	10.0	0.0	0.0	0.0	0.0	40.5	0.0	0.0	22.0	0.0	0.0	0.0	0.0							0.0	0.0	0.0	0.0	0.0	0.0	0.0	0.0	0.0	0.0	0.0	5.0	0.0	0.0	0.0	0.0	0.0	0.0	0.0	0.0	0.0	0.0	0.0	0.0
20533	0.0	0.0	0.0	0.0	0.0	0.0	0.0	0.0	0.0	0.0	0.0	0.0	0.0	0.0	0.0	0.0	0.0	0.0	10.0							0.0	0.0	0.0	0.0	0.0	0.0	0.0	0.0	0.0	0.0	0.0	0.0	0.0	0.0	0.0	0.0	0.0	0.0	0.0	0.0	0.0	0.0	0.0	0.0
20535	10.0	20.0	10.0	0.0	0.0	5.0	23.0	90.0	25.0	0.0	10.0	10.0	72.0	86.0	10.0	20.0	0.0	5.0	5.0							20.0	44.0	43.0	82.0	84.0	0.0	20.0	10.0	0.0	0.0	46.0	10.0	10.0	0.0	10.0	0.0	20.0	20.0	0.0	0.0	51.0	41.0	20.0	86.0
20537	5.0	0.0	0.0	0.0	0.0	0.0	0.0	0.0	0.0	0.0	25.5	5.0	51.0	10.0	2.5	0.0	0.0	0.0	15.0							10.0	0.0	0.0	0.0	5.0	0.0	0.0	5.0	0.0	5.0	0.0	0.0	0.0	0.0	5.0	0.0	0.0	0.0	0.0	0.0	0.0	0.0	0.0	0.0
20538	10.0	0.0	0.0	0.0	0.0	0.0	0.0	0.0	20.0	20.0	10.0	10.0	5.0	20.0	20.0	0.0	0.0	44.0	20.0							20.0	40.0	0.0	0.0	0.0	40.0	0.0	0.0	10.0	10.0	0.0	10.0	10.0	21.0	0.0	0.0	0.0	41.0	10.0	0.0	10.0	41.0	20.0	41.0
20539	0.0	0.0	5.0	10.0	0.0	0.0	0.0	0.0	0.0	0.0	0.0	0.0	0.0	0.0	0.0	0.0	0.0	0.0	5.0							0.0	0.0	0.0	0.0	0.0	5.0	0.0	0.0	0.0	5.0	0.0	0.0	0.0	0.0	0.0	0.0	0.0	10.5	0.0	0.0	0.0	10.0	0.0	10.5
20540	0.0	0.0	0.0	10.0	0.0	0.0	0.0	0.0	0.0	0.0	0.0	20.0	0.0	0.0	5.0	0.0	0.0	0.0	0.0							0.0	40.0	0.0	0.0	0.0	0.0	0.0	10.0	0.0	0.0	0.0	0.0	0.0	0.0	0.0	0.0	20.0	0.0	0.0	40.0	0.0	0.0	0.0	0.0
20541	0.0	0.0	0.0	0.0	0.0	0.0	0.0	0.0	0.0	0.0	0.0	0.0	0.0	0.0	0.0	0.0	0.0	0.0	0.0							0.0	0.0	0.0	0.0	0.0	0.0	0.0	0.0	0.0	0.0	0.0	0.0	0.0	0.0	0.0	0.0	0.0	0.0	0.0	0.0	0.0	0.0	0.0	0.0
20543	0.0	0.0	0.0	0.0	0.0	0.0	0.0	0.0	0.0	0.0	0.0	0.0	0.0	0.0	0.0	0.0	0.0	0.0	0.0							0.0	0.0	0.0	0.0	0.0	0.0	0.0	0.0	0.0	0.0	0.0	0.0	0.0	0.0	0.0	0.0	0.0	0.0	0.0	0.0	0.0	0.0	0.0	0.0
20545	0.0	0.0	0.0	0.0	0.0	0.0	0.0	0.0	0.0	0.0	0.0	0.0	0.0	0.0	0.0	0.0	0.0	0.0	5.0							0.0	0.0	0.0	0.0	0.0	0.0	0.0	0.0	0.0	0.0	0.0	0.0	0.0	0.0	0.0	0.0	0.0	0.0	0.0	0.0	0.0	0.0	0.0	0.0
20546	0.0	0.0	0.0	0.0	0.0	0.0	0.0	0.0	0.0	0.0	0.0	10.0	0.0	0.0	5.0	0.0	0.0	0.0	30.0							0.0	0.0	0.0	0.0	0.0	0.0	0.0	10.0	0.0	0.0	0.0	0.0	0.0	0.0	20.0	0.0	0.0	0.0	0.0	0.0	0.0	0.0	0.0	0.0
20548	0.0	0.0	0.0	0.0	0.0	0.0	0.0	0.0	30.0	0.0	0.0	0.0	0.0	0.0	0.0	0.0	0.0	0.0	0.0							0.0	0.0	0.0	0.0	0.0	0.0	0.0	48.0	0.0	0.0	0.0	0.0	0.0	0.0	46.0	0.0	0.0	45.0	0.0	0.0	0.0	23.0	0.0	45.0
20550	0.0	0.0	10.0	10.0	0.0	30.0	0.0	0.0	0.0	0.0	20.0	20.0	30.0	0.0	30.0	0.0	0.0	0.0	0.0							41.0	0.0	20.0	40.0	0.0	0.0	20.0	20.0	0.0	0.0	0.0	10.0	0.0	0.0	82.0	0.0	0.0	0.0	0.0	0.0	0.0	20.0	0.0	0.0
20552	0.0	0.0	0.0	0.0	0.0	0.0	0.0	0.0	0.0	0.0	0.0	10.0	0.0	0.0	0.0	0.0	0.0	0.0	0.0							0.0	0.0	0.0	0.0	0.0	0.0	0.0	0.0	0.0	0.0	0.0	0.0	0.0	0.0	0.0	0.0	0.0	0.0	0.0	0.0	0.0	0.0	0.0	0.0
20557	0.0	0.0	0.0	0.0	0.0	0.0	0.0	10.0	0.0	0.0	0.0	0.0	0.0	0.0	0.0	0.0	0.0	0.0	0.0							0.0	42.0	0.0	0.0	0.0	0.0	0.0	0.0	0.0	0.0	0.0	10.0	0.0	0.0	0.0	0.0	0.0	0.0	0.0	0.0	0.0	0.0	0.0	0.0
20558	0.0	0.0	10.0	43.0	0.0	5.0	23.0	90.0	25.0	0.0	10.0	10.0	0.0	0.0	10.0	10.0	97.0	20.0	93.0							87.0	0.0	69.0	69.0	96.0	0.0	68.0	95.0	0.0	0.0	0.0	22.0	10.0	0.0	98.0	0.0	23.0	93.0	0.0	20.0	43.0	90.0	0.0	94.0
20560	10.0	30.5	10.0	30.5	5.0	5.0	30.5	41.0	25.0	41.0	10.0	10.0	53.0	30.5	20.0	30.5	41.0	10.0	43.0							30.5	0.0	0.0	0.0	0.0	40.0	20.0	42.5	0.0	83.0	30.5	41.5	10.0	42.5	40.5	0.0	30.5	40.5	0.0	10.0	42.5	50.5	31.0	40.0
20561	10.0	0.0	0.0	0.0	0.0	0.0	0.0	40.0	66.0	0.0	10.0	10.0	30.0	20.0	5.0	0.0	0.0	5.0	10.0							0.0	0.0	0.0	0.0	0.0	20.0	0.0	10.0	0.0	63.0	0.0	0.0	0.0	0.0	20.0	0.0	0.0	0.0	0.0	0.0	0.0	0.0	0.0	0.0
20562	0.0	0.0	0.0	0.0	0.0	0.0	0.0	0.0	0.0	0.0	0.0	0.0	0.0	0.0	0.0	0.0	0.0	0.0	10.0							0.0	0.0	0.0	0.0	0.0	0.0	0.0	0.0	0.0	0.0	0.0	0.0	0.0	0.0	0.0	0.0	0.0	0.0	0.0	0.0	0.0	0.0	0.0	0.0
20566	0.0	0.0	0.0	0.0	0.0	0.0	0.0	0.0	0.0	0.0	0.0	0.0	0.0	0.0	0.0	0.0	0.0	0.0	10.0							0.0	0.0	0.0	0.0	0.0	0.0	0.0	0.0	0.0	0.0	0.0	0.0	0.0	0.0	0.0	0.0	0.0	0.0	0.0	0.0	0.0	0.0	0.0	0.0
20569	0.0	10.0	0.0	0.0	0.0	0.0	0.0	0.0	0.0	0.0	0.0	0.0	0.0	0.0	0.0	0.0	0.0	0.0	10.0							0.0	0.0	0.0	0.0	0.0	0.0	0.0	0.0	0.0	0.0	0.0	0.0	0.0	0.0	0.0	0.0	0.0	0.0	0.0	0.0	0.0	0.0	0.0	0.0
20570	0.0	0.0	0.0	0.0	0.0	0.0	0.0	0.0	0.0	0.0	0.0	0.0	0.0	0.0	0.0	0.0	0.0	0.0	0.0							0.0	0.0	0.0	0.0	0.0	0.0	0.0	0.0	0.0	0.0	0.0	0.0	0.0	0.0	0.0	0.0	0.0	0.0	0.0	0.0	0.0	0.0	0.0	0.0
20572
20573	0.0	0.0	5.0	0.0	0.0	0.0	0.0	35.0	46.0	0.0	0.0	10.0	0.0	0.0	10.0	0.0	20.5	0.0	47.0							60.0	40.5	0.0	0.0	0.0	40.5	10.0	10.0	0.0	10.0	0.0	5.0	0.0	0.0	40.0	0.0	0.0	40.5	0.0	0.0	5.0	20.0	0.0	41.0
20575	0.0	0.0	10.0	0.0	0.0	0.0	0.0	0.0	0.0	0.0	0.0	0.0	0.0	0.0	0.0	0.0	0.0	0.0	0.0							0.0	0.0	0.0	0.0	0.0	0.0	0.0	0.0	0.0	0.0	0.0	0.0	0.0	0.0	0.0	0.0	0.0	0.0	0.0	0.0	0.0	0.0	0.0	0.0
20576	0.0	0.0	0.0	0.0	0.0	0.0	0.0	20.0	30.0	0.0	10.0	10.0	0.0	0.0	0.0	0.0	20.0	0.0	30.0							80.0	10.0	0.0	0.0	81.0	0.0	20.0	0.0	0.0	82.0	0.0	0.0	0.0	41.0	40.0	0.0	0.0	41.0	0.0	0.0	10.0	20.0	0.0	41.0
20577	0.0	0.0	0.0	0.0	0.0	0.0	0.0	0.0	0.0	0.0	0.0	0.0	0.0	0.0	0.0	0.0	0.0	0.0	0.0							0.0	0.0	0.0	0.0	0.0	0.0	0.0	10.0	0.0	0.0	0.0	0.0	0.0	0.0	10.0	0.0	0.0	0.0	0.0	0.0	0.0	0.0	0.0	0.0
20580	0.0	0.0	0.0	0.0	0.0	0.0	0.0	0.0	0.0	0.0	0.0	0.0	0.0	0.0	0.0	0.0	0.0	0.0	10.0							0.0	0.0	0.0	0.0	0.0	0.0	0.0	0.0	0.0	0.0	0.0	0.0	0.0	0.0	0.0	0.0	0.0	0.0	0.0	0.0	0.0	0.0	0.0	0.0
20581	10.0	10.0	0.0	5.0	0.0	0.0	0.0	0.0	0.0	0.0	5.0	5.0	25.5	0.0	5.0	0.0	0.0	5.0	15.0							0.0	0.0	0.0	0.0	0.0	5.0	0.0	0.0	0.0	0.0	5.0	10.0	5.0	0.0	0.0	0.0	0.0	0.0	0.0	0.0	0.0	0.0	0.0	0.0
20582	10.0	0.0	20.0	0.0	0.0	20.0	0.0	0.0	5.0	0.0	15.0	20.5	48.0	10.5	30.0	0.0	0.0	41.5	15.0							0.0	40.5	0.0	0.0	0.0	40.0	0.0	0.0	0.0	5.0	0.0	10.0	0.0	0.0	0.0	0.0	0.0	0.0	0.0	10.0	5.0	0.0	0.0	0.0
20583	0.0	0.0	0.0	0.0	0.0	0.0	0.0	0.0	0.0	0.0	0.0	0.0	0.0	0.0	0.0	0.0	0.0	0.0	0.0							0.0	0.0	0.0	0.0	0.0	0.0	0.0	0.0	0.0	10.0	0.0	0.0	0.0	0.0	0.0	0.0	0.0	0.0	0.0	0.0	0.0	0.0	0.0	0.0
20584	0.0	0.0	0.0	0.0	0.0	0.0	0.0	0.0	0.0	0.0	0.0	0.0	0.0	0.0	0.0	0.0	0.0	0.0	0.0							0.0	0.0	0.0	0.0	0.0	0.0	0.0	0.0	0.0	0.0	0.0	0.0	0.0	0.0	0.0	0.0	0.0	0.0	0.0	0.0	0.0	0.0	0.0	0.0
20587	0.0	20.0	0.0	0.0	0.0	0.0	0.0	0.0	10.0	0.0	0.0	0.0	0.0	0.0	0.0	0.0	0.0	0.0	0.0							0.0	0.0	0.0	0.0	0.0	0.0	0.0	0.0	0.0	0.0	0.0	0.0	0.0	0.0	0.0	0.0	0.0	20.0	0.0	0.0	0.0	20.0	0.0	0.0
20589	10.0	0.0	5.0	10.0	0.0	0.0	0.0	10.0	15.0	10.0	5.0	10.0	0.0	30.0	10.0	0.0	5.0	0.0	2.5							0.0	0.0	0.0	0.0	0.0	30.0	0.0	5.0	0.0	10.0	0.0	10.0	5.0	31.0	5.0	0.0	0.0	20.0	0.0	0.0	10.0	20.5	0.0	20.0
20591	0.0	10.0	0.0	0.0	0.0	0.0	0.0	0.0	0.0	0.0	0.0	40.5	0.0	0.0	22.0	0.0	5.0	15.0	15.0							0.0	0.0	0.0	0.0	5.0	5.0	0.0	0.0	0.0	0.0	0.0	0.0	0.0	0.0	0.0	0.0	0.0	0.0	0.0	0.0	5.0	0.0	0.0	0.0
20593	0.0	0.0	5.0	0.0	0.0	0.0	0.0	0.0	0.0	0.0	0.0	0.0	0.0	0.0	0.0	0.0	0.0	0.0	5.0							0.0	0.0	0.0	0.0	0.0	0.0	0.0	0.0	0.0	0.0	0.0	0.0	0.0	0.0	0.0	0.0	0.0	0.0	0.0	0.0	0.0	0.0	0.0	0.0
20596	0.0	0.0	10.0	10.0	0.0	0.0	0.0	0.0	0.0	10.0	0.0	20.0	0.0	0.0	40.0	0.0	0.0	0.0	10.0							0.0	0.0	0.0	0.0	0.0	0.0	0.0	0.0	0.0	0.0	0.0	0.0	0.0	0.0	0.0	0.0	0.0	0.0	0.0	0.0	0.0	0.0	0.0	0.0
20597	5.0	0.0	0.0	0.0	0.0	0.0	0.0	0.0	0.0	0.0	0.0	0.0	0.0	0.0	0.0	0.0	0.0	0.0	5.0							0.0	0.0	0.0	0.0	0.0	0.0	0.0	0.0	0.0	0.0	0.0	0.0	0.0	0.0	0.0	0.0	0.0	0.0	0.0	0.0	5.0	0.0	0.0	0.0
20598	0.0	0.0	0.0	0.0	0.0	0.0	0.0	0.0	0.0	0.0	0.0	0.0	0.0	0.0	0.0	0.0	0.0	0.0	0.0							0.0	0.0	0.0	0.0	0.0	0.0	0.0	0.0	0.0	0.0	0.0	0.0	0.0	0.0	0.0	0.0	0.0	0.0	0.0	0.0	0.0	0.0	0.0	0.0
20601	0.0	0.0	5.0	0.0	0.0	0.0	0.0	0.0	0.0	0.0	0.0	0.0	0.0	0.0	0.0	0.0	0.0	0.0	5.0							0.0	0.0	0.0	0.0	0.0	10.0	0.0	0.0	0.0	43.0	0.0	0.0	0.0	0.0	0.0	0.0	0.0	0.0	0.0	0.0	0.0	0.0	0.0	0.0
20602	0.0	0.0	0.0	0.0	0.0	0.0	0.0	0.0	0.0	0.0	0.0	10.0	0.0	0.0	0.0	0.0	0.0	0.0	0.0							0.0	0.0	0.0	0.0	0.0	0.0	0.0	0.0	0.0	0.0	0.0	0.0	0.0	0.0	0.0	0.0	0.0	0.0	0.0	0.0	10.0	0.0	0.0	0.0
20603	0.0	0.0	0.0	0.0	0.0	0.0	0.0	0.0	0.0	0.0	10.0	0.0	0.0	0.0	0.0	0.0	0.0	0.0	0.0							0.0	0.0	0.0	0.0	0.0	0.0	0.0	10.0	0.0	0.0	0.0	0.0	0.0	0.0	0.0	0.0	0.0	0.0	0.0	0.0	0.0	0.0	0.0	0.0
20604	0.0	0.0	0.0	0.0	0.0	0.0	0.0	0.0	0.0	0.0	5.0	5.0	0.0	0.0	0.0	0.0	0.0	0.0	10.0							0.0	0.0	0.0	0.0	0.0	0.0	0.0	0.0	0.0	0.0	0.0	0.0	0.0	0.0	0.0	0.0	0.0	5.0	0.0	0.0	0.0	5.0	0.0	5.0
20605	0.0	0.0	0.0	0.0	0.0	0.0	0.0	0.0	15.0	0.0	0.0	10.0	0.0	0.0	5.0	0.0	0.0	0.0	5.0							0.0	0.0	0.0	0.0	0.0	0.0	0.0	0.0	0.0	0.0	0.0	0.0	0.0	5.0	0.0	0.0	0.0	0.0	0.0	0.0	0.0	0.0	0.0	0.0
20606	0.0	0.0	0.0	0.0	0.0	0.0	0.0	0.0	5.0	0.0	0.0	10.0	0.0	0.0	15.0	0.0	0.0	0.0	5.0							0.0	0.0	0.0	0.0	0.0	0.0	0.0	0.0	0.0	0.0	0.0	0.0	0.0	0.0	0.0	0.0	0.0	0.0	0.0	0.0	0.0	0.0	0.0	0.0
20607	10.0	0.0	0.0	20.0	0.0	0.0	0.0	10.0	0.0	0.0	0.0	10.0	0.0	0.0	0.0	0.0	21.0	0.0	0.0	0.0	0.0	0.0	0.0	0.0	0.0	0.0	0.0	0.0	0.0	0.0	40.0	0.0	0.0	20.0	84.0	0.0	0.0	0.0	0.0	0.0	0.0	0.0	0.0	0.0	0.0	0.0	0.0	0.0	0.0
20612	0.0	0.0	0.0	0.0	0.0	0.0	0.0	0.0	10.0	0.0	0.0	0.0	0.0	0.0	0.0	0.0	0.0	0.0	0.0							0.0	0.0	0.0	0.0	0.0	0.0	0.0	0.0	0.0	0.0	0.0	0.0	0.0	0.0	0.0	0.0	0.0	0.0	0.0	0.0	0.0	0.0	0.0	0.0
20614	0.0	0.0	0.0	20.0	0.0	0.0	0.0	40.0	65.0	20.0	20.0	10.0	53.0	20.0	20.0	0.0	20.0	0.0	61.0							20.0	0.0	0.0	0.0	22.0	0.0	0.0	41.0	0.0	0.0	0.0	10.0	0.0	20.0	41.0	0.0	0.0	41.0	0.0	0.0	10.0	20.0	0.0	41.0
20615	0.0	0.0	0.0	10.0	0.0	0.0	0.0	0.0	15.0	0.0	5.0	0.0	0.0	0.0	0.0	0.0	0.0	0.0	0.0							0.0	0.0	0.0	0.0	0.0	0.0	0.0	0.0	5.0	0.0	0.0	0.0	0.0	0.0	5.0	0.0	0.0	0.0	0.0	0.0	0.0	0.0	0.0	0.0
20616	0.0	0.0	0.0	0.0	0.0	0.0	0.0	0.0	0.0	0.0	0.0	0.0	0.0	0.0	0.0	0.0	0.0	0.0	0.0							0.0	0.0	0.0	0.0	0.0	0.0	0.0	0.0	0.0	0.0	0.0	0.0	0.0	0.0	0.0	0.0	0.0	0.0	0.0	0.0	0.0	0.0	0.0	0.0
20617	0.0	0.0	0.0	0.0	0.0	0.0	0.0	0.0	0.0	0.0	0.0	0.0	0.0	0.0	0.0	0.0	0.0	0.0	0.0							0.0	0.0	0.0	0.0	0.0	0.0	0.0	0.0	0.0	0.0	0.0	0.0	0.0	0.0	0.0	0.0	0.0	0.0	0.0	0.0	0.0	0.0	0.0	0.0
20618	0.0	0.0	0.0	0.0	0.0	0.0	0.0	0.0	0.0	0.0	0.0	0.0	0.0	0.0	0.0	0.0	0.0	0.0	0.0							0.0	0.0	0.0	0.0	0.0	0.0	0.0	0.0	0.0	0.0	0.0	0.0	0.0	0.0	10.0	0.0	0.0	0.0	0.0	0.0	0.0	0.0	0.0	0.0
20620	0.0	0.0	0.0	0.0	0.0	0.0	0.0	0.0	0.0	0.0	0.0	0.0	0.0	0.0	0.0	0.0	0.0	30.0	20.0							0.0	20.0	0.0	0.0	0.0	41.0	0.0	0.0	0.0	10.0	0.0	0.0	0.0	0.0	0.0	0.0	0.0	0.0	0.0	0.0	0.0	0.0	0.0	0.0
20621	10.0	0.0	10.0	0.0	0.0	5.0	10.0	45.5	61.5	0.0	10.0	10.0	0.0	0.0	5.0	0.0	0.0	0.0	5.0							0.0	0.0	0.0	0.0	21.0	20.0	0.0	26.0	0.0	10.0	0.0	0.0	10.0	50.0	41.0	0.0	0.0	20.0	0.0	0.0	0.0	30.0	20.5	20.0
20622	0.0	0.0	0.0	0.0	0.0	0.0	0.0	0.0	0.0	0.0	0.0	0.0	15.0	0.0	0.0	0.0	10.0	0.0	15.0							10.0	20.5	0.0	0.0	0.0	0.0	0.0	0.0	0.0	0.0	0.0	0.0	0.0	0.0	0.0	0.0	0.0	0.0	0.0	0.0	0.0	0.0	0.0	10.0
20624	10.0	84.0	10.0	20.0	0.0	5.0	40.0	90.0	87.0	83.0	10.0	10.0	30.0	89.0	5.0	20.0	10.0	51.0	77.0							86.0	84.0	84.0	88.0	91.0	0.0	87.0	100.0	0.0	40.0	20.0	10.0	10.0	81.0	94.0	0.0	41.0	88.0	0.0	20.0	89.0	45.0	41.0	89.0
20625	10.0	0.0	0.0	0.0	0.0	0.0	0.0	20.0	30.0	0.0	0.0	10.0	0.0	0.0	0.0	0.0	10.0	0.0	30.0							0.0	0.0	0.0	0.0	0.0	0.0	0.0	10.0	0.0	0.0	0.0	0.0	0.0	20.0	40.0	0.0	0.0	0.0	0.0	0.0	0.0	0.0	0.0	0.0
20626	0.0	0.0	0.0	0.0	0.0	0.0	0.0	0.0	0.0	0.0	0.0	10.0	0.0	20.0	0.0	0.0	0.0	0.0	0.0							0.0	0.0	0.0	0.0	0.0	0.0	0.0	0.0	0.0	0.0	0.0	0.0	0.0	0.0	0.0	0.0	0.0	20.0	0.0	0.0	0.0	20.0	0.0	20.0
20627	0.0	0.0	0.0	0.0	0.0	0.0	0.0	0.0	0.0	0.0	0.0	10.0	0.0	0.0	30.0	0.0	0.0	0.0	0.0							0.0	0.0	0.0	0.0	0.0	0.0	0.0	0.0	0.0	0.0	0.0	0.0	0.0	0.0	0.0	0.0	0.0	0.0	0.0	0.0	0.0	0.0	0.0	0.0
20628	0.0	0.0	0.0	0.0	0.0	0.0	0.0	0.0	0.0	0.0	0.0	0.0	0.0	0.0	0.0	0.0	0.0	0.0	0.0							0.0	0.0	0.0	0.0	0.0	0.0	0.0	0.0	0.0	0.0	0.0	0.0	0.0	0.0	0.0	0.0	0.0	0.0	0.0	0.0	0.0	0.0	0.0	0.0
20629	0.0	0.0	0.0	0.0	0.0	0.0	0.0	0.0	20.0	0.0	0.0	10.0	0.0	0.0	0.0	0.0	0.0	47.0	20.0							0.0	81.0	0.0	0.0	0.0	40.0	0.0	0.0	42.0	0.0	0.0	0.0	0.0	0.0	0.0	82.0	0.0	20.0	0.0	0.0	0.0	20.0	0.0	20.0
20631	0.0	0.0	0.0	0.0	0.0	0.0	0.0	0.0	0.0	0.0	0.0	10.0	0.0	0.0	0.0	0.0	0.0	30.0	20.0							0.0	40.0	0.0	0.0	0.0	40.0	0.0	0.0	41.0	10.0	0.0	0.0	0.0	0.0	0.0	82.0	0.0	0.0	0.0	0.0	0.0	20.0	0.0	0.0
20634	0.0	0.0	0.0	0.0	0.0	0.0	0.0	0.0	10.0	0.0	10.0	10.0	0.0	0.0	5.0	10.0	0.0	0.0	0.0							0.0	0.0	0.0	0.0	84.0	0.0	0.0	0.0	0.0	0.0	0.0	0.0	0.0	0.0	0.0	0.0	0.0	0.0	0.0	0.0	0.0	0.0	0.0	0.0
20635	10.0	41.0	10.0	20.0	0.0	0.0	20.0	10.0	25.0	0.0	10.0	10.0	55.0	40.0	20.0	20.0	41.0	20.0	25.0							41.0	0.0	20.0	20.0	10.0	0.0	42.0	10.0	0.0	0.0	41.0	20.0	0.0	43.0	42.0	0.0	20.0	41.0	0.0	20.0	44.0	41.0	20.0	41.0
20636	0.0	0.0	0.0	0.0	0.0	0.0	22.0	87.0	80.0	0.0	0.0	10.0	0.0	22.0	5.0	0.0	20.0	0.0	60.0							0.0	10.0	0.0	0.0	0.0	0.0	0.0	0.0	0.0	0.0	20.0	10.0	0.0	0.0	0.0	84.0	0.0	0.0	0.0	0.0	10.0	0.0	0.0	0.0
20646	0.0	10.0	0.0	0.0	0.0	0.0	0.0	0.0	0.0	0.0	0.0	0.0	0.0	0.0	5.0	0.0	0.0	0.0	0.0							0.0	0.0	0.0	0.0	0.0	0.0	0.0	0.0	0.0	0.0	0.0	0.0	0.0	0.0	0.0	0.0	0.0	0.0	0.0	0.0	0.0	0.0	0.0	0.0
20647	0.0	0.0	5.0	0.0	0.0	0.0	0.0	0.0	0.0	0.0	0.0	5.0	0.0	0.0	0.0	0.0	0.0	0.0	5.0							0.0	0.0	0.0	0.0	0.0	0.0	0.0	0.0	0.0	0.0	0.0	0.0	0.0	0.0	0.0	0.0	0.0	5.0	0.0	0.0	25.0	5.0	0.0	5.0
20648	0.0	0.0	0.0	0.0	0.0	0.0	0.0	0.0	0.0	0.0	0.0	0.0	0.0	0.0	0.0	0.0	0.0	0.0	0.0							0.0	0.0	0.0	0.0	0.0	0.0	0.0	0.0	0.0	0.0	0.0	0.0	0.0	0.0	0.0	0.0	0.0	0.0	0.0	0.0	0.0	0.0	0.0	0.0
20650	0.0	0.0	0.0	0.0	0.0	0.0	0.0	0.0	0.0	0.0	5.0	0.0	26.0	0.0	0.0	10.0	0.0	10.0	15.0							30.5	20.0	10.0	10.0	0.0	0.0	0.0	20.0	0.0	5.0	0.0	10.0	0.0	10.5	10.0	0.0	0.0	10.0	0.0	0.0	0.0	10.0	10.0	0.0
20652	0.0	0.0	0.0	0.0	0.0	0.0	0.0	0.0	0.0	0.0	0.0	10.0	0.0	0.0	0.0	0.0	0.0	0.0	0.0							0.0	0.0	0.0	0.0	0.0	0.0	0.0	0.0	0.0	0.0	0.0	0.0	0.0	0.0	0.0	0.0	0.0	0.0	0.0	0.0	0.0	0.0	0.0	0.0
20653	10.0	20.0	10.0	81.0	0.0	5.0	84.0	86.0	75.0	20.0	10.0	10.0	55.0	81.0	20.0	41.0	86.0	20.0	74.0							42.0	41.0	83.0	83.0	40.0	0.0	83.0	42.0	0.0	10.0	41.0	10.0	10.0	82.0	89.0	0.0	41.0	45.0	0.0	40.0	41.0	43.0	40.0	85.0
20654	0.0	0.0	0.0	0.0	0.0	0.0	0.0	0.0	0.0	0.0	0.0	0.0	0.0	0.0	0.0	0.0	0.0	0.0	0.0							0.0	0.0	0.0	0.0	0.0	0.0	0.0	0.0	5.0	0.0	0.0	0.0	0.0	0.0	0.0	0.0	0.0	0.0	0.0	0.0	0.0	0.0	0.0	0.0
20656	0.0	0.0	0.0	0.0	0.0	0.0	0.0	0.0	0.0	0.0	0.0	0.0	0.0	0.0	0.0	0.0	0.0	0.0	5.0							0.0	0.0	0.0	0.0	0.0	0.0	0.0	0.0	0.0	0.0	0.0	0.0	0.0	0.0	0.0	0.0	0.0	0.0	0.0	0.0	0.0	0.0	0.0	0.0
20659
20663	0.0	0.0	10.0	0.0	0.0	0.0	0.0	0.0	5.0	0.0	0.0	20.0	0.0	0.0	30.0	0.0	0.0	0.0	0.0							0.0	0.0	0.0	0.0	0.0	0.0	0.0	0.0	0.0	0.0	0.0	0.0	0.0	0.0	0.0	0.0	0.0	0.0	0.0	0.0	0.0	0.0	0.0	0.0
20664	0.0	0.0	0.0	0.0	0.0	0.0	0.0	0.0	0.0	0.0	0.0	5.0	0.0	0.0	0.0	0.0	0.0	0.0	0.0							0.0	0.0	0.0	0.0	0.0	0.0	0.0	0.0	0.0	0.0	0.0	0.0	0.0	0.0	0.0	0.0	0.0	0.0	0.0	0.0	0.0	0.0	0.0	0.0
20666	0.0	5.0	5.0	0.0	0.0	0.0	0.0	0.0	0.0	0.0	0.0	10.0	0.0	0.0	2.5	0.0	0.0	0.0	5.0							0.0	0.0	0.0	0.0	0.0	0.0	0.0	0.0	0.0	0.0	0.0	0.0	0.0	5.0	0.0	0.0	0.0	0.0	5.0	0.0	5.0	0.0	0.0	0.0
20667	0.0	0.0	0.0	0.0	0.0	0.0	0.0	0.0	0.0	0.0	0.0	0.0	0.0	0.0	0.0	0.0	0.0	0.0	0.0							0.0	0.0	0.0	0.0	0.0	0.0	0.0	0.0	0.0	0.0	0.0	0.0	0.0	0.0	0.0	0.0	0.0	0.0	0.0	0.0	0.0	0.0	0.0	0.0
20668	0.0	0.0	0.0	0.0	0.0	0.0	0.0	10.0	0.0	0.0	0.0	0.0	0.0	0.0	0.0	0.0	0.0	0.0	0.0							0.0	0.0	0.0	0.0	0.0	0.0	0.0	0.0	0.0	0.0	0.0	0.0	0.0	0.0	0.0	0.0	0.0	0.0	0.0	0.0	0.0	0.0	0.0	0.0
20669	0.0	0.0	0.0	20.0	0.0	0.0	20.0	0.0	25.0	20.0	10.0	0.0	51.0	0.0	5.0	0.0	0.0	0.0	0.0							20.0	0.0	0.0	0.0	0.0	0.0	0.0	0.0	0.0	0.0	20.0	0.0	10.0	21.0	0.0	0.0	0.0	0.0	0.0	0.0	0.0	0.0	0.0	0.0
20671	0.0	0.0	0.0	0.0	0.0	0.0	0.0	0.0	10.0	0.0	10.0	0.0	0.0	0.0	0.0	0.0	0.0	0.0	0.0							0.0	41.0	0.0	0.0	0.0	0.0	0.0	0.0	0.0	0.0	0.0	10.0	0.0	0.0	0.0	0.0	0.0	0.0	0.0	0.0	0.0	0.0	0.0	0.0
20673	0.0	40.0	0.0	20.0	0.0	0.0	82.0	41.0	25.0	20.0	0.0	0.0	0.0	20.0	0.0	41.0	83.0	20.0	25.0							41.0	42.0	41.0	40.0	43.0	0.0	40.0	42.0	0.0	10.0	20.0	10.0	0.0	41.0	42.0	0.0	0.0	0.0	0.0	0.0	0.0	0.0	0.0	0.0
20674	0.0	0.0	0.0	0.0	0.0	0.0	0.0	41.0	65.0	0.0	0.0	10.0	0.0	0.0	10.0	0.0	21.0	0.0	63.0							20.0	0.0	0.0	0.0	61.0	0.0	0.0	0.0	0.0	41.0	0.0	0.0	0.0	0.0	62.0	0.0	0.0	20.0	0.0	0.0	0.0	0.0	0.0	21.0
20678	0.0	10.0	10.0	0.0	0.0	10.0	0.0	82.0	25.0	0.0	0.0	0.0	0.0	0.0	0.0	0.0	0.0	41.0	20.0							40.0	40.0	41.0	41.0	41.0	0.0	40.0	41.0	0.0	10.0	0.0	10.0	0.0	20.0	41.0	0.0	41.0	0.0	0.0	20.0	10.0	20.0	40.0	0.0
20679	10.0	20.0	10.0	30.5	5.0	5.0	30.5	20.5	25.0	30.5	10.0	10.0	5.0	30.0	15.0	0.0	5.0	5.0	30.0							30.5	0.0	0.0	0.0	0.0	15.0	10.5	5.0	0.0	81.5	20.0	15.0	10.0	31.0	31.5	0.0	20.0	41.0	0.0	10.0	44.0	41.0	20.0	41.0
20680	0.0	0.0	0.0	0.0	0.0	0.0	0.0	0.0	0.0	10.0	0.0	0.0	0.0	0.0	0.0	0.0	0.0	0.0	0.0							0.0	0.0	0.0	0.0	0.0	0.0	0.0	44.0	0.0	0.0	0.0	0.0	0.0	0.0	0.0	0.0	0.0	0.0	0.0	0.0	0.0	0.0	0.0	0.0
20681	0.0	0.0	0.0	0.0	0.0	0.0	0.0	10.0	0.0	0.0	0.0	0.0	0.0	0.0	0.0	0.0	0.0	0.0	10.0							0.0	0.0	0.0	0.0	0.0	0.0	0.0	0.0	0.0	0.0	0.0	0.0	0.0	0.0	0.0	0.0	0.0	0.0	0.0	0.0	0.0	0.0	0.0	0.0
20682	0.0	0.0	0.0	20.0	0.0	0.0	0.0	0.0	0.0	0.0	0.0	0.0	0.0	0.0	0.0	0.0	0.0	0.0	0.0							0.0	0.0	0.0	0.0	0.0	0.0	0.0	0.0	0.0	0.0	0.0	0.0	0.0	0.0	0.0	0.0	0.0	0.0	0.0	0.0	0.0	0.0	0.0	0.0
20683	0.0	0.0	5.0	0.0	0.0	0.0	0.0	0.0	0.0	0.0	0.0	0.0	0.0	0.0	0.0	0.0	0.0	0.0	0.0							0.0	0.0	0.0	0.0	0.0	0.0	0.0	0.0	0.0	0.0	0.0	0.0	0.0	0.0	0.0	0.0	0.0	0.0	0.0	0.0	0.0	0.0	0.0	0.0
20684	10.0	41.0	0.0	20.0	0.0	0.0	0.0	0.0	0.0	20.0	10.0	0.0	30.0	21.0	0.0	20.0	0.0	0.0	0.0							20.0	0.0	0.0	0.0	0.0	0.0	0.0	0.0	0.0	81.0	0.0	10.0	0.0	41.0	10.0	0.0	0.0	20.0	0.0	0.0	41.0	20.0	0.0	20.0
20685	10.0	0.0	15.0	0.0	0.0	2.5	0.0	0.0	0.0	0.0	0.0	20.0	0.0	0.0	22.5	0.0	0.0	0.0	5.0							0.0	0.0	0.0	0.0	0.0	0.0	0.0	0.0	0.0	0.0	0.0	0.0	0.0	0.0	0.0	0.0	0.0	0.0	0.0	0.0	0.0	0.0	0.0	0.0
20686	5.0	0.0	0.0	0.0	0.0	0.0	0.0	0.0	5.0	0.0	10.0	5.0	50.5	10.0	23.0	10.0	0.0	0.0	15.0							10.0	0.0	0.0	0.0	0.0	0.0	0.0	0.0	0.0	83.0	0.0	0.0	0.0	41.0	5.0	0.0	0.0	0.0	0.0	0.0	30.5	10.0	0.0	0.0
20687	10.0	0.0	0.0	0.0	0.0	0.0	0.0	5.0	20.0	20.0	10.0	0.0	5.0	20.0	0.0	10.0	15.5	0.0	20.0							20.0	0.0	0.0	0.0	0.0	0.0	0.0	0.0	0.0	40.0	0.0	0.0	0.0	41.0	0.0	0.0	0.0	10.0	0.0	0.0	40.0	20.0	0.0	0.0
20688	0.0	0.0	10.0	40.5	0.0	7.5	83.0	5.0	17.5	0.0	5.0	0.0	25.5	0.0	0.0	0.0	0.0	20.5	10.0							0.0	0.0	0.0	0.0	0.0	0.0	0.0	0.0	0.0	0.0	82.5	0.0	10.0	0.0	0.0	0.0	0.0	30.0	0.0	0.0	61.0	20.0	0.0	30.0
20689	0.0	0.0	0.0	0.0	0.0	0.0	0.0	0.0	0.0	0.0	0.0	0.0	0.0	0.0	0.0	0.0	0.0	0.0	0.0							0.0	0.0	0.0	0.0	0.0	0.0	0.0	0.0	0.0	0.0	0.0	0.0	0.0	0.0	0.0	0.0	0.0	0.0	0.0	0.0	0.0	0.0	0.0	0.0
20690	10.0	40.0	10.0	41.0	5.0	5.0	63.0	86.0	25.0	21.0	10.0	10.0	0.0	41.0	20.0	20.0	40.0	5.0	65.0							81.0	0.0	21.0	21.0	82.0	0.0	21.0	84.0	0.0	0.0	81.0	10.0	10.0	40.0	85.0	0.0	0.0	62.0	0.0	0.0	41.0	20.0	20.0	62.0
20692	0.0	0.0	0.0	0.0	0.0	0.0	0.0	0.0	0.0	0.0	0.0	0.0	0.0	0.0	0.0	0.0	0.0	0.0	10.0							0.0	0.0	0.0	0.0	0.0	0.0	0.0	0.0	0.0	0.0	0.0	0.0	0.0	0.0	0.0	0.0	0.0	0.0	0.0	0.0	0.0	0.0	0.0	0.0
20694	0.0	0.0	5.0	0.0	0.0	0.0	0.0	0.0	0.0	0.0	0.0	0.0	0.0	0.0	0.0	0.0	0.0	0.0	0.0							0.0	0.0	0.0	0.0	0.0	0.0	0.0	0.0	0.0	0.0	0.0	0.0	0.0	0.0	0.0	0.0	0.0	0.0	0.0	0.0	0.0	0.0	0.0	0.0
20696	0.0	0.0	0.0	0.0	0.0	0.0	0.0	5.0	15.0	0.0	0.0	5.0	0.0	0.0	2.5	0.0	0.0	0.0	5.0							0.0	0.0	0.0	0.0	0.0	0.0	0.0	0.0	0.0	0.0	0.0	0.0	0.0	0.0	0.0	0.0	0.0	0.0	0.0	0.0	0.0	0.0	0.0	0.0
20697	10.0	20.0	10.0	41.0	5.0	5.0	42.0	41.0	25.0	41.0	10.0	10.0	55.0	40.0	0.0	20.0	10.0	10.0	60.0							41.0	0.0	0.0	0.0	0.0	40.0	41.0	0.0	0.0	10.0	20.0	20.0	10.0	43.0	41.0	0.0	20.0	41.0	0.0	20.0	41.0	41.0	20.0	41.0
20699	10.0	0.0	10.0	20.0	5.0	0.0	20.0	0.0	0.0	20.0	10.0	10.0	50.0	41.0	0.0	0.0	0.0	0.0	10.0							20.0	0.0	0.0	0.0	0.0	0.0	0.0	0.0	0.0	0.0	20.0	0.0	10.0	41.0	0.0	0.0	0.0	41.0	0.0	0.0	41.0	41.0	0.0	41.0
20700
20703	0.0	0.0	0.0	0.0	0.0	0.0	0.0	0.0	10.0	0.0	0.0	0.0	0.0	0.0	0.0	0.0	0.0	30.0	20.0							0.0	0.0	0.0	0.0	0.0	0.0	0.0	0.0	0.0	0.0	0.0	0.0	0.0	0.0	0.0	0.0	0.0	0.0	0.0	0.0	0.0	0.0	0.0	0.0
20704	10.0	0.0	10.0	0.0	0.0	0.0	0.0	21.0	30.0	0.0	10.0	20.0	0.0	0.0	5.0	20.0	0.0	30.0	0.0							41.0	40.0	0.0	0.0	0.0	20.0	41.0	41.0	0.0	10.0	0.0	10.0	10.0	21.0	41.0	0.0	0.0	20.0	0.0	0.0	0.0	0.0	0.0	40.0
20706	10.0	0.0	10.0	0.0	0.0	0.0	40.0	82.0	25.0	0.0	10.0	10.0	0.0	0.0	20.0	40.0	0.0	41.0	20.0							81.0	40.0	41.0	41.0	0.0	0.0	20.0	41.0	0.0	10.0	23.0	10.0	10.0	80.0	40.0	0.0	20.0	40.0	0.0	20.0	0.0	20.0	20.0	40.0
20707	10.0	0.0	10.0	0.0	0.0	0.0	20.0	0.0	0.0	0.0	10.0	0.0	5.0	20.0	10.0	0.0	0.0	42.0	20.0							81.0	40.0	0.0	0.0	0.0	41.0	20.0	0.0	0.0	0.0	20.0	10.0	10.0	20.0	22.0	0.0	0.0	20.0	0.0	0.0	0.0	20.0	20.0	20.0
20708	10.0	0.0	0.0	0.0	0.0	0.0	0.0	0.0	10.0	0.0	0.0	10.0	0.0	0.0	0.0	0.0	0.0	56.0	20.0							0.0	40.0	0.0	0.0	0.0	82.0	0.0	0.0	40.0	0.0	0.0	0.0	0.0	0.0	0.0	40.0	0.0	0.0	0.0	0.0	0.0	0.0	0.0	0.0
20709	0.0	0.0	0.0	0.0	0.0	0.0	0.0	0.0	20.0	0.0	0.0	41.0	0.0	0.0	30.0	0.0	0.0	46.0	20.0							0.0	83.0	0.0	0.0	0.0	83.0	0.0	0.0	84.0	0.0	0.0	10.0	0.0	0.0	0.0	50.0	0.0	10.0	0.0	0.0	0.0	0.0	0.0	10.0
20710	5.0	0.0	0.0	0.0	0.0	0.0	10.0	0.0	0.0	0.0	5.0	0.0	0.0	10.0	0.0	10.0	0.0	30.0	20.0							0.0	40.5	0.0	0.0	0.0	30.0	0.0	0.0	0.0	0.0	0.0	0.0	0.0	0.0	0.0	0.0	0.0	0.0	0.0	0.0	45.0	0.0	0.0	0.0
20713	0.0	0.0	0.0	0.0	0.0	0.0	0.0	0.0	0.0	0.0	0.0	10.0	0.0	0.0	5.0	0.0	0.0	0.0	0.0							0.0	0.0	0.0	0.0	0.0	0.0	0.0	0.0	0.0	0.0	0.0	0.0	0.0	0.0	0.0	0.0	0.0	0.0	0.0	0.0	0.0	0.0	0.0	0.0
20714	0.0	0.0	0.0	0.0	0.0	0.0	0.0	0.0	5.0	0.0	0.0	0.0	0.0	0.0	15.0	0.0	10.5	0.0	15.0							0.0	0.0	0.0	0.0	0.0	0.0	0.0	0.0	0.0	0.0	0.0	0.0	0.0	0.0	5.0	0.0	0.0	0.0	0.0	0.0	0.0	0.0	0.0	0.0
20716	0.0	10.0	10.0	0.0	0.0	0.0	20.0	41.0	25.0	10.0	10.0	10.0	0.0	20.0	0.0	20.0	42.0	20.0	67.0							20.0	0.0	0.0	0.0	0.0	40.0	0.0	0.0	0.0	10.0	0.0	10.0	0.0	10.0	0.0	41.0	0.0	10.0	0.0	0.0	0.0	10.0	0.0	10.0
20717	0.0	0.0	0.0	5.0	0.0	0.0	0.0	0.0	20.0	0.0	0.0	5.0	0.0	0.0	2.5	0.0	0.0	22.5	20.0							10.0	60.0	0.0	0.0	0.0	30.0	0.0	0.0	50.5	0.0	0.0	40.0	0.0	10.0	0.0	20.5	0.0	42.5	0.0	0.0	5.0	42.5	0.0	42.5
20721	0.0	0.0	0.0	0.0	0.0	0.0	0.0	0.0	10.0	0.0	0.0	0.0	0.0	0.0	0.0	0.0	0.0	0.0	10.0							0.0	0.0	0.0	0.0	0.0	0.0	0.0	0.0	0.0	0.0	0.0	0.0	0.0	0.0	0.0	0.0	0.0	0.0	0.0	0.0	0.0	0.0	0.0	0.0
20728	0.0	0.0	0.0	0.0	0.0	0.0	0.0	0.0	0.0	0.0	0.0	0.0	0.0	0.0	0.0	0.0	0.0	0.0	0.0							0.0	0.0	0.0	0.0	0.0	0.0	0.0	0.0	0.0	0.0	0.0	0.0	0.0	0.0	0.0	10.0	0.0	0.0	0.0	0.0	0.0	0.0	0.0	0.0
20730	10.0	54.0	10.0	87.0	2.5	7.5	52.0	88.0	51.0	53.0	10.0	10.0	53.5	85.0	20.0	46.5	0.0	20.0	12.5	20.0	10.0	0.0	87.0	86.0	0.0	82.5	5.0	82.5	86.0	89.5	0.0	52.5	81.5	0.0	5.0	53.5	48.0	10.0	15.0	87.0	0.0	42.0	52.0	0.0	42.5	83.5	21.0	11.0	82.0
20732	0.0	0.0	0.0	0.0	0.0	0.0	0.0	0.0	0.0	0.0	0.0	10.0	0.0	0.0	0.0	0.0	0.0	0.0	0.0							0.0	0.0	0.0	0.0	0.0	0.0	0.0	0.0	0.0	0.0	0.0	0.0	0.0	0.0	0.0	0.0	0.0	0.0	0.0	0.0	0.0	0.0	0.0	0.0
20733	0.0	0.0	0.0	0.0	0.0	0.0	0.0	0.0	0.0	0.0	0.0	0.0	0.0	0.0	0.0	0.0	0.0	0.0	0.0							0.0	0.0	0.0	0.0	0.0	0.0	0.0	0.0	0.0	0.0	0.0	0.0	0.0	0.0	0.0	0.0	0.0	0.0	0.0	0.0	0.0	0.0	0.0	0.0
20737	0.0	0.0	0.0	0.0	0.0	0.0	0.0	0.0	0.0	0.0	0.0	0.0	0.0	0.0	0.0	0.0	0.0	0.0	5.0							0.0	0.0	0.0	0.0	0.0	0.0	0.0	0.0	0.0	0.0	0.0	0.0	0.0	0.0	0.0	0.0	0.0	0.0	0.0	0.0	0.0	0.0	0.0	0.0
20738	0.0	0.0	0.0	0.0	0.0	0.0	0.0	0.0	0.0	0.0	0.0	5.0	0.0	0.0	0.0	0.0	0.0	0.0	0.0							0.0	0.0	0.0	0.0	0.0	0.0	0.0	0.0	0.0	0.0	0.0	0.0	0.0	0.0	0.0	0.0	0.0	0.0	0.0	0.0	0.0	0.0	0.0	0.0
20740	10.0	0.0	0.0	0.0	0.0	0.0	0.0	10.0	30.0	0.0	0.0	10.0	0.0	0.0	0.0	0.0	0.0	0.0	0.0							20.0	0.0	0.0	0.0	0.0	0.0	0.0	0.0	0.0	0.0	0.0	0.0	0.0	0.0	20.0	0.0	0.0	0.0	0.0	0.0	0.0	0.0	0.0	0.0
20742	0.0	0.0	0.0	0.0	0.0	0.0	20.0	10.0	25.0	0.0	10.0	10.0	0.0	20.0	0.0	0.0	10.0	0.0	0.0							0.0	42.0	0.0	0.0	0.0	0.0	0.0	0.0	0.0	0.0	40.0	0.0	0.0	20.0	0.0	0.0	61.0	10.0	0.0	83.0	10.0	0.0	20.0	0.0
20743	0.0	0.0	5.0	0.0	0.0	0.0	10.0	11.0	35.0	0.0	10.0	10.0	28.5	0.0	0.0	0.0	5.0	0.0	30.0							0.0	40.0	0.0	0.0	0.0	0.0	0.0	20.5	0.0	0.0	0.0	0.0	0.0	10.0	0.0	0.0	40.0	0.0	0.0	82.0	0.0	0.0	0.0	0.0
20745	0.0	0.0	0.0	0.0	0.0	0.0	0.0	0.0	20.0	0.0	0.0	0.0	0.0	0.0	0.0	0.0	0.0	30.0	20.0							20.0	21.0	20.0	21.0	0.0	40.0	0.0	0.0	0.0	0.0	0.0	0.0	0.0	0.0	0.0	0.0	0.0	0.0	0.0	0.0	0.0	0.0	0.0	0.0
20749	0.0	0.0	0.0	10.0	0.0	0.0	0.0	0.0	10.0	0.0	10.0	0.0	0.0	0.0	0.0	0.0	0.0	30.0	20.0							0.0	40.0	0.0	0.0	0.0	20.0	0.0	0.0	20.0	0.0	0.0	10.0	0.0	0.0	0.0	21.0	0.0	20.0	0.0	0.0	10.0	20.0	0.0	20.0
20750	0.0	0.0	0.0	0.0	0.0	0.0	0.0	0.0	0.0	0.0	0.0	0.0	0.0	0.0	0.0	0.0	0.0	0.0	0.0							0.0	0.0	0.0	0.0	0.0	0.0	0.0	0.0	0.0	0.0	0.0	0.0	0.0	10.0	0.0	0.0	0.0	0.0	0.0	0.0	0.0	0.0	0.0	0.0
20752	0.0	0.0	0.0	0.0	0.0	0.0	0.0	0.0	0.0	0.0	0.0	0.0	0.0	0.0	0.0	0.0	0.0	0.0	5.0							0.0	0.0	0.0	0.0	0.0	0.0	0.0	0.0	0.0	0.0	0.0	0.0	0.0	0.0	0.0	0.0	0.0	0.0	0.0	0.0	0.0	0.0	0.0	0.0
20753	0.0	0.0	0.0	0.0	0.0	0.0	0.0	0.0	0.0	0.0	0.0	0.0	0.0	0.0	0.0	0.0	0.0	0.0	10.0							0.0	0.0	0.0	0.0	0.0	0.0	0.0	0.0	0.0	0.0	0.0	0.0	0.0	0.0	0.0	0.0	0.0	0.0	0.0	0.0	0.0	0.0	0.0	0.0
20755	0.0	0.0	0.0	0.0	0.0	0.0	0.0	0.0	0.0	0.0	0.0	0.0	0.0	0.0	0.0	0.0	0.0	30.0	0.0							0.0	0.0	0.0	0.0	0.0	0.0	0.0	0.0	0.0	0.0	0.0	0.0	0.0	0.0	0.0	0.0	0.0	0.0	0.0	0.0	0.0	0.0	0.0	0.0
20756	0.0	10.0	0.0	0.0	0.0	0.0	0.0	0.0	10.0	0.0	0.0	0.0	0.0	0.0	0.0	0.0	0.0	0.0	0.0							0.0	0.0	0.0	0.0	0.0	0.0	0.0	0.0	0.0	0.0	0.0	0.0	0.0	0.0	0.0	0.0	0.0	0.0	0.0	0.0	0.0	0.0	0.0	0.0
20757	0.0	0.0	0.0	0.0	0.0	0.0	0.0	0.0	0.0	0.0	0.0	10.0	0.0	0.0	0.0	0.0	0.0	0.0	10.0							0.0	41.0	0.0	0.0	0.0	0.0	0.0	20.0	0.0	0.0	0.0	0.0	0.0	0.0	20.0	0.0	0.0	0.0	0.0	0.0	0.0	0.0	0.0	0.0
20759	0.0	0.0	0.0	0.0	0.0	0.0	0.0	42.5	15.0	30.0	5.0	5.0	0.0	20.0	5.0	5.0	42.0	0.0	15.0							40.5	20.0	40.5	41.0	42.0	0.0	20.0	5.0	0.0	0.0	42.0	5.0	5.0	0.0	41.5	0.0	0.0	10.0	0.0	0.0	20.0	5.0	0.0	10.0
20760	0.0	0.0	0.0	0.0	0.0	0.0	0.0	0.0	0.0	0.0	0.0	0.0	0.0	0.0	0.0	0.0	0.0	0.0	0.0							0.0	0.0	0.0	0.0	0.0	0.0	0.0	0.0	0.0	0.0	0.0	0.0	0.0	0.0	0.0	0.0	0.0	0.0	0.0	0.0	0.0	0.0	0.0	0.0
20761	0.0	0.0	0.0	10.0	0.0	0.0	0.0	0.0	0.0	0.0	0.0	0.0	0.0	0.0	0.0	0.0	0.0	0.0	10.0							0.0	0.0	0.0	0.0	0.0	0.0	0.0	0.0	0.0	0.0	0.0	0.0	0.0	0.0	0.0	0.0	0.0	0.0	0.0	0.0	0.0	0.0	0.0	0.0
20762	0.0	0.0	0.0	0.0	0.0	30.0	0.0	42.0	62.0	20.0	10.0	10.0	5.0	0.0	10.0	0.0	10.0	20.0	60.0							0.0	0.0	0.0	0.0	0.0	0.0	0.0	0.0	0.0	0.0	20.0	20.0	10.0	0.0	0.0	0.0	0.0	0.0	0.0	0.0	0.0	0.0	0.0	0.0
20764	0.0	0.0	0.0	0.0	0.0	0.0	0.0	0.0	20.0	0.0	15.0	0.0	30.0	0.0	0.0	0.0	0.0	37.0	20.0							0.0	40.0	0.0	0.0	0.0	30.0	0.0	0.0	0.0	0.0	0.0	0.0	0.0	20.0	0.0	10.5	0.0	0.0	0.0	0.0	5.0	0.0	0.0	0.0
20766	0.0	0.0	0.0	0.0	0.0	0.0	0.0	0.0	15.0	0.0	0.0	5.0	0.0	0.0	0.0	0.0	0.0	36.0	20.0							0.0	40.0	0.0	0.0	0.0	15.0	0.0	0.0	0.0	0.0	10.0	0.0	0.0	0.0	0.0	0.0	0.0	0.0	0.0	0.0	0.0	0.0	0.0	0.0
20767	0.0	0.0	0.0	0.0	0.0	0.0	0.0	0.0	0.0	0.0	0.0	0.0	0.0	0.0	0.0	0.0	0.0	0.0	10.0							0.0	0.0	0.0	0.0	0.0	0.0	0.0	0.0	0.0	0.0	0.0	0.0	0.0	0.0	0.0	0.0	0.0	0.0	0.0	0.0	5.0	0.0	0.0	0.0
20768	5.0	10.0	5.0	5.0	0.0	0.0	0.0	0.0	15.0	5.0	5.0	0.0	0.0	0.0	5.0	10.0	0.0	37.5	20.0							20.0	40.0	0.0	0.0	0.0	25.0	0.0	0.0	0.0	5.0	5.0	10.0	0.0	10.0	0.0	5.0	0.0	10.5	0.0	0.0	0.0	20.0	10.0	20.5
20770	10.0	30.5	10.0	30.5	5.0	5.0	61.0	61.0	25.0	30.0	10.0	10.0	5.0	41.0	5.0	30.0	60.5	20.0	25.0							41.0	0.0	30.5	30.5	41.5	0.0	41.0	28.5	0.0	15.5	30.5	15.0	10.0	61.5	41.5	0.0	41.0	41.0	0.0	41.0	42.5	41.0	41.0	60.5
20771	0.0	5.0	5.0	10.0	0.0	0.0	0.0	0.0	15.0	0.0	0.0	5.0	0.0	0.0	0.0	0.0	0.0	0.0	5.0							0.0	10.5	0.0	0.0	5.0	0.0	0.0	0.0	0.0	0.0	0.0	0.0	0.0	0.0	0.0	0.0	0.0	0.0	0.0	0.0	0.0	0.0	0.0	0.0
20777	0.0	0.0	0.0	0.0	0.0	0.0	0.0	0.0	10.0	0.0	0.0	0.0	0.0	0.0	0.0	0.0	0.0	0.0	0.0							0.0	0.0	0.0	0.0	0.0	0.0	0.0	0.0	0.0	0.0	0.0	0.0	0.0	0.0	0.0	0.0	0.0	0.0	10.0	0.0	10.0	0.0	0.0	0.0
20778	0.0	0.0	0.0	0.0	0.0	0.0	0.0	0.0	0.0	0.0	0.0	0.0	0.0	0.0	0.0	10.0	0.0	0.0	5.0							0.0	0.0	0.0	0.0	0.0	0.0	0.0	0.0	0.0	0.0	0.0	0.0	0.0	0.0	0.0	0.0	0.0	0.0	0.0	0.0	0.0	0.0	0.0	0.0
20779	10.0	30.5	10.0	20.5	0.0	5.0	20.5	5.0	25.0	30.5	10.0	10.0	56.0	30.0	12.5	20.0	20.0	2.5	45.5							10.0	5.0	0.0	0.0	0.0	0.0	0.0	26.0	0.0	0.0	40.5	40.5	10.0	41.5	5.0	0.0	0.0	0.0	0.0	0.0	5.0	0.0	0.0	0.0
20782	0.0	0.0	5.0	5.0	0.0	2.5	0.0	0.0	0.0	0.0	5.0	15.0	2.5	0.0	5.0	0.0	0.0	0.0	30.0							0.0	0.0	0.0	0.0	0.0	0.0	0.0	21.0	0.0	0.0	10.0	0.0	0.0	0.0	5.0	0.0	0.0	0.0	0.0	0.0	0.0	0.0	0.0	0.0
20784	0.0	0.0	0.0	0.0	0.0	0.0	21.0	84.0	72.0	0.0	10.0	10.0	51.0	24.0	20.0	0.0	0.0	5.0	10.0							0.0	0.0	0.0	0.0	0.0	0.0	0.0	0.0	0.0	0.0	20.0	0.0	10.0	0.0	0.0	43.0	20.0	0.0	0.0	20.0	10.0	0.0	0.0	0.0
20789	0.0	10.0	0.0	0.0	0.0	0.0	0.0	0.0	0.0	0.0	20.0	10.0	30.0	0.0	0.0	0.0	0.0	20.0	20.0							0.0	0.0	0.0	0.0	0.0	0.0	0.0	0.0	0.0	0.0	0.0	0.0	0.0	0.0	0.0	0.0	0.0	0.0	0.0	0.0	0.0	0.0	0.0	0.0
20790	0.0	0.0	0.0	0.0	0.0	0.0	0.0	0.0	0.0	0.0	0.0	0.0	0.0	0.0	0.0	0.0	0.0	0.0	0.0							0.0	0.0	0.0	0.0	0.0	5.0	0.0	0.0	0.0	0.0	0.0	5.0	0.0	0.0	0.0	0.0	0.0	0.0	0.0	0.0	0.0	0.0	0.0	0.0
20791	5.0	5.0	5.0	11.5	0.0	0.0	10.0	5.0	0.0	0.0	5.0	10.0	0.0	10.0	10.0	0.0	25.5	0.0	15.0	0.0	0.0	0.0	40.0	20.0	0.0	10.0	60.0	0.0	0.0	0.0	40.5	10.0	31.5	0.0	0.0	20.5	5.0	5.0	0.0	5.0	0.0	10.0	5.0	0.0	10.0	5.0	0.0	0.0	5.0
20792	0.0	0.0	0.0	0.0	0.0	0.0	0.0	0.0	5.0	0.0	0.0	5.0	0.0	0.0	0.0	0.0	0.0	15.0	5.0							0.0	0.0	0.0	0.0	0.0	0.0	0.0	0.0	0.0	0.0	0.0	0.0	0.0	0.0	0.0	0.0	0.0	0.0	0.0	0.0	0.0	0.0	0.0	0.0
20794	0.0	0.0	0.0	0.0	0.0	0.0	0.0	10.0	60.0	0.0	0.0	10.0	0.0	10.0	20.0	0.0	0.0	0.0	0.0							0.0	81.0	22.0	20.0	0.0	41.0	0.0	0.0	80.0	0.0	0.0	0.0	0.0	0.0	0.0	0.0	0.0	10.0	0.0	0.0	0.0	10.0	0.0	10.0
20796	10.0	0.0	0.0	0.0	0.0	0.0	20.0	40.0	65.0	0.0	10.0	10.0	0.0	0.0	10.0	0.0	10.0	0.0	62.0							41.0	0.0	21.0	20.0	0.0	0.0	20.0	82.0	0.0	0.0	20.0	10.0	10.0	0.0	82.0	0.0	20.0	20.0	0.0	20.0	0.0	20.0	20.0	20.0
20802	0.0	0.0	0.0	10.0	0.0	0.0	0.0	0.0	0.0	0.0	0.0	0.0	0.0	0.0	5.0	0.0	0.0	0.0	0.0							0.0	0.0	0.0	0.0	0.0	0.0	0.0	0.0	0.0	0.0	0.0	0.0	0.0	0.0	0.0	0.0	0.0	0.0	0.0	0.0	0.0	0.0	0.0	0.0
20803	0.0	0.0	0.0	0.0	0.0	0.0	0.0	0.0	10.0	0.0	0.0	0.0	0.0	0.0	0.0	0.0	0.0	0.0	20.0							20.0	40.0	0.0	0.0	0.0	0.0	0.0	0.0	0.0	0.0	20.0	0.0	0.0	0.0	0.0	0.0	0.0	0.0	0.0	0.0	0.0	0.0	0.0	0.0
20804	0.0	10.0	0.0	0.0	0.0	0.0	30.5	42.5	25.0	0.0	0.0	10.0	0.0	10.0	2.5	0.0	15.0	0.0	46.0							0.0	0.0	0.0	0.0	51.5	0.0	0.0	42.0	5.0	0.0	40.5	40.5	0.0	0.0	21.0	0.0	0.0	32.0	0.0	0.0	0.0	0.0	0.0	42.0
20805	0.0	0.0	0.0	0.0	0.0	0.0	0.0	0.0	0.0	0.0	0.0	0.0	0.0	0.0	0.0	0.0	0.0	0.0	0.0							0.0	0.0	0.0	0.0	0.0	0.0	0.0	0.0	0.0	0.0	0.0	0.0	0.0	0.0	0.0	0.0	0.0	0.0	0.0	0.0	0.0	0.0	0.0	0.0
20807	10.0	0.0	10.0	10.0	0.0	0.0	21.0	10.0	25.0	0.0	10.0	10.0	51.0	0.0	5.0	0.0	0.0	43.0	20.0	0.0	0.0	0.0	10.0	20.0	0.0	20.0	80.0	0.0	0.0	0.0	41.0	20.0	65.0	0.0	10.0	20.0	10.0	0.0	0.0	41.0	0.0	0.0	0.0	0.0	0.0	10.0	0.0	0.0	10.0
20809	0.0	0.0	0.0	10.0	0.0	0.0	0.0	0.0	0.0	0.0	0.0	0.0	0.0	0.0	2.5	0.0	0.0	0.0	0.0							0.0	5.0	0.0	0.0	0.0	0.0	0.0	0.0	0.0	0.0	0.0	0.0	0.0	0.0	0.0	0.0	0.0	0.0	0.0	0.0	0.0	0.0	0.0	0.0
20810	0.0	0.0	5.0	22.0	0.0	30.0	10.0	10.0	12.5	10.0	0.0	10.0	0.0	41.5	5.0	20.5	0.0	0.0	20.0							20.5	0.0	10.0	21.0	84.5	0.0	10.5	25.0	0.0	5.0	0.0	10.0	0.0	11.0	62.5	0.0	0.0	30.5	0.0	0.0	0.0	10.0	0.0	30.5
20811	10.0	63.0	10.0	30.5	5.0	5.0	63.5	88.5	25.0	84.0	10.0	10.0	30.0	84.5	15.0	81.5	86.0	20.0	25.0							83.5	82.0	62.0	62.5	63.5	0.0	63.0	65.0	0.0	16.0	30.5	84.0	10.0	82.0	86.5	0.0	62.5	10.0	0.0	52.0	65.0	10.0	62.5	47.5
20813	10.0	82.0	10.0	81.0	5.0	5.0	84.0	85.0	25.0	20.0	10.0	10.0	59.0	84.0	5.0	20.0	0.0	20.0	10.0							41.0	84.0	81.0	20.0	10.0	0.0	40.0	46.0	0.0	0.0	82.0	21.0	10.0	81.0	0.0	0.0	82.0	84.0	0.0	82.0	46.0	84.0	81.0	84.0
20814	5.0	0.0	0.0	0.0	0.0	0.0	0.0	5.0	15.0	0.0	15.5	0.0	51.5	10.5	0.0	0.0	0.0	0.0	20.0							10.0	0.0	0.0	0.0	0.0	40.0	0.0	0.0	20.0	51.0	0.0	5.0	0.0	30.0	10.0	0.0	0.0	40.5	0.0	0.0	10.0	20.5	0.0	40.5
20815	0.0	0.0	0.0	0.0	0.0	0.0	0.0	0.0	0.0	0.0	20.0	10.0	0.0	0.0	20.0	0.0	0.0	0.0	0.0							0.0	0.0	0.0	0.0	0.0	0.0	0.0	10.0	0.0	0.0	0.0	0.0	0.0	0.0	0.0	0.0	0.0	0.0	0.0	0.0	0.0	0.0	0.0	0.0
20818	5.0	0.0	0.0	10.0	0.0	0.0	0.0	0.0	0.0	0.0	10.0	0.0	53.5	20.0	0.0	0.0	5.0	0.0	5.0							0.0	0.0	0.0	0.0	0.0	0.0	0.0	10.5	0.0	0.0	0.0	0.0	0.0	0.0	5.0	0.0	0.0	0.0	0.0	0.0	0.0	0.0	0.0	10.0
20819	0.0	10.0	10.0	10.0	0.0	0.0	20.0	10.0	0.0	20.0	10.0	10.0	51.0	20.0	5.0	0.0	20.0	10.0	30.0	0.0	0.0	0.0	0.0	0.0	0.0	20.0	80.0	0.0	0.0	0.0	41.0	0.0	21.0	0.0	10.0	20.0	10.0	0.0	20.0	21.0	0.0	0.0	0.0	0.0	0.0	0.0	0.0	0.0	0.0
20820	0.0	0.0	0.0	0.0	0.0	0.0	0.0	0.0	0.0	0.0	0.0	0.0	0.0	0.0	0.0	0.0	0.0	0.0	0.0							0.0	0.0	0.0	0.0	0.0	0.0	0.0	0.0	0.0	0.0	0.0	0.0	0.0	0.0	0.0	0.0	0.0	0.0	0.0	0.0	0.0	0.0	0.0	0.0
20821
20822	0.0	0.0	5.0	11.0	0.0	0.0	0.0	0.0	0.0	0.0	0.0	10.0	15.0	24.0	12.5	0.0	0.0	0.0	0.0							21.5	0.0	0.0	10.0	91.0	0.0	10.0	90.5	0.0	0.0	0.0	10.0	0.0	82.5	94.5	0.0	0.0	66.5	0.0	0.0	0.0	0.0	0.0	88.5
20825	0.0	0.0	0.0	0.0	0.0	0.0	0.0	0.0	10.0	20.0	0.0	10.0	0.0	20.0	0.0	0.0	0.0	44.0	20.0							0.0	40.0	0.0	0.0	0.0	40.0	0.0	0.0	10.0	0.0	10.0	10.0	0.0	0.0	0.0	20.0	0.0	20.0	0.0	0.0	0.0	20.0	0.0	20.0
20826	0.0	10.0	10.0	0.0	0.0	0.0	20.0	41.0	62.0	0.0	10.0	0.0	30.0	0.0	5.0	0.0	42.0	20.0	61.0							41.0	0.0	0.0	0.0	0.0	0.0	21.0	0.0	41.0	10.0	20.0	10.0	0.0	0.0	10.0	0.0	0.0	10.0	0.0	0.0	0.0	0.0	0.0	10.0
20827	10.0	10.0	10.0	20.0	0.0	0.0	20.0	41.0	25.0	20.0	10.0	10.0	0.0	20.0	20.0	0.0	0.0	0.0	5.0	0.0	0.0	0.0	0.0	0.0	0.0	0.0	10.0	0.0	0.0	0.0	87.0	0.0	84.0	0.0	10.0	0.0	10.0	10.0	80.0	40.0	0.0	20.0	41.0	0.0	0.0	0.0	20.0	20.0	41.0
20828	0.0	0.0	0.0	0.0	0.0	0.0	0.0	0.0	0.0	0.0	0.0	0.0	0.0	0.0	0.0	0.0	0.0	0.0	0.0							0.0	0.0	0.0	0.0	0.0	0.0	0.0	0.0	0.0	0.0	0.0	41.0	0.0	0.0	10.0	0.0	0.0	0.0	0.0	0.0	0.0	0.0	0.0	0.0
20829	0.0	0.0	0.0	0.0	0.0	0.0	0.0	0.0	0.0	0.0	0.0	0.0	0.0	0.0	0.0	0.0	0.0	0.0	0.0							0.0	0.0	0.0	0.0	0.0	0.0	0.0	0.0	0.0	0.0	0.0	0.0	0.0	0.0	0.0	0.0	0.0	0.0	0.0	0.0	0.0	0.0	0.0	0.0
20830	0.0	0.0	0.0	0.0	0.0	0.0	0.0	0.0	10.0	0.0	0.0	10.0	0.0	0.0	0.0	0.0	0.0	0.0	0.0							0.0	0.0	0.0	0.0	0.0	21.0	0.0	0.0	0.0	0.0	0.0	0.0	0.0	0.0	0.0	0.0	0.0	20.0	0.0	0.0	0.0	0.0	0.0	20.0
20833	0.0	0.0	0.0	0.0	0.0	0.0	0.0	10.0	5.0	0.0	0.0	0.0	0.0	0.0	0.0	0.0	0.0	0.0	10.0							0.0	0.0	0.0	0.0	0.0	0.0	0.0	0.0	0.0	0.0	0.0	0.0	0.0	0.0	0.0	0.0	0.0	0.0	0.0	0.0	10.0	0.0	0.0	0.0
20834	0.0	0.0	10.0	0.0	0.0	0.0	0.0	0.0	0.0	0.0	0.0	0.0	0.0	0.0	30.0	0.0	0.0	0.0	30.0							0.0	0.0	0.0	0.0	0.0	0.0	0.0	0.0	0.0	0.0	20.0	0.0	0.0	0.0	0.0	0.0	0.0	0.0	0.0	0.0	0.0	0.0	0.0	20.0
20835	0.0	0.0	0.0	0.0	0.0	0.0	0.0	0.0	0.0	0.0	0.0	0.0	0.0	0.0	0.0	0.0	0.0	0.0	0.0							0.0	0.0	0.0	0.0	0.0	0.0	0.0	0.0	0.0	0.0	0.0	0.0	0.0	0.0	0.0	0.0	0.0	0.0	0.0	0.0	0.0	0.0	0.0	0.0
20838	5.0	0.0	10.0	0.0	0.0	5.0	0.0	0.0	20.0	0.0	0.0	5.0	0.0	0.0	15.0	0.0	0.0	51.0	20.0							30.0	87.0	30.5	32.5	0.0	82.0	20.0	0.0	86.5	10.0	0.0	0.0	5.0	31.0	0.0	92.0	0.0	20.0	0.0	0.0	0.0	20.5	20.0	20.0
20841	0.0	0.0	0.0	0.0	0.0	0.0	0.0	0.0	0.0	0.0	0.0	5.0	0.0	0.0	2.5	0.0	0.0	0.0	0.0							0.0	15.0	0.0	0.0	0.0	0.0	0.0	0.0	0.0	0.0	10.0	0.0	5.0	0.0	0.0	0.0	0.0	0.0	0.0	0.0	0.0	0.0	0.0	0.0
20843	0.0	0.0	0.0	0.0	0.0	0.0	10.0	0.0	12.5	0.0	5.0	5.0	2.5	20.0	10.0	0.0	10.0	0.0	31.5							0.0	0.0	0.0	0.0	0.0	0.0	10.0	5.0	0.0	0.0	0.0	10.0	0.0	10.0	0.0	0.0	0.0	0.0	0.0	0.0	20.5	0.0	0.0	0.0
20844	0.0	0.0	0.0	0.0	0.0	0.0	0.0	0.0	0.0	0.0	0.0	0.0	0.0	0.0	0.0	0.0	0.0	0.0	0.0							0.0	0.0	0.0	0.0	0.0	0.0	0.0	0.0	0.0	0.0	0.0	0.0	0.0	0.0	0.0	0.0	0.0	0.0	0.0	0.0	0.0	0.0	0.0	0.0
20845	0.0	0.0	0.0	0.0	0.0	0.0	0.0	0.0	5.0	0.0	0.0	10.0	0.0	0.0	2.5	0.0	10.0	0.0	15.0							0.0	0.0	0.0	0.0	0.0	0.0	0.0	20.0	0.0	0.0	0.0	0.0	0.0	0.0	0.0	0.0	0.0	0.0	0.0	0.0	0.0	0.0	0.0	0.0
20846	10.0	20.0	10.0	20.0	0.0	5.0	20.0	0.0	25.0	0.0	20.0	0.0	50.0	0.0	0.0	0.0	0.0	0.0	30.0							0.0	0.0	0.0	0.0	81.0	0.0	0.0	0.0	0.0	0.0	21.0	41.0	0.0	0.0	0.0	0.0	0.0	20.0	0.0	0.0	0.0	0.0	0.0	40.0
20847	0.0	0.0	0.0	20.0	0.0	0.0	0.0	0.0	20.0	20.0	10.0	0.0	53.0	0.0	0.0	0.0	0.0	30.0	20.0							20.0	0.0	82.0	24.0	86.0	0.0	0.0	0.0	20.0	0.0	0.0	0.0	0.0	0.0	0.0	10.0	0.0	63.0	0.0	0.0	0.0	20.0	0.0	64.0
20855	5.0	0.0	5.0	0.0	0.0	0.0	0.0	0.0	0.0	0.0	0.0	5.0	0.0	0.0	0.0	0.0	0.0	0.0	0.0							20.0	10.0	0.0	0.0	0.0	10.0	20.0	10.0	0.0	5.0	0.0	0.0	0.0	0.0	0.0	0.0	0.0	0.0	0.0	0.0	0.0	0.0	0.0	0.0
20856	0.0	0.0	0.0	0.0	0.0	0.0	0.0	0.0	0.0	0.0	0.0	0.0	0.0	0.0	0.0	0.0	5.0	21.5	15.0							0.0	0.0	0.0	0.0	0.0	0.0	0.0	5.0	0.0	0.0	0.0	0.0	0.0	0.0	0.0	0.0	0.0	0.0	0.0	0.0	0.0	0.0	0.0	0.0
20857	0.0	0.0	0.0	0.0	0.0	0.0	0.0	0.0	0.0	0.0	0.0	0.0	0.0	0.0	0.0	10.0	0.0	30.0	0.0							0.0	0.0	0.0	0.0	0.0	0.0	0.0	0.0	0.0	0.0	0.0	0.0	0.0	0.0	0.0	0.0	0.0	0.0	0.0	0.0	0.0	0.0	0.0	0.0
20859	0.0	10.0	0.0	0.0	0.0	0.0	0.0	0.0	0.0	0.0	0.0	0.0	0.0	0.0	5.0	0.0	0.0	0.0	10.0							0.0	0.0	0.0	0.0	0.0	0.0	0.0	0.0	0.0	0.0	0.0	0.0	0.0	0.0	0.0	0.0	0.0	0.0	0.0	0.0	0.0	0.0	0.0	0.0
20861	10.0	0.0	0.0	0.0	0.0	0.0	20.0	42.0	25.0	0.0	0.0	0.0	0.0	0.0	5.0	20.0	10.0	10.0	25.0							40.0	10.0	0.0	0.0	0.0	40.0	21.0	0.0	81.0	10.0	20.0	10.0	0.0	10.0	0.0	10.0	0.0	20.0	0.0	0.0	10.0	20.0	0.0	20.0
20862	10.0	0.0	10.0	0.0	0.0	42.0	0.0	0.0	20.0	0.0	0.0	0.0	0.0	0.0	0.0	0.0	0.0	30.0	20.0							0.0	41.0	0.0	20.0	87.0	0.0	0.0	0.0	41.0	0.0	0.0	0.0	10.0	0.0	0.0	84.0	0.0	0.0	0.0	0.0	10.0	0.0	0.0	0.0
20863	0.0	0.0	0.0	0.0	0.0	0.0	0.0	0.0	0.0	0.0	0.0	0.0	0.0	0.0	0.0	0.0	0.0	0.0	0.0							0.0	0.0	0.0	0.0	0.0	0.0	0.0	0.0	0.0	0.0	0.0	10.0	0.0	0.0	0.0	0.0	0.0	0.0	0.0	0.0	0.0	0.0	0.0	0.0
20865	10.0	0.0	10.0	0.0	0.0	0.0	0.0	0.0	30.0	20.0	10.0	10.0	0.0	21.0	10.0	20.0	10.0	30.0	0.0							20.0	20.0	20.0	20.0	0.0	81.0	20.0	82.0	0.0	0.0	20.0	20.0	10.0	20.0	40.0	0.0	0.0	40.0	0.0	0.0	0.0	40.0	20.0	40.0
20867	0.0	0.0	5.0	0.0	0.0	0.0	0.0	0.0	0.0	0.0	0.0	10.0	0.0	0.0	2.5	0.0	0.0	15.0	0.0							10.0	0.0	0.0	0.0	0.0	25.0	0.0	5.0	0.0	0.0	0.0	0.0	0.0	0.0	10.0	0.0	0.0	0.0	0.0	0.0	0.0	0.0	0.0	0.0
20868	0.0	0.0	10.0	0.0	0.0	0.0	0.0	0.0	0.0	0.0	0.0	0.0	0.0	0.0	0.0	0.0	0.0	0.0	0.0							0.0	0.0	0.0	0.0	0.0	0.0	0.0	10.0	0.0	0.0	0.0	0.0	0.0	0.0	0.0	0.0	0.0	0.0	0.0	0.0	0.0	0.0	0.0	0.0
20869	0.0	0.0	0.0	0.0	0.0	0.0	0.0	0.0	0.0	0.0	0.0	5.0	15.0	0.0	5.0	0.0	0.0	0.0	20.0							0.0	0.0	0.0	0.0	0.0	40.0	0.0	10.5	0.0	10.0	0.0	0.0	0.0	20.0	20.0	0.0	0.0	40.5	0.0	0.0	0.0	31.0	0.0	40.5
20870	10.0	81.5	10.0	81.0	5.0	5.0	60.5	80.5	25.0	82.0	10.0	10.0	5.0	81.5	5.0	41.0	41.0	15.0	25.0							41.0	0.0	31.0	21.0	61.0	0.0	40.5	41.5	0.0	20.5	83.0	81.0	10.0	80.0	60.0	0.0	41.0	81.5	0.0	41.0	41.5	61.0	30.0	81.5
20875	0.0	0.0	0.0	0.0	0.0	0.0	0.0	0.0	0.0	0.0	0.0	0.0	0.0	0.0	0.0	0.0	0.0	0.0	10.0							0.0	0.0	0.0	0.0	0.0	0.0	0.0	0.0	0.0	0.0	0.0	0.0	0.0	0.0	0.0	0.0	0.0	0.0	0.0	0.0	0.0	0.0	0.0	0.0
20876	0.0	10.0	0.0	0.0	0.0	0.0	20.0	81.0	65.0	20.0	10.0	0.0	0.0	81.0	0.0	20.0	40.0	10.0	66.0							42.0	0.0	0.0	0.0	0.0	20.0	42.0	0.0	0.0	10.0	20.0	10.0	10.0	81.0	0.0	43.0	0.0	10.0	0.0	0.0	10.0	10.0	0.0	10.0
20877	0.0	0.0	0.0	0.0	0.0	0.0	0.0	0.0	0.0	0.0	0.0	0.0	0.0	0.0	0.0	0.0	0.0	0.0	5.0							0.0	0.0	0.0	0.0	0.0	0.0	0.0	0.0	0.0	0.0	0.0	0.0	0.0	0.0	0.0	0.0	0.0	0.0	0.0	0.0	0.0	0.0	0.0	0.0
20878	0.0	10.0	0.0	0.0	0.0	0.0	0.0	0.0	0.0	0.0	0.0	0.0	0.0	0.0	0.0	0.0	0.0	0.0	0.0							0.0	0.0	0.0	0.0	0.0	0.0	0.0	0.0	0.0	0.0	0.0	0.0	0.0	0.0	0.0	0.0	0.0	0.0	0.0	0.0	0.0	0.0	0.0	0.0
20880							0.0	0.0	0.0	0.0	0.0	0.0	0.0	0.0	0.0	0.0	0.0		0.0							0.0	0.0	0.0	0.0	0.0	0.0	0.0	10.0	0.0	0.0	0.0	0.0	0.0	0.0	0.0	0.0	0.0	0.0	0.0	0.0	0.0	0.0	0.0	0.0
20881							0.0	0.0	0.0	0.0	0.0	0.0	0.0	0.0	0.0	0.0	0.0		0.0							0.0	0.0	0.0	0.0	0.0	0.0	0.0	10.0	0.0	0.0	0.0	0.0	0.0	0.0	0.0	0.0	0.0	0.0	0.0	10.0	0.0	0.0	0.0	0.0
20886	0.0	0.0	0.0	0.0	0.0	0.0	0.0	0.0	0.0	0.0	0.0	0.0	0.0	0.0	0.0	0.0	0.0	0.0	0.0							0.0	0.0	0.0	0.0	0.0	0.0	0.0	0.0	0.0	0.0	0.0	0.0	0.0	0.0	0.0	0.0	0.0	0.0	0.0	0.0	0.0	0.0	0.0	0.0
20887	0.0	0.0	0.0	0.0	0.0	0.0	0.0	0.0	0.0	0.0	0.0	30.5	0.0	10.0	22.0	0.0	0.0	0.0	5.0							0.0	0.0	0.0	0.0	0.0	0.0	0.0	0.0	5.0	0.0	0.0	0.0	0.0	0.0	0.0	0.0	0.0	0.0	0.0	0.0	5.0	0.0	0.0	0.0
20888	0.0	0.0	0.0	20.0	0.0	0.0	0.0	10.0	0.0	0.0	0.0	0.0	0.0	0.0	0.0	0.0	0.0	0.0	10.0							0.0	0.0	0.0	0.0	0.0	0.0	0.0	0.0	0.0	0.0	0.0	0.0	0.0	0.0	0.0	0.0	0.0	0.0	0.0	0.0	0.0	0.0	0.0	0.0
20889	0.0	0.0	0.0	0.0	0.0	0.0	0.0	0.0	0.0	0.0	0.0	10.0	0.0	0.0	15.0	0.0	0.0	15.0	0.0							0.0	0.0	0.0	0.0	0.0	0.0	0.0	5.0	0.0	0.0	0.0	0.0	0.0	0.0	0.0	0.0	0.0	0.0	0.0	0.0	0.0	0.0	0.0	0.0
20890	0.0	0.0	0.0	0.0	0.0	0.0	0.0	0.0	0.0	0.0	0.0	0.0	0.0	0.0	0.0	0.0	0.0	0.0	0.0							0.0	0.0	0.0	0.0	0.0	0.0	0.0	0.0	0.0	0.0	0.0	0.0	0.0	0.0	0.0	0.0	0.0	0.0	0.0	0.0	0.0	0.0	0.0	0.0
20892	0.0	0.0	0.0	0.0	0.0	0.0	0.0	0.0	0.0	0.0	0.0	0.0	0.0	0.0	0.0	0.0	0.0	0.0	0.0							0.0	0.0	0.0	0.0	0.0	0.0	0.0	0.0	0.0	0.0	0.0	0.0	0.0	0.0	0.0	0.0	0.0	0.0	0.0	0.0	0.0	0.0	0.0	0.0
20893	0.0	0.0	0.0	0.0	0.0	0.0	0.0	0.0	0.0	0.0	0.0	41.0	0.0	0.0	43.0	0.0	0.0	0.0	30.0							0.0	0.0	0.0	0.0	0.0	41.0	0.0	0.0	0.0	20.0	0.0	0.0	0.0	0.0	0.0	0.0	0.0	0.0	0.0	0.0	0.0	0.0	0.0	0.0
20894	5.0	0.0	10.0	0.0	0.0	2.5	0.0	0.0	25.0	0.0	5.0	5.0	41.5	0.0	10.0	0.0	0.0	44.0	20.0							20.5	61.0	20.0	10.5	0.0	51.5	10.5	0.0	40.5	10.0	0.0	0.0	5.0	20.0	0.0	60.5	10.0	42.5	0.0	10.0	0.0	20.5	10.0	32.5
20895	0.0	0.0	0.0	0.0	0.0	0.0	0.0	0.0	0.0	0.0	0.0	0.0	0.0	0.0	0.0	0.0	0.0	0.0	0.0							0.0	0.0	0.0	0.0	0.0	0.0	0.0	0.0	0.0	0.0	0.0	0.0	0.0	0.0	0.0	0.0	0.0	0.0	0.0	0.0	0.0	0.0	0.0	0.0
20897
20898	0.0	0.0	0.0	0.0	0.0	0.0	20.0	0.0	30.0	0.0	0.0	10.0	0.0	0.0	5.0	0.0	41.0	10.0	64.0							20.0	0.0	43.0	43.0	91.0	0.0	20.0	41.0	0.0	10.0	43.0	10.0	10.0	0.0	43.0	0.0	83.0	85.0	0.0	83.0	0.0	0.0	64.0	86.0
20899	0.0	0.0	0.0	0.0	0.0	0.0	0.0	0.0	0.0	0.0	0.0	0.0	0.0	0.0	0.0	0.0	0.0	0.0	0.0							0.0	0.0	0.0	0.0	0.0	0.0	0.0	10.0	0.0	0.0	0.0	0.0	0.0	0.0	0.0	0.0	0.0	20.0	0.0	0.0	0.0	20.0	0.0	20.0
20901	0.0	0.0	0.0	0.0	0.0	0.0	0.0	0.0	20.0	0.0	0.0	0.0	0.0	0.0	0.0	0.0	0.0	0.0	10.0							0.0	0.0	0.0	0.0	0.0	0.0	0.0	0.0	0.0	0.0	0.0	0.0	0.0	0.0	0.0	0.0	0.0	0.0	0.0	0.0	0.0	0.0	0.0	0.0
20902	0.0	0.0	0.0	20.0	0.0	0.0	0.0	0.0	0.0	0.0	0.0	0.0	0.0	0.0	0.0	0.0	0.0	0.0	0.0							0.0	0.0	0.0	0.0	0.0	0.0	0.0	10.0	0.0	0.0	0.0	20.0	0.0	0.0	0.0	0.0	0.0	0.0	0.0	0.0	0.0	0.0	0.0	0.0
20910	0.0	0.0	0.0	0.0	0.0	0.0	0.0	0.0	0.0	0.0	0.0	0.0	0.0	0.0	0.0	0.0	0.0	0.0	0.0							0.0	0.0	0.0	0.0	0.0	0.0	0.0	0.0	0.0	0.0	0.0	0.0	0.0	0.0	0.0	0.0	0.0	0.0	0.0	0.0	0.0	0.0	0.0	0.0
20911
20912	0.0	0.0	0.0	0.0	0.0	0.0	0.0	0.0	0.0	0.0	0.0	10.0	0.0	0.0	0.0	0.0	0.0	0.0	0.0							0.0	0.0	0.0	0.0	0.0	0.0	0.0	0.0	0.0	0.0	0.0	0.0	0.0	0.0	0.0	0.0	0.0	0.0	0.0	0.0	0.0	0.0	0.0	0.0
20913	0.0	0.0	5.0	0.0	0.0	0.0	0.0	0.0	0.0	0.0	0.0	20.0	0.0	0.0	15.0	0.0	0.0	0.0	5.0							0.0	0.0	0.0	0.0	0.0	0.0	0.0	0.0	0.0	0.0	0.0	0.0	0.0	0.0	0.0	0.0	0.0	0.0	0.0	0.0	0.0	0.0	0.0	0.0
20914	0.0	0.0	0.0	0.0	0.0	0.0	0.0	0.0	10.0	0.0	0.0	0.0	0.0	0.0	0.0	0.0	0.0	0.0	0.0							0.0	0.0	0.0	0.0	0.0	0.0	0.0	0.0	0.0	0.0	0.0	0.0	0.0	0.0	0.0	0.0	0.0	0.0	0.0	0.0	0.0	0.0	0.0	0.0
20915	5.0	0.0	5.0	0.0	0.0	0.0	5.0	0.0	0.0	0.0	5.0	10.0	0.0	10.0	0.0	0.0	5.0	0.0	0.0	0.0	0.0	0.0	0.0	0.0	0.0	0.0	0.0	0.0	0.0	0.0	0.0	0.0	5.0	0.0	0.0	31.0	5.0	5.0	0.0	0.0	0.0	0.0	0.0	5.0	0.0	0.0	0.0	0.0	0.0
20916	0.0	0.0	0.0	20.0	0.0	0.0	20.0	0.0	10.0	10.0	10.0	10.0	5.0	21.0	0.0	0.0	0.0	43.0	10.0	0.0	0.0	10.0	0.0	0.0	0.0	20.0	40.0	81.0	81.0	0.0	40.0	0.0	10.0	10.0	10.0	20.0	10.0	0.0	0.0	0.0	0.0	21.0	10.0	0.0	20.0	0.0	10.0	20.0	10.0
20917	0.0	0.0	0.0	0.0	0.0	0.0	0.0	10.0	30.0	0.0	0.0	0.0	0.0	0.0	0.0	0.0	40.0	10.0	62.0							20.0	0.0	20.0	20.0	10.0	0.0	0.0	0.0	0.0	10.0	0.0	0.0	0.0	0.0	10.0	0.0	20.0	41.0	0.0	20.0	10.0	41.0	0.0	41.0
20918	10.0	0.0	15.0	0.0	0.0	35.0	0.0	0.0	0.0	0.0	0.0	5.0	0.0	0.0	0.0	0.0	0.0	2.5	15.0							0.0	0.0	0.0	0.0	0.0	0.0	0.0	10.5	0.0	0.0	0.0	0.0	0.0	0.0	0.0	0.0	0.0	0.0	0.0	0.0	0.0	0.0	0.0	0.0
20919	0.0	0.0	0.0	0.0	0.0	0.0	0.0	0.0	0.0	0.0	0.0	0.0	0.0	0.0	0.0	0.0	0.0	0.0	0.0							0.0	0.0	0.0	0.0	0.0	0.0	0.0	47.0	0.0	0.0	0.0	0.0	0.0	0.0	0.0	0.0	0.0	0.0	0.0	0.0	0.0	0.0	0.0	0.0
20920	5.0	0.0	10.0	10.0	0.0	0.0	0.0	5.0	0.0	0.0	20.0	5.0	40.0	0.0	0.0	0.0	5.0	15.0	2.5							10.0	0.0	0.0	0.0	0.0	40.5	0.0	15.5	0.0	5.0	10.0	0.0	0.0	0.0	0.0	0.0	0.0	0.0	0.0	0.0	0.0	0.0	0.0	0.0
20921	0.0	0.0	0.0	0.0	0.0	0.0	0.0	0.0	5.0	0.0	0.0	0.0	0.0	0.0	0.0	0.0	0.0	35.5	10.0							0.0	10.5	0.0	0.0	0.0	40.5	0.0	0.0	0.0	5.0	0.0	0.0	0.0	0.0	0.0	30.0	0.0	5.0	0.0	0.0	0.0	0.0	0.0	5.0
20922	0.0	0.0	0.0	0.0	0.0	0.0	0.0	0.0	20.0	0.0	20.0	10.0	49.0	0.0	0.0	0.0	0.0	43.0	20.0							0.0	80.0	0.0	0.0	0.0	41.0	0.0	0.0	0.0	0.0	0.0	0.0	0.0	0.0	0.0	20.0	0.0	0.0	0.0	0.0	0.0	0.0	0.0	0.0
20923	0.0	0.0	0.0	0.0	0.0	0.0	0.0	0.0	0.0	0.0	0.0	0.0	0.0	0.0	0.0	0.0	0.0	0.0	0.0							0.0	0.0	0.0	0.0	0.0	0.0	0.0	0.0	0.0	0.0	0.0	0.0	0.0	0.0	0.0	0.0	0.0	0.0	0.0	0.0	0.0	0.0	0.0	0.0
20927	0.0	0.0	0.0	0.0	0.0	0.0	0.0	10.0	30.0	0.0	0.0	0.0	30.0	0.0	0.0	0.0	0.0	30.0	0.0							0.0	0.0	0.0	0.0	0.0	0.0	0.0	50.0	0.0	0.0	0.0	0.0	10.0	0.0	0.0	0.0	0.0	0.0	0.0	0.0	0.0	0.0	0.0	0.0
20928	0.0	0.0	0.0	0.0	0.0	0.0	0.0	0.0	0.0	0.0	0.0	0.0	0.0	0.0	0.0	0.0	0.0	0.0	0.0							0.0	0.0	0.0	0.0	0.0	0.0	0.0	0.0	0.0	0.0	0.0	0.0	0.0	0.0	0.0	0.0	0.0	0.0	0.0	10.0	0.0	0.0	0.0	0.0
20929	0.0	0.0	0.0	0.0	0.0	0.0	0.0	0.0	0.0	0.0	0.0	10.0	0.0	0.0	0.0	0.0	0.0	0.0	0.0							0.0	0.0	0.0	0.0	0.0	0.0	0.0	0.0	0.0	0.0	0.0	0.0	0.0	0.0	0.0	0.0	0.0	0.0	0.0	0.0	0.0	0.0	0.0	0.0
20930	0.0	0.0	0.0	0.0	0.0	0.0	0.0	0.0	0.0	0.0	0.0	0.0	0.0	0.0	0.0	0.0	0.0	0.0	0.0							0.0	0.0	0.0	0.0	0.0	0.0	0.0	0.0	0.0	0.0	0.0	0.0	5.0	0.0	0.0	0.0	0.0	0.0	0.0	0.0	0.0	0.0	0.0	0.0
20932	0.0	0.0	0.0	0.0	0.0	0.0	0.0	0.0	0.0	0.0	10.0	0.0	0.0	0.0	0.0	0.0	0.0	0.0	0.0							0.0	0.0	0.0	0.0	0.0	0.0	0.0	0.0	0.0	0.0	0.0	0.0	0.0	0.0	0.0	0.0	0.0	0.0	0.0	0.0	0.0	0.0	0.0	0.0
20933	0.0	20.0	0.0	0.0	0.0	0.0	0.0	0.0	0.0	0.0	0.0	0.0	0.0	0.0	0.0	0.0	0.0	43.0	20.0							0.0	0.0	0.0	0.0	0.0	20.0	0.0	0.0	0.0	0.0	0.0	0.0	0.0	0.0	0.0	0.0	0.0	0.0	0.0	0.0	0.0	0.0	0.0	0.0
20937	0.0	0.0	0.0	0.0	0.0	0.0	0.0	0.0	0.0	0.0	0.0	0.0	0.0	0.0	0.0	0.0	0.0	0.0	0.0							0.0	0.0	0.0	0.0	0.0	0.0	0.0	0.0	0.0	0.0	0.0	10.0	0.0	0.0	0.0	0.0	0.0	0.0	0.0	0.0	0.0	0.0	0.0	0.0
20939	0.0	0.0	0.0	0.0	0.0	0.0	0.0	0.0	0.0	0.0	0.0	0.0	0.0	0.0	0.0	0.0	0.0	0.0	5.0							0.0	0.0	0.0	0.0	0.0	0.0	0.0	0.0	0.0	0.0	0.0	0.0	0.0	0.0	0.0	0.0	0.0	0.0	0.0	0.0	0.0	0.0	0.0	0.0
20941	0.0	0.0	0.0	0.0	0.0	0.0	0.0	0.0	0.0	0.0	0.0	0.0	0.0	0.0	0.0	0.0	0.0	0.0	0.0							0.0	0.0	0.0	0.0	0.0	0.0	0.0	0.0	0.0	0.0	0.0	0.0	0.0	0.0	0.0	0.0	0.0	0.0	0.0	0.0	0.0	0.0	0.0	0.0
20943	0.0	0.0	0.0	0.0	0.0	0.0	0.0	0.0	0.0	0.0	0.0	0.0	0.0	0.0	0.0	0.0	0.0	0.0	10.0							10.0	0.0	10.0	0.0	0.0	0.0	0.0	0.0	0.0	0.0	0.0	0.0	0.0	0.0	0.0	0.0	0.0	0.0	0.0	0.0	0.0	0.0	0.0	0.0
20944	0.0	0.0	0.0	0.0	0.0	0.0	0.0	0.0	0.0	0.0	0.0	10.0	0.0	0.0	5.0	0.0	0.0	0.0	0.0	20.0	0.0	0.0	0.0	0.0	0.0	20.0	0.0	20.0	20.0	0.0	0.0	0.0	10.0	0.0	20.0	0.0	0.0	0.0	0.0	10.0	0.0	0.0	10.0	0.0	0.0	0.0	0.0	0.0	10.0
20946	10.0	20.0	0.0	20.0	5.0	5.0	20.0	80.0	66.0	20.0	10.0	10.0	0.0	41.0	5.0	20.0	80.0	20.0	25.0							41.0	0.0	20.0	42.0	42.0	0.0	20.0	10.0	0.0	40.0	20.0	10.0	10.0	20.0	10.0	0.0	20.0	41.0	0.0	20.0	42.0	41.0	20.0	41.0
20948	0.0	0.0	0.0	0.0	0.0	0.0	0.0	0.0	0.0	0.0	0.0	10.0	0.0	0.0	10.0	0.0	0.0	30.0	10.0							20.0	0.0	21.0	21.0	0.0	20.0	20.0	20.0	0.0	10.0	0.0	10.0	0.0	0.0	10.0	0.0	0.0	0.0	0.0	0.0	0.0	0.0	0.0	0.0
20956	0.0	0.0	0.0	0.0	0.0	0.0	0.0	0.0	0.0	0.0	0.0	0.0	0.0	0.0	0.0	0.0	0.0	0.0	0.0							20.0	0.0	0.0	0.0	0.0	0.0	0.0	0.0	0.0	0.0	0.0	0.0	0.0	0.0	0.0	0.0	0.0	0.0	0.0	0.0	0.0	0.0	0.0	0.0
20957	10.0	20.0	10.0	10.0	0.0	0.0	20.0	21.0	0.0	0.0	10.0	10.0	0.0	0.0	0.0	20.0	0.0	0.0	0.0	0.0	0.0	0.0	0.0	0.0	0.0	40.0	40.0	21.0	20.0	0.0	40.0	20.0	86.0	0.0	10.0	0.0	10.0	10.0	20.0	10.0	0.0	0.0	10.0	0.0	0.0	0.0	0.0	20.0	10.0
20958	10.0	0.0	0.0	10.0	0.0	0.0	0.0	61.0	65.0	20.0	5.0	5.0	0.0	10.0	5.0	10.0	41.0	41.0	20.0							40.5	25.5	30.5	40.5	5.0	0.0	30.0	0.0	0.0	10.0	40.5	10.0	5.0	0.0	5.0	40.0	0.0	0.0	0.0	0.0	0.0	0.0	0.0	0.0
20959	0.0	0.0	0.0	0.0	0.0	0.0	0.0	0.0	0.0	0.0	0.0	30.0	0.0	0.0	24.5	0.0	5.0	0.0	15.0							0.0	0.0	0.0	0.0	0.0	0.0	0.0	5.0	0.0	0.0	0.0	0.0	0.0	0.0	0.0	0.0	0.0	0.0	0.0	0.0	0.0	0.0	0.0	0.0
20960	0.0	0.0	0.0	0.0	0.0	0.0	0.0	0.0	0.0	0.0	0.0	10.0	0.0	0.0	0.0	0.0	0.0	0.0	0.0							0.0	0.0	0.0	0.0	0.0	40.0	0.0	0.0	0.0	0.0	0.0	10.0	0.0	0.0	10.0	0.0	0.0	0.0	0.0	0.0	0.0	0.0	0.0	0.0
20961	10.0	10.0	10.0	20.0	0.0	0.0	20.0	0.0	0.0	40.0	10.0	10.0	0.0	20.0	0.0	20.0	0.0	0.0	0.0	20.0	21.0	0.0	0.0	0.0	0.0	81.0	10.0	20.0	40.0	0.0	20.0	40.0	0.0	10.0	21.0	20.0	0.0	10.0	42.0	82.0	0.0	0.0	40.0	0.0	0.0	40.0	41.0	0.0	40.0
20962	0.0	0.0	0.0	0.0	0.0	0.0	0.0	0.0	0.0	0.0	0.0	0.0	0.0	0.0	0.0	0.0	0.0	0.0	0.0							0.0	0.0	0.0	0.0	0.0	0.0	0.0	0.0	0.0	0.0	0.0	0.0	0.0	0.0	0.0	0.0	0.0	0.0	0.0	0.0	0.0	0.0	0.0	0.0
20963	5.0	0.0	5.0	0.0	0.0	0.0	0.0	0.0	10.0	0.0	0.0	0.0	0.0	0.0	0.0	0.0	0.0	0.0	15.0							0.0	40.5	0.0	0.0	0.0	0.0	0.0	0.0	0.0	0.0	0.0	5.0	0.0	0.0	0.0	0.0	0.0	0.0	5.0	0.0	5.0	0.0	0.0	0.0
20964	0.0	0.0	0.0	0.0	0.0	0.0	0.0	0.0	0.0	0.0	5.0	0.0	0.0	0.0	0.0	0.0	0.0	0.0	0.0							0.0	0.0	0.0	0.0	0.0	0.0	0.0	0.0	0.0	0.0	0.0	0.0	0.0	0.0	0.0	0.0	0.0	0.0	0.0	0.0	0.0	0.0	0.0	0.0
20965	0.0	0.0	0.0	0.0	0.0	0.0	0.0	0.0	0.0	0.0	0.0	0.0	0.0	0.0	0.0	0.0	0.0	0.0	0.0							0.0	0.0	0.0	0.0	0.0	0.0	0.0	20.0	0.0	0.0	0.0	0.0	0.0	0.0	0.0	0.0	0.0	0.0	0.0	0.0	0.0	5.0	0.0	0.0
20966	0.0	0.0	5.0	0.0	0.0	0.0	0.0	0.0	0.0	0.0	0.0	5.0	0.0	0.0	0.0	0.0	0.0	0.0	0.0							0.0	0.0	0.0	0.0	0.0	0.0	0.0	0.0	0.0	20.0	0.0	0.0	0.0	0.0	0.0	0.0	0.0	0.0	0.0	0.0	0.0	0.0	0.0	0.0
20967	0.0	0.0	0.0	0.0	0.0	0.0	0.0	0.0	0.0	0.0	0.0	0.0	0.0	0.0	0.0	0.0	0.0	0.0	10.0							0.0	0.0	0.0	0.0	0.0	0.0	0.0	0.0	0.0	0.0	0.0	0.0	0.0	0.0	0.0	0.0	0.0	0.0	0.0	0.0	0.0	0.0	0.0	0.0
20969	0.0	0.0	0.0	0.0	0.0	0.0	0.0	0.0	5.0	0.0	0.0	0.0	0.0	0.0	2.5	0.0	0.0	2.5	5.0							0.0	0.0	0.0	0.0	0.0	5.0	0.0	0.0	0.0	0.0	0.0	0.0	0.0	0.0	0.0	0.0	0.0	0.0	0.0	0.0	0.0	0.0	0.0	0.0
20970	0.0	0.0	0.0	10.0	0.0	2.5	0.0	5.0	5.0	0.0	5.0	47.5	17.5	20.5	7.5	0.0	0.0	15.0	5.0							0.0	5.0	0.0	0.0	0.0	20.5	0.0	0.0	0.0	0.0	10.0	10.0	5.0	20.0	0.0	0.0	0.0	20.5	0.0	0.0	0.0	20.0	0.0	20.0
20971	5.0	0.0	0.0	10.0	0.0	0.0	0.0	0.0	7.5	0.0	0.0	0.0	0.0	5.0	0.0	0.0	0.0	0.0	15.0							0.0	0.0	0.0	0.0	0.0	25.0	0.0	0.0	10.0	0.0	10.0	10.0	0.0	0.0	0.0	0.0	0.0	0.0	0.0	0.0	0.0	0.0	0.0	0.0
20972	0.0	0.0	0.0	0.0	0.0	0.0	0.0	10.0	62.0	0.0	0.0	0.0	0.0	0.0	0.0	0.0	0.0	0.0	0.0							40.0	0.0	41.0	41.0	0.0	0.0	21.0	41.0	0.0	0.0	0.0	0.0	0.0	0.0	41.0	0.0	0.0	0.0	0.0	0.0	0.0	0.0	0.0	0.0
20976	0.0	0.0	0.0	0.0	0.0	0.0	0.0	0.0	10.0	0.0	0.0	0.0	0.0	0.0	0.0	0.0	0.0	0.0	0.0							0.0	0.0	0.0	0.0	0.0	0.0	0.0	0.0	0.0	0.0	0.0	0.0	0.0	0.0	0.0	0.0	0.0	0.0	0.0	0.0	0.0	0.0	0.0	0.0
20977	0.0	0.0	0.0	0.0	0.0	0.0	0.0	0.0	0.0	0.0	0.0	0.0	0.0	0.0	0.0	0.0	0.0	0.0	0.0							0.0	0.0	0.0	0.0	0.0	0.0	0.0	0.0	0.0	0.0	0.0	0.0	0.0	0.0	0.0	0.0	0.0	0.0	0.0	0.0	0.0	0.0	0.0	0.0
20978	0.0	10.0	0.0	0.0	0.0	0.0	0.0	0.0	0.0	0.0	0.0	0.0	0.0	0.0	0.0	0.0	0.0	0.0	0.0							0.0	5.0	0.0	0.0	0.0	0.0	0.0	0.0	0.0	0.0	0.0	0.0	0.0	0.0	0.0	0.0	0.0	0.0	0.0	0.0	0.0	0.0	0.0	0.0
20980	0.0	0.0	0.0	10.0	0.0	0.0	10.0	42.0	15.0	30.5	5.0	5.0	0.0	20.0	5.0	5.0	42.0	0.0	2.5							20.0	20.0	40.5	41.0	41.5	0.0	20.0	26.0	0.0	5.0	42.0	41.5	5.0	0.0	41.0	0.0	0.0	10.0	0.0	0.0	20.0	5.0	0.0	10.0
20981	0.0	0.0	0.0	0.0	0.0	0.0	0.0	10.0	30.0	0.0	0.0	0.0	0.0	0.0	0.0	0.0	0.0	0.0	10.0							0.0	0.0	0.0	0.0	0.0	0.0	0.0	0.0	0.0	0.0	0.0	0.0	0.0	0.0	0.0	0.0	0.0	0.0	0.0	0.0	0.0	0.0	0.0	0.0
20982	5.0	0.0	0.0	5.0	0.0	0.0	0.0	5.0	30.0	0.0	10.0	5.0	24.5	10.0	5.0	0.0	0.0	10.0	2.5							0.0	0.0	0.0	0.0	0.0	0.0	0.0	5.0	0.0	0.0	0.0	0.0	0.0	0.0	10.5	0.0	0.0	0.0	0.0	0.0	0.0	0.0	0.0	0.0
20983	10.0	0.0	10.0	0.0	0.0	5.0	20.0	0.0	5.0	0.0	0.0	10.0	0.0	20.0	5.0	0.0	0.0	0.0	10.0							20.0	0.0	0.0	0.0	82.0	0.0	0.0	0.0	80.0	0.0	40.0	20.0	10.0	0.0	21.0	0.0	0.0	0.0	10.0	0.0	10.0	0.0	0.0	0.0
20984	0.0	0.0	0.0	20.0	0.0	0.0	0.0	0.0	20.0	0.0	0.0	10.0	0.0	0.0	0.0	0.0	0.0	0.0	20.0							0.0	10.0	0.0	0.0	0.0	0.0	0.0	20.0	0.0	0.0	0.0	0.0	0.0	0.0	10.0	0.0	0.0	0.0	0.0	0.0	0.0	0.0	0.0	0.0
20985	0.0	0.0	0.0	0.0	0.0	0.0	0.0	0.0	0.0	0.0	0.0	10.0	0.0	0.0	0.0	0.0	0.0	0.0	0.0							0.0	0.0	0.0	0.0	0.0	20.0	0.0	0.0	0.0	0.0	0.0	0.0	0.0	0.0	0.0	0.0	0.0	0.0	0.0	0.0	0.0	0.0	0.0	0.0
21002	0.0	0.0	0.0	20.0	0.0	0.0	0.0	0.0	0.0	0.0	0.0	0.0	0.0	0.0	0.0	0.0	0.0	0.0	0.0							0.0	0.0	0.0	0.0	0.0	10.0	0.0	0.0	0.0	0.0	0.0	0.0	0.0	0.0	0.0	0.0	0.0	0.0	0.0	0.0	0.0	0.0	0.0	0.0
21006	0.0	0.0	0.0	0.0	0.0	0.0	0.0	0.0	0.0	0.0	10.0	0.0	0.0	0.0	0.0	0.0	0.0	10.0	20.0							0.0	0.0	0.0	0.0	0.0	0.0	0.0	0.0	0.0	0.0	0.0	0.0	0.0	0.0	0.0	0.0	0.0	0.0	0.0	0.0	0.0	0.0	0.0	0.0
21022	0.0	0.0	0.0	0.0	0.0	0.0	0.0	0.0	0.0	0.0	0.0	0.0	0.0	0.0	0.0	0.0	0.0	0.0	0.0							0.0	0.0	0.0	0.0	0.0	0.0	0.0	0.0	0.0	0.0	0.0	0.0	0.0	0.0	0.0	0.0	0.0	0.0	0.0	0.0	0.0	0.0	0.0	0.0
21026	0.0	0.0	5.0	0.0	0.0	0.0	0.0	0.0	5.0	0.0	0.0	10.0	0.0	0.0	15.0	0.0	0.0	0.0	5.0							0.0	0.0	0.0	0.0	0.0	0.0	0.0	0.0	5.0	0.0	0.0	0.0	0.0	0.0	0.0	0.0	0.0	0.0	0.0	0.0	0.0	0.0	0.0	0.0
21027	0.0	0.0	0.0	0.0	0.0	0.0	0.0	10.0	30.0	0.0	0.0	0.0	0.0	0.0	0.0	0.0	0.0	0.0	10.0							0.0	20.0	0.0	0.0	0.0	0.0	0.0	0.0	0.0	0.0	0.0	0.0	0.0	0.0	0.0	0.0	0.0	0.0	0.0	0.0	0.0	0.0	0.0	0.0
21028	0.0	0.0	5.0	0.0	0.0	0.0	0.0	0.0	0.0	0.0	0.0	15.0	0.0	0.0	30.0	0.0	0.0	0.0	20.0							0.0	0.0	0.0	0.0	0.0	0.0	0.0	5.0	0.0	0.0	0.0	0.0	0.0	0.0	0.0	5.0	0.0	0.0	0.0	0.0	0.0	0.0	0.0	0.0
21029	0.0	0.0	0.0	5.0	0.0	0.0	10.0	0.0	0.0	0.0	0.0	0.0	0.0	0.0	0.0	0.0	0.0	0.0	5.0							0.0	0.0	0.0	0.0	0.0	0.0	0.0	0.0	0.0	0.0	0.0	0.0	0.0	0.0	0.0	0.0	0.0	0.0	0.0	0.0	0.0	0.0	0.0	0.0
21030	0.0	0.0	0.0	0.0	0.0	0.0	0.0	0.0	0.0	0.0	0.0	0.0	0.0	0.0	5.0	0.0	0.0	0.0	0.0							0.0	0.0	0.0	0.0	0.0	0.0	0.0	0.0	0.0	5.0	0.0	0.0	0.0	0.0	0.0	5.0	0.0	0.0	0.0	0.0	0.0	0.0	0.0	0.0
21031	10.0	0.0	5.0	20.0	0.0	7.5	41.0	83.0	25.0	5.0	10.0	10.0	0.0	20.0	15.0	10.0	40.0	20.0	65.0							80.5	40.0	10.0	10.0	0.0	25.0	71.0	10.0	43.0	10.0	30.5	10.0	10.0	45.0	0.0	42.0	30.5	82.5	0.0	20.0	66.0	72.0	41.0	72.5
21032	0.0	0.0	0.0	0.0	0.0	0.0	0.0	0.0	0.0	0.0	0.0	5.0	0.0	0.0	2.5	0.0	0.0	15.0	0.0							0.0	0.0	0.0	0.0	0.0	0.0	0.0	0.0	0.0	0.0	0.0	0.0	0.0	0.0	0.0	0.0	0.0	0.0	0.0	0.0	0.0	0.0	0.0	0.0
21036	0.0	0.0	0.0	10.0	0.0	0.0	0.0	10.0	30.0	0.0	10.0	0.0	0.0	0.0	0.0	0.0	0.0	0.0	0.0							0.0	0.0	0.0	0.0	0.0	0.0	0.0	0.0	0.0	0.0	0.0	0.0	0.0	0.0	0.0	0.0	0.0	0.0	0.0	0.0	0.0	0.0	0.0	0.0
21039	0.0	0.0	0.0	0.0	0.0	0.0	0.0	0.0	0.0	0.0	0.0	5.0	0.0	0.0	0.0	0.0	0.0	0.0	0.0							0.0	0.0	0.0	0.0	0.0	0.0	0.0	0.0	0.0	0.0	0.0	0.0	0.0	0.0	0.0	0.0	0.0	0.0	0.0	0.0	0.0	0.0	0.0	0.0
21040	0.0	0.0	10.0	0.0	0.0	0.0	0.0	0.0	0.0	0.0	0.0	10.0	0.0	0.0	0.0	0.0	0.0	0.0	0.0							0.0	0.0	0.0	0.0	0.0	0.0	0.0	0.0	0.0	0.0	0.0	0.0	0.0	0.0	0.0	0.0	0.0	0.0	0.0	0.0	0.0	0.0	0.0	0.0
21053	0.0	0.0	0.0	10.0	0.0	0.0	0.0	0.0	0.0	0.0	0.0	0.0	0.0	0.0	0.0	0.0	0.0	0.0	5.0							0.0	0.0	0.0	0.0	0.0	0.0	0.0	10.0	0.0	0.0	0.0	0.0	0.0	0.0	0.0	0.0	0.0	0.0	0.0	0.0	0.0	0.0	0.0	0.0
21056	0.0	0.0	0.0	0.0	0.0	0.0	0.0	0.0	0.0	0.0	0.0	0.0	0.0	0.0	0.0	0.0	0.0	0.0	0.0							0.0	0.0	0.0	0.0	0.0	0.0	0.0	0.0	0.0	0.0	0.0	0.0	0.0	0.0	0.0	0.0	0.0	42.0	0.0	0.0	0.0	41.5	0.0	42.0
21059	0.0	10.0	10.0	0.0	0.0	0.0	0.0	10.0	62.0	0.0	0.0	0.0	0.0	0.0	0.0	0.0	0.0	0.0	10.0							0.0	0.0	0.0	0.0	0.0	0.0	0.0	10.0	0.0	0.0	20.0	0.0	0.0	0.0	0.0	0.0	0.0	0.0	0.0	0.0	0.0	0.0	0.0	0.0
21060	0.0	0.0	0.0	0.0	0.0	0.0	0.0	0.0	0.0	0.0	0.0	0.0	0.0	0.0	0.0	0.0	0.0	0.0	0.0							0.0	0.0	0.0	0.0	0.0	0.0	0.0	0.0	0.0	0.0	0.0	0.0	0.0	0.0	0.0	0.0	0.0	0.0	0.0	0.0	0.0	0.0	0.0	0.0
21062	0.0	0.0	0.0	10.0	0.0	0.0	0.0	41.0	15.0	0.0	5.0	5.0	0.0	10.0	5.0	10.0	5.0	0.0	2.5							20.0	20.5	20.0	20.5	20.0	0.0	10.0	30.0	0.0	5.0	41.0	40.5	5.0	0.0	20.5	0.0	0.0	0.0	0.0	0.0	5.0	5.0	0.0	0.0
21065	0.0	0.0	0.0	0.0	0.0	0.0	0.0	0.0	0.0	0.0	0.0	0.0	0.0	0.0	0.0	0.0	0.0	0.0	0.0							0.0	0.0	0.0	0.0	0.0	0.0	0.0	0.0	0.0	0.0	0.0	0.0	0.0	0.0	0.0	0.0	0.0	0.0	0.0	0.0	0.0	0.0	0.0	0.0
21069
21070	10.0	0.0	10.0	0.0	0.0	5.0	0.0	0.0	30.0	0.0	10.0	0.0	0.0	0.0	5.0	0.0	0.0	0.0	0.0							0.0	0.0	0.0	0.0	0.0	0.0	0.0	0.0	0.0	0.0	0.0	0.0	10.0	0.0	0.0	0.0	0.0	0.0	0.0	0.0	0.0	0.0	0.0	0.0
21080	5.0	10.0	10.0	10.0	0.0	2.5	0.0	0.0	0.0	0.0	5.0	5.0	15.0	0.0	2.5	0.0	0.0	23.0	10.0							20.5	20.0	10.0	0.0	0.0	20.5	10.0	22.0	0.0	0.0	10.0	0.0	5.0	10.0	20.5	0.0	0.0	20.5	0.0	0.0	50.0	20.5	10.0	20.5
21081	0.0	0.0	10.0	0.0	0.0	0.0	0.0	0.0	0.0	20.0	10.0	0.0	0.0	0.0	0.0	0.0	0.0	0.0	0.0							20.0	0.0	20.0	0.0	0.0	0.0	0.0	0.0	0.0	0.0	0.0	10.0	0.0	0.0	0.0	0.0	0.0	0.0	0.0	0.0	0.0	0.0	0.0	0.0
21082	0.0	0.0	0.0	5.0	0.0	0.0	0.0	0.0	0.0	0.0	0.0	0.0	0.0	0.0	0.0	0.0	0.0	0.0	5.0							40.5	10.5	20.5	20.5	0.0	0.0	20.0	0.0	0.0	0.0	0.0	10.0	0.0	0.0	0.0	5.0	10.0	10.0	0.0	0.0	0.0	0.0	0.0	10.0
21084	10.0	0.0	10.0	0.0	0.0	0.0	0.0	0.0	0.0	0.0	10.0	0.0	0.0	0.0	0.0	0.0	0.0	0.0	0.0							0.0	0.0	0.0	0.0	0.0	0.0	0.0	0.0	0.0	0.0	0.0	0.0	0.0	0.0	0.0	0.0	0.0	0.0	0.0	0.0	0.0	0.0	0.0	0.0
21086	0.0	0.0	0.0	0.0	0.0	0.0	0.0	0.0	0.0	0.0	0.0	5.0	0.0	0.0	0.0	0.0	0.0	0.0	0.0							0.0	0.0	0.0	0.0	0.0	0.0	0.0	0.0	5.0	0.0	0.0	0.0	0.0	0.0	0.0	15.0	0.0	0.0	0.0	0.0	0.0	0.0	0.0	0.0
21087	0.0	0.0	0.0	0.0	0.0	0.0	0.0	0.0	0.0	0.0	0.0	5.0	0.0	0.0	0.0	0.0	5.0	0.0	15.0							0.0	0.0	0.0	0.0	0.0	0.0	0.0	0.0	0.0	0.0	0.0	0.0	0.0	0.0	5.0	0.0	0.0	10.0	0.0	0.0	0.0	20.0	0.0	10.0
21089	0.0	0.0	0.0	0.0	0.0	0.0	0.0	0.0	0.0	0.0	0.0	0.0	0.0	0.0	0.0	0.0	0.0	0.0	0.0							0.0	0.0	0.0	0.0	0.0	0.0	0.0	5.0	0.0	0.0	0.0	0.0	5.0	0.0	0.0	0.0	0.0	0.0	0.0	0.0	0.0	0.0	0.0	0.0
21093	0.0	0.0	0.0	0.0	0.0	0.0	0.0	10.0	0.0	0.0	10.0	0.0	30.0	0.0	0.0	0.0	0.0	0.0	0.0							0.0	0.0	0.0	0.0	0.0	0.0	0.0	0.0	0.0	0.0	0.0	0.0	0.0	0.0	0.0	0.0	0.0	0.0	0.0	0.0	0.0	0.0	0.0	0.0
21094	0.0	0.0	0.0	0.0	0.0	0.0	0.0	0.0	5.0	5.0	0.0	10.0	0.0	0.0	15.0	0.0	0.0	30.0	5.0							0.0	20.5	0.0	0.0	0.0	10.5	0.0	0.0	0.0	0.0	0.0	0.0	0.0	0.0	5.0	0.0	0.0	0.0	0.0	0.0	0.0	0.0	0.0	0.0
21096	0.0	0.0	0.0	0.0	0.0	0.0	0.0	0.0	20.0	0.0	0.0	0.0	0.0	0.0	0.0	0.0	0.0	30.0	20.0							0.0	20.0	0.0	0.0	0.0	20.0	0.0	0.0	0.0	0.0	0.0	0.0	0.0	0.0	0.0	0.0	0.0	0.0	0.0	0.0	0.0	0.0	0.0	0.0
21097	0.0	12.0	5.0	0.0	0.0	2.5	0.0	10.0	31.0	0.0	0.0	0.0	0.0	0.0	0.0	0.0	5.0	15.0	0.0							0.0	0.0	0.0	0.0	0.0	0.0	0.0	20.0	0.0	0.0	10.0	10.0	0.0	0.0	0.0	0.0	0.0	0.0	0.0	0.0	0.0	0.0	0.0	0.0
21100	0.0	0.0	0.0	0.0	0.0	0.0	0.0	0.0	15.0	0.0	0.0	5.0	0.0	0.0	2.5	0.0	0.0	0.0	0.0							0.0	0.0	0.0	0.0	0.0	20.0	0.0	0.0	0.0	0.0	0.0	0.0	0.0	0.0	0.0	0.0	0.0	0.0	0.0	0.0	0.0	0.0	0.0	0.0
21102	0.0	0.0	0.0	0.0	0.0	0.0	0.0	0.0	0.0	0.0	0.0	5.0	0.0	0.0	0.0	0.0	0.0	0.0	15.0							0.0	0.0	0.0	0.0	0.0	0.0	0.0	0.0	0.0	0.0	0.0	0.0	0.0	0.0	0.0	0.0	0.0	0.0	5.0	0.0	5.0	0.0	0.0	0.0
21103	0.0	5.0	0.0	0.0	0.0	0.0	0.0	0.0	0.0	0.0	0.0	10.0	0.0	0.0	2.5	0.0	0.0	0.0	0.0							0.0	0.0	0.0	0.0	0.0	15.0	0.0	0.0	0.0	0.0	5.0	0.0	0.0	0.0	0.0	0.0	0.0	0.0	0.0	0.0	0.0	0.0	0.0	0.0
21104	0.0	0.0	0.0	0.0	0.0	0.0	0.0	0.0	10.0	0.0	0.0	0.0	0.0	0.0	0.0	0.0	0.0	0.0	10.0							0.0	0.0	0.0	0.0	0.0	0.0	0.0	0.0	0.0	0.0	0.0	0.0	0.0	0.0	0.0	0.0	0.0	0.0	0.0	0.0	0.0	0.0	0.0	0.0
21105	5.0	0.0	0.0	0.0	0.0	0.0	0.0	0.0	0.0	0.0	0.0	41.0	0.0	0.0	23.5	0.0	10.5	0.0	15.0							0.0	0.0	0.0	0.0	5.0	20.0	0.0	0.0	0.0	5.0	0.0	0.0	0.0	0.0	5.0	0.0	0.0	0.0	0.0	0.0	30.0	0.0	0.0	0.0
21106	0.0	5.0	10.0	10.0	0.0	0.0	10.0	10.0	30.0	5.0	5.0	10.0	0.0	10.0	20.0	0.0	0.0	0.0	5.0							10.0	20.0	10.0	0.0	0.0	30.0	10.0	41.0	0.0	0.0	0.0	0.0	0.0	31.0	40.5	0.0	0.0	10.0	0.0	0.0	0.0	10.0	0.0	20.5
21113	0.0	0.0	10.0	20.0	0.0	0.0	0.0	0.0	0.0	0.0	0.0	0.0	0.0	0.0	0.0	0.0	0.0	0.0	0.0							0.0	0.0	0.0	0.0	0.0	0.0	0.0	0.0	0.0	0.0	0.0	0.0	0.0	0.0	0.0	0.0	0.0	0.0	0.0	0.0	0.0	0.0	0.0	0.0
21114	0.0	20.0	10.0	20.0	0.0	5.0	40.0	40.0	25.0	41.0	10.0	10.0	55.0	41.0	10.0	40.0	83.0	10.0	25.0							40.0	0.0	20.0	20.0	10.0	0.0	40.0	10.0	0.0	21.0	20.0	43.0	10.0	41.0	40.0	0.0	83.0	82.0	0.0	84.0	45.0	41.0	41.0	82.0
21116	0.0	0.0	0.0	0.0	0.0	0.0	0.0	0.0	0.0	0.0	0.0	0.0	0.0	0.0	0.0	0.0	0.0	0.0	0.0							0.0	0.0	0.0	0.0	0.0	0.0	0.0	0.0	0.0	0.0	0.0	0.0	0.0	0.0	0.0	0.0	0.0	0.0	0.0	0.0	0.0	0.0	0.0	0.0
21117	0.0	0.0	0.0	0.0	0.0	0.0	0.0	0.0	0.0	0.0	0.0	0.0	0.0	0.0	0.0	0.0	0.0	0.0	0.0							0.0	0.0	0.0	0.0	0.0	0.0	0.0	0.0	0.0	0.0	0.0	0.0	0.0	0.0	0.0	0.0	0.0	0.0	0.0	0.0	0.0	0.0	0.0	0.0
21118	0.0	0.0	10.0	0.0	0.0	0.0	0.0	0.0	20.0	0.0	0.0	10.0	0.0	0.0	0.0	0.0	0.0	48.0	20.0							41.0	83.0	10.0	10.0	0.0	82.0	21.0	0.0	41.0	0.0	0.0	10.0	0.0	0.0	0.0	82.0	0.0	40.0	0.0	0.0	0.0	20.0	0.0	40.0
21120	10.0	0.0	0.0	20.0	0.0	5.0	20.0	0.0	10.0	0.0	10.0	10.0	30.0	0.0	20.0	0.0	0.0	30.0	20.0							20.0	40.0	20.0	21.0	0.0	41.0	0.0	0.0	43.0	0.0	0.0	20.0	10.0	0.0	0.0	41.0	20.0	41.0	0.0	20.0	41.0	41.0	0.0	41.0
21121	0.0	0.0	0.0	0.0	0.0	0.0	0.0	10.0	30.0	0.0	0.0	0.0	0.0	0.0	0.0	0.0	0.0	0.0	0.0							0.0	0.0	20.0	0.0	0.0	0.0	0.0	21.0	0.0	0.0	0.0	0.0	0.0	0.0	81.0	0.0	0.0	21.0	0.0	0.0	0.0	20.0	0.0	22.0
21122	0.0	0.0	0.0	0.0	0.0	0.0	0.0	0.0	0.0	0.0	0.0	0.0	0.0	0.0	0.0	0.0	0.0	0.0	0.0							0.0	0.0	0.0	0.0	0.0	0.0	0.0	0.0	0.0	0.0	0.0	0.0	0.0	0.0	0.0	0.0	0.0	0.0	0.0	0.0	0.0	0.0	0.0	0.0
21123	0.0	0.0	0.0	0.0	0.0	0.0	0.0	0.0	0.0	0.0	0.0	82.0	0.0	0.0	46.0	0.0	10.0	0.0	30.0							0.0	0.0	0.0	0.0	0.0	0.0	0.0	0.0	0.0	0.0	0.0	0.0	0.0	0.0	0.0	0.0	0.0	0.0	0.0	0.0	0.0	0.0	0.0	0.0
21124	0.0	0.0	0.0	0.0	0.0	0.0	0.0	0.0	0.0	0.0	0.0	10.0	0.0	0.0	0.0	0.0	0.0	0.0	0.0							0.0	0.0	0.0	0.0	0.0	0.0	0.0	0.0	0.0	0.0	0.0	0.0	0.0	0.0	0.0	0.0	0.0	0.0	0.0	0.0	0.0	0.0	0.0	0.0
21125	0.0	0.0	0.0	0.0	0.0	0.0	20.0	10.0	25.0	20.0	10.0	10.0	0.0	0.0	20.0	0.0	20.0	0.0	30.0							20.0	0.0	0.0	0.0	0.0	41.0	0.0	0.0	0.0	0.0	0.0	10.0	0.0	0.0	0.0	0.0	0.0	10.0	0.0	0.0	0.0	10.0	0.0	10.0
21126	0.0	0.0	5.0	10.0	0.0	0.0	10.0	0.0	0.0	0.0	15.0	10.5	2.5	10.0	0.0	0.0	0.0	0.0	0.0	0.0	0.0	0.0	0.0	0.0	0.0	20.0	15.0	0.0	0.0	0.0	30.0	0.0	0.0	10.0	61.0	0.0	10.0	5.0	10.0	10.0	0.0	0.0	61.5	0.0	0.0	0.0	62.0	10.0	61.5
21127	10.0	10.0	10.0	0.0	0.0	2.5	41.0	31.0	25.0	0.0	10.0	0.0	50.5	10.0	5.0	0.0	0.0	0.0	0.0							20.0	0.0	0.0	0.0	0.0	61.0	0.0	20.5	0.0	40.5	30.5	31.5	10.0	20.0	41.0	0.0	20.0	41.0	0.0	10.0	26.0	41.0	10.0	41.0
21128	0.0	0.0	0.0	0.0	0.0	0.0	0.0	0.0	10.0	0.0	0.0	0.0	0.0	0.0	0.0	0.0	0.0	0.0	0.0							0.0	0.0	0.0	0.0	0.0	0.0	0.0	0.0	0.0	0.0	0.0	0.0	0.0	0.0	0.0	0.0	0.0	0.0	0.0	0.0	0.0	0.0	0.0	0.0
21129	0.0	0.0	0.0	10.0	0.0	0.0	0.0	0.0	10.0	0.0	0.0	0.0	0.0	0.0	30.0	0.0	0.0	40.0	20.0							0.0	21.0	0.0	0.0	0.0	20.0	0.0	0.0	0.0	0.0	0.0	0.0	0.0	0.0	10.0	0.0	0.0	0.0	0.0	0.0	0.0	0.0	0.0	0.0
21130	0.0	0.0	0.0	0.0	0.0	0.0	0.0	0.0	10.0	0.0	0.0	0.0	0.0	0.0	0.0	0.0	0.0	0.0	10.0							0.0	0.0	0.0	0.0	0.0	0.0	0.0	10.0	0.0	0.0	0.0	0.0	0.0	0.0	0.0	0.0	0.0	0.0	0.0	0.0	0.0	0.0	0.0	0.0
21131	10.0	20.0	10.0	10.0	5.0	0.0	20.5	0.0	20.0	30.5	10.0	5.0	28.5	31.0	5.0	20.0	0.0	44.5	20.0							10.0	60.5	0.0	0.0	0.0	40.5	0.0	0.0	40.0	30.5	20.0	20.0	10.0	41.5	0.0	81.5	10.0	20.5	0.0	0.0	0.0	20.0	20.0	20.5
21132	10.0	0.0	0.0	0.0	0.0	0.0	0.0	0.0	30.0	0.0	10.0	10.0	5.0	0.0	20.0	0.0	10.0	0.0	5.0							20.0	20.0	0.0	0.0	0.0	20.0	21.0	0.0	0.0	10.0	21.0	10.0	10.0	21.0	10.0	0.0	0.0	41.0	0.0	0.0	0.0	41.0	0.0	41.0
21133
21134	0.0	0.0	10.0	0.0	0.0	0.0	0.0	30.0	15.0	0.0	10.0	5.0	15.0	30.0	0.0	10.0	0.0	0.0	10.0							20.0	5.0	10.0	10.0	41.5	0.0	10.5	20.5	0.0	0.0	0.0	0.0	0.0	10.0	20.5	0.0	0.0	41.5	21.0	0.0	20.5	10.5	0.0	41.5
21135	0.0	0.0	10.0	0.0	0.0	0.0	0.0	0.0	20.0	0.0	10.0	5.0	27.0	20.0	10.0	10.0	0.0	36.5	20.0							40.0	61.0	40.5	30.0	0.0	41.0	20.5	0.0	30.0	5.0	0.0	0.0	0.0	20.5	0.0	40.0	0.0	5.0	0.0	0.0	5.0	10.0	10.0	5.0
21136	0.0	0.0	0.0	0.0	0.0	0.0	0.0	0.0	0.0	0.0	0.0	0.0	0.0	0.0	0.0	0.0	0.0	0.0	0.0							0.0	0.0	0.0	0.0	0.0	0.0	0.0	0.0	0.0	0.0	0.0	0.0	0.0	0.0	10.0	0.0	0.0	0.0	0.0	0.0	0.0	0.0	0.0	0.0
21137	5.0	0.0	0.0	0.0	0.0	0.0	0.0	0.0	5.0	0.0	10.0	10.0	24.5	0.0	0.0	0.0	0.0	0.0	10.0							0.0	0.0	0.0	0.0	0.0	0.0	0.0	13.5	0.0	15.0	0.0	10.0	0.0	0.0	5.0	0.0	0.0	0.0	0.0	0.0	0.0	0.0	0.0	0.0
21138	0.0	10.0	0.0	0.0	0.0	0.0	0.0	0.0	20.0	0.0	0.0	10.0	0.0	0.0	0.0	0.0	0.0	41.0	20.0							40.0	40.0	41.0	21.0	0.0	40.0	20.0	0.0	40.0	10.0	0.0	10.0	0.0	20.0	0.0	0.0	0.0	10.0	0.0	0.0	0.0	0.0	0.0	10.0
21139	0.0	0.0	0.0	0.0	0.0	0.0	0.0	10.0	5.0	0.0	0.0	0.0	0.0	0.0	0.0	0.0	0.0	30.0	10.0							0.0	0.0	0.0	0.0	0.0	10.0	0.0	0.0	0.0	0.0	0.0	0.0	0.0	0.0	0.0	0.0	0.0	0.0	0.0	0.0	0.0	0.0	0.0	0.0
21140	0.0	0.0	10.0	0.0	0.0	20.0	0.0	0.0	20.0	0.0	0.0	10.0	30.0	0.0	5.0	0.0	0.0	49.0	20.0							20.0	83.0	23.0	23.0	25.0	20.0	0.0	0.0	40.0	10.0	20.0	10.0	0.0	0.0	0.0	43.0	0.0	0.0	41.0	0.0	41.0	20.0	0.0	0.0
21141							0.0	0.0	0.0	0.0	0.0	0.0	0.0	0.0	0.0	0.0	0.0		10.0							0.0	10.0	0.0	0.0	0.0	0.0	0.0	0.0	0.0	0.0	0.0	0.0	0.0	0.0	0.0	0.0	0.0	0.0	0.0	0.0	0.0	21.0	0.0	0.0
21142	0.0	0.0	0.0	0.0	0.0	0.0	0.0	0.0	0.0	0.0	0.0	0.0	0.0	0.0	0.0	0.0	0.0	0.0	0.0							0.0	0.0	0.0	0.0	0.0	0.0	0.0	0.0	0.0	22.0	0.0	0.0	0.0	0.0	0.0	0.0	0.0	0.0	0.0	0.0	0.0	0.0	0.0	0.0
21144	0.0	10.0	0.0	0.0	0.0	0.0	0.0	0.0	20.0	0.0	0.0	5.0	0.0	10.0	2.5	0.0	0.0	47.0	20.0							0.0	20.0	0.0	0.0	0.0	25.5	0.0	0.0	41.0	0.0	11.5	0.0	0.0	0.0	0.0	52.0	0.0	10.0	0.0	0.0	0.0	0.0	0.0	0.0
21145	10.0	20.0	0.0	0.0	0.0	0.0	0.0	0.0	0.0	0.0	0.0	10.0	0.0	0.0	0.0	0.0	0.0	10.0	10.0							0.0	0.0	0.0	0.0	0.0	0.0	0.0	0.0	0.0	0.0	0.0	0.0	0.0	0.0	0.0	0.0	0.0	0.0	0.0	0.0	0.0	0.0	0.0	0.0
21147	0.0	5.0	0.0	10.0	0.0	0.0	0.0	0.0	5.0	0.0	0.0	0.0	0.0	0.0	2.5	0.0	0.0	15.0	10.0							20.5	10.5	0.0	0.0	0.0	25.0	10.5	0.0	0.0	0.0	0.0	10.0	0.0	0.0	15.5	0.0	0.0	0.0	0.0	0.0	0.0	0.0	0.0	0.0
21148	0.0	0.0	0.0	0.0	0.0	0.0	0.0	0.0	10.0	0.0	0.0	0.0	0.0	0.0	0.0	0.0	0.0	30.0	10.0							21.0	20.0	0.0	0.0	0.0	20.0	0.0	0.0	0.0	0.0	0.0	10.0	0.0	0.0	21.0	0.0	0.0	0.0	0.0	0.0	0.0	0.0	0.0	0.0
21150	10.0	89.0	10.0	87.0	5.0	5.0	88.0	88.0	25.0	85.0	10.0	10.0	5.0	86.0	20.0	82.0	87.0	20.0	78.0							85.0	85.0	84.0	84.0	86.0	0.0	85.0	85.0	0.0	45.0	86.0	10.0	10.0	84.0	86.0	0.0	86.0	90.0	0.0	86.0	98.0	89.0	86.0	89.0
21151	0.0	0.0	0.0	0.0	0.0	0.0	0.0	0.0	0.0	0.0	10.0	20.0	2.5	0.0	15.0	0.0	0.0	30.0	0.0							10.0	20.0	0.0	0.0	0.0	0.0	0.0	11.0	0.0	5.0	0.0	0.0	0.0	10.0	20.0	0.0	0.0	0.0	0.0	0.0	5.0	10.0	0.0	0.0
21152	5.0	0.0	0.0	0.0	0.0	0.0	0.0	0.0	15.0	0.0	5.0	41.5	17.5	0.0	22.5	0.0	0.0	30.0	12.5							10.0	40.0	0.0	0.0	0.0	41.0	0.0	0.0	5.0	5.0	0.0	10.0	0.0	20.0	0.0	10.0	0.0	20.0	0.0	0.0	25.0	20.0	0.0	20.5
21156	0.0	0.0	5.0	0.0	0.0	0.0	0.0	0.0	15.0	0.0	0.0	0.0	0.0	0.0	5.0	0.0	0.0	0.0	5.0							0.0	0.0	0.0	0.0	0.0	0.0	0.0	5.0	0.0	0.0	0.0	0.0	0.0	0.0	0.0	0.0	0.0	0.0	0.0	0.0	0.0	0.0	0.0	0.0
21158	0.0	0.0	0.0	0.0	0.0	0.0	0.0	0.0	10.0	0.0	0.0	10.0	0.0	40.0	5.0	0.0	0.0	0.0	10.0							0.0	10.0	0.0	0.0	40.0	0.0	10.0	10.0	0.0	0.0	41.0	0.0	0.0	0.0	41.0	0.0	0.0	40.0	42.0	0.0	42.0	20.0	0.0	40.0
21159	0.0	0.0	0.0	0.0	0.0	0.0	0.0	0.0	10.0	0.0	0.0	0.0	0.0	0.0	0.0	0.0	0.0	0.0	0.0							0.0	0.0	0.0	0.0	0.0	0.0	0.0	10.0	0.0	0.0	0.0	0.0	0.0	0.0	0.0	0.0	0.0	0.0	0.0	0.0	0.0	0.0	0.0	0.0
21160	0.0	0.0	0.0	20.0	0.0	0.0	0.0	0.0	0.0	0.0	0.0	10.0	0.0	0.0	0.0	0.0	0.0	0.0	0.0							0.0	0.0	0.0	0.0	0.0	20.0	0.0	0.0	0.0	0.0	0.0	0.0	0.0	0.0	0.0	0.0	0.0	0.0	0.0	0.0	0.0	0.0	0.0	0.0
21162	0.0	0.0	0.0	0.0	0.0	0.0	0.0	0.0	0.0	0.0	0.0	0.0	0.0	0.0	0.0	0.0	0.0	0.0	0.0							0.0	0.0	0.0	0.0	0.0	0.0	0.0	0.0	0.0	0.0	0.0	0.0	0.0	0.0	0.0	0.0	0.0	0.0	0.0	0.0	0.0	0.0	0.0	0.0
21163
21164	0.0	0.0	0.0	0.0	0.0	0.0	0.0	0.0	15.0	0.0	0.0	46.0	15.0	0.0	17.5	0.0	10.0	0.0	30.5							0.0	0.0	0.0	0.0	5.0	0.0	0.0	5.0	0.0	5.0	0.0	0.0	0.0	0.0	0.0	0.0	0.0	5.0	0.0	0.0	0.0	0.0	0.0	5.0
21165	0.0	0.0	0.0	0.0	0.0	0.0	0.0	0.0	0.0	0.0	0.0	0.0	0.0	0.0	30.0	0.0	0.0	0.0	10.0							0.0	0.0	0.0	0.0	0.0	0.0	0.0	0.0	0.0	0.0	0.0	0.0	0.0	0.0	0.0	0.0	0.0	0.0	0.0	0.0	0.0	0.0	0.0	0.0
21166	5.0	10.0	10.0	10.0	0.0	0.0	0.0	10.0	0.0	0.0	10.5	5.0	0.0	0.0	0.0	0.0	0.0	0.0	0.0	0.0	0.0	0.0	0.0	0.0	0.0	0.0	0.0	0.0	0.0	0.0	62.5	0.0	20.5	0.0	10.0	0.0	5.0	5.0	10.0	5.0	0.0	0.0	10.5	0.0	0.0	10.5	10.5	0.0	10.5
21168	0.0	0.0	10.0	20.0	0.0	5.0	0.0	0.0	0.0	0.0	10.0	10.0	0.0	20.0	20.0	0.0	0.0	0.0	0.0							20.0	0.0	0.0	0.0	0.0	10.0	0.0	0.0	0.0	0.0	0.0	0.0	0.0	20.0	42.0	0.0	0.0	20.0	0.0	0.0	0.0	20.0	0.0	20.0
21170	5.0	0.0	0.0	0.0	0.0	0.0	0.0	0.0	5.0	0.0	0.0	5.0	0.0	0.0	0.0	0.0	0.0	15.0	5.0							0.0	20.0	0.0	0.0	0.0	0.0	0.0	0.0	0.0	0.0	0.0	0.0	0.0	0.0	0.0	0.0	0.0	0.0	0.0	0.0	0.0	0.0	0.0	0.0
21174	0.0	0.0	0.0	0.0	0.0	0.0	0.0	10.0	30.0	0.0	0.0	10.0	0.0	61.0	5.0	0.0	10.0	0.0	0.0							0.0	0.0	0.0	0.0	0.0	41.0	0.0	40.0	0.0	10.0	0.0	10.0	0.0	0.0	0.0	0.0	0.0	0.0	0.0	0.0	0.0	0.0	0.0	0.0
21175	10.0	0.0	0.0	10.0	0.0	0.0	0.0	0.0	0.0	0.0	0.0	0.0	0.0	0.0	0.0	0.0	0.0	0.0	0.0							0.0	0.0	0.0	0.0	0.0	0.0	0.0	0.0	0.0	0.0	0.0	0.0	0.0	0.0	0.0	0.0	0.0	63.0	0.0	0.0	0.0	62.0	0.0	83.0
21179	0.0	0.0	0.0	0.0	0.0	0.0	0.0	0.0	0.0	0.0	0.0	0.0	0.0	0.0	0.0	0.0	0.0	5.0	0.0							0.0	0.0	0.0	0.0	0.0	0.0	0.0	0.0	0.0	0.0	0.0	0.0	0.0	0.0	0.0	0.0	0.0	0.0	0.0	0.0	0.0	0.0	0.0	0.0
21181	0.0	0.0	0.0	20.0	0.0	0.0	0.0	0.0	30.0	0.0	0.0	10.0	0.0	0.0	5.0	0.0	0.0	0.0	0.0							20.0	0.0	0.0	0.0	0.0	20.0	0.0	40.0	0.0	0.0	0.0	0.0	0.0	41.0	41.0	0.0	0.0	20.0	0.0	0.0	0.0	20.0	0.0	21.0
21182	0.0	0.0	0.0	0.0	0.0	0.0	0.0	0.0	0.0	0.0	0.0	10.0	0.0	0.0	0.0	0.0	0.0	0.0	0.0							20.0	0.0	0.0	0.0	0.0	0.0	0.0	0.0	0.0	0.0	0.0	0.0	0.0	0.0	0.0	0.0	0.0	20.0	0.0	0.0	0.0	20.0	0.0	20.0
21184	0.0	0.0	0.0	0.0	0.0	0.0	0.0	0.0	10.0	0.0	0.0	0.0	30.0	0.0	0.0	0.0	0.0	0.0	0.0							0.0	0.0	0.0	0.0	0.0	0.0	0.0	0.0	0.0	0.0	0.0	0.0	0.0	0.0	0.0	0.0	0.0	0.0	0.0	0.0	0.0	0.0	0.0	0.0
21185	0.0	0.0	0.0	0.0	0.0	0.0	0.0	0.0	0.0	0.0	0.0	0.0	0.0	0.0	0.0	0.0	0.0	0.0	0.0							0.0	0.0	0.0	0.0	0.0	0.0	0.0	0.0	0.0	0.0	0.0	0.0	0.0	0.0	0.0	0.0	0.0	0.0	0.0	0.0	0.0	0.0	0.0	0.0
21188	0.0	0.0	0.0	0.0	0.0	0.0	0.0	0.0	0.0	0.0	0.0	0.0	0.0	0.0	0.0	0.0	0.0	0.0	0.0							0.0	0.0	0.0	0.0	0.0	0.0	0.0	10.0	0.0	0.0	0.0	0.0	0.0	0.0	0.0	0.0	0.0	0.0	0.0	0.0	0.0	0.0	0.0	0.0
21189	0.0	0.0	0.0	0.0	0.0	0.0	0.0	0.0	0.0	0.0	0.0	0.0	0.0	20.0	0.0	0.0	0.0	0.0	0.0							0.0	0.0	0.0	0.0	0.0	0.0	0.0	0.0	0.0	0.0	20.0	0.0	0.0	0.0	0.0	0.0	0.0	0.0	0.0	0.0	0.0	0.0	0.0	0.0
21190	0.0	0.0	0.0	0.0	0.0	0.0	0.0	0.0	0.0	0.0	0.0	5.0	0.0	10.0	0.0	0.0	0.0	0.0	0.0							0.0	0.0	0.0	0.0	0.0	0.0	0.0	0.0	0.0	5.0	0.0	0.0	0.0	0.0	5.0	0.0	0.0	0.0	0.0	0.0	0.0	0.0	0.0	0.0
21191	10.0	10.0	10.0	20.0	0.0	5.0	20.0	0.0	5.0	0.0	10.0	10.0	10.0	20.0	20.0	10.0	84.0	20.0	70.0							10.0	0.0	10.0	10.0	92.0	0.0	10.0	10.0	0.0	10.0	40.0	10.0	10.0	10.0	87.0	0.0	20.0	87.0	52.0	21.0	63.0	43.0	20.0	87.0
21192	15.0	10.0	0.0	20.0	30.0	0.0	20.0	60.5	63.5	10.0	10.0	10.0	72.0	31.0	12.5	10.0	40.5	15.0	62.5							41.5	0.0	30.5	41.0	10.0	0.0	20.5	5.0	5.0	0.0	30.0	10.0	0.0	20.5	42.0	0.0	20.5	40.5	0.0	10.0	26.5	40.0	10.0	40.5
21193	0.0	0.0	0.0	0.0	0.0	0.0	0.0	0.0	0.0	0.0	0.0	0.0	0.0	0.0	0.0	0.0	0.0	0.0	0.0							0.0	0.0	0.0	0.0	0.0	0.0	0.0	0.0	0.0	0.0	0.0	0.0	0.0	0.0	0.0	0.0	0.0	0.0	0.0	0.0	0.0	0.0	0.0	0.0
21195	0.0	0.0	0.0	10.0	0.0	0.0	0.0	0.0	5.0	0.0	0.0	0.0	0.0	0.0	0.0	0.0	0.0	0.0	0.0							0.0	0.0	0.0	0.0	0.0	0.0	0.0	0.0	0.0	0.0	0.0	0.0	0.0	0.0	0.0	0.0	0.0	0.0	0.0	0.0	0.0	0.0	0.0	0.0
21196	0.0	0.0	0.0	0.0	0.0	0.0	0.0	0.0	0.0	0.0	0.0	10.5	0.0	0.0	15.0	0.0	0.0	0.0	0.0							0.0	0.0	0.0	0.0	0.0	0.0	0.0	0.0	0.0	0.0	0.0	0.0	0.0	0.0	0.0	0.0	0.0	0.0	0.0	0.0	0.0	0.0	0.0	0.0
21197
21198	0.0	0.0	5.0	0.0	0.0	0.0	0.0	0.0	15.0	0.0	15.0	0.0	39.0	10.0	0.0	0.0	0.0	0.0	0.0							10.0	0.0	20.0	0.0	5.0	0.0	0.0	10.0	5.0	0.0	0.0	0.0	0.0	0.0	0.0	10.0	0.0	20.0	0.0	0.0	0.0	0.0	0.0	20.0
21199	0.0	0.0	0.0	0.0	0.0	0.0	0.0	0.0	5.0	0.0	0.0	10.0	0.0	0.0	2.5	0.0	0.0	0.0	10.0							0.0	0.0	0.0	0.0	0.0	0.0	0.0	0.0	0.0	0.0	0.0	0.0	0.0	0.0	0.0	0.0	0.0	20.5	0.0	0.0	0.0	10.0	0.0	10.5
21201	0.0	5.0	10.0	0.0	0.0	30.0	0.0	45.0	25.0	0.0	0.0	10.0	15.0	0.0	5.0	0.0	0.0	30.0	20.0							41.0	15.0	0.0	0.0	0.0	20.0	20.0	0.0	31.5	5.0	10.0	10.0	0.0	0.0	41.0	0.0	0.0	30.5	0.0	0.0	0.0	20.0	10.0	40.5
21206	0.0	0.0	0.0	0.0	0.0	0.0	0.0	0.0	0.0	0.0	0.0	0.0	0.0	0.0	0.0	0.0	0.0	0.0	5.0							0.0	0.0	0.0	0.0	5.0	0.0	0.0	0.0	0.0	0.0	0.0	0.0	0.0	0.0	0.0	0.0	0.0	0.0	0.0	0.0	0.0	0.0	0.0	0.0
21209	0.0	0.0	0.0	0.0	0.0	0.0	0.0	0.0	0.0	0.0	0.0	0.0	0.0	0.0	0.0	0.0	0.0	0.0	0.0							0.0	0.0	0.0	0.0	0.0	0.0	0.0	0.0	0.0	0.0	0.0	0.0	0.0	0.0	0.0	0.0	0.0	0.0	0.0	0.0	0.0	0.0	0.0	0.0
21212	0.0	0.0	0.0	0.0	0.0	0.0	0.0	0.0	0.0	0.0	0.0	20.0	0.0	0.0	30.0	0.0	0.0	0.0	0.0							0.0	0.0	0.0	0.0	0.0	0.0	0.0	0.0	0.0	0.0	0.0	10.0	0.0	0.0	0.0	0.0	0.0	0.0	0.0	0.0	0.0	0.0	0.0	0.0
21214	0.0	0.0	10.0	0.0	0.0	0.0	20.0	0.0	10.0	0.0	0.0	10.0	0.0	0.0	10.0	20.0	21.0	0.0	30.0							40.0	40.0	0.0	0.0	0.0	21.0	20.0	0.0	0.0	0.0	0.0	10.0	0.0	20.0	0.0	0.0	0.0	0.0	0.0	0.0	0.0	0.0	0.0	0.0
21215	0.0	0.0	0.0	0.0	0.0	0.0	0.0	0.0	0.0	0.0	0.0	0.0	0.0	0.0	0.0	0.0	0.0	0.0	10.0							0.0	0.0	0.0	0.0	0.0	0.0	0.0	0.0	0.0	0.0	0.0	0.0	0.0	0.0	0.0	0.0	0.0	0.0	0.0	0.0	0.0	0.0	0.0	0.0
21216	10.0	0.0	0.0	0.0	0.0	0.0	0.0	0.0	0.0	0.0	10.0	0.0	66.0	20.0	0.0	0.0	0.0	0.0	0.0							20.0	0.0	0.0	0.0	0.0	0.0	0.0	0.0	0.0	0.0	0.0	0.0	0.0	20.0	21.0	0.0	0.0	0.0	0.0	0.0	0.0	0.0	0.0	0.0
21217	0.0	0.0	0.0	0.0	0.0	0.0	0.0	10.0	0.0	0.0	10.0	0.0	30.0	20.0	0.0	0.0	0.0	0.0	0.0							20.0	0.0	20.0	20.0	64.0	0.0	20.0	82.0	0.0	10.0	0.0	10.0	0.0	81.0	83.0	0.0	0.0	41.0	0.0	0.0	0.0	20.0	0.0	62.0
21218	0.0	5.0	5.0	0.0	0.0	0.0	0.0	41.0	30.0	0.0	5.0	15.0	0.0	0.0	21.0	10.0	0.0	30.0	20.0							40.0	40.0	10.0	20.5	0.0	15.0	20.0	0.0	5.0	5.0	0.0	10.0	0.0	10.0	61.5	0.0	0.0	10.0	5.0	0.0	0.0	0.0	0.0	20.0
21219	0.0	5.0	5.0	0.0	0.0	0.0	0.0	0.0	15.0	0.0	0.0	0.0	0.0	0.0	0.0	5.0	0.0	35.5	20.0							10.0	40.0	20.5	20.0	0.0	20.0	10.0	0.0	10.5	5.0	0.0	10.0	0.0	10.0	10.5	0.0	0.0	10.0	0.0	0.0	0.0	0.0	0.0	10.0
21221	0.0	0.0	5.0	0.0	0.0	0.0	0.0	5.0	15.0	0.0	20.0	0.0	15.0	0.0	2.5	0.0	0.0	10.0	5.0							10.5	0.0	0.0	0.0	0.0	0.0	0.0	0.0	0.0	20.5	0.0	0.0	0.0	0.0	0.0	0.0	0.0	0.0	0.0	0.0	0.0	0.0	0.0	0.0
21222	10.0	10.0	10.0	0.0	0.0	20.0	20.0	10.0	25.0	0.0	10.0	0.0	0.0	0.0	10.0	10.0	0.0	30.0	0.0							0.0	10.0	0.0	0.0	0.0	0.0	0.0	0.0	0.0	10.0	0.0	10.0	10.0	0.0	0.0	10.0	0.0	10.0	0.0	0.0	0.0	0.0	0.0	10.0
21223	10.0	0.0	10.0	0.0	0.0	5.0	0.0	10.0	30.0	0.0	10.0	10.0	0.0	20.0	0.0	0.0	0.0	0.0	5.0							0.0	0.0	0.0	0.0	0.0	0.0	0.0	10.0	0.0	0.0	0.0	0.0	10.0	0.0	0.0	0.0	0.0	21.0	0.0	0.0	0.0	20.0	0.0	20.0
21224	10.0	0.0	10.0	10.0	0.0	5.0	10.0	25.0	27.5	10.0	10.0	0.0	0.0	0.0	5.0	40.0	0.0	15.0	0.0							41.0	41.0	40.5	40.0	0.0	0.0	61.0	51.0	0.0	10.0	10.0	5.0	10.0	40.0	25.0	0.0	21.0	10.0	0.0	21.0	0.0	10.0	21.0	10.0
21231	10.0	0.0	0.0	0.0	0.0	0.0	0.0	0.0	0.0	0.0	0.0	0.0	0.0	0.0	0.0	0.0	0.0	0.0	0.0							0.0	0.0	0.0	0.0	0.0	0.0	0.0	89.0	0.0	10.0	0.0	0.0	0.0	0.0	0.0	0.0	0.0	10.0	0.0	0.0	0.0	10.0	0.0	10.0
21232	0.0	0.0	0.0	0.0	0.0	0.0	0.0	0.0	0.0	0.0	0.0	0.0	0.0	0.0	0.0	0.0	0.0	0.0	0.0							0.0	0.0	0.0	0.0	0.0	0.0	0.0	46.0	0.0	0.0	0.0	10.0	0.0	0.0	0.0	0.0	0.0	0.0	0.0	0.0	0.0	0.0	0.0	0.0
21233	5.0	15.0	10.0	0.0	0.0	5.0	10.0	25.5	25.0	0.0	20.0	10.0	30.0	10.0	5.0	30.0	10.0	2.5	12.5							62.0	41.0	61.5	42.0	51.5	0.0	41.5	46.5	0.0	10.0	15.0	10.0	10.0	81.0	21.5	0.0	30.0	30.5	43.5	40.0	66.5	30.5	30.0	30.5
21234	0.0	0.0	0.0	0.0	0.0	0.0	0.0	0.0	0.0	0.0	0.0	0.0	0.0	0.0	0.0	20.0	0.0	0.0	0.0							41.0	86.0	41.0	41.0	0.0	0.0	40.0	21.0	0.0	0.0	0.0	10.0	0.0	20.0	20.0	0.0	0.0	20.0	0.0	0.0	0.0	20.0	0.0	20.0
21235	10.0	0.0	0.0	20.0	0.0	0.0	21.0	10.0	25.0	20.0	0.0	0.0	30.0	0.0	0.0	40.0	20.0	0.0	25.0							41.0	40.0	40.0	40.0	40.0	0.0	40.0	40.0	0.0	10.0	0.0	10.0	0.0	81.0	40.0	0.0	0.0	0.0	0.0	0.0	0.0	0.0	0.0	0.0
21236	0.0	0.0	0.0	0.0	0.0	0.0	20.0	10.0	25.0	0.0	0.0	0.0	0.0	0.0	0.0	20.0	10.0	0.0	25.0							40.0	40.0	21.0	21.0	0.0	0.0	21.0	0.0	0.0	10.0	0.0	10.0	0.0	41.0	0.0	0.0	0.0	0.0	0.0	0.0	0.0	0.0	0.0	0.0
21237	0.0	20.0	0.0	0.0	0.0	0.0	20.0	40.0	25.0	0.0	0.0	10.0	0.0	0.0	5.0	0.0	0.0	0.0	0.0							20.0	0.0	0.0	0.0	0.0	10.0	20.0	41.0	0.0	20.0	40.0	0.0	0.0	0.0	41.0	0.0	20.0	62.0	0.0	20.0	0.0	83.0	20.0	62.0
21238	0.0	0.0	0.0	0.0	0.0	0.0	0.0	0.0	0.0	0.0	0.0	10.0	0.0	0.0	0.0	0.0	0.0	0.0	0.0							0.0	0.0	0.0	0.0	0.0	0.0	0.0	0.0	0.0	0.0	0.0	0.0	0.0	0.0	0.0	0.0	0.0	0.0	0.0	0.0	0.0	0.0	0.0	0.0
21239	0.0	0.0	10.0	21.0	0.0	0.0	0.0	0.0	20.0	0.0	0.0	94.0	0.0	0.0	80.0	0.0	0.0	58.0	20.0							0.0	40.0	0.0	0.0	0.0	41.0	0.0	0.0	20.0	0.0	20.0	0.0	10.0	0.0	0.0	82.0	0.0	0.0	0.0	0.0	0.0	0.0	0.0	0.0
21240	0.0	0.0	0.0	0.0	0.0	0.0	0.0	0.0	0.0	0.0	0.0	10.0	0.0	0.0	0.0	0.0	0.0	30.0	0.0							20.0	0.0	0.0	0.0	0.0	0.0	0.0	0.0	0.0	0.0	20.0	0.0	0.0	0.0	10.0	0.0	0.0	0.0	0.0	0.0	0.0	0.0	0.0	0.0
21241	0.0	0.0	0.0	0.0	0.0	0.0	0.0	0.0	0.0	0.0	0.0	10.0	0.0	0.0	0.0	0.0	0.0	0.0	0.0							0.0	0.0	0.0	0.0	0.0	0.0	0.0	0.0	0.0	0.0	0.0	0.0	0.0	0.0	0.0	0.0	0.0	0.0	0.0	0.0	0.0	0.0	0.0	0.0
21243	10.0	20.0	10.0	40.0	0.0	10.0	50.0	83.5	72.0	20.0	15.0	10.0	49.5	41.0	20.0	40.5	41.0	20.0	25.0							83.5	0.0	22.5	22.5	42.0	0.0	0.0	10.0	0.0	10.0	30.0	10.0	10.0	81.5	92.5	0.0	41.0	87.0	100.0	61.0	100.0	43.5	40.5	88.0
21244	0.0	0.0	0.0	0.0	0.0	0.0	0.0	0.0	10.0	0.0	0.0	0.0	0.0	0.0	0.0	0.0	0.0	0.0	0.0							40.0	0.0	21.0	21.0	0.0	0.0	21.0	41.0	0.0	0.0	0.0	10.0	0.0	0.0	40.0	0.0	20.0	41.0	0.0	0.0	0.0	83.0	41.0	41.0
21246	0.0	0.0	0.0	0.0	0.0	0.0	0.0	0.0	0.0	0.0	0.0	10.0	0.0	20.0	5.0	20.0	0.0	0.0	0.0							22.0	0.0	0.0	0.0	0.0	0.0	22.0	64.0	0.0	0.0	0.0	0.0	0.0	21.0	46.0	0.0	0.0	23.0	0.0	0.0	0.0	20.0	0.0	23.0
21247	10.0	0.0	10.0	0.0	0.0	0.0	61.0	81.0	25.0	0.0	10.0	10.0	5.0	0.0	20.0	41.0	41.0	0.0	25.0							41.0	80.0	40.0	40.0	10.0	0.0	20.0	84.0	0.0	10.0	0.0	10.0	10.0	40.0	86.0	0.0	40.0	83.0	0.0	40.0	0.0	63.0	20.0	83.0
21248	10.0	0.0	0.0	0.0	0.0	0.0	24.0	92.0	84.0	0.0	0.0	10.0	30.0	0.0	20.0	21.0	22.0	0.0	66.0							42.0	0.0	65.0	65.0	85.0	0.0	21.0	69.0	0.0	80.0	10.0	0.0	10.0	22.0	94.0	0.0	40.0	90.0	0.0	40.0	0.0	88.0	20.0	91.0
21251	0.0	0.0	0.0	0.0	0.0	0.0	0.0	0.0	0.0	0.0	0.0	0.0	0.0	0.0	0.0	0.0	0.0	0.0	0.0							0.0	0.0	0.0	0.0	0.0	0.0	0.0	0.0	0.0	0.0	0.0	0.0	0.0	0.0	0.0	0.0	0.0	0.0	0.0	0.0	0.0	0.0	0.0	0.0
21253	0.0	0.0	0.0	0.0	0.0	0.0	0.0	0.0	0.0	0.0	0.0	0.0	0.0	0.0	0.0	0.0	0.0	0.0	0.0							0.0	0.0	0.0	0.0	0.0	0.0	0.0	0.0	0.0	0.0	0.0	0.0	0.0	0.0	0.0	0.0	0.0	0.0	0.0	0.0	0.0	0.0	0.0	0.0
21254	0.0	10.0	0.0	0.0	0.0	0.0	0.0	0.0	0.0	0.0	0.0	5.0	0.0	0.0	2.5	0.0	0.0	0.0	5.0							0.0	0.0	0.0	0.0	0.0	0.0	0.0	0.0	0.0	0.0	0.0	0.0	0.0	0.0	0.0	0.0	0.0	0.0	0.0	0.0	5.0	0.0	0.0	0.0
21255	0.0	0.0	0.0	0.0	0.0	0.0	0.0	0.0	0.0	0.0	0.0	0.0	0.0	0.0	0.0	0.0	0.0	0.0	0.0							0.0	0.0	0.0	0.0	0.0	0.0	0.0	0.0	21.0	89.0	0.0	0.0	0.0	0.0	0.0	0.0	0.0	0.0	0.0	0.0	0.0	0.0	0.0	0.0
21256	0.0	0.0	0.0	0.0	0.0	0.0	0.0	0.0	0.0	0.0	0.0	10.0	0.0	0.0	30.0	0.0	0.0	0.0	0.0							40.0	10.0	40.0	40.0	0.0	0.0	20.0	0.0	0.0	0.0	0.0	10.0	0.0	0.0	0.0	0.0	0.0	0.0	0.0	0.0	0.0	0.0	0.0	0.0
21258	0.0	0.0	0.0	10.0	0.0	0.0	0.0	0.0	10.0	0.0	0.0	0.0	0.0	0.0	0.0	0.0	10.0	0.0	30.0							0.0	0.0	0.0	0.0	0.0	0.0	0.0	0.0	0.0	0.0	0.0	0.0	0.0	0.0	0.0	0.0	0.0	0.0	0.0	0.0	0.0	0.0	0.0	0.0
21260
21264	0.0	0.0	0.0	0.0	0.0	0.0	20.0	10.0	25.0	0.0	0.0	0.0	0.0	0.0	0.0	0.0	0.0	0.0	20.0							0.0	0.0	40.0	40.0	40.0	0.0	41.0	47.0	0.0	0.0	0.0	0.0	0.0	0.0	40.0	0.0	0.0	41.0	0.0	21.0	40.0	0.0	0.0	41.0
21267	0.0	0.0	0.0	0.0	0.0	0.0	0.0	0.0	0.0	0.0	0.0	10.0	0.0	0.0	0.0	0.0	0.0	0.0	0.0							0.0	0.0	0.0	0.0	0.0	0.0	0.0	0.0	0.0	0.0	0.0	10.0	0.0	0.0	10.0	0.0	0.0	0.0	0.0	0.0	0.0	0.0	0.0	0.0
21268	0.0	0.0	0.0	0.0	0.0	0.0	0.0	0.0	0.0	0.0	0.0	0.0	0.0	0.0	0.0	0.0	0.0	0.0	30.0							0.0	0.0	0.0	0.0	0.0	0.0	0.0	0.0	0.0	0.0	0.0	0.0	0.0	0.0	0.0	0.0	0.0	0.0	0.0	0.0	0.0	0.0	0.0	0.0
21270	10.0	20.0	10.0	41.0	0.0	5.0	21.0	82.0	67.0	20.0	10.0	10.0	0.0	20.0	10.0	0.0	40.0	10.0	30.0							20.0	0.0	20.0	20.0	41.0	0.0	20.0	87.0	0.0	0.0	20.0	0.0	10.0	80.0	82.0	0.0	0.0	20.0	0.0	0.0	10.0	20.0	0.0	60.0
21272	0.0	0.0	10.0	0.0	0.0	0.0	0.0	0.0	0.0	0.0	0.0	10.0	0.0	0.0	0.0	0.0	0.0	0.0	0.0							0.0	0.0	0.0	0.0	0.0	0.0	0.0	0.0	0.0	0.0	0.0	0.0	0.0	0.0	0.0	0.0	0.0	0.0	0.0	0.0	10.0	0.0	0.0	0.0
21275	10.0	46.0	10.0	0.0	5.0	25.0	10.5	82.0	47.0	25.0	10.0	10.0	17.5	30.5	15.0	10.0	10.0	20.5	67.5							41.0	10.0	71.0	81.5	82.5	0.0	81.5	83.5	0.0	5.0	83.0	10.0	10.0	0.0	82.5	0.0	40.5	82.5	0.0	40.5	84.5	21.5	10.0	82.5
21276
21277	0.0	0.0	0.0	0.0	0.0	0.0	0.0	0.0	0.0	0.0	0.0	20.5	0.0	0.0	21.0	0.0	0.0	0.0	5.0							0.0	0.0	0.0	0.0	0.0	0.0	0.0	0.0	0.0	0.0	0.0	0.0	0.0	0.0	0.0	0.0	0.0	5.0	0.0	0.0	0.0	0.0	0.0	5.0
21278	0.0	0.0	0.0	0.0	0.0	0.0	0.0	0.0	0.0	0.0	0.0	0.0	0.0	0.0	0.0	0.0	0.0	0.0	0.0							0.0	0.0	0.0	0.0	0.0	0.0	0.0	0.0	0.0	0.0	0.0	0.0	0.0	0.0	0.0	0.0	0.0	0.0	0.0	0.0	0.0	0.0	0.0	0.0
21282	0.0	0.0	0.0	0.0	0.0	0.0	0.0	0.0	0.0	0.0	0.0	10.0	0.0	0.0	0.0	0.0	0.0	0.0	0.0							0.0	0.0	0.0	0.0	0.0	0.0	0.0	0.0	0.0	0.0	0.0	10.0	0.0	0.0	0.0	0.0	0.0	0.0	0.0	0.0	0.0	0.0	0.0	0.0
21283	10.0	20.0	10.0	41.0	5.0	5.0	41.0	41.0	25.0	41.0	10.0	10.0	55.0	81.0	10.0	0.0	41.0	0.0	61.0							41.0	0.0	0.0	0.0	0.0	40.0	20.0	41.0	0.0	42.0	41.0	20.0	10.0	42.0	42.0	0.0	20.0	20.0	0.0	0.0	10.0	20.0	20.0	20.0
21284	0.0	0.0	0.0	0.0	0.0	0.0	0.0	10.0	30.0	0.0	0.0	0.0	0.0	0.0	0.0	0.0	0.0	0.0	10.0							0.0	0.0	0.0	0.0	0.0	0.0	0.0	0.0	0.0	0.0	0.0	0.0	0.0	0.0	0.0	0.0	0.0	0.0	0.0	0.0	0.0	0.0	0.0	0.0
21286	0.0	0.0	0.0	0.0	0.0	0.0	0.0	0.0	5.0	0.0	0.0	30.5	0.0	0.0	22.0	0.0	0.0	0.0	5.0							0.0	0.0	0.0	0.0	0.0	0.0	0.0	5.0	0.0	0.0	0.0	0.0	0.0	0.0	0.0	0.0	0.0	0.0	0.0	0.0	5.0	0.0	0.0	0.0
21287	0.0	0.0	0.0	0.0	0.0	0.0	0.0	10.0	30.0	0.0	0.0	0.0	0.0	0.0	0.0	0.0	0.0	0.0	0.0							0.0	0.0	0.0	0.0	0.0	0.0	0.0	0.0	0.0	0.0	0.0	0.0	0.0	0.0	0.0	0.0	0.0	0.0	0.0	0.0	0.0	0.0	0.0	0.0
21288	0.0	0.0	0.0	0.0	0.0	0.0	0.0	0.0	5.0	0.0	0.0	5.0	0.0	5.0	0.0	0.0	0.0	0.0	0.0							0.0	0.0	0.0	0.0	0.0	0.0	0.0	0.0	0.0	0.0	0.0	0.0	0.0	0.0	0.0	0.0	0.0	0.0	0.0	0.0	5.0	0.0	0.0	0.0
21289	0.0	0.0	0.0	0.0	0.0	0.0	0.0	0.0	30.0	0.0	0.0	0.0	5.0	0.0	0.0	0.0	0.0	0.0	30.0							0.0	0.0	0.0	0.0	0.0	20.0	0.0	0.0	0.0	0.0	0.0	10.0	0.0	0.0	0.0	0.0	0.0	0.0	0.0	0.0	0.0	0.0	0.0	0.0
21290	10.0	0.0	0.0	0.0	0.0	0.0	0.0	0.0	0.0	0.0	0.0	0.0	0.0	0.0	0.0	0.0	0.0	0.0	0.0							0.0	0.0	0.0	0.0	0.0	0.0	0.0	0.0	0.0	0.0	0.0	0.0	0.0	0.0	0.0	0.0	0.0	0.0	0.0	0.0	0.0	0.0	0.0	0.0
21291	0.0	0.0	0.0	0.0	0.0	0.0	0.0	0.0	30.0	0.0	0.0	0.0	0.0	0.0	0.0	0.0	0.0	0.0	10.0							0.0	0.0	0.0	0.0	0.0	0.0	0.0	0.0	0.0	0.0	0.0	0.0	0.0	0.0	0.0	0.0	0.0	0.0	0.0	0.0	0.0	0.0	0.0	0.0
21292	0.0	0.0	0.0	0.0	0.0	0.0	0.0	0.0	0.0	0.0	0.0	10.0	0.0	0.0	0.0	0.0	0.0	0.0	0.0							0.0	0.0	0.0	0.0	0.0	0.0	0.0	0.0	0.0	0.0	0.0	0.0	0.0	0.0	0.0	0.0	0.0	0.0	0.0	0.0	0.0	0.0	0.0	0.0
21294	0.0	0.0	0.0	0.0	0.0	0.0	0.0	5.0	0.0	0.0	0.0	5.0	0.0	0.0	0.0	0.0	0.0	0.0	5.0							0.0	0.0	0.0	0.0	0.0	0.0	0.0	0.0	0.0	0.0	0.0	0.0	0.0	0.0	0.0	0.0	0.0	0.0	0.0	0.0	0.0	0.0	0.0	0.0
21296	0.0	0.0	0.0	0.0	0.0	0.0	0.0	0.0	0.0	0.0	0.0	0.0	0.0	0.0	0.0	0.0	0.0	0.0	0.0							0.0	0.0	0.0	0.0	0.0	0.0	0.0	0.0	0.0	0.0	0.0	0.0	0.0	0.0	0.0	0.0	0.0	0.0	0.0	0.0	0.0	0.0	0.0	0.0
21299	10.0	0.0	10.0	0.0	0.0	0.0	0.0	20.0	62.0	0.0	10.0	0.0	0.0	0.0	0.0	0.0	0.0	0.0	20.0							0.0	0.0	0.0	0.0	0.0	0.0	0.0	40.0	0.0	10.0	0.0	0.0	10.0	20.0	40.0	0.0	0.0	0.0	0.0	0.0	0.0	0.0	20.0	20.0
21301	10.0	41.0	10.0	41.0	5.0	5.0	41.0	41.0	25.0	81.0	10.0	10.0	56.0	81.0	5.0	41.0	42.0	20.0	25.0							41.0	0.0	41.0	41.0	10.0	0.0	41.0	42.0	0.0	0.0	81.0	20.0	10.0	42.0	41.0	0.0	41.0	41.0	0.0	41.0	41.0	40.0	41.0	41.0
21304	0.0	0.0	5.0	0.0	0.0	0.0	0.0	0.0	5.0	0.0	5.0	0.0	25.0	0.0	0.0	0.0	0.0	21.5	0.0							10.0	20.0	0.0	0.0	0.0	10.0	10.0	0.0	5.0	5.0	0.0	5.0	0.0	0.0	0.0	20.0	0.0	0.0	0.0	0.0	0.0	0.0	0.0	0.0
21305	0.0	0.0	0.0	0.0	0.0	0.0	0.0	0.0	5.0	0.0	0.0	40.5	0.0	0.0	15.0	0.0	0.0	0.0	0.0							0.0	0.0	0.0	0.0	0.0	0.0	0.0	0.0	0.0	0.0	0.0	0.0	0.0	0.0	0.0	0.0	0.0	0.0	0.0	0.0	0.0	0.0	0.0	0.0
21309	0.0	0.0	10.0	20.0	0.0	0.0	0.0	0.0	10.0	0.0	0.0	0.0	0.0	0.0	0.0	0.0	41.0	0.0	30.0							0.0	0.0	0.0	0.0	0.0	10.0	0.0	0.0	0.0	0.0	21.0	0.0	10.0	0.0	0.0	0.0	0.0	21.0	0.0	0.0	0.0	0.0	0.0	21.0
21311	5.0	10.0	5.0	10.0	0.0	0.0	0.0	0.0	0.0	20.5	5.0	31.0	40.0	0.0	61.0	0.0	15.5	0.0	33.5							10.0	0.0	0.0	0.0	20.0	40.5	0.0	0.0	0.0	10.0	20.0	30.5	10.0	30.5	0.0	0.0	0.0	10.0	5.0	0.0	41.0	10.0	0.0	10.0
21312	10.0	0.0	10.0	0.0	0.0	0.0	20.0	80.0	65.0	0.0	10.0	10.0	5.0	0.0	0.0	20.0	0.0	46.0	20.0							40.0	40.0	0.0	0.0	0.0	0.0	20.0	0.0	0.0	0.0	0.0	10.0	0.0	20.0	41.0	0.0	0.0	20.0	0.0	0.0	0.0	20.0	0.0	20.0
21314	10.0	41.5	10.0	41.0	5.0	5.0	31.0	82.5	68.5	40.5	10.0	10.0	57.5	81.0	20.0	30.0	22.0	0.0	27.5							40.5	0.0	20.0	20.5	41.0	0.0	20.0	10.0	0.0	0.0	30.5	10.0	10.0	42.5	42.0	0.0	20.0	72.0	5.0	10.0	5.0	30.0	10.0	82.0
21315	0.0	0.0	0.0	0.0	0.0	0.0	0.0	0.0	0.0	0.0	0.0	0.0	0.0	0.0	0.0	0.0	0.0	0.0	0.0							0.0	0.0	0.0	0.0	0.0	10.0	0.0	10.0	0.0	0.0	0.0	0.0	0.0	0.0	0.0	0.0	0.0	20.0	0.0	0.0	0.0	20.0	0.0	20.0
21316	0.0	0.0	0.0	0.0	0.0	0.0	10.0	10.0	43.0	0.0	15.0	10.0	41.0	0.0	20.0	0.0	15.5	15.0	45.0							0.0	0.0	0.0	0.0	0.0	40.0	0.0	50.5	0.0	10.0	0.0	0.0	0.0	30.5	41.0	0.0	0.0	10.0	0.0	0.0	0.0	0.0	10.0	20.0
21317	0.0	0.0	0.0	0.0	0.0	0.0	0.0	10.0	0.0	0.0	0.0	0.0	0.0	0.0	0.0	0.0	0.0	0.0	0.0							0.0	0.0	0.0	0.0	0.0	0.0	0.0	0.0	0.0	0.0	0.0	0.0	0.0	0.0	0.0	0.0	0.0	0.0	0.0	0.0	0.0	0.0	0.0	0.0
21318	0.0	0.0	0.0	0.0	0.0	0.0	0.0	0.0	0.0	0.0	0.0	0.0	0.0	0.0	0.0	0.0	0.0	0.0	0.0							0.0	0.0	0.0	0.0	0.0	0.0	0.0	0.0	0.0	0.0	0.0	0.0	0.0	0.0	0.0	0.0	0.0	0.0	0.0	0.0	0.0	0.0	0.0	0.0
21319	10.0	10.0	0.0	0.0	0.0	0.0	0.0	0.0	0.0	0.0	0.0	0.0	0.0	0.0	0.0	0.0	0.0	0.0	10.0							0.0	0.0	0.0	0.0	0.0	0.0	0.0	0.0	0.0	0.0	0.0	0.0	0.0	0.0	0.0	0.0	0.0	0.0	0.0	0.0	0.0	0.0	0.0	0.0
21320	0.0	20.0	0.0	20.0	0.0	0.0	0.0	10.0	62.0	0.0	10.0	0.0	5.0	0.0	10.0	0.0	41.0	30.0	62.0							20.0	0.0	0.0	0.0	0.0	41.0	20.0	83.0	0.0	10.0	0.0	0.0	10.0	20.0	81.0	0.0	0.0	20.0	0.0	0.0	10.0	20.0	0.0	20.0
21321	5.0	5.0	10.0	0.0	0.0	0.0	0.0	10.0	47.5	0.0	0.0	5.0	0.0	0.0	2.5	0.0	0.0	0.0	0.0							10.0	0.0	0.0	10.0	0.0	0.0	0.0	5.0	0.0	0.0	0.0	5.0	5.0	0.0	5.0	0.0	0.0	0.0	0.0	0.0	0.0	0.0	0.0	0.0
21322	10.0	20.0	10.0	0.0	0.0	0.0	41.0	90.0	84.0	10.0	10.0	10.0	75.0	89.0	20.0	10.0	92.0	10.0	82.0	21.0	83.0	0.0	92.0	86.0	0.0	87.0	81.0	88.0	88.0	94.0	0.0	89.0	92.0	0.0	20.0	20.0	10.0	10.0	10.0	94.0	0.0	86.0	89.0	0.0	27.0	91.0	61.0	20.0	90.0
21327
21328	0.0	0.0	0.0	0.0	0.0	0.0	0.0	0.0	0.0	0.0	0.0	0.0	0.0	0.0	0.0	0.0	0.0	0.0	10.0							0.0	0.0	0.0	0.0	0.0	0.0	0.0	0.0	0.0	0.0	0.0	0.0	0.0	0.0	0.0	0.0	0.0	0.0	0.0	0.0	0.0	0.0	0.0	0.0
21330	0.0	0.0	10.0	0.0	0.0	53.0	0.0	0.0	0.0	0.0	0.0	0.0	0.0	0.0	0.0	0.0	0.0	0.0	0.0							0.0	0.0	0.0	0.0	0.0	0.0	0.0	10.0	0.0	0.0	0.0	0.0	0.0	0.0	0.0	0.0	0.0	0.0	0.0	0.0	0.0	0.0	0.0	0.0
21331	0.0	20.0	84.0	20.0	0.0	53.0	0.0	0.0	25.0	0.0	20.0	10.0	30.0	20.0	20.0	0.0	0.0	30.0	10.0							0.0	0.0	0.0	0.0	0.0	0.0	0.0	0.0	0.0	0.0	41.0	0.0	0.0	0.0	0.0	0.0	0.0	0.0	0.0	0.0	0.0	0.0	0.0	0.0
21332	10.0	20.0	10.0	10.0	5.0	5.0	85.0	90.0	25.0	42.0	10.0	10.0	30.0	90.0	20.0	20.0	91.0	10.0	85.0							88.0	83.0	89.0	90.0	94.0	0.0	88.0	93.0	0.0	22.0	89.0	10.0	10.0	41.0	94.0	0.0	87.0	89.0	0.0	89.0	91.0	86.0	41.0	89.0
21333	10.0	84.0	10.0	20.0	5.0	5.0	24.0	87.0	25.0	82.0	10.0	10.0	30.0	84.0	20.0	10.0	86.0	30.0	78.0							86.0	81.0	85.0	86.0	88.0	0.0	85.0	88.0	0.0	0.0	86.0	10.0	10.0	42.0	89.0	0.0	83.0	85.0	0.0	84.0	88.0	83.0	22.0	86.0
21334	0.0	0.0	0.0	0.0	0.0	0.0	0.0	5.0	0.0	0.0	5.0	0.0	0.0	0.0	15.0	0.0	0.0	0.0	0.0							0.0	0.0	0.0	0.0	0.0	0.0	0.0	5.0	0.0	0.0	0.0	0.0	0.0	0.0	0.0	0.0	0.0	0.0	0.0	0.0	0.0	0.0	0.0	0.0
21335	0.0	0.0	0.0	0.0	0.0	0.0	0.0	0.0	0.0	0.0	0.0	0.0	0.0	0.0	0.0	0.0	0.0	0.0	0.0							0.0	0.0	0.0	0.0	0.0	0.0	0.0	0.0	0.0	0.0	0.0	0.0	0.0	0.0	0.0	0.0	0.0	0.0	0.0	0.0	0.0	0.0	0.0	0.0
21336	0.0	0.0	0.0	0.0	0.0	0.0	0.0	0.0	0.0	0.0	0.0	20.0	0.0	0.0	47.0	0.0	0.0	0.0	0.0							0.0	0.0	0.0	0.0	0.0	0.0	0.0	0.0	0.0	0.0	0.0	0.0	0.0	0.0	0.0	0.0	0.0	0.0	0.0	0.0	0.0	0.0	0.0	0.0
21337	0.0	0.0	0.0	0.0	0.0	0.0	0.0	0.0	20.0	0.0	0.0	0.0	0.0	0.0	0.0	0.0	0.0	45.0	20.0							0.0	40.0	0.0	0.0	0.0	81.0	0.0	0.0	40.0	0.0	0.0	0.0	0.0	0.0	0.0	41.0	0.0	20.0	0.0	0.0	0.0	20.0	0.0	20.0
21338	0.0	0.0	0.0	10.0	0.0	0.0	0.0	0.0	0.0	0.0	0.0	5.0	0.0	0.0	0.0	0.0	0.0	0.0	0.0							0.0	0.0	0.0	0.0	0.0	0.0	0.0	0.0	0.0	0.0	0.0	0.0	0.0	0.0	0.0	0.0	0.0	0.0	0.0	0.0	0.0	0.0	0.0	0.0
21339	10.0	20.0	0.0	20.0	0.0	0.0	0.0	10.0	0.0	20.0	10.0	10.0	0.0	20.0	0.0	0.0	10.0	0.0	0.0	0.0	0.0	0.0	0.0	0.0	0.0	0.0	0.0	0.0	0.0	21.0	0.0	0.0	86.0	0.0	0.0	20.0	20.0	10.0	0.0	20.0	0.0	0.0	21.0	0.0	0.0	0.0	0.0	0.0	21.0
21340	0.0	0.0	0.0	0.0	0.0	0.0	0.0	0.0	0.0	0.0	0.0	0.0	0.0	0.0	0.0	0.0	0.0	0.0	0.0							0.0	0.0	0.0	0.0	0.0	0.0	0.0	0.0	0.0	0.0	0.0	0.0	0.0	0.0	0.0	0.0	0.0	0.0	0.0	0.0	0.0	0.0	0.0	0.0
21341	10.0	81.0	10.0	81.0	5.0	5.0	83.0	85.0	25.0	82.0	10.0	10.0	5.0	82.0	5.0	41.0	0.0	20.0	10.0							40.0	0.0	41.0	41.0	81.0	0.0	40.0	41.0	0.0	82.0	83.0	10.0	10.0	81.0	83.0	0.0	41.0	41.0	0.0	41.0	42.0	40.0	41.0	41.0
21342	10.0	20.0	10.0	41.0	0.0	5.0	41.0	84.0	72.0	41.0	10.0	10.0	0.0	20.0	20.0	20.0	40.0	0.0	62.0							80.0	0.0	20.0	20.0	10.0	0.0	20.0	82.0	0.0	0.0	81.0	20.0	10.0	40.0	83.0	0.0	20.0	41.0	0.0	0.0	41.0	20.0	0.0	41.0
21343	0.0	0.0	0.0	0.0	0.0	0.0	0.0	0.0	0.0	10.0	0.0	0.0	0.0	0.0	0.0	0.0	0.0	0.0	5.0							0.0	0.0	0.0	0.0	0.0	0.0	0.0	0.0	0.0	5.0	0.0	0.0	0.0	0.0	0.0	0.0	0.0	0.0	0.0	0.0	0.0	0.0	0.0	0.0
21344	0.0	20.0	10.0	0.0	0.0	0.0	0.0	0.0	10.0	0.0	10.0	10.0	0.0	20.0	0.0	0.0	0.0	30.0	20.0	0.0	10.0	0.0	0.0	0.0	0.0	20.0	20.0	0.0	0.0	0.0	40.0	0.0	21.0	0.0	0.0	0.0	10.0	0.0	0.0	0.0	0.0	0.0	0.0	0.0	10.0	0.0	0.0	0.0	20.0
21346	5.0	0.0	5.0	10.0	0.0	0.0	0.0	0.0	15.0	0.0	10.0	10.0	52.5	50.5	20.0	0.0	0.0	5.0	17.5							30.0	0.0	0.0	30.5	26.0	0.0	10.0	20.0	0.0	0.0	11.0	21.0	0.0	0.0	61.5	0.0	0.0	0.0	0.0	0.0	0.0	0.0	0.0	0.0
21347	0.0	0.0	0.0	0.0	0.0	0.0	0.0	0.0	0.0	0.0	0.0	0.0	0.0	0.0	5.0	0.0	0.0	0.0	0.0							0.0	0.0	0.0	0.0	0.0	0.0	0.0	0.0	0.0	0.0	0.0	0.0	0.0	0.0	0.0	0.0	0.0	0.0	0.0	0.0	0.0	0.0	0.0	0.0
21348	0.0	0.0	0.0	0.0	0.0	0.0	0.0	0.0	0.0	0.0	0.0	5.0	0.0	0.0	0.0	0.0	0.0	0.0	5.0							0.0	0.0	0.0	0.0	0.0	0.0	0.0	30.5	0.0	0.0	0.0	0.0	0.0	0.0	0.0	0.0	0.0	0.0	0.0	0.0	0.0	0.0	0.0	0.0
21351	0.0	0.0	0.0	0.0	0.0	0.0	0.0	0.0	0.0	0.0	0.0	0.0	0.0	0.0	0.0	0.0	0.0	0.0	0.0							0.0	0.0	0.0	0.0	0.0	0.0	0.0	0.0	0.0	0.0	0.0	0.0	0.0	0.0	0.0	0.0	0.0	10.0	0.0	0.0	0.0	0.0	0.0	10.0
21354	0.0	0.0	10.0	20.0	0.0	5.0	0.0	41.0	30.0	0.0	10.0	10.0	49.0	0.0	0.0	0.0	0.0	5.0	5.0							0.0	0.0	0.0	0.0	0.0	0.0	0.0	10.0	0.0	0.0	20.0	20.0	10.0	0.0	0.0	0.0	0.0	10.0	0.0	0.0	0.0	0.0	0.0	0.0
21356	5.0	0.0	5.0	0.0	0.0	0.0	0.0	0.0	0.0	0.0	0.0	0.0	0.0	0.0	0.0	0.0	0.0	5.0	5.0							0.0	0.0	0.0	0.0	0.0	0.0	0.0	0.0	0.0	0.0	0.0	0.0	0.0	0.0	0.0	0.0	0.0	0.0	0.0	0.0	0.0	0.0	0.0	0.0
21358	0.0	0.0	0.0	0.0	0.0	0.0	0.0	0.0	0.0	0.0	0.0	0.0	0.0	0.0	0.0	0.0	0.0	0.0	0.0							0.0	0.0	0.0	0.0	0.0	0.0	0.0	0.0	0.0	0.0	0.0	0.0	0.0	0.0	0.0	0.0	0.0	0.0	0.0	0.0	0.0	0.0	0.0	0.0
21359	0.0	0.0	0.0	0.0	0.0	0.0	0.0	0.0	0.0	0.0	0.0	0.0	0.0	0.0	0.0	0.0	0.0	0.0	0.0							0.0	0.0	0.0	0.0	0.0	0.0	0.0	0.0	0.0	0.0	0.0	0.0	0.0	0.0	0.0	0.0	0.0	0.0	0.0	0.0	0.0	0.0	0.0	0.0
21360	0.0	0.0	0.0	0.0	0.0	0.0	0.0	0.0	30.0	0.0	0.0	0.0	0.0	0.0	30.0	0.0	0.0	0.0	10.0							0.0	0.0	0.0	0.0	0.0	0.0	0.0	0.0	0.0	0.0	0.0	0.0	0.0	0.0	0.0	10.0	0.0	0.0	0.0	0.0	0.0	0.0	0.0	0.0
21362	0.0	0.0	10.0	0.0	0.0	0.0	0.0	0.0	0.0	0.0	0.0	0.0	0.0	0.0	0.0	0.0	0.0	0.0	0.0							0.0	0.0	0.0	0.0	0.0	0.0	0.0	0.0	0.0	0.0	0.0	0.0	0.0	0.0	0.0	0.0	0.0	0.0	0.0	0.0	0.0	0.0	0.0	0.0
21363	0.0	0.0	0.0	0.0	0.0	0.0	0.0	0.0	20.0	0.0	0.0	10.0	0.0	0.0	0.0	0.0	0.0	30.0	20.0							0.0	0.0	0.0	0.0	0.0	0.0	0.0	0.0	0.0	0.0	0.0	0.0	0.0	0.0	0.0	0.0	0.0	0.0	0.0	0.0	0.0	0.0	0.0	20.0
21364	0.0	0.0	0.0	10.0	0.0	0.0	0.0	0.0	0.0	0.0	0.0	0.0	0.0	0.0	0.0	0.0	0.0	0.0	0.0							0.0	0.0	0.0	0.0	0.0	0.0	0.0	25.0	0.0	0.0	0.0	5.0	0.0	0.0	5.0	0.0	0.0	0.0	0.0	0.0	0.0	0.0	0.0	0.0
21365	0.0	0.0	0.0	0.0	0.0	0.0	0.0	0.0	20.0	0.0	0.0	10.0	0.0	0.0	0.0	0.0	0.0	41.0	20.0							0.0	10.0	0.0	0.0	0.0	83.0	0.0	0.0	0.0	0.0	0.0	0.0	0.0	0.0	0.0	41.0	0.0	0.0	0.0	0.0	0.0	0.0	0.0	0.0
21366	0.0	0.0	0.0	0.0	0.0	0.0	0.0	0.0	0.0	0.0	0.0	0.0	0.0	0.0	0.0	0.0	0.0	0.0	0.0							0.0	0.0	0.0	0.0	0.0	0.0	0.0	0.0	0.0	0.0	0.0	0.0	0.0	0.0	0.0	0.0	0.0	0.0	0.0	0.0	0.0	0.0	0.0	0.0
21367	10.0	20.0	10.0	20.0	5.0	5.0	41.0	41.0	25.0	40.0	10.0	10.0	55.0	81.0	5.0	40.0	42.0	20.0	25.0							40.0	0.0	20.0	20.0	10.0	0.0	41.0	0.0	0.0	0.0	41.0	20.0	10.0	42.0	41.0	0.0	41.0	40.0	0.0	41.0	43.0	40.0	40.0	41.0
21368	10.0	20.0	10.0	20.0	5.0	5.0	41.0	41.0	25.0	41.0	10.0	10.0	56.0	81.0	20.0	0.0	10.0	5.0	61.0							20.0	0.0	0.0	0.0	0.0	81.0	41.0	42.0	0.0	81.0	81.0	42.0	10.0	42.0	42.0	0.0	20.0	20.0	0.0	0.0	43.0	41.0	20.0	20.0
21371	0.0	0.0	0.0	0.0	0.0	0.0	0.0	0.0	0.0	0.0	0.0	0.0	0.0	0.0	0.0	0.0	0.0	10.0	10.0							0.0	0.0	0.0	0.0	0.0	0.0	0.0	0.0	0.0	0.0	0.0	0.0	0.0	0.0	0.0	0.0	0.0	0.0	0.0	0.0	0.0	0.0	0.0	0.0
21372	0.0	0.0	0.0	0.0	0.0	0.0	0.0	0.0	20.0	0.0	10.0	20.0	0.0	0.0	30.0	0.0	0.0	50.0	20.0							40.0	83.0	0.0	20.0	0.0	83.0	41.0	0.0	43.0	10.0	0.0	10.0	0.0	0.0	0.0	86.0	0.0	20.0	0.0	0.0	0.0	20.0	20.0	21.0
21373	10.0	0.0	41.0	0.0	30.0	30.0	0.0	0.0	25.0	0.0	20.0	10.0	30.0	0.0	30.0	0.0	0.0	30.0	20.0							20.0	40.0	10.0	0.0	0.0	20.0	0.0	0.0	10.0	0.0	0.0	10.0	40.0	20.0	80.0	0.0	0.0	20.0	0.0	0.0	0.0	0.0	0.0	60.0
21374	10.0	10.0	0.0	0.0	0.0	0.0	0.0	0.0	0.0	0.0	0.0	10.0	0.0	0.0	0.0	0.0	0.0	0.0	10.0							0.0	0.0	0.0	0.0	0.0	0.0	0.0	0.0	0.0	0.0	0.0	0.0	0.0	0.0	0.0	0.0	0.0	0.0	0.0	0.0	0.0	0.0	0.0	0.0
21375	0.0	0.0	0.0	0.0	0.0	0.0	0.0	0.0	0.0	0.0	0.0	0.0	0.0	0.0	0.0	0.0	0.0	0.0	0.0							0.0	0.0	0.0	0.0	0.0	0.0	0.0	0.0	0.0	0.0	0.0	0.0	0.0	0.0	0.0	0.0	0.0	0.0	0.0	0.0	0.0	0.0	0.0	0.0
21377	0.0	0.0	0.0	0.0	0.0	0.0	0.0	0.0	10.0	0.0	0.0	20.0	0.0	0.0	5.0	0.0	0.0	0.0	0.0							0.0	0.0	0.0	0.0	0.0	0.0	0.0	0.0	0.0	0.0	0.0	0.0	0.0	0.0	0.0	0.0	0.0	0.0	0.0	0.0	0.0	0.0	0.0	0.0
21378	0.0	0.0	0.0	0.0	0.0	0.0	0.0	0.0	0.0	0.0	0.0	10.5	15.0	0.0	22.0	0.0	0.0	2.5	5.0							0.0	0.0	0.0	0.0	0.0	5.0	0.0	0.0	0.0	5.0	0.0	0.0	0.0	0.0	0.0	0.0	0.0	0.0	0.0	0.0	0.0	0.0	0.0	5.0
21379	0.0	0.0	10.0	0.0	0.0	0.0	0.0	0.0	0.0	0.0	0.0	42.0	0.0	0.0	44.0	0.0	0.0	0.0	0.0							0.0	0.0	0.0	0.0	0.0	0.0	0.0	0.0	0.0	0.0	0.0	0.0	0.0	0.0	0.0	0.0	0.0	0.0	0.0	0.0	10.0	0.0	0.0	0.0
21380	0.0	0.0	0.0	0.0	0.0	0.0	0.0	0.0	0.0	0.0	0.0	0.0	0.0	0.0	0.0	0.0	0.0	0.0	0.0							0.0	0.0	0.0	0.0	0.0	0.0	0.0	0.0	0.0	0.0	0.0	0.0	0.0	0.0	0.0	0.0	0.0	0.0	0.0	0.0	0.0	0.0	0.0	0.0
21381	0.0	0.0	0.0	0.0	0.0	0.0	0.0	0.0	0.0	0.0	0.0	0.0	0.0	0.0	0.0	0.0	0.0	0.0	0.0							0.0	0.0	0.0	0.0	0.0	0.0	0.0	0.0	0.0	0.0	0.0	0.0	0.0	0.0	0.0	0.0	0.0	0.0	0.0	0.0	0.0	0.0	0.0	0.0
21383	0.0	0.0	10.0	0.0	0.0	0.0	0.0	0.0	0.0	0.0	0.0	0.0	0.0	0.0	0.0	0.0	0.0	0.0	0.0							0.0	0.0	0.0	0.0	0.0	0.0	0.0	0.0	0.0	0.0	0.0	0.0	0.0	0.0	0.0	0.0	0.0	0.0	0.0	0.0	0.0	0.0	0.0	0.0
21384	0.0	10.0	0.0	0.0	0.0	0.0	0.0	0.0	0.0	0.0	0.0	0.0	0.0	0.0	0.0	0.0	0.0	0.0	10.0							0.0	0.0	0.0	0.0	10.0	0.0	0.0	0.0	0.0	0.0	0.0	0.0	0.0	0.0	0.0	0.0	0.0	0.0	0.0	0.0	0.0	0.0	0.0	0.0
21385	10.0	0.0	10.0	10.0	0.0	12.5	40.5	83.0	48.5	0.0	10.0	10.0	43.0	10.0	20.0	60.5	81.5	20.0	25.0							40.0	61.5	40.5	70.5	82.0	0.0	60.0	42.5	0.0	81.5	82.5	40.5	10.0	50.5	40.0	0.0	60.5	83.0	0.0	60.5	82.0	83.0	20.5	83.0
21386	0.0	0.0	0.0	0.0	0.0	0.0	0.0	5.0	15.0	0.0	0.0	15.0	0.0	10.0	20.0	0.0	0.0	2.5	0.0							0.0	0.0	0.0	0.0	0.0	10.0	0.0	5.0	0.0	0.0	0.0	10.0	0.0	0.0	0.0	5.0	0.0	0.0	0.0	0.0	0.0	0.0	0.0	0.0
21387	0.0	0.0	0.0	0.0	0.0	0.0	0.0	0.0	0.0	0.0	0.0	0.0	0.0	0.0	0.0	0.0	10.0	0.0	30.0							0.0	0.0	0.0	0.0	0.0	0.0	0.0	0.0	0.0	0.0	0.0	0.0	0.0	0.0	0.0	0.0	0.0	0.0	0.0	0.0	0.0	0.0	0.0	0.0
21388	0.0	10.0	0.0	10.0	0.0	0.0	0.0	0.0	0.0	0.0	0.0	25.0	0.0	0.0	15.0	0.0	0.0	0.0	0.0							0.0	0.0	0.0	0.0	0.0	0.0	0.0	0.0	0.0	0.0	0.0	0.0	0.0	0.0	0.0	0.0	0.0	30.5	0.0	0.0	0.0	10.0	0.0	30.5
21389	10.0	0.0	10.0	20.0	0.0	5.0	0.0	0.0	0.0	0.0	0.0	0.0	0.0	0.0	0.0	0.0	0.0	0.0	0.0							0.0	0.0	0.0	0.0	0.0	0.0	0.0	0.0	0.0	0.0	0.0	0.0	10.0	0.0	0.0	0.0	0.0	0.0	0.0	0.0	0.0	0.0	0.0	0.0
21390	0.0	0.0	0.0	0.0	0.0	0.0	0.0	0.0	2.5	0.0	0.0	5.0	0.0	0.0	0.0	0.0	0.0	0.0	0.0							0.0	0.0	0.0	0.0	0.0	0.0	0.0	0.0	0.0	0.0	0.0	0.0	0.0	0.0	0.0	0.0	0.0	0.0	0.0	0.0	0.0	0.0	0.0	0.0
21391	5.0	0.0	5.0	10.0	0.0	0.0	0.0	45.5	48.5	0.0	10.0	10.0	15.0	0.0	20.0	10.0	0.0	0.0	0.0							10.0	0.0	10.0	10.0	40.5	60.5	0.0	0.0	0.0	61.0	10.0	10.0	0.0	20.0	0.0	0.0	0.0	11.5	0.0	0.0	0.0	10.0	0.0	11.5
21392	0.0	0.0	0.0	0.0	0.0	0.0	0.0	0.0	0.0	0.0	0.0	10.0	0.0	0.0	0.0	0.0	0.0	0.0	5.0							0.0	0.0	0.0	0.0	0.0	0.0	0.0	0.0	0.0	0.0	0.0	0.0	0.0	0.0	0.0	0.0	0.0	0.0	0.0	0.0	0.0	0.0	0.0	0.0
21393	0.0	0.0	0.0	0.0	0.0	0.0	0.0	0.0	0.0	0.0	0.0	15.0	0.0	0.0	15.0	0.0	5.0	0.0	15.0							0.0	0.0	0.0	0.0	0.0	0.0	0.0	0.0	0.0	0.0	0.0	0.0	0.0	0.0	0.0	0.0	0.0	0.0	0.0	0.0	0.0	0.0	0.0	0.0
21395	0.0	0.0	0.0	0.0	0.0	0.0	0.0	0.0	0.0	10.0	0.0	10.0	0.0	0.0	2.5	0.0	0.0	0.0	0.0							0.0	0.0	0.0	0.0	0.0	10.0	0.0	5.0	0.0	82.0	0.0	0.0	5.0	0.0	0.0	5.0	0.0	0.0	22.5	0.0	0.0	10.0	0.0	0.0
21396	0.0	10.0	0.0	0.0	0.0	0.0	0.0	0.0	0.0	0.0	0.0	0.0	0.0	0.0	0.0	0.0	0.0	0.0	0.0							0.0	0.0	0.0	0.0	0.0	0.0	0.0	0.0	0.0	0.0	0.0	0.0	0.0	0.0	0.0	0.0	0.0	0.0	0.0	0.0	0.0	0.0	0.0	0.0
21397	0.0	0.0	0.0	0.0	0.0	0.0	0.0	0.0	0.0	0.0	0.0	10.0	0.0	0.0	5.0	0.0	0.0	0.0	0.0							0.0	0.0	0.0	0.0	0.0	0.0	0.0	0.0	0.0	0.0	0.0	0.0	0.0	0.0	0.0	0.0	0.0	0.0	0.0	0.0	0.0	21.0	0.0	0.0
21398	0.0	10.0	0.0	0.0	0.0	0.0	0.0	0.0	10.0	0.0	0.0	0.0	0.0	0.0	0.0	0.0	0.0	0.0	10.0							0.0	0.0	0.0	0.0	0.0	0.0	0.0	0.0	0.0	0.0	0.0	0.0	0.0	0.0	0.0	0.0	0.0	0.0	0.0	0.0	0.0	0.0	0.0	0.0
21402	0.0	0.0	0.0	5.0	0.0	0.0	0.0	0.0	0.0	0.0	0.0	0.0	0.0	0.0	0.0	0.0	0.0	0.0	0.0							0.0	0.0	0.0	0.0	0.0	0.0	0.0	0.0	0.0	0.0	0.0	0.0	0.0	0.0	0.0	0.0	0.0	0.0	0.0	0.0	0.0	0.0	0.0	0.0
21403	0.0	0.0	5.0	0.0	0.0	0.0	0.0	5.0	0.0	0.0	5.0	5.0	0.0	0.0	0.0	0.0	0.0	0.0	5.0							0.0	0.0	10.0	0.0	20.0	0.0	0.0	0.0	0.0	0.0	10.0	0.0	0.0	0.0	10.5	0.0	0.0	10.5	5.0	0.0	5.0	0.0	0.0	10.5
21404	0.0	0.0	0.0	0.0	0.0	0.0	0.0	0.0	5.0	0.0	0.0	0.0	0.0	0.0	0.0	0.0	0.0	0.0	5.0							0.0	0.0	0.0	0.0	0.0	0.0	0.0	0.0	0.0	0.0	0.0	0.0	0.0	0.0	0.0	0.0	0.0	31.0	0.0	0.0	0.0	10.5	0.0	30.5
21405	0.0	0.0	0.0	20.0	0.0	0.0	0.0	10.0	30.0	0.0	0.0	81.0	0.0	20.0	45.0	0.0	0.0	0.0	0.0							0.0	0.0	0.0	0.0	0.0	40.0	0.0	0.0	0.0	21.0	40.0	0.0	0.0	20.0	0.0	0.0	0.0	0.0	0.0	0.0	0.0	0.0	0.0	0.0
21408	10.0	45.0	10.0	82.0	5.0	52.0	91.0	95.0	25.0	85.0	10.0	10.0	58.0	92.0	66.0	84.0	95.0	20.0	87.0							90.0	83.0	20.0	91.0	98.0	0.0	90.0	100.0	0.0	10.0	20.0	89.0	10.0	90.0	99.0	0.0	20.0	93.0	0.0	20.0	100.0	92.0	82.0	93.0
21409	10.0	87.0	10.0	20.0	5.0	46.0	90.0	91.0	25.0	44.0	10.0	10.0	56.0	88.0	66.0	83.0	94.0	20.0	90.0							88.0	82.0	88.0	88.0	93.0	0.0	89.0	94.0	0.0	66.0	89.0	44.0	10.0	82.0	93.0	0.0	89.0	89.0	0.0	90.0	100.0	90.0	88.0	91.0
21410	10.0	0.0	0.0	0.0	0.0	0.0	0.0	0.0	0.0	0.0	10.0	0.0	65.0	20.0	0.0	0.0	0.0	0.0	30.0							20.0	0.0	20.0	20.0	0.0	0.0	20.0	0.0	0.0	0.0	0.0	0.0	0.0	0.0	0.0	0.0	0.0	20.0	0.0	0.0	0.0	20.0	0.0	20.0
21411	0.0	0.0	0.0	0.0	0.0	0.0	0.0	0.0	0.0	0.0	10.0	5.0	15.0	0.0	0.0	0.0	5.0	0.0	2.5							0.0	0.0	0.0	0.0	0.0	0.0	0.0	41.5	10.0	41.0	0.0	0.0	0.0	0.0	0.0	0.0	0.0	0.0	0.0	0.0	0.0	0.0	0.0	0.0
21413	10.0	0.0	10.0	0.0	0.0	0.0	10.0	60.5	47.0	0.0	5.0	10.0	0.0	10.0	20.0	0.0	0.0	0.0	5.0							40.0	0.0	20.0	20.0	5.0	10.0	10.0	41.0	0.0	5.0	0.0	0.0	10.0	21.0	40.5	0.0	0.0	30.0	0.0	0.0	0.0	30.5	0.0	30.0
21414	5.0	0.0	5.0	0.0	0.0	0.0	0.0	0.0	0.0	0.0	0.0	0.0	0.0	0.0	0.0	0.0	0.0	0.0	0.0							0.0	0.0	0.0	0.0	0.0	0.0	0.0	5.0	0.0	0.0	0.0	0.0	0.0	0.0	0.0	0.0	0.0	0.0	0.0	10.0	0.0	0.0	0.0	10.0
21415	0.0	0.0	0.0	0.0	0.0	0.0	0.0	0.0	0.0	0.0	0.0	0.0	0.0	0.0	0.0	0.0	0.0	0.0	5.0							0.0	0.0	0.0	0.0	0.0	0.0	0.0	0.0	0.0	5.0	0.0	0.0	0.0	0.0	0.0	0.0	0.0	0.0	0.0	0.0	0.0	0.0	0.0	0.0
21418	0.0	0.0	0.0	0.0	0.0	0.0	0.0	0.0	0.0	0.0	0.0	0.0	0.0	0.0	0.0	0.0	0.0	0.0	0.0							0.0	0.0	0.0	0.0	0.0	40.0	0.0	46.0	0.0	0.0	0.0	0.0	0.0	0.0	0.0	0.0	0.0	0.0	0.0	0.0	0.0	0.0	0.0	0.0
21419	0.0	0.0	0.0	0.0	0.0	0.0	0.0	0.0	0.0	0.0	0.0	0.0	0.0	0.0	0.0	0.0	0.0	0.0	0.0							0.0	0.0	0.0	0.0	0.0	0.0	0.0	12.5	0.0	5.0	0.0	0.0	0.0	0.0	0.0	0.0	0.0	5.0	0.0	0.0	0.0	0.0	0.0	5.0
21424	0.0	0.0	0.0	0.0	0.0	0.0	0.0	0.0	5.0	0.0	0.0	0.0	0.0	0.0	0.0	0.0	0.0	0.0	5.0							0.0	0.0	0.0	0.0	0.0	0.0	0.0	0.0	0.0	0.0	0.0	0.0	0.0	0.0	0.0	0.0	0.0	0.0	0.0	0.0	0.0	0.0	0.0	0.0
21425
21426	0.0	0.0	0.0	0.0	0.0	0.0	0.0	0.0	37.0	0.0	0.0	5.0	2.5	0.0	10.0	0.0	0.0	15.0	12.5							0.0	0.0	0.0	0.0	0.0	0.0	0.0	0.0	0.0	0.0	0.0	0.0	0.0	0.0	0.0	0.0	0.0	0.0	0.0	0.0	0.0	0.0	0.0	0.0
21427	0.0	0.0	0.0	0.0	0.0	0.0	0.0	0.0	0.0	0.0	0.0	0.0	0.0	0.0	0.0	0.0	0.0	0.0	0.0							0.0	0.0	0.0	0.0	0.0	0.0	0.0	0.0	0.0	0.0	0.0	0.0	0.0	0.0	0.0	0.0	0.0	0.0	0.0	0.0	0.0	0.0	0.0	0.0
21431	0.0	0.0	20.0	0.0	0.0	0.0	0.0	0.0	0.0	0.0	0.0	0.0	0.0	0.0	0.0	0.0	0.0	0.0	10.0							0.0	0.0	0.0	0.0	0.0	0.0	0.0	0.0	0.0	0.0	0.0	0.0	0.0	0.0	0.0	0.0	0.0	0.0	0.0	0.0	0.0	0.0	0.0	0.0
21437	0.0	0.0	0.0	0.0	0.0	0.0	0.0	0.0	0.0	0.0	0.0	0.0	0.0	0.0	0.0	0.0	0.0	0.0	0.0							0.0	0.0	0.0	0.0	0.0	0.0	0.0	0.0	0.0	0.0	0.0	0.0	0.0	0.0	0.0	0.0	0.0	0.0	0.0	0.0	0.0	0.0	0.0	0.0
21438	0.0	0.0	0.0	0.0	0.0	0.0	0.0	0.0	0.0	0.0	0.0	0.0	0.0	0.0	0.0	0.0	10.0	0.0	5.0							0.0	0.0	0.0	0.0	0.0	0.0	0.0	0.0	0.0	0.0	0.0	0.0	0.0	0.0	0.0	0.0	0.0	0.0	0.0	0.0	0.0	0.0	0.0	0.0
21440	0.0	0.0	5.0	0.0	0.0	0.0	0.0	5.0	0.0	0.0	0.0	10.0	0.0	0.0	17.5	0.0	5.0	0.0	5.0							0.0	0.0	0.0	0.0	0.0	0.0	0.0	5.0	0.0	0.0	0.0	0.0	0.0	5.0	0.0	0.0	0.0	0.0	0.0	0.0	0.0	0.0	0.0	0.0
21442	0.0	0.0	0.0	0.0	0.0	0.0	0.0	0.0	0.0	0.0	0.0	0.0	0.0	0.0	0.0	0.0	0.0	0.0	0.0							0.0	0.0	0.0	0.0	0.0	0.0	0.0	0.0	0.0	0.0	0.0	0.0	0.0	0.0	0.0	0.0	0.0	0.0	0.0	0.0	0.0	0.0	0.0	0.0
21446	0.0	0.0	0.0	0.0	0.0	0.0	0.0	0.0	10.0	0.0	0.0	20.0	0.0	0.0	0.0	0.0	0.0	0.0	10.0							0.0	0.0	0.0	0.0	0.0	0.0	0.0	0.0	0.0	0.0	0.0	0.0	0.0	0.0	0.0	0.0	0.0	0.0	0.0	0.0	0.0	0.0	0.0	0.0
21448	0.0	10.0	0.0	0.0	0.0	0.0	0.0	0.0	0.0	0.0	0.0	0.0	0.0	0.0	0.0	0.0	0.0	0.0	0.0							0.0	0.0	0.0	0.0	0.0	0.0	0.0	0.0	0.0	0.0	0.0	0.0	0.0	0.0	0.0	0.0	0.0	0.0	0.0	0.0	0.0	0.0	0.0	0.0
21450							0.0	0.0	20.0	0.0	10.0	10.0	5.0	0.0	0.0	0.0	0.0		20.0							20.0	84.0	21.0	0.0	0.0	10.0	20.0	0.0	84.0	0.0	0.0	0.0	10.0	20.0	0.0	89.0	0.0	0.0	0.0	0.0	0.0	0.0	0.0	0.0
21455	0.0	0.0	0.0	0.0	0.0	0.0	0.0	0.0	0.0	0.0	0.0	0.0	0.0	0.0	0.0	0.0	0.0	0.0	0.0							40.0	0.0	40.0	40.0	0.0	0.0	40.0	0.0	0.0	0.0	0.0	10.0	0.0	0.0	0.0	0.0	0.0	0.0	0.0	0.0	0.0	0.0	0.0	0.0
21456	0.0	0.0	0.0	0.0	0.0	0.0	0.0	0.0	0.0	0.0	0.0	5.0	0.0	0.0	0.0	0.0	0.0	0.0	15.0							40.5	20.0	40.5	40.5	0.0	0.0	31.0	20.0	0.0	10.0	0.0	10.0	0.0	10.0	0.0	0.0	20.5	10.0	0.0	20.0	0.0	20.0	10.0	10.0
21458	10.0	0.0	0.0	0.0	0.0	0.0	0.0	0.0	10.0	0.0	0.0	0.0	0.0	0.0	0.0	0.0	0.0	0.0	0.0							40.0	0.0	40.0	41.0	0.0	0.0	41.0	0.0	0.0	0.0	0.0	0.0	0.0	0.0	0.0	0.0	0.0	0.0	0.0	0.0	0.0	0.0	0.0	0.0
21460	5.0	10.0	0.0	20.5	0.0	0.0	10.0	40.5	12.5	10.0	5.0	5.0	0.0	10.0	2.5	10.0	20.0	10.0	15.0							40.5	0.0	20.5	20.5	45.5	0.0	30.0	61.5	0.0	0.0	10.0	0.0	5.0	20.5	62.5	0.0	10.0	31.0	0.0	0.0	5.0	30.5	10.0	31.0
21461	0.0	0.0	0.0	0.0	0.0	0.0	0.0	0.0	5.0	0.0	0.0	0.0	0.0	0.0	0.0	0.0	0.0	0.0	10.0							0.0	80.0	0.0	0.0	0.0	0.0	0.0	0.0	0.0	0.0	20.0	0.0	10.0	0.0	0.0	0.0	0.0	0.0	0.0	0.0	0.0	0.0	0.0	0.0
21462	10.0	0.0	10.0	10.0	5.0	0.0	0.0	82.0	71.0	10.0	10.0	10.0	30.0	84.0	10.0	10.0	10.0	5.0	70.0							81.0	0.0	81.0	81.0	83.0	0.0	82.0	10.0	10.0	10.0	81.0	0.0	10.0	42.0	84.0	0.0	40.0	82.0	0.0	81.0	82.0	81.0	60.0	82.0
21463	10.0	82.0	10.0	20.0	5.0	30.0	83.0	88.0	86.0	82.0	10.0	10.0	5.0	86.0	20.0	80.0	88.0	20.0	85.0							84.0	40.0	84.0	86.0	88.0	0.0	85.0	87.0	0.0	0.0	20.0	20.0	10.0	41.0	89.0	0.0	41.0	83.0	0.0	82.0	47.0	82.0	21.0	85.0
21464	10.0	83.0	10.0	51.5	5.0	17.5	84.5	90.0	84.0	84.0	10.0	10.0	5.0	86.0	15.0	82.0	87.0	20.0	76.5							86.5	84.5	85.5	86.5	89.5	0.0	87.0	94.5	0.0	5.0	20.0	10.0	10.0	60.0	91.5	0.0	83.0	88.5	0.0	85.0	89.0	86.0	42.0	89.5
21472	0.0	0.0	0.0	0.0	0.0	0.0	0.0	0.0	0.0	0.0	0.0	0.0	0.0	0.0	0.0	0.0	0.0	0.0	0.0							0.0	0.0	0.0	0.0	0.0	0.0	0.0	0.0	0.0	0.0	0.0	0.0	0.0	0.0	0.0	0.0	0.0	0.0	0.0	0.0	0.0	0.0	0.0	0.0
21477	0.0	0.0	0.0	0.0	0.0	0.0	0.0	0.0	0.0	0.0	0.0	0.0	0.0	0.0	0.0	0.0	0.0	0.0	0.0							0.0	0.0	0.0	0.0	0.0	0.0	0.0	0.0	0.0	0.0	0.0	0.0	0.0	0.0	0.0	0.0	0.0	0.0	0.0	0.0	0.0	0.0	0.0	0.0
21478	10.0	51.0	10.0	61.5	5.0	5.0	41.0	41.0	25.0	41.5	10.0	10.0	53.5	40.5	5.0	40.5	41.0	10.0	25.0							30.0	0.0	0.0	10.0	15.0	0.0	30.5	5.0	0.0	31.5	61.5	0.0	10.0	31.0	40.5	0.0	31.0	61.0	0.0	40.5	40.5	51.0	30.5	61.0
21479	0.0	0.0	0.0	0.0	0.0	0.0	10.0	0.0	10.0	0.0	0.0	0.0	0.0	0.0	15.0	0.0	0.0	36.0	20.0							0.0	0.0	0.0	0.0	0.0	20.5	0.0	0.0	20.0	0.0	0.0	5.0	0.0	0.0	0.0	30.5	0.0	0.0	0.0	0.0	0.0	0.0	0.0	0.0
21482	0.0	0.0	0.0	0.0	0.0	0.0	0.0	0.0	0.0	0.0	0.0	0.0	0.0	0.0	0.0	0.0	0.0	0.0	0.0							0.0	0.0	0.0	0.0	0.0	0.0	0.0	10.0	0.0	0.0	0.0	0.0	0.0	0.0	0.0	0.0	0.0	0.0	0.0	0.0	0.0	0.0	0.0	0.0
21483	5.0	0.0	0.0	10.0	0.0	0.0	0.0	0.0	0.0	0.0	0.0	5.0	0.0	0.0	2.5	0.0	0.0	0.0	0.0							0.0	0.0	0.0	0.0	0.0	0.0	0.0	0.0	0.0	15.0	0.0	0.0	0.0	0.0	0.0	0.0	0.0	0.0	0.0	0.0	0.0	0.0	0.0	0.0
21484	0.0	0.0	0.0	0.0	0.0	0.0	0.0	0.0	0.0	0.0	0.0	0.0	0.0	0.0	0.0	0.0	0.0	0.0	10.0							0.0	0.0	0.0	0.0	0.0	0.0	0.0	0.0	0.0	0.0	0.0	0.0	0.0	0.0	0.0	0.0	0.0	0.0	0.0	0.0	0.0	0.0	0.0	0.0
21485	0.0	5.0	0.0	0.0	0.0	0.0	0.0	0.0	0.0	0.0	0.0	10.0	0.0	0.0	15.0	0.0	0.0	0.0	10.0							0.0	0.0	0.0	0.0	0.0	0.0	0.0	0.0	0.0	0.0	0.0	0.0	0.0	0.0	0.0	0.0	0.0	0.0	0.0	0.0	0.0	0.0	0.0	0.0
21486	0.0	0.0	0.0	0.0	0.0	0.0	0.0	0.0	0.0	0.0	0.0	10.0	0.0	40.0	0.0	0.0	0.0	0.0	10.0							0.0	0.0	0.0	0.0	0.0	0.0	0.0	0.0	0.0	0.0	20.0	0.0	0.0	0.0	0.0	0.0	0.0	0.0	0.0	0.0	0.0	0.0	0.0	0.0
21487	0.0	0.0	0.0	0.0	0.0	0.0	0.0	0.0	0.0	0.0	0.0	0.0	0.0	0.0	0.0	0.0	5.0	0.0	0.0							0.0	5.0	0.0	0.0	0.0	0.0	0.0	0.0	0.0	0.0	0.0	0.0	0.0	0.0	0.0	0.0	0.0	0.0	0.0	0.0	0.0	0.0	0.0	0.0
21488	0.0	0.0	0.0	0.0	0.0	0.0	0.0	0.0	0.0	0.0	0.0	0.0	0.0	0.0	0.0	0.0	10.0	0.0	5.0							0.0	0.0	0.0	0.0	0.0	0.0	0.0	0.0	0.0	0.0	0.0	0.0	0.0	0.0	0.0	0.0	0.0	0.0	0.0	0.0	0.0	0.0	0.0	0.0
21491	0.0	0.0	0.0	0.0	0.0	0.0	0.0	0.0	0.0	0.0	0.0	0.0	0.0	0.0	0.0	0.0	0.0	0.0	5.0							0.0	0.0	0.0	0.0	0.0	0.0	0.0	0.0	0.0	0.0	0.0	0.0	0.0	0.0	0.0	0.0	0.0	0.0	0.0	0.0	0.0	0.0	0.0	0.0
21492	0.0	10.0	10.0	0.0	0.0	0.0	0.0	0.0	0.0	0.0	0.0	0.0	0.0	0.0	0.0	0.0	0.0	0.0	0.0							0.0	0.0	0.0	0.0	0.0	0.0	0.0	0.0	0.0	0.0	0.0	0.0	0.0	0.0	0.0	0.0	0.0	0.0	0.0	0.0	0.0	0.0	0.0	0.0
21493	0.0	10.0	0.0	0.0	0.0	0.0	0.0	0.0	0.0	0.0	0.0	0.0	0.0	0.0	0.0	0.0	0.0	0.0	10.0							0.0	0.0	0.0	0.0	0.0	0.0	0.0	0.0	0.0	0.0	0.0	0.0	0.0	0.0	0.0	0.0	0.0	0.0	0.0	0.0	20.0	0.0	0.0	0.0
21495	0.0	0.0	0.0	0.0	0.0	0.0	0.0	0.0	5.0	0.0	0.0	0.0	0.0	0.0	0.0	0.0	0.0	0.0	0.0							0.0	0.0	0.0	0.0	0.0	0.0	0.0	0.0	0.0	0.0	0.0	0.0	0.0	0.0	0.0	0.0	0.0	0.0	0.0	0.0	0.0	0.0	0.0	0.0
21496	0.0	0.0	0.0	0.0	0.0	0.0	0.0	0.0	0.0	0.0	0.0	10.0	0.0	0.0	0.0	0.0	0.0	0.0	0.0							0.0	0.0	0.0	0.0	0.0	0.0	0.0	0.0	0.0	0.0	0.0	0.0	0.0	0.0	0.0	0.0	0.0	0.0	0.0	0.0	0.0	0.0	0.0	0.0
21498	0.0	0.0	0.0	5.0	0.0	0.0	0.0	0.0	0.0	0.0	0.0	5.0	0.0	0.0	0.0	0.0	0.0	0.0	10.0							0.0	30.5	0.0	0.0	0.0	10.0	0.0	0.0	0.0	0.0	0.0	0.0	0.0	0.0	0.0	0.0	0.0	0.0	0.0	0.0	0.0	0.0	0.0	0.0
21499	10.0	0.0	0.0	10.0	0.0	0.0	0.0	0.0	0.0	0.0	0.0	0.0	0.0	0.0	5.0	0.0	0.0	0.0	0.0							0.0	0.0	0.0	0.0	0.0	0.0	0.0	0.0	0.0	0.0	0.0	0.0	0.0	0.0	0.0	0.0	0.0	0.0	0.0	0.0	0.0	0.0	0.0	10.0
21503	0.0	0.0	0.0	0.0	0.0	0.0	0.0	10.0	0.0	0.0	0.0	0.0	0.0	0.0	0.0	0.0	0.0	0.0	0.0							0.0	0.0	0.0	0.0	0.0	0.0	0.0	0.0	0.0	0.0	0.0	0.0	0.0	0.0	0.0	0.0	0.0	0.0	0.0	0.0	0.0	0.0	0.0	0.0
21513	0.0	0.0	0.0	0.0	0.0	0.0	0.0	0.0	0.0	0.0	0.0	10.0	0.0	0.0	0.0	0.0	0.0	0.0	0.0							0.0	0.0	0.0	0.0	0.0	0.0	0.0	10.0	0.0	0.0	0.0	0.0	0.0	0.0	0.0	0.0	0.0	0.0	0.0	0.0	0.0	0.0	0.0	0.0
21515	5.0	0.0	0.0	0.0	0.0	0.0	0.0	0.0	0.0	0.0	0.0	0.0	0.0	0.0	0.0	0.0	0.0	0.0	5.0							0.0	0.0	0.0	0.0	0.0	0.0	0.0	0.0	0.0	0.0	10.0	0.0	0.0	0.0	0.0	0.0	0.0	0.0	0.0	0.0	0.0	0.0	0.0	0.0
21516	0.0	0.0	0.0	0.0	0.0	0.0	0.0	10.0	5.0	0.0	0.0	0.0	0.0	0.0	0.0	0.0	0.0	0.0	5.0							0.0	0.0	0.0	0.0	0.0	0.0	0.0	0.0	0.0	0.0	0.0	0.0	0.0	0.0	0.0	0.0	0.0	0.0	0.0	0.0	0.0	0.0	0.0	0.0
21517	0.0	0.0	0.0	0.0	0.0	0.0	0.0	0.0	0.0	0.0	0.0	0.0	0.0	0.0	0.0	0.0	0.0	0.0	0.0							0.0	0.0	0.0	0.0	0.0	0.0	0.0	0.0	0.0	0.0	0.0	0.0	0.0	0.0	0.0	0.0	0.0	0.0	0.0	0.0	0.0	0.0	0.0	0.0
21518	0.0	0.0	0.0	0.0	0.0	0.0	0.0	0.0	0.0	0.0	0.0	0.0	0.0	0.0	0.0	0.0	0.0	0.0	2.5							0.0	0.0	0.0	0.0	0.0	0.0	0.0	0.0	0.0	0.0	0.0	0.0	0.0	0.0	0.0	0.0	0.0	0.0	0.0	0.0	0.0	0.0	0.0	0.0
21519	5.0	0.0	0.0	5.0	0.0	0.0	0.0	0.0	0.0	0.0	0.0	0.0	0.0	0.0	0.0	0.0	0.0	0.0	0.0							0.0	0.0	0.0	0.0	0.0	0.0	0.0	0.0	0.0	0.0	10.0	0.0	0.0	0.0	0.0	0.0	0.0	0.0	0.0	0.0	0.0	0.0	0.0	0.0
21520	0.0	10.0	0.0	20.0	0.0	0.0	0.0	5.0	15.0	0.0	0.0	0.0	0.0	0.0	0.0	0.0	0.0	12.5	10.0							0.0	0.0	0.0	0.0	0.0	0.0	0.0	0.0	0.0	5.0	0.0	0.0	0.0	0.0	0.0	0.0	0.0	0.0	0.0	0.0	0.0	0.0	0.0	0.0
21524	0.0	0.0	0.0	10.0	0.0	0.0	0.0	0.0	0.0	0.0	0.0	10.0	0.0	42.0	0.0	0.0	10.0	0.0	10.0							20.0	0.0	0.0	0.0	0.0	0.0	0.0	41.0	0.0	0.0	0.0	0.0	0.0	20.0	41.0	0.0	0.0	20.0	0.0	0.0	0.0	0.0	0.0	20.0
21526	0.0	0.0	0.0	10.0	0.0	0.0	0.0	0.0	20.0	0.0	0.0	0.0	0.0	0.0	0.0	0.0	0.0	30.0	0.0							0.0	0.0	0.0	0.0	0.0	0.0	0.0	0.0	0.0	0.0	0.0	0.0	0.0	0.0	0.0	0.0	0.0	0.0	0.0	0.0	0.0	0.0	0.0	0.0
21530	0.0	0.0	0.0	0.0	0.0	0.0	0.0	0.0	10.0	0.0	0.0	0.0	0.0	0.0	0.0	0.0	0.0	0.0	10.0							0.0	0.0	0.0	0.0	0.0	0.0	0.0	0.0	0.0	0.0	0.0	0.0	0.0	0.0	0.0	0.0	0.0	0.0	0.0	0.0	0.0	0.0	0.0	0.0
21543	0.0	0.0	0.0	0.0	0.0	0.0	0.0	0.0	0.0	0.0	0.0	0.0	0.0	0.0	15.0	0.0	0.0	2.5	10.0							0.0	0.0	0.0	0.0	0.0	0.0	0.0	5.0	0.0	0.0	0.0	0.0	0.0	0.0	0.0	0.0	0.0	0.0	0.0	0.0	0.0	0.0	0.0	0.0
21544	0.0	0.0	0.0	0.0	0.0	0.0	0.0	0.0	5.0	0.0	0.0	0.0	0.0	0.0	0.0	0.0	0.0	0.0	0.0							0.0	0.0	0.0	0.0	0.0	0.0	0.0	0.0	0.0	0.0	0.0	0.0	0.0	0.0	0.0	0.0	0.0	0.0	0.0	0.0	0.0	0.0	0.0	0.0
21545	0.0	0.0	0.0	0.0	0.0	0.0	0.0	0.0	0.0	0.0	0.0	0.0	0.0	0.0	0.0	0.0	0.0	0.0	0.0							0.0	0.0	0.0	0.0	0.0	0.0	0.0	0.0	0.0	0.0	0.0	0.0	0.0	0.0	0.0	0.0	0.0	0.0	0.0	0.0	0.0	0.0	0.0	0.0
21546	0.0	0.0	0.0	0.0	0.0	0.0	0.0	0.0	10.0	0.0	0.0	0.0	0.0	0.0	0.0	0.0	0.0	0.0	20.0							0.0	0.0	0.0	0.0	0.0	0.0	0.0	0.0	0.0	0.0	0.0	0.0	0.0	0.0	0.0	0.0	0.0	0.0	0.0	0.0	0.0	0.0	0.0	0.0
21547	0.0	0.0	0.0	0.0	0.0	0.0	0.0	0.0	0.0	0.0	0.0	0.0	0.0	0.0	5.0	0.0	0.0	0.0	0.0							0.0	0.0	0.0	0.0	0.0	0.0	0.0	0.0	0.0	0.0	0.0	0.0	0.0	0.0	0.0	0.0	0.0	0.0	0.0	0.0	0.0	0.0	0.0	0.0
21550							0.0	0.0	0.0	0.0	0.0	0.0	0.0	0.0	0.0	0.0	0.0		0.0							0.0	0.0	0.0	0.0	0.0	0.0	0.0	0.0	0.0	0.0	0.0	0.0	0.0	0.0	0.0	0.0	0.0	0.0	0.0	0.0	0.0	0.0	0.0	0.0
21552	0.0	0.0	0.0	0.0	0.0	0.0	0.0	0.0	0.0	0.0	0.0	0.0	0.0	0.0	0.0	0.0	0.0	0.0	0.0							0.0	0.0	0.0	0.0	0.0	0.0	0.0	10.0	0.0	0.0	0.0	0.0	0.0	0.0	0.0	0.0	0.0	20.0	0.0	10.0	0.0	20.0	0.0	20.0
21553	0.0	0.0	0.0	0.0	0.0	0.0	0.0	0.0	0.0	0.0	0.0	20.0	0.0	0.0	30.0	0.0	0.0	0.0	0.0							0.0	0.0	0.0	0.0	0.0	0.0	0.0	0.0	0.0	0.0	0.0	0.0	0.0	0.0	0.0	0.0	0.0	0.0	0.0	0.0	0.0	0.0	0.0	0.0
21554	0.0	0.0	0.0	10.0	0.0	0.0	0.0	0.0	0.0	0.0	0.0	20.5	0.0	0.0	35.0	0.0	0.0	0.0	0.0							0.0	15.0	0.0	0.0	0.0	0.0	0.0	0.0	0.0	0.0	0.0	0.0	0.0	0.0	0.0	0.0	0.0	0.0	0.0	0.0	0.0	0.0	0.0	0.0
21557	0.0	10.0	0.0	0.0	0.0	0.0	0.0	10.0	30.0	0.0	0.0	0.0	0.0	0.0	0.0	0.0	0.0	0.0	0.0							0.0	0.0	0.0	0.0	0.0	0.0	0.0	0.0	0.0	0.0	0.0	0.0	0.0	0.0	0.0	0.0	0.0	0.0	0.0	0.0	0.0	0.0	0.0	0.0
21559	0.0	10.0	10.0	0.0	0.0	0.0	21.0	10.0	71.0	0.0	10.0	0.0	0.0	20.0	0.0	0.0	41.0	10.0	64.0							81.0	0.0	61.0	60.0	40.0	41.0	61.0	84.0	0.0	0.0	0.0	0.0	0.0	41.0	85.0	0.0	0.0	62.0	0.0	0.0	10.0	21.0	20.0	62.0
21561	0.0	0.0	0.0	0.0	0.0	0.0	0.0	10.0	30.0	0.0	0.0	0.0	0.0	0.0	0.0	0.0	0.0	0.0	0.0							0.0	0.0	0.0	0.0	0.0	0.0	0.0	0.0	0.0	0.0	0.0	0.0	0.0	0.0	0.0	0.0	0.0	0.0	0.0	0.0	0.0	0.0	0.0	0.0
21562	10.0	0.0	10.0	10.0	0.0	0.0	0.0	0.0	0.0	0.0	0.0	0.0	0.0	0.0	0.0	0.0	0.0	41.0	20.0							0.0	0.0	0.0	0.0	0.0	0.0	0.0	20.0	0.0	0.0	20.0	0.0	10.0	0.0	21.0	0.0	0.0	10.0	0.0	10.0	10.0	10.0	0.0	10.0
21563	0.0	0.0	0.0	0.0	0.0	0.0	0.0	10.0	25.0	0.0	0.0	0.0	0.0	0.0	0.0	0.0	0.0	0.0	0.0							0.0	0.0	0.0	0.0	0.0	0.0	0.0	0.0	0.0	0.0	0.0	10.0	0.0	0.0	0.0	0.0	0.0	0.0	0.0	0.0	0.0	0.0	0.0	0.0
21565	0.0	0.0	0.0	20.0	0.0	0.0	0.0	0.0	10.0	0.0	0.0	0.0	0.0	0.0	0.0	0.0	0.0	5.0	10.0							0.0	0.0	0.0	0.0	0.0	0.0	0.0	0.0	0.0	0.0	0.0	0.0	0.0	0.0	0.0	0.0	0.0	0.0	0.0	0.0	0.0	0.0	0.0	0.0
21575	0.0	0.0	0.0	10.0	0.0	0.0	0.0	0.0	0.0	0.0	0.0	0.0	0.0	0.0	0.0	0.0	0.0	30.0	0.0							0.0	0.0	0.0	0.0	0.0	0.0	0.0	10.0	0.0	0.0	0.0	0.0	0.0	5.0	0.0	0.0	0.0	0.0	0.0	0.0	0.0	0.0	0.0	0.0
21576	0.0	0.0	0.0	0.0	0.0	0.0	0.0	0.0	0.0	0.0	0.0	0.0	0.0	0.0	0.0	0.0	0.0	0.0	0.0							0.0	0.0	0.0	0.0	0.0	0.0	0.0	0.0	0.0	0.0	0.0	0.0	0.0	0.0	0.0	0.0	0.0	0.0	0.0	0.0	0.0	0.0	0.0	0.0
21577	10.0	0.0	10.0	30.5	0.0	5.0	51.5	82.0	25.0	0.0	10.0	0.0	28.5	0.0	10.0	0.0	40.5	0.0	46.5							0.0	0.0	0.0	0.0	0.0	0.0	0.0	0.0	25.5	5.0	25.5	25.5	10.0	10.0	0.0	0.0	10.0	81.0	0.0	10.0	45.0	20.5	0.0	81.0
21581	0.0	0.0	0.0	0.0	0.0	0.0	0.0	0.0	0.0	0.0	0.0	0.0	0.0	0.0	0.0	0.0	0.0	0.0	0.0							0.0	0.0	0.0	0.0	0.0	0.0	0.0	0.0	0.0	0.0	0.0	0.0	0.0	0.0	0.0	0.0	0.0	0.0	0.0	0.0	0.0	0.0	0.0	0.0
21583	0.0	0.0	10.0	0.0	0.0	5.0	0.0	0.0	0.0	0.0	0.0	0.0	0.0	0.0	0.0	0.0	0.0	0.0	0.0							0.0	0.0	0.0	0.0	0.0	0.0	0.0	0.0	0.0	0.0	0.0	0.0	0.0	0.0	0.0	0.0	0.0	0.0	0.0	0.0	0.0	0.0	0.0	0.0
21584	0.0	0.0	10.0	0.0	0.0	0.0	0.0	10.0	30.0	0.0	0.0	0.0	0.0	0.0	0.0	0.0	0.0	0.0	10.0							0.0	0.0	0.0	0.0	0.0	0.0	0.0	0.0	0.0	0.0	0.0	0.0	0.0	0.0	0.0	0.0	0.0	0.0	0.0	0.0	0.0	0.0	0.0	0.0
21585	0.0	0.0	0.0	0.0	0.0	0.0	0.0	0.0	0.0	0.0	0.0	0.0	0.0	0.0	0.0	0.0	0.0	0.0	0.0							0.0	0.0	0.0	0.0	0.0	0.0	0.0	0.0	0.0	0.0	0.0	0.0	0.0	0.0	0.0	0.0	0.0	0.0	0.0	0.0	0.0	0.0	0.0	0.0
21586	5.0	0.0	5.0	0.0	0.0	0.0	0.0	0.0	5.0	0.0	0.0	0.0	0.0	0.0	0.0	0.0	0.0	15.0	5.0							0.0	0.0	0.0	0.0	0.0	0.0	0.0	0.0	0.0	0.0	0.0	0.0	0.0	0.0	0.0	0.0	0.0	0.0	0.0	0.0	0.0	0.0	0.0	0.0
21590	5.0	0.0	0.0	0.0	0.0	0.0	0.0	0.0	5.0	0.0	0.0	30.5	0.0	10.0	41.5	0.0	0.0	0.0	5.0							0.0	40.5	0.0	0.0	0.0	0.0	0.0	0.0	0.0	0.0	10.0	0.0	0.0	0.0	0.0	0.0	0.0	0.0	0.0	0.0	0.0	0.0	0.0	0.0
21597	0.0	0.0	0.0	0.0	0.0	0.0	0.0	0.0	5.0	0.0	0.0	5.0	0.0	0.0	0.0	0.0	0.0	0.0	10.0							0.0	0.0	0.0	0.0	0.0	0.0	0.0	0.0	0.0	0.0	0.0	0.0	0.0	0.0	0.0	0.0	0.0	5.0	0.0	0.0	10.0	0.0	0.0	0.0
21598	0.0	0.0	0.0	0.0	0.0	0.0	0.0	0.0	0.0	0.0	0.0	0.0	0.0	0.0	0.0	0.0	0.0	0.0	10.0							0.0	0.0	0.0	0.0	0.0	0.0	0.0	0.0	0.0	0.0	0.0	0.0	0.0	0.0	0.0	0.0	0.0	0.0	0.0	0.0	41.0	0.0	0.0	0.0
21599	0.0	10.0	10.0	0.0	0.0	5.0	0.0	0.0	10.0	0.0	0.0	10.0	0.0	0.0	0.0	0.0	0.0	0.0	0.0							0.0	0.0	0.0	0.0	0.0	0.0	0.0	0.0	0.0	0.0	0.0	0.0	0.0	0.0	0.0	0.0	0.0	0.0	0.0	0.0	0.0	0.0	0.0	0.0
21600	5.0	0.0	0.0	0.0	0.0	0.0	0.0	0.0	0.0	0.0	0.0	10.0	0.0	0.0	15.0	0.0	0.0	0.0	0.0							0.0	0.0	0.0	0.0	5.0	0.0	0.0	0.0	0.0	0.0	0.0	0.0	0.0	0.0	0.0	0.0	0.0	0.0	0.0	0.0	0.0	0.0	0.0	0.0
21601	0.0	0.0	10.0	0.0	0.0	0.0	0.0	0.0	0.0	0.0	0.0	0.0	0.0	0.0	0.0	0.0	0.0	0.0	0.0							0.0	0.0	0.0	0.0	0.0	0.0	0.0	0.0	0.0	0.0	0.0	0.0	0.0	0.0	0.0	0.0	0.0	0.0	0.0	0.0	0.0	0.0	0.0	0.0
21602	0.0	0.0	0.0	0.0	0.0	0.0	0.0	0.0	0.0	0.0	0.0	10.0	0.0	0.0	0.0	0.0	0.0	0.0	0.0							0.0	0.0	0.0	0.0	0.0	0.0	0.0	0.0	0.0	0.0	0.0	0.0	0.0	0.0	0.0	0.0	0.0	0.0	0.0	0.0	0.0	0.0	0.0	0.0
21603	0.0	0.0	5.0	0.0	0.0	0.0	0.0	5.0	0.0	0.0	0.0	0.0	0.0	0.0	2.5	0.0	0.0	0.0	5.0							0.0	20.5	0.0	0.0	0.0	0.0	0.0	0.0	0.0	0.0	0.0	0.0	0.0	0.0	0.0	0.0	0.0	0.0	0.0	0.0	0.0	0.0	0.0	0.0
21604	0.0	0.0	0.0	0.0	0.0	0.0	0.0	0.0	0.0	0.0	0.0	0.0	0.0	0.0	0.0	0.0	0.0	0.0	5.0							0.0	0.0	0.0	0.0	0.0	0.0	0.0	0.0	0.0	0.0	0.0	0.0	0.0	0.0	0.0	0.0	0.0	0.0	0.0	0.0	0.0	0.0	0.0	0.0
21605	0.0	0.0	0.0	0.0	0.0	0.0	0.0	0.0	0.0	0.0	0.0	0.0	0.0	0.0	0.0	0.0	0.0	0.0	0.0							0.0	0.0	0.0	0.0	0.0	0.0	0.0	0.0	0.0	0.0	0.0	0.0	0.0	0.0	0.0	0.0	0.0	0.0	0.0	0.0	0.0	0.0	0.0	0.0
21607	0.0	0.0	0.0	0.0	0.0	0.0	0.0	0.0	0.0	0.0	0.0	5.0	0.0	0.0	0.0	0.0	0.0	15.0	5.0							0.0	0.0	0.0	0.0	0.0	0.0	0.0	20.5	0.0	0.0	0.0	0.0	0.0	0.0	0.0	0.0	0.0	0.0	0.0	0.0	0.0	0.0	0.0	0.0
21608	0.0	0.0	0.0	0.0	0.0	0.0	0.0	0.0	0.0	0.0	0.0	0.0	0.0	0.0	0.0	0.0	0.0	0.0	10.0							0.0	0.0	0.0	0.0	0.0	0.0	0.0	0.0	0.0	0.0	0.0	0.0	0.0	0.0	0.0	0.0	0.0	0.0	0.0	0.0	0.0	0.0	0.0	0.0
21610	0.0	0.0	0.0	0.0	0.0	0.0	0.0	0.0	0.0	0.0	0.0	10.0	0.0	0.0	0.0	0.0	0.0	0.0	10.0							0.0	0.0	0.0	0.0	0.0	0.0	0.0	0.0	0.0	0.0	0.0	0.0	0.0	0.0	0.0	0.0	0.0	0.0	0.0	0.0	0.0	0.0	0.0	0.0
21615	0.0	0.0	0.0	0.0	0.0	0.0	0.0	0.0	0.0	0.0	0.0	0.0	0.0	0.0	0.0	0.0	0.0	0.0	0.0							0.0	0.0	0.0	0.0	0.0	0.0	0.0	0.0	0.0	0.0	0.0	0.0	0.0	0.0	0.0	0.0	0.0	0.0	0.0	0.0	0.0	0.0	0.0	0.0
21617	0.0	5.0	0.0	0.0	0.0	0.0	0.0	0.0	20.0	0.0	0.0	25.0	15.0	0.0	26.0	0.0	0.0	0.0	2.5							0.0	0.0	0.0	0.0	0.0	0.0	0.0	0.0	0.0	0.0	0.0	0.0	0.0	0.0	0.0	0.0	0.0	0.0	0.0	0.0	0.0	0.0	0.0	0.0
21618	0.0	0.0	0.0	10.0	0.0	0.0	0.0	0.0	0.0	0.0	0.0	0.0	0.0	0.0	0.0	0.0	0.0	0.0	0.0							0.0	0.0	0.0	0.0	0.0	0.0	0.0	0.0	0.0	0.0	0.0	0.0	0.0	0.0	0.0	0.0	0.0	0.0	0.0	0.0	0.0	0.0	0.0	0.0
21619	0.0	0.0	0.0	0.0	0.0	0.0	0.0	0.0	0.0	0.0	0.0	10.0	0.0	0.0	5.0	0.0	0.0	0.0	10.0							0.0	0.0	0.0	0.0	0.0	0.0	0.0	0.0	0.0	0.0	0.0	0.0	0.0	0.0	0.0	0.0	0.0	0.0	0.0	0.0	0.0	0.0	0.0	0.0
21620	0.0	0.0	0.0	0.0	0.0	0.0	0.0	0.0	30.0	0.0	0.0	20.0	0.0	0.0	5.0	0.0	0.0	0.0	5.0							0.0	0.0	0.0	0.0	10.0	0.0	0.0	0.0	10.0	0.0	0.0	0.0	0.0	0.0	0.0	40.0	0.0	0.0	0.0	0.0	0.0	0.0	0.0	0.0
21621	0.0	0.0	0.0	0.0	0.0	2.5	0.0	0.0	5.0	0.0	0.0	0.0	0.0	0.0	0.0	0.0	0.0	0.0	5.0							0.0	0.0	0.0	0.0	0.0	0.0	0.0	0.0	0.0	0.0	0.0	5.0	0.0	0.0	0.0	0.0	0.0	0.0	0.0	0.0	0.0	0.0	0.0	0.0
21626	0.0	5.0	0.0	5.0	0.0	0.0	0.0	0.0	15.0	0.0	0.0	5.0	0.0	0.0	10.0	0.0	0.0	0.0	0.0							0.0	0.0	0.0	0.0	0.0	0.0	0.0	0.0	0.0	0.0	0.0	0.0	0.0	0.0	0.0	0.0	0.0	0.0	0.0	0.0	0.0	0.0	0.0	0.0
21627	0.0	0.0	0.0	5.0	0.0	0.0	0.0	0.0	0.0	0.0	0.0	15.0	0.0	0.0	2.5	0.0	0.0	0.0	5.0							0.0	0.0	0.0	0.0	0.0	0.0	0.0	0.0	0.0	0.0	0.0	0.0	0.0	0.0	0.0	0.0	0.0	0.0	0.0	0.0	0.0	0.0	0.0	0.0
21628							0.0	0.0	0.0	0.0	0.0	0.0	0.0	0.0	0.0	0.0	0.0		0.0							0.0	0.0	0.0	0.0	0.0	0.0	0.0	0.0	0.0	0.0	0.0	0.0	0.0	0.0	0.0	0.0	0.0	0.0	0.0	0.0	0.0	0.0	0.0	0.0
21629	0.0	0.0	0.0	0.0	0.0	0.0	0.0	0.0	0.0	0.0	0.0	0.0	0.0	0.0	0.0	0.0	0.0	0.0	0.0							0.0	0.0	0.0	0.0	0.0	0.0	0.0	0.0	0.0	0.0	0.0	0.0	0.0	0.0	0.0	0.0	0.0	0.0	0.0	0.0	0.0	0.0	0.0	0.0
21631	10.0	0.0	0.0	0.0	0.0	0.0	0.0	0.0	0.0	0.0	0.0	0.0	0.0	0.0	0.0	0.0	0.0	0.0	10.0							0.0	0.0	0.0	0.0	0.0	0.0	0.0	0.0	0.0	0.0	0.0	0.0	0.0	0.0	0.0	0.0	0.0	0.0	0.0	0.0	0.0	0.0	0.0	0.0
21632	0.0	10.0	0.0	0.0	0.0	0.0	0.0	0.0	10.0	0.0	0.0	0.0	0.0	0.0	0.0	10.0	0.0	0.0	0.0							0.0	0.0	0.0	0.0	0.0	0.0	0.0	0.0	0.0	0.0	0.0	0.0	0.0	0.0	0.0	0.0	0.0	0.0	0.0	0.0	0.0	20.0	0.0	0.0
21633	0.0	0.0	0.0	0.0	0.0	0.0	0.0	0.0	0.0	0.0	0.0	10.0	0.0	41.0	0.0	0.0	0.0	0.0	10.0							0.0	0.0	0.0	0.0	0.0	0.0	0.0	41.0	0.0	0.0	20.0	0.0	0.0	0.0	41.0	0.0	0.0	0.0	0.0	0.0	0.0	0.0	0.0	0.0
21634	0.0	0.0	0.0	0.0	0.0	0.0	0.0	0.0	0.0	0.0	0.0	0.0	0.0	0.0	0.0	0.0	0.0	0.0	0.0							0.0	0.0	0.0	0.0	0.0	0.0	0.0	0.0	0.0	0.0	0.0	0.0	0.0	0.0	0.0	0.0	0.0	0.0	0.0	0.0	0.0	0.0	0.0	0.0
21635	0.0	0.0	10.0	10.0	0.0	0.0	0.0	0.0	0.0	0.0	0.0	20.0	5.0	0.0	0.0	0.0	0.0	0.0	0.0							0.0	0.0	0.0	0.0	0.0	0.0	0.0	0.0	0.0	0.0	0.0	0.0	0.0	0.0	0.0	0.0	0.0	0.0	0.0	0.0	0.0	0.0	0.0	0.0
21636	0.0	0.0	0.0	0.0	0.0	0.0	0.0	0.0	0.0	0.0	0.0	0.0	0.0	0.0	5.0	0.0	0.0	30.0	0.0							0.0	0.0	0.0	0.0	0.0	0.0	0.0	0.0	0.0	0.0	0.0	0.0	0.0	0.0	0.0	0.0	0.0	0.0	0.0	0.0	0.0	0.0	0.0	0.0
21637	0.0	0.0	10.0	41.0	0.0	5.0	81.0	0.0	25.0	0.0	0.0	0.0	0.0	0.0	5.0	0.0	0.0	0.0	0.0							0.0	40.0	0.0	0.0	0.0	0.0	0.0	0.0	0.0	0.0	41.0	0.0	10.0	0.0	0.0	0.0	0.0	41.0	0.0	20.0	10.0	41.0	0.0	41.0
21638	0.0	0.0	0.0	0.0	0.0	0.0	0.0	10.0	0.0	0.0	0.0	0.0	0.0	0.0	0.0	0.0	0.0	0.0	0.0							0.0	0.0	0.0	0.0	0.0	0.0	0.0	0.0	0.0	0.0	0.0	0.0	0.0	0.0	0.0	0.0	0.0	0.0	0.0	0.0	0.0	0.0	0.0	0.0
21639	0.0	0.0	0.0	0.0	0.0	0.0	0.0	0.0	0.0	0.0	0.0	0.0	0.0	20.0	0.0	0.0	10.0	0.0	0.0							0.0	0.0	0.0	0.0	0.0	0.0	0.0	0.0	0.0	0.0	0.0	0.0	0.0	0.0	0.0	0.0	0.0	0.0	0.0	0.0	0.0	0.0	0.0	0.0
21640	0.0	0.0	0.0	0.0	0.0	0.0	0.0	0.0	0.0	0.0	0.0	0.0	0.0	0.0	0.0	0.0	0.0	0.0	0.0							0.0	0.0	0.0	0.0	0.0	0.0	0.0	0.0	0.0	0.0	0.0	0.0	0.0	0.0	0.0	0.0	0.0	0.0	0.0	0.0	0.0	0.0	0.0	0.0
21641	0.0	0.0	0.0	0.0	0.0	0.0	0.0	0.0	0.0	0.0	0.0	5.0	0.0	0.0	15.0	0.0	0.0	0.0	5.0							0.0	0.0	0.0	0.0	0.0	0.0	0.0	20.5	0.0	5.0	0.0	0.0	0.0	0.0	10.5	0.0	0.0	0.0	0.0	0.0	0.0	0.0	0.0	0.0
21642	0.0	0.0	0.0	0.0	0.0	0.0	0.0	0.0	0.0	0.0	0.0	0.0	0.0	0.0	0.0	0.0	0.0	0.0	0.0							0.0	0.0	0.0	0.0	0.0	0.0	0.0	0.0	0.0	0.0	0.0	0.0	0.0	0.0	0.0	0.0	0.0	0.0	0.0	0.0	0.0	0.0	0.0	0.0
21643	0.0	0.0	0.0	0.0	0.0	0.0	0.0	0.0	0.0	0.0	0.0	0.0	0.0	0.0	15.0	0.0	0.0	0.0	15.0							0.0	0.0	0.0	0.0	0.0	0.0	0.0	0.0	0.0	0.0	0.0	0.0	0.0	0.0	0.0	0.0	0.0	0.0	0.0	0.0	0.0	0.0	0.0	0.0
21644	0.0	10.0	0.0	0.0	0.0	0.0	0.0	0.0	0.0	0.0	0.0	0.0	0.0	0.0	0.0	0.0	0.0	0.0	0.0							0.0	0.0	0.0	0.0	0.0	0.0	0.0	0.0	0.0	0.0	0.0	0.0	0.0	0.0	0.0	0.0	0.0	0.0	0.0	0.0	0.0	0.0	0.0	0.0
21645	0.0	0.0	0.0	0.0	0.0	0.0	0.0	0.0	0.0	0.0	0.0	5.0	0.0	0.0	0.0	0.0	0.0	0.0	0.0							0.0	0.0	0.0	0.0	0.0	0.0	0.0	0.0	5.0	41.0	0.0	0.0	0.0	0.0	0.0	21.5	0.0	0.0	0.0	0.0	5.0	0.0	0.0	0.0
21646	0.0	0.0	0.0	0.0	0.0	0.0	0.0	0.0	0.0	0.0	0.0	0.0	0.0	0.0	0.0	0.0	0.0	0.0	10.0							0.0	0.0	0.0	0.0	0.0	0.0	0.0	0.0	0.0	0.0	0.0	0.0	0.0	0.0	0.0	0.0	0.0	0.0	0.0	0.0	0.0	0.0	0.0	0.0
21647	0.0	10.0	0.0	0.0	0.0	0.0	0.0	0.0	0.0	0.0	0.0	0.0	0.0	0.0	0.0	0.0	0.0	0.0	10.0							0.0	0.0	0.0	0.0	0.0	0.0	0.0	0.0	0.0	0.0	0.0	0.0	0.0	0.0	0.0	0.0	0.0	0.0	0.0	0.0	0.0	0.0	0.0	0.0
21648	5.0	10.0	0.0	0.0	0.0	0.0	0.0	0.0	0.0	0.0	0.0	0.0	0.0	10.0	0.0	0.0	5.0	0.0	5.0							0.0	0.0	0.0	0.0	0.0	0.0	0.0	0.0	0.0	0.0	0.0	0.0	0.0	0.0	0.0	0.0	0.0	0.0	0.0	0.0	0.0	0.0	0.0	0.0
21650	0.0	0.0	0.0	0.0	0.0	0.0	0.0	0.0	0.0	0.0	0.0	0.0	0.0	0.0	0.0	0.0	0.0	0.0	15.0							0.0	0.0	0.0	0.0	0.0	0.0	0.0	0.0	0.0	0.0	0.0	0.0	0.0	0.0	0.0	0.0	0.0	0.0	0.0	0.0	0.0	0.0	0.0	0.0
21652	0.0	0.0	0.0	0.0	0.0	0.0	0.0	0.0	0.0	0.0	0.0	0.0	0.0	0.0	0.0	0.0	0.0	0.0	10.0							0.0	10.0	0.0	0.0	0.0	0.0	0.0	0.0	0.0	0.0	0.0	0.0	0.0	0.0	0.0	0.0	0.0	0.0	0.0	0.0	0.0	0.0	0.0	0.0
21653	0.0	0.0	0.0	0.0	0.0	0.0	0.0	0.0	0.0	0.0	0.0	61.0	0.0	0.0	43.0	0.0	0.0	0.0	0.0							0.0	0.0	0.0	0.0	0.0	0.0	0.0	0.0	0.0	0.0	0.0	0.0	0.0	0.0	0.0	0.0	0.0	0.0	0.0	0.0	0.0	0.0	0.0	0.0
21654	0.0	0.0	0.0	0.0	0.0	0.0	0.0	5.0	0.0	0.0	0.0	0.0	0.0	0.0	2.5	0.0	0.0	15.0	5.0							0.0	0.0	0.0	0.0	0.0	10.0	0.0	20.0	0.0	0.0	0.0	0.0	0.0	0.0	0.0	0.0	0.0	0.0	0.0	0.0	0.0	0.0	0.0	0.0
21655	0.0	0.0	0.0	0.0	0.0	0.0	0.0	0.0	15.0	0.0	5.0	0.0	0.0	0.0	0.0	0.0	0.0	2.5	10.0							0.0	0.0	0.0	0.0	5.0	0.0	0.0	5.0	0.0	0.0	5.0	0.0	0.0	0.0	0.0	0.0	0.0	0.0	0.0	0.0	0.0	0.0	0.0	0.0
21656	0.0	0.0	0.0	0.0	0.0	0.0	0.0	0.0	0.0	0.0	0.0	5.0	0.0	0.0	0.0	0.0	0.0	0.0	0.0							0.0	0.0	0.0	0.0	0.0	10.0	0.0	0.0	0.0	0.0	0.0	0.0	0.0	0.0	0.0	0.0	0.0	0.0	0.0	0.0	0.0	0.0	0.0	0.0
21657	0.0	0.0	0.0	23.0	0.0	0.0	0.0	0.0	0.0	0.0	0.0	0.0	0.0	0.0	0.0	0.0	0.0	0.0	0.0							0.0	0.0	0.0	0.0	0.0	0.0	0.0	0.0	0.0	0.0	0.0	0.0	0.0	0.0	0.0	0.0	0.0	0.0	0.0	0.0	0.0	0.0	0.0	0.0
21658	0.0	0.0	0.0	0.0	0.0	0.0	0.0	0.0	0.0	0.0	0.0	0.0	0.0	0.0	5.0	0.0	0.0	0.0	0.0							0.0	0.0	0.0	0.0	0.0	0.0	0.0	0.0	0.0	0.0	0.0	0.0	0.0	0.0	0.0	0.0	0.0	0.0	0.0	0.0	0.0	0.0	0.0	0.0
21659	10.0	10.0	0.0	0.0	0.0	0.0	0.0	0.0	0.0	20.0	0.0	0.0	0.0	0.0	0.0	0.0	0.0	0.0	0.0							0.0	0.0	0.0	0.0	0.0	20.0	0.0	10.0	0.0	0.0	0.0	0.0	0.0	0.0	0.0	0.0	0.0	0.0	0.0	0.0	0.0	0.0	0.0	0.0
21660	0.0	0.0	0.0	20.0	0.0	0.0	0.0	0.0	10.0	0.0	0.0	0.0	0.0	0.0	0.0	0.0	0.0	0.0	0.0							0.0	0.0	0.0	0.0	0.0	0.0	0.0	0.0	0.0	0.0	0.0	0.0	0.0	0.0	0.0	0.0	0.0	0.0	0.0	0.0	0.0	0.0	0.0	0.0
21665	0.0	0.0	0.0	0.0	0.0	0.0	0.0	0.0	0.0	0.0	0.0	0.0	0.0	0.0	0.0	0.0	0.0	0.0	0.0							0.0	0.0	0.0	0.0	0.0	0.0	0.0	0.0	0.0	0.0	0.0	0.0	0.0	0.0	0.0	0.0	0.0	0.0	0.0	0.0	0.0	0.0	0.0	0.0
21666	0.0	0.0	0.0	0.0	0.0	0.0	0.0	0.0	15.0	0.0	0.0	5.0	0.0	10.0	15.0	0.0	5.0	15.0	0.0							0.0	25.5	0.0	0.0	0.0	0.0	0.0	0.0	0.0	5.0	10.0	0.0	0.0	0.0	0.0	0.0	0.0	0.0	0.0	0.0	5.0	0.0	0.0	0.0
21667	10.0	20.0	10.0	20.0	5.0	5.0	83.0	0.0	25.0	10.0	42.0	10.0	30.0	20.0	20.0	10.0	80.0	20.0	66.0							80.0	81.0	40.0	80.0	80.0	0.0	81.0	0.0	63.0	40.0	20.0	40.0	10.0	20.0	0.0	62.0	41.0	84.0	0.0	41.0	10.0	22.0	20.0	84.0
21668	0.0	0.0	0.0	0.0	0.0	0.0	0.0	0.0	0.0	0.0	0.0	0.0	0.0	0.0	0.0	0.0	0.0	0.0	0.0							0.0	0.0	0.0	0.0	0.0	0.0	0.0	0.0	0.0	0.0	20.0	0.0	0.0	0.0	0.0	0.0	0.0	0.0	0.0	41.0	0.0	0.0	0.0	0.0
21671	0.0	10.0	0.0	0.0	0.0	0.0	0.0	0.0	10.0	0.0	0.0	0.0	0.0	0.0	0.0	0.0	0.0	0.0	0.0							0.0	0.0	0.0	0.0	0.0	0.0	0.0	0.0	0.0	0.0	0.0	0.0	0.0	0.0	0.0	0.0	0.0	0.0	0.0	0.0	0.0	0.0	0.0	0.0
21672	0.0	0.0	0.0	0.0	0.0	0.0	0.0	10.0	30.0	0.0	0.0	0.0	0.0	0.0	0.0	0.0	0.0	0.0	10.0							0.0	0.0	0.0	0.0	0.0	0.0	0.0	0.0	0.0	0.0	0.0	0.0	0.0	0.0	0.0	0.0	0.0	0.0	0.0	0.0	0.0	0.0	0.0	0.0
21679	10.0	10.0	10.0	0.0	0.0	0.0	20.0	83.0	25.0	0.0	10.0	10.0	0.0	20.0	0.0	0.0	40.0	0.0	30.0							81.0	21.0	81.0	81.0	81.0	0.0	41.0	82.0	0.0	0.0	0.0	0.0	10.0	40.0	84.0	0.0	0.0	21.0	0.0	0.0	0.0	20.0	0.0	21.0
21680	0.0	20.0	10.0	0.0	0.0	5.0	40.0	84.0	73.0	10.0	20.0	10.0	68.0	22.0	5.0	0.0	82.0	20.0	69.0							40.0	0.0	60.0	21.0	82.0	0.0	80.0	48.0	0.0	21.0	10.0	40.0	10.0	0.0	41.0	0.0	20.0	81.0	0.0	20.0	80.0	61.0	0.0	81.0
21683	0.0	0.0	5.0	0.0	0.0	0.0	0.0	20.5	20.0	0.0	0.0	5.0	0.0	0.0	0.0	10.0	0.0	30.0	0.0							0.0	0.0	10.0	0.0	5.0	0.0	0.0	20.5	10.0	0.0	20.5	21.0	5.0	0.0	0.0	10.0	0.0	10.0	0.0	0.0	20.0	0.0	0.0	10.0
21684	0.0	0.0	0.0	0.0	0.0	0.0	0.0	0.0	0.0	0.0	0.0	10.0	0.0	40.0	42.0	0.0	0.0	0.0	0.0							0.0	42.0	0.0	0.0	0.0	0.0	0.0	0.0	0.0	0.0	0.0	0.0	0.0	0.0	10.0	0.0	0.0	0.0	0.0	0.0	0.0	0.0	0.0	0.0
21685	0.0	0.0	0.0	0.0	0.0	0.0	0.0	0.0	0.0	0.0	0.0	0.0	0.0	0.0	0.0	0.0	0.0	0.0	10.0							0.0	0.0	0.0	0.0	0.0	0.0	0.0	0.0	0.0	0.0	0.0	0.0	0.0	0.0	0.0	0.0	0.0	0.0	0.0	0.0	0.0	0.0	0.0	0.0
21688	10.0	10.0	0.0	0.0	0.0	0.0	0.0	0.0	0.0	0.0	0.0	0.0	0.0	0.0	0.0	0.0	0.0	0.0	0.0							0.0	0.0	0.0	0.0	0.0	0.0	0.0	0.0	0.0	0.0	0.0	0.0	0.0	0.0	0.0	0.0	0.0	0.0	0.0	0.0	0.0	0.0	0.0	0.0
21689	0.0	0.0	0.0	0.0	0.0	0.0	0.0	0.0	0.0	0.0	0.0	81.0	0.0	0.0	45.0	0.0	0.0	0.0	0.0							0.0	0.0	0.0	0.0	0.0	10.0	0.0	0.0	0.0	0.0	0.0	0.0	10.0	0.0	0.0	0.0	0.0	0.0	0.0	0.0	0.0	0.0	0.0	0.0
21690	0.0	0.0	10.0	0.0	0.0	0.0	0.0	0.0	0.0	0.0	0.0	41.0	0.0	0.0	30.0	0.0	0.0	0.0	10.0							0.0	41.0	0.0	0.0	0.0	0.0	0.0	0.0	0.0	0.0	0.0	0.0	0.0	0.0	0.0	0.0	0.0	0.0	0.0	0.0	0.0	0.0	0.0	0.0
21708	0.0	0.0	0.0	0.0	0.0	0.0	0.0	0.0	0.0	0.0	0.0	0.0	0.0	0.0	0.0	0.0	0.0	0.0	0.0							0.0	0.0	0.0	0.0	0.0	0.0	0.0	0.0	0.0	0.0	0.0	0.0	0.0	0.0	0.0	0.0	0.0	0.0	0.0	0.0	0.0	0.0	0.0	0.0
21709	0.0	0.0	0.0	0.0	0.0	0.0	0.0	0.0	0.0	0.0	0.0	10.0	0.0	0.0	0.0	0.0	10.0	0.0	0.0							0.0	0.0	0.0	0.0	0.0	0.0	20.0	0.0	0.0	0.0	0.0	0.0	0.0	0.0	0.0	0.0	0.0	0.0	0.0	0.0	0.0	0.0	0.0	0.0
21710							0.0	0.0	0.0	0.0	0.0	0.0	0.0	0.0	0.0	0.0	0.0		10.0							0.0	0.0	0.0	0.0	0.0	0.0	0.0	10.0	0.0	0.0	0.0	0.0	0.0	0.0	0.0	0.0	0.0	0.0	0.0	0.0	0.0	0.0	0.0	0.0
21715	10.0	50.5	5.0	30.5	5.0	2.5	60.5	46.0	25.0	50.5	10.0	10.0	52.0	60.5	15.0	50.0	45.0	10.0	25.0							20.5	0.0	20.0	20.0	45.0	0.0	10.0	30.5	0.0	5.0	40.5	45.0	10.0	30.5	25.5	0.0	30.5	50.5	0.0	30.5	42.5	61.5	30.0	50.5
21716	0.0	0.0	0.0	0.0	0.0	0.0	10.0	41.0	46.5	0.0	0.0	5.0	0.0	41.0	5.0	0.0	10.0	0.0	15.0							10.0	5.0	0.0	0.0	0.0	0.0	0.0	42.0	0.0	0.0	0.0	15.0	5.0	31.0	41.0	0.0	0.0	20.0	0.0	0.0	0.0	20.0	0.0	20.0
21717	0.0	0.0	0.0	0.0	0.0	0.0	0.0	0.0	0.0	0.0	0.0	0.0	0.0	0.0	0.0	0.0	0.0	0.0	0.0							0.0	0.0	0.0	0.0	0.0	0.0	0.0	0.0	0.0	0.0	0.0	0.0	0.0	0.0	0.0	0.0	0.0	0.0	0.0	0.0	0.0	0.0	0.0	0.0
21718	0.0	0.0	0.0	0.0	0.0	0.0	0.0	0.0	10.0	0.0	0.0	0.0	0.0	0.0	0.0	0.0	0.0	0.0	0.0							0.0	0.0	0.0	0.0	0.0	0.0	0.0	0.0	0.0	0.0	0.0	0.0	0.0	0.0	0.0	0.0	0.0	0.0	0.0	0.0	0.0	0.0	0.0	0.0
21721	0.0	0.0	20.0	0.0	0.0	0.0	0.0	0.0	0.0	0.0	0.0	10.0	0.0	0.0	0.0	0.0	10.0	0.0	0.0							0.0	0.0	20.0	20.0	0.0	0.0	0.0	0.0	0.0	0.0	0.0	0.0	0.0	0.0	0.0	0.0	0.0	21.0	0.0	0.0	0.0	20.0	0.0	21.0
21725	0.0	0.0	0.0	0.0	0.0	0.0	0.0	0.0	0.0	0.0	0.0	0.0	0.0	0.0	0.0	0.0	0.0	0.0	0.0							0.0	0.0	0.0	0.0	0.0	0.0	0.0	0.0	0.0	0.0	0.0	0.0	0.0	0.0	0.0	0.0	0.0	0.0	0.0	0.0	0.0	0.0	0.0	0.0
21726	0.0	0.0	0.0	0.0	0.0	0.0	0.0	0.0	0.0	0.0	0.0	0.0	0.0	0.0	0.0	0.0	0.0	0.0	0.0							0.0	0.0	0.0	0.0	0.0	0.0	0.0	0.0	0.0	0.0	0.0	0.0	0.0	0.0	0.0	0.0	0.0	0.0	0.0	0.0	0.0	0.0	0.0	0.0
21729	0.0	0.0	10.0	0.0	0.0	5.0	20.0	83.0	68.0	0.0	10.0	0.0	10.0	20.0	5.0	0.0	0.0	0.0	0.0							0.0	20.0	0.0	0.0	0.0	10.0	0.0	10.0	0.0	0.0	0.0	10.0	10.0	0.0	10.0	0.0	0.0	0.0	0.0	0.0	0.0	0.0	20.0	0.0
21731	0.0	0.0	0.0	0.0	0.0	0.0	0.0	0.0	0.0	0.0	0.0	0.0	0.0	0.0	0.0	0.0	0.0	0.0	0.0							0.0	0.0	0.0	0.0	0.0	0.0	0.0	0.0	0.0	0.0	0.0	0.0	0.0	0.0	0.0	0.0	0.0	0.0	0.0	0.0	0.0	0.0	0.0	0.0
21735	0.0	0.0	0.0	0.0	0.0	0.0	0.0	0.0	0.0	0.0	0.0	10.0	0.0	0.0	0.0	0.0	0.0	0.0	10.0							0.0	0.0	0.0	0.0	0.0	0.0	0.0	0.0	0.0	10.0	0.0	0.0	0.0	0.0	0.0	0.0	0.0	10.0	0.0	0.0	0.0	0.0	0.0	10.0
21739	0.0	0.0	0.0	0.0	0.0	0.0	0.0	0.0	0.0	0.0	0.0	0.0	0.0	0.0	0.0	0.0	0.0	0.0	0.0							0.0	0.0	0.0	0.0	0.0	0.0	0.0	0.0	0.0	0.0	0.0	0.0	0.0	0.0	0.0	0.0	0.0	0.0	0.0	0.0	0.0	0.0	0.0	0.0
21740	0.0	0.0	0.0	0.0	0.0	0.0	0.0	0.0	0.0	0.0	0.0	0.0	0.0	0.0	0.0	0.0	0.0	0.0	0.0							0.0	0.0	0.0	0.0	0.0	0.0	0.0	0.0	0.0	0.0	0.0	0.0	0.0	0.0	0.0	0.0	0.0	0.0	0.0	0.0	0.0	0.0	0.0	0.0
21741	0.0	0.0	0.0	0.0	0.0	0.0	0.0	0.0	0.0	0.0	0.0	20.0	0.0	0.0	30.0	0.0	0.0	0.0	0.0							0.0	0.0	0.0	0.0	0.0	0.0	0.0	0.0	0.0	0.0	0.0	0.0	0.0	0.0	0.0	0.0	0.0	0.0	0.0	0.0	0.0	0.0	0.0	0.0
21744	0.0	0.0	0.0	0.0	0.0	0.0	0.0	0.0	0.0	0.0	0.0	0.0	0.0	0.0	0.0	0.0	0.0	0.0	0.0							0.0	0.0	0.0	0.0	0.0	0.0	0.0	0.0	0.0	0.0	0.0	0.0	0.0	0.0	0.0	0.0	0.0	0.0	0.0	0.0	0.0	0.0	0.0	0.0
21749	10.0	0.0	0.0	20.0	0.0	0.0	0.0	10.0	0.0	0.0	0.0	0.0	0.0	0.0	0.0	0.0	0.0	0.0	0.0							0.0	0.0	0.0	0.0	0.0	0.0	0.0	0.0	0.0	0.0	0.0	0.0	0.0	0.0	0.0	0.0	0.0	0.0	0.0	0.0	0.0	0.0	0.0	0.0
21751	0.0	0.0	0.0	10.0	0.0	5.0	0.0	0.0	0.0	0.0	20.0	0.0	30.0	0.0	0.0	0.0	0.0	10.0	20.0							0.0	0.0	0.0	0.0	0.0	0.0	0.0	0.0	0.0	0.0	0.0	0.0	0.0	0.0	0.0	0.0	0.0	0.0	0.0	0.0	0.0	0.0	0.0	0.0
21752	0.0	0.0	10.0	20.0	0.0	0.0	0.0	10.0	5.0	0.0	0.0	20.0	0.0	0.0	30.0	0.0	0.0	0.0	0.0							0.0	0.0	0.0	0.0	0.0	0.0	0.0	0.0	0.0	0.0	0.0	0.0	0.0	0.0	0.0	0.0	0.0	0.0	0.0	0.0	0.0	0.0	0.0	0.0
21754	0.0	0.0	0.0	0.0	0.0	0.0	0.0	0.0	10.0	0.0	0.0	5.0	0.0	0.0	0.0	0.0	0.0	0.0	5.0							0.0	0.0	0.0	0.0	0.0	0.0	0.0	0.0	0.0	0.0	0.0	0.0	0.0	0.0	0.0	0.0	0.0	0.0	0.0	0.0	0.0	0.0	0.0	0.0
21756
21757	10.0	0.0	10.0	0.0	0.0	0.0	0.0	0.0	0.0	0.0	0.0	0.0	0.0	0.0	0.0	0.0	0.0	0.0	0.0							0.0	0.0	0.0	0.0	0.0	0.0	0.0	0.0	0.0	0.0	0.0	0.0	0.0	0.0	0.0	0.0	0.0	0.0	0.0	0.0	0.0	0.0	0.0	0.0
21758	5.0	0.0	0.0	0.0	0.0	0.0	0.0	0.0	15.0	0.0	10.0	0.0	39.0	0.0	0.0	0.0	0.0	0.0	15.0							10.0	0.0	0.0	0.0	0.0	0.0	0.0	20.0	0.0	10.0	10.0	0.0	0.0	0.0	30.0	0.0	0.0	10.0	0.0	0.0	0.0	0.0	0.0	10.0
21759	0.0	0.0	0.0	0.0	0.0	0.0	0.0	0.0	0.0	0.0	0.0	0.0	0.0	0.0	0.0	0.0	0.0	0.0	0.0							0.0	0.0	0.0	0.0	0.0	0.0	0.0	0.0	0.0	0.0	0.0	0.0	0.0	0.0	0.0	0.0	0.0	0.0	0.0	0.0	10.0	0.0	0.0	0.0
21761	0.0	0.0	0.0	0.0	0.0	0.0	0.0	0.0	0.0	0.0	0.0	0.0	0.0	0.0	0.0	0.0	0.0	30.0	20.0							0.0	0.0	0.0	0.0	0.0	0.0	0.0	0.0	0.0	0.0	0.0	0.0	0.0	0.0	0.0	0.0	0.0	0.0	0.0	0.0	0.0	0.0	0.0	0.0
21762	0.0	0.0	0.0	0.0	0.0	0.0	0.0	10.0	0.0	0.0	0.0	0.0	0.0	0.0	0.0	0.0	0.0	0.0	20.0							0.0	0.0	0.0	0.0	0.0	0.0	0.0	0.0	0.0	0.0	0.0	0.0	0.0	0.0	0.0	0.0	0.0	0.0	0.0	0.0	0.0	0.0	0.0	0.0
21764	0.0	0.0	0.0	0.0	0.0	0.0	0.0	0.0	0.0	0.0	0.0	10.0	0.0	0.0	0.0	0.0	0.0	0.0	0.0							0.0	0.0	0.0	0.0	0.0	0.0	0.0	0.0	0.0	0.0	0.0	0.0	0.0	0.0	0.0	0.0	0.0	0.0	0.0	0.0	0.0	0.0	0.0	0.0
21767	0.0	0.0	0.0	20.0	0.0	0.0	0.0	0.0	0.0	0.0	0.0	0.0	0.0	0.0	0.0	0.0	0.0	0.0	10.0							0.0	0.0	0.0	0.0	0.0	0.0	0.0	0.0	0.0	0.0	0.0	0.0	0.0	0.0	0.0	0.0	0.0	0.0	0.0	0.0	0.0	0.0	0.0	0.0
21769	0.0	0.0	0.0	0.0	0.0	0.0	0.0	0.0	0.0	0.0	0.0	0.0	0.0	0.0	0.0	0.0	0.0	0.0	5.0							0.0	0.0	0.0	0.0	0.0	0.0	0.0	0.0	0.0	10.0	0.0	0.0	0.0	0.0	0.0	0.0	0.0	0.0	0.0	0.0	0.0	0.0	0.0	0.0
21770	5.0	0.0	5.0	41.0	0.0	2.5	0.0	0.0	30.0	10.0	10.0	5.0	29.0	0.0	2.5	0.0	5.0	0.0	15.0							10.0	5.0	0.0	0.0	0.0	10.0	0.0	0.0	0.0	0.0	20.0	0.0	10.0	0.0	0.0	0.0	0.0	0.0	0.0	0.0	5.0	0.0	0.0	0.0
21771	10.0	0.0	0.0	20.0	0.0	0.0	0.0	0.0	10.0	0.0	10.0	0.0	30.0	20.0	43.0	0.0	0.0	20.0	0.0							0.0	40.0	0.0	0.0	0.0	0.0	0.0	0.0	0.0	20.0	0.0	0.0	0.0	21.0	0.0	0.0	0.0	0.0	0.0	0.0	41.0	0.0	0.0	0.0
21772	0.0	0.0	0.0	0.0	0.0	0.0	0.0	0.0	5.0	0.0	0.0	0.0	0.0	0.0	30.0	0.0	0.0	0.0	10.0							0.0	0.0	0.0	0.0	0.0	0.0	0.0	0.0	0.0	0.0	0.0	0.0	0.0	0.0	0.0	0.0	0.0	0.0	0.0	0.0	0.0	0.0	0.0	0.0
21774	0.0	0.0	0.0	0.0	0.0	0.0	0.0	5.0	0.0	0.0	0.0	5.0	0.0	0.0	0.0	0.0	0.0	2.5	5.0							0.0	0.0	0.0	0.0	0.0	10.0	0.0	10.5	0.0	0.0	0.0	5.0	0.0	0.0	0.0	0.0	0.0	0.0	0.0	0.0	20.5	0.0	0.0	0.0
21775	0.0	0.0	0.0	20.0	0.0	0.0	0.0	0.0	0.0	0.0	0.0	0.0	0.0	0.0	0.0	0.0	10.0	0.0	30.0							0.0	0.0	0.0	0.0	0.0	0.0	0.0	10.0	0.0	0.0	0.0	0.0	0.0	0.0	0.0	0.0	0.0	0.0	0.0	0.0	0.0	0.0	0.0	0.0
21777	10.0	0.0	10.0	0.0	0.0	5.0	0.0	0.0	0.0	0.0	0.0	10.0	0.0	0.0	5.0	0.0	0.0	0.0	0.0							10.0	0.0	10.0	10.0	0.0	0.0	10.0	0.0	0.0	0.0	0.0	0.0	10.0	0.0	0.0	0.0	0.0	0.0	52.0	0.0	54.0	0.0	0.0	0.0
21778	0.0	0.0	10.0	0.0	0.0	0.0	0.0	10.0	30.0	0.0	0.0	10.0	0.0	0.0	20.0	0.0	10.0	0.0	30.0							20.0	0.0	0.0	0.0	0.0	0.0	20.0	0.0	0.0	82.0	0.0	0.0	0.0	20.0	0.0	0.0	0.0	0.0	0.0	0.0	0.0	0.0	20.0	0.0
21780	0.0	0.0	0.0	0.0	0.0	0.0	0.0	0.0	5.0	0.0	0.0	20.0	0.0	0.0	0.0	5.0	0.0	0.0	5.0							0.0	0.0	0.0	0.0	0.0	0.0	0.0	10.0	0.0	10.0	0.0	0.0	0.0	0.0	0.0	0.0	0.0	0.0	0.0	0.0	0.0	0.0	0.0	0.0
21781	0.0	0.0	0.0	0.0	0.0	0.0	0.0	5.0	0.0	0.0	20.0	5.0	39.0	0.0	0.0	0.0	0.0	0.0	0.0							0.0	0.0	0.0	0.0	0.0	5.0	0.0	0.0	0.0	10.0	0.0	0.0	0.0	0.0	0.0	0.0	0.0	0.0	0.0	0.0	0.0	0.0	0.0	0.0
21782							0.0	0.0	0.0	0.0	0.0	40.0	0.0	0.0	42.0	0.0	0.0		0.0							0.0	0.0	0.0	0.0	0.0	20.0	0.0	10.0	0.0	0.0	0.0	0.0	0.0	0.0	0.0	0.0	0.0	0.0	0.0	0.0	0.0	0.0	0.0	0.0
21784	0.0	0.0	0.0	0.0	0.0	0.0	21.0	0.0	10.0	0.0	0.0	0.0	0.0	20.0	0.0	20.0	0.0	46.0	20.0							20.0	81.0	0.0	0.0	0.0	40.0	21.0	10.0	0.0	0.0	0.0	0.0	10.0	20.0	10.0	0.0	0.0	21.0	0.0	20.0	0.0	0.0	0.0	20.0
21788	0.0	0.0	0.0	0.0	0.0	0.0	20.0	83.0	25.0	0.0	0.0	10.0	0.0	20.0	0.0	0.0	0.0	0.0	30.0							81.0	0.0	20.0	20.0	10.0	0.0	81.0	0.0	10.0	0.0	0.0	0.0	10.0	20.0	84.0	0.0	0.0	40.0	0.0	0.0	0.0	0.0	0.0	20.0
21789	0.0	10.0	0.0	0.0	0.0	0.0	20.0	0.0	10.0	20.0	0.0	0.0	0.0	0.0	0.0	0.0	0.0	0.0	10.0							0.0	0.0	0.0	0.0	0.0	0.0	0.0	0.0	0.0	0.0	0.0	0.0	0.0	0.0	0.0	0.0	0.0	0.0	0.0	0.0	0.0	0.0	0.0	0.0
21790	5.0	0.0	0.0	0.0	0.0	0.0	0.0	0.0	0.0	0.0	0.0	0.0	0.0	0.0	0.0	0.0	0.0	0.0	0.0							0.0	0.0	0.0	0.0	0.0	0.0	0.0	0.0	0.0	0.0	0.0	0.0	0.0	0.0	0.0	0.0	0.0	0.0	0.0	0.0	0.0	0.0	0.0	0.0
21792	0.0	5.0	0.0	0.0	0.0	0.0	0.0	0.0	5.0	0.0	0.0	0.0	0.0	0.0	15.0	0.0	0.0	0.0	5.0							0.0	5.0	0.0	0.0	0.0	0.0	0.0	0.0	5.0	0.0	0.0	0.0	0.0	0.0	0.0	5.0	0.0	0.0	0.0	0.0	0.0	0.0	0.0	0.0
21793	0.0	0.0	0.0	0.0	0.0	0.0	0.0	5.0	0.0	0.0	0.0	0.0	17.5	0.0	0.0	5.0	0.0	15.0	15.0							0.0	10.0	0.0	0.0	0.0	41.0	0.0	0.0	0.0	0.0	0.0	30.5	0.0	10.0	0.0	0.0	0.0	0.0	0.0	0.0	0.0	0.0	0.0	0.0
21795	0.0	0.0	0.0	0.0	0.0	0.0	0.0	0.0	20.0	0.0	0.0	10.0	0.0	0.0	0.0	0.0	0.0	42.0	20.0							0.0	80.0	0.0	0.0	0.0	40.0	0.0	0.0	0.0	10.0	0.0	0.0	0.0	0.0	0.0	40.0	0.0	0.0	0.0	0.0	10.0	20.0	0.0	0.0
21798	0.0	0.0	0.0	10.0	0.0	0.0	0.0	0.0	0.0	0.0	0.0	0.0	15.0	0.0	0.0	0.0	0.0	10.0	5.0							0.0	0.0	0.0	0.0	0.0	0.0	0.0	10.5	5.0	5.0	0.0	0.0	0.0	0.0	0.0	0.0	0.0	0.0	0.0	0.0	0.0	0.0	0.0	0.0
21799	0.0	0.0	0.0	0.0	0.0	0.0	0.0	0.0	0.0	0.0	0.0	0.0	0.0	0.0	0.0	0.0	0.0	0.0	0.0							0.0	0.0	0.0	0.0	0.0	0.0	0.0	0.0	0.0	0.0	0.0	0.0	0.0	0.0	0.0	0.0	0.0	0.0	0.0	0.0	0.0	0.0	0.0	0.0
21800	0.0	0.0	0.0	0.0	0.0	0.0	0.0	0.0	5.0	10.0	0.0	10.0	0.0	5.0	15.0	0.0	0.0	0.0	0.0							0.0	0.0	0.0	0.0	0.0	0.0	0.0	20.0	0.0	0.0	0.0	0.0	0.0	0.0	0.0	0.0	0.0	0.0	0.0	0.0	0.0	0.0	0.0	0.0
21801	0.0	0.0	0.0	0.0	0.0	0.0	0.0	0.0	0.0	0.0	0.0	0.0	0.0	0.0	0.0	0.0	0.0	0.0	0.0							0.0	0.0	0.0	0.0	0.0	20.0	0.0	0.0	0.0	0.0	0.0	0.0	0.0	0.0	0.0	0.0	0.0	0.0	0.0	0.0	0.0	0.0	0.0	0.0
21802	0.0	0.0	0.0	0.0	0.0	0.0	0.0	10.0	30.0	0.0	0.0	40.0	0.0	20.0	43.0	0.0	0.0	0.0	0.0							0.0	0.0	0.0	0.0	0.0	0.0	0.0	0.0	0.0	0.0	41.0	0.0	10.0	0.0	0.0	0.0	0.0	20.0	0.0	0.0	0.0	0.0	0.0	20.0
21803	0.0	0.0	0.0	0.0	0.0	0.0	0.0	82.0	30.0	0.0	10.0	10.0	30.0	0.0	0.0	20.0	0.0	0.0	10.0							0.0	0.0	20.0	20.0	82.0	0.0	0.0	0.0	20.0	10.0	20.0	20.0	0.0	0.0	0.0	0.0	0.0	20.0	0.0	0.0	0.0	0.0	0.0	20.0
21804	0.0	0.0	0.0	0.0	0.0	0.0	0.0	0.0	5.0	0.0	0.0	0.0	0.0	0.0	0.0	0.0	0.0	30.0	20.0							20.5	0.0	0.0	0.0	0.0	0.0	0.0	0.0	0.0	0.0	0.0	0.0	0.0	0.0	20.0	0.0	0.0	10.0	0.0	0.0	0.0	0.0	0.0	10.0
21805	0.0	10.0	5.0	0.0	0.0	0.0	0.0	0.0	20.0	0.0	0.0	5.0	0.0	21.0	10.0	0.0	0.0	46.5	20.0							20.0	83.5	0.0	0.0	0.0	82.5	0.0	0.0	81.0	0.0	10.0	10.0	0.0	10.5	0.0	83.0	0.0	30.5	0.0	0.0	0.0	20.0	0.0	30.5
21807	0.0	0.0	0.0	0.0	0.0	0.0	0.0	0.0	0.0	0.0	0.0	0.0	0.0	0.0	0.0	0.0	0.0	0.0	10.0							0.0	0.0	0.0	0.0	0.0	0.0	0.0	0.0	0.0	0.0	0.0	0.0	0.0	0.0	0.0	0.0	0.0	0.0	0.0	0.0	0.0	0.0	0.0	0.0
21808	0.0	0.0	0.0	5.0	0.0	0.0	0.0	0.0	0.0	0.0	0.0	0.0	0.0	0.0	0.0	0.0	0.0	0.0	5.0							0.0	0.0	0.0	0.0	0.0	0.0	0.0	0.0	0.0	0.0	0.0	0.0	0.0	0.0	0.0	0.0	0.0	0.0	0.0	0.0	0.0	0.0	0.0	0.0
21810	0.0	0.0	0.0	0.0	0.0	0.0	0.0	10.0	0.0	0.0	0.0	0.0	0.0	0.0	0.0	0.0	0.0	0.0	0.0							0.0	0.0	0.0	0.0	0.0	0.0	0.0	0.0	0.0	0.0	0.0	0.0	0.0	0.0	0.0	0.0	0.0	0.0	0.0	0.0	0.0	0.0	0.0	0.0
21815	0.0	10.0	0.0	0.0	0.0	0.0	0.0	0.0	15.0	0.0	0.0	0.0	0.0	0.0	0.0	0.0	0.0	15.0	0.0							10.0	0.0	0.0	0.0	0.0	5.0	0.0	11.0	0.0	0.0	0.0	0.0	0.0	0.0	30.0	0.0	0.0	10.0	0.0	0.0	0.0	0.0	0.0	10.0
21816	0.0	0.0	5.0	0.0	0.0	0.0	0.0	0.0	0.0	0.0	0.0	10.0	0.0	0.0	15.0	0.0	0.0	0.0	15.0							0.0	0.0	0.0	0.0	0.0	0.0	0.0	5.0	0.0	0.0	0.0	0.0	0.0	0.0	0.0	0.0	0.0	0.0	0.0	0.0	5.0	0.0	0.0	0.0
21817	0.0	0.0	0.0	0.0	0.0	0.0	0.0	10.0	30.0	0.0	0.0	0.0	0.0	0.0	0.0	0.0	0.0	0.0	10.0							0.0	0.0	0.0	0.0	0.0	0.0	0.0	0.0	0.0	0.0	0.0	0.0	0.0	0.0	0.0	0.0	0.0	0.0	0.0	0.0	0.0	0.0	0.0	0.0
21818	0.0	0.0	0.0	10.0	0.0	0.0	0.0	0.0	5.0	0.0	0.0	0.0	0.0	0.0	0.0	0.0	0.0	0.0	5.0							0.0	0.0	0.0	0.0	0.0	0.0	0.0	0.0	10.0	42.0	0.0	0.0	0.0	0.0	0.0	0.0	0.0	31.5	0.0	0.0	0.0	31.0	0.0	31.5
21820	0.0	0.0	0.0	0.0	0.0	0.0	0.0	0.0	0.0	0.0	0.0	0.0	0.0	0.0	0.0	0.0	0.0	0.0	10.0							0.0	0.0	0.0	0.0	0.0	0.0	0.0	0.0	0.0	0.0	0.0	0.0	0.0	0.0	0.0	0.0	0.0	0.0	0.0	0.0	0.0	0.0	0.0	0.0
21821	0.0	0.0	0.0	0.0	0.0	0.0	0.0	0.0	0.0	0.0	0.0	0.0	0.0	0.0	0.0	0.0	0.0	0.0	5.0							0.0	0.0	0.0	0.0	0.0	0.0	0.0	0.0	0.0	0.0	0.0	0.0	0.0	0.0	0.0	0.0	0.0	0.0	0.0	0.0	0.0	0.0	0.0	0.0
21822	0.0	0.0	0.0	0.0	0.0	0.0	0.0	0.0	10.0	0.0	0.0	0.0	0.0	0.0	0.0	0.0	10.0	0.0	0.0							0.0	0.0	0.0	0.0	0.0	0.0	0.0	0.0	0.0	0.0	0.0	0.0	0.0	0.0	0.0	0.0	0.0	0.0	0.0	0.0	0.0	0.0	0.0	0.0
21823	0.0	0.0	0.0	0.0	0.0	0.0	20.0	10.0	0.0	0.0	0.0	0.0	0.0	0.0	0.0	0.0	0.0	0.0	0.0							20.0	0.0	20.0	20.0	0.0	0.0	0.0	0.0	0.0	0.0	0.0	0.0	0.0	20.0	20.0	0.0	0.0	20.0	0.0	0.0	0.0	0.0	0.0	0.0
21824	10.0	0.0	10.0	20.0	0.0	5.0	21.0	82.0	69.0	20.0	10.0	0.0	5.0	20.0	0.0	20.0	40.0	0.0	63.0							40.0	0.0	20.0	20.0	10.0	0.0	20.0	21.0	0.0	0.0	20.0	0.0	10.0	80.0	82.0	0.0	20.0	41.0	0.0	20.0	0.0	21.0	20.0	41.0
21827	0.0	0.0	0.0	0.0	0.0	0.0	0.0	0.0	0.0	0.0	10.0	0.0	49.0	0.0	0.0	0.0	0.0	5.0	10.0							0.0	0.0	0.0	0.0	0.0	0.0	0.0	0.0	0.0	0.0	0.0	0.0	0.0	0.0	0.0	0.0	0.0	0.0	0.0	0.0	10.0	0.0	0.0	0.0
21828	0.0	0.0	0.0	0.0	0.0	0.0	0.0	0.0	15.0	0.0	0.0	0.0	0.0	0.0	0.0	0.0	0.0	0.0	10.0							0.0	0.0	0.0	0.0	0.0	0.0	0.0	5.0	0.0	5.0	0.0	0.0	0.0	0.0	0.0	0.0	0.0	0.0	0.0	0.0	0.0	0.0	0.0	0.0
21831	0.0	0.0	0.0	0.0	0.0	0.0	0.0	0.0	0.0	0.0	0.0	0.0	0.0	0.0	0.0	0.0	0.0	15.0	0.0							0.0	0.0	0.0	0.0	0.0	0.0	0.0	0.0	0.0	0.0	0.0	0.0	0.0	0.0	0.0	0.0	0.0	0.0	0.0	0.0	0.0	0.0	0.0	0.0
21832	0.0	0.0	0.0	0.0	0.0	0.0	0.0	5.0	2.5	0.0	0.0	0.0	0.0	0.0	0.0	0.0	0.0	0.0	0.0							0.0	0.0	0.0	0.0	0.0	20.0	0.0	0.0	0.0	5.0	0.0	0.0	0.0	0.0	0.0	0.0	0.0	0.0	0.0	0.0	0.0	0.0	0.0	0.0
21834	5.0	0.0	0.0	10.0	0.0	0.0	0.0	10.0	27.5	0.0	0.0	5.0	0.0	0.0	0.0	0.0	0.0	0.0	2.5							40.5	0.0	30.5	20.5	0.0	0.0	50.0	0.0	0.0	0.0	0.0	0.0	0.0	10.0	5.0	0.0	0.0	0.0	0.0	0.0	0.0	0.0	0.0	0.0
21835	0.0	0.0	0.0	0.0	0.0	0.0	0.0	0.0	0.0	0.0	0.0	0.0	0.0	0.0	0.0	0.0	0.0	0.0	0.0							0.0	0.0	0.0	0.0	0.0	0.0	0.0	0.0	0.0	0.0	0.0	0.0	0.0	0.0	0.0	0.0	0.0	0.0	0.0	0.0	0.0	0.0	0.0	0.0
21836							21.0	41.0	25.0	0.0	10.0	10.0	30.0	0.0	10.0	20.0	40.0		25.0							40.0	0.0	41.0	41.0	10.0	20.0	20.0	0.0	0.0	41.0	0.0	42.0	10.0	20.0	21.0	0.0	0.0	0.0	0.0	0.0	0.0	0.0	41.0	0.0
21837	0.0	0.0	0.0	0.0	0.0	0.0	0.0	0.0	0.0	0.0	0.0	15.0	0.0	0.0	15.0	0.0	0.0	0.0	2.5							0.0	0.0	0.0	0.0	0.0	0.0	0.0	0.0	5.0	0.0	0.0	0.0	0.0	0.0	0.0	0.0	0.0	0.0	0.0	0.0	0.0	0.0	0.0	0.0
21839	0.0	0.0	0.0	0.0	0.0	0.0	0.0	0.0	0.0	0.0	0.0	20.0	0.0	0.0	30.0	0.0	0.0	0.0	0.0							0.0	0.0	0.0	0.0	0.0	0.0	0.0	0.0	0.0	0.0	0.0	0.0	0.0	0.0	0.0	10.0	0.0	0.0	0.0	0.0	0.0	0.0	0.0	0.0
21841	0.0	0.0	0.0	0.0	0.0	0.0	0.0	0.0	0.0	0.0	0.0	10.0	0.0	0.0	0.0	0.0	0.0	0.0	10.0							0.0	0.0	0.0	0.0	0.0	0.0	0.0	0.0	0.0	0.0	0.0	0.0	0.0	0.0	0.0	0.0	0.0	0.0	0.0	0.0	0.0	0.0	0.0	0.0
21842	0.0	0.0	0.0	0.0	0.0	0.0	0.0	0.0	5.0	0.0	5.0	10.0	25.5	0.0	5.0	0.0	0.0	10.0	15.0							0.0	0.0	0.0	0.0	0.0	0.0	0.0	0.0	0.0	0.0	10.0	0.0	5.0	0.0	0.0	0.0	0.0	0.0	0.0	0.0	0.0	0.0	0.0	0.0
21843	0.0	0.0	0.0	0.0	0.0	0.0	0.0	0.0	0.0	0.0	0.0	0.0	0.0	0.0	0.0	0.0	0.0	0.0	0.0							0.0	0.0	0.0	0.0	0.0	0.0	0.0	0.0	0.0	5.0	0.0	0.0	0.0	0.0	0.0	0.0	0.0	0.0	0.0	0.0	0.0	0.0	0.0	0.0
21847	0.0	0.0	0.0	0.0	0.0	0.0	0.0	0.0	0.0	0.0	0.0	10.0	0.0	0.0	15.0	0.0	0.0	0.0	5.0							0.0	0.0	0.0	0.0	0.0	0.0	0.0	0.0	0.0	0.0	0.0	0.0	0.0	0.0	0.0	0.0	0.0	0.0	0.0	0.0	30.5	0.0	0.0	0.0
21848	0.0	0.0	0.0	0.0	0.0	0.0	0.0	0.0	0.0	0.0	0.0	10.5	0.0	0.0	15.0	0.0	5.0	0.0	15.0							0.0	0.0	0.0	0.0	0.0	0.0	0.0	0.0	0.0	0.0	0.0	0.0	0.0	0.0	0.0	0.0	0.0	0.0	0.0	0.0	0.0	0.0	0.0	0.0
21851	0.0	0.0	10.0	0.0	0.0	0.0	0.0	0.0	0.0	0.0	0.0	0.0	0.0	0.0	0.0	0.0	0.0	0.0	0.0							0.0	0.0	0.0	0.0	0.0	0.0	0.0	0.0	0.0	0.0	0.0	0.0	0.0	0.0	0.0	0.0	0.0	0.0	0.0	0.0	0.0	0.0	0.0	0.0
21853	0.0	0.0	5.0	10.0	0.0	0.0	20.5	5.0	38.5	0.0	0.0	0.0	0.0	0.0	0.0	0.0	0.0	15.0	5.0							0.0	0.0	0.0	0.0	0.0	0.0	0.0	0.0	0.0	0.0	10.0	0.0	5.0	0.0	0.0	0.0	0.0	36.0	0.0	0.0	5.0	25.5	0.0	51.0
21854	0.0	0.0	0.0	0.0	0.0	0.0	0.0	10.0	30.0	0.0	0.0	0.0	0.0	0.0	0.0	0.0	0.0	0.0	30.0							0.0	0.0	0.0	0.0	0.0	0.0	0.0	0.0	0.0	0.0	0.0	0.0	0.0	0.0	0.0	0.0	0.0	0.0	0.0	0.0	0.0	0.0	0.0	0.0
21856	0.0	0.0	0.0	0.0	0.0	0.0	0.0	0.0	0.0	0.0	0.0	0.0	0.0	0.0	0.0	0.0	0.0	0.0	0.0							0.0	0.0	0.0	0.0	0.0	0.0	0.0	0.0	0.0	0.0	0.0	0.0	0.0	0.0	10.0	0.0	0.0	20.0	0.0	0.0	0.0	0.0	0.0	20.0
21860	0.0	0.0	0.0	0.0	0.0	0.0	0.0	0.0	0.0	0.0	0.0	0.0	0.0	0.0	0.0	0.0	0.0	0.0	10.0							0.0	0.0	0.0	0.0	0.0	0.0	0.0	0.0	0.0	0.0	0.0	0.0	0.0	0.0	0.0	0.0	0.0	0.0	0.0	0.0	0.0	0.0	0.0	0.0
21861							0.0	0.0	0.0	0.0	0.0	0.0	0.0	0.0	0.0	0.0	0.0		0.0							0.0	0.0	0.0	0.0	0.0	0.0	0.0	10.0	0.0	0.0	0.0	0.0	0.0	0.0	0.0	0.0	0.0	0.0	0.0	0.0	0.0	0.0	0.0	0.0
21863	0.0	0.0	0.0	0.0	0.0	0.0	0.0	0.0	0.0	0.0	0.0	0.0	0.0	0.0	0.0	0.0	0.0	0.0	0.0							0.0	0.0	0.0	0.0	0.0	0.0	0.0	0.0	0.0	0.0	0.0	0.0	0.0	0.0	0.0	0.0	0.0	0.0	0.0	0.0	0.0	0.0	0.0	0.0
21864	0.0	0.0	0.0	0.0	0.0	0.0	0.0	0.0	5.0	0.0	0.0	5.0	0.0	0.0	2.5	0.0	0.0	0.0	15.0							0.0	0.0	0.0	0.0	0.0	0.0	0.0	0.0	0.0	0.0	0.0	0.0	0.0	0.0	0.0	0.0	0.0	0.0	0.0	0.0	0.0	0.0	0.0	0.0
21866	0.0	0.0	10.0	0.0	0.0	0.0	0.0	0.0	10.0	0.0	0.0	10.0	0.0	0.0	0.0	0.0	0.0	0.0	0.0							0.0	0.0	0.0	0.0	0.0	0.0	0.0	0.0	0.0	10.0	0.0	0.0	0.0	0.0	0.0	0.0	0.0	0.0	0.0	0.0	0.0	0.0	0.0	0.0
21867	0.0	0.0	0.0	5.0	0.0	0.0	0.0	0.0	0.0	0.0	5.0	5.0	15.0	10.0	10.0	0.0	0.0	10.0	15.0							21.0	0.0	5.0	0.0	0.0	10.0	0.0	5.0	0.0	0.0	0.0	0.0	0.0	0.0	31.0	0.0	0.0	0.0	0.0	0.0	0.0	0.0	0.0	0.0
21868	0.0	0.0	0.0	10.0	0.0	0.0	0.0	0.0	0.0	0.0	0.0	0.0	0.0	0.0	0.0	0.0	0.0	0.0	10.0							0.0	0.0	0.0	0.0	0.0	0.0	0.0	0.0	0.0	0.0	0.0	0.0	0.0	0.0	0.0	0.0	0.0	0.0	0.0	0.0	0.0	0.0	0.0	0.0
21869	0.0	0.0	0.0	0.0	0.0	0.0	0.0	0.0	0.0	0.0	0.0	10.0	0.0	0.0	5.0	0.0	0.0	0.0	0.0							0.0	0.0	0.0	0.0	0.0	0.0	0.0	0.0	0.0	0.0	0.0	0.0	0.0	0.0	0.0	0.0	0.0	0.0	0.0	0.0	0.0	0.0	0.0	0.0
21871	0.0	0.0	0.0	0.0	0.0	0.0	0.0	0.0	0.0	0.0	0.0	0.0	0.0	0.0	0.0	0.0	0.0	0.0	0.0							0.0	0.0	0.0	0.0	0.0	0.0	0.0	0.0	0.0	0.0	0.0	0.0	0.0	0.0	0.0	0.0	0.0	0.0	0.0	0.0	0.0	0.0	0.0	0.0
21872	0.0	0.0	0.0	0.0	0.0	0.0	0.0	0.0	10.0	0.0	0.0	20.5	0.0	0.0	15.0	0.0	0.0	15.0	15.0							0.0	10.5	0.0	0.0	0.0	15.0	0.0	0.0	0.0	0.0	0.0	0.0	0.0	0.0	0.0	5.0	0.0	0.0	0.0	0.0	0.0	0.0	0.0	0.0
21873	0.0	10.0	0.0	0.0	0.0	0.0	0.0	0.0	0.0	0.0	0.0	0.0	0.0	0.0	0.0	0.0	0.0	0.0	0.0							0.0	0.0	0.0	0.0	0.0	0.0	0.0	0.0	0.0	0.0	0.0	0.0	0.0	0.0	0.0	0.0	0.0	0.0	0.0	0.0	0.0	0.0	0.0	0.0
21874	0.0	0.0	0.0	0.0	0.0	0.0	0.0	0.0	0.0	0.0	0.0	20.0	0.0	0.0	0.0	0.0	10.0	0.0	0.0							0.0	0.0	0.0	0.0	0.0	0.0	0.0	0.0	0.0	0.0	0.0	0.0	0.0	0.0	0.0	0.0	0.0	0.0	0.0	0.0	0.0	0.0	0.0	0.0
21877	0.0	0.0	0.0	0.0	0.0	0.0	0.0	0.0	10.0	0.0	0.0	61.0	0.0	0.0	43.0	0.0	0.0	0.0	0.0							0.0	0.0	0.0	0.0	0.0	0.0	0.0	0.0	0.0	0.0	0.0	0.0	0.0	0.0	0.0	0.0	0.0	0.0	0.0	0.0	0.0	0.0	0.0	0.0
21879	0.0	0.0	0.0	0.0	0.0	0.0	0.0	0.0	0.0	0.0	0.0	20.0	0.0	0.0	0.0	0.0	0.0	0.0	10.0							0.0	0.0	0.0	0.0	0.0	0.0	0.0	0.0	0.0	0.0	0.0	0.0	0.0	0.0	0.0	0.0	0.0	0.0	0.0	0.0	0.0	0.0	0.0	0.0
21881	0.0	0.0	0.0	0.0	0.0	0.0	0.0	0.0	0.0	0.0	0.0	0.0	0.0	0.0	0.0	0.0	0.0	0.0	0.0							0.0	0.0	0.0	0.0	0.0	0.0	0.0	10.0	0.0	0.0	0.0	0.0	0.0	0.0	0.0	0.0	0.0	0.0	0.0	0.0	0.0	0.0	0.0	0.0
21883	0.0	0.0	0.0	0.0	0.0	0.0	0.0	10.0	0.0	0.0	0.0	0.0	30.0	0.0	0.0	0.0	0.0	0.0	10.0							0.0	0.0	0.0	0.0	0.0	0.0	0.0	0.0	0.0	0.0	0.0	0.0	0.0	0.0	0.0	0.0	0.0	0.0	0.0	0.0	0.0	0.0	0.0	0.0
21885	0.0	0.0	0.0	0.0	0.0	0.0	0.0	0.0	5.0	0.0	0.0	0.0	0.0	0.0	0.0	0.0	0.0	0.0	2.5							0.0	0.0	0.0	0.0	0.0	0.0	0.0	0.0	0.0	0.0	0.0	0.0	0.0	0.0	0.0	0.0	0.0	0.0	0.0	0.0	0.0	5.0	0.0	0.0
21886	0.0	0.0	0.0	0.0	0.0	0.0	0.0	0.0	0.0	0.0	0.0	84.0	0.0	0.0	30.0	0.0	0.0	0.0	0.0							0.0	0.0	0.0	0.0	0.0	0.0	0.0	0.0	0.0	0.0	0.0	0.0	0.0	0.0	0.0	0.0	0.0	0.0	0.0	0.0	0.0	0.0	0.0	0.0
21888	0.0	0.0	0.0	0.0	0.0	0.0	0.0	0.0	0.0	10.0	0.0	10.0	0.0	5.0	23.5	0.0	0.0	0.0	0.0							0.0	0.0	0.0	0.0	0.0	0.0	0.0	0.0	0.0	0.0	0.0	0.0	0.0	0.0	0.0	0.0	0.0	0.0	0.0	0.0	0.0	0.0	0.0	0.0
21889	0.0	0.0	0.0	0.0	0.0	0.0	0.0	0.0	0.0	0.0	0.0	0.0	0.0	0.0	30.0	0.0	0.0	0.0	10.0							0.0	0.0	0.0	0.0	0.0	0.0	0.0	0.0	0.0	0.0	0.0	0.0	0.0	0.0	0.0	0.0	0.0	0.0	0.0	0.0	0.0	0.0	0.0	0.0
21890	0.0	0.0	0.0	0.0	0.0	0.0	0.0	0.0	0.0	10.0	0.0	0.0	0.0	0.0	0.0	0.0	0.0	0.0	0.0							0.0	0.0	0.0	0.0	0.0	0.0	0.0	0.0	0.0	0.0	0.0	0.0	0.0	0.0	0.0	0.0	0.0	0.0	0.0	0.0	0.0	0.0	0.0	0.0
21892	0.0	0.0	0.0	0.0	0.0	0.0	0.0	0.0	0.0	0.0	0.0	5.0	0.0	0.0	15.0	0.0	0.0	0.0	15.0							0.0	0.0	0.0	0.0	0.0	0.0	0.0	5.0	0.0	0.0	5.0	0.0	0.0	0.0	0.0	0.0	0.0	0.0	0.0	0.0	0.0	0.0	0.0	0.0
21894	0.0	0.0	0.0	0.0	0.0	0.0	0.0	0.0	0.0	0.0	0.0	10.0	0.0	5.0	15.0	0.0	5.0	0.0	15.0							0.0	0.0	0.0	0.0	0.0	0.0	0.0	0.0	0.0	10.0	0.0	0.0	0.0	0.0	0.0	0.0	0.0	0.0	0.0	0.0	0.0	10.0	0.0	0.0
21897	0.0	0.0	0.0	0.0	0.0	0.0	0.0	5.0	2.5	0.0	0.0	0.0	0.0	0.0	0.0	0.0	0.0	0.0	5.0							0.0	0.0	0.0	0.0	0.0	0.0	0.0	0.0	0.0	0.0	0.0	0.0	0.0	0.0	0.0	0.0	0.0	0.0	0.0	0.0	0.0	0.0	0.0	0.0
21899	0.0	0.0	0.0	0.0	0.0	0.0	0.0	0.0	0.0	0.0	0.0	10.0	0.0	0.0	5.0	0.0	0.0	0.0	10.0							0.0	0.0	0.0	0.0	0.0	0.0	0.0	0.0	0.0	0.0	0.0	0.0	0.0	0.0	0.0	0.0	0.0	0.0	0.0	0.0	0.0	0.0	0.0	0.0
21901	0.0	0.0	0.0	0.0	0.0	0.0	0.0	0.0	0.0	0.0	0.0	10.0	0.0	0.0	0.0	0.0	0.0	0.0	30.0							0.0	0.0	0.0	0.0	0.0	0.0	0.0	0.0	0.0	0.0	20.0	0.0	0.0	0.0	0.0	0.0	0.0	0.0	0.0	0.0	0.0	0.0	0.0	0.0
21902	0.0	0.0	10.0	0.0	0.0	5.0	0.0	0.0	0.0	0.0	0.0	0.0	0.0	0.0	0.0	0.0	0.0	0.0	0.0							0.0	0.0	0.0	0.0	0.0	0.0	0.0	0.0	0.0	0.0	0.0	0.0	0.0	0.0	0.0	0.0	0.0	0.0	0.0	0.0	0.0	0.0	0.0	0.0
21904	0.0	0.0	0.0	0.0	0.0	0.0	0.0	0.0	0.0	0.0	0.0	0.0	0.0	0.0	0.0	0.0	0.0	0.0	0.0							0.0	0.0	0.0	0.0	0.0	0.0	0.0	0.0	0.0	0.0	0.0	0.0	0.0	0.0	0.0	0.0	0.0	0.0	0.0	0.0	0.0	0.0	0.0	0.0
21907	0.0	0.0	0.0	0.0	0.0	0.0	20.0	80.0	25.0	0.0	10.0	20.0	51.0	0.0	30.0	0.0	10.0	30.0	59.0							20.0	0.0	41.0	20.0	42.0	0.0	20.0	10.0	0.0	0.0	0.0	41.0	0.0	0.0	0.0	0.0	0.0	0.0	0.0	0.0	0.0	10.0	0.0	0.0
21909	0.0	0.0	0.0	0.0	0.0	5.0	0.0	0.0	0.0	0.0	0.0	0.0	0.0	0.0	0.0	0.0	0.0	0.0	20.0							0.0	0.0	0.0	0.0	0.0	0.0	0.0	10.0	0.0	0.0	0.0	0.0	0.0	0.0	0.0	0.0	0.0	0.0	0.0	0.0	0.0	0.0	0.0	0.0
21910							0.0	0.0	0.0	0.0	0.0	0.0	0.0	0.0	0.0	0.0	0.0		0.0							0.0	0.0	0.0	0.0	0.0	0.0	0.0	0.0	0.0	0.0	0.0	0.0	0.0	0.0	0.0	0.0	0.0	0.0	0.0	0.0	0.0	0.0	0.0	0.0
21914	0.0	0.0	0.0	0.0	0.0	0.0	0.0	0.0	0.0	0.0	0.0	0.0	0.0	0.0	0.0	0.0	0.0	0.0	5.0							0.0	0.0	0.0	0.0	0.0	0.0	0.0	0.0	0.0	0.0	0.0	0.0	0.0	0.0	0.0	0.0	0.0	0.0	20.0	0.0	20.0	0.0	0.0	0.0
21915	0.0	0.0	0.0	0.0	0.0	0.0	0.0	0.0	0.0	0.0	0.0	0.0	0.0	0.0	0.0	0.0	0.0	0.0	0.0							0.0	0.0	0.0	0.0	0.0	0.0	0.0	0.0	0.0	10.0	0.0	0.0	0.0	0.0	0.0	0.0	0.0	0.0	0.0	0.0	0.0	0.0	0.0	0.0
21916	0.0	0.0	0.0	0.0	0.0	15.0	0.0	0.0	15.0	0.0	0.0	5.0	0.0	10.0	5.0	0.0	0.0	5.0	10.0							0.0	0.0	0.0	0.0	0.0	0.0	0.0	0.0	0.0	0.0	0.0	10.0	0.0	0.0	0.0	0.0	0.0	0.0	0.0	0.0	0.0	0.0	0.0	0.0
21917	0.0	0.0	0.0	10.0	0.0	0.0	0.0	0.0	0.0	0.0	0.0	0.0	0.0	0.0	0.0	0.0	0.0	0.0	10.0							0.0	0.0	0.0	0.0	0.0	0.0	0.0	0.0	0.0	0.0	0.0	0.0	0.0	0.0	0.0	0.0	0.0	0.0	0.0	0.0	0.0	0.0	0.0	0.0
21921	0.0	0.0	10.0	0.0	0.0	0.0	20.5	5.0	12.5	0.0	5.0	0.0	26.5	0.0	0.0	0.0	0.0	15.0	5.0							0.0	0.0	0.0	0.0	0.0	0.0	0.0	0.0	0.0	0.0	0.0	10.0	0.0	0.0	0.0	0.0	0.0	0.0	0.0	0.0	5.0	0.0	0.0	0.0
21922	0.0	0.0	0.0	0.0	0.0	0.0	0.0	0.0	0.0	0.0	10.0	10.0	0.0	0.0	5.0	0.0	0.0	0.0	0.0							0.0	0.0	0.0	0.0	0.0	0.0	0.0	0.0	0.0	0.0	0.0	10.0	0.0	0.0	0.0	0.0	0.0	0.0	0.0	0.0	0.0	0.0	0.0	0.0
21923	0.0	0.0	0.0	10.0	0.0	0.0	0.0	10.0	30.0	0.0	0.0	0.0	0.0	0.0	0.0	0.0	0.0	0.0	10.0							0.0	0.0	0.0	0.0	0.0	0.0	0.0	0.0	0.0	10.0	0.0	0.0	0.0	0.0	0.0	0.0	0.0	0.0	0.0	0.0	0.0	0.0	0.0	0.0
21924	10.0	20.0	0.0	0.0	0.0	0.0	0.0	0.0	0.0	0.0	0.0	0.0	0.0	0.0	0.0	0.0	0.0	0.0	10.0							0.0	0.0	0.0	0.0	0.0	0.0	0.0	0.0	0.0	0.0	0.0	0.0	0.0	0.0	0.0	0.0	0.0	0.0	0.0	0.0	0.0	0.0	0.0	0.0
21925	0.0	0.0	0.0	0.0	0.0	0.0	0.0	0.0	0.0	0.0	0.0	0.0	0.0	0.0	0.0	0.0	0.0	0.0	10.0							0.0	0.0	0.0	0.0	0.0	0.0	0.0	0.0	0.0	0.0	0.0	0.0	0.0	0.0	0.0	0.0	0.0	0.0	0.0	0.0	0.0	0.0	0.0	0.0
21928	10.0	20.0	0.0	10.0	0.0	0.0	0.0	0.0	0.0	0.0	0.0	21.0	0.0	0.0	0.0	0.0	20.0	0.0	0.0	0.0	0.0	0.0	0.0	0.0	0.0	0.0	0.0	0.0	0.0	0.0	0.0	0.0	10.0	0.0	0.0	0.0	0.0	0.0	0.0	0.0	10.0	0.0	0.0	0.0	0.0	0.0	0.0	0.0	0.0
21929	0.0	0.0	0.0	0.0	0.0	0.0	0.0	0.0	0.0	0.0	0.0	0.0	0.0	0.0	0.0	0.0	0.0	0.0	0.0							0.0	0.0	0.0	0.0	0.0	0.0	0.0	10.0	0.0	0.0	0.0	0.0	0.0	0.0	0.0	0.0	0.0	0.0	0.0	0.0	0.0	0.0	0.0	0.0
21930	0.0	0.0	0.0	0.0	0.0	0.0	0.0	0.0	0.0	0.0	0.0	0.0	30.0	0.0	0.0	0.0	0.0	5.0	20.0							0.0	0.0	0.0	0.0	0.0	0.0	0.0	0.0	0.0	0.0	0.0	0.0	10.0	0.0	0.0	0.0	0.0	0.0	0.0	0.0	0.0	0.0	0.0	0.0
21931	0.0	0.0	0.0	0.0	0.0	0.0	0.0	0.0	0.0	0.0	0.0	0.0	0.0	0.0	0.0	0.0	0.0	0.0	0.0							0.0	0.0	0.0	0.0	0.0	0.0	0.0	0.0	0.0	0.0	0.0	0.0	0.0	0.0	0.0	0.0	0.0	0.0	0.0	0.0	0.0	0.0	0.0	0.0
21932	0.0	0.0	0.0	0.0	0.0	2.5	0.0	0.0	0.0	0.0	0.0	15.0	0.0	0.0	26.0	0.0	0.0	2.5	5.0							0.0	0.0	0.0	0.0	0.0	5.0	0.0	0.0	0.0	0.0	0.0	0.0	0.0	0.0	0.0	0.0	0.0	0.0	0.0	0.0	0.0	0.0	0.0	0.0
21936	0.0	0.0	0.0	0.0	0.0	0.0	0.0	0.0	0.0	0.0	0.0	5.0	0.0	0.0	0.0	0.0	0.0	2.5	0.0							0.0	0.0	0.0	0.0	0.0	0.0	0.0	0.0	0.0	0.0	0.0	0.0	0.0	0.0	0.0	0.0	0.0	0.0	0.0	0.0	0.0	0.0	0.0	0.0
21937	0.0	0.0	0.0	0.0	0.0	0.0	0.0	0.0	0.0	0.0	0.0	0.0	0.0	5.0	0.0	0.0	0.0	15.0	5.0							0.0	0.0	0.0	0.0	0.0	0.0	0.0	0.0	5.0	0.0	0.0	0.0	0.0	0.0	5.0	0.0	0.0	0.0	0.0	0.0	0.0	0.0	0.0	0.0
21938	0.0	0.0	0.0	0.0	0.0	0.0	0.0	0.0	0.0	0.0	0.0	0.0	0.0	0.0	0.0	0.0	0.0	0.0	0.0							0.0	0.0	0.0	0.0	0.0	0.0	0.0	0.0	0.0	0.0	0.0	0.0	0.0	0.0	0.0	0.0	0.0	0.0	0.0	0.0	0.0	0.0	0.0	0.0
21939	0.0	0.0	10.0	10.0	0.0	0.0	0.0	0.0	10.0	0.0	0.0	0.0	0.0	0.0	0.0	0.0	0.0	0.0	10.0							0.0	0.0	0.0	0.0	0.0	0.0	0.0	0.0	0.0	0.0	0.0	0.0	0.0	0.0	0.0	0.0	0.0	0.0	0.0	0.0	0.0	0.0	0.0	0.0
21940	0.0	0.0	0.0	0.0	0.0	0.0	0.0	0.0	0.0	0.0	0.0	5.0	0.0	0.0	0.0	0.0	0.0	0.0	5.0							0.0	0.0	0.0	0.0	0.0	0.0	0.0	0.0	0.0	0.0	0.0	0.0	0.0	0.0	0.0	0.0	0.0	0.0	0.0	0.0	0.0	0.0	0.0	0.0
21941	0.0	5.0	0.0	0.0	0.0	0.0	0.0	0.0	0.0	5.0	0.0	10.0	0.0	0.0	2.5	0.0	0.0	0.0	5.0							0.0	0.0	0.0	0.0	0.0	0.0	0.0	0.0	0.0	0.0	0.0	0.0	0.0	5.0	0.0	0.0	0.0	0.0	0.0	0.0	0.0	0.0	0.0	0.0
21943	0.0	0.0	0.0	0.0	0.0	0.0	0.0	0.0	10.0	0.0	0.0	0.0	0.0	0.0	0.0	0.0	0.0	5.0	0.0							0.0	0.0	0.0	0.0	0.0	0.0	0.0	0.0	0.0	0.0	0.0	0.0	0.0	0.0	0.0	0.0	0.0	0.0	0.0	0.0	0.0	0.0	0.0	0.0
21946	0.0	0.0	0.0	0.0	0.0	0.0	0.0	0.0	5.0	0.0	0.0	5.0	0.0	0.0	0.0	0.0	0.0	0.0	0.0							0.0	0.0	0.0	0.0	0.0	0.0	0.0	0.0	0.0	0.0	0.0	0.0	0.0	0.0	0.0	0.0	0.0	0.0	0.0	0.0	20.0	0.0	0.0	0.0
21947	0.0	0.0	0.0	5.0	0.0	0.0	0.0	0.0	0.0	0.0	0.0	5.0	0.0	10.0	2.5	0.0	0.0	15.0	20.0							0.0	30.5	0.0	0.0	0.0	0.0	0.0	0.0	0.0	0.0	0.0	0.0	0.0	5.0	0.0	0.0	0.0	0.0	0.0	0.0	0.0	0.0	0.0	0.0
21948	0.0	0.0	0.0	0.0	0.0	0.0	0.0	5.0	20.0	0.0	0.0	0.0	0.0	0.0	0.0	0.0	0.0	0.0	5.0							0.0	0.0	0.0	0.0	0.0	10.0	0.0	0.0	0.0	0.0	0.0	0.0	0.0	0.0	0.0	5.0	0.0	0.0	0.0	0.0	0.0	0.0	0.0	0.0
21949	0.0	0.0	0.0	0.0	0.0	0.0	0.0	0.0	0.0	0.0	0.0	0.0	0.0	0.0	30.0	0.0	0.0	0.0	10.0							0.0	0.0	0.0	0.0	0.0	0.0	0.0	0.0	0.0	0.0	0.0	0.0	0.0	0.0	0.0	0.0	0.0	0.0	0.0	0.0	0.0	0.0	0.0	0.0
21952	5.0	0.0	5.0	10.0	0.0	0.0	0.0	5.0	15.0	0.0	0.0	10.0	2.5	20.0	10.0	0.0	0.0	0.0	0.0							20.0	0.0	0.0	0.0	0.0	61.0	0.0	31.0	0.0	82.0	10.0	0.0	0.0	21.0	20.5	0.0	0.0	0.0	0.0	0.0	0.0	0.0	0.0	0.0
21953	0.0	0.0	0.0	0.0	0.0	0.0	0.0	0.0	10.0	0.0	0.0	0.0	0.0	0.0	0.0	0.0	0.0	0.0	0.0							0.0	0.0	0.0	0.0	0.0	0.0	0.0	0.0	0.0	0.0	0.0	0.0	0.0	0.0	0.0	0.0	0.0	0.0	0.0	0.0	0.0	0.0	0.0	0.0
21956	5.0	0.0	0.0	0.0	0.0	0.0	0.0	0.0	0.0	0.0	0.0	0.0	0.0	0.0	0.0	0.0	0.0	0.0	5.0							0.0	0.0	0.0	0.0	0.0	20.0	0.0	5.0	0.0	0.0	0.0	0.0	0.0	0.0	0.0	0.0	0.0	0.0	0.0	10.0	0.0	0.0	0.0	0.0
21957	0.0	20.0	0.0	0.0	0.0	0.0	0.0	0.0	0.0	0.0	0.0	0.0	0.0	0.0	0.0	0.0	0.0	10.0	20.0							0.0	40.0	0.0	0.0	0.0	0.0	0.0	0.0	0.0	0.0	0.0	0.0	0.0	20.0	0.0	0.0	0.0	0.0	0.0	0.0	10.0	0.0	0.0	0.0
21958	0.0	0.0	0.0	0.0	0.0	0.0	0.0	0.0	0.0	0.0	0.0	0.0	0.0	0.0	0.0	0.0	0.0	0.0	10.0							0.0	0.0	0.0	0.0	0.0	0.0	0.0	0.0	0.0	0.0	0.0	0.0	0.0	0.0	0.0	0.0	0.0	0.0	0.0	0.0	0.0	0.0	0.0	0.0
21959	0.0	0.0	0.0	0.0	0.0	0.0	0.0	10.0	30.0	0.0	10.0	10.0	0.0	20.0	5.0	0.0	0.0	0.0	0.0							0.0	0.0	0.0	0.0	0.0	0.0	0.0	10.0	0.0	0.0	0.0	0.0	0.0	0.0	0.0	0.0	0.0	20.0	0.0	0.0	0.0	0.0	0.0	20.0
21961	0.0	0.0	0.0	0.0	0.0	0.0	0.0	0.0	0.0	0.0	0.0	0.0	0.0	0.0	0.0	0.0	0.0	0.0	0.0							0.0	0.0	0.0	0.0	0.0	0.0	0.0	0.0	0.0	0.0	0.0	0.0	0.0	0.0	0.0	0.0	0.0	0.0	0.0	0.0	0.0	0.0	0.0	0.0
21962	0.0	0.0	0.0	0.0	0.0	0.0	0.0	0.0	0.0	0.0	0.0	0.0	0.0	0.0	0.0	0.0	0.0	0.0	0.0							0.0	0.0	0.0	0.0	0.0	0.0	0.0	0.0	0.0	0.0	0.0	0.0	0.0	0.0	0.0	0.0	0.0	0.0	0.0	0.0	0.0	0.0	0.0	0.0
21963							0.0	0.0	0.0	0.0	0.0	10.0	0.0	0.0	10.0	0.0	0.0		0.0							0.0	20.0	0.0	0.0	0.0	10.0	0.0	0.0	0.0	0.0	0.0	0.0	0.0	0.0	0.0	0.0	0.0	20.0	0.0	0.0	0.0	20.0	0.0	20.0
21965	0.0	5.0	0.0	0.0	0.0	0.0	0.0	0.0	0.0	0.0	0.0	41.0	0.0	0.0	23.5	0.0	10.0	0.0	30.5							0.0	0.0	0.0	0.0	5.0	0.0	0.0	0.0	0.0	42.0	0.0	0.0	0.0	0.0	0.0	0.0	0.0	0.0	0.0	0.0	0.0	0.0	0.0	0.0
21968	0.0	0.0	5.0	5.0	0.0	0.0	0.0	0.0	5.0	0.0	0.0	10.0	0.0	0.0	10.0	0.0	0.0	0.0	10.0							0.0	0.0	0.0	0.0	0.0	0.0	0.0	20.0	0.0	5.0	0.0	5.0	0.0	0.0	0.0	0.0	0.0	0.0	0.0	0.0	0.0	0.0	0.0	0.0
21969	0.0	0.0	0.0	0.0	0.0	0.0	0.0	0.0	0.0	0.0	0.0	0.0	0.0	0.0	0.0	0.0	0.0	0.0	0.0							0.0	0.0	0.0	0.0	0.0	0.0	0.0	0.0	0.0	0.0	0.0	0.0	0.0	0.0	0.0	0.0	0.0	0.0	0.0	0.0	0.0	0.0	0.0	0.0
21971	0.0	0.0	0.0	5.0	0.0	0.0	0.0	0.0	15.0	0.0	0.0	0.0	0.0	0.0	0.0	0.0	0.0	0.0	0.0							0.0	0.0	0.0	0.0	0.0	0.0	0.0	0.0	0.0	41.0	0.0	0.0	0.0	0.0	0.0	0.0	0.0	10.0	0.0	0.0	0.0	0.0	0.0	10.0
21973							0.0	0.0	0.0	0.0	0.0	0.0	0.0	0.0	0.0	0.0	0.0		0.0							20.0	10.0	20.0	0.0	0.0	10.0	0.0	10.0	0.0	0.0	0.0	0.0	0.0	0.0	0.0	0.0	0.0	0.0	0.0	0.0	0.0	0.0	0.0	0.0
21974	0.0	0.0	0.0	0.0	0.0	0.0	0.0	0.0	0.0	0.0	0.0	41.0	0.0	0.0	30.0	0.0	0.0	0.0	0.0							0.0	0.0	0.0	0.0	0.0	0.0	0.0	0.0	0.0	0.0	0.0	0.0	0.0	0.0	0.0	0.0	0.0	0.0	0.0	0.0	0.0	0.0	0.0	0.0
21975	5.0	0.0	0.0	0.0	0.0	0.0	20.5	41.0	15.0	10.0	10.0	5.0	26.5	0.0	5.0	0.0	5.0	0.0	0.0							20.0	15.0	0.0	0.0	0.0	0.0	10.0	5.0	0.0	5.0	0.0	5.0	5.0	20.5	40.0	0.0	10.0	40.5	0.0	20.5	20.5	40.5	0.0	40.5
21976	0.0	0.0	0.0	0.0	0.0	0.0	0.0	0.0	0.0	0.0	0.0	0.0	0.0	0.0	0.0	0.0	0.0	0.0	0.0							0.0	0.0	0.0	0.0	0.0	0.0	0.0	0.0	0.0	0.0	0.0	0.0	0.0	0.0	0.0	0.0	0.0	0.0	0.0	0.0	0.0	0.0	0.0	0.0
21977	0.0	0.0	10.0	0.0	0.0	0.0	0.0	0.0	0.0	0.0	0.0	0.0	0.0	5.0	0.0	0.0	0.0	0.0	0.0							0.0	0.0	0.0	0.0	0.0	0.0	0.0	0.0	0.0	0.0	0.0	5.0	0.0	0.0	0.0	0.0	0.0	0.0	0.0	0.0	0.0	0.0	0.0	0.0
21978							0.0	0.0	0.0	0.0	0.0	0.0	0.0	0.0	0.0	0.0	0.0		0.0							0.0	0.0	0.0	0.0	0.0	0.0	0.0	0.0	0.0	0.0	0.0	0.0	0.0	0.0	0.0	0.0	0.0	0.0	0.0	0.0	0.0	0.0	0.0	0.0
21979	0.0	0.0	0.0	0.0	0.0	0.0	0.0	0.0	0.0	0.0	0.0	0.0	0.0	0.0	0.0	0.0	0.0	0.0	0.0							0.0	0.0	0.0	0.0	0.0	0.0	0.0	0.0	0.0	0.0	0.0	0.0	0.0	0.0	0.0	0.0	0.0	0.0	0.0	0.0	0.0	0.0	0.0	0.0
21980	0.0	0.0	0.0	0.0	0.0	0.0	0.0	0.0	0.0	0.0	0.0	0.0	0.0	0.0	0.0	0.0	0.0	0.0	0.0							0.0	0.0	0.0	0.0	0.0	0.0	0.0	0.0	0.0	0.0	0.0	0.0	0.0	0.0	0.0	0.0	0.0	0.0	0.0	0.0	0.0	0.0	0.0	0.0
21982	0.0	0.0	0.0	0.0	0.0	0.0	0.0	0.0	0.0	0.0	0.0	0.0	0.0	0.0	0.0	0.0	0.0	0.0	10.0							0.0	0.0	0.0	0.0	0.0	0.0	0.0	0.0	0.0	0.0	0.0	0.0	0.0	0.0	0.0	0.0	0.0	0.0	0.0	0.0	0.0	0.0	0.0	0.0
21984	0.0	0.0	5.0	81.5	0.0	2.5	0.0	0.0	20.0	0.0	5.0	5.0	25.5	10.0	2.5	0.0	0.0	5.0	10.0							0.0	0.0	0.0	0.0	0.0	0.0	0.0	0.0	0.0	5.0	0.0	0.0	0.0	0.0	0.0	0.0	0.0	0.0	0.0	0.0	0.0	0.0	0.0	0.0
21986	0.0	0.0	0.0	0.0	0.0	0.0	0.0	5.0	20.0	0.0	5.0	0.0	2.5	0.0	0.0	0.0	5.0	0.0	0.0							10.0	0.0	0.0	0.0	0.0	20.0	0.0	0.0	0.0	10.0	0.0	0.0	0.0	10.0	0.0	0.0	0.0	0.0	0.0	0.0	20.5	0.0	0.0	0.0
21988	0.0	0.0	0.0	0.0	0.0	0.0	0.0	0.0	0.0	0.0	0.0	0.0	0.0	0.0	0.0	0.0	0.0	0.0	10.0							0.0	0.0	0.0	0.0	0.0	0.0	0.0	0.0	0.0	0.0	0.0	0.0	0.0	0.0	0.0	0.0	0.0	0.0	0.0	0.0	0.0	0.0	0.0	0.0
21992	0.0	0.0	0.0	0.0	0.0	0.0	0.0	0.0	0.0	0.0	0.0	10.0	0.0	0.0	0.0	0.0	0.0	0.0	0.0							0.0	0.0	0.0	0.0	0.0	0.0	0.0	0.0	0.0	0.0	0.0	0.0	0.0	0.0	0.0	0.0	0.0	0.0	0.0	0.0	0.0	0.0	0.0	0.0
21993	0.0	0.0	0.0	0.0	0.0	0.0	0.0	0.0	0.0	0.0	0.0	10.0	0.0	0.0	0.0	0.0	0.0	0.0	5.0							0.0	15.0	0.0	0.0	0.0	0.0	0.0	0.0	0.0	0.0	0.0	0.0	0.0	0.0	0.0	0.0	0.0	0.0	0.0	0.0	10.0	0.0	0.0	0.0
21994	0.0	0.0	0.0	0.0	0.0	0.0	0.0	0.0	20.0	0.0	0.0	10.0	0.0	0.0	10.0	0.0	0.0	48.0	20.0							0.0	42.0	0.0	0.0	0.0	20.0	0.0	0.0	41.0	0.0	0.0	0.0	0.0	0.0	0.0	41.0	0.0	0.0	0.0	0.0	0.0	0.0	0.0	0.0
21995	0.0	0.0	0.0	0.0	0.0	0.0	0.0	0.0	0.0	0.0	0.0	0.0	0.0	0.0	0.0	0.0	0.0	0.0	0.0							0.0	0.0	0.0	0.0	0.0	0.0	0.0	0.0	0.0	0.0	0.0	0.0	0.0	0.0	0.0	0.0	0.0	0.0	0.0	0.0	0.0	0.0	0.0	0.0
21996	0.0	0.0	0.0	0.0	0.0	0.0	0.0	0.0	0.0	0.0	0.0	0.0	30.0	0.0	0.0	0.0	0.0	10.0	5.0							0.0	0.0	0.0	0.0	0.0	0.0	0.0	0.0	0.0	0.0	0.0	0.0	0.0	0.0	0.0	0.0	0.0	0.0	0.0	0.0	0.0	0.0	0.0	0.0
21997	0.0	0.0	0.0	0.0	0.0	0.0	0.0	0.0	5.0	0.0	0.0	0.0	0.0	10.0	0.0	0.0	0.0	0.0	20.0							0.0	0.0	0.0	0.0	0.0	0.0	0.0	0.0	0.0	0.0	0.0	0.0	0.0	0.0	0.0	0.0	0.0	0.0	0.0	0.0	0.0	0.0	0.0	0.0
21998	0.0	0.0	0.0	0.0	0.0	0.0	0.0	0.0	0.0	0.0	0.0	0.0	0.0	0.0	0.0	0.0	0.0	0.0	0.0							0.0	0.0	0.0	0.0	0.0	0.0	0.0	0.0	0.0	0.0	0.0	0.0	0.0	0.0	0.0	0.0	0.0	0.0	0.0	0.0	0.0	0.0	0.0	0.0
22000	10.0	20.0	10.0	20.0	0.0	0.0	0.0	0.0	0.0	0.0	10.0	10.0	0.0	10.0	0.0	0.0	0.0	0.0	0.0	0.0	0.0	0.0	0.0	0.0	0.0	10.0	0.0	0.0	0.0	0.0	0.0	0.0	10.0	0.0	21.0	0.0	20.0	0.0	0.0	0.0	20.0	0.0	10.0	0.0	0.0	0.0	0.0	0.0	0.0
22001	0.0	20.0	0.0	0.0	0.0	0.0	0.0	0.0	0.0	0.0	0.0	0.0	0.0	0.0	0.0	0.0	0.0	0.0	0.0							0.0	0.0	0.0	0.0	0.0	0.0	0.0	0.0	0.0	0.0	0.0	0.0	0.0	0.0	0.0	0.0	0.0	0.0	0.0	0.0	0.0	0.0	0.0	0.0
22002							0.0	0.0	0.0	0.0	0.0	0.0	0.0	0.0	0.0	0.0	0.0		0.0							0.0	0.0	0.0	0.0	0.0	0.0	0.0	10.0	0.0	0.0	0.0	0.0	0.0	0.0	0.0	0.0	0.0	0.0	0.0	0.0	0.0	0.0	0.0	0.0
22003							0.0	0.0	0.0	0.0	0.0	0.0	0.0	0.0	0.0	0.0	0.0		0.0							0.0	0.0	0.0	0.0	0.0	0.0	0.0	10.0	0.0	0.0	0.0	0.0	0.0	0.0	0.0	0.0	0.0	10.0	0.0	0.0	0.0	0.0	0.0	0.0
22004	0.0	0.0	0.0	0.0	0.0	0.0	0.0	0.0	0.0	0.0	0.0	0.0	0.0	0.0	0.0	0.0	0.0	30.0	0.0							0.0	0.0	0.0	0.0	0.0	0.0	0.0	0.0	0.0	0.0	0.0	0.0	0.0	0.0	0.0	0.0	0.0	0.0	0.0	0.0	0.0	0.0	0.0	0.0
22006	0.0	0.0	10.0	0.0	0.0	0.0	0.0	10.0	5.0	0.0	0.0	20.0	0.0	20.0	30.0	0.0	10.0	0.0	0.0							0.0	0.0	0.0	0.0	0.0	0.0	0.0	0.0	0.0	0.0	40.0	0.0	10.0	0.0	0.0	0.0	0.0	0.0	0.0	0.0	0.0	0.0	0.0	0.0
22007	0.0	0.0	0.0	0.0	0.0	0.0	0.0	0.0	0.0	0.0	0.0	0.0	0.0	0.0	0.0	0.0	0.0	0.0	10.0							0.0	0.0	0.0	0.0	0.0	0.0	0.0	0.0	0.0	0.0	0.0	0.0	0.0	0.0	0.0	0.0	0.0	0.0	0.0	0.0	10.0	0.0	0.0	0.0
22008	0.0	0.0	0.0	0.0	0.0	0.0	0.0	0.0	0.0	0.0	10.0	10.0	0.0	0.0	0.0	0.0	0.0	0.0	0.0							0.0	0.0	0.0	0.0	0.0	0.0	0.0	0.0	0.0	0.0	0.0	0.0	0.0	0.0	0.0	0.0	0.0	0.0	0.0	0.0	0.0	0.0	0.0	0.0
22009	0.0	0.0	0.0	0.0	0.0	0.0	0.0	0.0	5.0	0.0	0.0	0.0	0.0	0.0	0.0	0.0	0.0	0.0	0.0							0.0	0.0	0.0	0.0	0.0	0.0	0.0	0.0	0.0	0.0	0.0	0.0	0.0	0.0	0.0	0.0	0.0	0.0	0.0	0.0	0.0	0.0	0.0	0.0
22010	0.0	10.0	10.0	0.0	0.0	0.0	0.0	0.0	10.0	0.0	0.0	0.0	0.0	0.0	0.0	0.0	0.0	0.0	10.0							0.0	0.0	0.0	0.0	0.0	0.0	0.0	0.0	0.0	0.0	0.0	0.0	0.0	0.0	0.0	0.0	0.0	0.0	0.0	0.0	0.0	0.0	0.0	0.0
22012							0.0	0.0	0.0	0.0	0.0	0.0	0.0	0.0	0.0	0.0	0.0		0.0							0.0	0.0	0.0	0.0	0.0	0.0	0.0	0.0	0.0	0.0	0.0	0.0	0.0	0.0	0.0	0.0	0.0	0.0	0.0	0.0	0.0	0.0	0.0	0.0
22014	0.0	0.0	0.0	0.0	0.0	0.0	0.0	0.0	0.0	0.0	0.0	0.0	0.0	0.0	0.0	0.0	0.0	0.0	5.0							0.0	0.0	0.0	0.0	0.0	0.0	0.0	0.0	0.0	0.0	0.0	0.0	0.0	0.0	0.0	0.0	0.0	0.0	0.0	0.0	0.0	0.0	0.0	0.0
22016	0.0	0.0	0.0	0.0	0.0	0.0	0.0	0.0	5.0	0.0	0.0	10.0	0.0	0.0	0.0	0.0	0.0	0.0	5.0							0.0	0.0	0.0	0.0	0.0	0.0	0.0	5.0	0.0	0.0	0.0	0.0	0.0	0.0	0.0	0.0	0.0	0.0	20.5	0.0	20.5	5.0	0.0	0.0
22018	0.0	0.0	0.0	0.0	0.0	0.0	0.0	5.0	0.0	0.0	0.0	0.0	0.0	10.0	0.0	0.0	0.0	0.0	5.0							0.0	0.0	0.0	0.0	0.0	0.0	0.0	0.0	0.0	10.0	0.0	0.0	0.0	0.0	0.0	0.0	0.0	0.0	0.0	0.0	0.0	0.0	0.0	0.0
22020	0.0	0.0	0.0	0.0	0.0	0.0	0.0	0.0	0.0	0.0	0.0	0.0	0.0	0.0	0.0	0.0	0.0	0.0	0.0							0.0	0.0	0.0	0.0	0.0	0.0	0.0	0.0	0.0	0.0	0.0	0.0	0.0	0.0	0.0	0.0	0.0	0.0	0.0	0.0	0.0	0.0	0.0	0.0
22027	0.0	0.0	0.0	20.0	0.0	0.0	0.0	0.0	0.0	0.0	0.0	0.0	0.0	0.0	0.0	0.0	0.0	0.0	0.0							0.0	0.0	0.0	0.0	0.0	0.0	0.0	0.0	0.0	0.0	0.0	0.0	0.0	0.0	0.0	0.0	0.0	0.0	0.0	0.0	10.0	0.0	0.0	0.0
22035	0.0	0.0	0.0	0.0	0.0	0.0	0.0	0.0	0.0	0.0	0.0	10.0	0.0	0.0	0.0	0.0	0.0	0.0	0.0							0.0	0.0	0.0	0.0	0.0	0.0	0.0	0.0	0.0	0.0	0.0	0.0	0.0	42.0	0.0	0.0	0.0	0.0	0.0	0.0	0.0	0.0	0.0	0.0
22036							0.0	10.0	30.0	0.0	61.0	10.0	52.0	0.0	0.0	0.0	0.0		0.0							0.0	0.0	0.0	0.0	0.0	0.0	0.0	0.0	0.0	0.0	0.0	0.0	0.0	0.0	0.0	0.0	0.0	0.0	0.0	0.0	0.0	0.0	0.0	0.0
22043	0.0	0.0	0.0	0.0	0.0	0.0	0.0	0.0	0.0	0.0	0.0	10.0	0.0	0.0	0.0	0.0	0.0	0.0	0.0							0.0	0.0	0.0	0.0	0.0	0.0	0.0	0.0	0.0	0.0	0.0	0.0	0.0	0.0	0.0	0.0	0.0	0.0	0.0	0.0	0.0	0.0	0.0	0.0
22048	5.0	10.0	5.0	0.0	0.0	0.0	0.0	0.0	20.0	0.0	5.0	10.0	0.0	10.0	0.0	0.0	0.0	45.0	20.0	0.0	0.0	62.0	0.0	0.0	10.0	10.0	82.0	0.0	0.0	0.0	61.5	0.0	0.0	61.0	42.0	10.0	10.0	5.0	20.0	0.0	82.5	0.0	62.0	5.0	5.0	10.0	62.0	10.0	62.0
22049	0.0	0.0	0.0	0.0	0.0	0.0	0.0	0.0	0.0	0.0	0.0	0.0	0.0	0.0	15.0	5.0	0.0	0.0	0.0							0.0	0.0	0.0	0.0	0.0	0.0	0.0	0.0	0.0	0.0	0.0	0.0	0.0	0.0	0.0	0.0	0.0	0.0	0.0	0.0	0.0	0.0	0.0	0.0
22050	0.0	0.0	0.0	0.0	0.0	0.0	0.0	0.0	0.0	0.0	0.0	0.0	0.0	0.0	0.0	0.0	0.0	0.0	10.0							0.0	0.0	0.0	0.0	0.0	0.0	0.0	0.0	0.0	0.0	0.0	0.0	0.0	0.0	0.0	0.0	0.0	0.0	0.0	0.0	0.0	0.0	0.0	0.0
22051	0.0	0.0	0.0	0.0	0.0	5.0	0.0	0.0	0.0	0.0	0.0	5.0	0.0	0.0	0.0	0.0	0.0	0.0	0.0							0.0	0.0	0.0	0.0	0.0	0.0	0.0	0.0	0.0	0.0	0.0	0.0	0.0	0.0	0.0	0.0	0.0	0.0	0.0	0.0	0.0	0.0	0.0	0.0
22053	0.0	10.0	5.0	10.0	0.0	0.0	21.0	82.5	25.0	10.0	10.0	10.0	0.0	41.5	5.0	10.0	20.0	2.5	61.0	41.0	41.0	0.0	21.0	41.0	0.0	80.5	5.0	60.5	40.0	0.0	10.0	40.5	82.0	0.0	5.0	5.0	5.0	5.0	20.0	82.0	0.0	20.0	30.0	0.0	20.0	0.0	20.0	10.0	30.0
22055	0.0	0.0	0.0	0.0	0.0	0.0	0.0	0.0	30.0	0.0	0.0	0.0	0.0	0.0	0.0	0.0	0.0	0.0	0.0							0.0	0.0	0.0	0.0	0.0	0.0	0.0	0.0	0.0	0.0	0.0	0.0	0.0	0.0	0.0	0.0	0.0	0.0	0.0	0.0	0.0	0.0	0.0	0.0
22056	10.0	0.0	0.0	0.0	0.0	0.0	0.0	51.5	36.5	0.0	10.0	10.0	2.5	0.0	5.0	10.0	5.0	0.0	12.5							0.0	0.0	0.0	0.0	5.0	0.0	0.0	5.0	0.0	0.0	10.0	10.0	5.0	0.0	0.0	0.0	0.0	0.0	0.0	0.0	0.0	0.0	0.0	0.0
22057	0.0	0.0	0.0	0.0	0.0	0.0	0.0	0.0	5.0	0.0	0.0	0.0	0.0	0.0	0.0	0.0	0.0	0.0	10.0							0.0	0.0	0.0	0.0	0.0	0.0	0.0	0.0	0.0	0.0	0.0	0.0	0.0	0.0	0.0	0.0	0.0	0.0	0.0	0.0	0.0	0.0	0.0	0.0
22058	0.0	0.0	0.0	0.0	0.0	0.0	0.0	0.0	0.0	0.0	0.0	41.0	0.0	0.0	30.0	0.0	0.0	0.0	0.0							0.0	0.0	0.0	0.0	0.0	0.0	0.0	0.0	0.0	0.0	0.0	0.0	0.0	0.0	0.0	0.0	0.0	0.0	0.0	0.0	0.0	0.0	0.0	0.0
22060	0.0	0.0	0.0	0.0	0.0	0.0	0.0	0.0	10.0	0.0	0.0	0.0	0.0	0.0	0.0	0.0	0.0	0.0	0.0							0.0	0.0	0.0	0.0	0.0	10.0	0.0	0.0	0.0	0.0	0.0	0.0	0.0	0.0	0.0	0.0	0.0	0.0	0.0	0.0	0.0	0.0	0.0	0.0
22061	0.0	0.0	0.0	0.0	0.0	0.0	0.0	0.0	20.0	0.0	10.0	0.0	0.0	0.0	0.0	0.0	0.0	42.0	20.0							0.0	0.0	0.0	0.0	0.0	41.0	0.0	0.0	20.0	0.0	0.0	0.0	0.0	0.0	0.0	40.0	0.0	0.0	0.0	0.0	0.0	0.0	0.0	0.0
22062	0.0	0.0	0.0	0.0	0.0	0.0	0.0	0.0	0.0	0.0	5.0	0.0	0.0	0.0	0.0	0.0	0.0	0.0	5.0							0.0	0.0	0.0	0.0	0.0	0.0	0.0	0.0	0.0	0.0	0.0	0.0	0.0	0.0	0.0	0.0	0.0	0.0	0.0	0.0	0.0	0.0	10.0	10.0
22070	0.0	0.0	0.0	0.0	0.0	0.0	0.0	0.0	0.0	0.0	0.0	0.0	0.0	0.0	0.0	0.0	0.0	0.0	0.0							0.0	0.0	0.0	0.0	0.0	0.0	0.0	0.0	0.0	0.0	0.0	0.0	0.0	0.0	0.0	0.0	0.0	0.0	0.0	0.0	0.0	0.0	0.0	0.0
22079	10.0	0.0	10.0	20.0	0.0	5.0	0.0	40.0	25.0	0.0	10.0	10.0	0.0	20.0	0.0	0.0	10.0	0.0	30.0							20.0	10.0	20.0	20.0	0.0	0.0	20.0	40.0	0.0	0.0	41.0	10.0	10.0	41.0	40.0	0.0	0.0	20.0	0.0	0.0	0.0	20.0	0.0	20.0
22080							20.0	10.0	25.0	0.0	10.0	10.0	0.0	21.0	10.0	20.0	10.0		30.0							0.0	0.0	0.0	0.0	0.0	0.0	0.0	43.0	0.0	0.0	40.0	0.0	10.0	20.0	10.0	0.0	0.0	0.0	0.0	0.0	0.0	0.0	0.0	0.0
22082	0.0	0.0	0.0	0.0	0.0	0.0	0.0	0.0	0.0	0.0	0.0	10.0	0.0	0.0	0.0	0.0	0.0	0.0	0.0							0.0	0.0	0.0	0.0	0.0	0.0	0.0	10.0	0.0	0.0	0.0	0.0	0.0	0.0	0.0	0.0	0.0	0.0	0.0	0.0	0.0	0.0	0.0	0.0
22084	10.0	0.0	0.0	0.0	0.0	0.0	20.0	0.0	0.0	0.0	0.0	0.0	0.0	0.0	0.0	0.0	0.0	0.0	0.0							20.0	0.0	0.0	0.0	0.0	0.0	0.0	0.0	0.0	10.0	0.0	10.0	0.0	0.0	0.0	0.0	0.0	20.0	0.0	0.0	0.0	20.0	0.0	20.0
22085							0.0	0.0	0.0	0.0	0.0	0.0	0.0	0.0	0.0	0.0	0.0		10.0							0.0	0.0	0.0	0.0	0.0	0.0	0.0	10.0	0.0	0.0	0.0	0.0	0.0	0.0	0.0	0.0	0.0	0.0	0.0	0.0	0.0	0.0	0.0	0.0
22086	0.0	0.0	0.0	0.0	0.0	0.0	0.0	0.0	0.0	0.0	0.0	0.0	0.0	0.0	0.0	0.0	0.0	0.0	10.0							0.0	0.0	0.0	0.0	0.0	0.0	0.0	0.0	0.0	0.0	0.0	0.0	0.0	0.0	0.0	0.0	0.0	0.0	0.0	0.0	0.0	0.0	0.0	0.0
22089	0.0	0.0	0.0	0.0	0.0	0.0	0.0	0.0	0.0	10.0	0.0	0.0	0.0	0.0	0.0	0.0	0.0	0.0	0.0							0.0	0.0	0.0	0.0	0.0	0.0	0.0	0.0	0.0	0.0	0.0	0.0	0.0	0.0	0.0	0.0	0.0	0.0	0.0	0.0	0.0	0.0	0.0	0.0
22090	0.0	0.0	0.0	0.0	0.0	0.0	0.0	0.0	30.0	0.0	0.0	0.0	0.0	0.0	0.0	0.0	0.0	0.0	0.0							0.0	0.0	0.0	0.0	0.0	0.0	0.0	0.0	0.0	0.0	0.0	0.0	0.0	0.0	0.0	0.0	0.0	0.0	0.0	0.0	0.0	0.0	0.0	0.0
22093	0.0	0.0	0.0	0.0	0.0	0.0	0.0	0.0	0.0	0.0	0.0	10.0	0.0	0.0	0.0	0.0	0.0	0.0	0.0							0.0	0.0	0.0	0.0	0.0	0.0	0.0	0.0	0.0	0.0	0.0	0.0	0.0	0.0	0.0	0.0	0.0	0.0	0.0	0.0	0.0	0.0	0.0	0.0
22096	0.0	0.0	0.0	0.0	0.0	0.0	0.0	0.0	10.0	0.0	0.0	0.0	0.0	0.0	0.0	0.0	0.0	0.0	0.0							0.0	0.0	0.0	0.0	0.0	0.0	0.0	0.0	0.0	0.0	0.0	0.0	0.0	0.0	0.0	0.0	0.0	0.0	0.0	0.0	0.0	0.0	0.0	0.0
22100	0.0	0.0	0.0	0.0	0.0	0.0	0.0	0.0	0.0	0.0	0.0	0.0	0.0	0.0	0.0	0.0	0.0	0.0	0.0							0.0	0.0	0.0	0.0	0.0	0.0	0.0	0.0	0.0	0.0	0.0	0.0	0.0	0.0	0.0	0.0	0.0	0.0	0.0	0.0	0.0	0.0	0.0	0.0
22104							0.0	0.0	0.0	0.0	0.0	0.0	0.0	0.0	0.0	0.0	0.0		0.0							0.0	0.0	0.0	0.0	0.0	0.0	0.0	0.0	0.0	0.0	0.0	0.0	0.0	0.0	0.0	0.0	0.0	0.0	0.0	0.0	0.0	0.0	0.0	0.0
22107	0.0	10.0	0.0	0.0	0.0	0.0	0.0	0.0	0.0	0.0	0.0	0.0	0.0	0.0	0.0	0.0	0.0	0.0	0.0							0.0	0.0	0.0	0.0	0.0	0.0	0.0	0.0	0.0	0.0	0.0	0.0	0.0	0.0	0.0	0.0	0.0	0.0	0.0	0.0	0.0	0.0	0.0	0.0
22109	0.0	0.0	0.0	0.0	0.0	0.0	0.0	0.0	0.0	0.0	0.0	0.0	0.0	0.0	0.0	0.0	0.0	30.0	0.0							0.0	0.0	0.0	0.0	0.0	0.0	0.0	0.0	0.0	0.0	0.0	0.0	0.0	0.0	0.0	0.0	0.0	0.0	0.0	0.0	0.0	0.0	0.0	0.0
22111	0.0	0.0	0.0	0.0	0.0	0.0	0.0	15.0	30.0	0.0	0.0	0.0	0.0	0.0	0.0	0.0	0.0	0.0	0.0							0.0	0.0	0.0	0.0	0.0	0.0	0.0	20.5	0.0	10.0	0.0	0.0	0.0	10.5	20.5	0.0	0.0	30.5	0.0	0.0	0.0	30.0	0.0	40.5
22113	0.0	0.0	0.0	0.0	0.0	0.0	0.0	0.0	0.0	0.0	0.0	5.0	0.0	0.0	0.0	0.0	0.0	0.0	5.0							0.0	0.0	0.0	0.0	0.0	0.0	0.0	0.0	0.0	0.0	0.0	0.0	10.0	0.0	0.0	0.0	0.0	0.0	0.0	10.0	0.0	0.0	0.0	0.0
22117	0.0	0.0	0.0	0.0	0.0	0.0	0.0	0.0	0.0	0.0	0.0	0.0	0.0	0.0	0.0	0.0	0.0	0.0	0.0							0.0	0.0	0.0	0.0	0.0	0.0	0.0	0.0	0.0	0.0	0.0	0.0	0.0	0.0	0.0	0.0	0.0	0.0	0.0	0.0	0.0	0.0	0.0	0.0
22120	0.0	0.0	0.0	0.0	0.0	0.0	0.0	0.0	10.0	0.0	0.0	10.0	0.0	0.0	10.0	0.0	0.0	0.0	0.0							0.0	0.0	0.0	0.0	0.0	40.0	0.0	0.0	0.0	10.0	0.0	10.0	0.0	20.0	0.0	0.0	0.0	0.0	0.0	0.0	0.0	0.0	0.0	0.0
22121	0.0	0.0	0.0	0.0	0.0	0.0	0.0	0.0	5.0	0.0	0.0	10.0	0.0	0.0	0.0	0.0	0.0	0.0	0.0							0.0	0.0	0.0	0.0	0.0	20.0	0.0	0.0	0.0	0.0	0.0	0.0	0.0	0.0	10.0	0.0	0.0	0.0	0.0	0.0	0.0	0.0	0.0	0.0
22123	0.0	10.0	0.0	0.0	0.0	0.0	0.0	5.0	15.0	5.0	0.0	10.0	0.0	0.0	0.0	5.0	5.0	15.0	0.0							0.0	0.0	0.0	0.0	0.0	0.0	0.0	0.0	15.0	0.0	5.0	15.0	5.0	0.0	0.0	41.0	0.0	0.0	0.0	0.0	5.0	0.0	0.0	0.0
22124	0.0	0.0	0.0	0.0	0.0	0.0	0.0	0.0	0.0	0.0	0.0	0.0	0.0	0.0	0.0	0.0	0.0	0.0	0.0							0.0	0.0	0.0	0.0	0.0	0.0	0.0	0.0	0.0	0.0	0.0	0.0	0.0	0.0	0.0	0.0	0.0	0.0	0.0	0.0	0.0	0.0	0.0	0.0
22125							0.0	0.0	0.0	0.0	0.0	0.0	0.0	0.0	0.0	0.0	0.0		0.0							0.0	0.0	0.0	0.0	0.0	0.0	0.0	0.0	0.0	0.0	0.0	0.0	0.0	0.0	0.0	0.0	0.0	0.0	0.0	0.0	0.0	0.0	0.0	0.0
22127	0.0	0.0	0.0	0.0	0.0	0.0	0.0	0.0	0.0	0.0	0.0	10.0	0.0	0.0	0.0	0.0	0.0	0.0	0.0							0.0	0.0	0.0	0.0	0.0	20.0	0.0	0.0	20.0	0.0	0.0	80.0	0.0	20.0	0.0	0.0	0.0	41.0	0.0	0.0	10.0	81.0	0.0	81.0
22128	0.0	0.0	0.0	0.0	0.0	0.0	0.0	10.0	30.0	0.0	0.0	0.0	0.0	0.0	0.0	0.0	0.0	0.0	10.0							0.0	0.0	0.0	0.0	0.0	0.0	0.0	0.0	0.0	0.0	0.0	0.0	0.0	0.0	0.0	0.0	0.0	0.0	0.0	0.0	0.0	0.0	0.0	0.0
22130	0.0	10.0	0.0	0.0	0.0	0.0	0.0	0.0	10.0	0.0	0.0	0.0	0.0	0.0	0.0	0.0	0.0	0.0	0.0							0.0	0.0	0.0	0.0	0.0	0.0	0.0	0.0	0.0	0.0	0.0	0.0	0.0	0.0	0.0	0.0	0.0	0.0	0.0	0.0	0.0	0.0	0.0	0.0
22131	0.0	0.0	0.0	0.0	0.0	0.0	20.0	0.0	5.0	0.0	10.0	10.0	52.0	21.0	20.0	0.0	40.0	20.0	64.0							0.0	20.0	0.0	0.0	41.0	0.0	0.0	0.0	0.0	0.0	0.0	10.0	0.0	0.0	20.0	0.0	0.0	0.0	0.0	0.0	0.0	0.0	0.0	0.0
22133	0.0	0.0	0.0	0.0	0.0	0.0	0.0	0.0	10.0	0.0	0.0	0.0	0.0	0.0	0.0	0.0	0.0	0.0	20.0							0.0	0.0	0.0	0.0	0.0	0.0	0.0	0.0	0.0	0.0	0.0	0.0	0.0	0.0	0.0	0.0	0.0	0.0	0.0	0.0	0.0	0.0	0.0	0.0
22137	0.0	0.0	0.0	0.0	0.0	0.0	0.0	0.0	0.0	0.0	0.0	20.0	0.0	0.0	30.0	0.0	0.0	0.0	0.0							0.0	0.0	0.0	0.0	0.0	0.0	0.0	0.0	0.0	0.0	0.0	0.0	0.0	0.0	0.0	0.0	0.0	0.0	0.0	0.0	0.0	0.0	0.0	0.0
22138	0.0	0.0	0.0	0.0	0.0	0.0	0.0	0.0	0.0	0.0	0.0	10.0	0.0	0.0	0.0	0.0	0.0	0.0	0.0							0.0	0.0	0.0	0.0	0.0	0.0	0.0	0.0	0.0	0.0	21.0	0.0	10.0	0.0	0.0	0.0	0.0	0.0	0.0	0.0	0.0	0.0	0.0	0.0
22153	10.0	40.0	10.0	81.0	5.0	5.0	82.0	84.0	25.0	81.0	10.0	91.0	5.0	81.0	66.0	40.0	44.0	0.0	74.0							40.0	0.0	81.0	41.0	44.0	0.0	81.0	0.0	10.0	10.0	82.0	81.0	10.0	82.0	82.0	0.0	83.0	82.0	41.0	84.0	86.0	82.0	82.0	83.0
22159	10.0	20.0	10.0	41.0	5.0	5.0	0.0	10.0	66.0	0.0	0.0	10.0	0.0	20.0	20.0	0.0	10.0	10.0	10.0							0.0	0.0	0.0	0.0	0.0	0.0	0.0	0.0	0.0	0.0	20.0	20.0	10.0	0.0	0.0	0.0	0.0	0.0	0.0	0.0	0.0	0.0	0.0	0.0
22160	10.0	0.0	10.0	0.0	0.0	0.0	21.0	0.0	20.0	0.0	10.0	10.0	0.0	0.0	0.0	0.0	0.0	47.0	20.0							41.0	83.0	20.0	20.0	0.0	40.0	40.0	0.0	41.0	41.0	0.0	10.0	10.0	20.0	0.0	43.0	0.0	41.0	0.0	0.0	10.0	41.0	0.0	41.0
22161	0.0	10.0	0.0	0.0	0.0	0.0	0.0	81.0	30.0	0.0	0.0	10.0	0.0	20.0	5.0	0.0	41.0	0.0	60.0							20.0	10.0	20.0	20.0	41.0	0.0	20.0	80.0	0.0	0.0	0.0	0.0	0.0	80.0	81.0	0.0	0.0	20.0	0.0	0.0	0.0	20.0	0.0	20.0
22162	0.0	10.0	0.0	0.0	0.0	0.0	10.0	60.0	65.5	0.0	5.0	5.0	0.0	61.0	0.0	0.0	0.0	0.0	0.0							0.0	0.0	0.0	0.0	0.0	5.0	0.0	41.0	0.0	5.0	0.0	0.0	0.0	20.5	40.5	0.0	0.0	0.0	0.0	0.0	0.0	0.0	0.0	0.0
22164	0.0	0.0	0.0	0.0	0.0	0.0	0.0	0.0	0.0	0.0	0.0	0.0	0.0	0.0	0.0	0.0	0.0	0.0	10.0							0.0	0.0	0.0	0.0	0.0	0.0	0.0	0.0	0.0	0.0	0.0	0.0	0.0	0.0	0.0	0.0	0.0	10.0	0.0	0.0	0.0	10.0	0.0	0.0
22170	0.0	0.0	0.0	0.0	0.0	0.0	0.0	0.0	0.0	0.0	0.0	0.0	0.0	0.0	0.0	0.0	0.0	0.0	0.0							0.0	0.0	0.0	0.0	20.0	0.0	0.0	0.0	0.0	0.0	0.0	0.0	0.0	0.0	0.0	0.0	0.0	0.0	0.0	0.0	0.0	0.0	0.0	0.0
22171	0.0	0.0	0.0	20.5	0.0	0.0	0.0	0.0	0.0	0.0	0.0	5.0	0.0	0.0	0.0	0.0	0.0	15.0	2.5							0.0	0.0	0.0	0.0	0.0	0.0	0.0	0.0	0.0	0.0	0.0	0.0	0.0	0.0	0.0	0.0	0.0	0.0	0.0	0.0	0.0	0.0	0.0	0.0
22172	0.0	0.0	0.0	0.0	0.0	0.0	0.0	0.0	0.0	0.0	0.0	10.0	0.0	0.0	0.0	0.0	0.0	0.0	0.0							0.0	0.0	0.0	0.0	0.0	20.0	0.0	0.0	0.0	0.0	0.0	0.0	0.0	0.0	0.0	20.0	0.0	0.0	0.0	0.0	0.0	0.0	0.0	0.0
22174	0.0	0.0	0.0	0.0	0.0	0.0	0.0	0.0	30.0	0.0	0.0	10.0	0.0	0.0	0.0	0.0	0.0	0.0	0.0							0.0	0.0	0.0	0.0	0.0	10.0	0.0	0.0	0.0	0.0	0.0	0.0	0.0	20.0	0.0	45.0	0.0	0.0	0.0	0.0	0.0	0.0	0.0	0.0
22179	5.0	0.0	5.0	0.0	0.0	2.5	0.0	0.0	0.0	0.0	0.0	0.0	0.0	0.0	5.0	0.0	0.0	0.0	0.0							0.0	0.0	0.0	0.0	0.0	0.0	0.0	0.0	0.0	0.0	0.0	0.0	0.0	0.0	0.0	0.0	0.0	0.0	0.0	0.0	20.0	0.0	0.0	0.0
22180	0.0	0.0	10.0	0.0	0.0	0.0	0.0	0.0	0.0	0.0	0.0	0.0	0.0	0.0	0.0	0.0	5.0	0.0	2.5							0.0	0.0	0.0	0.0	0.0	0.0	0.0	0.0	0.0	5.0	0.0	0.0	0.0	0.0	0.0	0.0	0.0	0.0	0.0	0.0	0.0	0.0	0.0	0.0
22186	0.0	0.0	0.0	0.0	0.0	0.0	0.0	0.0	0.0	0.0	41.0	0.0	30.0	0.0	0.0	0.0	0.0	0.0	0.0							0.0	0.0	0.0	0.0	0.0	20.0	0.0	83.0	0.0	10.0	0.0	20.0	0.0	0.0	0.0	0.0	0.0	0.0	0.0	0.0	0.0	0.0	0.0	0.0
22187	5.0	0.0	0.0	0.0	0.0	0.0	0.0	0.0	5.0	0.0	0.0	20.0	0.0	0.0	15.0	0.0	0.0	0.0	5.0							0.0	0.0	0.0	0.0	0.0	0.0	0.0	0.0	0.0	0.0	0.0	0.0	0.0	0.0	0.0	0.0	0.0	0.0	0.0	0.0	0.0	0.0	0.0	0.0
22188	0.0	0.0	0.0	0.0	0.0	0.0	0.0	0.0	0.0	0.0	0.0	5.0	0.0	0.0	0.0	0.0	0.0	0.0	10.0							0.0	0.0	0.0	0.0	0.0	0.0	0.0	0.0	0.0	0.0	0.0	0.0	0.0	0.0	0.0	0.0	0.0	0.0	20.5	0.0	20.5	0.0	0.0	0.0
22191	0.0	0.0	0.0	0.0	0.0	0.0	0.0	0.0	0.0	0.0	0.0	0.0	0.0	0.0	0.0	0.0	0.0	5.0	10.0							0.0	0.0	0.0	0.0	0.0	0.0	0.0	0.0	0.0	0.0	0.0	0.0	0.0	0.0	0.0	0.0	0.0	0.0	0.0	0.0	0.0	0.0	0.0	0.0
22193	0.0	0.0	0.0	0.0	0.0	0.0	0.0	0.0	0.0	0.0	0.0	0.0	0.0	0.0	0.0	0.0	0.0	0.0	0.0							0.0	0.0	0.0	0.0	0.0	0.0	0.0	0.0	0.0	0.0	0.0	0.0	0.0	0.0	0.0	0.0	0.0	0.0	0.0	0.0	0.0	0.0	0.0	0.0
22194	0.0	0.0	0.0	0.0	0.0	0.0	0.0	0.0	0.0	0.0	0.0	0.0	0.0	20.0	0.0	0.0	0.0	0.0	0.0							0.0	0.0	0.0	0.0	0.0	0.0	0.0	0.0	0.0	0.0	0.0	0.0	0.0	0.0	0.0	0.0	0.0	0.0	0.0	0.0	0.0	0.0	0.0	0.0
22198							0.0	0.0	0.0	0.0	0.0	0.0	0.0	0.0	0.0	0.0	0.0		0.0							0.0	0.0	0.0	0.0	0.0	0.0	0.0	0.0	0.0	0.0	0.0	0.0	0.0	0.0	0.0	0.0	0.0	0.0	0.0	10.0	0.0	0.0	0.0	0.0
22217	10.0	20.0	10.0	10.0	0.0	0.0	20.0	0.0	0.0	0.0	10.0	10.0	0.0	0.0	0.0	0.0	0.0	0.0	0.0	0.0	0.0	0.0	0.0	0.0	0.0	0.0	0.0	0.0	0.0	0.0	0.0	0.0	82.0	0.0	0.0	20.0	20.0	10.0	0.0	61.0	0.0	0.0	0.0	0.0	0.0	0.0	10.0	0.0	0.0
22218	10.0	0.0	0.0	0.0	0.0	0.0	0.0	0.0	0.0	0.0	20.0	0.0	0.0	0.0	0.0	0.0	0.0	10.0	0.0							0.0	0.0	0.0	0.0	0.0	0.0	0.0	10.0	0.0	0.0	0.0	0.0	0.0	0.0	0.0	0.0	0.0	0.0	0.0	0.0	0.0	0.0	0.0	0.0
22220	0.0	0.0	10.0	0.0	0.0	5.0	41.0	81.0	25.0	0.0	10.0	10.0	0.0	0.0	20.0	0.0	41.0	0.0	30.0							20.0	10.0	20.0	20.0	10.0	10.0	21.0	81.0	0.0	0.0	0.0	0.0	10.0	80.0	80.0	0.0	0.0	41.0	0.0	0.0	0.0	20.0	0.0	41.0
22227	0.0	0.0	0.0	0.0	0.0	0.0	0.0	0.0	0.0	0.0	0.0	0.0	0.0	0.0	0.0	0.0	0.0	0.0	10.0							0.0	0.0	0.0	0.0	0.0	0.0	0.0	0.0	0.0	0.0	0.0	0.0	0.0	0.0	0.0	0.0	0.0	0.0	0.0	0.0	0.0	0.0	0.0	0.0
22246	0.0	0.0	0.0	0.0	0.0	0.0	0.0	0.0	0.0	0.0	0.0	0.0	0.0	0.0	0.0	0.0	0.0	0.0	0.0							0.0	0.0	0.0	0.0	0.0	0.0	0.0	0.0	0.0	0.0	0.0	0.0	0.0	0.0	0.0	0.0	0.0	0.0	0.0	0.0	0.0	0.0	0.0	0.0
22247	0.0	0.0	0.0	0.0	0.0	0.0	0.0	0.0	0.0	0.0	10.0	10.0	51.0	0.0	5.0	0.0	0.0	0.0	10.0							0.0	10.0	0.0	0.0	0.0	0.0	0.0	0.0	0.0	0.0	0.0	0.0	0.0	0.0	0.0	0.0	0.0	0.0	0.0	0.0	41.0	0.0	0.0	0.0
22253	5.0	0.0	0.0	0.0	0.0	0.0	10.0	25.5	46.0	0.0	5.0	10.0	30.0	20.0	12.5	0.0	5.0	5.0	20.0							0.0	0.0	0.0	0.0	0.0	40.0	0.0	0.0	0.0	10.0	0.0	0.0	5.0	20.0	5.0	0.0	0.0	10.0	0.0	0.0	0.0	10.0	0.0	10.0
22254	0.0	0.0	0.0	0.0	0.0	0.0	0.0	0.0	0.0	10.0	0.0	0.0	0.0	0.0	0.0	0.0	0.0	0.0	0.0							0.0	0.0	0.0	0.0	0.0	5.0	0.0	0.0	0.0	5.0	0.0	15.0	0.0	10.0	0.0	0.0	0.0	0.0	0.0	0.0	0.0	0.0	0.0	0.0
22256	0.0	0.0	0.0	0.0	0.0	0.0	0.0	0.0	30.0	0.0	0.0	20.0	0.0	0.0	0.0	0.0	0.0	0.0	0.0							0.0	0.0	0.0	0.0	0.0	0.0	0.0	0.0	0.0	0.0	0.0	0.0	0.0	0.0	0.0	0.0	0.0	0.0	0.0	0.0	10.0	0.0	0.0	0.0
22265	5.0	0.0	10.0	0.0	0.0	2.5	0.0	15.0	45.5	0.0	0.0	10.0	0.0	0.0	7.5	0.0	10.0	15.0	30.0							20.0	0.0	0.0	0.0	0.0	61.0	10.0	61.0	0.0	10.0	30.5	15.0	0.0	0.0	40.0	0.0	0.0	10.0	0.0	0.0	0.0	0.0	0.0	10.0
22267	0.0	0.0	0.0	0.0	0.0	0.0	0.0	0.0	0.0	0.0	0.0	0.0	0.0	0.0	0.0	0.0	0.0	0.0	0.0							0.0	0.0	0.0	0.0	0.0	0.0	0.0	0.0	0.0	0.0	0.0	0.0	0.0	0.0	0.0	44.0	0.0	0.0	0.0	0.0	0.0	0.0	0.0	0.0
22271							0.0	10.0	5.0	0.0	0.0	0.0	0.0	20.0	0.0	0.0	0.0		10.0							0.0	10.0	0.0	0.0	0.0	20.0	0.0	10.0	0.0	0.0	0.0	0.0	0.0	0.0	20.0	0.0	0.0	0.0	0.0	0.0	0.0	0.0	0.0	0.0
22279	0.0	0.0	0.0	0.0	0.0	0.0	0.0	0.0	10.0	0.0	0.0	0.0	0.0	10.0	0.0	0.0	0.0	0.0	0.0							0.0	0.0	0.0	0.0	0.0	0.0	0.0	0.0	0.0	0.0	0.0	0.0	0.0	20.0	0.0	0.0	0.0	0.0	0.0	0.0	10.0	0.0	0.0	0.0
22284	0.0	0.0	0.0	0.0	0.0	0.0	0.0	0.0	0.0	0.0	0.0	0.0	0.0	0.0	0.0	0.0	0.0	0.0	0.0							0.0	0.0	0.0	0.0	0.0	0.0	0.0	0.0	0.0	0.0	0.0	0.0	0.0	0.0	0.0	0.0	0.0	0.0	0.0	0.0	0.0	0.0	0.0	0.0
22288	0.0	0.0	0.0	0.0	0.0	0.0	0.0	0.0	20.0	0.0	20.0	10.0	49.0	20.0	20.0	0.0	0.0	44.0	20.0							20.0	40.0	0.0	0.0	0.0	40.0	0.0	0.0	40.0	0.0	0.0	40.0	0.0	20.0	0.0	0.0	0.0	20.0	0.0	0.0	40.0	20.0	0.0	20.0
22292	0.0	0.0	5.0	0.0	0.0	0.0	0.0	20.5	15.0	0.0	0.0	5.0	0.0	0.0	10.0	0.0	0.0	0.0	0.0							0.0	0.0	0.0	0.0	0.0	82.5	0.0	0.0	0.0	10.0	0.0	0.0	0.0	0.0	0.0	0.0	0.0	0.0	0.0	0.0	0.0	10.0	0.0	0.0
22301	10.0	0.0	10.0	0.0	0.0	5.0	0.0	21.0	30.0	0.0	10.0	0.0	0.0	0.0	0.0	0.0	0.0	0.0	0.0							0.0	0.0	0.0	0.0	0.0	0.0	0.0	20.0	0.0	0.0	0.0	0.0	10.0	20.0	61.0	0.0	0.0	0.0	0.0	0.0	0.0	0.0	20.0	0.0
22305	0.0	0.0	0.0	0.0	0.0	0.0	0.0	0.0	0.0	0.0	0.0	0.0	0.0	0.0	0.0	0.0	0.0	0.0	0.0							0.0	0.0	0.0	0.0	0.0	0.0	0.0	0.0	0.0	0.0	0.0	0.0	0.0	0.0	0.0	0.0	0.0	0.0	0.0	0.0	0.0	0.0	0.0	0.0
22306	0.0	10.0	0.0	0.0	0.0	0.0	0.0	0.0	0.0	0.0	0.0	0.0	0.0	0.0	0.0	0.0	0.0	0.0	0.0							0.0	0.0	0.0	0.0	0.0	20.0	0.0	0.0	0.0	0.0	0.0	10.0	0.0	0.0	0.0	0.0	0.0	0.0	0.0	0.0	0.0	0.0	0.0	0.0
22307	10.0	0.0	0.0	0.0	0.0	0.0	0.0	0.0	10.0	0.0	0.0	10.0	0.0	0.0	10.0	0.0	0.0	0.0	0.0							0.0	0.0	0.0	0.0	0.0	0.0	0.0	0.0	0.0	0.0	0.0	0.0	10.0	0.0	0.0	0.0	0.0	0.0	0.0	0.0	0.0	0.0	0.0	0.0
22308	0.0	0.0	0.0	0.0	0.0	0.0	0.0	0.0	20.0	0.0	0.0	10.0	0.0	0.0	10.0	0.0	0.0	47.0	20.0							20.0	82.0	0.0	0.0	0.0	81.0	0.0	0.0	83.0	0.0	0.0	10.0	0.0	10.0	0.0	84.0	0.0	21.0	0.0	0.0	0.0	21.0	0.0	41.0
22310	0.0	0.0	5.0	0.0	0.0	0.0	0.0	0.0	15.0	0.0	0.0	5.0	0.0	0.0	0.0	0.0	0.0	45.0	15.0							10.0	61.0	0.0	0.0	0.0	81.0	0.0	0.0	40.5	0.0	10.0	0.0	0.0	0.0	0.0	62.5	0.0	20.0	0.0	0.0	0.0	10.0	0.0	20.5
22311	10.0	0.0	0.0	0.0	0.0	0.0	21.0	0.0	20.0	0.0	0.0	20.0	0.0	0.0	30.0	0.0	0.0	49.0	20.0							0.0	85.0	0.0	0.0	0.0	83.0	0.0	0.0	42.0	0.0	0.0	0.0	0.0	0.0	0.0	89.0	0.0	0.0	0.0	0.0	0.0	0.0	0.0	0.0
22312	10.0	41.0	10.0	41.0	0.0	0.0	42.0	0.0	5.0	81.0	10.0	10.0	5.0	21.0	0.0	20.0	0.0	30.0	20.0	20.0	10.0	0.0	10.0	40.0	0.0	41.0	20.0	41.0	20.0	0.0	40.0	21.0	0.0	20.0	0.0	41.0	80.0	10.0	80.0	10.0	0.0	20.0	83.0	20.0	20.0	40.0	83.0	21.0	82.0
22313							0.0	0.0	0.0	0.0	10.0	10.0	5.0	80.0	10.0	0.0	10.0		30.0							0.0	0.0	0.0	0.0	0.0	80.0	0.0	10.0	0.0	0.0	0.0	20.0	0.0	20.0	10.0	0.0	0.0	20.0	0.0	0.0	10.0	20.0	0.0	20.0
22315	0.0	0.0	0.0	0.0	0.0	0.0	0.0	10.0	62.0	0.0	0.0	0.0	0.0	10.0	0.0	0.0	0.0	0.0	30.0							41.0	0.0	0.0	20.0	0.0	0.0	20.0	41.0	0.0	0.0	0.0	0.0	0.0	20.0	41.0	0.0	0.0	40.0	0.0	0.0	0.0	40.0	0.0	40.0
22320	0.0	0.0	0.0	0.0	0.0	0.0	0.0	0.0	0.0	0.0	0.0	0.0	0.0	20.0	0.0	0.0	0.0	0.0	30.0							0.0	0.0	0.0	0.0	0.0	20.0	0.0	0.0	0.0	0.0	0.0	0.0	0.0	41.0	0.0	0.0	0.0	0.0	0.0	0.0	0.0	0.0	0.0	0.0
22325	0.0	0.0	5.0	0.0	0.0	0.0	10.5	10.0	12.5	10.0	5.0	10.0	0.0	10.0	2.5	0.0	5.0	15.0	15.0							20.0	0.0	0.0	0.0	0.0	40.0	20.0	25.0	0.0	10.0	10.0	0.0	5.0	20.0	40.5	0.0	10.0	20.0	0.0	0.0	0.0	20.0	0.0	30.0
22326	0.0	0.0	0.0	10.0	0.0	0.0	0.0	5.0	15.0	0.0	0.0	0.0	0.0	0.0	0.0	0.0	0.0	0.0	0.0							10.0	0.0	10.5	10.0	0.0	0.0	10.0	0.0	0.0	0.0	0.0	10.0	0.0	0.0	0.0	0.0	0.0	0.0	0.0	0.0	0.0	0.0	0.0	0.0
22329
22331	5.0	0.0	0.0	0.0	0.0	0.0	0.0	0.0	0.0	0.0	5.0	0.0	15.0	0.0	0.0	0.0	0.0	0.0	0.0							0.0	0.0	0.0	0.0	0.0	0.0	0.0	0.0	0.0	0.0	0.0	0.0	0.0	0.0	0.0	0.0	0.0	0.0	0.0	0.0	25.0	0.0	0.0	0.0
22332	5.0	0.0	0.0	0.0	0.0	0.0	10.0	0.0	0.0	0.0	5.0	0.0	5.0	0.0	0.0	0.0	0.0	0.0	5.0							0.0	30.5	0.0	0.0	0.0	0.0	0.0	0.0	0.0	0.0	0.0	0.0	0.0	20.0	0.0	0.0	0.0	0.0	0.0	0.0	40.5	0.0	0.0	0.0
22333							0.0	0.0	0.0	0.0	0.0	0.0	0.0	0.0	0.0	0.0	0.0		0.0							0.0	0.0	0.0	0.0	0.0	0.0	0.0	0.0	0.0	0.0	0.0	0.0	0.0	0.0	0.0	0.0	0.0	0.0	0.0	0.0	0.0	0.0	0.0	0.0
22341	0.0	0.0	0.0	0.0	0.0	0.0	0.0	0.0	0.0	0.0	0.0	10.0	0.0	0.0	0.0	0.0	0.0	0.0	0.0							0.0	0.0	0.0	0.0	0.0	0.0	0.0	0.0	0.0	0.0	0.0	0.0	0.0	0.0	0.0	0.0	0.0	0.0	0.0	0.0	0.0	0.0	0.0	0.0
22345	10.0	20.0	10.0	30.5	2.5	5.0	20.0	30.5	25.0	30.0	10.0	10.0	5.0	40.5	12.5	10.0	10.0	10.0	30.0							20.0	0.0	0.0	0.0	0.0	82.5	0.0	26.0	0.0	84.0	20.0	20.0	10.0	41.5	40.5	0.0	0.0	20.5	0.0	0.0	21.0	20.5	0.0	20.5
22353	10.0	20.0	10.0	0.0	0.0	30.0	20.0	0.0	10.0	20.0	10.0	0.0	5.0	20.0	0.0	0.0	0.0	30.0	20.0							0.0	40.0	0.0	0.0	0.0	20.0	0.0	0.0	40.0	0.0	20.0	0.0	10.0	41.0	0.0	0.0	0.0	40.0	0.0	0.0	10.0	40.0	0.0	40.0
22360	10.0	50.5	5.0	50.5	5.0	2.5	30.0	20.5	12.5	50.5	10.0	10.0	5.0	61.0	0.0	30.5	40.0	5.0	43.5	20.0	10.0	0.0	10.0	20.0	0.0	30.5	0.0	10.5	10.5	61.5	5.0	30.5	22.0	0.0	62.0	20.0	26.0	10.0	61.5	25.5	0.0	20.0	10.0	0.0	20.5	62.0	40.5	30.5	10.0
22361	5.0	10.0	5.0	10.0	0.0	2.5	0.0	20.5	31.5	10.0	5.0	10.0	15.0	20.0	10.0	10.0	5.0	5.0	15.0							0.0	0.0	0.0	0.0	0.0	0.0	0.0	5.0	0.0	10.0	10.0	10.0	5.0	0.0	20.5	0.0	0.0	0.0	0.0	0.0	0.0	0.0	0.0	0.0
22364	5.0	0.0	0.0	0.0	0.0	0.0	0.0	41.0	64.0	0.0	20.0	10.0	24.5	10.0	5.0	10.0	20.5	0.0	15.0							20.0	0.0	10.0	10.0	0.0	0.0	10.0	45.0	0.0	0.0	10.5	20.0	0.0	31.0	40.0	0.0	0.0	31.0	0.0	0.0	20.5	30.0	0.0	31.0
22366	0.0	0.0	0.0	0.0	0.0	0.0	0.0	0.0	0.0	0.0	0.0	0.0	0.0	0.0	0.0	0.0	21.5	0.0	63.5							0.0	0.0	0.0	0.0	0.0	0.0	0.0	0.0	0.0	0.0	0.0	0.0	0.0	0.0	0.0	0.0	0.0	0.0	0.0	0.0	0.0	0.0	0.0	10.0
22367	0.0	0.0	0.0	0.0	0.0	0.0	0.0	10.0	64.0	0.0	0.0	10.0	0.0	20.0	0.0	0.0	21.0	0.0	63.0							0.0	0.0	0.0	0.0	0.0	81.0	0.0	0.0	0.0	0.0	0.0	0.0	0.0	0.0	21.0	0.0	0.0	21.0	0.0	0.0	10.0	20.0	0.0	21.0
22369	0.0	0.0	10.0	0.0	0.0	0.0	0.0	22.0	65.0	0.0	0.0	0.0	0.0	0.0	0.0	0.0	0.0	0.0	0.0							21.0	0.0	0.0	0.0	0.0	0.0	0.0	42.0	0.0	0.0	0.0	0.0	0.0	0.0	83.0	0.0	0.0	21.0	0.0	0.0	0.0	21.0	20.0	21.0
22370	10.0	10.0	5.0	10.0	0.0	0.0	20.0	81.5	46.0	10.0	5.0	10.0	0.0	40.5	20.0	20.0	40.5	10.0	61.5							40.0	0.0	20.0	0.0	0.0	30.5	20.5	51.0	0.0	0.0	0.0	15.0	0.0	43.0	82.5	0.0	20.0	61.0	0.0	0.0	50.0	61.0	20.0	61.0
22371	0.0	20.0	0.0	0.0	0.0	0.0	0.0	10.0	62.0	0.0	10.0	10.0	0.0	0.0	5.0	0.0	41.0	0.0	62.0							0.0	0.0	0.0	0.0	0.0	0.0	0.0	0.0	0.0	10.0	0.0	20.0	0.0	0.0	41.0	0.0	0.0	41.0	0.0	0.0	10.0	20.0	0.0	41.0
22377	5.0	0.0	0.0	10.0	0.0	0.0	0.0	25.5	43.5	0.0	20.0	10.0	15.0	0.0	12.5	0.0	20.0	0.0	31.0							20.0	20.0	0.0	0.0	0.0	15.0	10.0	5.0	0.0	10.0	0.0	0.0	0.0	10.0	60.5	0.0	0.0	51.5	0.0	0.0	5.0	21.5	0.0	61.5
22381	10.0	20.0	5.0	10.0	0.0	0.0	10.0	20.5	12.5	20.5	5.0	10.0	0.0	30.5	7.5	10.0	15.5	0.0	45.5							30.0	0.0	0.0	0.0	43.0	20.0	10.5	10.0	0.0	0.0	20.5	0.0	10.0	21.0	30.0	0.0	10.0	30.0	0.0	0.0	20.0	10.0	10.0	30.0
22382	0.0	0.0	10.0	0.0	0.0	5.0	20.0	0.0	0.0	26.0	0.0	10.0	0.0	20.0	10.0	0.0	10.0	0.0	60.0							20.0	0.0	0.0	0.0	0.0	0.0	0.0	0.0	10.0	0.0	0.0	0.0	10.0	20.0	0.0	0.0	0.0	21.0	0.0	0.0	20.0	0.0	0.0	41.0
22384	10.0	41.0	10.0	42.0	5.0	5.0	40.0	42.0	25.0	80.0	10.0	10.0	55.0	81.0	0.0	20.0	42.0	20.0	25.0							42.0	0.0	42.0	42.0	10.0	0.0	41.0	10.0	0.0	20.0	41.0	10.0	10.0	43.0	41.0	0.0	42.0	81.0	0.0	20.0	43.0	40.0	21.0	81.0
22391	5.0	10.0	0.0	10.0	0.0	2.5	0.0	0.0	20.0	0.0	10.0	10.0	0.0	0.0	20.0	10.0	0.0	37.5	20.0							40.0	82.0	31.0	21.0	0.0	61.5	20.5	0.0	62.5	0.0	20.0	10.0	10.0	10.0	0.0	64.0	10.0	20.0	0.0	0.0	20.0	20.0	0.0	20.0
22393	0.0	0.0	10.0	0.0	0.0	0.0	0.0	10.0	5.0	0.0	0.0	10.0	0.0	0.0	5.0	0.0	0.0	30.0	5.0							21.0	41.0	0.0	0.0	0.0	40.0	21.0	0.0	0.0	0.0	0.0	10.0	0.0	20.0	10.0	0.0	0.0	40.0	0.0	0.0	0.0	40.0	0.0	40.0
22394	10.0	0.0	5.0	0.0	0.0	20.0	10.0	0.0	20.0	20.0	10.0	5.0	0.0	0.0	2.5	0.0	0.0	39.0	20.0							20.5	83.5	10.0	0.0	0.0	40.5	0.0	0.0	64.5	0.0	0.0	0.0	10.0	50.0	0.0	68.0	10.0	40.5	0.0	10.0	0.0	20.5	10.5	30.5
22396	0.0	10.0	0.0	0.0	0.0	0.0	0.0	0.0	20.0	0.0	10.0	10.0	0.0	0.0	5.0	10.0	0.0	47.0	20.0							40.0	85.0	20.0	21.0	0.0	40.0	20.0	0.0	83.0	10.0	0.0	0.0	10.0	10.0	0.0	47.0	20.0	20.0	0.0	20.0	0.0	20.0	0.0	21.0
22399	20.0	0.0	20.0	0.0	30.0	30.0	0.0	0.0	20.0	0.0	0.0	10.0	0.0	0.0	0.0	0.0	0.0	42.0	20.0							0.0	81.0	0.0	0.0	0.0	10.0	0.0	0.0	41.0	0.0	0.0	10.0	10.0	0.0	0.0	10.0	0.0	20.0	0.0	0.0	0.0	41.0	0.0	21.0
22401
22403	5.0	0.0	0.0	0.0	0.0	0.0	10.0	0.0	10.0	10.0	5.0	0.0	0.0	0.0	0.0	0.0	0.0	0.0	10.0							10.0	10.0	0.0	0.0	0.0	10.0	0.0	0.0	0.0	0.0	0.0	5.0	5.0	20.0	5.0	0.0	0.0	10.0	0.0	0.0	25.0	10.0	0.0	10.0
22404	0.0	0.0	0.0	0.0	0.0	0.0	0.0	0.0	5.0	0.0	0.0	0.0	0.0	0.0	0.0	0.0	0.0	0.0	10.0							20.0	20.0	0.0	0.0	0.0	0.0	0.0	0.0	0.0	0.0	0.0	10.0	0.0	0.0	10.0	0.0	0.0	20.0	0.0	0.0	41.0	20.0	0.0	20.0
22405	0.0	0.0	0.0	0.0	0.0	0.0	0.0	0.0	20.0	0.0	0.0	0.0	0.0	0.0	0.0	0.0	0.0	41.0	20.0							0.0	40.0	0.0	0.0	0.0	41.0	0.0	0.0	20.0	10.0	0.0	0.0	0.0	0.0	0.0	10.0	0.0	0.0	0.0	0.0	0.0	0.0	0.0	0.0
22406	5.0	5.0	0.0	0.0	0.0	0.0	0.0	20.5	15.0	10.0	5.0	15.0	0.0	40.0	2.5	0.0	20.5	2.5	17.5							20.5	30.5	10.0	20.5	5.0	30.5	0.0	0.0	0.0	0.0	10.0	10.0	5.0	0.0	5.0	0.0	0.0	0.0	0.0	0.0	0.0	0.0	10.0	0.0
22408	5.0	0.0	10.0	0.0	0.0	0.0	0.0	0.0	0.0	0.0	0.0	0.0	0.0	5.0	0.0	0.0	0.0	0.0	15.0							40.5	61.0	40.0	40.5	0.0	0.0	40.0	20.5	0.0	5.0	0.0	10.0	0.0	0.0	0.0	0.0	0.0	0.0	0.0	0.0	0.0	0.0	0.0	20.0
22409	0.0	0.0	0.0	0.0	0.0	0.0	0.0	10.0	15.0	5.0	0.0	5.0	0.0	0.0	2.5	0.0	0.0	0.0	5.0							0.0	0.0	0.0	0.0	0.0	0.0	0.0	0.0	0.0	0.0	0.0	0.0	0.0	0.0	0.0	0.0	0.0	10.0	0.0	0.0	0.0	10.0	0.0	10.0
22411	0.0	0.0	0.0	0.0	0.0	0.0	0.0	0.0	5.0	0.0	0.0	0.0	0.0	0.0	0.0	0.0	0.0	15.0	0.0							0.0	0.0	0.0	0.0	0.0	0.0	0.0	0.0	0.0	0.0	0.0	0.0	0.0	0.0	0.0	0.0	0.0	0.0	0.0	0.0	0.0	0.0	0.0	0.0
22413	0.0	0.0	0.0	0.0	0.0	0.0	0.0	0.0	0.0	0.0	0.0	0.0	0.0	0.0	0.0	0.0	0.0	0.0	10.0							0.0	0.0	0.0	0.0	0.0	0.0	0.0	0.0	0.0	0.0	0.0	0.0	0.0	0.0	0.0	0.0	0.0	0.0	0.0	0.0	0.0	0.0	0.0	0.0
22415	10.0	0.0	0.0	0.0	0.0	0.0	0.0	0.0	0.0	0.0	0.0	0.0	0.0	0.0	0.0	0.0	0.0	0.0	5.0							0.0	0.0	0.0	0.0	0.0	0.0	0.0	0.0	0.0	0.0	0.0	0.0	0.0	0.0	0.0	0.0	0.0	0.0	0.0	0.0	0.0	0.0	0.0	0.0
22417	0.0	0.0	0.0	0.0	0.0	0.0	0.0	0.0	20.0	0.0	0.0	0.0	0.0	0.0	0.0	0.0	0.0	44.5	20.0							10.5	20.0	0.0	0.0	0.0	25.0	0.0	0.0	20.0	0.0	0.0	0.0	0.0	0.0	0.0	0.0	0.0	10.5	0.0	0.0	0.0	10.0	0.0	10.5
22420	0.0	0.0	0.0	0.0	0.0	0.0	0.0	0.0	0.0	0.0	0.0	0.0	0.0	0.0	0.0	0.0	22.0	0.0	30.0							0.0	0.0	0.0	0.0	0.0	0.0	0.0	0.0	0.0	0.0	0.0	10.0	0.0	0.0	0.0	0.0	0.0	0.0	0.0	0.0	0.0	0.0	0.0	0.0
22421	0.0	0.0	0.0	0.0	0.0	0.0	0.0	0.0	0.0	0.0	0.0	0.0	0.0	0.0	0.0	0.0	0.0	0.0	0.0							0.0	0.0	0.0	0.0	0.0	0.0	0.0	0.0	0.0	0.0	0.0	0.0	0.0	0.0	0.0	0.0	0.0	0.0	0.0	0.0	0.0	0.0	0.0	0.0
22422	0.0	0.0	0.0	0.0	0.0	0.0	0.0	0.0	0.0	0.0	0.0	5.0	0.0	0.0	0.0	0.0	0.0	15.0	15.0							0.0	0.0	0.0	0.0	0.0	20.5	0.0	0.0	0.0	0.0	0.0	0.0	0.0	0.0	0.0	0.0	0.0	0.0	0.0	0.0	0.0	0.0	0.0	10.0
22425	0.0	0.0	0.0	0.0	0.0	0.0	0.0	0.0	10.0	0.0	0.0	10.0	0.0	0.0	0.0	10.0	0.0	0.0	20.0							0.0	20.0	0.0	0.0	0.0	10.0	0.0	0.0	10.0	0.0	0.0	10.0	0.0	0.0	0.0	41.0	0.0	0.0	0.0	0.0	0.0	0.0	0.0	0.0
22432	0.0	0.0	0.0	0.0	0.0	0.0	0.0	0.0	20.0	0.0	0.0	0.0	0.0	0.0	0.0	0.0	0.0	45.0	20.0							0.0	21.0	0.0	0.0	0.0	20.0	0.0	0.0	42.0	0.0	0.0	10.0	0.0	0.0	0.0	83.0	0.0	0.0	0.0	0.0	0.0	0.0	0.0	0.0
22436	5.0	0.0	0.0	0.0	0.0	0.0	0.0	0.0	0.0	0.0	0.0	5.0	0.0	0.0	0.0	0.0	0.0	0.0	2.5							0.0	0.0	0.0	0.0	0.0	0.0	0.0	0.0	0.0	0.0	0.0	0.0	5.0	0.0	0.0	0.0	0.0	0.0	0.0	0.0	0.0	0.0	0.0	0.0
22437	10.0	20.0	10.0	20.0	0.0	42.0	21.0	83.0	70.0	0.0	10.0	0.0	0.0	20.0	0.0	10.0	0.0	0.0	20.0							20.0	41.0	0.0	0.0	0.0	10.0	20.0	10.0	0.0	0.0	0.0	10.0	10.0	20.0	10.0	0.0	41.0	40.0	0.0	20.0	0.0	41.0	41.0	40.0
22439	0.0	0.0	0.0	0.0	0.0	0.0	0.0	0.0	0.0	0.0	5.0	5.0	17.5	5.0	2.5	0.0	0.0	0.0	5.0							0.0	0.0	0.0	0.0	10.5	5.0	0.0	0.0	0.0	0.0	0.0	0.0	10.0	0.0	0.0	0.0	0.0	0.0	0.0	0.0	0.0	0.0	0.0	0.0
22442	5.0	10.0	0.0	0.0	0.0	0.0	0.0	31.0	62.5	0.0	5.0	5.0	5.0	10.0	10.0	0.0	10.0	0.0	45.0							30.5	0.0	0.0	0.0	0.0	62.0	0.0	30.5	0.0	10.0	0.0	15.0	0.0	10.0	25.5	0.0	0.0	20.0	0.0	0.0	0.0	20.0	0.0	40.0
22445	0.0	0.0	0.0	0.0	0.0	0.0	0.0	0.0	20.0	0.0	0.0	0.0	0.0	0.0	0.0	0.0	0.0	30.0	20.0							0.0	40.0	0.0	0.0	0.0	41.0	0.0	0.0	0.0	0.0	0.0	0.0	0.0	0.0	0.0	0.0	0.0	20.0	0.0	0.0	0.0	20.0	0.0	20.0
22446	0.0	0.0	0.0	0.0	0.0	0.0	0.0	0.0	0.0	0.0	0.0	0.0	5.0	0.0	0.0	0.0	0.0	0.0	0.0							0.0	0.0	0.0	0.0	0.0	10.0	0.0	0.0	0.0	0.0	0.0	0.0	0.0	0.0	0.0	0.0	0.0	21.0	0.0	0.0	0.0	20.0	0.0	20.0
22448	0.0	0.0	0.0	0.0	0.0	0.0	0.0	5.0	15.0	0.0	0.0	5.0	0.0	0.0	2.5	0.0	0.0	0.0	0.0							0.0	0.0	0.0	0.0	0.0	60.5	0.0	41.0	0.0	10.0	0.0	0.0	0.0	0.0	41.0	0.0	0.0	0.0	0.0	0.0	0.0	0.0	0.0	0.0
22455	0.0	0.0	0.0	0.0	0.0	0.0	0.0	0.0	5.0	0.0	0.0	20.0	0.0	0.0	0.0	0.0	0.0	15.0	0.0							10.0	0.0	0.0	0.0	0.0	0.0	0.0	20.0	5.0	0.0	0.0	0.0	0.0	0.0	0.0	22.0	0.0	0.0	0.0	0.0	0.0	0.0	0.0	0.0
22462							0.0	0.0	20.0	0.0	20.0	0.0	49.0	0.0	0.0	0.0	0.0		20.0							0.0	40.0	0.0	0.0	0.0	41.0	0.0	0.0	0.0	0.0	0.0	0.0	0.0	20.0	0.0	10.0	0.0	20.0	0.0	0.0	0.0	20.0	0.0	20.0
22472	0.0	0.0	10.0	0.0	0.0	0.0	0.0	0.0	0.0	0.0	10.0	20.0	0.0	0.0	30.0	0.0	0.0	0.0	0.0							0.0	0.0	0.0	0.0	0.0	0.0	0.0	0.0	0.0	0.0	0.0	0.0	10.0	0.0	0.0	0.0	0.0	0.0	0.0	0.0	0.0	0.0	0.0	0.0
22474	0.0	0.0	0.0	0.0	0.0	0.0	0.0	20.0	30.0	0.0	0.0	10.0	0.0	0.0	0.0	0.0	0.0	0.0	0.0							0.0	0.0	0.0	0.0	0.0	0.0	0.0	0.0	0.0	0.0	0.0	0.0	0.0	20.0	20.0	0.0	0.0	20.0	0.0	0.0	0.0	0.0	0.0	20.0
22479	0.0	0.0	5.0	0.0	0.0	0.0	20.5	40.0	20.0	0.0	5.0	41.5	15.0	0.0	15.0	0.0	0.0	0.0	5.0							10.0	10.0	0.0	0.0	0.0	10.0	0.0	0.0	0.0	10.0	0.0	5.0	5.0	0.0	5.0	0.0	0.0	10.0	0.0	0.0	20.5	10.0	0.0	10.0
22480	0.0	0.0	0.0	0.0	0.0	0.0	0.0	0.0	0.0	0.0	0.0	0.0	0.0	0.0	0.0	0.0	0.0	0.0	0.0							0.0	0.0	0.0	0.0	0.0	0.0	0.0	0.0	0.0	0.0	0.0	0.0	0.0	0.0	0.0	0.0	0.0	0.0	0.0	0.0	0.0	0.0	0.0	0.0
22481
22485	10.0	0.0	10.0	20.0	0.0	0.0	0.0	10.0	30.0	0.0	0.0	10.0	0.0	20.0	0.0	0.0	0.0	0.0	0.0							21.0	0.0	0.0	0.0	0.0	41.0	20.0	21.0	0.0	20.0	20.0	0.0	10.0	20.0	40.0	0.0	0.0	41.0	0.0	0.0	0.0	41.0	0.0	41.0
22489	0.0	0.0	0.0	0.0	0.0	0.0	0.0	0.0	0.0	0.0	0.0	0.0	0.0	0.0	0.0	0.0	0.0	0.0	0.0							0.0	0.0	0.0	0.0	0.0	0.0	0.0	0.0	0.0	0.0	0.0	0.0	0.0	20.0	0.0	0.0	0.0	0.0	0.0	0.0	0.0	0.0	0.0	0.0
22508	10.0	81.0	10.0	81.0	5.0	5.0	40.0	41.0	25.0	81.0	10.0	10.0	5.0	82.0	5.0	41.0	41.0	20.0	25.0							41.0	0.0	20.0	20.0	42.0	41.0	41.0	41.0	0.0	40.0	81.0	41.0	10.0	80.0	41.0	0.0	41.0	41.0	0.0	41.0	42.0	40.0	20.0	40.0
22510	0.0	0.0	0.0	0.0	0.0	0.0	0.0	0.0	15.0	0.0	5.0	0.0	0.0	0.0	0.0	0.0	0.0	0.0	10.0							0.0	0.0	0.0	0.0	0.0	0.0	0.0	0.0	0.0	0.0	0.0	0.0	0.0	20.0	0.0	0.0	0.0	0.0	0.0	0.0	0.0	0.0	0.0	0.0
22519	0.0	0.0	5.0	0.0	0.0	0.0	0.0	0.0	0.0	0.0	0.0	10.0	0.0	0.0	15.0	0.0	0.0	0.0	0.0							0.0	0.0	0.0	0.0	0.0	0.0	0.0	0.0	5.0	0.0	0.0	0.0	0.0	0.0	0.0	0.0	0.0	0.0	0.0	0.0	0.0	5.0	0.0	0.0
22520	0.0	0.0	0.0	0.0	0.0	0.0	0.0	0.0	0.0	0.0	0.0	0.0	0.0	0.0	0.0	0.0	0.0	30.0	10.0							0.0	40.0	0.0	0.0	0.0	0.0	0.0	0.0	0.0	0.0	0.0	0.0	0.0	0.0	0.0	0.0	0.0	0.0	0.0	0.0	0.0	0.0	0.0	0.0
22521	0.0	0.0	0.0	0.0	0.0	0.0	0.0	0.0	0.0	0.0	0.0	0.0	0.0	0.0	0.0	0.0	0.0	0.0	0.0							0.0	0.0	0.0	0.0	0.0	0.0	0.0	0.0	0.0	0.0	0.0	0.0	0.0	0.0	0.0	0.0	0.0	0.0	0.0	0.0	0.0	0.0	0.0	0.0
22522	10.0	0.0	0.0	0.0	0.0	0.0	0.0	0.0	0.0	0.0	20.0	5.0	15.0	0.0	0.0	0.0	0.0	15.0	0.0							0.0	0.0	0.0	0.0	0.0	0.0	0.0	0.0	0.0	0.0	0.0	0.0	0.0	0.0	0.0	0.0	0.0	0.0	0.0	0.0	0.0	0.0	0.0	0.0
22523	10.0	20.0	10.0	31.0	5.0	5.0	10.0	0.0	20.0	41.0	10.0	5.0	5.0	30.5	0.0	10.0	0.0	36.0	20.0							20.0	41.0	0.0	0.0	0.0	10.0	10.0	0.0	30.0	0.0	30.5	0.0	10.0	41.0	0.0	15.0	0.0	40.5	0.0	0.0	20.0	40.5	0.0	40.5
22524	0.0	0.0	0.0	0.0	0.0	0.0	0.0	0.0	5.0	0.0	0.0	10.0	0.0	0.0	15.0	0.0	0.0	0.0	0.0							0.0	0.0	0.0	0.0	0.0	0.0	0.0	0.0	0.0	0.0	0.0	0.0	0.0	0.0	0.0	0.0	0.0	0.0	0.0	0.0	0.0	0.0	0.0	0.0
22525	10.0	20.0	10.0	30.5	5.0	5.0	20.0	15.0	25.0	60.5	10.0	10.0	5.0	41.0	0.0	20.0	0.0	0.0	0.0							30.0	0.0	0.0	0.0	0.0	0.0	10.0	0.0	0.0	0.0	30.5	10.0	10.0	41.5	25.5	0.0	0.0	30.5	0.0	0.0	61.0	30.5	10.0	30.5
22526	10.0	10.0	0.0	0.0	0.0	0.0	0.0	0.0	20.0	0.0	5.0	0.0	2.5	0.0	0.0	0.0	0.0	46.0	20.0							0.0	40.5	0.0	0.0	0.0	5.0	0.0	0.0	81.0	5.0	0.0	0.0	0.0	10.0	0.0	61.0	0.0	10.5	0.0	0.0	0.0	10.0	0.0	10.0
22527	20.0	10.0	10.0	10.0	0.0	0.0	20.0	0.0	20.0	0.0	0.0	10.0	0.0	20.0	0.0	10.0	0.0	43.0	20.0	0.0	0.0	10.0	0.0	0.0	0.0	20.0	41.0	0.0	0.0	0.0	41.0	0.0	0.0	40.0	0.0	0.0	0.0	10.0	0.0	0.0	40.0	0.0	21.0	0.0	0.0	0.0	41.0	0.0	21.0
22528	0.0	0.0	0.0	0.0	0.0	0.0	0.0	0.0	10.0	0.0	0.0	5.0	0.0	0.0	0.0	0.0	0.0	15.0	15.0							0.0	0.0	0.0	0.0	0.0	10.0	0.0	0.0	0.0	0.0	0.0	0.0	0.0	0.0	0.0	0.0	0.0	10.0	0.0	0.0	0.0	10.0	0.0	0.0
22529	0.0	0.0	0.0	0.0	0.0	0.0	0.0	0.0	10.0	0.0	0.0	0.0	0.0	0.0	0.0	0.0	0.0	0.0	0.0							0.0	0.0	0.0	0.0	0.0	0.0	0.0	0.0	0.0	0.0	0.0	0.0	0.0	0.0	0.0	0.0	0.0	0.0	0.0	0.0	0.0	0.0	0.0	0.0
22536	10.0	41.0	5.0	20.0	5.0	5.0	20.0	25.5	25.0	20.0	10.0	10.0	5.0	41.0	5.0	10.0	25.5	0.0	45.0							20.5	0.0	10.0	0.0	0.0	60.5	10.0	11.0	0.0	41.0	20.0	20.0	10.0	42.5	31.0	0.0	10.5	30.5	0.0	10.0	40.5	40.5	20.5	40.0
22540	0.0	0.0	0.0	0.0	0.0	0.0	0.0	0.0	0.0	0.0	0.0	0.0	0.0	0.0	0.0	0.0	0.0	0.0	0.0							0.0	0.0	0.0	0.0	0.0	0.0	0.0	0.0	0.0	0.0	0.0	0.0	0.0	0.0	0.0	0.0	0.0	0.0	0.0	0.0	0.0	0.0	0.0	0.0
22541	0.0	0.0	0.0	0.0	0.0	0.0	0.0	10.0	30.0	0.0	0.0	10.0	0.0	0.0	5.0	0.0	0.0	0.0	0.0							0.0	0.0	0.0	0.0	0.0	0.0	0.0	0.0	0.0	0.0	0.0	0.0	0.0	0.0	0.0	0.0	0.0	0.0	0.0	0.0	0.0	0.0	0.0	0.0
22543	0.0	0.0	0.0	0.0	0.0	0.0	0.0	0.0	0.0	0.0	0.0	0.0	0.0	0.0	0.0	0.0	0.0	0.0	0.0							0.0	0.0	0.0	0.0	0.0	0.0	0.0	0.0	0.0	0.0	0.0	0.0	0.0	0.0	0.0	0.0	0.0	0.0	0.0	0.0	0.0	0.0	0.0	0.0
22544	0.0	0.0	0.0	0.0	0.0	0.0	0.0	0.0	0.0	0.0	0.0	0.0	0.0	0.0	0.0	0.0	0.0	0.0	0.0							0.0	0.0	0.0	0.0	0.0	0.0	0.0	0.0	0.0	0.0	0.0	0.0	0.0	0.0	0.0	0.0	0.0	0.0	0.0	0.0	0.0	0.0	0.0	0.0
22546	0.0	0.0	0.0	0.0	0.0	0.0	0.0	0.0	10.0	0.0	0.0	0.0	0.0	0.0	0.0	0.0	10.0	0.0	63.0							0.0	0.0	0.0	0.0	0.0	0.0	0.0	0.0	0.0	0.0	0.0	0.0	0.0	0.0	0.0	0.0	0.0	0.0	0.0	0.0	0.0	0.0	0.0	0.0
22549	0.0	0.0	0.0	0.0	0.0	0.0	0.0	0.0	0.0	0.0	0.0	0.0	0.0	0.0	0.0	0.0	0.0	0.0	0.0							0.0	0.0	0.0	0.0	0.0	0.0	0.0	0.0	0.0	0.0	0.0	0.0	0.0	0.0	0.0	0.0	0.0	0.0	0.0	0.0	0.0	0.0	0.0	0.0
22553
22555
22556	0.0	0.0	10.0	0.0	0.0	0.0	0.0	0.0	0.0	0.0	0.0	0.0	0.0	0.0	0.0	0.0	0.0	0.0	0.0							0.0	0.0	0.0	0.0	0.0	0.0	0.0	0.0	0.0	0.0	0.0	20.0	0.0	0.0	0.0	0.0	0.0	0.0	0.0	0.0	0.0	0.0	0.0	0.0
22557	0.0	5.0	0.0	5.0	0.0	0.0	0.0	0.0	2.5	0.0	0.0	0.0	0.0	0.0	0.0	10.0	0.0	0.0	0.0							0.0	0.0	0.0	0.0	0.0	0.0	0.0	0.0	25.5	0.0	0.0	0.0	0.0	10.0	0.0	26.0	0.0	0.0	0.0	0.0	0.0	0.0	0.0	0.0
22558	0.0	0.0	0.0	0.0	0.0	0.0	0.0	0.0	0.0	0.0	0.0	20.0	0.0	0.0	43.0	0.0	0.0	0.0	0.0							0.0	0.0	0.0	0.0	0.0	0.0	0.0	0.0	0.0	0.0	0.0	40.0	0.0	0.0	0.0	0.0	0.0	0.0	0.0	0.0	0.0	0.0	0.0	0.0
22559
22560	0.0	10.0	0.0	10.0	0.0	0.0	0.0	0.0	10.0	0.0	20.0	0.0	30.0	20.0	0.0	10.0	0.0	0.0	0.0							0.0	0.0	0.0	0.0	0.0	0.0	0.0	0.0	40.0	0.0	0.0	0.0	0.0	0.0	0.0	0.0	20.0	0.0	0.0	0.0	0.0	0.0	20.0	0.0
22562
22563	0.0	0.0	0.0	0.0	0.0	0.0	0.0	0.0	10.0	0.0	5.0	10.0	30.0	0.0	20.0	0.0	0.0	44.5	20.0							11.0	82.0	0.0	0.0	0.0	31.0	0.0	0.0	62.0	0.0	5.0	10.0	5.0	0.0	0.0	61.5	0.0	23.5	0.0	0.0	0.0	10.0	0.0	24.0
22565
22569
22571
22573	0.0	0.0	0.0	0.0	0.0	0.0	0.0	0.0	0.0	0.0	0.0	0.0	0.0	10.0	0.0	0.0	0.0	0.0	5.0							0.0	0.0	0.0	0.0	0.0	0.0	0.0	0.0	0.0	0.0	0.0	0.0	0.0	0.0	25.0	0.0	0.0	0.0	0.0	0.0	0.0	0.0	0.0	0.0
22574
22576	0.0	0.0	0.0	0.0	0.0	0.0	0.0	10.0	30.0	0.0	0.0	0.0	0.0	20.0	0.0	0.0	0.0	0.0	0.0							0.0	0.0	0.0	0.0	0.0	0.0	0.0	20.0	0.0	0.0	20.0	0.0	0.0	0.0	10.0	0.0	0.0	20.0	0.0	0.0	0.0	0.0	0.0	0.0
22577
22578
22579	0.0	11.5	0.0	0.0	0.0	0.0	0.0	0.0	0.0	0.0	5.0	0.0	0.0	0.0	0.0	0.0	0.0	0.0	0.0							0.0	0.0	0.0	0.0	0.0	0.0	0.0	0.0	0.0	0.0	10.0	0.0	0.0	0.0	0.0	0.0	0.0	0.0	0.0	0.0	0.0	0.0	0.0	0.0
22582	0.0	10.0	10.0	0.0	0.0	0.0	0.0	0.0	0.0	0.0	0.0	0.0	0.0	0.0	0.0	0.0	0.0	0.0	0.0							0.0	0.0	0.0	0.0	0.0	0.0	0.0	0.0	0.0	0.0	0.0	0.0	0.0	0.0	0.0	0.0	0.0	0.0	0.0	0.0	0.0	0.0	0.0	0.0
22584	0.0	0.0	0.0	0.0	0.0	0.0	0.0	0.0	0.0	0.0	0.0	0.0	0.0	0.0	0.0	0.0	0.0	0.0	0.0							0.0	0.0	0.0	0.0	0.0	0.0	0.0	0.0	0.0	0.0	0.0	0.0	0.0	0.0	0.0	0.0	0.0	0.0	0.0	0.0	0.0	0.0	0.0	0.0
22585	0.0	0.0	0.0	0.0	0.0	0.0	0.0	0.0	0.0	0.0	0.0	0.0	0.0	0.0	0.0	0.0	0.0	0.0	10.0							0.0	0.0	0.0	0.0	0.0	0.0	0.0	0.0	0.0	0.0	0.0	0.0	0.0	0.0	0.0	0.0	0.0	0.0	0.0	0.0	0.0	0.0	0.0	0.0
22586	0.0	0.0	0.0	0.0	0.0	0.0	0.0	0.0	0.0	0.0	0.0	0.0	0.0	0.0	0.0	0.0	0.0	0.0	0.0							0.0	0.0	0.0	0.0	0.0	0.0	0.0	0.0	0.0	0.0	0.0	0.0	0.0	0.0	0.0	0.0	0.0	0.0	0.0	0.0	0.0	0.0	0.0	0.0
22588	10.0	0.0	41.0	0.0	30.0	30.0	0.0	0.0	0.0	0.0	0.0	20.0	0.0	0.0	30.0	0.0	0.0	0.0	30.0							0.0	0.0	0.0	0.0	68.0	0.0	0.0	93.0	0.0	0.0	0.0	10.0	20.0	0.0	10.0	0.0	0.0	20.0	0.0	0.0	0.0	0.0	0.0	20.0
22589	10.0	0.0	0.0	0.0	0.0	0.0	0.0	0.0	0.0	0.0	0.0	0.0	0.0	0.0	0.0	0.0	0.0	0.0	0.0							0.0	0.0	0.0	0.0	0.0	0.0	0.0	0.0	0.0	0.0	0.0	0.0	0.0	0.0	0.0	0.0	0.0	10.0	0.0	0.0	0.0	10.0	0.0	10.0
22590	0.0	0.0	0.0	0.0	0.0	0.0	0.0	0.0	0.0	0.0	0.0	0.0	0.0	0.0	0.0	0.0	0.0	0.0	0.0							0.0	0.0	0.0	0.0	0.0	0.0	0.0	0.0	0.0	0.0	0.0	0.0	0.0	0.0	0.0	0.0	0.0	0.0	0.0	0.0	0.0	0.0	0.0	0.0
22592	0.0	40.0	0.0	20.0	0.0	0.0	20.0	40.0	25.0	21.0	10.0	0.0	5.0	41.0	10.0	20.0	40.0	10.0	30.0							40.0	0.0	20.0	20.0	0.0	0.0	20.0	20.0	0.0	0.0	41.0	20.0	10.0	40.0	40.0	0.0	40.0	40.0	0.0	20.0	10.0	41.0	20.0	41.0
22593	0.0	0.0	0.0	0.0	0.0	0.0	0.0	0.0	10.0	0.0	0.0	10.0	0.0	0.0	20.0	0.0	0.0	0.0	0.0							0.0	0.0	0.0	0.0	21.0	0.0	0.0	0.0	0.0	0.0	0.0	10.0	0.0	0.0	0.0	0.0	0.0	0.0	0.0	0.0	0.0	0.0	0.0	0.0
22595	0.0	0.0	0.0	0.0	0.0	0.0	0.0	0.0	20.0	0.0	0.0	10.0	0.0	0.0	0.0	0.0	0.0	47.0	20.0							0.0	88.0	0.0	0.0	0.0	83.0	0.0	0.0	85.0	0.0	0.0	0.0	0.0	0.0	0.0	91.0	0.0	0.0	0.0	0.0	0.0	0.0	0.0	0.0
22598	10.0	0.0	10.0	0.0	5.0	5.0	0.0	5.0	17.5	0.0	10.0	5.0	56.0	0.0	0.0	0.0	10.5	0.0	15.0							10.0	0.0	20.0	20.5	5.0	0.0	10.0	0.0	0.0	0.0	0.0	0.0	10.0	0.0	0.0	0.0	30.5	40.5	0.0	30.5	25.5	20.5	0.0	41.0
22601	0.0	0.0	0.0	20.0	0.0	0.0	0.0	20.0	30.0	0.0	10.0	0.0	30.0	20.0	0.0	0.0	0.0	10.0	30.0							41.0	0.0	0.0	0.0	0.0	10.0	0.0	0.0	0.0	0.0	20.0	10.0	0.0	0.0	0.0	0.0	0.0	0.0	0.0	0.0	10.0	0.0	0.0	0.0
22602	0.0	0.0	0.0	0.0	0.0	0.0	0.0	0.0	5.0	0.0	0.0	0.0	0.0	0.0	0.0	0.0	0.0	5.0	5.0							0.0	0.0	0.0	0.0	0.0	0.0	0.0	0.0	0.0	0.0	0.0	0.0	0.0	0.0	0.0	0.0	0.0	0.0	0.0	0.0	0.0	0.0	0.0	0.0
22603	0.0	0.0	0.0	10.0	0.0	0.0	0.0	0.0	15.0	5.0	0.0	0.0	0.0	0.0	0.0	0.0	0.0	0.0	0.0							0.0	0.0	0.0	0.0	0.0	0.0	0.0	0.0	0.0	5.0	0.0	5.0	0.0	10.0	0.0	0.0	0.0	0.0	0.0	0.0	0.0	0.0	0.0	0.0
22607	0.0	0.0	0.0	0.0	0.0	0.0	0.0	0.0	0.0	0.0	0.0	0.0	0.0	0.0	0.0	0.0	0.0	0.0	0.0							0.0	0.0	0.0	0.0	0.0	0.0	0.0	0.0	0.0	0.0	0.0	0.0	0.0	0.0	0.0	0.0	0.0	0.0	0.0	0.0	0.0	0.0	0.0	0.0
22609	0.0	0.0	0.0	0.0	0.0	0.0	0.0	0.0	0.0	0.0	0.0	0.0	0.0	10.0	0.0	0.0	0.0	0.0	0.0							0.0	0.0	0.0	0.0	0.0	0.0	0.0	0.0	0.0	0.0	0.0	0.0	0.0	0.0	0.0	0.0	0.0	0.0	0.0	0.0	0.0	0.0	0.0	0.0
22610	0.0	0.0	0.0	0.0	0.0	0.0	0.0	0.0	0.0	0.0	0.0	0.0	0.0	20.0	0.0	0.0	0.0	0.0	0.0							0.0	0.0	0.0	0.0	0.0	0.0	0.0	10.0	0.0	0.0	0.0	0.0	0.0	0.0	0.0	0.0	0.0	0.0	0.0	0.0	0.0	0.0	0.0	0.0
22611	0.0	0.0	0.0	20.0	0.0	0.0	20.0	0.0	20.0	20.0	0.0	0.0	0.0	0.0	0.0	0.0	0.0	0.0	20.0							0.0	85.0	0.0	0.0	0.0	20.0	0.0	0.0	41.0	0.0	0.0	0.0	0.0	0.0	0.0	0.0	0.0	0.0	0.0	0.0	0.0	0.0	0.0	0.0
22612
22614	10.0	0.0	0.0	0.0	0.0	0.0	20.0	0.0	25.0	0.0	0.0	0.0	5.0	20.0	0.0	10.0	0.0	30.0	10.0							40.0	0.0	20.0	20.0	0.0	41.0	20.0	40.0	0.0	10.0	20.0	10.0	10.0	10.0	10.0	0.0	40.0	41.0	0.0	20.0	0.0	20.0	20.0	41.0
22617	0.0	0.0	0.0	0.0	0.0	0.0	0.0	0.0	10.0	0.0	20.0	0.0	30.0	0.0	0.0	0.0	0.0	0.0	0.0							0.0	0.0	0.0	0.0	0.0	0.0	0.0	0.0	0.0	0.0	0.0	0.0	0.0	0.0	0.0	0.0	0.0	0.0	0.0	0.0	0.0	0.0	0.0	0.0
22624
22626
22628	0.0	0.0	0.0	0.0	0.0	0.0	0.0	0.0	0.0	0.0	0.0	0.0	0.0	0.0	0.0	0.0	0.0	0.0	0.0							0.0	0.0	0.0	0.0	0.0	0.0	0.0	0.0	0.0	0.0	0.0	0.0	0.0	0.0	0.0	0.0	0.0	0.0	0.0	0.0	0.0	0.0	0.0	0.0
22629	0.0	0.0	10.0	0.0	0.0	20.0	20.0	82.0	67.0	0.0	10.0	10.0	55.0	0.0	20.0	0.0	0.0	0.0	0.0							0.0	0.0	20.0	20.0	0.0	0.0	0.0	10.0	0.0	0.0	0.0	0.0	0.0	0.0	42.0	0.0	0.0	0.0	0.0	0.0	10.0	0.0	0.0	20.0
22630
22632
22635	0.0	0.0	0.0	0.0	0.0	0.0	20.0	86.0	79.0	0.0	0.0	10.0	0.0	0.0	0.0	0.0	0.0	0.0	0.0							0.0	0.0	0.0	0.0	0.0	0.0	0.0	22.0	0.0	0.0	0.0	21.0	0.0	0.0	25.0	0.0	0.0	0.0	0.0	0.0	0.0	0.0	0.0	23.0
22636	0.0	0.0	0.0	0.0	0.0	0.0	0.0	0.0	0.0	0.0	0.0	0.0	0.0	0.0	0.0	0.0	10.0	0.0	61.0							0.0	0.0	0.0	0.0	0.0	0.0	0.0	0.0	0.0	0.0	0.0	0.0	0.0	0.0	0.0	0.0	0.0	0.0	0.0	0.0	0.0	0.0	0.0	0.0
22640	10.0	0.0	0.0	0.0	0.0	0.0	0.0	0.0	0.0	0.0	0.0	0.0	0.0	0.0	0.0	0.0	0.0	0.0	0.0							0.0	0.0	0.0	0.0	0.0	0.0	0.0	0.0	0.0	0.0	0.0	0.0	0.0	0.0	0.0	0.0	0.0	0.0	0.0	0.0	0.0	0.0	0.0	0.0
22641	0.0	0.0	10.0	20.0	0.0	0.0	0.0	0.0	0.0	0.0	0.0	0.0	0.0	0.0	0.0	0.0	0.0	0.0	0.0							0.0	0.0	0.0	0.0	0.0	0.0	0.0	0.0	0.0	0.0	0.0	0.0	0.0	0.0	0.0	0.0	0.0	0.0	0.0	0.0	0.0	0.0	0.0	0.0
22643	0.0	0.0	0.0	0.0	0.0	0.0	0.0	0.0	0.0	0.0	0.0	0.0	0.0	0.0	0.0	0.0	0.0	0.0	0.0							0.0	0.0	0.0	0.0	0.0	0.0	0.0	0.0	0.0	0.0	0.0	0.0	0.0	0.0	0.0	0.0	0.0	0.0	0.0	0.0	0.0	0.0	0.0	0.0
22644	0.0	0.0	0.0	0.0	0.0	0.0	0.0	0.0	10.0	0.0	0.0	0.0	0.0	0.0	0.0	0.0	0.0	0.0	0.0							0.0	0.0	0.0	0.0	0.0	0.0	0.0	0.0	0.0	0.0	0.0	0.0	0.0	0.0	0.0	0.0	0.0	0.0	0.0	0.0	0.0	0.0	0.0	0.0
22646	10.0	0.0	20.0	0.0	0.0	0.0	0.0	10.0	0.0	0.0	10.0	10.0	58.0	21.0	0.0	0.0	0.0	0.0	0.0							0.0	0.0	0.0	0.0	0.0	0.0	0.0	0.0	0.0	0.0	0.0	0.0	0.0	0.0	0.0	0.0	0.0	0.0	0.0	0.0	0.0	0.0	0.0	0.0
22647	0.0	0.0	0.0	0.0	0.0	0.0	0.0	0.0	0.0	0.0	0.0	0.0	0.0	0.0	0.0	0.0	0.0	0.0	0.0							0.0	0.0	0.0	0.0	0.0	0.0	0.0	0.0	0.0	0.0	0.0	0.0	0.0	0.0	0.0	0.0	0.0	0.0	0.0	0.0	0.0	0.0	0.0	0.0
22649	0.0	0.0	0.0	0.0	0.0	0.0	0.0	0.0	0.0	0.0	0.0	0.0	0.0	0.0	0.0	0.0	0.0	44.0	20.0							0.0	0.0	0.0	0.0	0.0	0.0	0.0	0.0	0.0	0.0	0.0	0.0	0.0	0.0	0.0	0.0	0.0	0.0	0.0	0.0	10.0	0.0	0.0	0.0
22652	10.0	0.0	10.0	0.0	0.0	0.0	0.0	10.0	63.0	0.0	20.0	10.0	57.0	22.0	5.0	0.0	0.0	0.0	0.0							20.0	0.0	0.0	0.0	0.0	0.0	0.0	0.0	0.0	0.0	0.0	10.0	10.0	20.0	10.0	0.0	0.0	20.0	0.0	0.0	0.0	20.0	0.0	20.0
22655	0.0	0.0	0.0	0.0	0.0	0.0	0.0	20.0	63.0	0.0	0.0	0.0	0.0	10.0	0.0	0.0	0.0	0.0	0.0							0.0	0.0	0.0	0.0	0.0	0.0	0.0	0.0	0.0	0.0	0.0	0.0	10.0	0.0	22.0	0.0	0.0	21.0	0.0	0.0	0.0	21.0	0.0	21.0
22657	0.0	0.0	0.0	0.0	0.0	0.0	0.0	0.0	0.0	0.0	0.0	0.0	0.0	0.0	0.0	0.0	0.0	0.0	0.0							0.0	0.0	0.0	0.0	0.0	0.0	0.0	0.0	0.0	0.0	0.0	0.0	0.0	0.0	0.0	0.0	0.0	0.0	0.0	0.0	0.0	0.0	0.0	0.0
22658	0.0	0.0	0.0	0.0	0.0	0.0	0.0	0.0	0.0	0.0	0.0	0.0	0.0	0.0	0.0	0.0	0.0	0.0	0.0							0.0	0.0	0.0	0.0	0.0	0.0	0.0	0.0	0.0	0.0	0.0	0.0	0.0	0.0	0.0	0.0	0.0	0.0	0.0	0.0	0.0	0.0	0.0	0.0
22659
22663	0.0	0.0	10.0	0.0	5.0	0.0	20.0	41.0	65.0	20.0	10.0	10.0	56.0	41.0	0.0	20.0	21.0	10.0	63.0							40.0	0.0	40.0	40.0	41.0	0.0	40.0	0.0	0.0	0.0	20.0	41.0	10.0	41.0	40.0	0.0	41.0	82.0	0.0	41.0	43.0	82.0	40.0	82.0
22666	0.0	0.0	0.0	0.0	0.0	0.0	0.0	0.0	0.0	0.0	0.0	0.0	0.0	0.0	0.0	0.0	0.0	0.0	0.0							0.0	0.0	0.0	0.0	0.0	0.0	0.0	0.0	0.0	0.0	0.0	0.0	0.0	0.0	0.0	0.0	0.0	0.0	0.0	0.0	0.0	0.0	0.0	0.0
22667	0.0	0.0	0.0	0.0	0.0	0.0	0.0	0.0	0.0	0.0	0.0	5.0	2.5	0.0	5.0	0.0	0.0	5.0	5.0							0.0	0.0	0.0	0.0	0.0	0.0	0.0	0.0	0.0	0.0	0.0	0.0	0.0	0.0	10.5	0.0	0.0	0.0	0.0	0.0	0.0	0.0	0.0	0.0
22671
22672
22673	0.0	0.0	0.0	0.0	0.0	0.0	21.0	40.0	25.0	0.0	20.0	10.0	30.0	0.0	5.0	0.0	41.0	20.0	61.0							20.0	0.0	0.0	0.0	0.0	0.0	20.0	10.0	0.0	10.0	40.0	43.0	0.0	20.0	41.0	0.0	20.0	20.0	0.0	0.0	41.0	21.0	20.0	20.0
22674	0.0	0.0	0.0	0.0	0.0	0.0	0.0	0.0	0.0	0.0	0.0	0.0	0.0	0.0	0.0	0.0	0.0	0.0	0.0							0.0	0.0	0.0	0.0	0.0	0.0	0.0	0.0	0.0	0.0	0.0	0.0	0.0	0.0	0.0	0.0	0.0	0.0	0.0	0.0	0.0	0.0	0.0	0.0
22676	0.0	0.0	0.0	0.0	0.0	0.0	0.0	0.0	0.0	0.0	0.0	0.0	0.0	0.0	0.0	0.0	0.0	0.0	0.0							0.0	0.0	0.0	0.0	0.0	0.0	0.0	0.0	0.0	0.0	0.0	0.0	0.0	0.0	0.0	0.0	0.0	0.0	0.0	0.0	0.0	0.0	0.0	0.0
22678	0.0	0.0	20.0	0.0	0.0	30.0	0.0	40.0	30.0	0.0	0.0	10.0	0.0	41.0	0.0	0.0	0.0	0.0	0.0							0.0	0.0	0.0	0.0	0.0	0.0	0.0	20.0	0.0	0.0	0.0	0.0	0.0	40.0	21.0	0.0	0.0	0.0	0.0	0.0	0.0	0.0	0.0	0.0
22679	0.0	0.0	0.0	0.0	0.0	0.0	0.0	0.0	5.0	10.0	0.0	0.0	0.0	0.0	0.0	0.0	0.0	0.0	0.0							0.0	0.0	0.0	0.0	0.0	0.0	0.0	0.0	0.0	0.0	0.0	0.0	0.0	0.0	0.0	0.0	0.0	0.0	0.0	0.0	0.0	0.0	0.0	0.0
22681	10.0	75.5	0.0	20.0	0.0	0.0	0.0	0.0	2.5	65.0	25.0	5.0	62.5	0.0	2.5	0.0	0.0	0.0	0.0							10.0	0.0	0.0	0.0	0.0	30.5	0.0	0.0	0.0	0.0	65.5	0.0	0.0	0.0	10.5	0.0	0.0	10.0	0.0	0.0	0.0	10.0	0.0	10.0
22683	0.0	0.0	0.0	0.0	0.0	0.0	40.0	10.0	25.0	0.0	20.0	10.0	50.0	41.0	10.0	20.0	20.0	0.0	30.0							0.0	0.0	0.0	0.0	0.0	0.0	0.0	0.0	22.0	90.0	0.0	10.0	0.0	0.0	0.0	0.0	41.0	20.0	0.0	41.0	42.0	20.0	41.0	20.0
22684	0.0	10.0	0.0	0.0	0.0	0.0	0.0	10.0	0.0	0.0	0.0	0.0	0.0	0.0	0.0	0.0	20.0	0.0	61.0							0.0	0.0	0.0	0.0	0.0	0.0	0.0	0.0	0.0	40.0	0.0	0.0	0.0	0.0	41.0	0.0	0.0	21.0	0.0	0.0	10.0	0.0	0.0	0.0
22685
22687
22688	10.0	0.0	0.0	0.0	0.0	0.0	0.0	0.0	0.0	0.0	10.0	10.0	57.0	21.0	5.0	0.0	10.0	10.0	61.0							0.0	0.0	0.0	0.0	0.0	0.0	20.0	0.0	0.0	0.0	20.0	0.0	0.0	0.0	0.0	0.0	0.0	20.0	0.0	0.0	0.0	0.0	0.0	20.0
22690	0.0	0.0	0.0	0.0	0.0	0.0	0.0	10.0	63.0	0.0	0.0	10.0	0.0	0.0	0.0	0.0	20.0	0.0	30.0							20.0	0.0	0.0	0.0	40.0	0.0	0.0	0.0	0.0	0.0	0.0	0.0	0.0	0.0	10.0	0.0	20.0	42.0	0.0	20.0	0.0	42.0	0.0	42.0
22692
22699	0.0	0.0	0.0	0.0	0.0	0.0	0.0	0.0	0.0	0.0	0.0	0.0	0.0	0.0	0.0	0.0	0.0	0.0	0.0							0.0	0.0	0.0	0.0	0.0	0.0	0.0	0.0	0.0	0.0	0.0	0.0	0.0	0.0	0.0	0.0	0.0	0.0	0.0	0.0	0.0	0.0	0.0	0.0
22704	0.0	0.0	0.0	0.0	0.0	0.0	0.0	0.0	0.0	0.0	20.0	0.0	49.0	0.0	0.0	0.0	0.0	0.0	0.0							0.0	0.0	0.0	0.0	0.0	0.0	0.0	0.0	0.0	0.0	0.0	0.0	0.0	0.0	0.0	0.0	0.0	0.0	0.0	0.0	0.0	0.0	0.0	0.0
22707	0.0	10.0	0.0	0.0	0.0	0.0	10.0	20.0	33.0	10.0	0.0	15.0	0.0	10.5	15.0	0.0	5.0	0.0	5.0							10.0	0.0	0.0	0.0	5.0	0.0	10.0	20.5	0.0	0.0	41.5	0.0	5.0	10.0	20.0	0.0	0.0	20.5	0.0	0.0	0.0	20.0	0.0	30.0
22715	0.0	20.0	0.0	0.0	0.0	0.0	0.0	10.0	30.0	0.0	10.0	0.0	55.0	21.0	0.0	0.0	20.0	0.0	63.0							40.0	0.0	20.0	40.0	10.0	0.0	0.0	0.0	0.0	0.0	82.0	0.0	0.0	0.0	10.0	0.0	0.0	0.0	0.0	0.0	0.0	0.0	0.0	20.0
22718	0.0	0.0	0.0	0.0	0.0	0.0	0.0	0.0	0.0	0.0	0.0	0.0	0.0	0.0	0.0	0.0	0.0	0.0	0.0							0.0	0.0	0.0	0.0	10.0	0.0	0.0	0.0	0.0	0.0	0.0	0.0	0.0	0.0	0.0	0.0	0.0	0.0	0.0	0.0	0.0	0.0	0.0	0.0
22719	0.0	0.0	0.0	0.0	0.0	0.0	0.0	0.0	0.0	0.0	0.0	0.0	0.0	0.0	0.0	0.0	0.0	0.0	0.0							0.0	0.0	0.0	0.0	0.0	0.0	0.0	0.0	0.0	0.0	0.0	0.0	0.0	0.0	0.0	0.0	0.0	0.0	0.0	0.0	0.0	0.0	0.0	0.0
22721
22722
22724	0.0	0.0	0.0	0.0	0.0	0.0	0.0	0.0	0.0	0.0	0.0	10.0	0.0	0.0	0.0	0.0	0.0	0.0	0.0							20.0	0.0	0.0	0.0	0.0	41.0	0.0	40.0	0.0	0.0	0.0	0.0	0.0	20.0	42.0	0.0	0.0	20.0	0.0	0.0	0.0	20.0	0.0	21.0
22725	0.0	0.0	0.0	0.0	0.0	0.0	0.0	0.0	0.0	0.0	0.0	20.0	0.0	0.0	30.0	0.0	0.0	0.0	10.0							0.0	0.0	0.0	0.0	0.0	0.0	0.0	0.0	10.0	0.0	0.0	0.0	0.0	0.0	0.0	0.0	0.0	0.0	0.0	0.0	0.0	0.0	0.0	0.0
22727
22730	0.0	0.0	0.0	0.0	0.0	0.0	0.0	0.0	0.0	0.0	20.0	0.0	50.0	0.0	0.0	0.0	0.0	0.0	0.0							0.0	0.0	0.0	0.0	0.0	0.0	0.0	0.0	0.0	22.0	0.0	0.0	0.0	0.0	0.0	0.0	0.0	0.0	0.0	0.0	0.0	0.0	0.0	0.0
22731	0.0	0.0	0.0	0.0	0.0	0.0	0.0	0.0	0.0	0.0	10.0	0.0	0.0	0.0	0.0	0.0	0.0	0.0	0.0							0.0	0.0	0.0	0.0	0.0	0.0	0.0	0.0	0.0	0.0	0.0	0.0	0.0	0.0	0.0	0.0	0.0	0.0	0.0	0.0	0.0	0.0	0.0	0.0
22732
22734	0.0	0.0	0.0	0.0	0.0	0.0	0.0	0.0	0.0	0.0	0.0	0.0	0.0	0.0	0.0	0.0	0.0	0.0	0.0							0.0	0.0	0.0	20.0	0.0	0.0	0.0	0.0	0.0	0.0	0.0	0.0	0.0	0.0	0.0	0.0	0.0	0.0	0.0	0.0	0.0	0.0	0.0	0.0
22735
22736	0.0	0.0	0.0	0.0	0.0	0.0	0.0	0.0	5.0	0.0	0.0	0.0	0.0	0.0	0.0	0.0	10.0	0.0	15.0							0.0	0.0	0.0	0.0	0.0	0.0	0.0	0.0	0.0	0.0	0.0	0.0	0.0	10.0	0.0	0.0	0.0	0.0	0.0	0.0	0.0	0.0	0.0	0.0
22738	0.0	0.0	0.0	0.0	0.0	0.0	0.0	0.0	10.0	0.0	0.0	0.0	0.0	0.0	0.0	0.0	0.0	0.0	0.0							0.0	0.0	0.0	0.0	0.0	0.0	0.0	0.0	0.0	0.0	0.0	0.0	0.0	0.0	0.0	0.0	0.0	0.0	0.0	0.0	0.0	0.0	0.0	0.0
22741	0.0	0.0	0.0	0.0	0.0	0.0	0.0	0.0	0.0	0.0	0.0	0.0	0.0	0.0	0.0	0.0	0.0	0.0	0.0							0.0	0.0	0.0	0.0	0.0	0.0	0.0	0.0	0.0	0.0	0.0	0.0	5.0	0.0	0.0	0.0	0.0	0.0	0.0	0.0	0.0	0.0	0.0	0.0
22742
22743	0.0	0.0	0.0	20.0	0.0	0.0	0.0	0.0	0.0	0.0	0.0	20.0	0.0	0.0	0.0	0.0	0.0	0.0	0.0							0.0	0.0	0.0	0.0	0.0	0.0	0.0	0.0	0.0	0.0	0.0	0.0	0.0	0.0	0.0	0.0	0.0	0.0	0.0	0.0	0.0	0.0	0.0	0.0
22748	0.0	0.0	0.0	0.0	0.0	0.0	0.0	0.0	0.0	0.0	0.0	0.0	0.0	0.0	0.0	0.0	0.0	0.0	0.0							0.0	0.0	0.0	0.0	0.0	0.0	0.0	0.0	0.0	0.0	0.0	0.0	0.0	0.0	0.0	0.0	0.0	0.0	0.0	0.0	0.0	0.0	0.0	0.0
22749	0.0	0.0	0.0	0.0	0.0	0.0	0.0	0.0	0.0	0.0	0.0	0.0	0.0	0.0	0.0	0.0	0.0	0.0	0.0							0.0	0.0	0.0	0.0	0.0	0.0	0.0	0.0	0.0	0.0	0.0	0.0	0.0	0.0	0.0	0.0	0.0	0.0	0.0	0.0	0.0	0.0	0.0	0.0
22751
22752
22753	0.0	0.0	0.0	0.0	0.0	0.0	0.0	10.0	0.0	0.0	0.0	0.0	0.0	0.0	0.0	0.0	0.0	0.0	0.0							0.0	0.0	0.0	0.0	0.0	0.0	0.0	0.0	0.0	0.0	0.0	0.0	0.0	0.0	0.0	0.0	0.0	0.0	0.0	0.0	0.0	0.0	0.0	0.0
22754
22760
22762
22764	0.0	0.0	0.0	0.0	0.0	0.0	0.0	0.0	0.0	0.0	0.0	0.0	0.0	0.0	0.0	0.0	0.0	0.0	0.0							0.0	0.0	0.0	0.0	0.0	0.0	0.0	0.0	0.0	0.0	0.0	0.0	0.0	0.0	0.0	0.0	0.0	0.0	0.0	0.0	0.0	0.0	0.0	0.0
22766
22768
22774	0.0	20.0	0.0	0.0	0.0	0.0	0.0	0.0	0.0	0.0	20.0	0.0	0.0	0.0	0.0	0.0	0.0	0.0	0.0							0.0	0.0	0.0	0.0	0.0	0.0	0.0	0.0	0.0	0.0	0.0	0.0	0.0	0.0	0.0	0.0	0.0	0.0	0.0	0.0	0.0	0.0	0.0	0.0
22777	10.0	20.0	10.0	20.0	0.0	0.0	41.0	10.0	25.0	41.0	10.0	10.0	5.0	40.0	20.0	20.0	40.0	20.0	30.0							41.0	0.0	20.0	20.0	0.0	0.0	41.0	10.0	0.0	40.0	41.0	10.0	10.0	43.0	40.0	0.0	41.0	40.0	0.0	20.0	41.0	40.0	41.0	40.0
22780	0.0	0.0	0.0	0.0	0.0	0.0	0.0	0.0	0.0	0.0	0.0	0.0	0.0	0.0	0.0	0.0	0.0	0.0	0.0							0.0	0.0	0.0	0.0	0.0	0.0	0.0	0.0	0.0	0.0	0.0	0.0	0.0	0.0	0.0	0.0	0.0	0.0	0.0	0.0	0.0	0.0	0.0	0.0
22782
22783	0.0	0.0	0.0	0.0	0.0	0.0	0.0	0.0	0.0	0.0	0.0	0.0	0.0	0.0	0.0	0.0	0.0	0.0	0.0							0.0	0.0	0.0	0.0	0.0	0.0	0.0	0.0	0.0	0.0	0.0	0.0	0.0	0.0	0.0	0.0	0.0	0.0	0.0	0.0	0.0	0.0	0.0	0.0
22785	0.0	0.0	0.0	0.0	0.0	0.0	0.0	0.0	0.0	0.0	0.0	0.0	0.0	0.0	0.0	0.0	0.0	0.0	0.0							0.0	0.0	0.0	0.0	0.0	0.0	0.0	0.0	0.0	0.0	0.0	0.0	0.0	0.0	0.0	0.0	0.0	0.0	0.0	0.0	0.0	0.0	0.0	0.0
22789
22796
22798	0.0	0.0	0.0	0.0	0.0	0.0	0.0	0.0	2.5	0.0	0.0	0.0	0.0	0.0	0.0	0.0	0.0	0.0	0.0							0.0	0.0	0.0	0.0	0.0	0.0	0.0	0.0	0.0	0.0	0.0	0.0	0.0	0.0	0.0	0.0	0.0	0.0	0.0	0.0	0.0	0.0	0.0	0.0
22800	0.0	0.0	0.0	5.0	0.0	0.0	0.0	0.0	0.0	0.0	0.0	0.0	0.0	0.0	0.0	0.0	0.0	0.0	5.0							0.0	0.0	0.0	0.0	0.0	0.0	0.0	0.0	0.0	0.0	0.0	0.0	0.0	0.0	0.0	0.0	0.0	0.0	0.0	0.0	0.0	0.0	0.0	0.0
22801	10.0	48.0	10.0	0.0	0.0	5.0	20.0	42.0	67.0	20.0	10.0	10.0	5.0	85.0	20.0	0.0	0.0	10.0	10.0							81.0	0.0	0.0	20.0	10.0	0.0	40.0	10.0	0.0	0.0	10.0	40.0	10.0	0.0	83.0	0.0	0.0	21.0	0.0	0.0	41.0	0.0	0.0	61.0
22803
22808	10.0	0.0	0.0	0.0	0.0	0.0	0.0	10.0	30.0	0.0	10.0	10.0	59.0	20.0	20.0	0.0	40.0	10.0	63.0							40.0	0.0	20.0	20.0	10.0	0.0	40.0	0.0	0.0	0.0	21.0	20.0	0.0	41.0	10.0	0.0	41.0	41.0	0.0	41.0	10.0	41.0	20.0	41.0
22810	0.0	0.0	0.0	20.0	0.0	0.0	20.0	10.0	30.0	0.0	10.0	10.0	55.0	21.0	10.0	20.0	40.0	10.0	63.0							20.0	0.0	20.0	20.0	10.0	0.0	20.0	0.0	10.0	0.0	20.0	20.0	0.0	40.0	10.0	0.0	41.0	41.0	0.0	41.0	42.0	20.0	20.0	41.0
22812	0.0	0.0	0.0	0.0	0.0	0.0	0.0	0.0	0.0	0.0	0.0	0.0	0.0	0.0	0.0	0.0	0.0	0.0	0.0							0.0	0.0	0.0	0.0	0.0	0.0	0.0	0.0	0.0	0.0	0.0	0.0	0.0	0.0	0.0	0.0	0.0	0.0	0.0	0.0	0.0	0.0	0.0	0.0
22813	0.0	0.0	10.0	0.0	0.0	0.0	0.0	0.0	20.0	0.0	10.0	0.0	0.0	0.0	0.0	0.0	0.0	0.0	0.0							0.0	0.0	10.0	0.0	0.0	0.0	0.0	0.0	0.0	0.0	0.0	0.0	0.0	0.0	0.0	0.0	0.0	0.0	0.0	0.0	0.0	0.0	0.0	0.0
22814
22815
22816	0.0	10.0	10.0	20.0	0.0	0.0	21.0	22.0	25.0	0.0	22.0	0.0	30.0	0.0	0.0	40.0	0.0	0.0	25.0							41.0	41.0	40.0	41.0	40.0	0.0	41.0	42.0	0.0	10.0	10.0	10.0	20.0	21.0	40.0	0.0	41.0	40.0	0.0	41.0	0.0	40.0	40.0	20.0
22817	0.0	0.0	0.0	0.0	0.0	0.0	20.0	10.0	25.0	0.0	0.0	10.0	0.0	0.0	0.0	40.0	20.5	0.0	25.0							40.0	40.0	30.0	30.0	30.5	0.0	20.0	30.0	0.0	10.0	0.0	10.0	0.0	41.0	20.0	0.0	10.0	0.0	0.0	0.0	0.0	0.0	0.0	0.0
22821	0.0	0.0	0.0	0.0	0.0	0.0	20.0	10.0	0.0	0.0	10.0	10.0	52.0	20.0	20.0	20.0	10.0	10.0	30.0							0.0	0.0	0.0	0.0	0.0	0.0	0.0	0.0	0.0	0.0	0.0	20.0	10.0	20.0	0.0	0.0	0.0	20.0	0.0	0.0	0.0	20.0	0.0	20.0
22822	0.0	0.0	0.0	0.0	0.0	0.0	0.0	0.0	0.0	0.0	0.0	0.0	0.0	0.0	0.0	0.0	0.0	0.0	0.0							0.0	0.0	0.0	0.0	0.0	0.0	0.0	0.0	0.0	0.0	0.0	0.0	0.0	0.0	0.0	0.0	0.0	0.0	0.0	0.0	0.0	0.0	0.0	0.0
22825	0.0	20.0	0.0	0.0	0.0	0.0	0.0	0.0	30.0	0.0	0.0	10.0	0.0	0.0	5.0	0.0	0.0	0.0	0.0							20.0	0.0	0.0	0.0	0.0	0.0	20.0	20.0	0.0	0.0	0.0	0.0	0.0	20.0	41.0	0.0	0.0	84.0	0.0	0.0	0.0	85.0	0.0	84.0
22828	0.0	0.0	0.0	0.0	0.0	0.0	0.0	0.0	30.0	0.0	0.0	20.0	0.0	0.0	30.0	0.0	22.0	0.0	63.0							0.0	0.0	0.0	0.0	88.0	0.0	0.0	0.0	41.0	0.0	0.0	81.0	0.0	10.0	10.0	0.0	0.0	0.0	0.0	0.0	0.0	0.0	0.0	0.0
22829	0.0	0.0	0.0	0.0	0.0	0.0	0.0	0.0	0.0	0.0	0.0	0.0	0.0	0.0	0.0	0.0	0.0	0.0	0.0							0.0	0.0	0.0	0.0	0.0	0.0	0.0	20.0	0.0	0.0	0.0	0.0	0.0	0.0	0.0	0.0	0.0	0.0	0.0	0.0	0.0	0.0	0.0	0.0
22833	0.0	0.0	0.0	0.0	0.0	0.0	0.0	10.0	0.0	0.0	0.0	0.0	0.0	0.0	0.0	0.0	0.0	0.0	0.0							20.0	0.0	20.0	21.0	0.0	0.0	0.0	0.0	0.0	72.0	0.0	0.0	0.0	0.0	0.0	0.0	0.0	0.0	0.0	0.0	0.0	0.0	0.0	0.0
22835	0.0	0.0	0.0	0.0	0.0	0.0	0.0	0.0	0.0	0.0	0.0	0.0	0.0	0.0	0.0	0.0	0.0	0.0	0.0							0.0	0.0	0.0	0.0	0.0	0.0	0.0	0.0	0.0	0.0	20.0	0.0	0.0	0.0	0.0	0.0	0.0	0.0	0.0	0.0	0.0	0.0	0.0	0.0
22837	0.0	10.0	10.0	10.0	0.0	17.5	20.5	30.5	65.0	15.0	16.5	10.0	70.5	52.0	20.0	0.0	0.0	20.0	15.0							60.0	0.0	0.0	0.0	0.0	10.0	40.0	5.0	5.0	0.0	0.0	15.0	10.0	10.0	81.0	0.0	10.0	50.0	0.0	0.0	20.5	10.0	10.0	50.0
22839
22842	0.0	0.0	0.0	0.0	0.0	0.0	0.0	0.0	10.0	0.0	0.0	0.0	0.0	0.0	0.0	0.0	0.0	0.0	0.0							0.0	0.0	0.0	0.0	0.0	0.0	0.0	0.0	0.0	0.0	0.0	0.0	0.0	0.0	0.0	0.0	0.0	0.0	0.0	0.0	0.0	0.0	0.0	0.0
22843	10.0	41.0	10.0	20.0	5.0	5.0	20.0	40.0	65.0	20.0	10.0	10.0	5.0	42.0	10.0	20.0	10.0	10.0	25.0							40.0	0.0	20.0	0.0	0.0	0.0	20.0	0.0	0.0	10.0	20.0	20.0	10.0	20.0	40.0	0.0	41.0	41.0	0.0	41.0	42.0	41.0	20.0	41.0
22844	10.0	0.0	0.0	0.0	0.0	0.0	0.0	21.0	65.0	0.0	10.0	0.0	56.0	21.0	5.0	0.0	41.0	10.0	64.0							40.0	0.0	40.0	20.0	20.0	0.0	0.0	10.0	0.0	0.0	20.0	20.0	0.0	20.0	20.0	0.0	40.0	41.0	0.0	20.0	41.0	20.0	20.0	41.0
22846	0.0	0.0	0.0	0.0	0.0	0.0	0.0	0.0	0.0	0.0	0.0	0.0	0.0	0.0	0.0	0.0	0.0	0.0	0.0							0.0	0.0	0.0	0.0	10.0	0.0	0.0	0.0	0.0	0.0	0.0	0.0	0.0	0.0	0.0	0.0	0.0	0.0	0.0	0.0	0.0	0.0	0.0	0.0
22847
22850	0.0	0.0	0.0	0.0	0.0	0.0	0.0	0.0	0.0	0.0	0.0	0.0	0.0	0.0	0.0	0.0	0.0	0.0	0.0							0.0	0.0	0.0	0.0	0.0	0.0	0.0	0.0	0.0	0.0	0.0	0.0	0.0	0.0	0.0	0.0	0.0	0.0	0.0	0.0	0.0	0.0	0.0	0.0
22851	0.0	0.0	0.0	0.0	0.0	0.0	0.0	0.0	0.0	0.0	21.0	0.0	30.0	0.0	0.0	0.0	0.0	0.0	20.0							0.0	20.0	0.0	0.0	0.0	0.0	0.0	0.0	0.0	0.0	0.0	0.0	0.0	0.0	0.0	0.0	0.0	0.0	0.0	0.0	0.0	0.0	0.0	0.0
22854	0.0	0.0	0.0	0.0	0.0	0.0	0.0	0.0	0.0	0.0	20.0	0.0	30.0	0.0	0.0	0.0	0.0	0.0	0.0							0.0	0.0	0.0	0.0	0.0	20.0	0.0	0.0	0.0	0.0	0.0	0.0	0.0	0.0	0.0	0.0	0.0	0.0	0.0	0.0	0.0	0.0	0.0	0.0
22855	0.0	0.0	0.0	0.0	0.0	0.0	0.0	0.0	30.0	0.0	0.0	10.0	0.0	0.0	0.0	0.0	0.0	0.0	30.0							40.0	0.0	20.0	21.0	0.0	10.0	20.0	21.0	0.0	0.0	0.0	20.0	10.0	0.0	10.0	0.0	20.0	21.0	0.0	20.0	0.0	0.0	0.0	21.0
22857	5.0	10.0	0.0	0.0	0.0	15.0	0.0	0.0	15.0	0.0	0.0	5.0	15.0	0.0	2.5	0.0	5.0	2.5	30.5							0.0	0.0	0.0	0.0	0.0	0.0	0.0	0.0	0.0	0.0	0.0	0.0	0.0	0.0	0.0	0.0	0.0	0.0	0.0	0.0	0.0	0.0	0.0	0.0
22858	0.0	0.0	0.0	0.0	0.0	0.0	0.0	0.0	0.0	0.0	0.0	0.0	0.0	0.0	0.0	0.0	0.0	0.0	0.0							0.0	0.0	0.0	0.0	0.0	0.0	0.0	0.0	0.0	0.0	0.0	0.0	0.0	0.0	0.0	0.0	0.0	0.0	0.0	0.0	0.0	0.0	0.0	0.0
22861
22862
22866	0.0	0.0	0.0	0.0	0.0	0.0	0.0	10.0	65.0	0.0	0.0	10.0	0.0	0.0	5.0	0.0	0.0	5.0	10.0							0.0	0.0	0.0	0.0	0.0	10.0	0.0	0.0	0.0	0.0	0.0	0.0	0.0	0.0	0.0	0.0	0.0	0.0	0.0	0.0	0.0	0.0	0.0	0.0
22868	0.0	0.0	0.0	0.0	0.0	0.0	0.0	0.0	0.0	0.0	0.0	0.0	0.0	0.0	0.0	0.0	0.0	0.0	0.0							0.0	0.0	0.0	0.0	10.0	0.0	0.0	0.0	0.0	0.0	0.0	0.0	0.0	0.0	0.0	0.0	0.0	0.0	0.0	0.0	0.0	0.0	0.0	0.0
22870	0.0	0.0	0.0	0.0	0.0	0.0	0.0	0.0	0.0	0.0	0.0	0.0	0.0	0.0	0.0	0.0	0.0	0.0	0.0							0.0	0.0	0.0	0.0	0.0	0.0	0.0	0.0	0.0	0.0	0.0	0.0	0.0	0.0	0.0	0.0	0.0	0.0	0.0	0.0	0.0	0.0	0.0	20.0
22871	0.0	0.0	0.0	0.0	0.0	0.0	0.0	0.0	0.0	0.0	0.0	0.0	0.0	0.0	0.0	0.0	0.0	0.0	0.0							0.0	0.0	0.0	0.0	0.0	0.0	0.0	0.0	0.0	0.0	0.0	0.0	0.0	0.0	0.0	0.0	0.0	0.0	0.0	0.0	0.0	0.0	0.0	0.0
22872	10.0	0.0	0.0	0.0	0.0	0.0	0.0	0.0	30.0	0.0	10.0	0.0	62.0	0.0	0.0	0.0	10.0	0.0	62.0							0.0	0.0	0.0	0.0	0.0	0.0	0.0	0.0	0.0	0.0	21.0	0.0	0.0	0.0	0.0	0.0	20.0	20.0	0.0	0.0	10.0	0.0	0.0	20.0
22873
22875
22877	0.0	0.0	0.0	0.0	0.0	0.0	0.0	82.0	68.0	0.0	0.0	0.0	0.0	0.0	0.0	0.0	21.0	0.0	30.0							0.0	0.0	0.0	0.0	25.0	0.0	0.0	0.0	0.0	0.0	0.0	41.0	0.0	0.0	0.0	0.0	0.0	0.0	0.0	0.0	0.0	0.0	0.0	0.0
22880	0.0	30.5	0.0	10.0	0.0	0.0	10.0	41.0	67.0	20.5	10.0	10.0	30.0	30.5	20.0	0.0	40.0	5.0	64.0							40.0	0.0	0.0	10.0	5.0	0.0	20.5	41.0	0.0	20.5	10.0	10.0	5.0	31.5	41.0	0.0	10.0	41.0	0.0	10.0	25.5	31.0	10.0	41.0
22883	10.0	10.0	10.0	84.0	0.0	5.0	41.0	0.0	5.0	0.0	26.0	10.0	30.0	20.0	20.0	0.0	94.0	10.0	82.0							83.0	0.0	46.0	89.0	97.0	0.0	23.0	0.0	10.0	0.0	0.0	94.0	10.0	0.0	0.0	0.0	20.0	95.0	10.0	20.0	0.0	49.0	20.0	97.0
22886	0.0	0.0	0.0	0.0	0.0	0.0	0.0	0.0	0.0	0.0	0.0	0.0	0.0	0.0	0.0	0.0	0.0	0.0	0.0							0.0	0.0	0.0	0.0	0.0	0.0	0.0	0.0	0.0	0.0	0.0	0.0	0.0	0.0	0.0	0.0	0.0	0.0	0.0	0.0	0.0	0.0	0.0	0.0
22888	0.0	0.0	0.0	0.0	0.0	0.0	0.0	0.0	10.0	0.0	0.0	0.0	0.0	0.0	0.0	0.0	0.0	0.0	0.0							0.0	0.0	0.0	0.0	0.0	0.0	0.0	0.0	0.0	0.0	0.0	0.0	0.0	0.0	0.0	0.0	0.0	0.0	0.0	0.0	0.0	0.0	0.0	0.0
22892	0.0	20.0	0.0	0.0	0.0	0.0	0.0	21.0	30.0	0.0	0.0	0.0	0.0	0.0	0.0	0.0	0.0	0.0	0.0							20.0	0.0	0.0	0.0	0.0	0.0	0.0	0.0	0.0	0.0	0.0	0.0	0.0	0.0	21.0	0.0	0.0	0.0	0.0	0.0	0.0	0.0	0.0	0.0
22894	0.0	0.0	0.0	0.0	0.0	0.0	0.0	10.0	30.0	0.0	0.0	10.0	0.0	0.0	5.0	0.0	10.0	0.0	61.0							0.0	0.0	0.0	0.0	0.0	0.0	0.0	0.0	0.0	0.0	0.0	0.0	0.0	0.0	41.0	0.0	0.0	20.0	0.0	0.0	10.0	20.0	0.0	20.0
22897	10.0	23.0	10.0	24.0	0.0	5.0	0.0	0.0	0.0	23.0	0.0	10.0	0.0	24.0	20.0	0.0	0.0	0.0	0.0							85.0	0.0	24.0	24.0	90.0	0.0	23.0	90.0	0.0	0.0	87.0	0.0	0.0	0.0	89.0	0.0	0.0	88.0	0.0	0.0	0.0	25.0	0.0	89.0
22898
22901	10.0	0.0	0.0	0.0	0.0	0.0	0.0	0.0	0.0	0.0	0.0	0.0	0.0	0.0	0.0	0.0	0.0	0.0	0.0							0.0	0.0	0.0	0.0	0.0	0.0	0.0	0.0	0.0	0.0	0.0	0.0	10.0	0.0	0.0	0.0	0.0	0.0	0.0	0.0	0.0	0.0	0.0	0.0
22902
22904	0.0	0.0	0.0	0.0	0.0	0.0	0.0	10.0	0.0	0.0	0.0	0.0	0.0	0.0	0.0	0.0	0.0	0.0	0.0							0.0	0.0	0.0	0.0	0.0	0.0	0.0	0.0	0.0	0.0	0.0	0.0	0.0	0.0	0.0	0.0	0.0	0.0	0.0	0.0	0.0	0.0	0.0	0.0
22906	0.0	0.0	0.0	0.0	0.0	0.0	0.0	0.0	0.0	0.0	0.0	0.0	0.0	0.0	0.0	0.0	0.0	0.0	0.0							0.0	0.0	0.0	0.0	22.0	0.0	0.0	0.0	0.0	0.0	0.0	0.0	0.0	0.0	0.0	0.0	0.0	0.0	0.0	0.0	0.0	0.0	0.0	0.0
22910	0.0	0.0	0.0	0.0	0.0	0.0	0.0	0.0	0.0	0.0	0.0	0.0	0.0	0.0	0.0	0.0	0.0	0.0	0.0							0.0	0.0	0.0	0.0	0.0	0.0	0.0	0.0	0.0	0.0	0.0	0.0	0.0	0.0	0.0	0.0	0.0	0.0	0.0	0.0	0.0	0.0	0.0	0.0
22912	0.0	0.0	0.0	0.0	0.0	0.0	0.0	0.0	0.0	0.0	0.0	10.0	0.0	0.0	30.0	0.0	0.0	0.0	0.0							0.0	0.0	0.0	0.0	0.0	0.0	0.0	0.0	0.0	0.0	0.0	0.0	0.0	0.0	0.0	0.0	0.0	0.0	0.0	0.0	0.0	0.0	0.0	0.0
22914	0.0	0.0	0.0	0.0	0.0	0.0	0.0	0.0	0.0	0.0	0.0	0.0	0.0	0.0	0.0	0.0	0.0	0.0	0.0							0.0	0.0	0.0	0.0	0.0	0.0	0.0	0.0	0.0	0.0	0.0	0.0	0.0	0.0	0.0	0.0	0.0	0.0	0.0	0.0	0.0	0.0	0.0	0.0
22915
22918	0.0	0.0	0.0	10.0	0.0	0.0	0.0	0.0	0.0	0.0	0.0	0.0	0.0	0.0	0.0	0.0	0.0	0.0	0.0							0.0	0.0	0.0	0.0	0.0	0.0	0.0	0.0	0.0	0.0	0.0	0.0	0.0	0.0	0.0	0.0	0.0	0.0	0.0	0.0	0.0	0.0	0.0	0.0
22922
22926	10.0	20.0	0.0	0.0	0.0	0.0	20.0	0.0	0.0	20.0	10.0	10.0	58.0	41.0	0.0	20.0	20.0	0.0	62.0							20.0	0.0	0.0	0.0	0.0	20.0	0.0	0.0	0.0	10.0	0.0	20.0	0.0	41.0	10.0	0.0	0.0	20.0	0.0	0.0	41.0	41.0	0.0	20.0
22927	0.0	0.0	0.0	0.0	0.0	0.0	0.0	0.0	0.0	0.0	0.0	0.0	0.0	0.0	0.0	0.0	0.0	0.0	0.0							0.0	0.0	0.0	0.0	0.0	0.0	0.0	0.0	0.0	0.0	0.0	0.0	0.0	0.0	0.0	0.0	0.0	0.0	0.0	0.0	0.0	0.0	0.0	0.0
22932	10.0	0.0	10.0	0.0	0.0	0.0	0.0	0.0	0.0	0.0	0.0	10.0	0.0	0.0	0.0	0.0	0.0	0.0	0.0							20.0	40.0	0.0	0.0	0.0	10.0	0.0	61.0	0.0	0.0	0.0	0.0	0.0	10.0	0.0	0.0	0.0	0.0	0.0	0.0	0.0	0.0	0.0	0.0
22933	10.0	56.0	10.0	24.5	0.0	5.0	0.0	62.5	69.0	22.0	22.0	10.0	30.0	46.0	20.0	0.0	0.0	0.0	0.0							86.0	0.0	46.0	25.0	90.5	0.0	26.0	92.5	0.0	5.0	90.0	0.0	0.0	0.0	0.0	24.5	0.0	90.5	0.0	0.0	0.0	46.5	0.0	91.5
22934	10.0	25.0	10.0	24.5	0.0	5.0	30.0	83.5	71.5	22.0	10.0	10.0	30.0	25.5	20.0	0.0	0.0	0.0	2.5							85.0	0.0	25.0	24.0	94.0	0.0	25.5	96.5	0.0	5.0	90.0	0.0	0.0	0.0	0.0	25.5	0.0	90.0	0.0	0.0	0.0	26.0	0.0	91.0
22935	0.0	0.0	0.0	0.0	0.0	0.0	0.0	0.0	20.0	0.0	0.0	0.0	0.0	0.0	0.0	0.0	0.0	30.0	20.0							0.0	41.0	0.0	0.0	0.0	0.0	0.0	0.0	81.0	0.0	0.0	0.0	0.0	0.0	0.0	40.0	0.0	0.0	0.0	0.0	0.0	0.0	0.0	0.0
22938
22940	0.0	0.0	0.0	0.0	0.0	0.0	0.0	0.0	10.0	0.0	0.0	10.0	0.0	21.0	0.0	0.0	0.0	0.0	0.0							20.0	0.0	0.0	0.0	0.0	0.0	0.0	21.0	0.0	0.0	40.0	0.0	0.0	0.0	41.0	0.0	0.0	21.0	0.0	0.0	0.0	0.0	0.0	21.0
22941
22944	0.0	0.0	0.0	0.0	0.0	0.0	0.0	0.0	0.0	0.0	0.0	0.0	0.0	0.0	0.0	0.0	0.0	0.0	0.0							0.0	0.0	0.0	0.0	0.0	0.0	0.0	0.0	0.0	0.0	0.0	0.0	0.0	0.0	0.0	0.0	20.0	0.0	0.0	41.0	0.0	0.0	0.0	0.0
22946
22947	0.0	0.0	10.0	0.0	0.0	0.0	0.0	0.0	0.0	0.0	0.0	10.0	0.0	0.0	0.0	0.0	10.0	0.0	0.0							0.0	0.0	0.0	0.0	0.0	0.0	0.0	0.0	44.0	91.0	0.0	0.0	0.0	0.0	0.0	0.0	0.0	0.0	0.0	0.0	0.0	0.0	0.0	0.0
22948	0.0	0.0	0.0	20.0	0.0	0.0	0.0	0.0	0.0	0.0	0.0	0.0	0.0	0.0	0.0	0.0	0.0	0.0	0.0							0.0	0.0	0.0	0.0	0.0	0.0	0.0	0.0	0.0	0.0	0.0	0.0	0.0	0.0	0.0	0.0	0.0	0.0	0.0	0.0	0.0	0.0	0.0	0.0
22949	0.0	0.0	0.0	0.0	0.0	0.0	0.0	0.0	0.0	0.0	20.0	0.0	50.0	0.0	0.0	0.0	0.0	0.0	0.0							0.0	0.0	0.0	0.0	0.0	0.0	0.0	0.0	0.0	0.0	0.0	0.0	0.0	0.0	0.0	0.0	0.0	0.0	0.0	0.0	0.0	0.0	0.0	0.0
22950	0.0	0.0	0.0	0.0	0.0	0.0	0.0	10.0	0.0	0.0	0.0	0.0	0.0	0.0	0.0	0.0	0.0	0.0	0.0							0.0	0.0	0.0	0.0	20.0	0.0	0.0	0.0	0.0	0.0	0.0	0.0	0.0	0.0	0.0	0.0	0.0	0.0	0.0	0.0	0.0	0.0	0.0	0.0
22955
22956	10.0	20.0	10.0	0.0	0.0	10.0	0.0	80.0	67.0	10.0	10.0	10.0	53.0	20.0	20.0	20.0	0.0	41.0	10.0							41.0	10.0	41.0	20.0	10.0	0.0	80.0	80.0	0.0	0.0	81.0	0.0	10.0	0.0	41.0	0.0	0.0	80.0	0.0	0.0	81.0	0.0	0.0	80.0
22958	0.0	0.0	20.0	0.0	0.0	30.0	0.0	0.0	0.0	0.0	0.0	0.0	0.0	0.0	0.0	0.0	0.0	0.0	0.0							0.0	0.0	0.0	0.0	0.0	0.0	0.0	0.0	0.0	0.0	0.0	10.0	0.0	0.0	0.0	0.0	0.0	0.0	0.0	0.0	0.0	0.0	0.0	0.0
22959	10.0	41.0	10.0	20.0	5.0	5.0	0.0	5.0	0.0	41.0	10.0	10.0	54.5	41.0	10.0	20.0	10.0	0.0	15.0							20.0	5.0	10.0	0.0	0.0	0.0	0.0	0.0	0.0	5.0	80.5	0.0	10.0	41.0	30.5	0.0	0.0	20.0	0.0	0.0	25.5	20.0	0.0	20.0
22967	0.0	0.0	0.0	0.0	0.0	0.0	0.0	0.0	10.0	0.0	0.0	10.0	0.0	0.0	0.0	0.0	0.0	0.0	0.0							0.0	0.0	0.0	0.0	21.0	0.0	0.0	0.0	0.0	0.0	0.0	0.0	0.0	0.0	0.0	0.0	0.0	0.0	0.0	0.0	0.0	0.0	0.0	0.0
22968	0.0	0.0	0.0	0.0	0.0	0.0	0.0	0.0	0.0	0.0	0.0	0.0	0.0	0.0	0.0	0.0	0.0	0.0	0.0							0.0	0.0	10.0	0.0	0.0	10.0	0.0	0.0	0.0	0.0	0.0	0.0	0.0	0.0	0.0	0.0	0.0	0.0	0.0	0.0	0.0	0.0	0.0	0.0
22973	0.0	20.0	0.0	0.0	0.0	0.0	0.0	0.0	0.0	0.0	0.0	10.0	0.0	20.0	0.0	0.0	0.0	0.0	0.0							40.0	0.0	0.0	20.0	0.0	0.0	0.0	20.0	0.0	0.0	0.0	0.0	0.0	20.0	41.0	0.0	0.0	21.0	0.0	0.0	0.0	42.0	0.0	42.0
22974	0.0	0.0	0.0	0.0	0.0	0.0	0.0	10.0	30.0	0.0	0.0	10.0	0.0	20.0	5.0	0.0	0.0	0.0	0.0							20.0	0.0	0.0	0.0	22.0	0.0	20.0	0.0	0.0	0.0	0.0	0.0	0.0	20.0	41.0	0.0	0.0	20.0	0.0	0.0	0.0	0.0	0.0	20.0
22975	0.0	0.0	0.0	0.0	0.0	0.0	0.0	0.0	0.0	0.0	0.0	10.0	0.0	0.0	0.0	0.0	0.0	0.0	0.0							0.0	0.0	0.0	0.0	0.0	0.0	0.0	0.0	0.0	0.0	0.0	0.0	0.0	0.0	0.0	0.0	0.0	0.0	0.0	0.0	0.0	0.0	0.0	0.0
22977	0.0	0.0	0.0	20.0	0.0	0.0	0.0	10.0	5.0	0.0	10.0	0.0	30.0	0.0	0.0	0.0	0.0	0.0	10.0							0.0	0.0	20.0	20.0	44.0	0.0	0.0	87.0	0.0	0.0	0.0	44.0	10.0	0.0	0.0	0.0	0.0	0.0	45.0	0.0	10.0	0.0	0.0	0.0
22978	0.0	0.0	0.0	0.0	0.0	0.0	0.0	0.0	0.0	0.0	0.0	0.0	0.0	0.0	0.0	0.0	0.0	0.0	0.0							0.0	0.0	0.0	0.0	0.0	0.0	0.0	10.0	0.0	0.0	0.0	0.0	0.0	0.0	0.0	0.0	0.0	0.0	0.0	0.0	0.0	0.0	0.0	0.0
22980	0.0	0.0	10.0	83.0	0.0	5.0	23.0	88.0	25.0	0.0	10.0	10.0	0.0	10.0	5.0	10.0	92.0	20.0	86.0							86.0	0.0	67.0	66.0	91.0	0.0	66.0	91.0	0.0	0.0	0.0	10.0	10.0	0.0	93.0	0.0	23.0	90.0	0.0	23.0	10.0	88.0	0.0	91.0
22981	0.0	0.0	0.0	0.0	0.0	0.0	0.0	0.0	0.0	0.0	0.0	0.0	0.0	0.0	0.0	0.0	0.0	0.0	0.0							0.0	0.0	0.0	0.0	0.0	0.0	0.0	0.0	0.0	0.0	20.0	0.0	0.0	0.0	0.0	0.0	0.0	0.0	0.0	0.0	0.0	0.0	0.0	0.0
22982	0.0	0.0	0.0	0.0	0.0	0.0	0.0	0.0	0.0	0.0	0.0	0.0	0.0	0.0	0.0	0.0	0.0	0.0	0.0							0.0	0.0	0.0	0.0	10.0	0.0	0.0	0.0	0.0	0.0	0.0	0.0	0.0	0.0	0.0	0.0	0.0	0.0	0.0	0.0	0.0	0.0	0.0	0.0
22984	0.0	0.0	0.0	0.0	0.0	0.0	0.0	0.0	0.0	0.0	0.0	0.0	0.0	0.0	0.0	0.0	0.0	0.0	0.0							0.0	0.0	0.0	0.0	0.0	0.0	0.0	0.0	0.0	0.0	0.0	0.0	0.0	0.0	0.0	0.0	0.0	0.0	0.0	0.0	0.0	0.0	0.0	0.0
22986	0.0	0.0	0.0	0.0	0.0	0.0	0.0	0.0	0.0	0.0	10.0	0.0	0.0	0.0	0.0	0.0	0.0	0.0	0.0							0.0	0.0	0.0	0.0	0.0	0.0	0.0	0.0	41.0	85.0	0.0	10.0	0.0	0.0	0.0	0.0	0.0	0.0	0.0	0.0	0.0	0.0	0.0	0.0
22991	0.0	0.0	0.0	20.0	0.0	0.0	0.0	0.0	0.0	0.0	0.0	0.0	0.0	0.0	0.0	0.0	0.0	30.0	0.0							0.0	0.0	0.0	0.0	0.0	0.0	0.0	0.0	0.0	0.0	0.0	0.0	0.0	0.0	0.0	0.0	0.0	0.0	0.0	0.0	0.0	0.0	0.0	0.0
22993
22994	10.0	0.0	0.0	0.0	0.0	0.0	0.0	0.0	0.0	0.0	0.0	10.0	0.0	0.0	0.0	0.0	0.0	0.0	0.0							0.0	0.0	0.0	0.0	0.0	0.0	0.0	0.0	0.0	0.0	0.0	0.0	0.0	0.0	0.0	0.0	0.0	0.0	0.0	0.0	0.0	0.0	0.0	0.0
22998
22999	5.0	20.0	0.0	10.0	0.0	0.0	30.5	25.0	25.0	20.0	10.0	10.0	5.0	40.5	2.5	10.0	21.0	20.0	27.5							20.5	0.0	0.0	10.0	0.0	30.0	20.5	10.0	0.0	5.0	10.0	20.0	5.0	30.5	31.0	0.0	20.5	30.5	0.0	10.0	27.0	30.5	20.5	30.5
23000
23001
23004
23005
23007	0.0	0.0	0.0	0.0	0.0	0.0	0.0	0.0	10.0	0.0	0.0	0.0	0.0	0.0	0.0	10.0	0.0	0.0	0.0							0.0	0.0	0.0	0.0	0.0	0.0	0.0	0.0	0.0	20.0	0.0	0.0	0.0	0.0	0.0	0.0	0.0	0.0	0.0	0.0	0.0	0.0	0.0	0.0
23010	0.0	0.0	0.0	0.0	0.0	0.0	0.0	0.0	0.0	0.0	0.0	0.0	0.0	0.0	0.0	0.0	0.0	0.0	0.0							0.0	0.0	0.0	0.0	0.0	0.0	0.0	0.0	0.0	0.0	0.0	0.0	0.0	0.0	0.0	0.0	0.0	0.0	0.0	0.0	0.0	0.0	0.0	0.0
23011	0.0	0.0	0.0	0.0	0.0	0.0	0.0	0.0	0.0	0.0	0.0	0.0	0.0	0.0	0.0	0.0	0.0	0.0	10.0							0.0	0.0	0.0	0.0	0.0	0.0	0.0	0.0	0.0	0.0	0.0	0.0	0.0	0.0	0.0	0.0	0.0	10.0	0.0	0.0	10.0	10.0	0.0	10.0
23016	0.0	0.0	10.0	0.0	0.0	0.0	0.0	5.0	33.0	0.0	10.0	10.0	15.0	10.0	0.0	0.0	5.0	15.0	15.0							0.0	0.0	0.0	0.0	0.0	0.0	0.0	0.0	5.0	0.0	0.0	10.5	0.0	0.0	0.0	0.0	0.0	0.0	0.0	0.0	25.5	0.0	0.0	0.0
23019	0.0	0.0	0.0	0.0	0.0	0.0	0.0	0.0	0.0	0.0	0.0	0.0	0.0	0.0	0.0	0.0	0.0	0.0	0.0							0.0	0.0	0.0	0.0	0.0	0.0	0.0	10.0	0.0	0.0	0.0	0.0	10.0	0.0	0.0	0.0	0.0	0.0	0.0	0.0	0.0	0.0	0.0	0.0
23020
23021	0.0	0.0	0.0	0.0	0.0	0.0	0.0	0.0	20.0	0.0	0.0	0.0	0.0	0.0	0.0	0.0	0.0	44.0	20.0							0.0	40.0	0.0	0.0	0.0	41.0	0.0	0.0	0.0	0.0	0.0	0.0	0.0	0.0	0.0	20.0	0.0	0.0	0.0	0.0	0.0	0.0	0.0	0.0
23024	0.0	0.0	0.0	0.0	0.0	0.0	0.0	0.0	0.0	0.0	10.0	10.0	5.0	0.0	5.0	0.0	0.0	0.0	30.0							20.0	0.0	0.0	0.0	40.0	0.0	0.0	0.0	10.0	41.0	0.0	0.0	0.0	0.0	20.0	0.0	0.0	20.0	0.0	0.0	0.0	0.0	0.0	20.0
23027
23028	0.0	0.0	0.0	0.0	0.0	0.0	0.0	0.0	0.0	0.0	0.0	0.0	0.0	0.0	0.0	0.0	0.0	0.0	10.0							0.0	0.0	0.0	0.0	0.0	0.0	0.0	0.0	0.0	0.0	21.0	0.0	0.0	0.0	0.0	0.0	0.0	0.0	0.0	0.0	0.0	0.0	0.0	0.0
23030	0.0	0.0	0.0	0.0	0.0	0.0	0.0	0.0	0.0	0.0	0.0	0.0	0.0	0.0	0.0	0.0	10.0	0.0	61.0							0.0	0.0	0.0	0.0	22.0	0.0	0.0	0.0	0.0	0.0	0.0	0.0	0.0	0.0	0.0	20.0	0.0	20.0	10.0	0.0	10.0	0.0	0.0	0.0
23031	0.0	0.0	0.0	0.0	0.0	0.0	0.0	0.0	10.0	0.0	0.0	0.0	0.0	0.0	0.0	0.0	0.0	0.0	0.0							0.0	0.0	0.0	0.0	0.0	0.0	0.0	0.0	0.0	0.0	0.0	0.0	0.0	0.0	0.0	0.0	0.0	0.0	0.0	0.0	0.0	0.0	0.0	0.0
23032
23033	0.0	0.0	0.0	0.0	0.0	0.0	0.0	0.0	0.0	0.0	0.0	0.0	0.0	0.0	0.0	0.0	0.0	0.0	0.0							0.0	0.0	0.0	0.0	0.0	20.0	0.0	0.0	0.0	0.0	0.0	0.0	0.0	0.0	0.0	0.0	0.0	0.0	0.0	0.0	0.0	0.0	0.0	0.0
23035	10.0	20.0	10.0	20.0	0.0	41.0	0.0	40.0	66.0	20.0	10.0	10.0	5.0	20.0	20.0	0.0	43.0	20.0	30.0							20.0	0.0	0.0	0.0	22.0	0.0	20.0	0.0	21.0	10.0	20.0	10.0	10.0	20.0	85.0	0.0	0.0	85.0	0.0	0.0	0.0	20.0	0.0	85.0
23036	10.0	0.0	10.0	0.0	0.0	42.0	0.0	10.0	64.0	0.0	0.0	10.0	0.0	0.0	0.0	0.0	0.0	81.0	0.0							0.0	0.0	0.0	0.0	0.0	0.0	0.0	0.0	0.0	0.0	0.0	0.0	20.0	20.0	10.0	0.0	0.0	20.0	0.0	0.0	0.0	0.0	0.0	20.0
23037	0.0	0.0	0.0	0.0	0.0	0.0	0.0	0.0	0.0	0.0	0.0	0.0	0.0	0.0	0.0	0.0	0.0	0.0	0.0							0.0	0.0	0.0	0.0	0.0	20.0	0.0	0.0	0.0	0.0	0.0	0.0	0.0	0.0	20.0	0.0	0.0	0.0	0.0	0.0	0.0	0.0	0.0	0.0
23038	0.0	0.0	0.0	0.0	0.0	0.0	0.0	0.0	10.0	0.0	0.0	0.0	0.0	0.0	0.0	0.0	0.0	0.0	0.0							0.0	0.0	0.0	0.0	0.0	0.0	0.0	0.0	0.0	0.0	0.0	0.0	0.0	0.0	0.0	0.0	0.0	0.0	0.0	0.0	0.0	0.0	0.0	0.0
23039	0.0	10.0	0.0	0.0	0.0	0.0	0.0	0.0	0.0	0.0	0.0	0.0	0.0	0.0	0.0	5.0	0.0	0.0	0.0							0.0	0.0	0.0	10.0	0.0	0.0	0.0	0.0	0.0	0.0	0.0	0.0	0.0	0.0	0.0	0.0	0.0	0.0	0.0	0.0	0.0	0.0	0.0	0.0
23041	0.0	0.0	0.0	0.0	0.0	0.0	0.0	0.0	0.0	0.0	0.0	0.0	0.0	0.0	0.0	0.0	0.0	0.0	0.0							0.0	0.0	0.0	0.0	0.0	0.0	0.0	0.0	0.0	0.0	0.0	0.0	0.0	0.0	0.0	0.0	0.0	0.0	0.0	0.0	5.0	0.0	0.0	0.0
23042	0.0	0.0	20.0	0.0	0.0	0.0	20.0	0.0	10.0	0.0	0.0	0.0	0.0	10.0	0.0	0.0	20.0	0.0	61.0							0.0	0.0	0.0	0.0	0.0	0.0	0.0	0.0	0.0	0.0	0.0	0.0	0.0	0.0	20.0	0.0	21.0	20.0	0.0	20.0	0.0	20.0	41.0	20.0
23043	0.0	0.0	10.0	0.0	0.0	0.0	0.0	0.0	20.0	0.0	0.0	20.0	0.0	0.0	42.0	0.0	0.0	44.0	20.0							0.0	83.0	0.0	0.0	0.0	0.0	0.0	0.0	0.0	0.0	0.0	0.0	0.0	0.0	0.0	20.0	0.0	0.0	0.0	0.0	0.0	0.0	0.0	0.0
23044
23049
23050	0.0	0.0	0.0	0.0	0.0	0.0	0.0	0.0	0.0	0.0	10.0	10.0	50.0	20.0	0.0	0.0	0.0	0.0	0.0							0.0	0.0	0.0	0.0	0.0	0.0	0.0	0.0	0.0	0.0	20.0	10.0	0.0	0.0	10.0	0.0	0.0	0.0	0.0	0.0	0.0	0.0	0.0	0.0
23051	0.0	10.0	0.0	0.0	0.0	0.0	0.0	0.0	10.0	0.0	0.0	10.0	0.0	0.0	5.0	0.0	0.0	0.0	0.0							0.0	0.0	0.0	0.0	0.0	0.0	0.0	0.0	0.0	0.0	20.0	0.0	10.0	0.0	0.0	0.0	0.0	0.0	0.0	0.0	0.0	0.0	0.0	0.0
23054	0.0	0.0	0.0	0.0	0.0	0.0	0.0	0.0	0.0	0.0	0.0	0.0	0.0	0.0	0.0	0.0	0.0	0.0	0.0							0.0	0.0	0.0	0.0	0.0	0.0	0.0	0.0	0.0	0.0	0.0	0.0	0.0	0.0	0.0	0.0	0.0	0.0	0.0	0.0	0.0	0.0	0.0	20.0
23057	0.0	0.0	0.0	20.0	0.0	0.0	0.0	0.0	0.0	0.0	0.0	0.0	0.0	0.0	0.0	0.0	0.0	0.0	0.0							0.0	0.0	0.0	0.0	67.0	0.0	0.0	0.0	0.0	0.0	0.0	10.0	0.0	20.0	25.0	0.0	0.0	23.0	0.0	0.0	0.0	0.0	0.0	64.0
23059	0.0	0.0	0.0	0.0	0.0	0.0	0.0	0.0	0.0	0.0	0.0	0.0	0.0	0.0	0.0	0.0	0.0	0.0	0.0							0.0	0.0	0.0	0.0	0.0	0.0	0.0	0.0	0.0	0.0	0.0	0.0	0.0	0.0	0.0	0.0	0.0	0.0	0.0	0.0	0.0	0.0	0.0	0.0
23061	0.0	0.0	0.0	0.0	0.0	0.0	0.0	0.0	10.0	0.0	0.0	0.0	0.0	0.0	0.0	0.0	0.0	0.0	0.0							0.0	0.0	0.0	0.0	0.0	0.0	0.0	0.0	0.0	0.0	0.0	0.0	0.0	0.0	0.0	0.0	0.0	0.0	0.0	0.0	0.0	0.0	0.0	0.0
23063	5.0	0.0	0.0	0.0	0.0	0.0	0.0	5.0	0.0	0.0	5.0	10.0	0.0	10.0	5.0	0.0	0.0	0.0	0.0							0.0	5.0	0.0	0.0	0.0	0.0	0.0	5.0	0.0	0.0	0.0	0.0	5.0	0.0	10.0	0.0	0.0	0.0	0.0	0.0	0.0	0.0	0.0	0.0
23064	0.0	0.0	0.0	0.0	0.0	0.0	0.0	0.0	0.0	0.0	0.0	0.0	0.0	0.0	0.0	0.0	0.0	0.0	0.0							0.0	0.0	0.0	0.0	10.0	0.0	0.0	0.0	0.0	0.0	0.0	0.0	0.0	0.0	0.0	0.0	0.0	0.0	0.0	0.0	0.0	0.0	0.0	0.0
23067	10.0	41.0	0.0	0.0	0.0	0.0	0.0	10.0	30.0	0.0	10.0	10.0	55.0	41.0	20.0	0.0	20.0	10.0	62.0							20.0	0.0	20.0	20.0	40.0	0.0	40.0	0.0	0.0	0.0	41.0	20.0	0.0	41.0	10.0	0.0	41.0	41.0	0.0	41.0	41.0	41.0	20.0	41.0
23068	20.0	0.0	0.0	20.0	30.0	0.0	0.0	10.0	30.0	0.0	20.0	10.0	52.0	41.0	20.0	0.0	10.0	10.0	62.0							40.0	0.0	20.0	20.0	0.0	0.0	40.0	0.0	10.0	0.0	41.0	0.0	0.0	20.0	20.0	0.0	40.0	41.0	0.0	20.0	10.0	20.0	20.0	41.0
23071	0.0	0.0	0.0	0.0	0.0	0.0	0.0	0.0	0.0	0.0	0.0	10.0	0.0	0.0	0.0	0.0	0.0	0.0	0.0							0.0	0.0	0.0	0.0	0.0	0.0	0.0	0.0	0.0	0.0	0.0	0.0	0.0	0.0	0.0	0.0	0.0	0.0	0.0	0.0	0.0	0.0	0.0	0.0
23076
23078	0.0	0.0	0.0	0.0	0.0	0.0	0.0	0.0	10.0	0.0	0.0	0.0	0.0	0.0	0.0	0.0	0.0	0.0	0.0							0.0	0.0	0.0	0.0	0.0	0.0	0.0	0.0	0.0	0.0	0.0	0.0	0.0	20.0	0.0	0.0	0.0	0.0	0.0	0.0	0.0	0.0	0.0	0.0
23081	0.0	0.0	0.0	0.0	0.0	0.0	0.0	0.0	10.0	0.0	0.0	0.0	0.0	0.0	0.0	0.0	0.0	0.0	0.0							0.0	0.0	0.0	0.0	0.0	0.0	0.0	0.0	87.0	0.0	0.0	0.0	0.0	0.0	0.0	0.0	0.0	0.0	0.0	0.0	0.0	0.0	0.0	0.0
23084
23085
23088
23089	0.0	0.0	0.0	0.0	0.0	0.0	0.0	0.0	0.0	0.0	0.0	0.0	0.0	0.0	0.0	0.0	0.0	0.0	0.0							0.0	0.0	0.0	0.0	0.0	0.0	0.0	0.0	0.0	0.0	0.0	0.0	0.0	0.0	0.0	0.0	20.0	0.0	0.0	41.0	0.0	0.0	0.0	0.0
23094	0.0	0.0	0.0	0.0	0.0	0.0	0.0	61.0	65.0	0.0	0.0	0.0	0.0	0.0	0.0	0.0	84.0	10.0	68.0							40.0	0.0	0.0	0.0	0.0	0.0	0.0	0.0	0.0	10.0	0.0	10.0	0.0	40.0	41.0	0.0	20.0	20.0	0.0	0.0	0.0	20.0	0.0	21.0
23095	0.0	0.0	0.0	0.0	0.0	0.0	0.0	0.0	0.0	0.0	0.0	0.0	0.0	0.0	0.0	0.0	0.0	0.0	20.0							0.0	0.0	0.0	0.0	0.0	0.0	0.0	0.0	0.0	0.0	0.0	0.0	0.0	0.0	0.0	0.0	0.0	0.0	0.0	0.0	0.0	0.0	0.0	0.0
23096	0.0	0.0	0.0	0.0	0.0	0.0	0.0	0.0	0.0	0.0	0.0	0.0	0.0	0.0	0.0	0.0	22.0	0.0	30.0							0.0	0.0	0.0	0.0	21.0	0.0	0.0	0.0	20.0	0.0	20.0	0.0	0.0	0.0	0.0	0.0	0.0	0.0	0.0	0.0	0.0	0.0	0.0	0.0
23097
23101	0.0	0.0	0.0	0.0	0.0	0.0	0.0	0.0	0.0	0.0	0.0	0.0	0.0	0.0	0.0	0.0	0.0	0.0	0.0							0.0	0.0	0.0	0.0	0.0	0.0	0.0	0.0	0.0	0.0	0.0	0.0	0.0	0.0	0.0	0.0	0.0	0.0	0.0	0.0	0.0	0.0	0.0	0.0
23102	0.0	0.0	0.0	0.0	0.0	0.0	0.0	0.0	0.0	0.0	0.0	0.0	0.0	0.0	0.0	0.0	0.0	0.0	0.0							0.0	0.0	0.0	0.0	0.0	40.0	0.0	0.0	0.0	0.0	0.0	0.0	0.0	0.0	10.0	0.0	0.0	0.0	0.0	0.0	0.0	0.0	0.0	0.0
23103	0.0	0.0	0.0	0.0	0.0	0.0	0.0	0.0	0.0	0.0	0.0	0.0	0.0	0.0	0.0	0.0	0.0	0.0	0.0							0.0	0.0	0.0	0.0	0.0	0.0	0.0	0.0	0.0	0.0	0.0	0.0	0.0	0.0	10.0	0.0	0.0	0.0	0.0	0.0	0.0	0.0	0.0	0.0
23109	0.0	0.0	0.0	0.0	0.0	0.0	0.0	0.0	0.0	0.0	0.0	0.0	0.0	0.0	0.0	0.0	0.0	0.0	0.0							0.0	0.0	0.0	0.0	0.0	0.0	0.0	0.0	0.0	0.0	0.0	0.0	0.0	0.0	0.0	0.0	0.0	0.0	10.0	0.0	10.0	0.0	0.0	0.0
23110	10.0	21.0	10.0	42.0	0.0	5.0	40.0	42.0	70.0	0.0	10.0	10.0	0.0	41.0	20.0	0.0	0.0	0.0	20.0							41.0	0.0	20.0	20.0	10.0	0.0	40.0	81.0	0.0	0.0	20.0	10.0	10.0	20.0	82.0	0.0	41.0	42.0	0.0	40.0	41.0	41.0	20.0	82.0
23113	5.0	0.0	5.0	10.0	0.0	0.0	0.0	0.0	0.0	0.0	5.0	10.0	0.0	0.0	0.0	0.0	0.0	0.0	0.0	0.0	0.0	0.0	0.0	0.0	0.0	0.0	0.0	0.0	0.0	0.0	0.0	0.0	5.0	0.0	5.0	0.0	0.0	0.0	10.0	0.0	5.0	0.0	0.0	0.0	0.0	5.0	0.0	0.0	0.0
23114	0.0	0.0	0.0	0.0	0.0	0.0	0.0	0.0	0.0	0.0	0.0	0.0	0.0	0.0	0.0	0.0	0.0	0.0	0.0							0.0	0.0	0.0	0.0	5.0	0.0	0.0	0.0	0.0	0.0	0.0	0.0	0.0	0.0	0.0	0.0	0.0	0.0	0.0	0.0	0.0	0.0	0.0	0.0
23122	0.0	0.0	10.0	0.0	0.0	0.0	0.0	0.0	0.0	0.0	0.0	0.0	0.0	0.0	0.0	0.0	0.0	0.0	0.0							0.0	0.0	0.0	0.0	10.0	0.0	0.0	21.0	0.0	0.0	0.0	0.0	0.0	0.0	0.0	0.0	0.0	0.0	0.0	0.0	0.0	0.0	0.0	0.0
23123
23125	0.0	0.0	0.0	0.0	0.0	0.0	0.0	0.0	0.0	0.0	0.0	0.0	0.0	0.0	0.0	0.0	0.0	0.0	0.0							0.0	0.0	0.0	0.0	0.0	0.0	0.0	0.0	0.0	0.0	0.0	0.0	0.0	0.0	0.0	0.0	0.0	0.0	0.0	0.0	0.0	0.0	0.0	0.0
23128	10.0	20.0	0.0	0.0	0.0	0.0	0.0	0.0	0.0	0.0	0.0	10.0	0.0	82.0	10.0	0.0	20.0	0.0	30.0							41.0	0.0	82.0	82.0	85.0	0.0	21.0	83.0	0.0	0.0	40.0	0.0	0.0	0.0	82.0	0.0	41.0	41.0	0.0	41.0	40.0	41.0	20.0	41.0
23132	10.0	0.0	0.0	0.0	0.0	0.0	0.0	0.0	0.0	0.0	0.0	0.0	0.0	0.0	0.0	0.0	0.0	0.0	0.0							0.0	0.0	0.0	0.0	0.0	0.0	0.0	0.0	0.0	0.0	0.0	0.0	10.0	0.0	0.0	0.0	0.0	0.0	0.0	0.0	0.0	0.0	0.0	0.0
23137	0.0	0.0	0.0	0.0	0.0	0.0	0.0	0.0	0.0	0.0	0.0	10.0	0.0	20.0	5.0	0.0	0.0	0.0	0.0							20.0	40.0	0.0	0.0	0.0	0.0	0.0	21.0	0.0	0.0	20.0	10.0	0.0	0.0	10.0	0.0	0.0	0.0	0.0	0.0	0.0	0.0	0.0	0.0
23140	0.0	0.0	0.0	0.0	0.0	0.0	0.0	10.0	0.0	49.0	0.0	10.0	5.0	0.0	0.0	0.0	0.0	0.0	0.0							0.0	20.0	0.0	0.0	0.0	0.0	0.0	0.0	0.0	10.0	0.0	10.0	0.0	0.0	0.0	0.0	0.0	20.0	0.0	0.0	0.0	20.0	0.0	20.0
23143	0.0	0.0	0.0	0.0	0.0	0.0	0.0	0.0	10.0	0.0	0.0	0.0	0.0	0.0	0.0	0.0	0.0	0.0	0.0							0.0	0.0	0.0	0.0	0.0	0.0	0.0	0.0	0.0	0.0	0.0	0.0	0.0	0.0	0.0	0.0	0.0	0.0	0.0	0.0	0.0	0.0	0.0	0.0
23145
23146	0.0	0.0	0.0	0.0	0.0	0.0	0.0	0.0	0.0	0.0	0.0	0.0	0.0	0.0	0.0	0.0	0.0	0.0	0.0							0.0	0.0	0.0	0.0	0.0	0.0	0.0	0.0	0.0	0.0	0.0	0.0	0.0	0.0	0.0	0.0	0.0	0.0	0.0	0.0	0.0	0.0	0.0	0.0
23148	0.0	0.0	0.0	0.0	0.0	0.0	0.0	0.0	0.0	0.0	0.0	10.0	0.0	0.0	0.0	0.0	0.0	0.0	10.0							0.0	0.0	0.0	0.0	0.0	0.0	0.0	0.0	0.0	0.0	0.0	0.0	0.0	0.0	0.0	0.0	0.0	0.0	0.0	0.0	0.0	0.0	0.0	0.0
23149
23150	0.0	0.0	0.0	0.0	0.0	0.0	0.0	0.0	0.0	0.0	0.0	0.0	0.0	0.0	0.0	0.0	0.0	0.0	0.0							0.0	0.0	0.0	0.0	0.0	0.0	0.0	0.0	0.0	0.0	0.0	0.0	0.0	0.0	0.0	0.0	0.0	0.0	0.0	0.0	0.0	0.0	0.0	0.0
23153	0.0	0.0	0.0	0.0	0.0	0.0	0.0	0.0	0.0	0.0	0.0	0.0	0.0	0.0	0.0	0.0	0.0	0.0	0.0							0.0	0.0	0.0	0.0	0.0	0.0	0.0	20.0	0.0	0.0	0.0	10.0	0.0	0.0	41.0	0.0	0.0	0.0	0.0	0.0	0.0	0.0	0.0	0.0
23155	0.0	10.0	10.0	0.0	0.0	0.0	0.0	10.0	64.0	10.0	10.0	10.0	30.0	20.0	20.0	0.0	0.0	30.0	10.0							40.0	0.0	0.0	0.0	0.0	10.0	0.0	0.0	10.0	0.0	0.0	10.0	10.0	0.0	10.0	0.0	0.0	20.0	0.0	0.0	0.0	0.0	0.0	20.0
23157	0.0	0.0	0.0	0.0	0.0	0.0	0.0	0.0	0.0	0.0	0.0	0.0	0.0	0.0	0.0	0.0	0.0	0.0	0.0							0.0	0.0	0.0	0.0	21.0	0.0	0.0	0.0	0.0	0.0	0.0	0.0	0.0	0.0	0.0	0.0	0.0	0.0	0.0	0.0	0.0	0.0	0.0	0.0
23158	0.0	0.0	0.0	0.0	0.0	0.0	0.0	0.0	10.0	0.0	0.0	0.0	0.0	0.0	0.0	0.0	0.0	0.0	0.0							0.0	0.0	0.0	0.0	0.0	0.0	0.0	0.0	0.0	0.0	0.0	0.0	0.0	0.0	0.0	0.0	0.0	0.0	0.0	0.0	0.0	0.0	0.0	0.0
23159	10.0	0.0	0.0	0.0	0.0	0.0	0.0	5.0	2.5	0.0	10.0	5.0	26.0	0.0	2.5	0.0	5.0	0.0	15.0							0.0	0.0	0.0	0.0	0.0	30.5	0.0	0.0	0.0	0.0	41.0	0.0	5.0	0.0	0.0	0.0	0.0	0.0	0.0	0.0	0.0	0.0	0.0	0.0
23163	0.0	0.0	0.0	0.0	0.0	0.0	0.0	0.0	0.0	0.0	0.0	0.0	0.0	0.0	0.0	0.0	0.0	0.0	0.0							0.0	0.0	0.0	0.0	0.0	0.0	0.0	0.0	0.0	0.0	0.0	0.0	0.0	0.0	0.0	0.0	0.0	20.0	0.0	0.0	0.0	20.0	0.0	20.0
23166
23169	0.0	0.0	0.0	0.0	0.0	0.0	0.0	0.0	0.0	0.0	0.0	0.0	0.0	0.0	0.0	0.0	0.0	0.0	0.0							20.0	0.0	0.0	0.0	0.0	0.0	0.0	0.0	0.0	0.0	0.0	0.0	0.0	0.0	0.0	0.0	0.0	0.0	0.0	0.0	0.0	0.0	0.0	0.0
23170	0.0	0.0	0.0	0.0	0.0	0.0	0.0	0.0	20.0	0.0	0.0	0.0	0.0	0.0	0.0	0.0	0.0	42.0	20.0							0.0	20.0	0.0	0.0	0.0	20.0	0.0	0.0	21.0	0.0	0.0	0.0	0.0	0.0	0.0	20.0	0.0	0.0	0.0	0.0	0.0	0.0	0.0	0.0
23171
23174	0.0	0.0	0.0	0.0	0.0	0.0	0.0	0.0	0.0	0.0	0.0	0.0	0.0	0.0	0.0	0.0	0.0	0.0	0.0							0.0	0.0	0.0	0.0	0.0	0.0	0.0	0.0	0.0	0.0	0.0	0.0	0.0	0.0	0.0	0.0	0.0	0.0	0.0	41.0	0.0	0.0	0.0	0.0
23175	0.0	0.0	10.0	0.0	0.0	0.0	0.0	0.0	0.0	0.0	0.0	0.0	0.0	0.0	0.0	0.0	0.0	0.0	0.0							0.0	0.0	0.0	0.0	0.0	0.0	0.0	0.0	0.0	93.0	0.0	10.0	0.0	0.0	0.0	0.0	0.0	0.0	0.0	0.0	0.0	0.0	0.0	0.0
23176
23177	10.0	20.0	10.0	20.0	0.0	5.0	20.0	0.0	20.0	0.0	0.0	96.0	0.0	21.0	78.0	0.0	0.0	55.0	20.0							0.0	41.0	0.0	0.0	0.0	40.0	0.0	0.0	20.0	21.0	40.0	0.0	10.0	0.0	0.0	82.0	0.0	20.0	0.0	0.0	10.0	0.0	0.0	20.0
23179	0.0	0.0	0.0	0.0	0.0	0.0	0.0	0.0	10.0	0.0	0.0	0.0	0.0	0.0	0.0	0.0	41.0	0.0	64.0							20.0	0.0	0.0	0.0	0.0	20.0	0.0	0.0	0.0	0.0	0.0	0.0	0.0	0.0	20.0	0.0	21.0	41.0	0.0	21.0	0.0	21.0	21.0	41.0
23180	10.0	0.0	10.0	0.0	0.0	0.0	0.0	85.0	72.0	0.0	0.0	10.0	0.0	20.0	10.0	0.0	10.0	0.0	30.0							82.0	0.0	0.0	0.0	0.0	0.0	0.0	21.0	0.0	0.0	22.0	0.0	10.0	0.0	84.0	0.0	21.0	21.0	0.0	21.0	0.0	21.0	0.0	21.0
23181
23183
23185
23187
23188	0.0	0.0	20.0	0.0	0.0	0.0	0.0	10.0	0.0	0.0	0.0	10.0	0.0	0.0	0.0	0.0	0.0	0.0	0.0							20.0	0.0	0.0	0.0	0.0	0.0	0.0	0.0	0.0	0.0	20.0	10.0	0.0	0.0	20.0	0.0	0.0	42.0	0.0	0.0	0.0	43.0	0.0	42.0
23190	0.0	0.0	0.0	0.0	0.0	0.0	0.0	0.0	10.0	0.0	0.0	0.0	0.0	0.0	0.0	0.0	0.0	0.0	0.0							0.0	0.0	0.0	0.0	0.0	0.0	0.0	0.0	0.0	0.0	0.0	0.0	0.0	0.0	0.0	0.0	0.0	0.0	0.0	0.0	0.0	0.0	0.0	0.0
23192	0.0	0.0	0.0	0.0	0.0	0.0	0.0	0.0	0.0	0.0	0.0	0.0	0.0	0.0	0.0	0.0	0.0	0.0	5.0							0.0	0.0	0.0	0.0	0.0	0.0	0.0	0.0	0.0	0.0	0.0	0.0	0.0	0.0	0.0	0.0	0.0	0.0	0.0	0.0	0.0	0.0	0.0	0.0
23193	0.0	0.0	0.0	0.0	0.0	0.0	0.0	0.0	0.0	0.0	0.0	0.0	0.0	0.0	0.0	0.0	0.0	0.0	0.0							0.0	0.0	0.0	0.0	0.0	0.0	0.0	0.0	0.0	0.0	0.0	0.0	0.0	0.0	0.0	0.0	0.0	0.0	0.0	0.0	0.0	0.0	0.0	0.0
23194	0.0	0.0	0.0	10.0	0.0	0.0	0.0	0.0	0.0	0.0	0.0	0.0	0.0	0.0	0.0	0.0	0.0	0.0	0.0							0.0	0.0	0.0	0.0	0.0	0.0	0.0	0.0	0.0	0.0	0.0	0.0	0.0	0.0	0.0	0.0	0.0	0.0	0.0	0.0	0.0	0.0	0.0	0.0
23195	0.0	0.0	0.0	0.0	0.0	0.0	0.0	0.0	0.0	0.0	0.0	0.0	0.0	0.0	0.0	0.0	0.0	0.0	0.0							0.0	0.0	20.0	0.0	0.0	0.0	0.0	0.0	0.0	0.0	0.0	0.0	0.0	0.0	0.0	0.0	0.0	0.0	0.0	0.0	0.0	0.0	0.0	0.0
23196
23197
23198
23200	0.0	5.0	0.0	0.0	0.0	0.0	0.0	0.0	20.0	0.0	0.0	15.5	0.0	0.0	15.0	0.0	0.0	44.0	20.0							10.0	20.0	0.0	0.0	0.0	40.5	10.0	0.0	15.0	0.0	0.0	0.0	0.0	0.0	0.0	20.5	0.0	41.5	0.0	0.0	0.0	41.0	0.0	41.5
23201	5.0	10.0	5.0	20.0	0.0	2.5	0.0	0.0	20.0	0.0	5.0	5.0	15.0	20.0	5.0	0.0	0.0	47.0	20.0							0.0	30.0	0.0	0.0	0.0	85.0	0.0	0.0	46.5	5.0	10.0	0.0	5.0	0.0	0.0	44.0	0.0	0.0	0.0	0.0	0.0	0.0	0.0	0.0
23202	0.0	0.0	0.0	0.0	0.0	0.0	0.0	0.0	0.0	0.0	0.0	0.0	0.0	0.0	0.0	0.0	0.0	0.0	0.0							0.0	0.0	0.0	0.0	0.0	0.0	0.0	0.0	0.0	0.0	0.0	0.0	0.0	0.0	0.0	0.0	0.0	0.0	0.0	0.0	0.0	0.0	0.0	0.0
23205	0.0	0.0	0.0	0.0	0.0	0.0	0.0	0.0	0.0	0.0	0.0	0.0	0.0	0.0	0.0	0.0	0.0	0.0	0.0							0.0	0.0	0.0	0.0	0.0	0.0	0.0	0.0	0.0	0.0	0.0	0.0	0.0	0.0	0.0	0.0	0.0	0.0	0.0	0.0	0.0	0.0	0.0	0.0
23209
23214	0.0	0.0	0.0	0.0	0.0	0.0	0.0	0.0	5.0	0.0	5.0	0.0	2.5	0.0	0.0	0.0	0.0	0.0	0.0							0.0	0.0	0.0	0.0	0.0	0.0	0.0	10.5	0.0	0.0	0.0	0.0	0.0	0.0	0.0	0.0	0.0	0.0	0.0	0.0	0.0	0.0	0.0	0.0
23216	10.0	0.0	0.0	0.0	0.0	0.0	0.0	0.0	0.0	0.0	0.0	0.0	0.0	0.0	0.0	0.0	0.0	0.0	0.0							0.0	0.0	0.0	0.0	0.0	0.0	0.0	20.0	0.0	0.0	0.0	0.0	0.0	0.0	0.0	0.0	0.0	0.0	0.0	0.0	0.0	0.0	0.0	0.0
23219
23221	0.0	0.0	0.0	0.0	0.0	0.0	0.0	0.0	0.0	0.0	20.0	0.0	0.0	0.0	0.0	0.0	0.0	5.0	10.0							0.0	0.0	0.0	0.0	0.0	0.0	0.0	21.0	0.0	0.0	0.0	0.0	0.0	0.0	0.0	0.0	0.0	0.0	0.0	0.0	0.0	0.0	0.0	0.0
23222	0.0	0.0	0.0	0.0	0.0	0.0	0.0	0.0	0.0	0.0	0.0	0.0	0.0	0.0	0.0	0.0	0.0	0.0	0.0							0.0	0.0	0.0	0.0	0.0	0.0	0.0	0.0	0.0	0.0	0.0	0.0	0.0	0.0	0.0	0.0	0.0	0.0	0.0	0.0	0.0	0.0	0.0	0.0
23224	10.0	20.0	5.0	10.0	2.5	15.0	20.5	62.0	69.0	0.0	10.0	5.0	0.0	20.5	10.0	0.0	5.0	5.0	30.5							60.0	0.0	0.0	20.0	0.0	20.0	30.0	40.5	0.0	0.0	20.5	20.0	10.0	30.5	40.0	0.0	20.0	41.0	0.0	20.0	25.0	41.0	20.0	41.0
23225
23227	0.0	0.0	0.0	0.0	0.0	0.0	0.0	0.0	0.0	0.0	0.0	0.0	0.0	0.0	0.0	0.0	0.0	0.0	0.0							0.0	0.0	0.0	0.0	0.0	0.0	0.0	0.0	0.0	0.0	0.0	0.0	0.0	0.0	0.0	0.0	0.0	0.0	0.0	0.0	0.0	0.0	0.0	0.0
23231	0.0	0.0	0.0	0.0	0.0	0.0	0.0	0.0	0.0	0.0	0.0	10.0	0.0	0.0	0.0	0.0	0.0	0.0	0.0							41.0	0.0	20.0	21.0	0.0	0.0	21.0	10.0	0.0	10.0	0.0	21.0	0.0	0.0	21.0	0.0	0.0	20.0	0.0	0.0	0.0	0.0	0.0	20.0
23232
23235	0.0	0.0	0.0	0.0	0.0	0.0	0.0	0.0	0.0	0.0	0.0	0.0	0.0	0.0	0.0	0.0	0.0	0.0	0.0							0.0	0.0	0.0	0.0	0.0	0.0	0.0	0.0	0.0	0.0	0.0	0.0	0.0	0.0	0.0	0.0	0.0	0.0	0.0	0.0	0.0	0.0	0.0	0.0
23239	0.0	0.0	0.0	0.0	0.0	0.0	0.0	0.0	10.0	0.0	0.0	0.0	0.0	0.0	0.0	0.0	0.0	0.0	0.0							0.0	0.0	0.0	0.0	0.0	0.0	0.0	0.0	0.0	0.0	0.0	0.0	0.0	0.0	0.0	0.0	0.0	0.0	0.0	0.0	0.0	0.0	0.0	0.0
23240	0.0	0.0	0.0	0.0	0.0	0.0	0.0	0.0	0.0	0.0	0.0	0.0	0.0	0.0	0.0	0.0	0.0	0.0	0.0							0.0	0.0	0.0	0.0	0.0	0.0	0.0	0.0	0.0	0.0	0.0	0.0	0.0	0.0	0.0	0.0	0.0	0.0	0.0	0.0	0.0	0.0	0.0	0.0
23243	0.0	0.0	0.0	0.0	0.0	0.0	0.0	5.0	15.0	5.0	0.0	5.0	0.0	0.0	0.0	0.0	0.0	0.0	0.0							0.0	30.5	0.0	0.0	0.0	0.0	0.0	0.0	0.0	0.0	0.0	5.0	10.0	0.0	0.0	0.0	0.0	0.0	0.0	0.0	0.0	0.0	0.0	0.0
23244	0.0	0.0	5.0	0.0	0.0	0.0	0.0	0.0	5.0	0.0	0.0	0.0	0.0	0.0	0.0	0.0	0.0	15.0	0.0							0.0	0.0	0.0	0.0	0.0	0.0	0.0	0.0	0.0	0.0	0.0	0.0	0.0	0.0	0.0	0.0	0.0	0.0	0.0	0.0	0.0	0.0	0.0	0.0
23247	10.0	82.0	10.0	41.0	5.0	5.0	83.0	82.0	25.0	82.0	10.0	10.0	61.0	41.0	20.0	82.0	82.0	20.0	25.0							20.0	0.0	0.0	20.0	82.0	0.0	0.0	10.0	0.0	0.0	82.0	10.0	10.0	83.0	81.0	0.0	82.0	83.0	0.0	82.0	88.0	83.0	82.0	83.0
23252	0.0	0.0	0.0	0.0	0.0	0.0	0.0	0.0	0.0	0.0	0.0	0.0	0.0	0.0	0.0	0.0	0.0	0.0	0.0							0.0	0.0	0.0	0.0	0.0	0.0	0.0	0.0	0.0	0.0	0.0	0.0	0.0	0.0	0.0	0.0	0.0	0.0	0.0	0.0	0.0	0.0	0.0	0.0
23254	0.0	0.0	0.0	0.0	0.0	0.0	0.0	0.0	10.0	0.0	0.0	0.0	0.0	0.0	0.0	0.0	0.0	0.0	0.0							0.0	0.0	0.0	0.0	0.0	0.0	0.0	0.0	0.0	0.0	0.0	0.0	0.0	0.0	0.0	0.0	0.0	0.0	0.0	0.0	0.0	0.0	0.0	0.0
23255	10.0	0.0	0.0	0.0	0.0	0.0	0.0	0.0	0.0	0.0	0.0	0.0	0.0	0.0	0.0	0.0	0.0	0.0	0.0							0.0	0.0	0.0	0.0	0.0	0.0	0.0	10.0	0.0	0.0	0.0	0.0	0.0	0.0	0.0	0.0	0.0	0.0	0.0	0.0	0.0	0.0	0.0	0.0
23258
23260	0.0	0.0	0.0	0.0	0.0	0.0	0.0	0.0	0.0	0.0	0.0	0.0	0.0	0.0	0.0	0.0	0.0	20.0	30.0							0.0	0.0	0.0	0.0	0.0	0.0	0.0	0.0	0.0	0.0	0.0	0.0	0.0	0.0	0.0	0.0	0.0	0.0	0.0	0.0	0.0	0.0	0.0	0.0
23261	0.0	0.0	0.0	0.0	0.0	0.0	0.0	0.0	0.0	0.0	0.0	0.0	0.0	0.0	0.0	0.0	0.0	30.0	0.0							0.0	0.0	0.0	0.0	0.0	0.0	0.0	0.0	0.0	0.0	0.0	0.0	0.0	0.0	0.0	0.0	0.0	0.0	0.0	0.0	0.0	0.0	0.0	0.0
23262	10.0	20.0	10.0	20.0	0.0	5.0	20.0	10.0	25.0	0.0	10.0	10.0	0.0	41.0	20.0	0.0	40.0	10.0	64.0							40.0	0.0	40.0	20.0	10.0	0.0	20.0	0.0	0.0	10.0	20.0	20.0	0.0	20.0	10.0	0.0	41.0	20.0	0.0	41.0	41.0	20.0	20.0	41.0
23265	0.0	0.0	0.0	0.0	0.0	0.0	20.0	40.0	25.0	0.0	20.0	0.0	30.0	0.0	0.0	0.0	10.0	0.0	61.0							20.0	0.0	0.0	0.0	10.0	0.0	20.0	0.0	0.0	0.0	20.0	0.0	0.0	20.0	0.0	0.0	0.0	20.0	0.0	0.0	0.0	0.0	0.0	20.0
23269	0.0	0.0	0.0	0.0	0.0	0.0	0.0	0.0	0.0	0.0	0.0	0.0	0.0	0.0	0.0	0.0	0.0	0.0	0.0							0.0	0.0	0.0	0.0	0.0	0.0	0.0	0.0	0.0	0.0	0.0	0.0	0.0	0.0	0.0	0.0	0.0	0.0	0.0	0.0	0.0	0.0	0.0	0.0
23270	10.0	0.0	0.0	0.0	0.0	0.0	0.0	0.0	0.0	0.0	0.0	0.0	0.0	0.0	0.0	0.0	0.0	0.0	0.0							0.0	0.0	0.0	0.0	0.0	0.0	0.0	0.0	0.0	0.0	0.0	0.0	0.0	0.0	0.0	0.0	0.0	0.0	0.0	0.0	0.0	0.0	0.0	0.0
23271	0.0	0.0	0.0	20.0	0.0	0.0	0.0	0.0	10.0	0.0	21.0	0.0	52.0	0.0	0.0	0.0	0.0	0.0	0.0							0.0	0.0	0.0	0.0	0.0	0.0	0.0	0.0	0.0	20.0	0.0	0.0	0.0	0.0	0.0	0.0	0.0	0.0	23.0	0.0	0.0	0.0	0.0	0.0
23276	0.0	0.0	0.0	0.0	0.0	0.0	0.0	0.0	5.0	0.0	0.0	0.0	30.0	0.0	0.0	0.0	0.0	0.0	30.0							0.0	0.0	0.0	0.0	0.0	0.0	0.0	0.0	0.0	0.0	0.0	0.0	0.0	0.0	10.0	0.0	0.0	0.0	0.0	0.0	0.0	0.0	0.0	0.0
23277	0.0	0.0	0.0	0.0	0.0	5.0	0.0	0.0	10.0	0.0	0.0	0.0	0.0	0.0	0.0	0.0	0.0	0.0	0.0							0.0	0.0	0.0	0.0	0.0	0.0	0.0	0.0	0.0	0.0	0.0	0.0	0.0	0.0	0.0	0.0	0.0	0.0	0.0	0.0	0.0	0.0	0.0	0.0
23279
23280
23281
23283	0.0	0.0	0.0	0.0	0.0	0.0	0.0	0.0	0.0	0.0	0.0	0.0	0.0	0.0	0.0	0.0	0.0	0.0	0.0							0.0	0.0	0.0	0.0	0.0	0.0	0.0	0.0	0.0	0.0	0.0	0.0	0.0	0.0	0.0	0.0	0.0	0.0	0.0	0.0	0.0	0.0	0.0	0.0
23286	0.0	0.0	0.0	0.0	0.0	0.0	0.0	0.0	0.0	10.0	10.0	0.0	0.0	0.0	0.0	0.0	0.0	0.0	0.0							0.0	0.0	0.0	0.0	0.0	0.0	0.0	0.0	0.0	0.0	0.0	0.0	0.0	0.0	0.0	0.0	0.0	0.0	0.0	0.0	0.0	0.0	0.0	0.0
23292	0.0	0.0	10.0	0.0	0.0	0.0	0.0	0.0	0.0	0.0	0.0	0.0	0.0	0.0	0.0	0.0	0.0	0.0	0.0							0.0	0.0	0.0	0.0	0.0	0.0	0.0	0.0	0.0	0.0	0.0	0.0	0.0	0.0	0.0	0.0	0.0	0.0	0.0	0.0	0.0	0.0	0.0	0.0
23293	0.0	0.0	0.0	0.0	0.0	0.0	0.0	0.0	0.0	0.0	10.0	0.0	0.0	0.0	0.0	0.0	0.0	0.0	0.0							0.0	0.0	0.0	0.0	0.0	0.0	0.0	0.0	0.0	0.0	0.0	0.0	0.0	0.0	0.0	0.0	0.0	0.0	0.0	0.0	0.0	0.0	0.0	0.0
23294
23295	0.0	0.0	0.0	0.0	0.0	0.0	0.0	0.0	10.0	0.0	0.0	0.0	0.0	0.0	0.0	0.0	0.0	0.0	0.0							20.0	0.0	0.0	0.0	0.0	0.0	0.0	0.0	0.0	0.0	0.0	10.0	0.0	0.0	0.0	0.0	0.0	20.0	0.0	0.0	10.0	0.0	0.0	20.0
23296	5.0	10.0	5.0	10.0	0.0	2.5	50.5	20.0	10.0	30.5	20.5	10.0	53.0	10.0	10.0	40.0	5.0	49.0	22.5							42.0	41.0	41.0	41.0	0.0	84.5	32.5	74.0	0.0	10.0	20.5	10.0	10.0	41.0	89.5	0.0	61.5	85.5	0.0	61.5	0.0	65.0	41.0	85.5
23298	0.0	0.0	0.0	0.0	0.0	0.0	0.0	0.0	0.0	0.0	0.0	0.0	0.0	0.0	0.0	0.0	0.0	0.0	0.0							0.0	0.0	0.0	0.0	0.0	0.0	0.0	0.0	0.0	0.0	0.0	0.0	0.0	0.0	0.0	0.0	0.0	0.0	0.0	0.0	0.0	0.0	0.0	0.0
23300	0.0	0.0	0.0	0.0	0.0	0.0	0.0	0.0	5.0	0.0	0.0	5.0	0.0	10.0	0.0	0.0	0.0	0.0	0.0							0.0	0.0	0.0	0.0	0.0	0.0	0.0	0.0	0.0	0.0	10.0	0.0	5.0	0.0	0.0	0.0	0.0	0.0	0.0	0.0	0.0	0.0	0.0	0.0
23302
23303
23307	0.0	0.0	0.0	0.0	0.0	0.0	0.0	0.0	0.0	0.0	0.0	0.0	0.0	0.0	0.0	0.0	0.0	0.0	0.0							0.0	0.0	0.0	0.0	0.0	0.0	0.0	0.0	0.0	0.0	0.0	0.0	0.0	0.0	0.0	0.0	0.0	0.0	0.0	0.0	0.0	0.0	0.0	0.0
23309							0.0	0.0	0.0	0.0	0.0	0.0	0.0	23.0	0.0	0.0	0.0		10.0							0.0	0.0	0.0	0.0	0.0	0.0	0.0	0.0	0.0	0.0	0.0	0.0	0.0	0.0	10.0	0.0	0.0	0.0	0.0	0.0	0.0	0.0	0.0	0.0
23310
23313	0.0	0.0	0.0	0.0	0.0	0.0	0.0	0.0	0.0	0.0	0.0	0.0	0.0	0.0	0.0	0.0	0.0	0.0	0.0							0.0	0.0	0.0	0.0	0.0	0.0	0.0	0.0	0.0	0.0	0.0	0.0	0.0	0.0	0.0	0.0	0.0	0.0	0.0	0.0	0.0	0.0	0.0	0.0
23314	0.0	0.0	0.0	10.0	0.0	0.0	0.0	0.0	0.0	0.0	0.0	0.0	0.0	0.0	0.0	0.0	0.0	0.0	0.0							0.0	0.0	0.0	0.0	0.0	0.0	0.0	0.0	0.0	0.0	0.0	0.0	0.0	0.0	0.0	0.0	0.0	0.0	0.0	0.0	0.0	0.0	0.0	0.0
23315	0.0	0.0	0.0	0.0	0.0	0.0	0.0	0.0	0.0	0.0	0.0	0.0	0.0	0.0	0.0	0.0	0.0	0.0	0.0							0.0	0.0	0.0	0.0	0.0	0.0	0.0	0.0	0.0	0.0	0.0	0.0	0.0	0.0	0.0	0.0	0.0	0.0	0.0	0.0	0.0	0.0	0.0	0.0
23316
23317	10.0	0.0	0.0	10.0	5.0	0.0	0.0	0.0	0.0	0.0	10.0	0.0	60.0	0.0	0.0	0.0	0.0	0.0	0.0							0.0	0.0	0.0	0.0	0.0	10.0	0.0	0.0	0.0	0.0	20.0	0.0	0.0	0.0	0.0	0.0	0.0	0.0	0.0	0.0	0.0	0.0	0.0	0.0
23319
23322	0.0	0.0	5.0	0.0	0.0	0.0	10.0	40.0	64.0	0.0	0.0	10.0	0.0	11.0	20.0	0.0	40.0	10.0	63.5							20.0	0.0	20.5	20.5	5.0	0.0	10.0	60.5	0.0	0.0	10.5	15.0	0.0	10.0	25.0	0.0	10.0	30.5	0.0	10.0	0.0	30.5	10.0	30.5
23323	0.0	0.0	0.0	0.0	0.0	0.0	0.0	0.0	0.0	0.0	0.0	0.0	0.0	0.0	0.0	0.0	0.0	0.0	0.0							0.0	0.0	0.0	0.0	0.0	0.0	0.0	0.0	10.0	0.0	0.0	0.0	0.0	0.0	0.0	0.0	0.0	0.0	0.0	0.0	0.0	0.0	0.0	0.0
23324	5.0	0.0	5.0	10.0	0.0	0.0	0.0	0.0	0.0	10.0	0.0	10.0	0.0	0.0	0.0	0.0	10.0	0.0	0.0	0.0	0.0	0.0	0.0	0.0	0.0	0.0	0.0	0.0	0.0	0.0	0.0	0.0	0.0	10.0	21.5	0.0	0.0	0.0	0.0	0.0	0.0	0.0	0.0	0.0	0.0	0.0	10.0	0.0	0.0
23325
23329	0.0	0.0	0.0	0.0	0.0	0.0	0.0	0.0	0.0	0.0	0.0	0.0	0.0	0.0	0.0	0.0	0.0	0.0	30.0							0.0	0.0	0.0	0.0	0.0	0.0	0.0	0.0	0.0	0.0	0.0	0.0	0.0	0.0	0.0	0.0	0.0	0.0	0.0	0.0	0.0	0.0	0.0	0.0
23333	10.0	0.0	20.0	0.0	0.0	41.0	20.0	42.0	25.0	0.0	0.0	10.0	0.0	21.0	0.0	0.0	40.0	20.0	63.0							40.0	0.0	0.0	0.0	0.0	0.0	20.0	40.0	0.0	0.0	22.0	0.0	10.0	0.0	42.0	0.0	21.0	0.0	0.0	20.0	0.0	0.0	20.0	0.0
23340	0.0	0.0	0.0	0.0	0.0	0.0	24.0	87.0	25.0	0.0	0.0	10.0	0.0	23.0	20.0	0.0	0.0	0.0	0.0							21.0	0.0	0.0	0.0	85.0	0.0	0.0	0.0	44.0	0.0	25.0	10.0	0.0	0.0	0.0	0.0	0.0	0.0	0.0	0.0	0.0	0.0	0.0	21.0
23342	0.0	0.0	20.0	0.0	0.0	0.0	0.0	0.0	0.0	0.0	0.0	0.0	0.0	0.0	0.0	0.0	0.0	0.0	0.0							0.0	0.0	0.0	0.0	0.0	0.0	0.0	0.0	0.0	0.0	0.0	0.0	0.0	0.0	0.0	0.0	0.0	0.0	0.0	0.0	0.0	0.0	0.0	0.0
23345
23347	0.0	0.0	0.0	0.0	0.0	0.0	0.0	0.0	0.0	0.0	0.0	0.0	0.0	0.0	0.0	0.0	0.0	0.0	0.0							0.0	0.0	0.0	0.0	0.0	0.0	0.0	0.0	0.0	0.0	0.0	0.0	0.0	0.0	0.0	0.0	0.0	0.0	0.0	0.0	10.0	0.0	0.0	0.0
23349	0.0	0.0	0.0	10.0	0.0	0.0	0.0	0.0	0.0	0.0	0.0	0.0	0.0	0.0	0.0	0.0	0.0	0.0	0.0							0.0	0.0	0.0	0.0	0.0	0.0	0.0	0.0	0.0	0.0	0.0	0.0	0.0	0.0	0.0	0.0	0.0	0.0	0.0	0.0	0.0	0.0	0.0	0.0
23350	5.0	0.0	0.0	0.0	0.0	0.0	0.0	0.0	15.0	0.0	0.0	0.0	0.0	0.0	0.0	0.0	25.5	0.0	30.0							0.0	0.0	0.0	0.0	0.0	0.0	10.0	5.0	0.0	0.0	0.0	31.0	0.0	10.0	20.5	0.0	0.0	10.0	0.0	0.0	0.0	0.0	0.0	10.0
23352	0.0	0.0	10.0	0.0	0.0	5.0	20.0	0.0	0.0	0.0	0.0	10.0	0.0	0.0	5.0	0.0	0.0	0.0	0.0							0.0	0.0	0.0	0.0	0.0	0.0	0.0	0.0	0.0	0.0	0.0	0.0	10.0	0.0	0.0	0.0	0.0	0.0	0.0	0.0	0.0	0.0	0.0	0.0
23353	0.0	0.0	0.0	0.0	0.0	0.0	0.0	0.0	0.0	0.0	0.0	0.0	30.0	20.0	0.0	0.0	0.0	0.0	0.0							0.0	0.0	0.0	0.0	0.0	0.0	0.0	0.0	0.0	0.0	0.0	0.0	0.0	20.0	0.0	0.0	0.0	0.0	0.0	0.0	10.0	0.0	0.0	0.0
23356	0.0	0.0	0.0	0.0	0.0	0.0	0.0	0.0	0.0	0.0	10.0	0.0	0.0	0.0	0.0	0.0	0.0	5.0	0.0							0.0	0.0	0.0	0.0	0.0	0.0	0.0	0.0	0.0	0.0	0.0	0.0	0.0	0.0	0.0	0.0	0.0	0.0	0.0	0.0	10.0	0.0	0.0	0.0
23362	0.0	0.0	0.0	0.0	0.0	0.0	0.0	0.0	0.0	0.0	0.0	0.0	0.0	0.0	0.0	0.0	0.0	0.0	0.0							0.0	0.0	0.0	0.0	0.0	0.0	0.0	0.0	0.0	0.0	0.0	0.0	0.0	0.0	0.0	0.0	0.0	0.0	0.0	0.0	0.0	0.0	0.0	0.0
23363	0.0	0.0	0.0	0.0	0.0	0.0	20.0	40.0	25.0	0.0	10.0	10.0	0.0	20.0	20.0	0.0	10.0	0.0	30.0							41.0	0.0	20.0	40.0	0.0	0.0	40.0	41.0	0.0	20.0	0.0	0.0	10.0	41.0	41.0	0.0	41.0	41.0	0.0	20.0	0.0	41.0	41.0	41.0
23364	0.0	0.0	0.0	0.0	0.0	0.0	0.0	0.0	0.0	0.0	0.0	0.0	0.0	0.0	0.0	0.0	0.0	30.0	0.0							0.0	0.0	0.0	0.0	0.0	0.0	0.0	0.0	0.0	0.0	0.0	0.0	0.0	0.0	0.0	0.0	0.0	0.0	0.0	0.0	0.0	0.0	0.0	0.0
23365
23367	0.0	0.0	0.0	0.0	0.0	0.0	0.0	5.0	2.5	0.0	10.0	0.0	0.0	0.0	0.0	0.0	0.0	0.0	0.0							0.0	0.0	5.0	0.0	0.0	0.0	0.0	0.0	0.0	0.0	0.0	0.0	0.0	0.0	0.0	0.0	0.0	0.0	0.0	0.0	0.0	0.0	0.0	0.0
23368	0.0	0.0	0.0	0.0	0.0	0.0	0.0	0.0	10.0	0.0	0.0	20.0	0.0	0.0	42.0	0.0	0.0	30.0	10.0							0.0	41.0	0.0	0.0	0.0	20.0	0.0	0.0	0.0	0.0	0.0	0.0	10.0	0.0	10.0	0.0	0.0	0.0	0.0	0.0	0.0	0.0	0.0	0.0
23369	0.0	0.0	0.0	0.0	0.0	0.0	0.0	0.0	0.0	0.0	0.0	0.0	0.0	0.0	0.0	0.0	0.0	0.0	0.0							0.0	0.0	0.0	0.0	0.0	0.0	0.0	0.0	0.0	0.0	0.0	0.0	0.0	0.0	0.0	0.0	0.0	0.0	0.0	0.0	0.0	0.0	0.0	0.0
23370	0.0	0.0	0.0	0.0	0.0	0.0	0.0	0.0	0.0	0.0	0.0	0.0	0.0	0.0	0.0	0.0	0.0	0.0	0.0							20.0	0.0	0.0	0.0	0.0	0.0	0.0	10.0	0.0	0.0	0.0	0.0	0.0	0.0	41.0	0.0	21.0	21.0	0.0	21.0	0.0	21.0	21.0	21.0
23371	10.0	20.5	0.0	0.0	2.5	2.5	20.5	20.0	12.5	40.0	5.0	10.0	31.5	20.5	15.0	0.0	25.5	5.0	62.0							40.0	0.0	10.0	10.5	0.0	20.0	20.0	61.5	0.0	5.0	31.0	10.0	5.0	21.0	61.5	0.0	30.5	30.5	0.0	20.5	20.5	30.0	30.5	60.5
23372	0.0	0.0	0.0	0.0	0.0	0.0	0.0	0.0	0.0	0.0	0.0	0.0	0.0	0.0	0.0	0.0	0.0	0.0	0.0							0.0	0.0	0.0	0.0	0.0	0.0	0.0	0.0	10.0	0.0	0.0	0.0	0.0	0.0	0.0	10.0	0.0	0.0	0.0	0.0	0.0	0.0	0.0	0.0
23373	0.0	0.0	0.0	0.0	0.0	0.0	0.0	0.0	0.0	0.0	0.0	20.0	0.0	10.0	30.0	0.0	0.0	0.0	0.0							20.0	0.0	0.0	0.0	0.0	0.0	0.0	0.0	0.0	0.0	0.0	0.0	0.0	0.0	10.0	0.0	20.0	20.0	0.0	20.0	0.0	20.0	20.0	20.0
23376	0.0	0.0	0.0	0.0	0.0	0.0	0.0	0.0	0.0	0.0	0.0	0.0	0.0	10.0	0.0	0.0	0.0	0.0	0.0							0.0	0.0	0.0	0.0	0.0	0.0	0.0	0.0	0.0	5.0	0.0	5.0	0.0	0.0	0.0	0.0	0.0	0.0	0.0	0.0	0.0	0.0	0.0	0.0
23377	0.0	0.0	0.0	0.0	0.0	0.0	0.0	0.0	30.0	0.0	0.0	0.0	0.0	0.0	0.0	0.0	10.0	0.0	30.0							0.0	0.0	0.0	0.0	0.0	0.0	0.0	0.0	0.0	0.0	0.0	0.0	0.0	0.0	0.0	0.0	0.0	0.0	0.0	0.0	0.0	0.0	0.0	0.0
23378	0.0	0.0	0.0	0.0	0.0	0.0	0.0	10.0	30.0	0.0	21.0	0.0	52.0	0.0	0.0	0.0	0.0	0.0	0.0							0.0	0.0	0.0	0.0	0.0	0.0	0.0	0.0	21.0	82.0	0.0	10.0	0.0	0.0	0.0	0.0	0.0	0.0	0.0	0.0	0.0	0.0	0.0	0.0
23380	0.0	0.0	0.0	0.0	0.0	0.0	0.0	25.0	63.0	0.0	5.0	5.0	0.0	10.0	2.5	5.0	40.5	0.0	63.0							10.0	0.0	0.0	0.0	11.0	0.0	10.0	20.5	0.0	10.5	10.0	60.5	0.0	10.0	30.5	0.0	0.0	10.0	0.0	0.0	10.0	10.0	0.0	10.0
23381
23385	0.0	0.0	0.0	0.0	0.0	0.0	0.0	0.0	0.0	0.0	0.0	0.0	0.0	0.0	0.0	0.0	0.0	5.0	0.0							41.0	0.0	62.0	42.0	0.0	10.0	21.0	0.0	0.0	0.0	0.0	0.0	0.0	0.0	0.0	0.0	0.0	21.0	0.0	0.0	0.0	0.0	0.0	21.0
23386	0.0	0.0	0.0	0.0	0.0	0.0	0.0	0.0	0.0	0.0	0.0	0.0	0.0	0.0	0.0	0.0	0.0	0.0	0.0							0.0	0.0	0.0	0.0	0.0	0.0	0.0	0.0	0.0	0.0	0.0	0.0	0.0	0.0	0.0	0.0	0.0	0.0	0.0	0.0	0.0	0.0	0.0	0.0
23387	0.0	0.0	0.0	0.0	0.0	0.0	0.0	0.0	0.0	0.0	10.0	0.0	54.0	0.0	0.0	0.0	0.0	0.0	0.0							0.0	0.0	0.0	0.0	0.0	0.0	0.0	0.0	0.0	0.0	0.0	0.0	0.0	0.0	0.0	10.0	0.0	0.0	0.0	0.0	0.0	0.0	0.0	0.0
23388	0.0	0.0	0.0	0.0	0.0	0.0	0.0	0.0	0.0	20.0	10.0	0.0	5.0	20.0	0.0	0.0	0.0	0.0	0.0							81.0	0.0	42.0	83.0	0.0	0.0	0.0	0.0	0.0	0.0	0.0	0.0	0.0	0.0	0.0	0.0	0.0	0.0	0.0	0.0	0.0	0.0	0.0	0.0
23393	0.0	0.0	0.0	0.0	0.0	0.0	0.0	0.0	0.0	0.0	0.0	0.0	0.0	0.0	0.0	0.0	0.0	0.0	0.0							0.0	0.0	0.0	0.0	0.0	0.0	0.0	0.0	0.0	0.0	0.0	0.0	0.0	0.0	10.0	0.0	0.0	0.0	0.0	0.0	0.0	0.0	0.0	0.0
23395	10.0	0.0	10.0	0.0	0.0	0.0	82.0	41.0	25.0	0.0	0.0	0.0	0.0	0.0	0.0	0.0	0.0	0.0	0.0							0.0	0.0	0.0	0.0	0.0	0.0	0.0	0.0	0.0	0.0	0.0	10.0	0.0	20.0	0.0	0.0	0.0	42.0	0.0	0.0	10.0	41.0	0.0	82.0
23398
23411	10.0	25.0	0.0	0.0	0.0	0.0	0.0	0.0	0.0	26.0	10.0	0.0	71.0	0.0	0.0	0.0	0.0	0.0	30.0							0.0	0.0	0.0	0.0	88.0	0.0	0.0	0.0	0.0	0.0	68.0	0.0	10.0	0.0	0.0	0.0	0.0	0.0	0.0	0.0	0.0	0.0	0.0	0.0
23412	10.0	0.0	0.0	0.0	0.0	0.0	0.0	0.0	0.0	0.0	10.0	0.0	30.0	0.0	0.0	0.0	0.0	0.0	0.0							0.0	0.0	0.0	0.0	0.0	0.0	0.0	0.0	10.0	0.0	0.0	10.0	0.0	0.0	0.0	0.0	0.0	0.0	0.0	0.0	0.0	0.0	0.0	0.0
23413
23414	0.0	0.0	0.0	0.0	0.0	0.0	0.0	0.0	0.0	0.0	0.0	0.0	0.0	0.0	0.0	0.0	0.0	0.0	0.0							0.0	0.0	0.0	0.0	0.0	0.0	0.0	0.0	0.0	0.0	0.0	0.0	0.0	0.0	0.0	0.0	0.0	0.0	0.0	0.0	0.0	0.0	0.0	0.0
23415
23416	0.0	0.0	0.0	0.0	0.0	0.0	0.0	10.0	30.0	0.0	0.0	0.0	0.0	0.0	0.0	0.0	0.0	0.0	0.0							0.0	0.0	0.0	0.0	0.0	0.0	0.0	0.0	0.0	0.0	0.0	0.0	0.0	0.0	0.0	10.0	0.0	0.0	0.0	0.0	0.0	0.0	0.0	0.0
23419	0.0	0.0	0.0	0.0	0.0	0.0	0.0	0.0	0.0	0.0	0.0	10.0	0.0	0.0	0.0	0.0	0.0	0.0	0.0							0.0	0.0	0.0	0.0	0.0	0.0	0.0	0.0	0.0	0.0	0.0	0.0	0.0	10.0	0.0	0.0	0.0	0.0	0.0	0.0	0.0	0.0	0.0	0.0
23422
23425	10.0	0.0	10.0	0.0	0.0	0.0	0.0	0.0	30.0	0.0	10.0	10.0	5.0	0.0	0.0	0.0	10.0	0.0	0.0							20.0	0.0	0.0	0.0	0.0	0.0	0.0	0.0	0.0	10.0	0.0	0.0	0.0	0.0	0.0	0.0	20.0	20.0	0.0	20.0	10.0	0.0	0.0	20.0
23426	0.0	0.0	0.0	0.0	0.0	0.0	0.0	0.0	0.0	0.0	0.0	0.0	0.0	0.0	0.0	0.0	0.0	0.0	0.0							0.0	0.0	0.0	0.0	0.0	0.0	0.0	0.0	0.0	0.0	0.0	0.0	0.0	0.0	0.0	0.0	0.0	0.0	0.0	0.0	0.0	0.0	0.0	0.0
23427	0.0	0.0	0.0	0.0	0.0	0.0	0.0	0.0	0.0	0.0	0.0	0.0	0.0	0.0	0.0	0.0	0.0	0.0	0.0							0.0	0.0	0.0	0.0	23.0	0.0	0.0	0.0	0.0	0.0	0.0	0.0	0.0	0.0	0.0	0.0	0.0	0.0	0.0	0.0	0.0	0.0	0.0	0.0
23430	0.0	0.0	0.0	0.0	0.0	0.0	0.0	0.0	0.0	0.0	0.0	0.0	0.0	0.0	0.0	0.0	0.0	0.0	0.0							0.0	0.0	0.0	0.0	0.0	0.0	0.0	0.0	0.0	0.0	0.0	0.0	0.0	0.0	0.0	0.0	0.0	0.0	0.0	0.0	10.0	0.0	0.0	0.0
23434	0.0	0.0	0.0	0.0	0.0	0.0	0.0	0.0	30.0	20.0	0.0	0.0	0.0	0.0	0.0	0.0	0.0	0.0	0.0							0.0	0.0	0.0	0.0	0.0	0.0	0.0	0.0	0.0	0.0	0.0	0.0	0.0	0.0	0.0	0.0	0.0	20.0	0.0	0.0	0.0	26.0	0.0	20.0
23435
23436
23437	0.0	0.0	0.0	0.0	0.0	0.0	0.0	0.0	0.0	0.0	0.0	0.0	0.0	0.0	0.0	0.0	0.0	0.0	0.0							0.0	0.0	0.0	0.0	0.0	0.0	0.0	0.0	0.0	0.0	0.0	0.0	0.0	0.0	0.0	0.0	0.0	0.0	0.0	0.0	0.0	0.0	0.0	0.0
23440	0.0	0.0	0.0	0.0	0.0	0.0	0.0	0.0	20.0	0.0	0.0	0.0	0.0	0.0	0.0	0.0	0.0	0.0	0.0							0.0	0.0	0.0	0.0	0.0	0.0	0.0	0.0	0.0	0.0	0.0	0.0	0.0	0.0	0.0	0.0	0.0	0.0	0.0	0.0	0.0	0.0	0.0	0.0
23441	0.0	0.0	10.0	20.0	0.0	5.0	20.0	21.0	66.0	20.0	10.0	10.0	30.0	41.0	20.0	20.0	40.0	20.0	25.0							40.0	0.0	40.0	40.0	10.0	0.0	20.0	0.0	10.0	0.0	41.0	0.0	0.0	20.0	40.0	0.0	41.0	41.0	0.0	41.0	41.0	40.0	40.0	41.0
23442	0.0	0.0	0.0	0.0	0.0	0.0	0.0	0.0	0.0	0.0	0.0	0.0	0.0	0.0	0.0	0.0	0.0	0.0	0.0							0.0	0.0	0.0	0.0	0.0	0.0	0.0	0.0	0.0	0.0	0.0	0.0	0.0	0.0	0.0	0.0	0.0	0.0	0.0	0.0	0.0	0.0	0.0	0.0
23453	0.0	0.0	0.0	0.0	0.0	0.0	0.0	0.0	20.0	0.0	0.0	0.0	0.0	0.0	0.0	0.0	0.0	0.0	0.0							0.0	20.0	0.0	0.0	0.0	0.0	0.0	0.0	0.0	0.0	0.0	0.0	0.0	0.0	0.0	0.0	0.0	0.0	0.0	0.0	0.0	0.0	0.0	0.0
23458	0.0	0.0	10.0	0.0	0.0	5.0	40.0	0.0	25.0	0.0	10.0	0.0	30.0	0.0	0.0	0.0	0.0	0.0	0.0							0.0	0.0	0.0	0.0	0.0	42.0	0.0	0.0	0.0	40.0	0.0	20.0	0.0	20.0	0.0	0.0	0.0	20.0	0.0	0.0	41.0	20.0	0.0	20.0
23460	0.0	0.0	0.0	0.0	0.0	0.0	0.0	0.0	0.0	0.0	0.0	0.0	0.0	0.0	0.0	0.0	0.0	0.0	0.0							0.0	0.0	0.0	0.0	22.0	0.0	0.0	0.0	0.0	0.0	0.0	0.0	0.0	0.0	10.0	0.0	0.0	0.0	0.0	0.0	0.0	0.0	0.0	0.0
23462	0.0	0.0	10.0	0.0	0.0	0.0	0.0	0.0	0.0	0.0	0.0	0.0	0.0	0.0	0.0	0.0	0.0	0.0	0.0							20.0	0.0	0.0	0.0	0.0	0.0	0.0	0.0	0.0	0.0	0.0	0.0	0.0	0.0	0.0	0.0	0.0	0.0	0.0	0.0	0.0	0.0	0.0	0.0
23463
23470	0.0	0.0	0.0	0.0	0.0	0.0	0.0	0.0	0.0	0.0	0.0	0.0	0.0	0.0	0.0	0.0	0.0	0.0	0.0							0.0	0.0	0.0	0.0	0.0	0.0	0.0	0.0	0.0	0.0	0.0	0.0	0.0	0.0	0.0	0.0	0.0	0.0	0.0	0.0	0.0	0.0	0.0	0.0
23471	0.0	0.0	0.0	0.0	0.0	0.0	0.0	0.0	5.0	0.0	0.0	0.0	0.0	0.0	0.0	0.0	0.0	0.0	0.0							0.0	0.0	0.0	0.0	0.0	0.0	0.0	0.0	0.0	5.0	0.0	0.0	0.0	0.0	0.0	0.0	0.0	0.0	0.0	0.0	0.0	0.0	0.0	0.0
23472	0.0	0.0	0.0	0.0	0.0	0.0	0.0	0.0	10.0	0.0	0.0	0.0	0.0	0.0	0.0	0.0	10.0	0.0	0.0							0.0	0.0	0.0	0.0	0.0	0.0	0.0	0.0	0.0	0.0	0.0	0.0	0.0	0.0	0.0	0.0	0.0	10.0	0.0	0.0	0.0	10.0	0.0	10.0
23474	10.0	20.0	5.0	40.5	5.0	2.5	60.5	60.5	25.0	50.5	10.0	10.0	2.5	61.0	20.0	20.0	26.0	5.0	27.5							40.0	0.0	30.5	30.5	21.0	0.0	20.5	40.0	0.0	5.0	50.5	5.0	5.0	50.5	62.5	0.0	20.5	41.0	0.0	20.0	21.0	41.5	20.5	41.0
23476	0.0	0.0	0.0	0.0	0.0	0.0	0.0	0.0	0.0	0.0	0.0	0.0	0.0	0.0	0.0	0.0	0.0	0.0	0.0							0.0	0.0	0.0	0.0	0.0	0.0	0.0	0.0	0.0	0.0	0.0	0.0	0.0	0.0	0.0	0.0	0.0	0.0	0.0	0.0	0.0	0.0	0.0	0.0
23478
23479	0.0	0.0	0.0	0.0	0.0	0.0	0.0	0.0	0.0	0.0	0.0	0.0	0.0	0.0	0.0	0.0	0.0	30.0	0.0							0.0	0.0	0.0	0.0	0.0	0.0	0.0	0.0	0.0	0.0	0.0	0.0	0.0	0.0	0.0	0.0	0.0	0.0	0.0	0.0	0.0	0.0	0.0	0.0
23480	0.0	0.0	0.0	0.0	0.0	0.0	0.0	0.0	0.0	0.0	0.0	0.0	0.0	0.0	0.0	0.0	0.0	0.0	0.0							0.0	0.0	0.0	0.0	0.0	0.0	0.0	0.0	0.0	0.0	0.0	0.0	0.0	0.0	0.0	0.0	0.0	0.0	0.0	0.0	0.0	0.0	0.0	0.0
23481	0.0	0.0	0.0	0.0	0.0	0.0	0.0	10.0	63.0	0.0	10.0	10.0	0.0	42.0	5.0	0.0	10.0	10.0	30.0							40.0	0.0	0.0	20.0	10.0	0.0	0.0	0.0	0.0	0.0	20.0	20.0	0.0	0.0	0.0	0.0	0.0	41.0	0.0	0.0	41.0	21.0	0.0	41.0
23485	0.0	0.0	0.0	0.0	0.0	0.0	0.0	0.0	0.0	0.0	0.0	0.0	0.0	0.0	0.0	0.0	0.0	0.0	0.0							0.0	0.0	0.0	0.0	0.0	0.0	0.0	0.0	0.0	0.0	0.0	0.0	0.0	0.0	0.0	0.0	0.0	0.0	0.0	0.0	0.0	0.0	0.0	0.0
23487	0.0	0.0	0.0	0.0	0.0	0.0	0.0	0.0	0.0	0.0	0.0	0.0	0.0	0.0	0.0	0.0	0.0	0.0	0.0							0.0	0.0	0.0	0.0	0.0	0.0	0.0	0.0	0.0	0.0	0.0	0.0	0.0	0.0	0.0	0.0	0.0	0.0	0.0	0.0	0.0	0.0	0.0	0.0
23488	0.0	0.0	0.0	0.0	0.0	0.0	0.0	0.0	10.0	0.0	0.0	0.0	0.0	0.0	0.0	0.0	0.0	0.0	0.0							0.0	0.0	0.0	0.0	0.0	0.0	0.0	0.0	0.0	0.0	0.0	0.0	0.0	0.0	0.0	0.0	0.0	0.0	0.0	0.0	0.0	0.0	0.0	0.0
23490	20.0	0.0	0.0	0.0	0.0	0.0	0.0	0.0	0.0	0.0	10.0	0.0	68.0	21.0	0.0	0.0	21.0	10.0	61.0							20.0	0.0	0.0	0.0	0.0	0.0	20.0	0.0	0.0	0.0	41.0	0.0	0.0	0.0	0.0	0.0	0.0	20.0	0.0	0.0	0.0	0.0	0.0	21.0
23492
23495	0.0	0.0	0.0	0.0	0.0	0.0	0.0	0.0	0.0	0.0	0.0	0.0	0.0	0.0	0.0	0.0	0.0	0.0	0.0							0.0	0.0	0.0	0.0	0.0	0.0	0.0	0.0	0.0	0.0	0.0	0.0	0.0	0.0	0.0	0.0	0.0	0.0	0.0	0.0	0.0	0.0	0.0	0.0
23496	0.0	0.0	0.0	20.0	0.0	0.0	0.0	0.0	0.0	0.0	0.0	0.0	0.0	0.0	0.0	0.0	0.0	0.0	0.0							0.0	0.0	10.0	0.0	0.0	10.0	0.0	0.0	0.0	0.0	0.0	0.0	0.0	0.0	0.0	0.0	0.0	0.0	0.0	0.0	0.0	0.0	0.0	0.0
23497	0.0	0.0	0.0	0.0	0.0	0.0	0.0	0.0	0.0	0.0	0.0	10.0	0.0	0.0	0.0	0.0	0.0	0.0	0.0							0.0	0.0	0.0	0.0	0.0	0.0	0.0	0.0	0.0	0.0	0.0	0.0	0.0	0.0	0.0	0.0	0.0	0.0	0.0	0.0	0.0	0.0	0.0	0.0
23502	0.0	0.0	0.0	0.0	0.0	0.0	0.0	0.0	0.0	0.0	0.0	0.0	0.0	0.0	0.0	0.0	0.0	0.0	0.0							0.0	0.0	0.0	0.0	0.0	0.0	0.0	0.0	0.0	0.0	0.0	0.0	0.0	0.0	0.0	0.0	0.0	0.0	0.0	0.0	0.0	0.0	0.0	0.0
23505	0.0	20.0	0.0	0.0	0.0	0.0	0.0	40.0	30.0	20.0	0.0	10.0	0.0	22.0	5.0	0.0	40.0	0.0	30.0							40.0	0.0	0.0	0.0	0.0	0.0	0.0	40.0	0.0	0.0	20.0	0.0	0.0	41.0	40.0	0.0	0.0	41.0	0.0	0.0	0.0	21.0	0.0	41.0
23508	0.0	0.0	0.0	0.0	0.0	0.0	0.0	0.0	0.0	20.0	0.0	0.0	0.0	0.0	0.0	0.0	0.0	0.0	0.0							0.0	0.0	0.0	0.0	0.0	0.0	0.0	0.0	0.0	0.0	0.0	0.0	0.0	0.0	0.0	0.0	0.0	20.0	0.0	0.0	0.0	0.0	0.0	20.0
23510	0.0	0.0	0.0	0.0	0.0	0.0	0.0	0.0	0.0	0.0	0.0	0.0	0.0	0.0	0.0	0.0	0.0	0.0	0.0							0.0	0.0	0.0	0.0	0.0	0.0	0.0	0.0	0.0	0.0	0.0	0.0	0.0	0.0	0.0	0.0	0.0	0.0	0.0	0.0	0.0	0.0	0.0	0.0
23512	0.0	0.0	0.0	0.0	0.0	0.0	0.0	0.0	0.0	0.0	0.0	0.0	0.0	0.0	0.0	0.0	0.0	0.0	0.0							0.0	0.0	0.0	0.0	0.0	0.0	0.0	0.0	0.0	0.0	0.0	0.0	0.0	0.0	0.0	0.0	0.0	0.0	0.0	0.0	0.0	0.0	0.0	0.0
23516	0.0	0.0	0.0	0.0	0.0	0.0	0.0	0.0	0.0	20.0	0.0	0.0	0.0	0.0	0.0	0.0	0.0	0.0	10.0							0.0	0.0	0.0	0.0	0.0	0.0	0.0	0.0	0.0	0.0	0.0	0.0	0.0	0.0	0.0	0.0	0.0	0.0	0.0	0.0	0.0	0.0	0.0	0.0
23518	20.0	0.0	0.0	0.0	30.0	0.0	0.0	10.0	63.0	0.0	10.0	0.0	72.0	0.0	0.0	0.0	40.0	10.0	30.0							20.0	0.0	20.0	0.0	0.0	0.0	20.0	0.0	0.0	0.0	20.0	0.0	0.0	21.0	0.0	0.0	20.0	61.0	0.0	0.0	0.0	21.0	0.0	42.0
23519	0.0	0.0	0.0	10.0	0.0	0.0	0.0	0.0	0.0	0.0	0.0	10.0	0.0	0.0	0.0	0.0	0.0	0.0	5.0							0.0	0.0	0.0	0.0	0.0	0.0	0.0	0.0	0.0	0.0	0.0	0.0	0.0	10.0	0.0	0.0	0.0	10.0	0.0	0.0	0.0	10.0	0.0	0.0
23523	0.0	0.0	0.0	0.0	0.0	0.0	0.0	0.0	0.0	0.0	10.0	0.0	5.0	0.0	0.0	0.0	0.0	0.0	0.0							0.0	0.0	0.0	0.0	0.0	0.0	0.0	0.0	0.0	0.0	0.0	0.0	0.0	20.0	0.0	0.0	0.0	0.0	0.0	0.0	41.0	0.0	0.0	0.0
23526
23529	0.0	0.0	0.0	0.0	0.0	0.0	0.0	0.0	0.0	0.0	0.0	0.0	0.0	0.0	0.0	0.0	0.0	0.0	0.0							0.0	0.0	0.0	0.0	0.0	10.0	0.0	10.0	0.0	0.0	0.0	10.0	0.0	0.0	0.0	0.0	0.0	0.0	0.0	0.0	0.0	0.0	0.0	0.0
23532	10.0	26.0	10.0	24.0	0.0	5.0	41.0	81.0	25.0	24.0	0.0	10.0	0.0	27.0	20.0	0.0	10.0	0.0	62.0							86.0	0.0	67.0	26.0	95.0	0.0	26.0	97.0	0.0	10.0	92.0	0.0	0.0	20.0	97.0	0.0	0.0	92.0	0.0	0.0	0.0	26.0	0.0	93.0
23533
23536	0.0	0.0	10.0	0.0	0.0	0.0	0.0	0.0	10.0	0.0	0.0	0.0	0.0	0.0	0.0	0.0	10.0	0.0	0.0							0.0	0.0	0.0	0.0	0.0	0.0	0.0	0.0	0.0	0.0	0.0	0.0	0.0	0.0	0.0	0.0	0.0	0.0	0.0	0.0	0.0	0.0	0.0	0.0
23540	0.0	0.0	0.0	0.0	0.0	0.0	0.0	0.0	10.0	0.0	0.0	0.0	0.0	0.0	0.0	0.0	0.0	0.0	0.0							0.0	0.0	0.0	0.0	0.0	0.0	0.0	0.0	0.0	0.0	0.0	0.0	0.0	0.0	0.0	0.0	0.0	0.0	0.0	0.0	0.0	0.0	0.0	0.0
23541	0.0	0.0	5.0	0.0	0.0	0.0	0.0	0.0	0.0	0.0	0.0	0.0	0.0	0.0	0.0	0.0	0.0	0.0	0.0							0.0	0.0	0.0	0.0	0.0	0.0	0.0	0.0	0.0	0.0	0.0	0.0	0.0	0.0	0.0	0.0	0.0	0.0	0.0	0.0	0.0	0.0	0.0	0.0
23542	10.0	0.0	0.0	0.0	15.0	0.0	0.0	0.0	0.0	0.0	10.0	5.0	63.0	20.0	0.0	0.0	0.0	0.0	0.0							20.0	0.0	10.0	10.0	0.0	0.0	0.0	10.5	0.0	0.0	20.0	0.0	0.0	0.0	20.5	0.0	0.0	10.0	0.0	0.0	0.0	10.0	0.0	10.0
23545
23546	0.0	0.0	0.0	0.0	0.0	0.0	0.0	10.0	0.0	0.0	0.0	10.0	0.0	0.0	0.0	0.0	0.0	0.0	10.0							0.0	0.0	0.0	0.0	0.0	0.0	0.0	0.0	0.0	0.0	0.0	0.0	0.0	0.0	0.0	0.0	0.0	0.0	0.0	0.0	0.0	0.0	0.0	0.0
23548	0.0	0.0	10.0	10.0	0.0	0.0	0.0	0.0	0.0	0.0	0.0	0.0	0.0	0.0	0.0	0.0	0.0	0.0	0.0							0.0	0.0	0.0	0.0	0.0	0.0	0.0	0.0	0.0	0.0	0.0	0.0	0.0	0.0	0.0	0.0	0.0	0.0	0.0	0.0	0.0	0.0	0.0	0.0
23549	0.0	0.0	0.0	0.0	0.0	0.0	0.0	0.0	15.0	0.0	0.0	0.0	0.0	0.0	0.0	0.0	0.0	0.0	5.0							10.0	0.0	10.0	10.0	0.0	0.0	0.0	0.0	10.0	0.0	0.0	5.0	0.0	0.0	0.0	20.5	0.0	30.5	0.0	0.0	0.0	30.5	0.0	30.5
23550	10.0	42.0	10.0	0.0	5.0	0.0	41.0	42.0	67.0	20.0	10.0	10.0	5.0	20.0	10.0	0.0	42.0	10.0	62.0							40.0	0.0	42.0	42.0	10.0	0.0	40.0	52.0	0.0	10.0	41.0	0.0	10.0	20.0	43.0	0.0	20.0	41.0	0.0	20.0	41.0	41.0	20.0	41.0
23551	0.0	0.0	0.0	0.0	0.0	0.0	0.0	0.0	0.0	0.0	0.0	0.0	0.0	0.0	0.0	0.0	0.0	0.0	0.0							0.0	0.0	0.0	0.0	0.0	0.0	0.0	0.0	0.0	0.0	0.0	0.0	0.0	0.0	0.0	0.0	0.0	0.0	0.0	0.0	0.0	0.0	0.0	0.0
23552
23554
23556	0.0	0.0	0.0	0.0	0.0	0.0	10.0	10.0	0.0	0.0	0.0	16.5	2.5	0.0	46.0	0.0	0.0	45.5	15.0							10.0	0.0	0.0	0.0	0.0	20.0	10.0	0.0	0.0	15.0	10.0	0.0	0.0	0.0	10.0	0.0	0.0	0.0	0.0	0.0	10.0	0.0	0.0	0.0
23557	0.0	0.0	0.0	0.0	0.0	0.0	0.0	62.0	67.5	0.0	0.0	0.0	0.0	0.0	0.0	0.0	5.0	0.0	5.0							10.0	0.0	0.0	0.0	41.5	0.0	0.0	0.0	62.0	0.0	30.5	30.0	0.0	10.0	0.0	84.0	0.0	0.0	0.0	0.0	0.0	0.0	0.0	10.0
23565
23566
23567
23568	0.0	0.0	0.0	0.0	0.0	0.0	0.0	0.0	0.0	0.0	0.0	0.0	0.0	0.0	0.0	0.0	0.0	0.0	0.0							0.0	0.0	0.0	0.0	0.0	0.0	0.0	0.0	0.0	0.0	0.0	10.0	0.0	0.0	0.0	0.0	0.0	0.0	0.0	0.0	0.0	0.0	0.0	0.0
23569	0.0	0.0	10.0	0.0	0.0	0.0	0.0	10.0	30.0	0.0	0.0	10.0	0.0	0.0	30.0	0.0	0.0	41.0	0.0							0.0	41.0	0.0	0.0	0.0	10.0	0.0	0.0	0.0	0.0	0.0	0.0	0.0	0.0	10.0	0.0	0.0	20.0	0.0	0.0	0.0	20.0	0.0	21.0
23571
23572	0.0	0.0	0.0	0.0	0.0	0.0	0.0	0.0	0.0	0.0	0.0	0.0	0.0	0.0	0.0	0.0	0.0	0.0	0.0							0.0	0.0	0.0	0.0	0.0	0.0	0.0	0.0	0.0	0.0	0.0	0.0	0.0	0.0	0.0	0.0	0.0	0.0	0.0	0.0	0.0	0.0	0.0	0.0
23576
23581	5.0	10.0	0.0	0.0	15.0	0.0	31.5	83.5	47.5	10.0	5.0	10.0	0.0	31.0	12.5	10.0	10.0	5.0	30.0							10.0	0.0	0.0	0.0	0.0	0.0	10.0	0.0	0.0	0.0	20.0	5.0	5.0	0.0	0.0	62.5	10.5	10.0	0.0	20.5	5.0	10.0	10.0	10.0
23582
23584
23586	10.0	0.0	10.0	0.0	0.0	5.0	0.0	20.0	64.0	0.0	10.0	10.0	5.0	20.0	5.0	0.0	0.0	0.0	0.0							0.0	0.0	0.0	0.0	0.0	0.0	0.0	41.0	0.0	0.0	0.0	0.0	10.0	0.0	20.0	0.0	0.0	0.0	0.0	0.0	0.0	0.0	0.0	0.0
23587	0.0	0.0	0.0	0.0	0.0	0.0	0.0	0.0	0.0	0.0	0.0	0.0	0.0	0.0	0.0	0.0	0.0	0.0	0.0							0.0	0.0	0.0	0.0	0.0	0.0	0.0	0.0	0.0	0.0	0.0	0.0	0.0	0.0	0.0	0.0	0.0	0.0	0.0	0.0	0.0	0.0	0.0	0.0
23588	0.0	0.0	5.0	0.0	0.0	0.0	0.0	5.0	0.0	0.0	0.0	5.0	0.0	0.0	0.0	0.0	0.0	0.0	0.0							0.0	0.0	0.0	0.0	0.0	0.0	0.0	0.0	0.0	0.0	0.0	0.0	0.0	0.0	0.0	0.0	0.0	0.0	0.0	0.0	0.0	0.0	0.0	0.0
23589
23590	0.0	0.0	0.0	0.0	0.0	0.0	0.0	0.0	0.0	0.0	0.0	0.0	0.0	0.0	0.0	0.0	0.0	0.0	0.0							0.0	0.0	0.0	0.0	0.0	0.0	0.0	0.0	0.0	0.0	0.0	0.0	0.0	0.0	0.0	0.0	0.0	0.0	0.0	0.0	0.0	0.0	0.0	0.0
23591	0.0	0.0	0.0	0.0	0.0	0.0	0.0	0.0	0.0	0.0	0.0	0.0	0.0	0.0	0.0	0.0	0.0	0.0	0.0							0.0	0.0	0.0	0.0	0.0	0.0	0.0	0.0	0.0	0.0	0.0	0.0	0.0	0.0	0.0	0.0	0.0	0.0	0.0	0.0	0.0	0.0	0.0	0.0
23593
23595	0.0	0.0	0.0	0.0	0.0	0.0	0.0	0.0	0.0	0.0	0.0	10.0	0.0	21.0	0.0	0.0	0.0	0.0	30.0							0.0	0.0	0.0	0.0	0.0	0.0	0.0	0.0	0.0	0.0	0.0	0.0	0.0	0.0	0.0	0.0	0.0	0.0	0.0	0.0	0.0	0.0	0.0	0.0
23600
23602	0.0	0.0	0.0	0.0	0.0	0.0	0.0	0.0	0.0	0.0	0.0	0.0	0.0	0.0	0.0	0.0	0.0	0.0	0.0							0.0	0.0	0.0	0.0	0.0	0.0	0.0	0.0	0.0	0.0	0.0	0.0	0.0	0.0	0.0	0.0	0.0	0.0	0.0	0.0	0.0	0.0	0.0	0.0
23603	0.0	0.0	0.0	0.0	0.0	0.0	0.0	0.0	10.0	0.0	0.0	0.0	0.0	0.0	0.0	0.0	0.0	0.0	0.0							0.0	0.0	0.0	0.0	0.0	0.0	0.0	0.0	0.0	0.0	0.0	0.0	0.0	0.0	0.0	0.0	0.0	0.0	0.0	0.0	0.0	0.0	0.0	0.0
23605	0.0	0.0	10.0	0.0	0.0	20.0	0.0	0.0	0.0	0.0	10.0	10.0	20.0	0.0	20.0	0.0	0.0	0.0	0.0							0.0	0.0	0.0	0.0	0.0	0.0	0.0	0.0	0.0	0.0	0.0	0.0	0.0	0.0	0.0	0.0	0.0	0.0	0.0	0.0	0.0	0.0	0.0	0.0
23606	0.0	0.0	0.0	0.0	0.0	0.0	0.0	0.0	0.0	0.0	0.0	0.0	0.0	0.0	0.0	0.0	0.0	0.0	0.0							0.0	0.0	0.0	0.0	0.0	0.0	0.0	0.0	0.0	0.0	0.0	0.0	0.0	0.0	0.0	0.0	0.0	0.0	0.0	0.0	0.0	0.0	0.0	0.0
23607	0.0	0.0	0.0	0.0	0.0	0.0	0.0	0.0	0.0	0.0	0.0	0.0	0.0	0.0	0.0	0.0	0.0	0.0	0.0							0.0	0.0	0.0	0.0	0.0	0.0	0.0	0.0	0.0	0.0	0.0	0.0	0.0	0.0	0.0	10.0	0.0	0.0	0.0	0.0	0.0	0.0	0.0	0.0
23608	0.0	20.0	0.0	0.0	0.0	0.0	0.0	0.0	0.0	0.0	0.0	0.0	0.0	0.0	0.0	0.0	0.0	0.0	0.0							0.0	0.0	0.0	0.0	0.0	0.0	0.0	0.0	0.0	0.0	0.0	0.0	0.0	0.0	0.0	0.0	0.0	0.0	0.0	0.0	0.0	0.0	0.0	0.0
23609	0.0	0.0	0.0	0.0	0.0	0.0	0.0	0.0	0.0	0.0	0.0	0.0	0.0	0.0	0.0	0.0	0.0	0.0	0.0							0.0	0.0	0.0	0.0	0.0	0.0	0.0	0.0	0.0	0.0	0.0	0.0	0.0	0.0	0.0	0.0	0.0	0.0	0.0	0.0	0.0	0.0	0.0	0.0
23611	0.0	0.0	0.0	0.0	0.0	0.0	0.0	0.0	0.0	0.0	0.0	0.0	0.0	0.0	0.0	0.0	0.0	0.0	0.0							0.0	0.0	0.0	0.0	0.0	0.0	0.0	0.0	0.0	0.0	0.0	0.0	0.0	0.0	0.0	0.0	0.0	0.0	0.0	0.0	0.0	0.0	0.0	0.0
23612	0.0	0.0	0.0	0.0	0.0	0.0	0.0	0.0	0.0	0.0	0.0	0.0	0.0	0.0	0.0	0.0	0.0	0.0	0.0							0.0	0.0	20.0	0.0	0.0	0.0	0.0	0.0	0.0	0.0	0.0	0.0	0.0	0.0	0.0	0.0	0.0	0.0	0.0	0.0	0.0	0.0	0.0	0.0
23613	0.0	0.0	0.0	0.0	0.0	0.0	0.0	0.0	0.0	0.0	0.0	0.0	0.0	0.0	0.0	0.0	0.0	0.0	0.0							0.0	0.0	0.0	0.0	10.0	0.0	0.0	0.0	0.0	0.0	0.0	0.0	0.0	0.0	0.0	0.0	0.0	0.0	0.0	0.0	0.0	0.0	0.0	0.0
23615	0.0	0.0	0.0	0.0	0.0	0.0	0.0	0.0	0.0	0.0	0.0	0.0	0.0	0.0	0.0	0.0	0.0	0.0	5.0							0.0	0.0	5.0	0.0	0.0	5.0	0.0	0.0	0.0	0.0	0.0	0.0	0.0	0.0	0.0	0.0	0.0	0.0	0.0	0.0	0.0	0.0	0.0	0.0
23616	0.0	0.0	10.0	0.0	0.0	0.0	0.0	0.0	0.0	0.0	0.0	0.0	0.0	0.0	0.0	0.0	0.0	0.0	0.0							0.0	0.0	0.0	0.0	0.0	0.0	0.0	0.0	0.0	0.0	0.0	0.0	0.0	0.0	0.0	0.0	0.0	0.0	0.0	0.0	0.0	0.0	0.0	0.0
23618	0.0	0.0	0.0	0.0	0.0	0.0	0.0	0.0	0.0	0.0	0.0	0.0	0.0	0.0	0.0	0.0	0.0	0.0	0.0							0.0	0.0	0.0	0.0	0.0	0.0	0.0	0.0	0.0	0.0	0.0	0.0	0.0	0.0	0.0	0.0	0.0	0.0	0.0	0.0	0.0	0.0	0.0	0.0
23620	0.0	0.0	0.0	0.0	0.0	0.0	0.0	10.0	0.0	0.0	0.0	10.0	0.0	0.0	0.0	0.0	0.0	0.0	30.0							0.0	0.0	0.0	0.0	0.0	0.0	0.0	0.0	0.0	0.0	0.0	0.0	0.0	0.0	0.0	0.0	0.0	0.0	0.0	0.0	0.0	0.0	0.0	0.0
23621	0.0	0.0	0.0	0.0	0.0	0.0	0.0	0.0	0.0	0.0	20.0	0.0	51.0	0.0	0.0	0.0	0.0	0.0	0.0							0.0	0.0	0.0	0.0	0.0	0.0	0.0	0.0	0.0	0.0	0.0	0.0	0.0	0.0	0.0	0.0	0.0	0.0	0.0	0.0	0.0	0.0	0.0	0.0
23622	0.0	0.0	0.0	0.0	0.0	0.0	0.0	0.0	0.0	0.0	0.0	0.0	0.0	0.0	0.0	0.0	0.0	0.0	0.0							0.0	0.0	0.0	0.0	0.0	0.0	0.0	20.0	0.0	0.0	0.0	0.0	0.0	0.0	10.0	0.0	0.0	0.0	0.0	0.0	0.0	0.0	0.0	0.0
23623
23624	0.0	0.0	5.0	0.0	0.0	0.0	0.0	0.0	0.0	0.0	0.0	10.0	0.0	0.0	0.0	0.0	0.0	15.0	0.0							0.0	0.0	0.0	0.0	0.0	20.5	0.0	5.0	0.0	10.5	0.0	0.0	5.0	0.0	0.0	0.0	0.0	0.0	0.0	0.0	0.0	0.0	0.0	0.0
23626	10.0	0.0	0.0	0.0	0.0	0.0	0.0	0.0	0.0	0.0	0.0	0.0	0.0	0.0	0.0	0.0	0.0	0.0	0.0							0.0	0.0	0.0	0.0	22.0	0.0	0.0	0.0	0.0	0.0	0.0	0.0	0.0	0.0	0.0	0.0	0.0	0.0	0.0	0.0	0.0	0.0	0.0	0.0
23628	0.0	0.0	0.0	0.0	0.0	0.0	0.0	0.0	0.0	0.0	10.0	0.0	0.0	0.0	0.0	0.0	0.0	0.0	0.0							0.0	0.0	0.0	0.0	0.0	0.0	0.0	0.0	0.0	0.0	0.0	0.0	0.0	0.0	0.0	0.0	0.0	0.0	0.0	0.0	0.0	0.0	0.0	0.0
23629
23630	0.0	0.0	0.0	0.0	0.0	0.0	0.0	0.0	0.0	0.0	0.0	0.0	0.0	0.0	0.0	0.0	0.0	0.0	0.0							0.0	0.0	0.0	0.0	0.0	0.0	0.0	0.0	0.0	0.0	0.0	0.0	0.0	0.0	0.0	0.0	0.0	0.0	0.0	0.0	0.0	0.0	0.0	0.0
23632	0.0	0.0	0.0	0.0	0.0	0.0	0.0	0.0	0.0	0.0	0.0	10.0	0.0	0.0	0.0	0.0	0.0	0.0	0.0							0.0	0.0	0.0	0.0	0.0	0.0	0.0	0.0	0.0	0.0	0.0	0.0	0.0	0.0	0.0	0.0	0.0	0.0	0.0	0.0	0.0	0.0	0.0	0.0
23636	0.0	0.0	20.0	0.0	0.0	30.0	0.0	0.0	30.0	0.0	0.0	10.0	0.0	20.0	0.0	0.0	0.0	0.0	20.0							20.0	41.0	0.0	0.0	0.0	0.0	0.0	0.0	0.0	0.0	0.0	0.0	10.0	0.0	21.0	0.0	0.0	20.0	0.0	0.0	0.0	20.0	20.0	20.0
23638
23640	10.0	41.0	10.0	0.0	0.0	0.0	20.0	0.0	25.0	0.0	20.0	10.0	0.0	82.0	5.0	0.0	10.0	0.0	0.0							0.0	0.0	0.0	0.0	0.0	20.0	0.0	0.0	0.0	0.0	0.0	20.0	0.0	41.0	0.0	0.0	0.0	20.0	0.0	0.0	10.0	20.0	0.0	20.0
23642	10.0	41.0	10.0	41.0	5.0	5.0	41.0	41.0	25.0	0.0	0.0	10.0	5.0	43.0	20.0	0.0	0.0	10.0	25.0							41.0	0.0	41.0	40.0	41.0	0.0	20.0	0.0	40.0	22.0	41.0	20.0	10.0	40.0	10.0	0.0	83.0	84.0	0.0	84.0	90.0	83.0	82.0	84.0
23643
23644
23645	0.0	0.0	0.0	0.0	0.0	0.0	0.0	0.0	0.0	0.0	0.0	10.0	0.0	0.0	0.0	0.0	0.0	0.0	0.0							0.0	0.0	0.0	0.0	0.0	0.0	0.0	0.0	0.0	0.0	0.0	10.0	0.0	0.0	0.0	0.0	0.0	0.0	0.0	0.0	0.0	0.0	0.0	0.0
23650
23652	0.0	0.0	22.0	0.0	0.0	45.0	21.0	10.0	25.0	0.0	0.0	10.0	0.0	23.0	20.0	20.0	23.0	0.0	65.0							81.0	0.0	22.0	61.0	84.0	0.0	21.0	85.0	0.0	0.0	20.0	10.0	0.0	20.0	84.0	0.0	0.0	40.0	0.0	0.0	0.0	20.0	0.0	41.0
23656	10.0	20.0	10.0	20.0	30.0	0.0	0.0	0.0	30.0	0.0	10.0	10.0	56.0	40.0	10.0	20.0	40.0	10.0	64.0							40.0	0.0	20.0	20.0	0.0	0.0	40.0	10.0	0.0	0.0	41.0	20.0	0.0	41.0	10.0	0.0	41.0	20.0	0.0	20.0	10.0	20.0	40.0	20.0
23658
23660	10.0	10.0	0.0	0.0	0.0	0.0	0.0	0.0	0.0	0.0	10.0	10.0	55.0	0.0	0.0	0.0	40.0	0.0	62.0							0.0	0.0	0.0	0.0	0.0	0.0	0.0	0.0	40.0	0.0	0.0	10.0	0.0	10.0	0.0	40.0	0.0	0.0	0.0	0.0	10.0	0.0	0.0	0.0
23661
23665	0.0	0.0	0.0	0.0	0.0	0.0	0.0	0.0	20.0	0.0	0.0	10.0	0.0	0.0	0.0	0.0	0.0	47.0	20.0							0.0	41.0	0.0	0.0	0.0	41.0	0.0	0.0	21.0	0.0	0.0	10.0	0.0	0.0	0.0	40.0	0.0	0.0	0.0	0.0	0.0	0.0	0.0	0.0
23667	0.0	0.0	0.0	20.0	0.0	0.0	0.0	10.0	30.0	0.0	0.0	10.0	0.0	0.0	10.0	0.0	40.0	0.0	62.0							0.0	0.0	0.0	0.0	0.0	0.0	0.0	21.0	0.0	0.0	0.0	10.0	0.0	20.0	40.0	0.0	0.0	0.0	0.0	0.0	0.0	0.0	0.0	0.0
23669	10.0	0.0	0.0	0.0	0.0	0.0	0.0	0.0	30.0	20.0	10.0	0.0	5.0	0.0	0.0	0.0	10.0	0.0	0.0							0.0	10.0	0.0	0.0	0.0	40.0	0.0	0.0	0.0	10.0	0.0	10.0	0.0	20.0	0.0	0.0	0.0	20.0	0.0	0.0	0.0	20.0	0.0	0.0
23670
23672	0.0	0.0	0.0	0.0	0.0	0.0	0.0	0.0	10.0	0.0	0.0	0.0	0.0	20.0	0.0	0.0	0.0	0.0	0.0							0.0	0.0	0.0	0.0	0.0	0.0	0.0	10.0	0.0	0.0	0.0	0.0	0.0	0.0	20.0	0.0	0.0	0.0	0.0	0.0	0.0	0.0	0.0	0.0
23673
23674	10.0	0.0	0.0	0.0	0.0	0.0	0.0	0.0	0.0	0.0	0.0	0.0	0.0	0.0	0.0	0.0	0.0	0.0	0.0							0.0	0.0	0.0	0.0	0.0	0.0	0.0	0.0	0.0	0.0	0.0	0.0	0.0	0.0	0.0	0.0	0.0	0.0	0.0	0.0	43.0	0.0	0.0	0.0
23676	0.0	0.0	0.0	0.0	0.0	0.0	0.0	0.0	0.0	0.0	0.0	0.0	0.0	0.0	0.0	0.0	0.0	0.0	0.0							0.0	0.0	0.0	0.0	0.0	0.0	0.0	10.0	0.0	0.0	0.0	0.0	0.0	0.0	0.0	0.0	0.0	0.0	0.0	0.0	0.0	0.0	0.0	0.0
23677	0.0	0.0	20.0	0.0	0.0	30.0	0.0	0.0	0.0	0.0	0.0	0.0	0.0	0.0	0.0	0.0	0.0	0.0	0.0							0.0	0.0	0.0	0.0	0.0	0.0	0.0	20.0	0.0	0.0	0.0	0.0	0.0	0.0	40.0	0.0	0.0	41.0	0.0	0.0	0.0	20.0	0.0	41.0
23678	0.0	0.0	0.0	0.0	0.0	0.0	0.0	0.0	0.0	0.0	0.0	0.0	0.0	0.0	0.0	0.0	0.0	5.0	0.0							0.0	21.0	0.0	0.0	0.0	0.0	0.0	0.0	0.0	0.0	0.0	0.0	0.0	0.0	0.0	0.0	0.0	0.0	10.0	0.0	10.0	0.0	0.0	0.0
23679	0.0	0.0	10.0	20.0	0.0	0.0	0.0	10.0	0.0	0.0	0.0	0.0	0.0	0.0	0.0	0.0	0.0	0.0	10.0							0.0	0.0	0.0	0.0	0.0	0.0	0.0	0.0	0.0	0.0	0.0	0.0	0.0	0.0	0.0	0.0	0.0	0.0	0.0	0.0	0.0	0.0	0.0	0.0
23680
23681
23685	0.0	5.0	5.0	5.0	0.0	5.0	0.0	60.0	65.0	0.0	0.0	10.0	0.0	0.0	2.5	0.0	0.0	0.0	0.0							30.0	40.5	30.0	20.5	0.0	15.0	20.5	45.0	0.0	0.0	5.0	10.0	10.0	10.0	60.0	0.0	10.0	10.0	0.0	10.0	5.0	0.0	0.0	30.5
23687	20.0	0.0	0.0	0.0	30.0	0.0	0.0	0.0	0.0	0.0	10.0	0.0	67.0	20.0	0.0	0.0	0.0	0.0	0.0							0.0	0.0	0.0	0.0	0.0	0.0	20.0	0.0	0.0	0.0	20.0	0.0	0.0	0.0	0.0	0.0	0.0	0.0	0.0	0.0	0.0	0.0	0.0	20.0
23688	0.0	0.0	0.0	0.0	0.0	2.5	0.0	0.0	0.0	0.0	0.0	40.5	0.0	0.0	15.0	0.0	0.0	0.0	0.0							0.0	0.0	0.0	0.0	0.0	0.0	0.0	0.0	0.0	0.0	0.0	0.0	0.0	0.0	5.0	0.0	0.0	0.0	0.0	0.0	0.0	0.0	0.0	10.0
23690	0.0	0.0	0.0	0.0	0.0	0.0	0.0	0.0	0.0	0.0	0.0	0.0	0.0	0.0	0.0	0.0	0.0	0.0	0.0							0.0	0.0	0.0	0.0	0.0	0.0	0.0	0.0	0.0	0.0	0.0	0.0	0.0	0.0	0.0	0.0	0.0	0.0	0.0	0.0	0.0	0.0	0.0	0.0
23691	0.0	0.0	0.0	0.0	0.0	0.0	0.0	0.0	0.0	0.0	0.0	0.0	0.0	0.0	0.0	0.0	0.0	0.0	0.0							0.0	0.0	0.0	0.0	0.0	0.0	0.0	0.0	0.0	0.0	0.0	0.0	0.0	0.0	0.0	0.0	0.0	0.0	0.0	0.0	0.0	0.0	0.0	0.0
23692
23693
23697	10.0	41.0	0.0	0.0	0.0	0.0	20.0	10.0	25.0	20.0	10.0	10.0	0.0	21.0	0.0	0.0	10.0	20.0	61.0							40.0	0.0	0.0	0.0	22.0	0.0	20.0	10.0	0.0	0.0	21.0	0.0	10.0	20.0	40.0	0.0	0.0	21.0	0.0	0.0	0.0	20.0	20.0	21.0
23699	0.0	0.0	0.0	0.0	0.0	0.0	0.0	0.0	0.0	0.0	0.0	0.0	0.0	0.0	0.0	0.0	0.0	0.0	0.0							0.0	0.0	0.0	0.0	0.0	0.0	0.0	0.0	0.0	0.0	0.0	0.0	0.0	0.0	0.0	0.0	0.0	0.0	0.0	0.0	0.0	0.0	0.0	0.0
23701
23702	0.0	0.0	0.0	0.0	0.0	0.0	0.0	0.0	10.0	0.0	0.0	0.0	0.0	10.0	0.0	0.0	0.0	0.0	5.0							0.0	0.0	0.0	0.0	0.0	0.0	0.0	0.0	0.0	0.0	0.0	0.0	0.0	0.0	0.0	5.0	0.0	0.0	0.0	0.0	0.0	0.0	0.0	0.0
23706	0.0	0.0	0.0	0.0	0.0	0.0	0.0	25.5	30.0	0.0	0.0	10.0	0.0	0.0	2.5	0.0	10.0	5.0	36.5							0.0	0.0	0.0	0.0	0.0	0.0	0.0	30.5	0.0	5.0	0.0	0.0	5.0	5.0	10.0	0.0	0.0	5.0	0.0	0.0	0.0	5.0	0.0	0.0
23712	0.0	0.0	0.0	0.0	0.0	0.0	0.0	5.0	15.0	0.0	0.0	15.5	0.0	0.0	21.5	0.0	0.0	0.0	0.0							0.0	0.0	0.0	0.0	0.0	0.0	0.0	0.0	0.0	0.0	0.0	0.0	0.0	0.0	0.0	0.0	0.0	10.0	0.0	0.0	0.0	10.0	0.0	0.0
23713	0.0	0.0	0.0	0.0	0.0	0.0	0.0	0.0	0.0	0.0	0.0	0.0	0.0	0.0	0.0	0.0	0.0	0.0	0.0							0.0	0.0	0.0	0.0	0.0	0.0	0.0	0.0	0.0	0.0	0.0	0.0	0.0	0.0	0.0	0.0	0.0	0.0	0.0	0.0	0.0	0.0	0.0	0.0
23716	0.0	0.0	0.0	0.0	0.0	0.0	0.0	0.0	20.0	0.0	0.0	0.0	0.0	0.0	0.0	0.0	0.0	30.0	20.0							0.0	21.0	0.0	0.0	0.0	41.0	0.0	0.0	0.0	0.0	0.0	10.0	0.0	0.0	0.0	0.0	0.0	0.0	0.0	0.0	0.0	0.0	0.0	0.0
23718	10.0	0.0	0.0	0.0	0.0	0.0	0.0	0.0	0.0	0.0	10.0	10.0	64.0	0.0	0.0	0.0	0.0	0.0	0.0							0.0	0.0	0.0	0.0	0.0	0.0	0.0	0.0	0.0	0.0	0.0	0.0	0.0	0.0	0.0	0.0	0.0	0.0	0.0	0.0	0.0	0.0	0.0	0.0
23719	10.0	10.0	10.0	10.0	0.0	0.0	10.0	41.5	67.0	0.0	5.0	10.0	0.0	0.0	5.0	0.0	25.5	0.0	62.0							10.0	0.0	0.0	0.0	0.0	0.0	10.0	10.5	0.0	10.5	0.0	10.0	0.0	10.0	30.5	0.0	0.0	30.5	0.0	0.0	0.0	30.5	0.0	30.5
23721
23722	0.0	0.0	0.0	0.0	0.0	0.0	0.0	0.0	0.0	0.0	0.0	0.0	0.0	0.0	0.0	0.0	0.0	0.0	0.0							0.0	0.0	0.0	0.0	0.0	0.0	0.0	0.0	0.0	0.0	0.0	0.0	0.0	0.0	0.0	0.0	0.0	0.0	0.0	0.0	0.0	0.0	0.0	0.0
23723	0.0	0.0	0.0	0.0	0.0	0.0	0.0	0.0	0.0	0.0	0.0	0.0	0.0	0.0	0.0	0.0	0.0	0.0	0.0							0.0	0.0	0.0	0.0	0.0	0.0	0.0	0.0	0.0	0.0	0.0	0.0	0.0	0.0	0.0	0.0	0.0	0.0	0.0	0.0	0.0	0.0	0.0	0.0
23724	0.0	0.0	0.0	0.0	0.0	0.0	0.0	0.0	0.0	0.0	20.0	0.0	0.0	0.0	0.0	0.0	0.0	0.0	0.0							0.0	0.0	0.0	0.0	0.0	0.0	0.0	0.0	0.0	0.0	0.0	0.0	10.0	0.0	0.0	0.0	0.0	0.0	0.0	0.0	0.0	0.0	0.0	0.0
23725	0.0	0.0	0.0	0.0	0.0	0.0	0.0	0.0	0.0	0.0	0.0	0.0	0.0	0.0	0.0	0.0	0.0	0.0	0.0							0.0	0.0	0.0	0.0	0.0	0.0	0.0	0.0	0.0	0.0	0.0	0.0	0.0	0.0	0.0	0.0	20.0	0.0	0.0	20.0	0.0	0.0	20.0	0.0
23727	0.0	0.0	0.0	0.0	0.0	0.0	0.0	0.0	0.0	0.0	0.0	0.0	0.0	0.0	0.0	0.0	0.0	0.0	0.0							0.0	0.0	0.0	0.0	0.0	0.0	0.0	0.0	0.0	0.0	0.0	0.0	0.0	0.0	0.0	0.0	0.0	0.0	0.0	0.0	0.0	0.0	0.0	0.0
23729
23730	0.0	0.0	0.0	0.0	0.0	0.0	0.0	0.0	0.0	0.0	0.0	0.0	0.0	0.0	0.0	0.0	0.0	0.0	0.0							0.0	0.0	0.0	0.0	0.0	0.0	0.0	0.0	0.0	0.0	0.0	0.0	0.0	0.0	0.0	0.0	0.0	0.0	0.0	0.0	0.0	0.0	0.0	0.0
23733	0.0	0.0	0.0	0.0	0.0	0.0	0.0	0.0	0.0	0.0	0.0	0.0	0.0	0.0	0.0	0.0	0.0	0.0	0.0							0.0	0.0	0.0	0.0	0.0	0.0	0.0	0.0	0.0	0.0	0.0	0.0	0.0	0.0	0.0	0.0	0.0	0.0	0.0	0.0	0.0	0.0	0.0	0.0
23734
23735
23736	0.0	0.0	0.0	0.0	0.0	0.0	0.0	0.0	0.0	0.0	10.0	0.0	0.0	0.0	0.0	0.0	0.0	0.0	0.0							0.0	0.0	0.0	0.0	0.0	0.0	0.0	0.0	0.0	0.0	0.0	0.0	0.0	0.0	0.0	0.0	0.0	0.0	0.0	0.0	0.0	0.0	0.0	0.0
23737	0.0	0.0	0.0	0.0	0.0	0.0	0.0	10.0	0.0	0.0	0.0	0.0	0.0	0.0	0.0	0.0	0.0	0.0	10.0							0.0	0.0	0.0	0.0	0.0	0.0	0.0	0.0	0.0	0.0	20.0	0.0	0.0	0.0	0.0	0.0	0.0	0.0	0.0	0.0	0.0	0.0	0.0	0.0
23740	10.0	0.0	0.0	0.0	0.0	0.0	0.0	0.0	0.0	0.0	10.0	0.0	68.0	0.0	0.0	0.0	0.0	0.0	0.0							20.0	0.0	0.0	0.0	0.0	20.0	0.0	0.0	0.0	41.0	20.0	10.0	0.0	0.0	10.0	0.0	0.0	20.0	0.0	0.0	0.0	0.0	0.0	0.0
23742	5.0	10.0	0.0	0.0	0.0	0.0	0.0	0.0	15.0	0.0	0.0	0.0	0.0	0.0	0.0	0.0	0.0	2.5	5.0							0.0	0.0	0.0	0.0	0.0	0.0	0.0	0.0	0.0	5.0	0.0	5.0	0.0	0.0	5.0	0.0	0.0	0.0	0.0	0.0	5.0	0.0	0.0	0.0
23743
23744	0.0	0.0	0.0	10.0	0.0	0.0	0.0	0.0	10.0	0.0	0.0	0.0	0.0	0.0	0.0	0.0	0.0	30.0	20.0							0.0	20.0	0.0	0.0	0.0	0.0	0.0	0.0	0.0	0.0	0.0	0.0	0.0	0.0	0.0	0.0	0.0	0.0	0.0	0.0	0.0	0.0	0.0	0.0
23745	0.0	0.0	0.0	0.0	0.0	0.0	0.0	0.0	0.0	0.0	0.0	0.0	0.0	0.0	0.0	0.0	0.0	0.0	0.0							0.0	0.0	0.0	0.0	0.0	0.0	0.0	0.0	0.0	0.0	0.0	0.0	0.0	0.0	0.0	0.0	0.0	0.0	0.0	0.0	0.0	0.0	0.0	0.0
23746	10.0	20.0	10.0	0.0	0.0	0.0	0.0	0.0	0.0	20.0	10.0	10.0	0.0	0.0	0.0	0.0	0.0	0.0	0.0							0.0	40.0	0.0	0.0	0.0	10.0	0.0	0.0	0.0	0.0	20.0	0.0	10.0	0.0	0.0	0.0	0.0	0.0	0.0	0.0	0.0	0.0	0.0	0.0
23747	0.0	0.0	0.0	0.0	0.0	0.0	0.0	0.0	0.0	0.0	0.0	10.0	0.0	0.0	0.0	0.0	0.0	0.0	0.0							0.0	0.0	0.0	0.0	0.0	0.0	0.0	0.0	0.0	0.0	0.0	0.0	0.0	0.0	0.0	0.0	0.0	0.0	0.0	0.0	0.0	0.0	0.0	0.0
23748	10.0	0.0	0.0	0.0	0.0	0.0	0.0	0.0	0.0	0.0	0.0	0.0	0.0	0.0	0.0	0.0	0.0	0.0	0.0							0.0	0.0	0.0	0.0	0.0	0.0	0.0	0.0	0.0	0.0	0.0	0.0	0.0	0.0	0.0	0.0	0.0	0.0	0.0	0.0	0.0	0.0	0.0	0.0
23749	0.0	0.0	0.0	0.0	0.0	0.0	0.0	0.0	0.0	0.0	0.0	0.0	0.0	0.0	0.0	0.0	0.0	0.0	0.0							0.0	0.0	0.0	0.0	0.0	0.0	0.0	0.0	0.0	0.0	0.0	0.0	0.0	0.0	0.0	0.0	0.0	0.0	0.0	0.0	0.0	0.0	0.0	0.0
23752	0.0	0.0	0.0	0.0	0.0	0.0	0.0	0.0	0.0	0.0	0.0	0.0	0.0	0.0	0.0	0.0	0.0	0.0	0.0							0.0	0.0	0.0	0.0	0.0	10.0	0.0	0.0	0.0	0.0	0.0	0.0	0.0	0.0	0.0	0.0	0.0	0.0	0.0	0.0	5.0	0.0	0.0	0.0
23753	10.0	41.0	10.0	0.0	0.0	0.0	0.0	10.0	30.0	20.0	10.0	10.0	0.0	41.0	5.0	0.0	0.0	0.0	30.0							40.0	0.0	0.0	0.0	0.0	0.0	20.0	21.0	0.0	0.0	20.0	10.0	10.0	20.0	40.0	0.0	20.0	20.0	0.0	0.0	41.0	41.0	20.0	20.0
23756	0.0	0.0	0.0	0.0	0.0	0.0	0.0	10.0	30.0	0.0	10.0	10.0	57.0	21.0	5.0	0.0	20.0	0.0	62.0							0.0	0.0	0.0	0.0	0.0	0.0	0.0	0.0	0.0	0.0	20.0	0.0	0.0	0.0	10.0	0.0	20.0	0.0	0.0	20.0	10.0	0.0	0.0	0.0
23764	10.0	0.0	25.5	0.0	21.0	36.5	0.0	0.0	0.0	0.0	0.0	20.5	0.0	0.0	21.5	0.0	0.0	0.0	5.0							0.0	0.0	0.0	0.0	0.0	60.5	0.0	0.0	0.0	0.0	0.0	10.0	20.0	0.0	0.0	0.0	0.0	30.5	0.0	0.0	0.0	10.0	0.0	40.5
23771	0.0	10.0	0.0	0.0	0.0	0.0	0.0	0.0	10.0	0.0	0.0	0.0	0.0	0.0	0.0	0.0	0.0	0.0	0.0							0.0	0.0	0.0	0.0	0.0	0.0	0.0	0.0	0.0	0.0	0.0	0.0	0.0	10.0	0.0	0.0	0.0	0.0	0.0	0.0	0.0	0.0	0.0	0.0
23775	0.0	0.0	0.0	0.0	0.0	0.0	0.0	0.0	0.0	0.0	0.0	10.0	0.0	0.0	0.0	0.0	40.0	0.0	0.0							0.0	0.0	0.0	0.0	0.0	20.0	0.0	10.0	0.0	0.0	20.0	0.0	0.0	0.0	10.0	0.0	0.0	20.0	0.0	0.0	0.0	0.0	0.0	20.0
23786	0.0	0.0	0.0	20.0	0.0	0.0	0.0	0.0	0.0	0.0	0.0	10.0	0.0	0.0	41.0	0.0	0.0	0.0	0.0							0.0	0.0	0.0	0.0	0.0	0.0	0.0	0.0	0.0	0.0	0.0	0.0	0.0	0.0	0.0	0.0	0.0	0.0	0.0	0.0	0.0	0.0	0.0	0.0
23792	0.0	0.0	0.0	0.0	0.0	0.0	0.0	0.0	5.0	0.0	0.0	10.0	0.0	0.0	15.0	0.0	0.0	0.0	0.0							0.0	0.0	0.0	0.0	0.0	0.0	0.0	0.0	0.0	0.0	0.0	0.0	0.0	0.0	0.0	0.0	0.0	0.0	0.0	0.0	0.0	0.0	0.0	0.0
23794	10.0	10.0	10.0	40.5	0.0	7.5	31.0	60.0	25.0	10.0	5.0	10.0	0.0	30.0	12.5	5.0	60.5	20.0	64.5							30.5	0.0	10.0	10.0	0.0	0.0	10.5	41.5	0.0	0.0	60.5	30.5	10.0	10.0	40.0	0.0	10.0	10.0	0.0	10.0	20.5	10.5	10.0	10.0
23796	0.0	0.0	0.0	0.0	0.0	0.0	0.0	20.0	63.0	0.0	0.0	10.0	0.0	0.0	20.0	0.0	0.0	0.0	0.0							0.0	0.0	23.0	23.0	20.0	0.0	0.0	45.0	0.0	0.0	20.0	0.0	0.0	0.0	86.0	0.0	0.0	41.0	0.0	20.0	41.0	20.0	0.0	41.0
23810	10.0	30.5	10.0	50.5	5.0	5.0	30.5	25.5	25.0	50.5	10.0	10.0	5.0	83.0	15.0	31.0	40.5	20.0	25.0							41.0	0.0	10.0	20.5	5.0	0.0	30.5	62.5	0.0	82.0	61.0	10.0	10.0	41.5	84.5	0.0	61.5	42.5	0.0	81.5	42.0	41.0	30.5	62.5
23815	0.0	0.0	0.0	0.0	0.0	0.0	0.0	0.0	5.0	0.0	0.0	0.0	0.0	0.0	0.0	0.0	0.0	0.0	10.0							0.0	0.0	0.0	0.0	0.0	0.0	0.0	0.0	0.0	0.0	0.0	0.0	0.0	0.0	0.0	0.0	0.0	0.0	0.0	0.0	0.0	0.0	0.0	0.0
23817	5.0	5.0	10.0	0.0	0.0	2.5	20.0	0.0	12.5	0.0	5.0	10.0	0.0	5.0	10.0	0.0	0.0	15.0	12.5							20.0	5.0	21.0	21.0	81.5	0.0	30.5	46.0	0.0	0.0	0.0	10.0	10.0	80.5	46.0	0.0	81.5	41.0	0.0	82.0	82.0	41.0	21.0	61.0
23819	0.0	0.0	0.0	0.0	0.0	0.0	0.0	0.0	0.0	0.0	0.0	0.0	0.0	0.0	0.0	0.0	0.0	0.0	0.0							0.0	0.0	0.0	0.0	0.0	0.0	0.0	0.0	0.0	0.0	0.0	20.0	0.0	0.0	0.0	0.0	0.0	0.0	0.0	0.0	0.0	0.0	0.0	0.0
23825	0.0	0.0	0.0	0.0	0.0	0.0	0.0	0.0	0.0	0.0	0.0	20.0	0.0	0.0	30.0	0.0	0.0	30.0	0.0							0.0	0.0	0.0	0.0	0.0	0.0	0.0	0.0	0.0	0.0	0.0	0.0	0.0	0.0	0.0	0.0	0.0	10.0	0.0	0.0	0.0	10.0	0.0	10.0
23826	0.0	0.0	10.0	0.0	0.0	0.0	0.0	0.0	0.0	0.0	0.0	0.0	0.0	0.0	0.0	0.0	0.0	15.0	5.0							0.0	0.0	0.0	0.0	0.0	0.0	0.0	0.0	0.0	0.0	0.0	0.0	0.0	0.0	0.0	0.0	0.0	0.0	0.0	0.0	0.0	0.0	0.0	0.0
23833	0.0	0.0	0.0	0.0	0.0	0.0	0.0	0.0	30.0	0.0	0.0	0.0	0.0	0.0	0.0	0.0	0.0	0.0	0.0							0.0	0.0	0.0	0.0	0.0	0.0	0.0	0.0	0.0	0.0	0.0	0.0	0.0	0.0	0.0	0.0	0.0	0.0	0.0	0.0	0.0	0.0	0.0	0.0
23835	10.0	41.0	10.0	41.0	0.0	10.0	20.0	41.0	25.0	20.0	10.0	10.0	5.0	40.0	10.0	20.0	41.0	20.0	25.0							41.0	0.0	40.0	80.0	10.0	0.0	40.0	41.0	0.0	80.0	41.0	81.0	10.0	81.0	81.0	0.0	41.0	41.0	0.0	20.0	42.0	40.0	20.0	41.0
23837	0.0	0.0	0.0	0.0	0.0	0.0	0.0	0.0	0.0	0.0	0.0	0.0	0.0	0.0	0.0	0.0	0.0	0.0	0.0							0.0	0.0	0.0	0.0	0.0	0.0	0.0	0.0	0.0	0.0	0.0	0.0	0.0	0.0	0.0	0.0	0.0	0.0	0.0	0.0	0.0	0.0	0.0	0.0
23845	5.0	0.0	5.0	0.0	0.0	2.5	0.0	0.0	0.0	10.5	0.0	0.0	0.0	0.0	0.0	0.0	0.0	0.0	5.0							0.0	0.0	0.0	0.0	0.0	20.0	0.0	33.0	0.0	0.0	0.0	0.0	0.0	0.0	0.0	0.0	0.0	0.0	0.0	0.0	25.5	5.0	0.0	0.0
23846	0.0	0.0	0.0	0.0	0.0	0.0	0.0	0.0	0.0	0.0	0.0	5.0	0.0	0.0	0.0	0.0	0.0	0.0	0.0							0.0	0.0	0.0	0.0	0.0	0.0	0.0	0.0	0.0	0.0	0.0	0.0	0.0	0.0	0.0	0.0	0.0	0.0	0.0	0.0	0.0	0.0	0.0	0.0
23848	0.0	0.0	10.0	0.0	0.0	0.0	0.0	40.5	47.0	0.0	0.0	10.0	0.0	10.0	7.5	10.0	15.5	5.0	30.0							20.0	0.0	0.0	10.0	0.0	60.0	10.0	61.5	0.0	41.0	30.5	20.0	5.0	0.0	40.5	0.0	0.0	5.0	0.0	0.0	5.0	0.0	0.0	0.0
23853	5.0	0.0	0.0	5.0	0.0	0.0	0.0	0.0	0.0	0.0	0.0	5.0	0.0	0.0	2.5	0.0	0.0	0.0	0.0							0.0	0.0	0.0	0.0	0.0	0.0	0.0	0.0	0.0	0.0	0.0	0.0	0.0	0.0	0.0	0.0	0.0	0.0	0.0	0.0	0.0	0.0	0.0	0.0
23862	0.0	0.0	0.0	0.0	0.0	0.0	0.0	0.0	5.0	0.0	0.0	5.0	0.0	0.0	0.0	0.0	0.0	0.0	2.5							0.0	0.0	0.0	0.0	0.0	0.0	0.0	0.0	0.0	5.0	0.0	0.0	0.0	0.0	0.0	0.0	0.0	0.0	0.0	0.0	0.0	0.0	0.0	0.0
23864	0.0	0.0	0.0	0.0	0.0	0.0	0.0	0.0	0.0	0.0	0.0	0.0	0.0	0.0	0.0	0.0	0.0	0.0	10.0							0.0	0.0	0.0	0.0	0.0	0.0	0.0	0.0	0.0	0.0	0.0	0.0	0.0	0.0	0.0	0.0	0.0	0.0	0.0	0.0	0.0	0.0	0.0	0.0
23868	10.0	20.0	10.0	41.0	5.0	5.0	80.0	82.0	25.0	41.0	10.0	10.0	5.0	82.0	10.0	41.0	83.0	20.0	25.0							81.0	0.0	81.0	81.0	81.0	0.0	81.0	80.0	0.0	0.0	81.0	0.0	10.0	80.0	82.0	0.0	81.0	40.0	0.0	81.0	43.0	41.0	80.0	40.0
23869	0.0	0.0	0.0	0.0	0.0	0.0	0.0	5.0	0.0	0.0	0.0	5.0	0.0	0.0	17.5	0.0	5.0	0.0	45.5							0.0	0.0	0.0	0.0	0.0	25.0	0.0	0.0	0.0	5.0	0.0	0.0	0.0	0.0	0.0	0.0	0.0	10.5	0.0	0.0	0.0	0.0	0.0	10.0
23870	5.0	0.0	0.0	0.0	0.0	0.0	0.0	10.0	30.0	0.0	0.0	0.0	0.0	0.0	0.0	0.0	0.0	0.0	0.0							0.0	0.0	0.0	0.0	0.0	0.0	0.0	0.0	0.0	0.0	0.0	0.0	0.0	0.0	0.0	0.0	0.0	0.0	0.0	0.0	0.0	0.0	0.0	0.0
23871	10.0	20.0	0.0	20.0	0.0	0.0	20.0	41.0	25.0	20.0	10.0	10.0	5.0	41.0	10.0	0.0	10.0	0.0	30.0							20.0	0.0	20.0	20.0	10.0	0.0	0.0	41.0	0.0	0.0	40.0	0.0	10.0	20.0	41.0	0.0	0.0	41.0	0.0	0.0	10.0	40.0	0.0	41.0
23875	0.0	0.0	0.0	0.0	0.0	0.0	0.0	0.0	15.0	0.0	0.0	0.0	15.0	5.0	0.0	0.0	0.0	0.0	2.5							0.0	0.0	0.0	0.0	0.0	0.0	0.0	0.0	0.0	0.0	10.0	0.0	0.0	0.0	0.0	0.0	0.0	0.0	0.0	0.0	0.0	0.0	0.0	0.0
23877	0.0	0.0	0.0	0.0	0.0	0.0	0.0	0.0	0.0	0.0	0.0	0.0	0.0	0.0	0.0	0.0	0.0	0.0	0.0							0.0	0.0	0.0	0.0	0.0	0.0	0.0	0.0	0.0	0.0	0.0	0.0	0.0	0.0	0.0	0.0	0.0	0.0	0.0	0.0	0.0	0.0	0.0	0.0
23878	15.0	0.0	30.5	0.0	30.0	41.0	0.0	0.0	15.0	0.0	0.0	0.0	0.0	0.0	0.0	0.0	0.0	30.0	20.0							0.0	0.0	0.0	0.0	0.0	40.0	0.0	0.0	0.0	0.0	0.0	10.0	10.0	0.0	0.0	20.0	0.0	5.0	0.0	0.0	0.0	0.0	0.0	0.0
23881	0.0	0.0	5.0	0.0	0.0	0.0	0.0	0.0	15.0	0.0	0.0	0.0	15.0	0.0	2.5	0.0	0.0	36.5	20.0							0.0	83.0	0.0	0.0	0.0	40.5	0.0	0.0	41.5	0.0	0.0	0.0	0.0	30.5	0.0	41.5	0.0	0.0	0.0	0.0	0.0	0.0	0.0	0.0
23883	0.0	0.0	0.0	0.0	0.0	0.0	0.0	0.0	0.0	20.0	10.0	0.0	50.0	20.0	10.0	0.0	0.0	0.0	10.0							0.0	0.0	0.0	0.0	0.0	20.0	0.0	0.0	0.0	10.0	41.0	20.0	10.0	20.0	0.0	0.0	0.0	0.0	0.0	0.0	40.0	0.0	0.0	0.0
23889	0.0	0.0	5.0	0.0	0.0	0.0	0.0	0.0	0.0	0.0	0.0	10.0	0.0	0.0	5.0	0.0	0.0	0.0	10.0							0.0	0.0	0.0	0.0	0.0	10.0	0.0	0.0	0.0	10.0	0.0	0.0	0.0	20.0	10.0	0.0	0.0	30.0	0.0	0.0	21.5	41.0	0.0	20.5
23890	0.0	0.0	0.0	0.0	0.0	0.0	0.0	0.0	0.0	0.0	0.0	5.0	0.0	0.0	0.0	0.0	0.0	0.0	10.0							0.0	0.0	0.0	0.0	0.0	0.0	0.0	0.0	0.0	0.0	0.0	0.0	0.0	0.0	0.0	0.0	0.0	5.0	0.0	0.0	0.0	0.0	0.0	0.0
23892	10.0	40.0	10.0	20.0	5.0	5.0	40.0	41.0	25.0	41.0	10.0	10.0	5.0	41.0	20.0	20.0	40.0	20.0	25.0							41.0	0.0	40.0	40.0	41.0	0.0	40.0	83.0	0.0	10.0	40.0	0.0	10.0	20.0	84.0	0.0	20.0	21.0	0.0	20.0	10.0	21.0	21.0	41.0
23897	0.0	0.0	0.0	0.0	0.0	0.0	0.0	0.0	0.0	0.0	0.0	10.0	0.0	0.0	0.0	0.0	0.0	0.0	0.0							0.0	0.0	0.0	0.0	0.0	0.0	0.0	20.0	0.0	40.0	0.0	0.0	10.0	0.0	21.0	0.0	0.0	20.0	0.0	0.0	0.0	0.0	0.0	20.0
23899	0.0	0.0	10.0	0.0	0.0	0.0	0.0	0.0	0.0	0.0	0.0	10.5	0.0	0.0	2.5	0.0	0.0	0.0	15.0							0.0	0.0	0.0	0.0	0.0	15.0	0.0	0.0	0.0	82.5	0.0	0.0	0.0	0.0	0.0	0.0	0.0	0.0	0.0	0.0	0.0	10.0	0.0	0.0
23900	0.0	0.0	5.0	0.0	0.0	2.5	0.0	5.0	5.0	10.0	5.0	5.0	2.5	0.0	2.5	0.0	0.0	37.5	15.0							10.0	30.5	0.0	0.0	0.0	25.5	0.0	0.0	20.0	5.0	10.0	10.0	5.0	0.0	0.0	30.0	0.0	21.0	0.0	0.0	0.0	10.0	0.0	41.5
23901	0.0	0.0	0.0	0.0	0.0	0.0	0.0	0.0	0.0	0.0	10.0	5.0	2.5	0.0	0.0	0.0	0.0	0.0	5.0							0.0	0.0	0.0	0.0	0.0	5.0	0.0	0.0	0.0	0.0	0.0	0.0	0.0	0.0	0.0	0.0	0.0	0.0	0.0	0.0	0.0	0.0	0.0	0.0
23902	5.0	0.0	15.0	0.0	0.0	20.5	0.0	0.0	20.0	0.0	0.0	10.5	0.0	0.0	15.0	0.0	0.0	45.5	20.0							0.0	82.0	0.0	0.0	0.0	40.0	0.0	0.0	80.0	5.0	0.0	5.0	5.0	0.0	0.0	61.5	0.0	5.0	0.0	0.0	0.0	5.0	0.0	5.0
23907	10.0	0.0	10.0	0.0	52.5	51.5	30.5	10.0	17.5	20.0	61.0	10.0	58.5	20.5	50.0	0.0	0.0	30.0	20.0							0.0	51.5	0.0	0.0	0.0	61.5	0.0	0.0	20.0	10.0	30.0	5.0	10.0	42.0	0.0	61.0	0.0	0.0	0.0	0.0	0.0	0.0	0.0	5.0
23908	10.0	0.0	43.0	0.0	0.0	53.0	0.0	0.0	0.0	0.0	0.0	0.0	0.0	0.0	0.0	0.0	0.0	0.0	0.0							0.0	0.0	0.0	0.0	0.0	0.0	0.0	0.0	0.0	0.0	0.0	0.0	0.0	0.0	0.0	0.0	0.0	0.0	0.0	0.0	0.0	0.0	0.0	0.0
23909	10.0	0.0	10.0	0.0	30.0	30.0	0.0	10.0	5.0	0.0	10.0	10.0	30.0	0.0	30.0	0.0	0.0	0.0	0.0							0.0	0.0	0.0	0.0	0.0	83.0	10.0	0.0	0.0	10.0	0.0	0.0	10.0	0.0	0.0	10.0	0.0	0.0	0.0	0.0	0.0	0.0	0.0	0.0
23914	0.0	0.0	0.0	0.0	0.0	0.0	0.0	0.0	0.0	0.0	0.0	0.0	0.0	0.0	0.0	0.0	0.0	30.0	0.0							0.0	0.0	0.0	0.0	0.0	0.0	0.0	0.0	0.0	0.0	0.0	0.0	0.0	0.0	0.0	0.0	0.0	0.0	0.0	0.0	0.0	0.0	0.0	0.0
23917	0.0	0.0	0.0	0.0	0.0	0.0	0.0	0.0	0.0	0.0	0.0	0.0	0.0	10.0	0.0	0.0	0.0	0.0	10.0							0.0	0.0	0.0	0.0	0.0	0.0	0.0	0.0	0.0	0.0	0.0	0.0	0.0	0.0	0.0	0.0	0.0	0.0	0.0	0.0	0.0	0.0	0.0	0.0
23927	5.0	10.0	5.0	20.0	2.5	2.5	10.0	20.5	31.0	10.0	5.0	5.0	2.5	20.0	10.0	10.0	5.0	5.0	2.5							0.0	0.0	0.0	0.0	0.0	5.0	0.0	0.0	20.5	48.0	10.0	10.0	5.0	20.0	5.0	0.0	0.0	0.0	0.0	0.0	40.5	0.0	0.0	0.0
23930	0.0	0.0	0.0	0.0	0.0	0.0	0.0	0.0	0.0	0.0	0.0	5.0	0.0	0.0	0.0	0.0	0.0	0.0	10.0							0.0	0.0	0.0	0.0	0.0	0.0	0.0	0.0	0.0	0.0	0.0	0.0	0.0	0.0	0.0	0.0	0.0	0.0	0.0	0.0	0.0	0.0	0.0	0.0
23932	0.0	0.0	0.0	20.0	0.0	0.0	20.0	41.0	25.0	0.0	0.0	10.0	0.0	21.0	20.0	0.0	10.0	10.0	30.0							20.0	0.0	0.0	0.0	0.0	0.0	0.0	41.0	0.0	0.0	0.0	0.0	10.0	20.0	41.0	0.0	0.0	40.0	0.0	0.0	10.0	40.0	0.0	40.0
23936	0.0	0.0	0.0	0.0	0.0	0.0	0.0	0.0	10.0	0.0	0.0	0.0	0.0	0.0	0.0	0.0	0.0	0.0	0.0							0.0	0.0	0.0	0.0	0.0	0.0	0.0	0.0	0.0	10.0	0.0	0.0	0.0	0.0	0.0	0.0	0.0	0.0	0.0	0.0	0.0	0.0	0.0	0.0
23937	0.0	0.0	0.0	0.0	0.0	0.0	0.0	10.0	30.0	0.0	0.0	0.0	0.0	0.0	0.0	0.0	0.0	0.0	0.0							0.0	0.0	0.0	0.0	0.0	0.0	0.0	0.0	0.0	0.0	0.0	0.0	0.0	0.0	0.0	0.0	0.0	0.0	0.0	0.0	0.0	0.0	0.0	0.0
23938	0.0	0.0	0.0	0.0	0.0	0.0	0.0	0.0	5.0	0.0	10.0	0.0	0.0	0.0	0.0	0.0	0.0	0.0	5.0							0.0	60.5	0.0	0.0	0.0	10.0	0.0	0.0	0.0	5.0	0.0	0.0	0.0	0.0	0.0	0.0	0.0	0.0	0.0	0.0	0.0	0.0	0.0	0.0
23947	0.0	0.0	0.0	0.0	0.0	0.0	0.0	0.0	0.0	0.0	0.0	0.0	0.0	0.0	0.0	0.0	0.0	0.0	10.0							0.0	20.0	0.0	0.0	0.0	0.0	0.0	0.0	0.0	0.0	0.0	0.0	0.0	0.0	0.0	0.0	0.0	0.0	0.0	0.0	0.0	0.0	0.0	0.0
23950	0.0	0.0	0.0	0.0	0.0	0.0	31.0	60.5	25.0	0.0	10.0	10.0	24.5	20.0	20.0	0.0	10.0	0.0	30.0							0.0	0.0	0.0	0.0	0.0	20.0	0.0	81.0	0.0	5.0	10.0	20.0	0.0	20.5	41.0	0.0	0.0	20.0	0.0	0.0	5.0	20.0	0.0	10.0
23951	0.0	0.0	0.0	0.0	0.0	0.0	0.0	0.0	20.0	0.0	0.0	0.0	0.0	0.0	0.0	0.0	0.0	36.0	20.0							0.0	40.0	0.0	0.0	0.0	40.0	0.0	0.0	5.0	0.0	0.0	0.0	0.0	10.0	10.0	0.0	0.0	0.0	0.0	0.0	0.0	0.0	0.0	0.0
23954	10.0	20.0	10.0	20.0	5.0	5.0	41.0	40.0	25.0	80.0	10.0	10.0	55.0	81.0	5.0	0.0	10.0	5.0	25.0							42.0	0.0	0.0	0.0	0.0	82.0	20.0	42.0	0.0	84.0	81.0	42.0	10.0	42.0	42.0	0.0	20.0	41.0	0.0	20.0	44.0	41.0	20.0	41.0
23955							0.0	0.0	0.0	0.0	0.0	0.0	0.0	0.0	0.0	0.0	0.0		0.0							0.0	0.0	0.0	0.0	0.0	0.0	0.0	10.0	0.0	0.0	0.0	0.0	0.0	0.0	0.0	0.0	0.0	10.0	10.0	0.0	10.0	10.0	0.0	10.0
23966	0.0	0.0	0.0	0.0	0.0	0.0	0.0	0.0	0.0	0.0	0.0	0.0	0.0	0.0	0.0	0.0	0.0	0.0	20.0							0.0	0.0	0.0	0.0	0.0	0.0	0.0	0.0	0.0	0.0	0.0	0.0	0.0	0.0	0.0	0.0	0.0	0.0	0.0	0.0	0.0	0.0	0.0	0.0
23971	0.0	0.0	0.0	0.0	0.0	0.0	0.0	0.0	10.0	0.0	0.0	0.0	0.0	20.0	0.0	0.0	0.0	0.0	10.0							0.0	0.0	0.0	0.0	0.0	0.0	0.0	0.0	0.0	0.0	0.0	0.0	0.0	0.0	0.0	0.0	0.0	20.0	0.0	0.0	10.0	20.0	0.0	20.0
23973	0.0	0.0	0.0	0.0	0.0	0.0	0.0	0.0	15.0	0.0	0.0	5.0	0.0	0.0	0.0	0.0	0.0	0.0	0.0							0.0	0.0	0.0	0.0	0.0	0.0	0.0	0.0	0.0	0.0	0.0	0.0	0.0	0.0	0.0	0.0	0.0	0.0	0.0	0.0	5.0	0.0	0.0	0.0
23974	0.0	0.0	0.0	0.0	0.0	0.0	0.0	0.0	0.0	0.0	0.0	0.0	0.0	0.0	0.0	0.0	10.0	0.0	2.5							0.0	0.0	0.0	0.0	0.0	0.0	0.0	0.0	0.0	0.0	0.0	0.0	0.0	0.0	0.0	5.0	0.0	0.0	0.0	0.0	0.0	0.0	0.0	0.0
23977	0.0	0.0	0.0	0.0	0.0	0.0	0.0	0.0	0.0	0.0	0.0	0.0	0.0	0.0	0.0	0.0	0.0	2.5	5.0							0.0	0.0	0.0	0.0	0.0	0.0	0.0	0.0	0.0	0.0	0.0	0.0	0.0	0.0	0.0	0.0	0.0	0.0	0.0	0.0	0.0	0.0	0.0	5.0
23980	10.0	0.0	0.0	20.0	0.0	0.0	0.0	0.0	10.0	0.0	0.0	0.0	0.0	0.0	0.0	0.0	0.0	0.0	0.0							0.0	0.0	0.0	0.0	0.0	0.0	0.0	0.0	0.0	0.0	0.0	0.0	0.0	0.0	0.0	0.0	0.0	0.0	0.0	0.0	0.0	0.0	0.0	0.0
23986	0.0	0.0	0.0	0.0	0.0	0.0	0.0	0.0	0.0	0.0	10.0	0.0	30.0	0.0	0.0	0.0	0.0	20.0	20.0							0.0	21.0	0.0	0.0	10.0	0.0	0.0	10.0	0.0	0.0	0.0	0.0	0.0	0.0	0.0	0.0	0.0	0.0	0.0	0.0	0.0	0.0	0.0	0.0
23990	0.0	0.0	0.0	0.0	0.0	0.0	0.0	0.0	0.0	0.0	0.0	15.0	0.0	0.0	22.0	0.0	0.0	0.0	0.0							0.0	0.0	0.0	0.0	0.0	0.0	0.0	0.0	10.5	0.0	0.0	0.0	0.0	0.0	0.0	0.0	0.0	0.0	0.0	0.0	5.0	0.0	0.0	0.0
23996	0.0	0.0	0.0	0.0	0.0	0.0	0.0	0.0	5.0	0.0	0.0	10.0	0.0	5.0	2.5	0.0	0.0	0.0	0.0							0.0	0.0	0.0	0.0	0.0	0.0	0.0	0.0	0.0	0.0	0.0	0.0	0.0	0.0	0.0	0.0	0.0	0.0	0.0	0.0	0.0	0.0	0.0	0.0
23997	10.0	0.0	10.0	0.0	0.0	5.0	0.0	10.0	62.0	0.0	0.0	10.0	0.0	0.0	0.0	0.0	0.0	0.0	30.0							0.0	0.0	0.0	0.0	20.0	0.0	0.0	20.0	0.0	0.0	0.0	0.0	10.0	0.0	21.0	0.0	0.0	20.0	0.0	0.0	0.0	20.0	0.0	20.0
23998	5.0	0.0	5.0	0.0	0.0	0.0	0.0	5.0	15.0	0.0	5.0	0.0	0.0	0.0	0.0	0.0	0.0	0.0	0.0							0.0	0.0	0.0	0.0	0.0	20.0	0.0	5.0	0.0	5.0	0.0	0.0	0.0	0.0	5.0	0.0	0.0	0.0	0.0	0.0	0.0	0.0	0.0	0.0
23999	0.0	0.0	0.0	0.0	0.0	0.0	0.0	0.0	0.0	10.0	0.0	0.0	0.0	0.0	0.0	0.0	0.0	0.0	0.0							0.0	0.0	0.0	0.0	0.0	0.0	0.0	0.0	0.0	0.0	0.0	0.0	0.0	0.0	0.0	0.0	0.0	0.0	0.0	0.0	0.0	0.0	0.0	0.0
24000	5.0	10.0	0.0	10.0	0.0	0.0	10.5	0.0	0.0	10.0	10.0	41.5	49.0	10.0	0.0	10.0	10.5	0.0	0.0	0.0	0.0	0.0	0.0	0.0	0.0	10.0	0.0	0.0	0.0	0.0	61.0	0.0	0.0	5.0	10.0	0.0	10.0	5.0	20.0	0.0	20.0	0.0	20.0	0.0	5.0	20.0	20.0	10.0	10.0
24001	0.0	0.0	0.0	0.0	0.0	0.0	0.0	0.0	0.0	0.0	0.0	0.0	0.0	0.0	0.0	0.0	0.0	0.0	0.0							0.0	0.0	0.0	0.0	0.0	0.0	0.0	0.0	0.0	0.0	0.0	0.0	0.0	0.0	0.0	0.0	0.0	0.0	0.0	0.0	0.0	0.0	0.0	0.0
24002	10.0	0.0	5.0	0.0	0.0	2.5	0.0	25.5	46.0	0.0	0.0	10.0	0.0	0.0	0.0	0.0	0.0	0.0	0.0							10.0	0.0	0.0	0.0	5.0	40.0	0.0	30.5	0.0	10.0	0.0	0.0	5.0	20.0	25.0	0.0	0.0	10.0	0.0	0.0	0.0	10.0	0.0	20.0
24012	0.0	0.0	0.0	0.0	0.0	0.0	0.0	0.0	0.0	0.0	10.0	5.0	15.0	0.0	0.0	0.0	0.0	5.0	10.0							0.0	0.0	0.0	0.0	0.0	0.0	0.0	0.0	0.0	0.0	0.0	0.0	0.0	0.0	0.0	0.0	0.0	0.0	0.0	0.0	0.0	0.0	0.0	0.0
24014	0.0	0.0	0.0	0.0	0.0	0.0	0.0	0.0	0.0	0.0	0.0	0.0	0.0	0.0	0.0	0.0	0.0	0.0	0.0							0.0	0.0	0.0	0.0	0.0	0.0	0.0	0.0	0.0	0.0	0.0	0.0	0.0	0.0	0.0	0.0	0.0	0.0	0.0	0.0	0.0	0.0	0.0	0.0
24015	0.0	0.0	0.0	0.0	0.0	0.0	0.0	0.0	0.0	0.0	0.0	10.0	0.0	0.0	10.0	0.0	0.0	0.0	5.0							0.0	0.0	0.0	0.0	0.0	0.0	0.0	0.0	0.0	0.0	0.0	10.0	0.0	0.0	0.0	0.0	0.0	0.0	0.0	0.0	0.0	0.0	0.0	0.0
24018	0.0	0.0	0.0	0.0	0.0	0.0	0.0	0.0	0.0	0.0	0.0	10.0	0.0	0.0	0.0	0.0	0.0	0.0	0.0							0.0	0.0	0.0	0.0	0.0	0.0	0.0	0.0	0.0	0.0	0.0	0.0	0.0	0.0	0.0	0.0	0.0	0.0	0.0	0.0	0.0	0.0	0.0	0.0
24030	0.0	0.0	0.0	10.0	0.0	0.0	0.0	0.0	0.0	0.0	0.0	0.0	0.0	0.0	0.0	10.0	0.0	0.0	0.0							0.0	0.0	0.0	0.0	0.0	0.0	0.0	0.0	0.0	0.0	0.0	0.0	0.0	0.0	0.0	0.0	0.0	0.0	0.0	0.0	0.0	0.0	0.0	0.0
24031	0.0	0.0	0.0	10.0	0.0	0.0	0.0	0.0	0.0	0.0	10.0	11.0	0.0	0.0	22.0	0.0	0.0	0.0	2.5							0.0	0.0	0.0	0.0	0.0	0.0	0.0	0.0	0.0	0.0	0.0	0.0	0.0	0.0	0.0	0.0	0.0	0.0	0.0	0.0	0.0	0.0	0.0	0.0
[truncated: 6,949 more rows]
[truncated: 143 more columns]
