# Supplementary material for: Leveraging heterogeneous data from GHS toxicity annotations, molecular and protein target descriptors and Tox21 assay readouts to predict and rationalise acute toxicity
Source: J Cheminform. 2019 May 31;11:36. doi: 10.1186/s13321-019-0356-5 (PMC6544914; doi:10.1186/s13321-019-0356-5)
Supplement: Supplementary file 2 — Additional file 2. Research code and data. [file 13321_2019_356_MOESM2_ESM.bz2 › code/data/pubchem_assay_ids.txt]

PUBCHEM_ASSAY_ID
651631
651632
651633
651634
720516
720552
720634
720635
720637
720674
720675
720678
720679
720680
720681
720682
720683
720684
720685
720686
720687
720691
720692
720693
720719
720725
743012
743014
743015
743033
743035
743036
743040
743041
743042
743053
743054
743063
743064
743065
743066
743067
743069
743074
743075
743077
743078
743079
743080
743081
743083
743084
743085
743086
743091
743094
743122
743139
743140
743191
743194
743199
743202
743203
743209
743210
743211
743212
743213
743215
743217
743218
743219
743220
743221
743222
743223
743224
743225
743226
743227
743228
743239
743240
743241
743242
1159509
1159515
1159516
1159517
1159518
1159519
1159520
1159521
1159523
1159525
1159526
1159527
1159528
1159529
1159531
1159551
1159552
1159553
1159555
1224818
1224819
1224820
1224821
1224822
1224823
1224834
1224835
1224836
1224837
1224838
1224839
1224840
1224841
1224842
1224843
1224844
1224845
1224846
1224847
1224848
1224849
1224867
1224868
1224869
1224870
1224871
1224872
1224873
1224874
1224875
1224876
1224877
1224878
1224879
1224880
1224881
1224882
1224883
1224884
1224885
1224886
1224887
1224888
1224889
1224890
1224892
1224893
1224894
1224895
1224896
1259241
1259242
1259243
1259244
1259247
1259248
1259344
1259364
1259365
1259366
1259367
1259368
1259369
1259377
1259378
1259379
1259380
1259381
1259382
1259383
1259384
1259385
1259386
1259387
1259388
1259390
1259391
1259392
1259393
1259394
1259395
1259396
1259401
1259402
1259403
1259404
