# Supplementary material for: Leveraging heterogeneous data from GHS toxicity annotations, molecular and protein target descriptors and Tox21 assay readouts to predict and rationalise acute toxicity
Source: J Cheminform. 2019 May 31;11:36. doi: 10.1186/s13321-019-0356-5 (PMC6544914; doi:10.1186/s13321-019-0356-5)
Supplement: Supplementary file 2 — Additional file 2. Research code and data. [file 13321_2019_356_MOESM2_ESM.bz2 › code/data/ghs_data.csv]

CHID	CASRN	d_tox	d_source	i_tox	i_source	o_tox	o_source	singleton_source
20005	60-35-5	6.0	AU-SWA EU-ECHA (harmonized) JP-NITE NZ-EPA	6.0	AU-SWA EU-ECHA (harmonized) JP-NITE NZ-EPA	6.0	AU-SWA EU-ECHA (harmonized) JP-NITE NZ-EPA	False
20006	103-90-2	6.0	JP-NITE NZ-EPA	6.0	JP-NITE NZ-EPA	4.0	NZ-EPA	False
20007	968-81-0							False
20009	75-05-8	3.0	JP-NITE NZ-EPA	3.0	NZ-EPA	2.0	NZ-EPA	False
20014	520-45-6	6.0	AU-SWA EU-ECHA (harmonized) JP-NITE NZ-EPA	6.0	AU-SWA EU-ECHA (harmonized) JP-NITE NZ-EPA	4.0	AU-SWA EU-ECHA (harmonized) JP-NITE NZ-EPA	False
20015	114-83-0							False
20020	18699-02-0							False
20021	616-91-1							False
20022	50594-66-6	6.0	AU-SWA EU-ECHA (harmonized)	6.0	AU-SWA EU-ECHA (harmonized)	4.0	AU-SWA EU-ECHA (harmonized)	False
20023	107-02-8	3.0	AU-SWA EU-ECHA (harmonized) JP-NITE NZ-EPA	1.0	EU-ECHA (harmonized) JP-NITE NZ-EPA	2.0	AU-SWA EU-ECHA (harmonized) JP-NITE	False
20024	3054-95-3							False
20027	79-06-1	3.0	JP-NITE	4.0	AU-SWA EU-ECHA (harmonized) NZ-EPA	3.0	AU-SWA EU-ECHA (harmonized) JP-NITE NZ-EPA	False
20029	107-13-1	2.0	JP-NITE NZ-EPA	2.0	JP-NITE NZ-EPA	2.0	NZ-EPA	False
20031	50-76-0	6.0	NZ-EPA	6.0	NZ-EPA	1.0	NZ-EPA	True
20032	628-94-4							False
20038	22131-79-9							False
20040	309-00-2	2.0	JP-NITE	1.0	JP-NITE	2.0	JP-NITE	False
20043	97-59-6	6.0	EU-ECHA (notifications)	6.0	EU-ECHA (notifications)	4.0	EU-ECHA (notifications)	False
20044	107-18-6	1.0	JP-NITE NZ-EPA	2.0	JP-NITE NZ-EPA	3.0	AU-SWA EU-ECHA (harmonized) JP-NITE NZ-EPA	False
20047	57-06-7	2.0	JP-NITE NZ-EPA	6.0	JP-NITE NZ-EPA	2.0	NZ-EPA	False
20053	17026-81-2							False
20054	6109-97-3							False
20057	82-28-0							False
20058	3775-55-1							False
20062	99-57-0	4.0	EU-ECHA (notifications)	4.0	EU-ECHA (notifications)	4.0	EU-ECHA (notifications)	False
20063	121-88-0	6.0	EU-ECHA (notifications)	6.0	EU-ECHA (notifications)	6.0	EU-ECHA (notifications)	False
20064	119-34-6							False
20066	121-66-4							False
20068	117-79-3	6.0	NZ-EPA	6.0	NZ-EPA	6.0	NZ-EPA	True
20069	97-56-3	6.0	AU-SWA EU-ECHA (harmonized) JP-NITE	6.0	AU-SWA EU-ECHA (harmonized) JP-NITE	6.0	AU-SWA EU-ECHA (harmonized) JP-NITE	False
20070	60-32-2							False
20071	92-67-1	6.0	AU-SWA EU-ECHA (harmonized) JP-NITE	6.0	AU-SWA EU-ECHA (harmonized) JP-NITE	4.0	AU-SWA EU-ECHA (harmonized) JP-NITE	False
20072	2113-61-3							False
20074	60142-96-3							False
20076	61-82-5	6.0	AU-SWA EU-ECHA (harmonized) JP-NITE NZ-EPA	6.0	AU-SWA EU-ECHA (harmonized) JP-NITE NZ-EPA	6.0	AU-SWA EU-ECHA (harmonized) JP-NITE NZ-EPA	False
20079	3012-65-5							False
20081	57-43-2							False
20083	7177-48-2	6.0	NZ-EPA	6.0	NZ-EPA	6.0	NZ-EPA	True
20086	104-46-1							False
20087	4180-23-8	6.0	NZ-EPA	6.0	NZ-EPA	6.0	NZ-EPA	True
20088	15879-93-3	6.0	AU-SWA EU-ECHA (harmonized)	4.0	AU-SWA EU-ECHA (harmonized)	4.0	AU-SWA EU-ECHA (harmonized)	False
20089	101-05-3	6.0	AU-SWA EU-ECHA (harmonized) JP-NITE	2.0	JP-NITE	6.0	AU-SWA EU-ECHA (harmonized) JP-NITE	False
20090	62-53-3	3.0	AU-SWA EU-ECHA (harmonized) JP-NITE NZ-EPA	2.0	JP-NITE	3.0	AU-SWA EU-ECHA (harmonized) NZ-EPA	False
20091	142-04-1	4.0	NZ-EPA	4.0	NZ-EPA	4.0	JP-NITE NZ-EPA	False
20092	134-29-2							False
20093	20265-97-8	3.0	NZ-EPA	3.0	NZ-EPA	3.0	NZ-EPA	True
20094	118-92-3	6.0	NZ-EPA	6.0	NZ-EPA	6.0	NZ-EPA	True
20095	84-65-1	6.0	JP-NITE	6.0	JP-NITE	6.0	JP-NITE	True
20097	140-57-8	6.0	JP-NITE	6.0	JP-NITE	5.0	JP-NITE	True
20099	10190-99-5							False
20103	1327-53-3	6.0	AU-SWA EU-ECHA (harmonized) JP-NITE NZ-EPA	3.0	AU-SWA	2.0	AU-SWA EU-ECHA (harmonized) JP-NITE NZ-EPA	False
20105	134-03-2	6.0	EU-ECHA (notifications)	6.0	EU-ECHA (notifications)	6.0	EU-ECHA (notifications)	False
20106	50-81-7	6.0	NZ-EPA	6.0	NZ-EPA	6.0	NZ-EPA	True
20107	22839-47-0							False
20108	50-78-2	6.0	JP-NITE NZ-EPA	6.0	JP-NITE NZ-EPA	3.0	NZ-EPA	False
20110	68844-77-9							False
20112	1912-24-9	6.0	AU-SWA EU-ECHA (harmonized) JP-NITE NZ-EPA	5.0	JP-NITE	4.0	JP-NITE NZ-EPA	False
20113	51-55-8	6.0	AU-SWA EU-ECHA (harmonized) JP-NITE	2.0	AU-SWA EU-ECHA (harmonized)	2.0	AU-SWA EU-ECHA (harmonized)	False
20114	2465-27-2	3.0	JP-NITE	6.0	JP-NITE NZ-EPA	4.0	JP-NITE NZ-EPA	False
20115	34031-32-8							False
20116	320-67-2	6.0	JP-NITE	6.0	JP-NITE	4.0	JP-NITE	True
20117	3131-60-0							False
20118	115-02-6	6.0	JP-NITE NZ-EPA	6.0	JP-NITE NZ-EPA	3.0	JP-NITE NZ-EPA	False
20119	446-86-6	6.0	JP-NITE NZ-EPA	6.0	JP-NITE NZ-EPA	3.0	NZ-EPA	False
20120	123524-52-7							False
20121	26628-22-8	1.0	JP-NITE	6.0	AU-SWA EU-ECHA (harmonized) JP-NITE NZ-EPA	2.0	AU-SWA EU-ECHA (harmonized) JP-NITE NZ-EPA	False
20122	86-50-0	2.0	JP-NITE NZ-EPA	1.0	NZ-EPA	1.0	NZ-EPA	False
20123	103-33-3	6.0	AU-SWA EU-ECHA (harmonized) JP-NITE NZ-EPA	4.0	AU-SWA EU-ECHA (harmonized)	4.0	AU-SWA EU-ECHA (harmonized) JP-NITE NZ-EPA	False
20127	30516-87-1	6.0	JP-NITE NZ-EPA	6.0	JP-NITE NZ-EPA	6.0	JP-NITE NZ-EPA	False
20128	144-02-5	6.0	NZ-EPA	6.0	NZ-EPA	4.0	NZ-EPA	True
20129	67-52-7	6.0	NZ-EPA	6.0	NZ-EPA	5.0	NZ-EPA	True
20131	10326-27-9	6.0	JP-NITE NZ-EPA	6.0	JP-NITE NZ-EPA	3.0	NZ-EPA	False
20137	92-87-5	6.0	AU-SWA EU-ECHA (harmonized) JP-NITE	6.0	AU-SWA EU-ECHA (harmonized) JP-NITE	4.0	AU-SWA EU-ECHA (harmonized) JP-NITE	False
20138	531-85-1	6.0	AU-SWA EU-ECHA (harmonized)	6.0	AU-SWA EU-ECHA (harmonized)	4.0	AU-SWA EU-ECHA (harmonized)	False
20139	50-32-8	6.0	AU-SWA EU-ECHA (harmonized) JP-NITE NZ-EPA	6.0	AU-SWA EU-ECHA (harmonized) JP-NITE NZ-EPA	6.0	AU-SWA EU-ECHA (harmonized) JP-NITE NZ-EPA	False
20140	532-32-1	6.0	NZ-EPA	6.0	NZ-EPA	5.0	NZ-EPA	True
20141	271-89-6	6.0	JP-NITE NZ-EPA	6.0	JP-NITE NZ-EPA	6.0	JP-NITE NZ-EPA	False
20142	91-76-9	6.0	AU-SWA EU-ECHA (harmonized) JP-NITE NZ-EPA	4.0	JP-NITE	4.0	AU-SWA EU-ECHA (harmonized) JP-NITE NZ-EPA	False
20143	65-85-0	6.0	AU-SWA EU-ECHA (harmonized) JP-NITE NZ-EPA	6.0	AU-SWA EU-ECHA (harmonized) JP-NITE NZ-EPA	4.0	NZ-EPA	False
20144	119-53-9	6.0	EU-ECHA (notifications)	6.0	EU-ECHA (notifications)	6.0	EU-ECHA (notifications)	False
20145	106-51-4	6.0	AU-SWA EU-ECHA (harmonized) JP-NITE NZ-EPA	3.0	AU-SWA EU-ECHA (harmonized)	2.0	NZ-EPA	False
20146	120-78-5	6.0	AU-SWA EU-ECHA (harmonized) JP-NITE NZ-EPA	6.0	AU-SWA EU-ECHA (harmonized) JP-NITE NZ-EPA	6.0	AU-SWA EU-ECHA (harmonized) JP-NITE NZ-EPA	False
20147	95-14-7	6.0	JP-NITE NZ-EPA	4.0	JP-NITE	4.0	JP-NITE	False
20148	98-07-7	5.0	JP-NITE	1.0	JP-NITE	3.0	NZ-EPA	False
20149	613-94-5							False
20151	140-11-4	6.0	JP-NITE NZ-EPA	4.0	NZ-EPA	4.0	NZ-EPA	False
20152	100-51-6	4.0	JP-NITE NZ-EPA	3.0	JP-NITE	4.0	AU-SWA EU-ECHA (harmonized) JP-NITE NZ-EPA	False
20153	100-44-7	6.0	AU-SWA EU-ECHA (harmonized) JP-NITE NZ-EPA	1.0	JP-NITE	4.0	AU-SWA EU-ECHA (harmonized) JP-NITE NZ-EPA	False
20154	120-32-1	6.0	NZ-EPA	6.0	NZ-EPA	6.0	NZ-EPA	True
20155	622-78-6							False
20156	3012-37-1	4.0	NZ-EPA	4.0	NZ-EPA	4.0	NZ-EPA	True
20157	20570-96-1	6.0	EU-ECHA (notifications)	6.0	EU-ECHA (notifications)	4.0	EU-ECHA (notifications)	False
20160	82657-04-3	3.0	JP-NITE	3.0	AU-SWA EU-ECHA (harmonized) JP-NITE	2.0	AU-SWA EU-ECHA (harmonized) JP-NITE NZ-EPA	False
20161	92-52-4	5.0	JP-NITE	6.0	AU-SWA EU-ECHA (harmonized) JP-NITE NZ-EPA	5.0	JP-NITE	False
20164	3296-90-0	6.0	JP-NITE NZ-EPA	6.0	JP-NITE NZ-EPA	5.0	JP-NITE	False
20166	56-35-9	2.0	NZ-EPA	2.0	JP-NITE NZ-EPA	2.0	NZ-EPA	False
20167	108-60-1	6.0	JP-NITE	2.0	JP-NITE	4.0	JP-NITE	True
20168	111-44-4	1.0	AU-SWA EU-ECHA (harmonized)	1.0	JP-NITE	2.0	AU-SWA EU-ECHA (harmonized) NZ-EPA	False
20173	542-88-1	3.0	AU-SWA EU-ECHA (harmonized) JP-NITE	1.0	JP-NITE	3.0	JP-NITE	False
20175	76150-91-9							False
20179	110-97-4	6.0	AU-SWA EU-ECHA (harmonized) JP-NITE NZ-EPA	6.0	AU-SWA EU-ECHA (harmonized) JP-NITE NZ-EPA	6.0	AU-SWA EU-ECHA (harmonized) JP-NITE NZ-EPA	False
20181	7787-59-9							False
20182	80-05-7	5.0	JP-NITE NZ-EPA	6.0	AU-SWA EU-ECHA (harmonized) JP-NITE NZ-EPA	5.0	JP-NITE NZ-EPA	False
20184	1937-37-7	6.0	AU-SWA EU-ECHA (harmonized) JP-NITE NZ-EPA	6.0	AU-SWA EU-ECHA (harmonized) JP-NITE NZ-EPA	6.0	AU-SWA EU-ECHA (harmonized) JP-NITE NZ-EPA	False
20189	3844-45-9	6.0	NZ-EPA	6.0	NZ-EPA	6.0	NZ-EPA	True
20190	860-22-0	6.0	NZ-EPA	6.0	NZ-EPA	4.0	NZ-EPA	True
20193	33229-34-4	6.0	EU-ECHA (notifications)	6.0	EU-ECHA (notifications)	6.0	EU-ECHA (notifications)	False
20194	10043-35-3	6.0	AU-SWA EU-ECHA (harmonized) JP-NITE NZ-EPA	6.0	AU-SWA EU-ECHA (harmonized) JP-NITE NZ-EPA	5.0	JP-NITE NZ-EPA	False
20197	22260-51-1							False
20198	75-27-4	6.0	JP-NITE NZ-EPA	4.0	NZ-EPA	4.0	JP-NITE NZ-EPA	False
20199	74-96-4	6.0	AU-SWA EU-ECHA (harmonized) JP-NITE NZ-EPA	4.0	AU-SWA EU-ECHA (harmonized) NZ-EPA	4.0	AU-SWA EU-ECHA (harmonized) JP-NITE NZ-EPA	False
20200	540-51-2	6.0	NZ-EPA	6.0	NZ-EPA	6.0	NZ-EPA	True
20202	51333-22-3	6.0	NZ-EPA	6.0	NZ-EPA	5.0	NZ-EPA	True
20205	85-68-7	6.0	AU-SWA EU-ECHA (harmonized) JP-NITE NZ-EPA	6.0	AU-SWA EU-ECHA (harmonized) JP-NITE NZ-EPA	5.0	JP-NITE NZ-EPA	False
20206	109-69-3	6.0	AU-SWA EU-ECHA (harmonized) JP-NITE NZ-EPA	6.0	AU-SWA EU-ECHA (harmonized) JP-NITE NZ-EPA	5.0	NZ-EPA	False
20207	88-85-7	2.0	JP-NITE	6.0	AU-SWA EU-ECHA (harmonized) JP-NITE	2.0	JP-NITE	False
20209	94-26-8	6.0	NZ-EPA	6.0	NZ-EPA	6.0	NZ-EPA	True
20210	06/11/3817							False
20211	88-26-6							False
20212	2409-55-4	6.0	JP-NITE NZ-EPA	6.0	JP-NITE NZ-EPA	6.0	JP-NITE NZ-EPA	False
20213	13010-08-7							False
20216	128-37-0	5.0	JP-NITE	6.0	JP-NITE NZ-EPA	4.0	JP-NITE NZ-EPA	False
20220	1948-33-0	6.0	JP-NITE NZ-EPA	6.0	JP-NITE NZ-EPA	4.0	JP-NITE NZ-EPA	False
20221	98-54-4	4.0	NZ-EPA	6.0	AU-SWA EU-ECHA (harmonized) JP-NITE NZ-EPA	4.0	NZ-EPA	False
20222	592-31-4							False
20223	3068-88-0	6.0	JP-NITE	6.0	JP-NITE	6.0	JP-NITE	True
20224	96-48-0	6.0	JP-NITE NZ-EPA	6.0	JP-NITE NZ-EPA	4.0	JP-NITE NZ-EPA	False
20226	10108-64-2	4.0	AU-SWA	2.0	AU-SWA EU-ECHA (harmonized)	3.0	AU-SWA EU-ECHA (harmonized) JP-NITE NZ-EPA	False
20231	331-39-5	6.0	NZ-EPA	6.0	NZ-EPA	6.0	NZ-EPA	True
20232	58-08-2	6.0	AU-SWA EU-ECHA (harmonized) JP-NITE NZ-EPA	4.0	JP-NITE	3.0	JP-NITE NZ-EPA	False
20233	50-14-6	3.0	AU-SWA EU-ECHA (harmonized)	2.0	AU-SWA EU-ECHA (harmonized) NZ-EPA	3.0	AU-SWA EU-ECHA (harmonized)	False
20235	10043-52-4	5.0	NZ-EPA	6.0	AU-SWA EU-ECHA (harmonized) JP-NITE NZ-EPA	4.0	JP-NITE NZ-EPA	False
20236	814-80-2	6.0	EU-ECHA (notifications)	6.0	EU-ECHA (notifications)	6.0	EU-ECHA (notifications)	False
20238	59721-29-8							False
20239	145040-37-5							False
20240	105-60-2	4.0	JP-NITE	4.0	AU-SWA EU-ECHA (harmonized) NZ-EPA	4.0	AU-SWA EU-ECHA (harmonized) JP-NITE NZ-EPA	False
20241	404-86-4	6.0	NZ-EPA	6.0	NZ-EPA	3.0	NZ-EPA	True
20242	01/06/2425	6.0	AU-SWA EU-ECHA (harmonized) JP-NITE	6.0	AU-SWA EU-ECHA (harmonized) JP-NITE	5.0	JP-NITE	False
20243	133-06-2	6.0	AU-SWA EU-ECHA (harmonized) JP-NITE NZ-EPA	3.0	AU-SWA EU-ECHA (harmonized) JP-NITE NZ-EPA	5.0	JP-NITE	False
20244	563-41-7	6.0	JP-NITE NZ-EPA	6.0	JP-NITE NZ-EPA	3.0	JP-NITE NZ-EPA	False
20245	103-03-7							False
20246	121-59-5							False
20247	63-25-2	4.0	NZ-EPA	4.0	AU-SWA EU-ECHA (harmonized)	3.0	NZ-EPA	False
20248	86-74-8	6.0	JP-NITE	6.0	JP-NITE	6.0	JP-NITE	True
20249	1563-66-2	3.0	NZ-EPA	1.0	JP-NITE	1.0	JP-NITE NZ-EPA	False
20250	56-23-5	3.0	AU-SWA EU-ECHA (harmonized) NZ-EPA	2.0	NZ-EPA	3.0	AU-SWA EU-ECHA (harmonized) NZ-EPA	False
20252	77-65-6							False
20253	7235-40-7	6.0	EU-ECHA (notifications)	6.0	EU-ECHA (notifications)	6.0	EU-ECHA (notifications)	False
20256	2244-16-8							False
20257	120-80-9	3.0	AU-SWA JP-NITE	6.0	AU-SWA EU-ECHA (harmonized) JP-NITE NZ-EPA	3.0	AU-SWA JP-NITE	False
20260	474-25-9	4.0	EU-ECHA (notifications)	4.0	EU-ECHA (notifications)	4.0	EU-ECHA (notifications)	False
20261	302-17-0	6.0	AU-SWA EU-ECHA (harmonized) JP-NITE NZ-EPA	6.0	AU-SWA EU-ECHA (harmonized) JP-NITE NZ-EPA	3.0	AU-SWA EU-ECHA (harmonized)	False
20262	133-90-4							False
20263	305-03-3	6.0	JP-NITE	6.0	JP-NITE	6.0	JP-NITE	True
20265	56-75-7	6.0	JP-NITE NZ-EPA	6.0	JP-NITE NZ-EPA	5.0	JP-NITE	False
20266	118-75-2	6.0	AU-SWA EU-ECHA (harmonized) JP-NITE NZ-EPA	4.0	JP-NITE	6.0	AU-SWA EU-ECHA (harmonized) JP-NITE NZ-EPA	False
20267	57-74-9	3.0	JP-NITE	6.0	AU-SWA EU-ECHA (harmonized) JP-NITE	4.0	AU-SWA EU-ECHA (harmonized) JP-NITE	False
20268	115-28-6	6.0	JP-NITE	6.0	JP-NITE	4.0	JP-NITE	True
20274	302-22-7							False
20275	101-79-1							False
20276	77439-76-0	2.0	JP-NITE	6.0	JP-NITE	3.0	JP-NITE	True
20278	97-00-7	2.0	JP-NITE NZ-EPA	2.0	NZ-EPA	2.0	NZ-EPA	False
20279	563-47-3	6.0	AU-SWA EU-ECHA (harmonized) JP-NITE	3.0	JP-NITE	3.0	JP-NITE	False
20280	88-73-3	2.0	NZ-EPA	2.0	NZ-EPA	2.0	NZ-EPA	False
20281	100-00-5	3.0	AU-SWA EU-ECHA (harmonized) JP-NITE NZ-EPA	3.0	AU-SWA EU-ECHA (harmonized) NZ-EPA	3.0	AU-SWA EU-ECHA (harmonized) NZ-EPA	False
20282	5131-60-2							False
20283	95-83-0	6.0	JP-NITE	6.0	JP-NITE	6.0	JP-NITE	True
20284	61702-44-1							False
20286	95-74-9							False
20287	95-79-4	6.0	NZ-EPA	6.0	NZ-EPA	4.0	NZ-EPA	True
20288	3165-93-3	3.0	AU-SWA EU-ECHA (harmonized)	3.0	AU-SWA EU-ECHA (harmonized)	3.0	AU-SWA EU-ECHA (harmonized)	False
20290	50892-23-4							False
20292	107-20-0	2.0	JP-NITE	1.0	JP-NITE NZ-EPA	2.0	JP-NITE	False
20293	532-27-4	6.0	JP-NITE NZ-EPA	6.0	JP-NITE NZ-EPA	3.0	JP-NITE NZ-EPA	False
20294	140-49-8							False
20295	106-47-8	2.0	NZ-EPA	2.0	NZ-EPA	2.0	NZ-EPA	False
20296	20265-96-7							False
20298	108-90-7	6.0	AU-SWA EU-ECHA (harmonized) JP-NITE NZ-EPA	4.0	AU-SWA EU-ECHA (harmonized) JP-NITE NZ-EPA	4.0	NZ-EPA	False
20299	510-15-6	6.0	AU-SWA EU-ECHA (harmonized) JP-NITE	6.0	AU-SWA EU-ECHA (harmonized) JP-NITE	4.0	AU-SWA EU-ECHA (harmonized) JP-NITE	False
20300	124-48-1	6.0	JP-NITE	6.0	JP-NITE	4.0	JP-NITE	True
20303	999-81-5	3.0	NZ-EPA	5.0	JP-NITE	4.0	AU-SWA EU-ECHA (harmonized) JP-NITE NZ-EPA	False
20306	67-66-3	6.0	AU-SWA EU-ECHA (harmonized) JP-NITE NZ-EPA	3.0	AU-SWA EU-ECHA (harmonized)	4.0	AU-SWA EU-ECHA (harmonized) JP-NITE NZ-EPA	False
20307	107-30-2	1.0	NZ-EPA	1.0	JP-NITE NZ-EPA	1.0	NZ-EPA	False
20308	6959-47-3							False
20309	6959-48-4	6.0	NZ-EPA	5.0	NZ-EPA	4.0	NZ-EPA	True
20310	80-33-1	6.0	AU-SWA EU-ECHA (harmonized)	6.0	AU-SWA EU-ECHA (harmonized)	4.0	AU-SWA EU-ECHA (harmonized)	False
20311	150-68-5	6.0	AU-SWA EU-ECHA (harmonized) JP-NITE	6.0	AU-SWA EU-ECHA (harmonized) JP-NITE	4.0	AU-SWA EU-ECHA (harmonized) JP-NITE	False
20312	117279-73-9							False
20314	2227-13-6							False
20315	76-06-2	2.0	NZ-EPA	1.0	JP-NITE NZ-EPA	2.0	NZ-EPA	False
20319	1897-45-6	6.0	AU-SWA EU-ECHA (harmonized) JP-NITE NZ-EPA	2.0	AU-SWA EU-ECHA (harmonized) JP-NITE NZ-EPA	6.0	AU-SWA EU-ECHA (harmonized) JP-NITE NZ-EPA	False
20321	113-92-8	6.0	JP-NITE NZ-EPA	6.0	JP-NITE NZ-EPA	3.0	NZ-EPA	False
20322	94-20-2							False
20325	67-48-1	6.0	NZ-EPA	6.0	NZ-EPA	5.0	NZ-EPA	True
20327	1066-30-4							False
20328	117-10-2	6.0	JP-NITE NZ-EPA	6.0	JP-NITE NZ-EPA	6.0	JP-NITE NZ-EPA	False
20329	51481-61-9							False
20330	87-29-6							False
20331	52214-84-3							False
20332	77-92-9	6.0	AU-SWA NZ-EPA	5.0	NZ-EPA	6.0	AU-SWA NZ-EPA	False
20336	637-07-0							False
20337	50-41-9	6.0	NZ-EPA	6.0	NZ-EPA	4.0	NZ-EPA	True
20340	10026-24-1	6.0	JP-NITE NZ-EPA	6.0	JP-NITE NZ-EPA	4.0	JP-NITE NZ-EPA	False
20341	76-57-3	6.0	NZ-EPA	6.0	NZ-EPA	3.0	NZ-EPA	True
20342	477-30-5							False
20344	88107-10-2							False
20345	137-29-1	6.0	JP-NITE NZ-EPA	2.0	NZ-EPA	6.0	JP-NITE NZ-EPA	False
20347	56-72-4	3.0	JP-NITE	2.0	JP-NITE NZ-EPA	2.0	AU-SWA EU-ECHA (harmonized) JP-NITE NZ-EPA	False
20348	91-64-5	6.0	JP-NITE NZ-EPA	6.0	JP-NITE NZ-EPA	3.0	NZ-EPA	False
20349	102-50-1							False
20350	120-71-8	6.0	AU-SWA EU-ECHA (harmonized) JP-NITE	6.0	AU-SWA EU-ECHA (harmonized) JP-NITE	4.0	AU-SWA EU-ECHA (harmonized) JP-NITE	False
20352	135-20-6	6.0	JP-NITE NZ-EPA	6.0	JP-NITE NZ-EPA	3.0	NZ-EPA	False
20354	461-58-5	6.0	NZ-EPA	6.0	NZ-EPA	6.0	NZ-EPA	True
20355	139-05-9							False
20357	31698-14-3							False
20358	7585-39-9	6.0	EU-ECHA (notifications)	6.0	EU-ECHA (notifications)	6.0	EU-ECHA (notifications)	False
20359	108-94-1	3.0	JP-NITE NZ-EPA	3.0	JP-NITE	4.0	JP-NITE NZ-EPA	False
20360	95-33-0	6.0	AU-SWA EU-ECHA (harmonized) JP-NITE NZ-EPA	6.0	AU-SWA EU-ECHA (harmonized) JP-NITE NZ-EPA	6.0	AU-SWA EU-ECHA (harmonized) JP-NITE NZ-EPA	False
20361	4998-76-9							False
20363	1192-28-5							False
20365	59865-13-3							False
20366	427-51-0	6.0	NZ-EPA	6.0	NZ-EPA	4.0	NZ-EPA	True
20367	52-89-1	6.0	EU-ECHA (notifications)	6.0	EU-ECHA (notifications)	6.0	EU-ECHA (notifications)	False
20368	21739-91-3							False
20369	04/03/4342							False
20370	1596-84-5	6.0	NZ-EPA	6.0	NZ-EPA	6.0	NZ-EPA	True
20371	80-08-0	6.0	AU-SWA EU-ECHA (harmonized) JP-NITE NZ-EPA	6.0	AU-SWA EU-ECHA (harmonized) JP-NITE NZ-EPA	4.0	AU-SWA EU-ECHA (harmonized) JP-NITE NZ-EPA	False
20372	53-19-0							False
20373	72-54-8							False
20374	72-55-9							False
20375	50-29-3	3.0	JP-NITE	6.0	AU-SWA EU-ECHA (harmonized) JP-NITE	3.0	AU-SWA EU-ECHA (harmonized)	False
20376	1163-19-5	6.0	JP-NITE	6.0	JP-NITE	6.0	JP-NITE	True
20378	14484-47-0							False
20379	53-43-0	6.0	EU-ECHA (notifications)	6.0	EU-ECHA (notifications)	6.0	EU-ECHA (notifications)	False
20380	853-23-6							False
20381	52918-63-5	3.0	NZ-EPA	3.0	AU-SWA EU-ECHA (harmonized) NZ-EPA	2.0	NZ-EPA	False
20383	131-01-1							False
20384	50-02-2	6.0	NZ-EPA	6.0	NZ-EPA	5.0	NZ-EPA	True
20390	3148-73-0	6.0	NZ-EPA	6.0	NZ-EPA	6.0	NZ-EPA	True
20391	2303-16-4	6.0	AU-SWA EU-ECHA (harmonized) JP-NITE	6.0	AU-SWA EU-ECHA (harmonized) JP-NITE	4.0	AU-SWA EU-ECHA (harmonized) JP-NITE	False
20392	131-17-9	6.0	AU-SWA EU-ECHA (harmonized) JP-NITE NZ-EPA	4.0	JP-NITE	4.0	AU-SWA EU-ECHA (harmonized) JP-NITE NZ-EPA	False
20398	39156-41-7	6.0	AU-SWA EU-ECHA (harmonized) JP-NITE	6.0	AU-SWA EU-ECHA (harmonized) JP-NITE	4.0	AU-SWA EU-ECHA (harmonized)	False
20399	538-41-0							False
20400	785-30-8							False
20401	137-09-7	6.0	JP-NITE NZ-EPA	6.0	JP-NITE NZ-EPA	3.0	JP-NITE	False
20402	95-80-7	3.0	JP-NITE NZ-EPA	6.0	AU-SWA EU-ECHA (harmonized) JP-NITE NZ-EPA	3.0	AU-SWA EU-ECHA (harmonized) JP-NITE NZ-EPA	False
20406	439-14-5	3.0	NZ-EPA	6.0	NZ-EPA	3.0	NZ-EPA	True
20407	333-41-5	3.0	JP-NITE NZ-EPA	4.0	JP-NITE NZ-EPA	3.0	NZ-EPA	False
20409	53-70-3	6.0	AU-SWA EU-ECHA (harmonized) JP-NITE	6.0	AU-SWA EU-ECHA (harmonized) JP-NITE	6.0	AU-SWA EU-ECHA (harmonized) JP-NITE	False
20410	262-12-4							False
20413	96-12-8	4.0	JP-NITE	2.0	JP-NITE	3.0	AU-SWA EU-ECHA (harmonized) JP-NITE	False
20415	106-93-4	3.0	AU-SWA EU-ECHA (harmonized) JP-NITE NZ-EPA	2.0	AU-SWA JP-NITE	3.0	AU-SWA EU-ECHA (harmonized) JP-NITE NZ-EPA	False
20419	1067-33-0	6.0	NZ-EPA	6.0	NZ-EPA	6.0	NZ-EPA	True
20420	23950-58-5	6.0	AU-SWA EU-ECHA (harmonized) JP-NITE NZ-EPA	6.0	AU-SWA EU-ECHA (harmonized) JP-NITE NZ-EPA	6.0	AU-SWA EU-ECHA (harmonized) JP-NITE NZ-EPA	False
20421	3883-43-0							False
20423	87-56-9	6.0	JP-NITE NZ-EPA	6.0	JP-NITE NZ-EPA	3.0	NZ-EPA	False
20424	02/09/2164							False
20425	117-80-6	6.0	AU-SWA EU-ECHA (harmonized) JP-NITE NZ-EPA	6.0	AU-SWA EU-ECHA (harmonized) JP-NITE NZ-EPA	3.0	JP-NITE	False
20426	99-30-9	6.0	NZ-EPA	6.0	NZ-EPA	4.0	NZ-EPA	True
20427	609-20-1							False
20428	79-43-6	3.0	JP-NITE	6.0	AU-SWA EU-ECHA (harmonized) JP-NITE NZ-EPA	5.0	JP-NITE	False
20430	95-50-1	5.0	NZ-EPA	3.0	JP-NITE NZ-EPA	4.0	AU-SWA EU-ECHA (harmonized) JP-NITE NZ-EPA	False
20431	106-46-7	6.0	AU-SWA EU-ECHA (harmonized) JP-NITE NZ-EPA	6.0	AU-SWA EU-ECHA (harmonized) JP-NITE NZ-EPA	5.0	JP-NITE NZ-EPA	False
20432	91-94-1	4.0	EU-ECHA (harmonized)	6.0	AU-SWA EU-ECHA (harmonized) JP-NITE	6.0	AU-SWA EU-ECHA (harmonized) JP-NITE	False
20433	612-83-9	6.0	AU-SWA JP-NITE	6.0	AU-SWA JP-NITE	5.0	JP-NITE	False
20434	110-57-6							False
20437	75-34-3	6.0	AU-SWA EU-ECHA (harmonized) JP-NITE NZ-EPA	4.0	JP-NITE	4.0	AU-SWA EU-ECHA (harmonized)	False
20438	107-06-2	5.0	JP-NITE NZ-EPA	3.0	AU-SWA JP-NITE NZ-EPA	4.0	AU-SWA EU-ECHA (harmonized) JP-NITE NZ-EPA	False
20439	120-83-2	3.0	AU-SWA EU-ECHA (harmonized) JP-NITE NZ-EPA	3.0	JP-NITE	3.0	NZ-EPA	False
20440	120-36-5	4.0	AU-SWA EU-ECHA (harmonized) NZ-EPA	4.0	NZ-EPA	4.0	AU-SWA EU-ECHA (harmonized) JP-NITE NZ-EPA	False
20441	6965-71-5							False
20442	94-75-7	5.0	JP-NITE	4.0	JP-NITE	3.0	NZ-EPA	False
20443	94-80-4	6.0	NZ-EPA	6.0	NZ-EPA	4.0	NZ-EPA	True
20445	94-11-1							False
20446	330-54-1	6.0	AU-SWA EU-ECHA (harmonized) JP-NITE NZ-EPA	6.0	AU-SWA EU-ECHA (harmonized) JP-NITE NZ-EPA	4.0	AU-SWA EU-ECHA (harmonized) NZ-EPA	False
20447	97-16-5							False
20448	78-87-5	6.0	AU-SWA EU-ECHA (harmonized) JP-NITE NZ-EPA	3.0	NZ-EPA	4.0	AU-SWA EU-ECHA (harmonized) JP-NITE NZ-EPA	False
20449	62-73-7	2.0	JP-NITE NZ-EPA	1.0	JP-NITE	2.0	NZ-EPA	False
20450	115-32-2	4.0	AU-SWA EU-ECHA (harmonized) NZ-EPA	6.0	AU-SWA EU-ECHA (harmonized) JP-NITE NZ-EPA	4.0	AU-SWA EU-ECHA (harmonized) JP-NITE NZ-EPA	False
20451	1212-29-9							False
20452	81-21-0							False
20453	60-57-1	1.0	AU-SWA EU-ECHA (harmonized) JP-NITE	1.0	JP-NITE	1.0	JP-NITE	False
20458	2921-88-2	2.0	NZ-EPA	4.0	NZ-EPA	3.0	AU-SWA EU-ECHA (harmonized) JP-NITE NZ-EPA	False
20459	685-91-6	6.0	NZ-EPA	6.0	NZ-EPA	4.0	NZ-EPA	True
20462	111-46-6	6.0	AU-SWA EU-ECHA (harmonized) JP-NITE NZ-EPA	6.0	AU-SWA EU-ECHA (harmonized) JP-NITE NZ-EPA	4.0	AU-SWA EU-ECHA (harmonized)	False
20463	617-84-5	6.0	NZ-EPA	6.0	NZ-EPA	6.0	NZ-EPA	True
20464	141-05-9	6.0	NZ-EPA	5.0	NZ-EPA	6.0	NZ-EPA	True
20465	56-53-1	6.0	JP-NITE NZ-EPA	6.0	JP-NITE NZ-EPA	4.0	NZ-EPA	False
20466	105-55-5	6.0	JP-NITE NZ-EPA	6.0	JP-NITE NZ-EPA	4.0	JP-NITE NZ-EPA	False
20468	628-36-4							False
20469	21626-89-1							False
20470	101-90-6	4.0	AU-SWA EU-ECHA (harmonized) NZ-EPA	6.0	AU-SWA EU-ECHA (harmonized) JP-NITE NZ-EPA	4.0	AU-SWA EU-ECHA (harmonized) NZ-EPA	False
20474	119-84-6	6.0	NZ-EPA	6.0	NZ-EPA	4.0	NZ-EPA	True
20478	695-53-4							False
20479	60-51-5	3.0	AU-SWA JP-NITE	4.0	AU-SWA	2.0	AU-SWA	False
20480	828-00-2	6.0	JP-NITE	6.0	JP-NITE	6.0	JP-NITE	True
20483	54150-69-5							False
20484	91-93-0							False
20485	20325-40-0	6.0	EU-ECHA (notifications)	6.0	EU-ECHA (notifications)	4.0	EU-ECHA (notifications)	False
20491	60-11-7	6.0	JP-NITE NZ-EPA	6.0	JP-NITE NZ-EPA	3.0	JP-NITE NZ-EPA	False
20493	868-85-9	3.0	JP-NITE	6.0	JP-NITE	6.0	JP-NITE	True
20494	756-79-6	6.0	JP-NITE	6.0	JP-NITE	6.0	JP-NITE	True
20497	551-92-8	6.0	NZ-EPA	6.0	NZ-EPA	4.0	NZ-EPA	True
20498	120-61-6	6.0	JP-NITE	6.0	JP-NITE	5.0	JP-NITE	True
20499	127-19-5	3.0	NZ-EPA	3.0	JP-NITE	5.0	JP-NITE NZ-EPA	False
20501	1095-90-5	6.0	NZ-EPA	6.0	NZ-EPA	3.0	NZ-EPA	True
20504	58-15-1							False
20505	108-01-0	4.0	AU-SWA EU-ECHA (harmonized) NZ-EPA	3.0	JP-NITE NZ-EPA	4.0	AU-SWA EU-ECHA (harmonized) NZ-EPA	False
20507	121-69-7	3.0	AU-SWA EU-ECHA (harmonized) NZ-EPA	3.0	AU-SWA EU-ECHA (harmonized) NZ-EPA	3.0	AU-SWA EU-ECHA (harmonized) NZ-EPA	False
20508	75-60-5							False
20509	24448-94-0							False
20510	57-97-6							False
20511	612-82-8	6.0	AU-SWA EU-ECHA (harmonized) JP-NITE	6.0	AU-SWA EU-ECHA (harmonized) JP-NITE	4.0	AU-SWA EU-ECHA (harmonized)	False
20512	79-44-7	6.0	AU-SWA EU-ECHA (harmonized) JP-NITE NZ-EPA	2.0	JP-NITE	3.0	NZ-EPA	False
20513	598-64-1							False
20515	68-12-2	4.0	EU-ECHA (harmonized) NZ-EPA	3.0	JP-NITE	4.0	NZ-EPA	False
20516	57-14-7	4.0	JP-NITE	2.0	JP-NITE	3.0	AU-SWA EU-ECHA (harmonized) JP-NITE NZ-EPA	False
20517	306-37-6	6.0	NZ-EPA	6.0	NZ-EPA	3.0	NZ-EPA	True
20520	513-37-1	6.0	JP-NITE NZ-EPA	1.0	JP-NITE	3.0	JP-NITE	False
20523	51-28-5	1.0	JP-NITE	2.0	NZ-EPA	2.0	JP-NITE NZ-EPA	False
20527	140-79-4							False
20528	606-20-2	3.0	AU-SWA EU-ECHA (harmonized)	3.0	AU-SWA EU-ECHA (harmonized)	3.0	AU-SWA EU-ECHA (harmonized) JP-NITE	False
20529	121-14-2	3.0	AU-SWA EU-ECHA (harmonized)	3.0	AU-SWA EU-ECHA (harmonized)	3.0	AU-SWA EU-ECHA (harmonized)	False
20533	123-91-1	5.0	JP-NITE	3.0	JP-NITE	4.0	NZ-EPA	False
20535	971-15-3	6.0	EU-ECHA (notifications)	6.0	EU-ECHA (notifications)	6.0	EU-ECHA (notifications)	False
20537	147-24-0	6.0	JP-NITE NZ-EPA	6.0	JP-NITE NZ-EPA	4.0	JP-NITE NZ-EPA	False
20538	74-31-7	6.0	AU-SWA EU-ECHA (harmonized) JP-NITE NZ-EPA	6.0	AU-SWA EU-ECHA (harmonized) JP-NITE NZ-EPA	6.0	AU-SWA EU-ECHA (harmonized) JP-NITE NZ-EPA	False
20539	86-29-3							False
20540	102-09-0	6.0	JP-NITE NZ-EPA	6.0	JP-NITE NZ-EPA	4.0	JP-NITE NZ-EPA	False
20541	57-41-0	6.0	JP-NITE NZ-EPA	6.0	JP-NITE NZ-EPA	4.0	JP-NITE NZ-EPA	False
20543	68-89-3							False
20545	142-46-1							False
20546	79-40-3	6.0	NZ-EPA	6.0	NZ-EPA	4.0	NZ-EPA	True
20548	03/10/2439	6.0	AU-SWA EU-ECHA (harmonized) JP-NITE NZ-EPA	2.0	JP-NITE NZ-EPA	4.0	AU-SWA EU-ECHA (harmonized) JP-NITE NZ-EPA	False
20550	62-31-7							False
20552	562-10-7							False
20557	476-66-4							False
20558	316-42-7	6.0	NZ-EPA	6.0	NZ-EPA	1.0	NZ-EPA	True
20560	115-29-7	2.0	NZ-EPA	1.0	JP-NITE NZ-EPA	2.0	AU-SWA EU-ECHA (harmonized) JP-NITE NZ-EPA	False
20561	72-20-8	1.0	JP-NITE	6.0	AU-SWA EU-ECHA (harmonized) JP-NITE	2.0	AU-SWA EU-ECHA (harmonized) JP-NITE	False
20562	13838-16-9	6.0	JP-NITE	4.0	JP-NITE	6.0	JP-NITE	True
20566	106-89-8	3.0	AU-SWA EU-ECHA (harmonized) JP-NITE NZ-EPA	2.0	JP-NITE NZ-EPA	2.0	NZ-EPA	False
20569	106-88-7	4.0	AU-SWA EU-ECHA (harmonized) JP-NITE NZ-EPA	4.0	AU-SWA EU-ECHA (harmonized) NZ-EPA	4.0	AU-SWA EU-ECHA (harmonized) JP-NITE NZ-EPA	False
20570	6381-77-7	6.0	EU-ECHA (notifications)	6.0	EU-ECHA (notifications)	6.0	EU-ECHA (notifications)	False
20572	29975-16-4							False
20573	50-28-2	6.0	NZ-EPA	6.0	NZ-EPA	6.0	NZ-EPA	True
20575	140-67-0							False
20576	57-63-6	6.0	NZ-EPA	6.0	NZ-EPA	4.0	NZ-EPA	True
20577	536-33-4							False
20580	150-69-6							False
20581	938-73-8							False
20582	91-53-2	6.0	AU-SWA EU-ECHA (harmonized) JP-NITE NZ-EPA	6.0	AU-SWA EU-ECHA (harmonized) JP-NITE NZ-EPA	4.0	AU-SWA EU-ECHA (harmonized) JP-NITE NZ-EPA	False
20583	140-88-5	3.0	NZ-EPA	3.0	JP-NITE NZ-EPA	4.0	AU-SWA EU-ECHA (harmonized) JP-NITE NZ-EPA	False
20584	64-17-5	6.0	AU-SWA EU-ECHA (harmonized) JP-NITE NZ-EPA	6.0	AU-SWA EU-ECHA (harmonized) JP-NITE NZ-EPA	6.0	AU-SWA EU-ECHA (harmonized) JP-NITE NZ-EPA	False
20587	105-36-2	1.0	AU-SWA EU-ECHA (harmonized) NZ-EPA	2.0	AU-SWA EU-ECHA (harmonized) NZ-EPA	2.0	AU-SWA EU-ECHA (harmonized) NZ-EPA	False
20589	72-56-0							False
20591	77-83-8	6.0	EU-ECHA (notifications)	6.0	EU-ECHA (notifications)	6.0	EU-ECHA (notifications)	False
20593	759-73-9	6.0	JP-NITE	6.0	JP-NITE	3.0	JP-NITE	True
20596	100-41-4	6.0	AU-SWA EU-ECHA (harmonized) JP-NITE NZ-EPA	4.0	AU-SWA EU-ECHA (harmonized) JP-NITE NZ-EPA	5.0	JP-NITE NZ-EPA	False
20597	107-21-1	6.0	AU-SWA EU-ECHA (harmonized) JP-NITE NZ-EPA	4.0	JP-NITE	4.0	AU-SWA EU-ECHA (harmonized) NZ-EPA	False
20598	1072-53-3							False
20601	96-45-7	6.0	AU-SWA EU-ECHA (harmonized) JP-NITE NZ-EPA	6.0	AU-SWA EU-ECHA (harmonized) JP-NITE NZ-EPA	4.0	AU-SWA EU-ECHA (harmonized) JP-NITE NZ-EPA	False
20602	120-93-4	6.0	EU-ECHA (notifications)	6.0	EU-ECHA (notifications)	6.0	EU-ECHA (notifications)	False
20603	142-59-6	6.0	AU-SWA EU-ECHA (harmonized)	6.0	AU-SWA EU-ECHA (harmonized)	4.0	AU-SWA EU-ECHA (harmonized)	False
20604	106-87-6	2.0	NZ-EPA	3.0	AU-SWA EU-ECHA (harmonized) JP-NITE NZ-EPA	3.0	AU-SWA EU-ECHA (harmonized)	False
20605	104-76-7	4.0	JP-NITE NZ-EPA	4.0	AU-SWA NZ-EPA	4.0	NZ-EPA	False
20606	103-23-1	6.0	JP-NITE NZ-EPA	6.0	JP-NITE NZ-EPA	6.0	JP-NITE NZ-EPA	False
20607	117-81-7	6.0	AU-SWA EU-ECHA (harmonized) JP-NITE NZ-EPA	6.0	AU-SWA EU-ECHA (harmonized) JP-NITE NZ-EPA	6.0	AU-SWA EU-ECHA (harmonized) JP-NITE NZ-EPA	False
20612	90-49-3							False
20614	297-76-7							False
20615	41340-25-4							False
20616	470-82-6	6.0	JP-NITE NZ-EPA	6.0	JP-NITE NZ-EPA	5.0	NZ-EPA	False
20617	97-53-0	6.0	JP-NITE NZ-EPA	6.0	JP-NITE NZ-EPA	4.0	JP-NITE NZ-EPA	False
20618	102676-31-3							False
20620	55-38-9	3.0	NZ-EPA	2.0	NZ-EPA	4.0	AU-SWA EU-ECHA (harmonized) JP-NITE NZ-EPA	False
20621	51630-58-1	4.0	NZ-EPA	4.0	JP-NITE NZ-EPA	4.0	JP-NITE NZ-EPA	False
20622	7705-08-0	6.0	JP-NITE NZ-EPA	6.0	JP-NITE NZ-EPA	4.0	JP-NITE NZ-EPA	False
20624	14484-64-1	6.0	AU-SWA EU-ECHA (harmonized) JP-NITE	2.0	JP-NITE	6.0	AU-SWA EU-ECHA (harmonized) JP-NITE	False
20625	98319-26-7							False
20626	54143-56-5							False
20627	86386-73-4							False
20628	2164-17-2							False
20629	363-17-7							False
20631	324-93-6							False
20634	51-21-8	6.0	JP-NITE NZ-EPA	6.0	JP-NITE NZ-EPA	3.0	JP-NITE NZ-EPA	False
20635	56296-78-7							False
20636	93957-54-1							False
20646	110-00-9	6.0	AU-SWA EU-ECHA (harmonized) JP-NITE NZ-EPA	1.0	NZ-EPA	4.0	AU-SWA EU-ECHA (harmonized) NZ-EPA	False
20647	98-01-1	3.0	AU-SWA JP-NITE	2.0	JP-NITE NZ-EPA	2.0	NZ-EPA	False
20648	54-31-9	6.0	NZ-EPA	6.0	NZ-EPA	3.0	NZ-EPA	True
20650	149-91-7	6.0	NZ-EPA	6.0	NZ-EPA	6.0	NZ-EPA	True
20652	25812-30-0	6.0	NZ-EPA	6.0	NZ-EPA	5.0	NZ-EPA	True
20653	548-62-9	6.0	EU-ECHA (harmonized) JP-NITE NZ-EPA	6.0	EU-ECHA (harmonized) JP-NITE NZ-EPA	3.0	NZ-EPA	False
20654	105-87-3	6.0	EU-ECHA (notifications)	6.0	EU-ECHA (notifications)	6.0	EU-ECHA (notifications)	False
20656	77-06-5	6.0	NZ-EPA	6.0	NZ-EPA	6.0	NZ-EPA	True
20659	56-86-0	6.0	EU-ECHA (notifications)	6.0	EU-ECHA (notifications)	6.0	EU-ECHA (notifications)	False
20663	56-81-5	6.0	EU-ECHA (notifications)	6.0	EU-ECHA (notifications)	6.0	EU-ECHA (notifications)	False
20664	96-24-2	4.0	JP-NITE	2.0	JP-NITE	3.0	JP-NITE NZ-EPA	False
20666	556-52-5	3.0	NZ-EPA	3.0	AU-SWA EU-ECHA (harmonized) JP-NITE NZ-EPA	3.0	NZ-EPA	False
20667	56-40-6	6.0	NZ-EPA	6.0	NZ-EPA	5.0	NZ-EPA	True
20668	3741-38-6							False
20669	471-53-4							False
20671	4680-78-8							False
20673	2353-45-9							False
20674	126-07-8	6.0	JP-NITE NZ-EPA	6.0	JP-NITE NZ-EPA	6.0	JP-NITE NZ-EPA	False
20678	517-28-2	3.0	NZ-EPA	3.0	NZ-EPA	3.0	NZ-EPA	True
20679	76-44-8	2.0	JP-NITE	6.0	AU-SWA EU-ECHA (harmonized) JP-NITE	3.0	AU-SWA EU-ECHA (harmonized) JP-NITE	False
20680	1121-92-2							False
20681	111-68-2	6.0	NZ-EPA	6.0	NZ-EPA	6.0	NZ-EPA	True
20682	118-74-1	6.0	AU-SWA EU-ECHA (harmonized) JP-NITE	4.0	JP-NITE	5.0	JP-NITE	False
20683	87-68-3	4.0	JP-NITE	1.0	JP-NITE	3.0	JP-NITE	True
20684	319-84-6							False
20685	319-85-7							False
20686	58-89-9	2.0	JP-NITE	4.0	AU-SWA EU-ECHA (harmonized) JP-NITE	3.0	AU-SWA EU-ECHA (harmonized) JP-NITE	False
20687	608-73-1	3.0	JP-NITE	3.0	JP-NITE	3.0	JP-NITE	True
20688	77-47-4	3.0	AU-SWA EU-ECHA (harmonized) JP-NITE	1.0	JP-NITE	4.0	AU-SWA EU-ECHA (harmonized) JP-NITE	False
20689	67-72-1	6.0	JP-NITE	6.0	JP-NITE	5.0	JP-NITE	True
20690	70-30-4	3.0	AU-SWA EU-ECHA (harmonized)	6.0	AU-SWA EU-ECHA (harmonized) JP-NITE	3.0	AU-SWA EU-ECHA (harmonized) JP-NITE	False
20692	100-97-0	6.0	AU-SWA EU-ECHA (harmonized) JP-NITE NZ-EPA	6.0	AU-SWA EU-ECHA (harmonized) JP-NITE NZ-EPA	4.0	NZ-EPA	False
20694	680-31-9	5.0	JP-NITE	6.0	AU-SWA EU-ECHA (harmonized) JP-NITE NZ-EPA	5.0	JP-NITE	False
20696	628-02-4							False
20697	148081-72-5							False
20699	136-77-6	6.0	NZ-EPA	6.0	NZ-EPA	4.0	NZ-EPA	True
20700	645-35-2							False
20703	10034-93-2	3.0	AU-SWA NZ-EPA	3.0	AU-SWA NZ-EPA	3.0	AU-SWA NZ-EPA	False
20704	26049-71-8							False
20706	26049-70-7							False
20707	34176-52-8							False
20708	619-67-0							False
20709	24589-77-3							False
20710	122-66-7	6.0	AU-SWA EU-ECHA (harmonized) JP-NITE	6.0	AU-SWA EU-ECHA (harmonized) JP-NITE	3.0	JP-NITE	False
20713	58-93-5	6.0	NZ-EPA	6.0	NZ-EPA	4.0	NZ-EPA	True
20714	50-23-7	6.0	EU-ECHA (notifications)	6.0	EU-ECHA (notifications)	6.0	EU-ECHA (notifications)	False
20716	123-31-9	6.0	AU-SWA EU-ECHA (harmonized) JP-NITE NZ-EPA	6.0	AU-SWA EU-ECHA (harmonized) JP-NITE NZ-EPA	2.0	NZ-EPA	False
20717	103-16-2	6.0	AU-SWA EU-ECHA (harmonized)	6.0	AU-SWA EU-ECHA (harmonized)	6.0	AU-SWA EU-ECHA (harmonized)	False
20721	1083-57-4							False
20728	109-84-2	6.0	JP-NITE	6.0	JP-NITE	3.0	JP-NITE	True
20730	148-24-3	3.0	JP-NITE	6.0	JP-NITE NZ-EPA	4.0	JP-NITE NZ-EPA	False
20732	15687-27-1	6.0	JP-NITE NZ-EPA	6.0	JP-NITE NZ-EPA	4.0	JP-NITE NZ-EPA	False
20733	21416-67-1							False
20737	120-72-9	3.0	JP-NITE NZ-EPA	6.0	JP-NITE NZ-EPA	4.0	JP-NITE NZ-EPA	False
20738	87-51-4							False
20740	53-86-1	6.0	NZ-EPA	6.0	NZ-EPA	1.0	NZ-EPA	True
20742	144-48-9	6.0	NZ-EPA	6.0	NZ-EPA	6.0	NZ-EPA	True
20743	75-47-8	4.0	JP-NITE NZ-EPA	4.0	JP-NITE NZ-EPA	4.0	JP-NITE NZ-EPA	False
20745	76180-96-6							False
20749	03/02/4247							False
20750	542-56-3	6.0	AU-SWA EU-ECHA (harmonized) JP-NITE	3.0	JP-NITE	4.0	AU-SWA EU-ECHA (harmonized) JP-NITE	False
20752	26675-46-7	6.0	NZ-EPA	6.0	NZ-EPA	6.0	NZ-EPA	True
20753	64519-82-0							False
20755	54-85-3	6.0	JP-NITE NZ-EPA	6.0	JP-NITE NZ-EPA	4.0	JP-NITE NZ-EPA	False
20756	1453-82-3							False
20757	55-22-1	6.0	NZ-EPA	6.0	NZ-EPA	6.0	NZ-EPA	True
20759	78-59-1	4.0	AU-SWA EU-ECHA (harmonized) JP-NITE NZ-EPA	5.0	JP-NITE	4.0	AU-SWA EU-ECHA (harmonized) JP-NITE NZ-EPA	False
20760	3778-73-2							False
20761	78-79-5	6.0	AU-SWA EU-ECHA (harmonized) JP-NITE NZ-EPA	6.0	AU-SWA EU-ECHA (harmonized) JP-NITE NZ-EPA	5.0	JP-NITE NZ-EPA	False
20762	67-63-0	5.0	JP-NITE	6.0	AU-SWA EU-ECHA (harmonized) JP-NITE NZ-EPA	5.0	JP-NITE NZ-EPA	False
20764	101-21-3	6.0	AU-SWA EU-ECHA (harmonized) NZ-EPA	6.0	AU-SWA EU-ECHA (harmonized) NZ-EPA	5.0	NZ-EPA	False
20766	122-42-9	6.0	NZ-EPA	6.0	NZ-EPA	5.0	NZ-EPA	True
20767	120-58-1	6.0	NZ-EPA	6.0	NZ-EPA	4.0	NZ-EPA	True
20768	520-18-3							False
20770	143-50-0	3.0	AU-SWA EU-ECHA (harmonized) JP-NITE	6.0	AU-SWA EU-ECHA (harmonized) JP-NITE	3.0	AU-SWA EU-ECHA (harmonized) JP-NITE	False
20771	22071-15-4	6.0	NZ-EPA	3.0	NZ-EPA	3.0	NZ-EPA	True
20777	27912-14-7							False
20778	5989-27-5	6.0	AU-SWA EU-ECHA (harmonized) JP-NITE NZ-EPA	6.0	AU-SWA EU-ECHA (harmonized) JP-NITE NZ-EPA	5.0	NZ-EPA	False
20779	434-13-9							False
20782	50264-69-2							False
20784	75330-75-5	6.0	EU-ECHA (notifications)	6.0	EU-ECHA (notifications)	4.0	EU-ECHA (notifications)	False
20789	7791-18-6							False
20790	1634-78-2							False
20791	121-75-5	5.0	NZ-EPA	5.0	NZ-EPA	4.0	AU-SWA EU-ECHA (harmonized) JP-NITE NZ-EPA	False
20792	123-33-1	6.0	NZ-EPA	6.0	NZ-EPA	6.0	NZ-EPA	True
20794	12427-38-2	6.0	AU-SWA EU-ECHA (harmonized) JP-NITE	4.0	AU-SWA EU-ECHA (harmonized)	6.0	AU-SWA EU-ECHA (harmonized) JP-NITE	False
20796	89226-75-5							False
20802	108-78-1	6.0	EU-ECHA (notifications)	6.0	EU-ECHA (notifications)	6.0	EU-ECHA (notifications)	False
20803	71125-38-7	6.0	AU-SWA	6.0	AU-SWA	6.0	AU-SWA	True
20804	148-82-3	6.0	JP-NITE	6.0	JP-NITE	2.0	JP-NITE	True
20805	89-78-1	6.0	NZ-EPA	6.0	NZ-EPA	5.0	NZ-EPA	True
20807	149-30-4	6.0	AU-SWA EU-ECHA (harmonized) JP-NITE NZ-EPA	6.0	AU-SWA EU-ECHA (harmonized) JP-NITE NZ-EPA	6.0	AU-SWA EU-ECHA (harmonized) JP-NITE NZ-EPA	False
20809	19767-45-4							False
20810	50-44-2	6.0	JP-NITE	6.0	JP-NITE	3.0	JP-NITE	True
20811	7487-94-7	1.0	JP-NITE	6.0	AU-SWA EU-ECHA (harmonized) JP-NITE NZ-EPA	2.0	AU-SWA EU-ECHA (harmonized) JP-NITE NZ-EPA	False
20813	115-09-3							False
20814	72-33-3							False
20815	57-39-6							False
20818	135-23-9							False
20819	950-37-8	4.0	AU-SWA EU-ECHA (harmonized)	2.0	JP-NITE	2.0	AU-SWA EU-ECHA (harmonized) JP-NITE	False
20820	60-56-0							False
20821	59-51-8	6.0	NZ-EPA	5.0	NZ-EPA	6.0	NZ-EPA	True
20822	59-05-2							False
20825	5834-17-3							False
20826	934-00-9	6.0	NZ-EPA	6.0	NZ-EPA	6.0	NZ-EPA	True
20827	72-43-5	6.0	JP-NITE	6.0	JP-NITE	5.0	JP-NITE	True
20828	150-76-5	6.0	AU-SWA EU-ECHA (harmonized) JP-NITE NZ-EPA	6.0	AU-SWA EU-ECHA (harmonized) JP-NITE NZ-EPA	4.0	AU-SWA EU-ECHA (harmonized) JP-NITE NZ-EPA	False
20829	1701-77-5							False
20830	298-81-7	6.0	JP-NITE	6.0	JP-NITE	4.0	JP-NITE	True
20833	1634-04-4	6.0	AU-SWA EU-ECHA (harmonized) JP-NITE NZ-EPA	6.0	AU-SWA EU-ECHA (harmonized) JP-NITE NZ-EPA	5.0	JP-NITE	False
20834	598-55-0	6.0	EU-ECHA (notifications)	6.0	EU-ECHA (notifications)	6.0	EU-ECHA (notifications)	False
20835	6294-89-9							False
20838	55-80-1							False
20841	11013-97-1							False
20843	112-63-0							False
20844	80-62-6	6.0	AU-SWA EU-ECHA (harmonized) JP-NITE NZ-EPA	4.0	NZ-EPA	5.0	NZ-EPA	False
20845	66-27-3	6.0	JP-NITE NZ-EPA	6.0	JP-NITE NZ-EPA	3.0	JP-NITE	False
20846	70-25-7	6.0	AU-SWA EU-ECHA (harmonized) JP-NITE NZ-EPA	4.0	AU-SWA EU-ECHA (harmonized) NZ-EPA	4.0	JP-NITE	False
20847	129-15-7	6.0	JP-NITE	6.0	JP-NITE	6.0	JP-NITE	True
20855	298-00-0	1.0	NZ-EPA	2.0	AU-SWA EU-ECHA (harmonized) JP-NITE NZ-EPA	1.0	NZ-EPA	False
20856	872-50-4	6.0	AU-SWA EU-ECHA (harmonized) JP-NITE NZ-EPA	6.0	AU-SWA EU-ECHA (harmonized) JP-NITE NZ-EPA	5.0	NZ-EPA	False
20857	443-72-1							False
20859	98-85-1	6.0	NZ-EPA	6.0	NZ-EPA	4.0	NZ-EPA	True
20861	452-86-8	6.0	NZ-EPA	6.0	NZ-EPA	6.0	NZ-EPA	True
20862	56-49-5							False
20863	41372-08-1	6.0	NZ-EPA	6.0	NZ-EPA	4.0	NZ-EPA	True
20865	101-14-4	6.0	AU-SWA EU-ECHA (harmonized) JP-NITE NZ-EPA	6.0	AU-SWA EU-ECHA (harmonized) JP-NITE NZ-EPA	4.0	AU-SWA EU-ECHA (harmonized) JP-NITE NZ-EPA	False
20867	838-88-0	6.0	AU-SWA EU-ECHA (harmonized) JP-NITE	6.0	AU-SWA EU-ECHA (harmonized) JP-NITE	4.0	AU-SWA EU-ECHA (harmonized) JP-NITE	False
20868	75-09-2	6.0	AU-SWA EU-ECHA (harmonized) JP-NITE NZ-EPA	6.0	AU-SWA EU-ECHA (harmonized) JP-NITE NZ-EPA	4.0	JP-NITE NZ-EPA	False
20869	101-61-1	6.0	AU-SWA EU-ECHA (harmonized) JP-NITE NZ-EPA	6.0	AU-SWA EU-ECHA (harmonized) JP-NITE NZ-EPA	5.0	JP-NITE	False
20870	119-47-1	6.0	NZ-EPA	6.0	NZ-EPA	6.0	NZ-EPA	True
20875	302-15-8							False
20876	95-71-6	6.0	NZ-EPA	6.0	NZ-EPA	3.0	NZ-EPA	True
20877	90-12-0	6.0	JP-NITE NZ-EPA	6.0	JP-NITE NZ-EPA	4.0	JP-NITE NZ-EPA	False
20878	91-57-6	6.0	JP-NITE NZ-EPA	6.0	JP-NITE NZ-EPA	4.0	JP-NITE NZ-EPA	False
20880	76014-81-8							False
20881	64091-91-4							False
20886	298-59-9	6.0	NZ-EPA	6.0	NZ-EPA	3.0	NZ-EPA	True
20887	91-62-3	6.0	NZ-EPA	6.0	NZ-EPA	4.0	NZ-EPA	True
20888	611-32-5							False
20889	622-97-9	6.0	NZ-EPA	6.0	NZ-EPA	6.0	NZ-EPA	True
20890	56-04-2	6.0	JP-NITE NZ-EPA	6.0	JP-NITE NZ-EPA	4.0	JP-NITE NZ-EPA	False
20892	443-48-1	6.0	NZ-EPA	6.0	NZ-EPA	5.0	NZ-EPA	True
20893	315-18-4	4.0	AU-SWA EU-ECHA (harmonized)	6.0	AU-SWA EU-ECHA (harmonized)	2.0	AU-SWA EU-ECHA (harmonized)	False
20894	90-94-8	6.0	AU-SWA EU-ECHA (harmonized) JP-NITE NZ-EPA	6.0	AU-SWA EU-ECHA (harmonized) JP-NITE NZ-EPA	6.0	AU-SWA EU-ECHA (harmonized) JP-NITE NZ-EPA	False
20895	2385-85-5	4.0	AU-SWA EU-ECHA (harmonized) JP-NITE	6.0	AU-SWA EU-ECHA (harmonized) JP-NITE	4.0	AU-SWA EU-ECHA (harmonized) JP-NITE	False
20897	59122-46-2							False
20898	50-07-7							False
20899	1313-27-5	6.0	AU-SWA EU-ECHA (harmonized) JP-NITE NZ-EPA	6.0	AU-SWA EU-ECHA (harmonized) JP-NITE NZ-EPA	3.0	JP-NITE	False
20901	79-11-8	2.0	JP-NITE	2.0	JP-NITE	2.0	NZ-EPA	False
20902	315-22-0							False
20910	55-98-1	6.0	JP-NITE	6.0	JP-NITE	3.0	JP-NITE	True
20911	3771-19-5							False
20912	389-08-2	6.0	NZ-EPA	6.0	NZ-EPA	4.0	NZ-EPA	True
20913	91-20-3	4.0	NZ-EPA	6.0	AU-SWA EU-ECHA (harmonized) JP-NITE NZ-EPA	4.0	AU-SWA EU-ECHA (harmonized) JP-NITE NZ-EPA	False
20914	86-86-2							False
20915	86-87-3	6.0	NZ-EPA	6.0	NZ-EPA	4.0	NZ-EPA	True
20916	2243-62-1	6.0	AU-SWA EU-ECHA (harmonized) JP-NITE	6.0	AU-SWA EU-ECHA (harmonized) JP-NITE	4.0	JP-NITE	False
20917	1465-25-4	6.0	NZ-EPA	6.0	NZ-EPA	6.0	NZ-EPA	True
20918	93-46-9							False
20919	86-88-4	6.0	AU-SWA EU-ECHA (harmonized) JP-NITE	6.0	AU-SWA EU-ECHA (harmonized) JP-NITE	2.0	AU-SWA EU-ECHA (harmonized) JP-NITE	False
20920	134-32-7	3.0	JP-NITE	6.0	AU-SWA EU-ECHA (harmonized) JP-NITE NZ-EPA	4.0	AU-SWA EU-ECHA (harmonized) JP-NITE NZ-EPA	False
20921	91-59-8	6.0	AU-SWA EU-ECHA (harmonized) JP-NITE	6.0	AU-SWA EU-ECHA (harmonized) JP-NITE	4.0	AU-SWA EU-ECHA (harmonized)	False
20922	81-16-3							False
20923	77191-36-7							False
20927	13927-77-0	6.0	JP-NITE	6.0	JP-NITE	6.0	JP-NITE	True
20928	10101-97-0	6.0	JP-NITE NZ-EPA	6.0	JP-NITE NZ-EPA	3.0	JP-NITE	False
20929	98-92-0	6.0	NZ-EPA	6.0	NZ-EPA	5.0	NZ-EPA	True
20930	54-11-5	1.0	AU-SWA EU-ECHA (harmonized) JP-NITE	6.0	AU-SWA EU-ECHA (harmonized) JP-NITE NZ-EPA	1.0	JP-NITE	False
20932	59-67-6	6.0	NZ-EPA	6.0	NZ-EPA	5.0	NZ-EPA	True
20933	553-53-7							False
20937	7631-99-4	6.0	JP-NITE NZ-EPA	6.0	JP-NITE NZ-EPA	4.0	JP-NITE NZ-EPA	False
20939	139-13-9	6.0	JP-NITE NZ-EPA	6.0	JP-NITE NZ-EPA	4.0	JP-NITE NZ-EPA	False
20941	7632-00-0	6.0	AU-SWA EU-ECHA (harmonized) JP-NITE NZ-EPA	1.0	JP-NITE	3.0	AU-SWA EU-ECHA (harmonized) JP-NITE NZ-EPA	False
20943	99-59-2	6.0	EU-ECHA (notifications)	6.0	EU-ECHA (notifications)	6.0	EU-ECHA (notifications)	False
20944	59-87-0	6.0	NZ-EPA	6.0	NZ-EPA	4.0	NZ-EPA	True
20946	92-55-7	4.0	EU-ECHA (notifications)	4.0	EU-ECHA (notifications)	4.0	EU-ECHA (notifications)	False
20948	2122-86-3							False
20956	121-19-7	6.0	NZ-EPA	6.0	NZ-EPA	3.0	NZ-EPA	True
20957	5307-14-2	6.0	NZ-EPA	6.0	NZ-EPA	4.0	NZ-EPA	True
20958	99-56-9	6.0	NZ-EPA	6.0	NZ-EPA	4.0	NZ-EPA	True
20959	99-55-8	3.0	AU-SWA EU-ECHA (harmonized)	3.0	AU-SWA EU-ECHA (harmonized)	3.0	AU-SWA EU-ECHA (harmonized)	False
20960	602-87-9	6.0	AU-SWA EU-ECHA (harmonized) JP-NITE	6.0	AU-SWA EU-ECHA (harmonized) JP-NITE	6.0	AU-SWA EU-ECHA (harmonized) JP-NITE	False
20961	100-01-6	2.0	NZ-EPA	2.0	NZ-EPA	2.0	NZ-EPA	False
20962	91-23-6	6.0	AU-SWA EU-ECHA (harmonized) JP-NITE NZ-EPA	6.0	AU-SWA EU-ECHA (harmonized) JP-NITE NZ-EPA	4.0	AU-SWA EU-ECHA (harmonized) JP-NITE NZ-EPA	False
20963	619-17-0							False
20964	98-95-3	3.0	AU-SWA EU-ECHA (harmonized) JP-NITE NZ-EPA	3.0	AU-SWA EU-ECHA (harmonized) NZ-EPA	3.0	AU-SWA EU-ECHA (harmonized) NZ-EPA	False
20965	94-52-0							False
20966	62-23-7	6.0	JP-NITE NZ-EPA	6.0	JP-NITE NZ-EPA	4.0	JP-NITE NZ-EPA	False
20967	627-05-4							False
20969	79-24-3	6.0	AU-SWA EU-ECHA (harmonized) JP-NITE NZ-EPA	4.0	AU-SWA EU-ECHA (harmonized) JP-NITE NZ-EPA	4.0	AU-SWA EU-ECHA (harmonized) JP-NITE NZ-EPA	False
20970	1836-75-5	5.0	JP-NITE	6.0	AU-SWA EU-ECHA (harmonized) JP-NITE NZ-EPA	4.0	AU-SWA EU-ECHA (harmonized) JP-NITE NZ-EPA	False
20971	607-57-8	6.0	JP-NITE NZ-EPA	6.0	JP-NITE NZ-EPA	4.0	JP-NITE	False
20972	67-20-9							False
20976	126-85-2	6.0	JP-NITE	6.0	JP-NITE	6.0	JP-NITE	True
20977	75-52-5	6.0	AU-SWA EU-ECHA (harmonized) JP-NITE NZ-EPA	4.0	NZ-EPA	4.0	AU-SWA EU-ECHA (harmonized) JP-NITE NZ-EPA	False
20978	86-57-7	6.0	NZ-EPA	6.0	NZ-EPA	3.0	NZ-EPA	True
20980	108-03-2	4.0	AU-SWA EU-ECHA (harmonized)	3.0	JP-NITE	4.0	AU-SWA EU-ECHA (harmonized) JP-NITE	False
20981	79-46-9	6.0	AU-SWA EU-ECHA (harmonized) JP-NITE NZ-EPA	2.0	JP-NITE	3.0	NZ-EPA	False
20982	504-88-1							False
20983	5522-43-0	6.0	JP-NITE	6.0	JP-NITE	6.0	JP-NITE	True
20984	613-50-3							False
20985	607-35-2							False
21002	943-41-9							False
21006	684-93-5	6.0	JP-NITE	6.0	JP-NITE	3.0	JP-NITE	True
21022	60599-38-4							False
21026	924-16-3	6.0	JP-NITE	6.0	JP-NITE	4.0	JP-NITE	True
21027	1116-54-7	6.0	AU-SWA EU-ECHA (harmonized) JP-NITE	6.0	AU-SWA EU-ECHA (harmonized) JP-NITE	6.0	AU-SWA EU-ECHA (harmonized) JP-NITE	False
21028	55-18-5	6.0	JP-NITE	6.0	JP-NITE	3.0	JP-NITE	True
21029	62-75-9	6.0	AU-SWA EU-ECHA (harmonized) JP-NITE	1.0	JP-NITE	2.0	JP-NITE	False
21030	86-30-6	6.0	JP-NITE	6.0	JP-NITE	4.0	JP-NITE	True
21031	156-10-5							False
21032	621-64-7	6.0	AU-SWA EU-ECHA (harmonized) JP-NITE	6.0	AU-SWA EU-ECHA (harmonized) JP-NITE	4.0	AU-SWA EU-ECHA (harmonized) JP-NITE	False
21036	10595-95-6	6.0	JP-NITE	6.0	JP-NITE	3.0	JP-NITE	True
21039	20917-49-1							False
21040	932-83-2							False
21053	614-00-6							False
21056	59-89-2	6.0	JP-NITE	6.0	JP-NITE	4.0	JP-NITE	True
21059	5632-47-3							False
21060	100-75-4	6.0	JP-NITE	6.0	JP-NITE	3.0	JP-NITE	True
21062	930-55-2	6.0	JP-NITE	6.0	JP-NITE	4.0	JP-NITE	True
21065	611-23-4							False
21069	68-23-5							False
21070	244-63-3							False
21080	73590-58-6							False
21081	6373-74-6	6.0	EU-ECHA (notifications)	6.0	EU-ECHA (notifications)	6.0	EU-ECHA (notifications)	False
21082	1936-15-8							False
21086	23135-22-0	4.0	AU-SWA EU-ECHA (harmonized)	2.0	AU-SWA EU-ECHA (harmonized) JP-NITE	2.0	AU-SWA EU-ECHA (harmonized) JP-NITE	False
21087	604-75-1	6.0	NZ-EPA	6.0	NZ-EPA	4.0	NZ-EPA	True
21089	14698-29-4	6.0	JP-NITE	4.0	JP-NITE	6.0	JP-NITE	True
21093	6452-73-9	6.0	NZ-EPA	6.0	NZ-EPA	3.0	NZ-EPA	True
21094	101-80-4	3.0	AU-SWA EU-ECHA (harmonized)	3.0	AU-SWA EU-ECHA (harmonized)	3.0	AU-SWA EU-ECHA (harmonized)	False
21096	102-77-2	6.0	AU-SWA EU-ECHA (harmonized) JP-NITE NZ-EPA	6.0	AU-SWA EU-ECHA (harmonized) JP-NITE NZ-EPA	4.0	NZ-EPA	False
21097	2058-46-0	6.0	NZ-EPA	6.0	NZ-EPA	5.0	NZ-EPA	True
21100	56-38-2	1.0	JP-NITE	1.0	JP-NITE	2.0	AU-SWA EU-ECHA (harmonized) JP-NITE	False
21102	132-98-9							False
21103	1825-21-4							False
21104	76-01-7	6.0	AU-SWA EU-ECHA (harmonized) JP-NITE	6.0	AU-SWA EU-ECHA (harmonized) JP-NITE	6.0	AU-SWA EU-ECHA (harmonized) JP-NITE	False
21105	82-68-8	6.0	AU-SWA EU-ECHA (harmonized) JP-NITE	6.0	AU-SWA EU-ECHA (harmonized) JP-NITE	4.0	JP-NITE	False
21106	87-86-5	1.0	JP-NITE	2.0	AU-SWA EU-ECHA (harmonized)	3.0	AU-SWA EU-ECHA (harmonized) JP-NITE	False
21114	6724-53-4							False
21116	62-44-2	6.0	JP-NITE NZ-EPA	6.0	JP-NITE NZ-EPA	4.0	JP-NITE	False
21117	60-80-0	6.0	EU-ECHA (notifications)	6.0	EU-ECHA (notifications)	4.0	EU-ECHA (notifications)	False
21118	136-40-3	6.0	JP-NITE	6.0	JP-NITE	4.0	JP-NITE	True
21120	02/09/2257							False
21121	834-28-6							False
21122	50-06-6	6.0	JP-NITE NZ-EPA	6.0	JP-NITE NZ-EPA	3.0	JP-NITE NZ-EPA	False
21123	57-30-7							False
21124	108-95-2	3.0	AU-SWA EU-ECHA (harmonized) JP-NITE NZ-EPA	2.0	NZ-EPA	3.0	AU-SWA EU-ECHA (harmonized) NZ-EPA	False
21125	77-09-8	6.0	AU-SWA EU-ECHA (harmonized) JP-NITE NZ-EPA	6.0	AU-SWA EU-ECHA (harmonized) JP-NITE NZ-EPA	6.0	AU-SWA EU-ECHA (harmonized) JP-NITE NZ-EPA	False
21126	92-84-2	6.0	JP-NITE NZ-EPA	6.0	JP-NITE NZ-EPA	5.0	JP-NITE	False
21127	63-92-3	6.0	JP-NITE	6.0	JP-NITE	5.0	JP-NITE	True
21128	7227-91-0							False
21129	103-72-0	3.0	NZ-EPA	3.0	NZ-EPA	3.0	NZ-EPA	True
21130	89-25-8	6.0	EU-ECHA (notifications)	6.0	EU-ECHA (notifications)	4.0	EU-ECHA (notifications)	False
21131	135-88-6	6.0	AU-SWA EU-ECHA (harmonized) JP-NITE NZ-EPA	6.0	AU-SWA EU-ECHA (harmonized) JP-NITE NZ-EPA	6.0	AU-SWA EU-ECHA (harmonized) JP-NITE NZ-EPA	False
21132	2198-59-6	6.0	AU-SWA	6.0	AU-SWA	4.0	AU-SWA	True
21133	89667-40-3							False
21134	103-85-5	6.0	NZ-EPA	6.0	NZ-EPA	1.0	NZ-EPA	True
21135	842-07-9	6.0	AU-SWA EU-ECHA (harmonized) JP-NITE NZ-EPA	6.0	AU-SWA EU-ECHA (harmonized) JP-NITE NZ-EPA	6.0	AU-SWA EU-ECHA (harmonized) JP-NITE NZ-EPA	False
21136	50-33-9	6.0	NZ-EPA	6.0	NZ-EPA	3.0	NZ-EPA	True
21137	108-45-2	3.0	AU-SWA EU-ECHA (harmonized) NZ-EPA	3.0	AU-SWA EU-ECHA (harmonized) NZ-EPA	3.0	AU-SWA EU-ECHA (harmonized) JP-NITE NZ-EPA	False
21138	106-50-3	3.0	AU-SWA EU-ECHA (harmonized) NZ-EPA	3.0	AU-SWA EU-ECHA (harmonized) JP-NITE NZ-EPA	3.0	AU-SWA EU-ECHA (harmonized) JP-NITE NZ-EPA	False
21139	541-69-5	3.0	AU-SWA EU-ECHA (harmonized)	3.0	AU-SWA EU-ECHA (harmonized)	3.0	AU-SWA EU-ECHA (harmonized)	False
21140	615-28-1	4.0	AU-SWA EU-ECHA (harmonized) NZ-EPA	4.0	AU-SWA EU-ECHA (harmonized) NZ-EPA	3.0	AU-SWA EU-ECHA (harmonized) NZ-EPA	False
21141	624-18-0	3.0	AU-SWA EU-ECHA (harmonized) NZ-EPA	3.0	AU-SWA EU-ECHA (harmonized) NZ-EPA	3.0	AU-SWA EU-ECHA (harmonized) JP-NITE NZ-EPA	False
21142	61-76-7	4.0	EU-ECHA (notifications)	6.0	EU-ECHA (notifications)	4.0	EU-ECHA (notifications)	False
21144	156-51-4							False
21145	122-60-1	4.0	JP-NITE	4.0	AU-SWA EU-ECHA (harmonized) NZ-EPA	4.0	NZ-EPA	False
21147	100-63-0	2.0	JP-NITE	3.0	AU-SWA EU-ECHA (harmonized)	3.0	AU-SWA EU-ECHA (harmonized) JP-NITE	False
21148	59-88-1	3.0	AU-SWA EU-ECHA (harmonized) NZ-EPA	3.0	AU-SWA EU-ECHA (harmonized) NZ-EPA	3.0	AU-SWA EU-ECHA (harmonized) NZ-EPA	False
21150	62-38-4	6.0	AU-SWA EU-ECHA (harmonized) JP-NITE NZ-EPA	6.0	AU-SWA EU-ECHA (harmonized) JP-NITE NZ-EPA	2.0	JP-NITE	False
21151	90-43-7	6.0	AU-SWA EU-ECHA (harmonized) JP-NITE NZ-EPA	6.0	AU-SWA EU-ECHA (harmonized) JP-NITE NZ-EPA	4.0	NZ-EPA	False
21152	92-69-3	6.0	EU-ECHA (notifications)	6.0	EU-ECHA (notifications)	6.0	EU-ECHA (notifications)	False
21156	13171-21-6	3.0	AU-SWA EU-ECHA (harmonized) JP-NITE	2.0	JP-NITE	2.0	AU-SWA EU-ECHA (harmonized) JP-NITE	False
21158	88-96-0							False
21159	85-44-9	6.0	AU-SWA EU-ECHA (harmonized) JP-NITE NZ-EPA	6.0	AU-SWA EU-ECHA (harmonized) JP-NITE NZ-EPA	4.0	AU-SWA EU-ECHA (harmonized) JP-NITE NZ-EPA	False
21160	01/02/1918	6.0	JP-NITE NZ-EPA	6.0	JP-NITE NZ-EPA	4.0	NZ-EPA	False
21162	92-13-7	1.0	JP-NITE	2.0	AU-SWA EU-ECHA (harmonized) NZ-EPA	1.0	JP-NITE	False
21163	7681-93-8	6.0	NZ-EPA	6.0	NZ-EPA	4.0	NZ-EPA	True
21164	110-85-0	4.0	JP-NITE	4.0	JP-NITE	4.0	JP-NITE NZ-EPA	False
21165	110-89-4	3.0	AU-SWA EU-ECHA (harmonized) JP-NITE NZ-EPA	3.0	AU-SWA EU-ECHA (harmonized) JP-NITE NZ-EPA	2.0	NZ-EPA	False
21166	51-03-6	6.0	NZ-EPA	6.0	NZ-EPA	5.0	NZ-EPA	True
21168	120-62-7							False
21170	36322-90-4	6.0	NZ-EPA	6.0	NZ-EPA	3.0	NZ-EPA	True
21179	6673-35-4							False
21181	2955-38-6							False
21182	55268-74-1	6.0	NZ-EPA	6.0	NZ-EPA	4.0	NZ-EPA	True
21184	50-24-8	6.0	NZ-EPA	6.0	NZ-EPA	4.0	NZ-EPA	True
21185	53-03-2	6.0	NZ-EPA	6.0	NZ-EPA	4.0	NZ-EPA	True
21188	57-66-9							False
21189	671-16-9							False
21190	366-70-1							False
21191	952-23-8							False
21192	58-33-3							False
21193	54-80-8							False
21195	1120-71-4	3.0	JP-NITE	6.0	AU-SWA EU-ECHA (harmonized) JP-NITE NZ-EPA	3.0	JP-NITE	False
21196	139-40-2	5.0	NZ-EPA	4.0	NZ-EPA	4.0	NZ-EPA	False
21197	57-57-8	6.0	AU-SWA EU-ECHA (harmonized) JP-NITE NZ-EPA	1.0	JP-NITE	3.0	JP-NITE	False
21198	318-98-9	6.0	NZ-EPA	6.0	NZ-EPA	4.0	NZ-EPA	True
21199	1114-71-2	6.0	AU-SWA EU-ECHA (harmonized)	6.0	AU-SWA EU-ECHA (harmonized)	4.0	AU-SWA EU-ECHA (harmonized)	False
21201	121-79-9	6.0	AU-SWA EU-ECHA (harmonized) JP-NITE NZ-EPA	6.0	AU-SWA EU-ECHA (harmonized) JP-NITE NZ-EPA	4.0	AU-SWA EU-ECHA (harmonized) NZ-EPA	False
21206	57-55-6	6.0	EU-ECHA (notifications)	6.0	EU-ECHA (notifications)	6.0	EU-ECHA (notifications)	False
21209	51-52-5	6.0	JP-NITE NZ-EPA	6.0	JP-NITE NZ-EPA	4.0	JP-NITE NZ-EPA	False
21212	99-50-3	6.0	NZ-EPA	6.0	NZ-EPA	6.0	NZ-EPA	True
21214	81-54-9							False
21215	98-96-4							False
21216	59-33-6							False
21217	58-14-0							False
21218	117-39-5							False
21219	6151-25-3	6.0	NZ-EPA	6.0	NZ-EPA	3.0	NZ-EPA	True
21221	82586-55-8							False
21222	105-11-3	6.0	JP-NITE	6.0	JP-NITE	4.0	JP-NITE	True
21223	132907-72-3							False
21224	6459-94-5	6.0	JP-NITE	6.0	JP-NITE	6.0	JP-NITE	True
21231	08/09/3564	6.0	JP-NITE NZ-EPA	6.0	JP-NITE NZ-EPA	4.0	NZ-EPA	False
21232	915-67-3							False
21233	16423-68-0							False
21234	4548-53-2							False
21235	3520-42-1							False
21236	04/01/2871							False
21237	50-55-5	6.0	NZ-EPA	6.0	NZ-EPA	3.0	NZ-EPA	True
21238	108-46-3	5.0	JP-NITE NZ-EPA	5.0	JP-NITE	4.0	AU-SWA EU-ECHA (harmonized) JP-NITE NZ-EPA	False
21239	302-79-4	6.0	NZ-EPA	6.0	NZ-EPA	4.0	NZ-EPA	True
21240	127-47-9	6.0	EU-ECHA (notifications)	6.0	EU-ECHA (notifications)	6.0	EU-ECHA (notifications)	False
21241	79-81-2	6.0	NZ-EPA	6.0	NZ-EPA	6.0	NZ-EPA	True
21243	989-38-8							False
21244	13292-46-1	6.0	NZ-EPA	6.0	NZ-EPA	4.0	NZ-EPA	True
21246	632-99-5	6.0	JP-NITE NZ-EPA	6.0	JP-NITE NZ-EPA	6.0	JP-NITE NZ-EPA	False
21247	569-61-9	6.0	AU-SWA EU-ECHA (harmonized) JP-NITE NZ-EPA	6.0	AU-SWA EU-ECHA (harmonized) JP-NITE NZ-EPA	5.0	JP-NITE	False
21248	83-79-4	2.0	JP-NITE NZ-EPA	6.0	AU-SWA EU-ECHA (harmonized) JP-NITE NZ-EPA	2.0	JP-NITE	False
21251	81-07-2	6.0	EU-ECHA (notifications)	6.0	EU-ECHA (notifications)	6.0	EU-ECHA (notifications)	False
21253	128-44-9	6.0	EU-ECHA (notifications)	6.0	EU-ECHA (notifications)	6.0	EU-ECHA (notifications)	False
21254	94-59-7	6.0	AU-SWA EU-ECHA (harmonized) JP-NITE NZ-EPA	6.0	AU-SWA EU-ECHA (harmonized) JP-NITE NZ-EPA	4.0	AU-SWA EU-ECHA (harmonized) JP-NITE NZ-EPA	False
21255	18559-94-9	6.0	EU-ECHA (notifications)	6.0	EU-ECHA (notifications)	4.0	EU-ECHA (notifications)	False
21256	599-79-1	6.0	NZ-EPA	6.0	NZ-EPA	6.0	NZ-EPA	True
21258	6533-68-2							False
21260	55721-11-4							False
21264	04/08/7446	1.0	NZ-EPA	2.0	NZ-EPA	2.0	JP-NITE NZ-EPA	False
21267	533-31-3							False
21268	122-34-9	6.0	AU-SWA EU-ECHA (harmonized) JP-NITE NZ-EPA	6.0	AU-SWA EU-ECHA (harmonized) JP-NITE NZ-EPA	6.0	AU-SWA EU-ECHA (harmonized) JP-NITE NZ-EPA	False
21270	6385-58-6							False
21272	7758-19-2	2.0	AU-SWA JP-NITE NZ-EPA	2.0	JP-NITE NZ-EPA	3.0	AU-SWA JP-NITE NZ-EPA	False
21275	20624-25-3	6.0	NZ-EPA	6.0	NZ-EPA	4.0	NZ-EPA	True
21276	7681-52-9	6.0	AU-SWA EU-ECHA (harmonized) JP-NITE NZ-EPA	5.0	NZ-EPA	6.0	AU-SWA EU-ECHA (harmonized) JP-NITE NZ-EPA	False
21277	110-44-1	6.0	NZ-EPA	6.0	NZ-EPA	5.0	NZ-EPA	True
21278	959-24-0							False
21282	18883-66-4	6.0	JP-NITE	6.0	JP-NITE	3.0	JP-NITE	True
21284	100-42-5	6.0	AU-SWA EU-ECHA (harmonized) JP-NITE NZ-EPA	3.0	NZ-EPA	4.0	NZ-EPA	False
21286	96-09-3	3.0	JP-NITE	6.0	AU-SWA EU-ECHA (harmonized) JP-NITE NZ-EPA	4.0	JP-NITE	False
21287	108-30-5	6.0	AU-SWA EU-ECHA (harmonized) JP-NITE NZ-EPA	6.0	AU-SWA EU-ECHA (harmonized) JP-NITE NZ-EPA	4.0	AU-SWA EU-ECHA (harmonized) JP-NITE	False
21288	57-50-1							False
21289	95-06-7	5.0	JP-NITE	6.0	AU-SWA EU-ECHA (harmonized) JP-NITE	4.0	AU-SWA EU-ECHA (harmonized) JP-NITE	False
21290	57-68-1	6.0	NZ-EPA	6.0	NZ-EPA	6.0	NZ-EPA	True
21291	7757-82-6	6.0	EU-ECHA (notifications)	3.0	EU-ECHA (notifications)	6.0	EU-ECHA (notifications)	False
21292	127-69-5							False
21294	77-79-2							False
21296	27470-51-5							False
21299	569-57-3							False
21301	54965-24-1	6.0	NZ-EPA	6.0	NZ-EPA	4.0	NZ-EPA	True
21304	107-35-7	6.0	EU-ECHA (notifications)	6.0	EU-ECHA (notifications)	6.0	EU-ECHA (notifications)	False
21305	37076-68-9							False
21309	846-50-4							False
21311	732-26-3	6.0	JP-NITE	6.0	JP-NITE	4.0	JP-NITE	True
21312	7411-49-6							False
21314	15721-02-5							False
21315	1746-01-6	1.0	JP-NITE	6.0	JP-NITE	1.0	JP-NITE	True
21316	116-29-0							False
21317	630-20-6	6.0	JP-NITE	3.0	JP-NITE	4.0	JP-NITE	True
21318	79-34-5	1.0	AU-SWA EU-ECHA (harmonized)	2.0	AU-SWA EU-ECHA (harmonized)	3.0	JP-NITE NZ-EPA	False
21319	127-18-4	5.0	JP-NITE	4.0	JP-NITE	5.0	NZ-EPA	False
21320	961-11-5							False
21321	64-75-5	6.0	NZ-EPA	6.0	NZ-EPA	5.0	NZ-EPA	True
21322	97-77-8	6.0	AU-SWA EU-ECHA (harmonized) JP-NITE NZ-EPA	6.0	AU-SWA EU-ECHA (harmonized) JP-NITE NZ-EPA	4.0	AU-SWA EU-ECHA (harmonized) NZ-EPA	False
21327	03/08/1972							False
21328	109-99-9	6.0	AU-SWA EU-ECHA (harmonized) JP-NITE NZ-EPA	4.0	JP-NITE	4.0	JP-NITE NZ-EPA	False
21330	124-64-1	3.0	EU-ECHA (notifications)	6.0	EU-ECHA (notifications)	3.0	EU-ECHA (notifications)	False
21331	55566-30-8	6.0	AU-SWA NZ-EPA	6.0	AU-SWA NZ-EPA	3.0	AU-SWA NZ-EPA	False
21332	137-26-8	6.0	AU-SWA EU-ECHA (harmonized) JP-NITE NZ-EPA	2.0	JP-NITE NZ-EPA	3.0	NZ-EPA	False
21333	97-74-5	6.0	AU-SWA EU-ECHA (harmonized) JP-NITE NZ-EPA	6.0	AU-SWA EU-ECHA (harmonized) JP-NITE NZ-EPA	4.0	AU-SWA EU-ECHA (harmonized) JP-NITE NZ-EPA	False
21334	509-14-8	6.0	JP-NITE	1.0	JP-NITE	3.0	JP-NITE	True
21335	91-79-2							False
21336	58-55-9	6.0	JP-NITE	6.0	JP-NITE	3.0	JP-NITE	True
21337	148-79-8	6.0	AU-SWA EU-ECHA (harmonized) JP-NITE NZ-EPA	6.0	AU-SWA EU-ECHA (harmonized) JP-NITE NZ-EPA	5.0	NZ-EPA	False
21338	15318-45-3							False
21339	52-24-4	6.0	JP-NITE	6.0	JP-NITE	2.0	JP-NITE	True
21340	62-55-5	6.0	AU-SWA EU-ECHA (harmonized) JP-NITE NZ-EPA	6.0	AU-SWA EU-ECHA (harmonized) JP-NITE NZ-EPA	4.0	AU-SWA EU-ECHA (harmonized) JP-NITE NZ-EPA	False
21341	96-69-5	6.0	JP-NITE NZ-EPA	6.0	JP-NITE NZ-EPA	5.0	JP-NITE NZ-EPA	False
21342	97-18-7	6.0	NZ-EPA	6.0	NZ-EPA	6.0	NZ-EPA	True
21343	540-72-7	6.0	JP-NITE NZ-EPA	6.0	JP-NITE NZ-EPA	4.0	JP-NITE NZ-EPA	False
21344	139-65-1	6.0	AU-SWA EU-ECHA (harmonized) JP-NITE	6.0	AU-SWA EU-ECHA (harmonized) JP-NITE	4.0	AU-SWA EU-ECHA (harmonized) JP-NITE	False
21346	79-19-6	6.0	JP-NITE NZ-EPA	6.0	JP-NITE NZ-EPA	1.0	NZ-EPA	False
21347	141-90-2	6.0	JP-NITE NZ-EPA	6.0	JP-NITE NZ-EPA	5.0	JP-NITE	False
21348	62-56-6	6.0	AU-SWA EU-ECHA (harmonized) JP-NITE NZ-EPA	6.0	AU-SWA EU-ECHA (harmonized) JP-NITE NZ-EPA	3.0	NZ-EPA	False
21351	7772-99-8	6.0	JP-NITE NZ-EPA	6.0	JP-NITE NZ-EPA	4.0	NZ-EPA	False
21354	1271-19-8	6.0	NZ-EPA	6.0	NZ-EPA	6.0	NZ-EPA	True
21356	52225-20-4							False
21358	1156-19-0							False
21359	64-77-7	6.0	NZ-EPA	6.0	NZ-EPA	4.0	NZ-EPA	True
21360	108-88-3	6.0	AU-SWA EU-ECHA (harmonized) JP-NITE NZ-EPA	4.0	JP-NITE NZ-EPA	4.0	NZ-EPA	False
21362	88-19-7	6.0	EU-ECHA (notifications)	6.0	EU-ECHA (notifications)	4.0	EU-ECHA (notifications)	False
21363	638-03-9							False
21364	636-21-5	6.0	NZ-EPA	6.0	NZ-EPA	2.0	NZ-EPA	True
21365	540-23-8	3.0	AU-SWA EU-ECHA (harmonized)	3.0	AU-SWA EU-ECHA (harmonized)	2.0	NZ-EPA	False
21366	622-51-5							False
21367	89778-27-8							False
21371	76-25-5	6.0	NZ-EPA	6.0	NZ-EPA	5.0	NZ-EPA	True
21372	6264-66-0							False
21373	396-01-0	6.0	NZ-EPA	6.0	NZ-EPA	3.0	NZ-EPA	True
21374	75-25-2	6.0	AU-SWA EU-ECHA (harmonized) JP-NITE NZ-EPA	3.0	AU-SWA EU-ECHA (harmonized) NZ-EPA	4.0	AU-SWA EU-ECHA (harmonized) JP-NITE	False
21375	538-23-8	6.0	EU-ECHA (notifications)	6.0	EU-ECHA (notifications)	6.0	EU-ECHA (notifications)	False
21377	76-13-1	6.0	JP-NITE NZ-EPA	6.0	JP-NITE NZ-EPA	6.0	JP-NITE NZ-EPA	False
21378	76-03-9	6.0	AU-SWA EU-ECHA (harmonized) JP-NITE NZ-EPA	6.0	AU-SWA EU-ECHA (harmonized) JP-NITE NZ-EPA	4.0	NZ-EPA	False
21379	634-93-5	6.0	JP-NITE	6.0	JP-NITE	6.0	JP-NITE	True
21380	79-00-5	4.0	AU-SWA EU-ECHA (harmonized) NZ-EPA	3.0	JP-NITE	4.0	AU-SWA EU-ECHA (harmonized) JP-NITE NZ-EPA	False
21381	71-55-6	6.0	AU-SWA EU-ECHA (harmonized) JP-NITE NZ-EPA	4.0	AU-SWA EU-ECHA (harmonized) NZ-EPA	6.0	AU-SWA EU-ECHA (harmonized) JP-NITE NZ-EPA	False
21383	79-01-6	6.0	AU-SWA EU-ECHA (harmonized) JP-NITE NZ-EPA	4.0	JP-NITE NZ-EPA	6.0	AU-SWA EU-ECHA (harmonized) JP-NITE NZ-EPA	False
21384	75-69-4	6.0	JP-NITE	6.0	JP-NITE	6.0	JP-NITE	True
21385	133-07-3	6.0	AU-SWA EU-ECHA (harmonized) JP-NITE NZ-EPA	2.0	JP-NITE NZ-EPA	6.0	AU-SWA EU-ECHA (harmonized) JP-NITE NZ-EPA	False
21386	88-06-2	6.0	AU-SWA EU-ECHA (harmonized) JP-NITE NZ-EPA	6.0	AU-SWA EU-ECHA (harmonized) JP-NITE NZ-EPA	4.0	AU-SWA EU-ECHA (harmonized) JP-NITE NZ-EPA	False
21387	93-72-1	6.0	AU-SWA EU-ECHA (harmonized) JP-NITE	6.0	AU-SWA EU-ECHA (harmonized) JP-NITE	4.0	AU-SWA EU-ECHA (harmonized) JP-NITE	False
21388	93-76-5	4.0	JP-NITE	6.0	AU-SWA EU-ECHA (harmonized) JP-NITE	4.0	AU-SWA EU-ECHA (harmonized) JP-NITE	False
21389	52-68-6	4.0	NZ-EPA	3.0	JP-NITE	3.0	JP-NITE NZ-EPA	False
21390	96-18-4	3.0	JP-NITE	2.0	JP-NITE	3.0	JP-NITE	False
21392	102-71-6	6.0	AU-SWA JP-NITE NZ-EPA	6.0	AU-SWA JP-NITE NZ-EPA	5.0	NZ-EPA	False
21393	112-27-6	6.0	EU-ECHA (notifications)	6.0	EU-ECHA (notifications)	6.0	EU-ECHA (notifications)	False
21395	1582-09-8	6.0	AU-SWA EU-ECHA (harmonized) JP-NITE NZ-EPA	6.0	AU-SWA EU-ECHA (harmonized) JP-NITE NZ-EPA	4.0	NZ-EPA	False
21396	127-48-0							False
21397	112665-43-7							False
21398	137-17-7	3.0	AU-SWA EU-ECHA (harmonized)	3.0	AU-SWA EU-ECHA (harmonized)	3.0	AU-SWA EU-ECHA (harmonized)	False
21402	95-63-6	6.0	AU-SWA EU-ECHA (harmonized) JP-NITE NZ-EPA	4.0	AU-SWA EU-ECHA (harmonized) NZ-EPA	5.0	NZ-EPA	False
21403	512-56-1	6.0	JP-NITE NZ-EPA	6.0	JP-NITE NZ-EPA	4.0	JP-NITE NZ-EPA	False
21404	2489-77-2	6.0	JP-NITE	6.0	JP-NITE	4.0	JP-NITE	True
21405	81-15-2	6.0	AU-SWA EU-ECHA (harmonized) JP-NITE NZ-EPA	6.0	AU-SWA EU-ECHA (harmonized) JP-NITE NZ-EPA	6.0	AU-SWA EU-ECHA (harmonized) JP-NITE NZ-EPA	False
21408	900-95-8	3.0	AU-SWA EU-ECHA (harmonized) JP-NITE	1.0	JP-NITE	3.0	AU-SWA EU-ECHA (harmonized) JP-NITE	False
21409	76-87-9	2.0	JP-NITE	1.0	NZ-EPA	3.0	AU-SWA EU-ECHA (harmonized) JP-NITE NZ-EPA	False
21410	6138-79-0							False
21411	115-96-8	6.0	AU-SWA EU-ECHA (harmonized) JP-NITE NZ-EPA	6.0	AU-SWA EU-ECHA (harmonized) JP-NITE NZ-EPA	4.0	AU-SWA EU-ECHA (harmonized) JP-NITE NZ-EPA	False
21413	126-72-7	6.0	AU-SWA JP-NITE	6.0	AU-SWA JP-NITE	4.0	JP-NITE	False
21414	78-42-2	6.0	JP-NITE NZ-EPA	6.0	JP-NITE NZ-EPA	6.0	JP-NITE NZ-EPA	False
21415	122-20-3	6.0	AU-SWA EU-ECHA (harmonized) JP-NITE NZ-EPA	5.0	NZ-EPA	5.0	NZ-EPA	False
21418	54-12-6							False
21419	73-22-3	6.0	EU-ECHA (notifications)	6.0	EU-ECHA (notifications)	6.0	EU-ECHA (notifications)	False
21424	66-22-8							False
21425	34661-75-1							False
21426	57-13-6	6.0	NZ-EPA	6.0	NZ-EPA	6.0	NZ-EPA	True
21427	51-79-6	4.0	JP-NITE	6.0	AU-SWA EU-ECHA (harmonized) JP-NITE NZ-EPA	4.0	JP-NITE	False
21431	108-05-4	4.0	NZ-EPA	3.0	NZ-EPA	4.0	NZ-EPA	False
21437	100-40-3	6.0	AU-SWA EU-ECHA (harmonized) JP-NITE	6.0	AU-SWA EU-ECHA (harmonized) JP-NITE	5.0	JP-NITE	False
21438	75-35-4	6.0	AU-SWA EU-ECHA (harmonized) JP-NITE NZ-EPA	3.0	JP-NITE	4.0	JP-NITE	False
21440	88-12-0	3.0	JP-NITE	4.0	AU-SWA EU-ECHA (harmonized) JP-NITE NZ-EPA	4.0	AU-SWA EU-ECHA (harmonized) JP-NITE NZ-EPA	False
21442	83480-29-9							False
21448	21436-96-4							False
21450	2832-40-8	6.0	AU-SWA EU-ECHA (harmonized) JP-NITE NZ-EPA	6.0	AU-SWA EU-ECHA (harmonized) JP-NITE NZ-EPA	6.0	AU-SWA EU-ECHA (harmonized) JP-NITE NZ-EPA	False
21455	1934-21-0							False
21456	2783-94-0	6.0	EU-ECHA (notifications)	6.0	EU-ECHA (notifications)	6.0	EU-ECHA (notifications)	False
21458	59820-43-8							False
21460	17924-92-4							False
21461	5970-45-6	6.0	JP-NITE NZ-EPA	6.0	JP-NITE NZ-EPA	4.0	JP-NITE NZ-EPA	False
21462	136-23-2	6.0	AU-SWA EU-ECHA (harmonized) JP-NITE NZ-EPA	6.0	AU-SWA EU-ECHA (harmonized) JP-NITE NZ-EPA	6.0	AU-SWA EU-ECHA (harmonized) JP-NITE NZ-EPA	False
21463	14324-55-1	6.0	AU-SWA EU-ECHA (harmonized) JP-NITE NZ-EPA	6.0	AU-SWA EU-ECHA (harmonized) JP-NITE NZ-EPA	4.0	AU-SWA EU-ECHA (harmonized) NZ-EPA	False
21464	137-30-4	6.0	AU-SWA EU-ECHA (harmonized) JP-NITE NZ-EPA	2.0	AU-SWA EU-ECHA (harmonized) JP-NITE NZ-EPA	3.0	NZ-EPA	False
21472	615-53-2	6.0	JP-NITE	6.0	JP-NITE	3.0	JP-NITE	True
21477	13755-29-8	6.0	JP-NITE NZ-EPA	6.0	JP-NITE NZ-EPA	5.0	NZ-EPA	False
21478	52-76-6							False
21479	304-28-9							False
21482	67-64-1	6.0	AU-SWA EU-ECHA (harmonized) JP-NITE NZ-EPA	6.0	AU-SWA EU-ECHA (harmonized) JP-NITE NZ-EPA	5.0	NZ-EPA	False
21483	122-78-1							False
21484	88-99-3	6.0	NZ-EPA	6.0	NZ-EPA	6.0	NZ-EPA	True
21485	121-91-5	6.0	EU-ECHA (notifications)	6.0	EU-ECHA (notifications)	6.0	EU-ECHA (notifications)	False
21486	36362-97-7							False
21487	528-44-9							False
21488	554-95-0							False
21491	100-47-0	4.0	AU-SWA EU-ECHA (harmonized) JP-NITE NZ-EPA	3.0	JP-NITE	4.0	AU-SWA EU-ECHA (harmonized) JP-NITE NZ-EPA	False
21492	140-29-4	3.0	JP-NITE NZ-EPA	1.0	JP-NITE	3.0	JP-NITE NZ-EPA	False
21493	719-22-2							False
21495	79-08-3	3.0	AU-SWA EU-ECHA (harmonized)	3.0	AU-SWA EU-ECHA (harmonized)	3.0	AU-SWA EU-ECHA (harmonized) JP-NITE	False
21496	590-17-0	6.0	NZ-EPA	6.0	NZ-EPA	6.0	NZ-EPA	True
21498	2516-40-7							False
21499	78-76-2	6.0	JP-NITE NZ-EPA	6.0	JP-NITE NZ-EPA	6.0	JP-NITE NZ-EPA	False
21503	74-97-5	4.0	NZ-EPA	4.0	NZ-EPA	4.0	NZ-EPA	False
21513	123-72-8	6.0	AU-SWA EU-ECHA (harmonized) JP-NITE NZ-EPA	6.0	AU-SWA EU-ECHA (harmonized) JP-NITE NZ-EPA	5.0	NZ-EPA	False
21515	107-92-6	3.0	JP-NITE	6.0	AU-SWA EU-ECHA (harmonized) JP-NITE NZ-EPA	6.0	AU-SWA EU-ECHA (harmonized) JP-NITE NZ-EPA	False
21516	78-93-3	6.0	AU-SWA EU-ECHA (harmonized) JP-NITE NZ-EPA	4.0	JP-NITE	5.0	JP-NITE NZ-EPA	False
21517	110-16-7	4.0	JP-NITE NZ-EPA	6.0	AU-SWA EU-ECHA (harmonized) JP-NITE NZ-EPA	4.0	AU-SWA EU-ECHA (harmonized) JP-NITE NZ-EPA	False
21518	110-17-8	6.0	AU-SWA EU-ECHA (harmonized) JP-NITE NZ-EPA	6.0	AU-SWA EU-ECHA (harmonized) JP-NITE NZ-EPA	6.0	AU-SWA EU-ECHA (harmonized) JP-NITE NZ-EPA	False
21519	112-34-5	6.0	AU-SWA EU-ECHA (harmonized) JP-NITE NZ-EPA	6.0	AU-SWA EU-ECHA (harmonized) JP-NITE NZ-EPA	6.0	AU-SWA EU-ECHA (harmonized) JP-NITE NZ-EPA	False
21520	143-22-6	6.0	AU-SWA EU-ECHA (harmonized) JP-NITE	6.0	AU-SWA EU-ECHA (harmonized) JP-NITE	6.0	AU-SWA EU-ECHA (harmonized) JP-NITE	False
21524	107-14-2	2.0	JP-NITE NZ-EPA	2.0	NZ-EPA	2.0	NZ-EPA	False
21526	16045-92-4							False
21530	822-87-7							False
21543	111-85-3	6.0	JP-NITE NZ-EPA	6.0	JP-NITE NZ-EPA	6.0	JP-NITE NZ-EPA	False
21544	95-57-8	4.0	AU-SWA EU-ECHA (harmonized) JP-NITE NZ-EPA	2.0	JP-NITE	4.0	AU-SWA EU-ECHA (harmonized) JP-NITE NZ-EPA	False
21545	598-78-7	2.0	JP-NITE	3.0	JP-NITE	4.0	AU-SWA EU-ECHA (harmonized) JP-NITE NZ-EPA	False
21546	107-94-8	6.0	JP-NITE NZ-EPA	6.0	JP-NITE NZ-EPA	4.0	NZ-EPA	False
21547	78-95-5	2.0	JP-NITE NZ-EPA	2.0	JP-NITE NZ-EPA	3.0	JP-NITE NZ-EPA	False
21550	506-68-3	1.0	NZ-EPA	1.0	NZ-EPA	1.0	NZ-EPA	True
21552	294-62-2	6.0	NZ-EPA	6.0	NZ-EPA	6.0	NZ-EPA	True
21553	112-31-2	4.0	NZ-EPA	4.0	NZ-EPA	4.0	NZ-EPA	False
21554	334-48-5	6.0	JP-NITE NZ-EPA	6.0	JP-NITE NZ-EPA	6.0	JP-NITE NZ-EPA	False
21557	74-95-3	6.0	AU-SWA EU-ECHA (harmonized) JP-NITE NZ-EPA	4.0	AU-SWA EU-ECHA (harmonized) NZ-EPA	6.0	AU-SWA EU-ECHA (harmonized) JP-NITE NZ-EPA	False
21559	728-40-5							False
21561	683-72-7	6.0	NZ-EPA	6.0	NZ-EPA	6.0	NZ-EPA	True
21562	3018-12-0							False
21563	137-19-9							False
21565	7581-97-7							False
21575	75-99-0	5.0	JP-NITE	4.0	JP-NITE	4.0	NZ-EPA	False
21576	513-88-2	6.0	NZ-EPA	6.0	NZ-EPA	6.0	NZ-EPA	True
21577	534-07-6	2.0	NZ-EPA	2.0	NZ-EPA	2.0	NZ-EPA	True
21581	597-43-3							False
21583	431-03-8	6.0	JP-NITE NZ-EPA	6.0	JP-NITE NZ-EPA	4.0	NZ-EPA	False
21584	504-20-1							False
21585	681-57-2							False
21586	689-67-8							False
21590	143-07-7	6.0	NZ-EPA	6.0	NZ-EPA	6.0	NZ-EPA	True
21597	111-71-7	6.0	JP-NITE NZ-EPA	6.0	JP-NITE NZ-EPA	5.0	NZ-EPA	False
21598	111-16-0							False
21599	629-08-3							False
21600	111-14-8	6.0	AU-SWA EU-ECHA (harmonized) JP-NITE NZ-EPA	6.0	AU-SWA EU-ECHA (harmonized) JP-NITE NZ-EPA	6.0	AU-SWA EU-ECHA (harmonized) JP-NITE NZ-EPA	False
21601	116-16-5	6.0	AU-SWA EU-ECHA (harmonized) NZ-EPA	6.0	AU-SWA EU-ECHA (harmonized) NZ-EPA	4.0	AU-SWA EU-ECHA (harmonized) NZ-EPA	False
21602	57-10-3	3.0	EU-ECHA (notifications)	6.0	EU-ECHA (notifications)	4.0	EU-ECHA (notifications)	False
21603	10030-73-6							False
21604	66-25-1	6.0	JP-NITE NZ-EPA	6.0	JP-NITE NZ-EPA	6.0	JP-NITE NZ-EPA	False
21605	124-04-9	6.0	AU-SWA EU-ECHA (harmonized) JP-NITE NZ-EPA	5.0	JP-NITE	4.0	NZ-EPA	False
21607	142-62-1	3.0	JP-NITE	4.0	JP-NITE	6.0	JP-NITE NZ-EPA	False
21608	589-38-8	6.0	NZ-EPA	6.0	NZ-EPA	5.0	NZ-EPA	True
21610	99-06-9	6.0	NZ-EPA	6.0	NZ-EPA	6.0	NZ-EPA	True
21615	124-63-0	3.0	JP-NITE	1.0	JP-NITE NZ-EPA	3.0	JP-NITE	False
21617	99-04-7	6.0	NZ-EPA	6.0	NZ-EPA	6.0	NZ-EPA	True
21618	99-94-5	6.0	NZ-EPA	6.0	NZ-EPA	4.0	NZ-EPA	True
21619	590-86-3	6.0	JP-NITE NZ-EPA	4.0	JP-NITE	6.0	JP-NITE NZ-EPA	False
21620	625-28-5	6.0	NZ-EPA	6.0	NZ-EPA	6.0	NZ-EPA	True
21621	116-53-0	4.0	NZ-EPA	6.0	NZ-EPA	4.0	NZ-EPA	True
21626	536-60-7	6.0	NZ-EPA	6.0	NZ-EPA	4.0	NZ-EPA	True
21627	1917-15-3							False
21628	78-98-8	6.0	EU-ECHA (notifications)	6.0	EU-ECHA (notifications)	4.0	EU-ECHA (notifications)	False
21629	110-93-0	6.0	JP-NITE	6.0	JP-NITE	6.0	JP-NITE	True
21631	1072-67-9							False
21632	18069-17-5							False
21633	97-61-0	6.0	NZ-EPA	6.0	NZ-EPA	6.0	NZ-EPA	True
21634	565-61-7	6.0	EU-ECHA (notifications)	6.0	EU-ECHA (notifications)	6.0	EU-ECHA (notifications)	False
21635	78-84-2	6.0	JP-NITE NZ-EPA	6.0	JP-NITE NZ-EPA	4.0	JP-NITE NZ-EPA	False
21636	79-31-2	3.0	JP-NITE NZ-EPA	6.0	AU-SWA EU-ECHA (harmonized) JP-NITE NZ-EPA	3.0	JP-NITE NZ-EPA	False
21637	598-91-4							False
21638	594-72-9	3.0	AU-SWA EU-ECHA (harmonized)	3.0	AU-SWA EU-ECHA (harmonized)	3.0	AU-SWA EU-ECHA (harmonized)	False
21639	124-19-6	6.0	JP-NITE NZ-EPA	6.0	JP-NITE NZ-EPA	6.0	JP-NITE NZ-EPA	False
21640	123-99-9	6.0	NZ-EPA	6.0	NZ-EPA	6.0	NZ-EPA	True
21641	112-05-0	6.0	AU-SWA EU-ECHA (harmonized) JP-NITE NZ-EPA	6.0	AU-SWA EU-ECHA (harmonized) JP-NITE NZ-EPA	6.0	AU-SWA EU-ECHA (harmonized) JP-NITE NZ-EPA	False
21642	57-11-4	6.0	EU-ECHA (notifications)	6.0	EU-ECHA (notifications)	6.0	EU-ECHA (notifications)	False
21643	124-13-0	6.0	JP-NITE NZ-EPA	6.0	JP-NITE NZ-EPA	6.0	JP-NITE NZ-EPA	False
21644	505-48-6	6.0	NZ-EPA	6.0	NZ-EPA	6.0	NZ-EPA	True
21645	124-07-2	6.0	NZ-EPA	6.0	NZ-EPA	6.0	NZ-EPA	True
21646	328-42-7							False
21647	1821-02-9	6.0	NZ-EPA	6.0	NZ-EPA	6.0	NZ-EPA	True
21648	123-76-2	6.0	NZ-EPA	6.0	NZ-EPA	4.0	NZ-EPA	True
21650	127-17-3	6.0	NZ-EPA	6.0	NZ-EPA	6.0	NZ-EPA	True
21652	1002-84-2							False
21653	110-62-3	5.0	JP-NITE NZ-EPA	4.0	JP-NITE NZ-EPA	5.0	JP-NITE NZ-EPA	False
21654	110-94-1	6.0	NZ-EPA	6.0	NZ-EPA	6.0	NZ-EPA	True
21655	109-52-4	3.0	JP-NITE	4.0	JP-NITE	4.0	JP-NITE	False
21656	103-82-2	6.0	NZ-EPA	6.0	NZ-EPA	6.0	NZ-EPA	True
21657	1009-61-6							False
21658	123-38-6	5.0	NZ-EPA	4.0	JP-NITE NZ-EPA	4.0	JP-NITE NZ-EPA	False
21659	141-82-2	6.0	JP-NITE NZ-EPA	6.0	JP-NITE NZ-EPA	4.0	JP-NITE NZ-EPA	False
21660	6262-42-6							False
21665	124-25-4							False
21666	544-63-8							False
21667	115-17-3	6.0	NZ-EPA	6.0	NZ-EPA	6.0	NZ-EPA	True
21668	75-96-7							False
21671	594-65-0							False
21672	545-06-2	3.0	AU-SWA EU-ECHA (harmonized) NZ-EPA	3.0	AU-SWA EU-ECHA (harmonized) NZ-EPA	3.0	AU-SWA EU-ECHA (harmonized) JP-NITE NZ-EPA	False
21679	918-00-3							False
21680	921-03-9	6.0	NZ-EPA	3.0	NZ-EPA	6.0	NZ-EPA	True
21683	505-52-2	6.0	EU-ECHA (notifications)	6.0	EU-ECHA (notifications)	6.0	EU-ECHA (notifications)	False
21684	638-53-9							False
21685	1125-21-9	6.0	EU-ECHA (notifications)	6.0	EU-ECHA (notifications)	4.0	EU-ECHA (notifications)	False
21688	112-44-7	6.0	EU-ECHA (notifications)	6.0	EU-ECHA (notifications)	6.0	EU-ECHA (notifications)	False
21689	1120-21-4	6.0	JP-NITE NZ-EPA	6.0	JP-NITE NZ-EPA	6.0	JP-NITE NZ-EPA	False
21690	112-37-8							False
21708	54-21-7	6.0	AU-SWA NZ-EPA	5.0	NZ-EPA	4.0	AU-SWA NZ-EPA	False
21709	55-21-0	6.0	NZ-EPA	6.0	NZ-EPA	4.0	NZ-EPA	True
21710	56-37-1	6.0	NZ-EPA	6.0	NZ-EPA	6.0	NZ-EPA	True
21715	58-27-5	6.0	NZ-EPA	6.0	NZ-EPA	4.0	NZ-EPA	True
21716	58-90-2	3.0	JP-NITE	6.0	AU-SWA EU-ECHA (harmonized) JP-NITE	3.0	AU-SWA EU-ECHA (harmonized) JP-NITE	False
21717	59-50-7	4.0	AU-SWA EU-ECHA (harmonized) NZ-EPA	6.0	AU-SWA EU-ECHA (harmonized) JP-NITE NZ-EPA	4.0	AU-SWA EU-ECHA (harmonized) JP-NITE NZ-EPA	False
21718	59-97-2							False
21721	60-41-3	6.0	NZ-EPA	1.0	NZ-EPA	1.0	NZ-EPA	True
21725	65-30-5	1.0	JP-NITE	6.0	JP-NITE	2.0	JP-NITE	True
21726	65-45-2	6.0	JP-NITE NZ-EPA	6.0	JP-NITE NZ-EPA	3.0	NZ-EPA	False
21729	66-76-2	6.0	AU-SWA EU-ECHA (harmonized) JP-NITE	6.0	AU-SWA EU-ECHA (harmonized) JP-NITE	3.0	JP-NITE	False
21731	67-56-1	3.0	AU-SWA EU-ECHA (harmonized) NZ-EPA	3.0	AU-SWA EU-ECHA (harmonized) NZ-EPA	3.0	AU-SWA EU-ECHA (harmonized) NZ-EPA	False
21735	67-68-5	6.0	NZ-EPA	6.0	NZ-EPA	6.0	NZ-EPA	True
21739	71-23-8	5.0	JP-NITE NZ-EPA	6.0	AU-SWA EU-ECHA (harmonized) JP-NITE NZ-EPA	4.0	NZ-EPA	False
21740	71-36-3	5.0	JP-NITE NZ-EPA	5.0	NZ-EPA	4.0	AU-SWA EU-ECHA (harmonized) JP-NITE NZ-EPA	False
21741	71-41-0	4.0	NZ-EPA	4.0	AU-SWA EU-ECHA (harmonized) NZ-EPA	3.0	NZ-EPA	False
21744	71-73-8	3.0	NZ-EPA	3.0	NZ-EPA	3.0	NZ-EPA	True
21749	75-57-0	3.0	AU-SWA NZ-EPA	6.0	AU-SWA NZ-EPA	3.0	AU-SWA NZ-EPA	False
21751	75-89-8	4.0	NZ-EPA	4.0	NZ-EPA	4.0	NZ-EPA	False
21752	75-97-8	6.0	JP-NITE	6.0	JP-NITE	6.0	JP-NITE	True
21754	77-71-4							False
21756	77-75-8	6.0	NZ-EPA	6.0	NZ-EPA	4.0	NZ-EPA	True
21757	78-27-3	3.0	EU-ECHA (notifications)	6.0	EU-ECHA (notifications)	4.0	EU-ECHA (notifications)	False
21758	78-51-3	6.0	NZ-EPA	6.0	NZ-EPA	5.0	NZ-EPA	True
21759	78-83-1	5.0	JP-NITE NZ-EPA	5.0	JP-NITE	5.0	JP-NITE NZ-EPA	False
21761	78-90-0	3.0	JP-NITE	6.0	AU-SWA EU-ECHA (harmonized) JP-NITE NZ-EPA	4.0	AU-SWA EU-ECHA (harmonized) NZ-EPA	False
21762	78-92-2	6.0	AU-SWA EU-ECHA (harmonized) JP-NITE NZ-EPA	4.0	JP-NITE	5.0	JP-NITE NZ-EPA	False
21764	78-96-6	4.0	AU-SWA JP-NITE	6.0	AU-SWA EU-ECHA (harmonized) JP-NITE NZ-EPA	4.0	AU-SWA	False
21767	79-20-9	6.0	AU-SWA EU-ECHA (harmonized) JP-NITE NZ-EPA	6.0	AU-SWA EU-ECHA (harmonized) JP-NITE NZ-EPA	5.0	NZ-EPA	False
21769	79-77-6	6.0	JP-NITE	6.0	JP-NITE	6.0	JP-NITE	True
21770	79-95-8							False
21771	80-46-6	4.0	EU-ECHA (notifications)	6.0	EU-ECHA (notifications)	4.0	EU-ECHA (notifications)	False
21772	80-52-4							False
21774	83-32-9	6.0	JP-NITE	6.0	JP-NITE	6.0	JP-NITE	True
21775	83-34-1							False
21777	83-88-5							False
21778	84-62-8							False
21780	84-66-2	6.0	JP-NITE NZ-EPA	4.0	NZ-EPA	4.0	NZ-EPA	False
21781	84-74-2	6.0	AU-SWA EU-ECHA (harmonized) JP-NITE NZ-EPA	6.0	AU-SWA EU-ECHA (harmonized) JP-NITE NZ-EPA	5.0	JP-NITE NZ-EPA	False
21782	85-22-3							False
21784	87-17-2	6.0	NZ-EPA	6.0	NZ-EPA	6.0	NZ-EPA	True
21788	88-30-2							False
21789	88-68-6	6.0	NZ-EPA	6.0	NZ-EPA	6.0	NZ-EPA	True
21790	88-75-5	6.0	JP-NITE NZ-EPA	6.0	JP-NITE NZ-EPA	6.0	JP-NITE NZ-EPA	False
21792	90-02-8	3.0	JP-NITE	6.0	JP-NITE NZ-EPA	4.0	JP-NITE NZ-EPA	False
21793	90-15-3	3.0	JP-NITE	6.0	AU-SWA EU-ECHA (harmonized) JP-NITE NZ-EPA	4.0	AU-SWA EU-ECHA (harmonized) NZ-EPA	False
21795	90-47-1							False
21798	91-22-5	3.0	JP-NITE	6.0	AU-SWA EU-ECHA (harmonized) JP-NITE NZ-EPA	4.0	AU-SWA EU-ECHA (harmonized) JP-NITE NZ-EPA	False
21799	91-65-6							False
21800	91-66-7	3.0	AU-SWA EU-ECHA (harmonized)	3.0	AU-SWA EU-ECHA (harmonized)	3.0	AU-SWA EU-ECHA (harmonized) NZ-EPA	False
21801	91-88-3							False
21802	92-51-3							False
21803	93-91-4							False
21804	94-09-7	6.0	JP-NITE NZ-EPA	6.0	JP-NITE NZ-EPA	5.0	NZ-EPA	False
21805	94-62-2	6.0	NZ-EPA	6.0	NZ-EPA	4.0	NZ-EPA	True
21807	95-47-6	4.0	AU-SWA EU-ECHA (harmonized) NZ-EPA	4.0	AU-SWA EU-ECHA (harmonized) JP-NITE NZ-EPA	4.0	NZ-EPA	False
21808	95-48-7	3.0	AU-SWA EU-ECHA (harmonized) JP-NITE	6.0	AU-SWA EU-ECHA (harmonized) JP-NITE NZ-EPA	2.0	NZ-EPA	False
21810	95-51-2	2.0	NZ-EPA	2.0	NZ-EPA	2.0	NZ-EPA	False
21815	95-76-1	2.0	NZ-EPA	2.0	NZ-EPA	2.0	NZ-EPA	False
21816	96-05-9	3.0	JP-NITE NZ-EPA	2.0	NZ-EPA	4.0	AU-SWA EU-ECHA (harmonized) JP-NITE NZ-EPA	False
21817	96-13-9	3.0	AU-SWA EU-ECHA (harmonized) JP-NITE NZ-EPA	3.0	NZ-EPA	3.0	NZ-EPA	False
21818	96-17-3	6.0	JP-NITE	6.0	JP-NITE	6.0	JP-NITE	True
21820	96-22-0	5.0	JP-NITE	6.0	AU-SWA EU-ECHA (harmonized) JP-NITE NZ-EPA	5.0	JP-NITE NZ-EPA	False
21821	96-29-7	3.0	JP-NITE	4.0	NZ-EPA	4.0	JP-NITE NZ-EPA	False
21822	96-80-0							False
21823	97-02-9	1.0	AU-SWA EU-ECHA (harmonized) NZ-EPA	2.0	AU-SWA EU-ECHA (harmonized) NZ-EPA	2.0	AU-SWA EU-ECHA (harmonized) NZ-EPA	False
21824	97-23-4	6.0	AU-SWA EU-ECHA (harmonized) JP-NITE NZ-EPA	6.0	AU-SWA EU-ECHA (harmonized) JP-NITE NZ-EPA	4.0	AU-SWA EU-ECHA (harmonized) JP-NITE NZ-EPA	False
21827	98-82-8	5.0	NZ-EPA	3.0	JP-NITE	4.0	NZ-EPA	False
21828	98-86-2	6.0	AU-SWA EU-ECHA (harmonized) JP-NITE NZ-EPA	6.0	AU-SWA EU-ECHA (harmonized) JP-NITE NZ-EPA	4.0	AU-SWA EU-ECHA (harmonized) JP-NITE NZ-EPA	False
21831	99-08-1	4.0	NZ-EPA	6.0	JP-NITE NZ-EPA	4.0	JP-NITE NZ-EPA	False
21832	99-97-8	3.0	AU-SWA EU-ECHA (harmonized)	3.0	AU-SWA EU-ECHA (harmonized)	3.0	AU-SWA EU-ECHA (harmonized)	False
21834	100-02-7	4.0	AU-SWA EU-ECHA (harmonized) NZ-EPA	4.0	AU-SWA EU-ECHA (harmonized)	3.0	JP-NITE NZ-EPA	False
21835	100-10-7							False
21836	100-25-4	1.0	AU-SWA EU-ECHA (harmonized)	2.0	AU-SWA EU-ECHA (harmonized) NZ-EPA	2.0	AU-SWA EU-ECHA (harmonized) NZ-EPA	False
21837	100-37-8	4.0	AU-SWA EU-ECHA (harmonized) JP-NITE NZ-EPA	3.0	AU-SWA JP-NITE	4.0	AU-SWA EU-ECHA (harmonized) JP-NITE NZ-EPA	False
21839	100-46-9	4.0	AU-SWA EU-ECHA (harmonized) NZ-EPA	6.0	AU-SWA EU-ECHA (harmonized) JP-NITE NZ-EPA	4.0	AU-SWA EU-ECHA (harmonized) NZ-EPA	False
21841	100-61-8	3.0	AU-SWA EU-ECHA (harmonized)	3.0	AU-SWA EU-ECHA (harmonized)	3.0	AU-SWA EU-ECHA (harmonized) NZ-EPA	False
21842	100-64-1	6.0	NZ-EPA	6.0	NZ-EPA	4.0	NZ-EPA	True
21843	100-70-9	6.0	JP-NITE NZ-EPA	6.0	JP-NITE NZ-EPA	4.0	JP-NITE NZ-EPA	False
21847	101-84-8	6.0	JP-NITE NZ-EPA	6.0	JP-NITE NZ-EPA	5.0	JP-NITE NZ-EPA	False
21848	102-27-2	6.0	JP-NITE	6.0	JP-NITE	4.0	JP-NITE	True
21851	103-05-9							False
21853	103-76-4	6.0	NZ-EPA	6.0	NZ-EPA	6.0	NZ-EPA	True
21854	103-83-3	4.0	AU-SWA EU-ECHA (harmonized)	4.0	AU-SWA EU-ECHA (harmonized)	4.0	AU-SWA EU-ECHA (harmonized) NZ-EPA	False
21856	104-13-2							False
21860	104-88-1	6.0	JP-NITE NZ-EPA	6.0	JP-NITE NZ-EPA	4.0	JP-NITE NZ-EPA	False
21861	104-90-5	3.0	JP-NITE	6.0	JP-NITE NZ-EPA	4.0	JP-NITE NZ-EPA	False
21863	105-53-3	6.0	JP-NITE NZ-EPA	6.0	JP-NITE NZ-EPA	5.0	NZ-EPA	False
21864	105-67-9	3.0	AU-SWA EU-ECHA (harmonized)	6.0	AU-SWA EU-ECHA (harmonized) JP-NITE NZ-EPA	3.0	AU-SWA EU-ECHA (harmonized)	False
21866	105-99-7	6.0	JP-NITE	6.0	JP-NITE	6.0	JP-NITE	True
21867	106-40-1	3.0	NZ-EPA	3.0	NZ-EPA	3.0	NZ-EPA	True
21868	106-42-3	4.0	AU-SWA EU-ECHA (harmonized)	4.0	AU-SWA EU-ECHA (harmonized) JP-NITE	5.0	JP-NITE NZ-EPA	False
21869	106-44-5	3.0	AU-SWA EU-ECHA (harmonized) JP-NITE	6.0	AU-SWA EU-ECHA (harmonized) JP-NITE NZ-EPA	2.0	NZ-EPA	False
21871	106-48-9	4.0	AU-SWA EU-ECHA (harmonized) JP-NITE NZ-EPA	4.0	AU-SWA EU-ECHA (harmonized) NZ-EPA	3.0	JP-NITE	False
21872	106-49-0	2.0	NZ-EPA	2.0	NZ-EPA	2.0	NZ-EPA	False
21873	106-63-8	3.0	NZ-EPA	4.0	AU-SWA EU-ECHA (harmonized) NZ-EPA	6.0	AU-SWA EU-ECHA (harmonized) JP-NITE NZ-EPA	False
21874	106-94-5	6.0	AU-SWA EU-ECHA (harmonized) JP-NITE	4.0	JP-NITE	6.0	AU-SWA EU-ECHA (harmonized) JP-NITE	False
21877	107-07-3	1.0	AU-SWA EU-ECHA (harmonized) NZ-EPA	1.0	JP-NITE NZ-EPA	2.0	AU-SWA EU-ECHA (harmonized) NZ-EPA	False
21879	107-12-0	2.0	JP-NITE NZ-EPA	1.0	JP-NITE NZ-EPA	2.0	JP-NITE NZ-EPA	False
21881	107-15-3	3.0	JP-NITE NZ-EPA	4.0	JP-NITE	4.0	AU-SWA EU-ECHA (harmonized) JP-NITE NZ-EPA	False
21883	107-19-7	1.0	JP-NITE NZ-EPA	2.0	JP-NITE	2.0	JP-NITE NZ-EPA	False
21885	107-41-5	6.0	AU-SWA EU-ECHA (harmonized) JP-NITE NZ-EPA	5.0	NZ-EPA	5.0	NZ-EPA	False
21886	107-45-9	6.0	EU-ECHA (notifications)	6.0	EU-ECHA (notifications)	3.0	EU-ECHA (notifications)	False
21888	107-87-9	6.0	JP-NITE NZ-EPA	3.0	JP-NITE	4.0	JP-NITE NZ-EPA	False
21889	108-10-1	5.0	JP-NITE	3.0	JP-NITE	4.0	NZ-EPA	False
21890	108-20-3	6.0	AU-SWA EU-ECHA (harmonized) JP-NITE NZ-EPA	6.0	AU-SWA EU-ECHA (harmonized) JP-NITE NZ-EPA	6.0	AU-SWA EU-ECHA (harmonized) JP-NITE NZ-EPA	False
21892	108-89-4	3.0	AU-SWA EU-ECHA (harmonized) JP-NITE NZ-EPA	3.0	NZ-EPA	3.0	NZ-EPA	False
21894	108-93-0	6.0	AU-SWA EU-ECHA (harmonized) JP-NITE NZ-EPA	4.0	AU-SWA EU-ECHA (harmonized) NZ-EPA	4.0	AU-SWA EU-ECHA (harmonized) NZ-EPA	False
21897	108-99-6	3.0	JP-NITE	3.0	JP-NITE	4.0	JP-NITE NZ-EPA	False
21899	109-06-8	3.0	JP-NITE	4.0	AU-SWA EU-ECHA (harmonized) JP-NITE NZ-EPA	4.0	AU-SWA EU-ECHA (harmonized) JP-NITE NZ-EPA	False
21901	109-60-4	6.0	AU-SWA EU-ECHA (harmonized) JP-NITE NZ-EPA	4.0	JP-NITE	6.0	AU-SWA EU-ECHA (harmonized) JP-NITE NZ-EPA	False
21902	109-64-8	6.0	JP-NITE NZ-EPA	6.0	JP-NITE NZ-EPA	4.0	NZ-EPA	False
21904	109-73-9	3.0	JP-NITE NZ-EPA	2.0	NZ-EPA	3.0	JP-NITE	False
21907	109-77-3	2.0	NZ-EPA	1.0	JP-NITE	2.0	NZ-EPA	False
21909	109-89-7	3.0	JP-NITE NZ-EPA	4.0	AU-SWA EU-ECHA (harmonized) JP-NITE NZ-EPA	3.0	JP-NITE	False
21910	109-97-7	6.0	JP-NITE NZ-EPA	6.0	JP-NITE NZ-EPA	4.0	NZ-EPA	False
21914	110-12-3	6.0	AU-SWA EU-ECHA (harmonized) JP-NITE NZ-EPA	4.0	AU-SWA EU-ECHA (harmonized) JP-NITE	5.0	JP-NITE	False
21915	110-40-7							False
21916	110-43-0	6.0	AU-SWA EU-ECHA (harmonized) JP-NITE NZ-EPA	4.0	AU-SWA EU-ECHA (harmonized)	4.0	AU-SWA EU-ECHA (harmonized) JP-NITE NZ-EPA	False
21917	110-54-3	6.0	AU-SWA EU-ECHA (harmonized) JP-NITE NZ-EPA	6.0	AU-SWA EU-ECHA (harmonized) JP-NITE NZ-EPA	5.0	NZ-EPA	False
21921	110-65-6	3.0	JP-NITE NZ-EPA	3.0	AU-SWA EU-ECHA (harmonized) JP-NITE NZ-EPA	3.0	AU-SWA EU-ECHA (harmonized) JP-NITE NZ-EPA	False
21922	110-73-6	6.0	NZ-EPA	6.0	NZ-EPA	4.0	NZ-EPA	True
21923	110-82-7	6.0	AU-SWA EU-ECHA (harmonized) JP-NITE NZ-EPA	4.0	NZ-EPA	4.0	NZ-EPA	False
21924	110-86-1	3.0	JP-NITE	4.0	AU-SWA EU-ECHA (harmonized) JP-NITE NZ-EPA	4.0	AU-SWA EU-ECHA (harmonized) JP-NITE NZ-EPA	False
21925	110-88-3	6.0	AU-SWA EU-ECHA (harmonized) JP-NITE NZ-EPA	6.0	AU-SWA EU-ECHA (harmonized) JP-NITE NZ-EPA	4.0	NZ-EPA	False
21928	111-15-9	4.0	AU-SWA EU-ECHA (harmonized)	4.0	AU-SWA EU-ECHA (harmonized) JP-NITE	4.0	AU-SWA EU-ECHA (harmonized) NZ-EPA	False
21929	111-25-1	6.0	NZ-EPA	6.0	NZ-EPA	6.0	NZ-EPA	True
21930	111-26-2	4.0	NZ-EPA	6.0	NZ-EPA	4.0	NZ-EPA	True
21931	111-27-3	4.0	NZ-EPA	6.0	AU-SWA EU-ECHA (harmonized) JP-NITE NZ-EPA	4.0	AU-SWA EU-ECHA (harmonized) NZ-EPA	False
21932	111-42-2	6.0	AU-SWA EU-ECHA (harmonized) JP-NITE NZ-EPA	6.0	AU-SWA EU-ECHA (harmonized) JP-NITE NZ-EPA	4.0	AU-SWA EU-ECHA (harmonized) JP-NITE NZ-EPA	False
21936	111-69-3	3.0	JP-NITE	2.0	JP-NITE	3.0	JP-NITE NZ-EPA	False
21937	111-70-6	6.0	AU-SWA JP-NITE NZ-EPA	6.0	AU-SWA JP-NITE NZ-EPA	6.0	AU-SWA JP-NITE NZ-EPA	False
21938	111-83-1	6.0	EU-ECHA (notifications)	6.0	EU-ECHA (notifications)	6.0	EU-ECHA (notifications)	False
21939	111-86-4	3.0	JP-NITE	4.0	NZ-EPA	1.0	JP-NITE	False
21940	111-87-5	6.0	AU-SWA JP-NITE NZ-EPA	6.0	AU-SWA JP-NITE NZ-EPA	4.0	NZ-EPA	False
21941	111-90-0	6.0	NZ-EPA	6.0	NZ-EPA	5.0	NZ-EPA	True
21943	112-12-9	6.0	NZ-EPA	6.0	NZ-EPA	5.0	NZ-EPA	True
21946	112-30-1	5.0	NZ-EPA	3.0	NZ-EPA	5.0	NZ-EPA	False
21947	112-70-9	6.0	NZ-EPA	6.0	NZ-EPA	6.0	NZ-EPA	True
21948	114-26-1	3.0	NZ-EPA	2.0	JP-NITE	2.0	NZ-EPA	False
21949	115-19-5	6.0	JP-NITE NZ-EPA	6.0	JP-NITE NZ-EPA	4.0	JP-NITE NZ-EPA	False
21952	115-86-6	6.0	JP-NITE NZ-EPA	6.0	JP-NITE NZ-EPA	4.0	NZ-EPA	False
21953	115-90-2	1.0	AU-SWA EU-ECHA (harmonized) JP-NITE	1.0	JP-NITE	1.0	JP-NITE	False
21956	117-84-0	5.0	JP-NITE	6.0	JP-NITE	6.0	JP-NITE	True
21957	118-55-8	6.0	NZ-EPA	6.0	NZ-EPA	5.0	NZ-EPA	True
21958	118-61-6	6.0	NZ-EPA	6.0	NZ-EPA	4.0	NZ-EPA	True
21959	118-79-6	6.0	JP-NITE NZ-EPA	6.0	JP-NITE NZ-EPA	4.0	JP-NITE NZ-EPA	False
21961	119-61-9	6.0	JP-NITE NZ-EPA	6.0	JP-NITE NZ-EPA	4.0	JP-NITE NZ-EPA	False
21962	120-07-0	6.0	NZ-EPA	6.0	NZ-EPA	4.0	NZ-EPA	True
21963	120-21-8							False
21965	120-82-1	6.0	AU-SWA EU-ECHA (harmonized) JP-NITE NZ-EPA	6.0	AU-SWA EU-ECHA (harmonized) JP-NITE NZ-EPA	4.0	AU-SWA EU-ECHA (harmonized) JP-NITE NZ-EPA	False
21968	121-32-4	6.0	NZ-EPA	6.0	NZ-EPA	4.0	NZ-EPA	True
21969	121-33-5	6.0	JP-NITE NZ-EPA	6.0	JP-NITE NZ-EPA	4.0	NZ-EPA	False
21971	121-73-3	2.0	NZ-EPA	2.0	NZ-EPA	2.0	NZ-EPA	True
21973	121-87-9	6.0	AU-SWA EU-ECHA (harmonized) JP-NITE NZ-EPA	6.0	AU-SWA EU-ECHA (harmonized) JP-NITE NZ-EPA	4.0	AU-SWA EU-ECHA (harmonized) NZ-EPA	False
21974	122-03-2	6.0	JP-NITE NZ-EPA	6.0	JP-NITE NZ-EPA	4.0	JP-NITE NZ-EPA	False
21975	122-39-4	3.0	AU-SWA EU-ECHA (harmonized) NZ-EPA	3.0	AU-SWA EU-ECHA (harmonized) NZ-EPA	3.0	AU-SWA EU-ECHA (harmonized) NZ-EPA	False
21976	122-99-6	4.0	NZ-EPA	4.0	NZ-EPA	4.0	AU-SWA EU-ECHA (harmonized) NZ-EPA	False
21977	123-07-9	6.0	JP-NITE	6.0	JP-NITE	6.0	JP-NITE	True
21978	123-15-9	6.0	JP-NITE	6.0	JP-NITE	6.0	JP-NITE	True
21979	123-54-6	3.0	JP-NITE NZ-EPA	3.0	JP-NITE NZ-EPA	3.0	NZ-EPA	False
21980	123-66-0	6.0	JP-NITE NZ-EPA	6.0	JP-NITE NZ-EPA	6.0	JP-NITE NZ-EPA	False
21982	123-86-4	6.0	AU-SWA EU-ECHA (harmonized) JP-NITE NZ-EPA	3.0	JP-NITE	5.0	NZ-EPA	False
21984	124-22-1	6.0	NZ-EPA	6.0	NZ-EPA	4.0	NZ-EPA	True
21986	126-73-8	6.0	AU-SWA EU-ECHA (harmonized) JP-NITE NZ-EPA	2.0	JP-NITE	4.0	AU-SWA EU-ECHA (harmonized) JP-NITE NZ-EPA	False
21992	82385-42-0							False
21993	132-64-9	6.0	NZ-EPA	6.0	NZ-EPA	6.0	NZ-EPA	True
21994	133-11-9							False
21995	134-62-3	5.0	NZ-EPA	6.0	AU-SWA EU-ECHA (harmonized) JP-NITE NZ-EPA	4.0	AU-SWA EU-ECHA (harmonized) NZ-EPA	False
21996	137-40-6	3.0	NZ-EPA	5.0	NZ-EPA	6.0	NZ-EPA	True
21997	140-31-8	3.0	JP-NITE	6.0	AU-SWA EU-ECHA (harmonized) JP-NITE NZ-EPA	4.0	AU-SWA EU-ECHA (harmonized) JP-NITE NZ-EPA	False
21998	141-03-7							False
22000	141-43-5	3.0	JP-NITE	4.0	AU-SWA EU-ECHA (harmonized) NZ-EPA	4.0	AU-SWA EU-ECHA (harmonized) NZ-EPA	False
22001	141-78-6	6.0	AU-SWA EU-ECHA (harmonized) JP-NITE NZ-EPA	4.0	JP-NITE	5.0	NZ-EPA	False
22002	141-91-3							False
22003	141-93-5	6.0	JP-NITE	6.0	JP-NITE	6.0	JP-NITE	True
22004	142-28-9	6.0	JP-NITE NZ-EPA	6.0	JP-NITE NZ-EPA	4.0	NZ-EPA	False
22006	142-92-7	6.0	JP-NITE NZ-EPA	6.0	JP-NITE NZ-EPA	6.0	JP-NITE NZ-EPA	False
22007	142-96-1	6.0	AU-SWA EU-ECHA (harmonized) JP-NITE NZ-EPA	6.0	AU-SWA EU-ECHA (harmonized) JP-NITE NZ-EPA	6.0	AU-SWA EU-ECHA (harmonized) JP-NITE NZ-EPA	False
22008	143-08-8	5.0	NZ-EPA	3.0	NZ-EPA	5.0	NZ-EPA	False
22009	143-16-8	1.0	NZ-EPA	1.0	NZ-EPA	3.0	NZ-EPA	True
22010	143-28-2	6.0	NZ-EPA	6.0	NZ-EPA	5.0	NZ-EPA	True
22012	150-19-6	4.0	NZ-EPA	6.0	NZ-EPA	4.0	NZ-EPA	True
22014	150-78-7	6.0	EU-ECHA (notifications)	6.0	EU-ECHA (notifications)	6.0	EU-ECHA (notifications)	False
22016	280-57-9	5.0	NZ-EPA	6.0	JP-NITE NZ-EPA	4.0	JP-NITE NZ-EPA	False
22018	298-04-4	1.0	AU-SWA EU-ECHA (harmonized) JP-NITE	1.0	JP-NITE	1.0	JP-NITE	False
22020	314-40-9	6.0	JP-NITE	6.0	JP-NITE	4.0	JP-NITE	True
22027	371-40-4	6.0	JP-NITE NZ-EPA	6.0	JP-NITE NZ-EPA	4.0	JP-NITE NZ-EPA	False
22035	464-45-9							False
22036	464-48-2	6.0	NZ-EPA	6.0	NZ-EPA	6.0	NZ-EPA	True
22043	499-83-2	6.0	NZ-EPA	6.0	NZ-EPA	6.0	NZ-EPA	True
22048	525-82-6							False
22049	527-60-6	6.0	JP-NITE	6.0	JP-NITE	6.0	JP-NITE	True
22050	529-19-1	6.0	NZ-EPA	6.0	NZ-EPA	6.0	NZ-EPA	True
22051	529-20-4							False
22053	534-52-1	1.0	AU-SWA EU-ECHA (harmonized)	2.0	AU-SWA EU-ECHA (harmonized) JP-NITE NZ-EPA	2.0	AU-SWA EU-ECHA (harmonized) JP-NITE NZ-EPA	False
22055	540-88-5	6.0	AU-SWA EU-ECHA (harmonized) JP-NITE NZ-EPA	4.0	JP-NITE	6.0	AU-SWA EU-ECHA (harmonized) JP-NITE NZ-EPA	False
22056	541-73-1	6.0	AU-SWA EU-ECHA (harmonized) JP-NITE NZ-EPA	3.0	JP-NITE	4.0	AU-SWA EU-ECHA (harmonized) JP-NITE NZ-EPA	False
22057	542-75-6	3.0	AU-SWA EU-ECHA (harmonized) JP-NITE NZ-EPA	3.0	JP-NITE NZ-EPA	3.0	AU-SWA EU-ECHA (harmonized) JP-NITE NZ-EPA	False
22058	544-40-1	6.0	NZ-EPA	6.0	NZ-EPA	5.0	NZ-EPA	True
22060	552-89-6	6.0	EU-ECHA (notifications)	6.0	EU-ECHA (notifications)	4.0	EU-ECHA (notifications)	False
22061	555-16-8							False
22062	563-80-4	6.0	AU-SWA EU-ECHA (harmonized) JP-NITE NZ-EPA	4.0	JP-NITE	3.0	NZ-EPA	False
22070	593-08-8							False
22079	608-71-9	6.0	JP-NITE	6.0	JP-NITE	3.0	JP-NITE	True
22080	609-23-4							False
22082	614-80-2							False
22084	616-86-4							False
22085	619-50-1							False
22086	619-80-7							False
22089	621-42-1	6.0	NZ-EPA	6.0	NZ-EPA	6.0	NZ-EPA	True
22090	622-40-2	6.0	NZ-EPA	6.0	NZ-EPA	6.0	NZ-EPA	True
22093	625-86-5							False
22096	629-19-6							False
22100	645-56-7							False
22104	693-54-9							False
22107	693-98-1	6.0	JP-NITE NZ-EPA	6.0	JP-NITE NZ-EPA	4.0	JP-NITE NZ-EPA	False
22109	706-14-9	6.0	EU-ECHA (notifications)	6.0	EU-ECHA (notifications)	6.0	EU-ECHA (notifications)	False
22111	709-98-8	6.0	AU-SWA EU-ECHA (harmonized) JP-NITE NZ-EPA	6.0	AU-SWA EU-ECHA (harmonized) JP-NITE NZ-EPA	4.0	AU-SWA EU-ECHA (harmonized) JP-NITE NZ-EPA	False
22113	760-23-6	6.0	JP-NITE	3.0	JP-NITE	4.0	JP-NITE	True
22117	768-94-5	6.0	EU-ECHA (notifications)	6.0	EU-ECHA (notifications)	4.0	EU-ECHA (notifications)	False
22120	786-19-6	1.0	JP-NITE	6.0	AU-SWA EU-ECHA (harmonized) JP-NITE	2.0	JP-NITE	False
22121	791-28-6	4.0	NZ-EPA	6.0	JP-NITE NZ-EPA	4.0	JP-NITE NZ-EPA	False
22123	818-61-1	2.0	JP-NITE	4.0	JP-NITE	4.0	JP-NITE	False
22124	818-72-4							False
22125	821-55-6							False
22127	831-82-3							False
22128	868-77-9	6.0	AU-SWA EU-ECHA (harmonized) JP-NITE NZ-EPA	6.0	AU-SWA EU-ECHA (harmonized) JP-NITE NZ-EPA	5.0	NZ-EPA	False
22130	874-42-0	6.0	NZ-EPA	6.0	NZ-EPA	6.0	NZ-EPA	True
22131	882-33-7	6.0	JP-NITE	6.0	JP-NITE	4.0	JP-NITE	True
22133	886-86-2							False
22137	928-96-1	5.0	NZ-EPA	6.0	JP-NITE NZ-EPA	5.0	NZ-EPA	False
22138	928-97-2							False
22153	1461-25-2	6.0	JP-NITE NZ-EPA	5.0	NZ-EPA	6.0	JP-NITE NZ-EPA	False
22159	1647-16-1							False
22160	1689-82-3							False
22161	1689-83-4	3.0	NZ-EPA	3.0	AU-SWA EU-ECHA (harmonized)	3.0	AU-SWA EU-ECHA (harmonized) NZ-EPA	False
22162	1689-84-5	6.0	AU-SWA EU-ECHA (harmonized) NZ-EPA	2.0	AU-SWA EU-ECHA (harmonized) NZ-EPA	3.0	AU-SWA EU-ECHA (harmonized) NZ-EPA	False
22164	1745-81-9	4.0	NZ-EPA	6.0	NZ-EPA	4.0	NZ-EPA	True
22170	2008-58-4							False
22171	2016-57-1							False
22172	2032-59-9	3.0	AU-SWA EU-ECHA (harmonized)	6.0	AU-SWA EU-ECHA (harmonized)	3.0	AU-SWA EU-ECHA (harmonized)	False
22174	2104-64-5	1.0	AU-SWA EU-ECHA (harmonized)	1.0	JP-NITE	2.0	AU-SWA EU-ECHA (harmonized) JP-NITE	False
22179	2176-62-7							False
22180	2216-51-5	6.0	JP-NITE NZ-EPA	6.0	JP-NITE NZ-EPA	5.0	NZ-EPA	False
22186	2370-63-0	6.0	NZ-EPA	6.0	NZ-EPA	6.0	NZ-EPA	True
22187	2416-94-6	6.0	JP-NITE	6.0	JP-NITE	4.0	JP-NITE	True
22188	2437-25-4	6.0	EU-ECHA (notifications)	6.0	EU-ECHA (notifications)	6.0	EU-ECHA (notifications)	False
22191	2455-24-5							False
22193	2495-37-6	6.0	EU-ECHA (notifications)	6.0	EU-ECHA (notifications)	6.0	EU-ECHA (notifications)	False
22194	2499-95-8	6.0	AU-SWA EU-ECHA (harmonized)	6.0	AU-SWA EU-ECHA (harmonized)	6.0	AU-SWA EU-ECHA (harmonized)	False
22198	2859-67-8							False
22217	4460-86-0							False
22218	4655-34-9							False
22220	4901-51-3							False
22227	05/04/5407	6.0	NZ-EPA	6.0	NZ-EPA	4.0	NZ-EPA	True
22246	7209-38-3							False
22247	7212-44-4	6.0	NZ-EPA	6.0	NZ-EPA	6.0	NZ-EPA	True
22253	10453-86-8	6.0	AU-SWA EU-ECHA (harmonized) JP-NITE	6.0	AU-SWA EU-ECHA (harmonized) JP-NITE	4.0	AU-SWA EU-ECHA (harmonized) JP-NITE	False
22254	13071-79-9	1.0	AU-SWA EU-ECHA (harmonized) JP-NITE	1.0	JP-NITE	1.0	JP-NITE	False
22256	13608-87-2							False
22265	15972-60-8	6.0	AU-SWA EU-ECHA (harmonized) JP-NITE NZ-EPA	4.0	NZ-EPA	4.0	AU-SWA EU-ECHA (harmonized) JP-NITE NZ-EPA	False
22267	16752-77-5	4.0	JP-NITE	2.0	JP-NITE NZ-EPA	2.0	AU-SWA EU-ECHA (harmonized) NZ-EPA	False
22271	17754-90-4							False
22279	24544-04-5	6.0	EU-ECHA (notifications)	6.0	EU-ECHA (notifications)	6.0	EU-ECHA (notifications)	False
22284	13952-84-6	6.0	AU-SWA EU-ECHA (harmonized) JP-NITE NZ-EPA	4.0	AU-SWA EU-ECHA (harmonized)	3.0	JP-NITE	False
22288	39905-57-2							False
22292	52645-53-1	6.0	EU-ECHA (harmonized) JP-NITE NZ-EPA	4.0	EU-ECHA (harmonized)	3.0	NZ-EPA	False
22301	70124-77-5							False
22305	1746-23-2	6.0	EU-ECHA (notifications)	6.0	EU-ECHA (notifications)	6.0	EU-ECHA (notifications)	False
22308	446-72-0							False
22310	486-66-8							False
22311	485-72-3							False
22312	1806-26-4	6.0	JP-NITE	6.0	JP-NITE	4.0	JP-NITE	True
22313	3424-82-6							False
22315	26538-44-3							False
22320	58-72-0							False
22325	2971-36-0							False
22326	153-18-4							False
22329	481-30-1							False
22331	89-72-5	6.0	JP-NITE	6.0	JP-NITE	4.0	JP-NITE	True
22332	99-71-8	6.0	JP-NITE	6.0	JP-NITE	4.0	JP-NITE	True
22333	135-98-8	6.0	JP-NITE NZ-EPA	6.0	JP-NITE NZ-EPA	4.0	NZ-EPA	False
22341	1610-18-0							False
22345	789-02-6							False
22353	92-04-6							False
22360	140-66-9	4.0	JP-NITE NZ-EPA	6.0	AU-SWA EU-ECHA (harmonized) JP-NITE NZ-EPA	6.0	AU-SWA EU-ECHA (harmonized) JP-NITE NZ-EPA	False
22361	50471-44-8	6.0	AU-SWA EU-ECHA (harmonized) JP-NITE	6.0	AU-SWA EU-ECHA (harmonized) JP-NITE	6.0	AU-SWA EU-ECHA (harmonized) JP-NITE	False
22364	521-18-6	6.0	EU-ECHA (notifications)	6.0	EU-ECHA (notifications)	6.0	EU-ECHA (notifications)	False
22366	50-27-1	6.0	NZ-EPA	6.0	NZ-EPA	6.0	NZ-EPA	True
22367	53-16-7	4.0	EU-ECHA (notifications)	4.0	EU-ECHA (notifications)	4.0	EU-ECHA (notifications)	False
22369	129453-61-8							False
22370	57-83-0	6.0	NZ-EPA	6.0	NZ-EPA	6.0	NZ-EPA	True
22371	58-22-0	4.0	EU-ECHA (notifications)	4.0	EU-ECHA (notifications)	4.0	EU-ECHA (notifications)	False
22377	57-91-0							False
22381	84-16-2							False
22382	84-17-3							False
22384	68047-06-3							False
22391	520-36-5	6.0	NZ-EPA	6.0	NZ-EPA	6.0	NZ-EPA	True
22393	60-82-2							False
22394	491-80-5							False
22396	480-40-0							False
22399	479-13-0							False
22401	57-88-5	6.0	NZ-EPA	6.0	NZ-EPA	6.0	NZ-EPA	True
22403	131-53-3							False
22404	835-11-0							False
22405	131-57-7	6.0	JP-NITE	6.0	JP-NITE	6.0	JP-NITE	True
22406	131-56-6	6.0	NZ-EPA	6.0	NZ-EPA	6.0	NZ-EPA	True
22408	143-74-8							False
22409	80-09-1	6.0	NZ-EPA	6.0	NZ-EPA	5.0	NZ-EPA	True
22411	118-82-1	6.0	NZ-EPA	6.0	NZ-EPA	6.0	NZ-EPA	True
22413	97-54-1	4.0	JP-NITE	6.0	JP-NITE NZ-EPA	4.0	JP-NITE NZ-EPA	False
22415	575-43-9							False
22417	94-25-7							False
22420	51-61-6							False
22421	73-31-4	6.0	NZ-EPA	6.0	NZ-EPA	4.0	NZ-EPA	True
22422	101-77-9	3.0	JP-NITE	6.0	AU-SWA EU-ECHA (harmonized) JP-NITE NZ-EPA	4.0	JP-NITE	False
22425	611-99-4							False
22432	218-01-9	6.0	AU-SWA EU-ECHA (harmonized) JP-NITE NZ-EPA	6.0	AU-SWA EU-ECHA (harmonized) JP-NITE NZ-EPA	6.0	AU-SWA EU-ECHA (harmonized) JP-NITE NZ-EPA	False
22436	126-00-1							False
22437	500-38-9							False
22439	81-90-3							False
22442	77-40-7							False
22445	620-92-8							False
22446	09/02/2467							False
22448	51218-45-2	5.0	NZ-EPA	6.0	JP-NITE NZ-EPA	5.0	JP-NITE NZ-EPA	False
22455	131-11-3	6.0	JP-NITE NZ-EPA	3.0	NZ-EPA	4.0	NZ-EPA	False
22462	580-51-8							False
22472	104-51-8	6.0	JP-NITE NZ-EPA	6.0	JP-NITE NZ-EPA	6.0	JP-NITE NZ-EPA	False
22474	50-22-6							False
22479	90-00-6	6.0	JP-NITE	6.0	JP-NITE	4.0	JP-NITE	True
22480	620-17-7	6.0	JP-NITE	6.0	JP-NITE	4.0	JP-NITE	True
22481	83-46-5							False
22485	14868-03-2							False
22489	140-10-3	6.0	NZ-EPA	6.0	NZ-EPA	3.0	NZ-EPA	True
22508	104-43-8							False
22510	1570-64-5	6.0	AU-SWA EU-ECHA (harmonized) JP-NITE NZ-EPA	2.0	NZ-EPA	4.0	NZ-EPA	False
22519	59-30-3							False
22520	103-36-6	6.0	NZ-EPA	5.0	NZ-EPA	6.0	NZ-EPA	True
22522	84-69-5	6.0	AU-SWA EU-ECHA (harmonized) JP-NITE NZ-EPA	6.0	AU-SWA EU-ECHA (harmonized) JP-NITE NZ-EPA	6.0	AU-SWA EU-ECHA (harmonized) JP-NITE NZ-EPA	False
22523	1085-12-7							False
22524	50-35-1							False
22525	5153-25-3							False
22526	94-18-8							False
22527	94-13-3	6.0	NZ-EPA	6.0	NZ-EPA	6.0	NZ-EPA	True
22528	120-47-8	6.0	NZ-EPA	6.0	NZ-EPA	5.0	NZ-EPA	True
22529	99-76-3	6.0	JP-NITE NZ-EPA	6.0	JP-NITE NZ-EPA	6.0	JP-NITE NZ-EPA	False
22536	599-64-4	6.0	JP-NITE	6.0	JP-NITE	4.0	JP-NITE	True
22540	53164-05-9							False
22541	152-72-7							False
22543	103-84-4	6.0	JP-NITE NZ-EPA	6.0	JP-NITE NZ-EPA	4.0	JP-NITE NZ-EPA	False
22544	59-66-5							False
22546	546-88-3							False
22549	85-36-9							False
22553	55079-83-9							False
22555	87848-99-5							False
22556	59277-89-3	6.0	NZ-EPA	6.0	NZ-EPA	4.0	NZ-EPA	True
22557	73-24-5	6.0	NZ-EPA	6.0	NZ-EPA	4.0	NZ-EPA	True
22558	58-61-7							False
22559	56-65-5	6.0	NZ-EPA	6.0	NZ-EPA	6.0	NZ-EPA	True
22560	61-19-8							False
22562	56287-74-2							False
22563	54965-21-8	6.0	NZ-EPA	6.0	NZ-EPA	4.0	NZ-EPA	True
22565	830-89-7							False
22569	41294-56-8							False
22571	33178-86-8							False
22573	315-30-0	6.0	NZ-EPA	6.0	NZ-EPA	4.0	NZ-EPA	True
22574	432-60-0							False
22576	23930-19-0							False
22577	28981-97-7							False
22578	745-65-3							False
22579	645-05-6							False
22582	115-79-7							False
22584	32887-01-7							False
22585	20537-88-6							False
22586	37517-28-5							False
22588	54-62-6							False
22589	125-84-8							False
22590	61-78-9							False
22592	1951-25-3							False
22593	104-06-3							False
22595	68302-57-8							False
22598	14028-44-5							False
22601	1397-89-3							False
22602	69-53-4	6.0	NZ-EPA	6.0	NZ-EPA	6.0	NZ-EPA	True
22603	60719-84-8							False
22607	120511-73-1							False
22609	521-17-5							False
22610	144-14-9							False
22611	117-37-3							False
22612	80-50-2							False
22614	58-00-4							False
22617	63-75-2							False
22624	55779-06-1							False
22626	5169-78-8							False
22628	29122-68-7	6.0	NZ-EPA	6.0	NZ-EPA	5.0	NZ-EPA	True
22629	95233-18-4							False
22630	64228-81-5							False
22632	4438-22-6							False
22635	2169-64-4							False
22636	3964-81-6							False
22640	78110-38-0							False
22641	1134-47-0	6.0	NZ-EPA	6.0	NZ-EPA	3.0	NZ-EPA	True
22643	57-44-3	6.0	NZ-EPA	6.0	NZ-EPA	4.0	NZ-EPA	True
22644	302-40-9							False
22646	2179-37-5							False
22647	73-48-3	6.0	NZ-EPA	6.0	NZ-EPA	5.0	NZ-EPA	True
22649	5003-48-5							False
22652	3562-84-3							False
22655	104-31-4							False
22657	63-12-7							False
22658	91-33-8							False
22659	86-13-5							False
22663	64706-54-3							False
22666	107-43-7	6.0	EU-ECHA (notifications)	6.0	EU-ECHA (notifications)	6.0	EU-ECHA (notifications)	False
22667	378-44-9	6.0	NZ-EPA	6.0	NZ-EPA	6.0	NZ-EPA	True
22671	01/02/5534							False
22672	5593-20-4							False
22673	2152-44-5	6.0	NZ-EPA	6.0	NZ-EPA	5.0	NZ-EPA	True
22674	63659-18-7							False
22676	590-63-6							False
22678	90357-06-5							False
22679	58-85-5							False
22681	603-50-9							False
22683	30392-40-6							False
22684	62658-63-3							False
22685	61-75-6							False
22687	25614-03-3							False
22688	118-23-0							False
22690	10457-90-6							False
22692	57801-81-7							False
22699	28395-03-1							False
22704	14556-46-8							False
22707	36505-84-7							False
22715	35941-65-2							False
22718	149-64-4							False
22719	81409-90-7							False
22721	19356-17-3							False
22722	32222-06-3	6.0	NZ-EPA	6.0	NZ-EPA	1.0	NZ-EPA	True
22724	522-97-4							False
22725	139481-59-7	6.0	EU-ECHA (notifications)	4.0	EU-ECHA (notifications)	6.0	EU-ECHA (notifications)	False
22727	514-78-3							False
22730	51-83-2	6.0	NZ-EPA	6.0	NZ-EPA	3.0	NZ-EPA	True
22731	298-46-4							False
22732	51460-26-5							False
22734	77-23-6							False
22735	28860-95-9							False
22736	22232-54-8	6.0	AU-SWA	6.0	AU-SWA	6.0	AU-SWA	True
22738	2387-59-9							False
22741	339-43-5							False
22742	50935-04-1							False
22743	154-93-8	6.0	JP-NITE	6.0	JP-NITE	2.0	JP-NITE	True
22748	53994-73-3							False
22749	50370-12-2							False
22751	42540-40-9							False
22752	51627-14-6							False
22753	25953-19-9	6.0	EU-ECHA (notifications)	6.0	EU-ECHA (notifications)	6.0	EU-ECHA (notifications)	False
22754	79350-37-1							False
22760	60925-61-3							False
22762	69712-56-7							False
22764	35607-66-0							False
22766	87239-81-4							False
22768	51762-05-1							False
22774	55268-75-2							False
22777	169590-42-5							False
22780	15686-71-2							False
22782	50-59-9							False
22783	153-61-7							False
22785	38821-53-3							False
22789	791-35-5							False
22796	1961-77-9							False
22798	80-77-3							False
22800	58-94-6							False
22801	773-76-2							False
22803	886-74-8							False
22808	50-53-3							False
22810	113-59-7							False
22812	77-36-1							False
22813	95-25-0							False
22814	632-69-9							False
22815	314-13-6	6.0	NZ-EPA	6.0	NZ-EPA	6.0	NZ-EPA	True
22816	573-58-0	6.0	AU-SWA EU-ECHA (harmonized) JP-NITE NZ-EPA	6.0	AU-SWA EU-ECHA (harmonized) JP-NITE NZ-EPA	6.0	AU-SWA EU-ECHA (harmonized) JP-NITE NZ-EPA	False
22817	1260-17-9							False
22821	298-57-7							False
22822	28657-80-9							False
22825	81098-60-4							False
22828	4291-63-8							False
22829	81103-11-9	6.0	NZ-EPA	6.0	NZ-EPA	4.0	NZ-EPA	True
22833	37148-27-9							False
22835	3485-62-9							False
22837	130-26-7	6.0	EU-ECHA (notifications)	6.0	EU-ECHA (notifications)	3.0	EU-ECHA (notifications)	False
22839	2030-63-9							False
22842	533-45-9							False
22843	911-45-5							False
22844	303-49-1							False
22846	4205-90-7							False
22847	636-54-4							False
22850	10389-73-8							False
22851	2058-52-8							False
22854	24166-13-0							False
22855	5786-21-0	6.0	NZ-EPA	6.0	NZ-EPA	3.0	NZ-EPA	True
22857	53-06-5	6.0	NZ-EPA	6.0	NZ-EPA	4.0	NZ-EPA	True
22858	50-04-4	6.0	NZ-EPA	6.0	NZ-EPA	4.0	NZ-EPA	True
22861	3485-14-1							False
22862	456-59-7							False
22866	2624-43-3							False
22868	742-20-1	6.0	NZ-EPA	6.0	NZ-EPA	4.0	NZ-EPA	True
22870	68-41-7							False
22871	2259-96-3							False
22872	129-03-3							False
22873	2098-66-0							False
22875	60-23-1	6.0	JP-NITE	6.0	JP-NITE	4.0	JP-NITE	True
22877	147-94-4							False
22880	17230-88-5							False
22883	20830-81-3							False
22886	541-22-0							False
22888	81-23-2							False
22892	136817-59-9							False
22894	56-47-3							False
22897	17598-65-1							False
22898	54024-22-5	6.0	NZ-EPA	6.0	NZ-EPA	4.0	NZ-EPA	True
22901	1177-87-3	6.0	NZ-EPA	6.0	NZ-EPA	5.0	NZ-EPA	True
22902	55541-30-5							False
22904	33755-46-3							False
22906	81-13-0	6.0	NZ-EPA	6.0	NZ-EPA	6.0	NZ-EPA	True
22910	50-99-7							False
22912	737-31-5							False
22914	364-98-7							False
22915	34493-98-6							False
22918	488-41-5							False
22922	120-97-8							False
22926	77-19-0							False
22927	69655-05-6							False
22932	22494-42-4							False
22933	71-63-6	6.0	AU-SWA EU-ECHA (harmonized)	3.0	AU-SWA EU-ECHA (harmonized)	3.0	AU-SWA EU-ECHA (harmonized)	False
22934	20830-75-5							False
22935	484-23-1							False
22938	67-96-9							False
22940	42399-41-7							False
22941	4757-55-5							False
22944	7601-55-0							False
22946	551-11-1							False
22947	363-24-6							False
22948	62-97-5							False
22949	58-73-1	6.0	EU-ECHA (notifications)	6.0	EU-ECHA (notifications)	4.0	EU-ECHA (notifications)	False
22950	972-02-1							False
22955	514-73-8							False
22956	148-18-5	6.0	JP-NITE NZ-EPA	6.0	JP-NITE NZ-EPA	4.0	JP-NITE NZ-EPA	False
22958	34368-04-2							False
22959	577-11-7	6.0	JP-NITE NZ-EPA	6.0	JP-NITE NZ-EPA	4.0	NZ-EPA	False
22967	05/09/3094							False
22968	69975-86-6							False
22973	548-73-2							False
22974	152-62-5							False
22975	479-18-5	6.0	JP-NITE	6.0	JP-NITE	4.0	JP-NITE	True
22977	60-00-4	6.0	AU-SWA EU-ECHA (harmonized) JP-NITE NZ-EPA	6.0	AU-SWA EU-ECHA (harmonized) JP-NITE NZ-EPA	5.0	JP-NITE NZ-EPA	False
22978	116-38-1							False
22980	483-18-1							False
22981	38957-41-4							False
22982	75847-73-3							False
22984	74011-58-8							False
22986	51-43-4	3.0	NZ-EPA	6.0	NZ-EPA	6.0	NZ-EPA	True
22991	114-07-8	6.0	NZ-EPA	6.0	NZ-EPA	5.0	NZ-EPA	True
22993	1264-62-6							False
22994	134-36-1							False
22998	50-50-0	6.0	NZ-EPA	6.0	NZ-EPA	6.0	NZ-EPA	True
22999	313-06-4							False
23000	113-38-2							False
23001	4956-37-0							False
23004	979-32-8							False
23005	7280-37-7							False
23007	304-84-7							False
23010	113-18-8							False
23011	1213-06-5							False
23016	434-03-7	6.0	EU-ECHA (notifications)	6.0	EU-ECHA (notifications)	6.0	EU-ECHA (notifications)	False
23019	77-67-8							False
23020	86-35-1							False
23021	452-35-7							False
23024	965-90-2							False
23027	36637-18-0							False
23028	2809-21-4	6.0	AU-SWA JP-NITE NZ-EPA	6.0	AU-SWA JP-NITE NZ-EPA	4.0	AU-SWA JP-NITE NZ-EPA	False
23030	40054-69-1							False
23031	519-37-9							False
23032	54504-70-0							False
23033	33125-97-2							False
23035	33419-42-0	6.0	JP-NITE NZ-EPA	6.0	JP-NITE NZ-EPA	4.0	JP-NITE NZ-EPA	False
23036	54350-48-0							False
23037	107868-30-4							False
23038	104227-87-4							False
23039	76824-35-6	6.0	NZ-EPA	6.0	NZ-EPA	5.0	NZ-EPA	True
23041	25451-15-4							False
23042	72509-76-3							False
23043	36330-85-5							False
23044	458-24-2							False
23049	437-38-7	6.0	NZ-EPA	6.0	NZ-EPA	2.0	NZ-EPA	True
23050	18046-21-4							False
23051	30748-29-9							False
23054	54143-55-4							False
23057	50-91-9	6.0	NZ-EPA	6.0	NZ-EPA	4.0	NZ-EPA	True
23059	2022-85-7	6.0	EU-ECHA (notifications)	6.0	EU-ECHA (notifications)	6.0	EU-ECHA (notifications)	False
23061	127-31-1							False
23063	530-78-9	6.0	EU-ECHA (notifications)	6.0	EU-ECHA (notifications)	3.0	EU-ECHA (notifications)	False
23064	78755-81-4							False
23067	54910-89-3							False
23068	69-23-8							False
23071	17617-23-1							False
23076	7456-24-8							False
23078	63585-09-1							False
23081	57-48-7							False
23084	804-30-8							False
23085	536-69-6							False
23088	59-23-4							False
23089	65-29-2							False
23094	16320-04-0							False
23095	21187-98-4							False
23096	33342-05-1							False
23097	25046-79-1							False
23101	70-18-8							False
23102	77-21-4							False
23103	1492-02-0							False
23109	596-51-0							False
23110	303-45-7	6.0	NZ-EPA	6.0	NZ-EPA	6.0	NZ-EPA	True
23113	90-05-1	6.0	AU-SWA EU-ECHA (harmonized) JP-NITE NZ-EPA	4.0	JP-NITE	4.0	AU-SWA EU-ECHA (harmonized) JP-NITE NZ-EPA	False
23114	93-14-1	6.0	NZ-EPA	6.0	NZ-EPA	4.0	NZ-EPA	True
23122	56-29-1							False
23123	115-63-9							False
23125	51-45-6							False
23128	3105-97-3							False
23132	135-09-1							False
23137	68-88-2							False
23140	64622-45-3							False
23143	64221-86-9							False
23145	3599-32-4							False
23146	87-89-8							False
23148	10397-75-8							False
23149	16034-77-8							False
23150	440-58-4							False
23153	606-17-7							False
23155	83-73-8	4.0	EU-ECHA (notifications)	4.0	EU-ECHA (notifications)	4.0	EU-ECHA (notifications)	False
23157	66108-95-0	6.0	EU-ECHA (notifications)	6.0	EU-ECHA (notifications)	6.0	EU-ECHA (notifications)	False
23158	60166-93-0							False
23159	96-83-3							False
23163	73334-07-3							False
23166	59017-64-0							False
23169	138402-11-6							False
23170	94-14-4							False
23171	59-63-2							False
23174	7492-32-2							False
23175	7683-59-2							False
23176	16051-77-7	6.0	JP-NITE NZ-EPA	6.0	JP-NITE NZ-EPA	4.0	NZ-EPA	False
23177	4759-48-2	6.0	NZ-EPA	6.0	NZ-EPA	4.0	NZ-EPA	True
23179	75695-93-1							False
23180	84625-61-6							False
23181	71827-03-7							False
23183	16846-24-5							False
23185	4696-76-8							False
23187	6740-88-1	6.0	NZ-EPA	6.0	NZ-EPA	4.0	NZ-EPA	True
23188	74050-98-9							False
23190	34580-13-7							False
23192	50-21-5	6.0	JP-NITE	6.0	JP-NITE	6.0	JP-NITE	True
23193	63-42-3							False
23194	134678-17-4							False
23195	84057-84-1							False
23196	17575-20-1							False
23197	17575-21-2							False
23198	17575-22-3							False
23200	103577-45-3							False
23201	75706-12-6							False
23202	112809-51-5							False
23205	152-02-3							False
23209	59-92-7	6.0	NZ-EPA	6.0	NZ-EPA	4.0	NZ-EPA	True
23214	51-48-9	6.0	JP-NITE	6.0	JP-NITE	6.0	JP-NITE	True
23216	03/02/6893							False
23219	90-69-7							False
23221	31036-80-3							False
23222	13010-47-4	6.0	JP-NITE	6.0	JP-NITE	3.0	JP-NITE	True
23224	79794-75-5							False
23225	846-49-1	6.0	NZ-EPA	6.0	NZ-EPA	4.0	NZ-EPA	True
23227	114798-26-4	6.0	EU-ECHA (notifications)	6.0	EU-ECHA (notifications)	6.0	EU-ECHA (notifications)	False
23231	50-37-3							False
23232	56-87-1							False
23235	69-65-8							False
23239	64-55-1							False
23240	60-40-2							False
23243	61-68-7	6.0	JP-NITE	6.0	JP-NITE	4.0	JP-NITE	True
23244	6284-40-8	6.0	EU-ECHA (notifications)	6.0	EU-ECHA (notifications)	6.0	EU-ECHA (notifications)	False
23247	481-85-6							False
23252	76-90-4							False
23254	59-47-2							False
23255	70-07-5							False
23258	115-38-8							False
23260	1247-42-3							False
23261	57-53-4							False
23262	29216-28-2							False
23265	5588-33-0							False
23269	1665-48-1							False
23270	657-24-9							False
23271	62-51-1							False
23276	72-63-9							False
23277	53-46-3							False
23279	72-44-6							False
23280	50-11-3							False
23281	554-57-4							False
23283	113-42-8							False
23286	532-03-6	6.0	JP-NITE	6.0	JP-NITE	4.0	JP-NITE	True
23292	93-30-1							False
23293	77-41-8							False
23294	30685-43-9							False
23295	555-30-6							False
23296	61-73-4	6.0	JP-NITE NZ-EPA	6.0	JP-NITE NZ-EPA	4.0	JP-NITE	False
23298	3575-80-2	4.0	EU-ECHA (notifications)	4.0	EU-ECHA (notifications)	4.0	EU-ECHA (notifications)	False
23300	83-43-2	6.0	NZ-EPA	6.0	NZ-EPA	5.0	NZ-EPA	True
23302	53-36-1							False
23303	03/03/2375							False
23307	361-37-5							False
23309	51384-51-1							False
23310	31112-62-6							False
23313	135-07-9							False
23314	54-36-4							False
23315	672-87-7							False
23316	51481-65-3							False
23317	24219-97-4							False
23319	22916-47-8							False
23322	84371-65-3							False
23323	72432-03-2							False
23324	78415-72-2							False
23325	61337-67-5							False
23329	68693-11-8							False
23333	83919-23-7							False
23340	128794-94-5							False
23342	42200-33-9							False
23345	20594-83-6							False
23347	55096-26-9							False
23349	465-65-6							False
23350	434-22-0	4.0	EU-ECHA (notifications)	4.0	EU-ECHA (notifications)	4.0	EU-ECHA (notifications)	False
23352	360-70-3							False
23353	62-90-8							False
23356	69049-73-6							False
23362	51-12-7							False
23363	55985-32-5							False
23364	03/05/5868							False
23365	15351-13-0							False
23367	100-55-0	6.0	NZ-EPA	6.0	NZ-EPA	6.0	NZ-EPA	True
23368	4394-00-7							False
23369	2011-67-8							False
23370	66085-59-4							False
23371	63675-72-9							False
23372	146-22-5	6.0	NZ-EPA	6.0	NZ-EPA	4.0	NZ-EPA	True
23373	39562-70-4							False
23376	76963-41-2							False
23377	24526-64-5							False
23378	51-41-2							False
23380	68-22-4	6.0	NZ-EPA	6.0	NZ-EPA	6.0	NZ-EPA	True
23381	51-98-9							False
23385	128-62-1	6.0	JP-NITE	6.0	JP-NITE	4.0	JP-NITE	True
23386	1476-53-5	6.0	NZ-EPA	6.0	NZ-EPA	4.0	NZ-EPA	True
23387	447-41-6							False
23388	132539-06-1							False
23393	99614-02-5							False
23395	96829-58-2							False
23398	21738-42-1							False
23411	115-33-3							False
23412	6153-64-6	6.0	NZ-EPA	6.0	NZ-EPA	5.0	NZ-EPA	True
23413	33069-62-4							False
23414	40391-99-9							False
23415	15500-66-0							False
23416	102625-70-7	4.0	EU-ECHA (notifications)	4.0	EU-ECHA (notifications)	4.0	EU-ECHA (notifications)	False
23419	123-63-7	6.0	AU-SWA EU-ECHA (harmonized) JP-NITE NZ-EPA	6.0	AU-SWA EU-ECHA (harmonized) JP-NITE NZ-EPA	4.0	NZ-EPA	False
23422	1597-82-6							False
23425	61869-08-7							False
23426	70-70-2							False
23427	2152-34-3							False
23430	78-11-5	6.0	AU-SWA EU-ECHA (harmonized) JP-NITE	6.0	AU-SWA EU-ECHA (harmonized) JP-NITE	4.0	JP-NITE	False
23434	67-43-6	6.0	NZ-EPA	6.0	NZ-EPA	5.0	NZ-EPA	True
23435	76-74-4	6.0	EU-ECHA (notifications)	6.0	EU-ECHA (notifications)	3.0	EU-ECHA (notifications)	False
23436	53910-25-1							False
23437	06/05/6493							False
23440	82834-16-0							False
23441	58-39-9							False
23442	63-98-9							False
23453	83-12-5							False
23458	59-96-1							False
23460	86-34-0							False
23462	50-60-2							False
23463	150-30-1							False
23470	85-73-4	6.0	EU-ECHA (notifications)	6.0	EU-ECHA (notifications)	6.0	EU-ECHA (notifications)	False
23471	57-47-6	6.0	AU-SWA EU-ECHA (harmonized) JP-NITE	2.0	AU-SWA EU-ECHA (harmonized)	1.0	JP-NITE	False
23472	84-80-0							False
23474	2062-78-4							False
23476	13523-86-9	6.0	JP-NITE NZ-EPA	6.0	JP-NITE NZ-EPA	3.0	JP-NITE NZ-EPA	False
23478	52212-02-9							False
23479	51940-44-4							False
23480	125-51-9							False
23481	3819-00-9							False
23485	54-91-1							False
23487	28797-61-7							False
23488	55837-27-9							False
23490	15574-96-6							False
23492	18378-89-7							False
23495	51-15-0							False
23496	104632-26-0	4.0	EU-ECHA (notifications)	4.0	EU-ECHA (notifications)	4.0	EU-ECHA (notifications)	False
23497	52549-17-4							False
23502	52-21-1	6.0	NZ-EPA	6.0	NZ-EPA	4.0	NZ-EPA	True
23505	7681-14-3							False
23508	4630-95-9							False
23510	125-33-7							False
23512	51-06-9							False
23516	6620-60-6							False
23518	60-87-7							False
23519	50-34-0							False
23523	2078-54-8	4.0	NZ-EPA	4.0	NZ-EPA	4.0	NZ-EPA	True
23526	101-40-6							False
23529	479-92-5							False
23532	466-06-8							False
23533	24305-27-9							False
23536	603-00-9							False
23540	101-26-8							False
23541	65-23-6							False
23542	91-84-9							False
23545	3546-41-6							False
23546	111974-69-7							False
23548	73-49-4							False
23549	56-54-2							False
23550	84449-90-1							False
23551	87333-19-5							False
23552	135062-02-1							False
23554	24815-24-5							False
23556	68-26-8	6.0	NZ-EPA	6.0	NZ-EPA	4.0	NZ-EPA	True
23557	36791-04-5							False
23565	144034-80-0							False
23566	119302-91-9							False
23567	162011-90-7							False
23568	751-97-3							False
23569	155141-29-0							False
23571	89365-50-4							False
23572	552-94-3							False
23576	81-27-6							False
23581	79902-63-9							False
23582	53123-88-9							False
23584	474-40-8							False
23586	64506-49-6							False
23587	68367-52-2							False
23588	50-70-4							False
23589	3930-20-9							False
23590	110871-86-8							False
23591	90-39-1							False
23593	27007-85-8							False
23595	24916-51-6							False
23600	57-24-9	1.0	AU-SWA EU-ECHA (harmonized) NZ-EPA	6.0	AU-SWA EU-ECHA (harmonized) JP-NITE NZ-EPA	1.0	JP-NITE NZ-EPA	False
23602	110-15-6	6.0	NZ-EPA	6.0	NZ-EPA	6.0	NZ-EPA	True
23603	71-27-2							False
23605	68373-14-8							False
23606	17784-12-2							False
23607	122-11-2							False
23608	2447-57-6							False
23609	57-67-0	6.0	NZ-EPA	6.0	NZ-EPA	6.0	NZ-EPA	True
23611	80-35-3							False
23612	127-79-7							False
23613	651-06-9							False
23615	144-82-1							False
23616	3772-76-7							False
23618	57-96-5							False
23620	80-74-0							False
23621	71-67-0							False
23622	63-74-1	6.0	NZ-EPA	6.0	NZ-EPA	4.0	NZ-EPA	True
23623	144-75-2							False
23624	38194-50-2	6.0	NZ-EPA	6.0	NZ-EPA	3.0	NZ-EPA	True
23626	61-56-3							False
23628	103628-46-2							False
23629	84-36-6							False
23630	115-44-6							False
23632	87-69-4	6.0	NZ-EPA	6.0	NZ-EPA	6.0	NZ-EPA	True
23636	144701-48-4							False
23638	29767-20-2	6.0	JP-NITE	6.0	JP-NITE	6.0	JP-NITE	True
23640	91161-71-6	6.0	EU-ECHA (notifications)	6.0	EU-ECHA (notifications)	6.0	EU-ECHA (notifications)	False
23642	50679-08-8							False
23643	80-53-5	6.0	EU-ECHA (notifications)	6.0	EU-ECHA (notifications)	6.0	EU-ECHA (notifications)	False
23644	968-93-4							False
23645	60-54-8	6.0	EU-ECHA (notifications)	6.0	EU-ECHA (notifications)	4.0	EU-ECHA (notifications)	False
23650	2611-61-2							False
23652	154-42-7							False
23656	50-52-2							False
23658	5591-45-7	6.0	NZ-EPA	6.0	NZ-EPA	4.0	NZ-EPA	True
23660	82-99-5							False
23661	50-89-5							False
23665	33005-95-7							False
23667	5630-53-5							False
23669	55142-85-3							False
23670	40180-04-9							False
23672	35035-05-3							False
23673	57648-21-2							False
23674	26839-75-8							False
23676	19387-91-8	6.0	NZ-EPA	6.0	NZ-EPA	4.0	NZ-EPA	True
23677	24237-54-5							False
23678	02/02/1953							False
23679	51322-75-9							False
23680	32986-56-4							False
23681	22345-47-7							False
23685	134308-13-7							False
23687	124937-51-5							False
23688	97240-79-4							False
23690	56211-40-6							False
23691	36282-47-0	6.0	NZ-EPA	6.0	NZ-EPA	3.0	NZ-EPA	True
23692	87679-37-6							False
23693	53902-12-8							False
23697	10310-32-4							False
23699	133-67-5							False
23701	4310-35-4							False
23702	112-24-3	3.0	JP-NITE NZ-EPA	6.0	AU-SWA EU-ECHA (harmonized) JP-NITE NZ-EPA	4.0	NZ-EPA	False
23706	13647-35-3							False
23712	738-70-5	6.0	NZ-EPA	6.0	NZ-EPA	4.0	NZ-EPA	True
23713	635-41-6							False
23716	3902-71-4							False
23718	486-12-4							False
23719	97322-87-7							False
23721	09/09/2751							False
23722	7077-34-1							False
23723	77-86-1	6.0	NZ-EPA	5.0	NZ-EPA	6.0	NZ-EPA	True
23724	10405-02-4							False
23725	30751-05-4							False
23727	57-94-3							False
23729	7246-21-1							False
23730	60-18-4							False
23733	99-66-1	6.0	NZ-EPA	6.0	NZ-EPA	4.0	NZ-EPA	True
23734	2430-27-5							False
23735	137862-53-4	6.0	EU-ECHA (notifications)	6.0	EU-ECHA (notifications)	6.0	EU-ECHA (notifications)	False
23736	50700-72-6							False
23737	93413-69-5							False
23740	42971-09-5							False
23742	81-81-2	4.0	JP-NITE NZ-EPA	1.0	JP-NITE	1.0	NZ-EPA	False
23743	437-74-1							False
23744	14293-44-8							False
23745	58-86-6	6.0	EU-ECHA (notifications)	6.0	EU-ECHA (notifications)	6.0	EU-ECHA (notifications)	False
23746	107753-78-6							False
23747	7481-89-2	6.0	JP-NITE	6.0	JP-NITE	6.0	JP-NITE	True
23748	151319-34-5							False
23749	139110-80-8							False
23752	111406-87-2							False
23753	146939-27-7							False
23756	26615-21-4	6.0	JP-NITE	6.0	JP-NITE	6.0	JP-NITE	True
23764	192-97-2	6.0	AU-SWA EU-ECHA (harmonized) JP-NITE	6.0	AU-SWA EU-ECHA (harmonized) JP-NITE	6.0	AU-SWA EU-ECHA (harmonized) JP-NITE	False
23771	4097-22-7							False
23775	630-93-3	6.0	NZ-EPA	6.0	NZ-EPA	3.0	NZ-EPA	True
23786	624-83-9	1.0	JP-NITE	1.0	JP-NITE	3.0	AU-SWA EU-ECHA (harmonized) JP-NITE	False
23792	99-99-0	3.0	AU-SWA EU-ECHA (harmonized)	3.0	AU-SWA EU-ECHA (harmonized) NZ-EPA	3.0	AU-SWA EU-ECHA (harmonized)	False
23794	434-07-1							False
23796	140-64-7							False
23810	121-54-0	4.0	NZ-EPA	4.0	NZ-EPA	3.0	NZ-EPA	False
23815	631-64-1							False
23817	538-75-0	2.0	NZ-EPA	2.0	JP-NITE	3.0	NZ-EPA	False
23819	3056-17-5							False
23825	1303-11-3							False
23826	4098-71-9	4.0	JP-NITE	1.0	JP-NITE	4.0	JP-NITE NZ-EPA	False
23835	149845-06-7							False
23837	7789-38-0	6.0	JP-NITE NZ-EPA	6.0	JP-NITE NZ-EPA	3.0	NZ-EPA	False
23845	208-96-8	6.0	JP-NITE	6.0	JP-NITE	6.0	JP-NITE	True
23846	30560-19-1	6.0	AU-SWA EU-ECHA (harmonized) JP-NITE NZ-EPA	6.0	AU-SWA EU-ECHA (harmonized) JP-NITE NZ-EPA	4.0	AU-SWA EU-ECHA (harmonized) JP-NITE NZ-EPA	False
23848	34256-82-1	5.0	NZ-EPA	4.0	AU-SWA EU-ECHA (harmonized) NZ-EPA	4.0	NZ-EPA	False
23853	62476-59-9	4.0	JP-NITE	6.0	AU-SWA EU-ECHA (harmonized) JP-NITE	3.0	JP-NITE	False
23862	1646-88-4							False
23864	74223-64-6	6.0	AU-SWA EU-ECHA (harmonized) NZ-EPA	6.0	AU-SWA EU-ECHA (harmonized) NZ-EPA	6.0	AU-SWA EU-ECHA (harmonized) NZ-EPA	False
23868	67485-29-4	6.0	AU-SWA EU-ECHA (harmonized) JP-NITE NZ-EPA	6.0	AU-SWA EU-ECHA (harmonized) JP-NITE NZ-EPA	4.0	AU-SWA EU-ECHA (harmonized) JP-NITE NZ-EPA	False
23869	834-12-8	5.0	NZ-EPA	6.0	AU-SWA EU-ECHA (harmonized) JP-NITE NZ-EPA	4.0	AU-SWA EU-ECHA (harmonized) JP-NITE NZ-EPA	False
23870	504-24-5	3.0	JP-NITE	6.0	JP-NITE NZ-EPA	1.0	NZ-EPA	False
23871	33089-61-1	6.0	AU-SWA EU-ECHA (harmonized) JP-NITE	6.0	AU-SWA EU-ECHA (harmonized) JP-NITE	4.0	AU-SWA EU-ECHA (harmonized) JP-NITE	False
23875	7773-06-0	6.0	JP-NITE NZ-EPA	6.0	JP-NITE NZ-EPA	4.0	NZ-EPA	False
23877	90-04-0	3.0	AU-SWA EU-ECHA (harmonized) NZ-EPA	3.0	AU-SWA EU-ECHA (harmonized) NZ-EPA	3.0	AU-SWA EU-ECHA (harmonized) NZ-EPA	False
23878	120-12-7	4.0	NZ-EPA	4.0	NZ-EPA	4.0	NZ-EPA	False
23881	74115-24-5	6.0	JP-NITE	6.0	JP-NITE	6.0	JP-NITE	True
23889	76578-14-8	6.0	JP-NITE NZ-EPA	4.0	NZ-EPA	4.0	JP-NITE NZ-EPA	False
23890	3337-71-1	6.0	NZ-EPA	6.0	NZ-EPA	6.0	NZ-EPA	True
23897	43121-43-3	6.0	AU-SWA EU-ECHA (harmonized) NZ-EPA	6.0	AU-SWA EU-ECHA (harmonized) NZ-EPA	4.0	AU-SWA EU-ECHA (harmonized) NZ-EPA	False
23899	1861-40-1							False
23900	17804-35-2	6.0	AU-SWA EU-ECHA (harmonized) JP-NITE NZ-EPA	6.0	AU-SWA EU-ECHA (harmonized) JP-NITE NZ-EPA	6.0	AU-SWA EU-ECHA (harmonized) JP-NITE NZ-EPA	False
23901	25057-89-0	5.0	NZ-EPA	6.0	AU-SWA EU-ECHA (harmonized) NZ-EPA	4.0	AU-SWA EU-ECHA (harmonized) NZ-EPA	False
23902	56-55-3	6.0	AU-SWA EU-ECHA (harmonized) JP-NITE	6.0	AU-SWA EU-ECHA (harmonized) JP-NITE	6.0	AU-SWA EU-ECHA (harmonized) JP-NITE	False
23907	205-99-2	6.0	AU-SWA EU-ECHA (harmonized) JP-NITE	6.0	AU-SWA EU-ECHA (harmonized) JP-NITE	6.0	AU-SWA EU-ECHA (harmonized) JP-NITE	False
23908	191-24-2							False
23909	207-08-9	6.0	AU-SWA EU-ECHA (harmonized) JP-NITE	6.0	AU-SWA EU-ECHA (harmonized) JP-NITE	6.0	AU-SWA EU-ECHA (harmonized) JP-NITE	False
23914	141-66-2	1.0	JP-NITE	2.0	JP-NITE	2.0	AU-SWA EU-ECHA (harmonized) JP-NITE	False
23917	111-91-1	2.0	JP-NITE	1.0	JP-NITE	3.0	JP-NITE	True
23927	101-55-3							False
23930	75-62-7	6.0	NZ-EPA	6.0	NZ-EPA	6.0	NZ-EPA	True
23932	1689-99-2	4.0	NZ-EPA	3.0	AU-SWA EU-ECHA (harmonized) NZ-EPA	3.0	NZ-EPA	False
23936	2008-41-5							False
23937	507-20-0	6.0	JP-NITE NZ-EPA	6.0	JP-NITE NZ-EPA	6.0	JP-NITE NZ-EPA	False
23938	85-70-1							False
23947	75-15-0	6.0	AU-SWA EU-ECHA (harmonized) JP-NITE NZ-EPA	3.0	JP-NITE NZ-EPA	4.0	NZ-EPA	False
23950	55285-14-8	3.0	NZ-EPA	2.0	AU-SWA EU-ECHA (harmonized) JP-NITE NZ-EPA	3.0	AU-SWA EU-ECHA (harmonized) JP-NITE NZ-EPA	False
23951	5234-68-4	6.0	NZ-EPA	6.0	NZ-EPA	5.0	NZ-EPA	True
23955	90982-32-4							False
23966	78-86-4	6.0	NZ-EPA	6.0	NZ-EPA	6.0	NZ-EPA	True
23971	91-58-7							False
23973	123-09-1							False
23974	98-57-7							False
23977	95-49-8	6.0	AU-SWA EU-ECHA (harmonized) JP-NITE	4.0	AU-SWA EU-ECHA (harmonized)	5.0	JP-NITE	False
23980	64902-72-3	6.0	AU-SWA EU-ECHA (harmonized) NZ-EPA	6.0	AU-SWA EU-ECHA (harmonized) NZ-EPA	6.0	AU-SWA EU-ECHA (harmonized) NZ-EPA	False
23986	544-92-3	1.0	NZ-EPA	1.0	NZ-EPA	1.0	NZ-EPA	False
23990	21725-46-2	4.0	NZ-EPA	6.0	AU-SWA EU-ECHA (harmonized) JP-NITE NZ-EPA	3.0	NZ-EPA	False
23996	108-91-8	3.0	JP-NITE NZ-EPA	2.0	NZ-EPA	2.0	NZ-EPA	False
23998	52315-07-8	4.0	NZ-EPA	4.0	EU-ECHA (harmonized) NZ-EPA	3.0	JP-NITE NZ-EPA	False
23999	66215-27-8	6.0	NZ-EPA	6.0	NZ-EPA	4.0	NZ-EPA	True
24000	1861-32-1							False
24001	127-20-8	6.0	AU-SWA EU-ECHA (harmonized) NZ-EPA	6.0	AU-SWA EU-ECHA (harmonized) NZ-EPA	4.0	NZ-EPA	False
24002	39515-41-8	4.0	AU-SWA EU-ECHA (harmonized)	2.0	AU-SWA EU-ECHA (harmonized)	3.0	AU-SWA EU-ECHA (harmonized) JP-NITE	False
24012	106-37-6	6.0	NZ-EPA	6.0	NZ-EPA	6.0	NZ-EPA	True
24014	594-18-3							False
24015	2050-47-7							False
24018	1918-00-9	6.0	AU-SWA EU-ECHA (harmonized) NZ-EPA	6.0	AU-SWA EU-ECHA (harmonized) NZ-EPA	4.0	AU-SWA EU-ECHA (harmonized) NZ-EPA	False
24030	156-59-2	6.0	AU-SWA EU-ECHA (harmonized) JP-NITE NZ-EPA	4.0	AU-SWA EU-ECHA (harmonized) JP-NITE	4.0	NZ-EPA	False
24031	156-60-5	6.0	AU-SWA EU-ECHA (harmonized) JP-NITE NZ-EPA	4.0	AU-SWA EU-ECHA (harmonized)	4.0	JP-NITE NZ-EPA	False
24035	94-82-6	6.0	AU-SWA EU-ECHA (harmonized)	6.0	AU-SWA EU-ECHA (harmonized)	4.0	AU-SWA EU-ECHA (harmonized)	False
24038	616-23-9	2.0	JP-NITE	6.0	JP-NITE NZ-EPA	3.0	JP-NITE	False
24045	64-67-5	3.0	JP-NITE	4.0	AU-SWA EU-ECHA (harmonized) NZ-EPA	4.0	AU-SWA EU-ECHA (harmonized) JP-NITE NZ-EPA	False
24046	311-45-5							False
24048	43222-48-6	6.0	AU-SWA EU-ECHA (harmonized)	6.0	AU-SWA EU-ECHA (harmonized)	4.0	AU-SWA EU-ECHA (harmonized)	False
24049	35367-38-5	6.0	NZ-EPA	6.0	NZ-EPA	6.0	NZ-EPA	True
24051	1445-75-6							False
24052	55290-64-7							False
24055	77-78-1	6.0	AU-SWA EU-ECHA (harmonized) JP-NITE NZ-EPA	1.0	JP-NITE NZ-EPA	3.0	AU-SWA EU-ECHA (harmonized) JP-NITE NZ-EPA	False
24057	124-40-3	5.0	NZ-EPA	4.0	EU-ECHA (harmonized) JP-NITE NZ-EPA	3.0	NZ-EPA	False
24059	119-93-7	6.0	AU-SWA EU-ECHA (harmonized) JP-NITE NZ-EPA	6.0	AU-SWA EU-ECHA (harmonized) JP-NITE NZ-EPA	4.0	AU-SWA EU-ECHA (harmonized) JP-NITE NZ-EPA	False
24062	95-65-8	3.0	AU-SWA EU-ECHA (harmonized)	6.0	AU-SWA EU-ECHA (harmonized) JP-NITE NZ-EPA	3.0	AU-SWA EU-ECHA (harmonized)	False
24063	576-26-1	3.0	AU-SWA EU-ECHA (harmonized) JP-NITE	6.0	AU-SWA EU-ECHA (harmonized) JP-NITE NZ-EPA	3.0	AU-SWA EU-ECHA (harmonized) JP-NITE	False
24064	131-89-5	3.0	AU-SWA EU-ECHA (harmonized)	3.0	AU-SWA EU-ECHA (harmonized)	3.0	AU-SWA EU-ECHA (harmonized) JP-NITE	False
24065	99-65-0	1.0	AU-SWA EU-ECHA (harmonized) NZ-EPA	2.0	AU-SWA EU-ECHA (harmonized) NZ-EPA	2.0	AU-SWA EU-ECHA (harmonized) NZ-EPA	False
24066	528-29-0	1.0	AU-SWA EU-ECHA (harmonized)	2.0	AU-SWA EU-ECHA (harmonized) NZ-EPA	2.0	AU-SWA EU-ECHA (harmonized) NZ-EPA	False
24072	957-51-7	6.0	AU-SWA EU-ECHA (harmonized)	6.0	AU-SWA EU-ECHA (harmonized)	4.0	AU-SWA EU-ECHA (harmonized)	False
24077	505-29-3							False
24081	145-73-3	4.0	AU-SWA EU-ECHA (harmonized)	4.0	JP-NITE	3.0	AU-SWA EU-ECHA (harmonized) JP-NITE	False
24085	16672-87-0	3.0	AU-SWA EU-ECHA (harmonized)	4.0	AU-SWA EU-ECHA (harmonized) JP-NITE	4.0	AU-SWA EU-ECHA (harmonized)	False
24086	563-12-2	2.0	JP-NITE	2.0	JP-NITE	2.0	JP-NITE	False
24087	110-80-5	5.0	JP-NITE NZ-EPA	3.0	AU-SWA EU-ECHA (harmonized)	4.0	AU-SWA EU-ECHA (harmonized) NZ-EPA	False
[truncated: 6,541 more rows]
