# Supplementary material for: Leveraging heterogeneous data from GHS toxicity annotations, molecular and protein target descriptors and Tox21 assay readouts to predict and rationalise acute toxicity
Source: J Cheminform. 2019 May 31;11:36. doi: 10.1186/s13321-019-0356-5 (PMC6544914; doi:10.1186/s13321-019-0356-5)
Supplement: Supplementary file 2 — Additional file 2. Research code and data. [file 13321_2019_356_MOESM2_ESM.bz2 › code/data/ghs_eu.csv]

CHID	CASRN	d_tox	d_source	i_tox	i_source	o_tox	o_source
20005	60-35-5	6.0	http://echa.europa.eu/information-on-chemicals/cl-inventory-database/-/discli/details/95017	6.0	http://echa.europa.eu/information-on-chemicals/cl-inventory-database/-/discli/details/95017	6.0	http://echa.europa.eu/information-on-chemicals/cl-inventory-database/-/discli/details/95017
20009	75-05-8	4.0	http://echa.europa.eu/information-on-chemicals/cl-inventory-database/-/discli/details/9535	4.0	http://echa.europa.eu/information-on-chemicals/cl-inventory-database/-/discli/details/9535	4.0	http://echa.europa.eu/information-on-chemicals/cl-inventory-database/-/discli/details/9535
20014	520-45-6	6.0	http://echa.europa.eu/information-on-chemicals/cl-inventory-database/-/discli/details/54689	6.0	http://echa.europa.eu/information-on-chemicals/cl-inventory-database/-/discli/details/54689	4.0	http://echa.europa.eu/information-on-chemicals/cl-inventory-database/-/discli/details/54689
20022	50594-66-6	6.0	http://echa.europa.eu/information-on-chemicals/cl-inventory-database/-/discli/details/3665	6.0	http://echa.europa.eu/information-on-chemicals/cl-inventory-database/-/discli/details/3665	4.0	http://echa.europa.eu/information-on-chemicals/cl-inventory-database/-/discli/details/3665
20023	107-02-8	3.0	http://echa.europa.eu/information-on-chemicals/cl-inventory-database/-/discli/details/95928	1.0	http://echa.europa.eu/information-on-chemicals/cl-inventory-database/-/discli/details/95928	2.0	http://echa.europa.eu/information-on-chemicals/cl-inventory-database/-/discli/details/95928
20027	79-06-1	4.0	http://echa.europa.eu/information-on-chemicals/cl-inventory-database/-/discli/details/104230	4.0	http://echa.europa.eu/information-on-chemicals/cl-inventory-database/-/discli/details/104230	3.0	http://echa.europa.eu/information-on-chemicals/cl-inventory-database/-/discli/details/104230
20029	107-13-1	3.0	http://echa.europa.eu/information-on-chemicals/cl-inventory-database/-/discli/details/77896	3.0	http://echa.europa.eu/information-on-chemicals/cl-inventory-database/-/discli/details/77896	3.0	http://echa.europa.eu/information-on-chemicals/cl-inventory-database/-/discli/details/77896
20040	309-00-2	3.0	http://echa.europa.eu/information-on-chemicals/cl-inventory-database/-/discli/details/113276	6.0	http://echa.europa.eu/information-on-chemicals/cl-inventory-database/-/discli/details/113276	3.0	http://echa.europa.eu/information-on-chemicals/cl-inventory-database/-/discli/details/113276
20044	107-18-6	3.0	http://echa.europa.eu/information-on-chemicals/cl-inventory-database/-/discli/details/54703	3.0	http://echa.europa.eu/information-on-chemicals/cl-inventory-database/-/discli/details/54703	3.0	http://echa.europa.eu/information-on-chemicals/cl-inventory-database/-/discli/details/54703
20069	97-56-3	6.0	http://echa.europa.eu/information-on-chemicals/cl-inventory-database/-/discli/details/84328	6.0	http://echa.europa.eu/information-on-chemicals/cl-inventory-database/-/discli/details/84328	6.0	http://echa.europa.eu/information-on-chemicals/cl-inventory-database/-/discli/details/84328
20071	92-67-1	6.0	http://echa.europa.eu/information-on-chemicals/cl-inventory-database/-/discli/details/68355	6.0	http://echa.europa.eu/information-on-chemicals/cl-inventory-database/-/discli/details/68355	4.0	http://echa.europa.eu/information-on-chemicals/cl-inventory-database/-/discli/details/68355
20076	61-82-5	6.0	http://echa.europa.eu/information-on-chemicals/cl-inventory-database/-/discli/details/136073	6.0	http://echa.europa.eu/information-on-chemicals/cl-inventory-database/-/discli/details/136073	6.0	http://echa.europa.eu/information-on-chemicals/cl-inventory-database/-/discli/details/136073
20088	15879-93-3	6.0	http://echa.europa.eu/information-on-chemicals/cl-inventory-database/-/discli/details/95744	4.0	http://echa.europa.eu/information-on-chemicals/cl-inventory-database/-/discli/details/95744	4.0	http://echa.europa.eu/information-on-chemicals/cl-inventory-database/-/discli/details/95744
20089	101-05-3	6.0	http://echa.europa.eu/information-on-chemicals/cl-inventory-database/-/discli/details/55698	6.0	http://echa.europa.eu/information-on-chemicals/cl-inventory-database/-/discli/details/55698	6.0	http://echa.europa.eu/information-on-chemicals/cl-inventory-database/-/discli/details/55698
20090	62-53-3	3.0	http://echa.europa.eu/information-on-chemicals/cl-inventory-database/-/discli/details/115877	3.0	http://echa.europa.eu/information-on-chemicals/cl-inventory-database/-/discli/details/115877	3.0	http://echa.europa.eu/information-on-chemicals/cl-inventory-database/-/discli/details/115877
20103	1327-53-3	6.0	http://echa.europa.eu/information-on-chemicals/cl-inventory-database/-/discli/details/112594	6.0	http://echa.europa.eu/information-on-chemicals/cl-inventory-database/-/discli/details/112594	2.0	http://echa.europa.eu/information-on-chemicals/cl-inventory-database/-/discli/details/112594
20112	1912-24-9	6.0	http://echa.europa.eu/information-on-chemicals/cl-inventory-database/-/discli/details/71010	6.0	http://echa.europa.eu/information-on-chemicals/cl-inventory-database/-/discli/details/71010	6.0	http://echa.europa.eu/information-on-chemicals/cl-inventory-database/-/discli/details/71010
20113	51-55-8	6.0	http://echa.europa.eu/information-on-chemicals/cl-inventory-database/-/discli/details/90103	2.0	http://echa.europa.eu/information-on-chemicals/cl-inventory-database/-/discli/details/90103	2.0	http://echa.europa.eu/information-on-chemicals/cl-inventory-database/-/discli/details/90103
20121	26628-22-8	6.0	http://echa.europa.eu/information-on-chemicals/cl-inventory-database/-/discli/details/87356	6.0	http://echa.europa.eu/information-on-chemicals/cl-inventory-database/-/discli/details/87356	2.0	http://echa.europa.eu/information-on-chemicals/cl-inventory-database/-/discli/details/87356
20122	86-50-0	3.0	http://echa.europa.eu/information-on-chemicals/cl-inventory-database/-/discli/details/87084	2.0	http://echa.europa.eu/information-on-chemicals/cl-inventory-database/-/discli/details/87084	2.0	http://echa.europa.eu/information-on-chemicals/cl-inventory-database/-/discli/details/87084
20123	103-33-3	6.0	http://echa.europa.eu/information-on-chemicals/cl-inventory-database/-/discli/details/9850	4.0	http://echa.europa.eu/information-on-chemicals/cl-inventory-database/-/discli/details/9850	4.0	http://echa.europa.eu/information-on-chemicals/cl-inventory-database/-/discli/details/9850
20137	92-87-5	6.0	http://echa.europa.eu/information-on-chemicals/cl-inventory-database/-/discli/details/93155	6.0	http://echa.europa.eu/information-on-chemicals/cl-inventory-database/-/discli/details/93155	4.0	http://echa.europa.eu/information-on-chemicals/cl-inventory-database/-/discli/details/93155
20138	531-85-1	6.0	http://echa.europa.eu/information-on-chemicals/cl-inventory-database/-/discli/details/87260	6.0	http://echa.europa.eu/information-on-chemicals/cl-inventory-database/-/discli/details/87260	4.0	http://echa.europa.eu/information-on-chemicals/cl-inventory-database/-/discli/details/87260
20139	50-32-8	6.0	http://echa.europa.eu/information-on-chemicals/cl-inventory-database/-/discli/details/20004	6.0	http://echa.europa.eu/information-on-chemicals/cl-inventory-database/-/discli/details/20004	6.0	http://echa.europa.eu/information-on-chemicals/cl-inventory-database/-/discli/details/20004
20142	91-76-9	6.0	http://echa.europa.eu/information-on-chemicals/cl-inventory-database/-/discli/details/121414	6.0	http://echa.europa.eu/information-on-chemicals/cl-inventory-database/-/discli/details/121414	4.0	http://echa.europa.eu/information-on-chemicals/cl-inventory-database/-/discli/details/121414
20143	65-85-0	6.0	http://echa.europa.eu/information-on-chemicals/cl-inventory-database/-/discli/details/92479	6.0	http://echa.europa.eu/information-on-chemicals/cl-inventory-database/-/discli/details/92479	6.0	http://echa.europa.eu/information-on-chemicals/cl-inventory-database/-/discli/details/92479
20145	106-51-4	6.0	http://echa.europa.eu/information-on-chemicals/cl-inventory-database/-/discli/details/23377	3.0	http://echa.europa.eu/information-on-chemicals/cl-inventory-database/-/discli/details/23377	3.0	http://echa.europa.eu/information-on-chemicals/cl-inventory-database/-/discli/details/23377
20146	120-78-5	6.0	http://echa.europa.eu/information-on-chemicals/cl-inventory-database/-/discli/details/65983	6.0	http://echa.europa.eu/information-on-chemicals/cl-inventory-database/-/discli/details/65983	6.0	http://echa.europa.eu/information-on-chemicals/cl-inventory-database/-/discli/details/65983
20148	98-07-7	6.0	http://echa.europa.eu/information-on-chemicals/cl-inventory-database/-/discli/details/82005	3.0	http://echa.europa.eu/information-on-chemicals/cl-inventory-database/-/discli/details/82005	4.0	http://echa.europa.eu/information-on-chemicals/cl-inventory-database/-/discli/details/82005
20152	100-51-6	6.0	http://echa.europa.eu/information-on-chemicals/cl-inventory-database/-/discli/details/21520	4.0	http://echa.europa.eu/information-on-chemicals/cl-inventory-database/-/discli/details/21520	4.0	http://echa.europa.eu/information-on-chemicals/cl-inventory-database/-/discli/details/21520
20153	100-44-7	6.0	http://echa.europa.eu/information-on-chemicals/cl-inventory-database/-/discli/details/24601	3.0	http://echa.europa.eu/information-on-chemicals/cl-inventory-database/-/discli/details/24601	4.0	http://echa.europa.eu/information-on-chemicals/cl-inventory-database/-/discli/details/24601
20160	82657-04-3	6.0	http://echa.europa.eu/information-on-chemicals/cl-inventory-database/-/discli/details/68862	3.0	http://echa.europa.eu/information-on-chemicals/cl-inventory-database/-/discli/details/68862	2.0	http://echa.europa.eu/information-on-chemicals/cl-inventory-database/-/discli/details/68862
20161	92-52-4	6.0	http://echa.europa.eu/information-on-chemicals/cl-inventory-database/-/discli/details/44795	6.0	http://echa.europa.eu/information-on-chemicals/cl-inventory-database/-/discli/details/44795	6.0	http://echa.europa.eu/information-on-chemicals/cl-inventory-database/-/discli/details/44795
20168	111-44-4	1.0	http://echa.europa.eu/information-on-chemicals/cl-inventory-database/-/discli/details/14005	2.0	http://echa.europa.eu/information-on-chemicals/cl-inventory-database/-/discli/details/14005	2.0	http://echa.europa.eu/information-on-chemicals/cl-inventory-database/-/discli/details/14005
20173	542-88-1	3.0	http://echa.europa.eu/information-on-chemicals/cl-inventory-database/-/discli/details/46786	2.0	http://echa.europa.eu/information-on-chemicals/cl-inventory-database/-/discli/details/46786	4.0	http://echa.europa.eu/information-on-chemicals/cl-inventory-database/-/discli/details/46786
20179	110-97-4	6.0	http://echa.europa.eu/information-on-chemicals/cl-inventory-database/-/discli/details/96410	6.0	http://echa.europa.eu/information-on-chemicals/cl-inventory-database/-/discli/details/96410	6.0	http://echa.europa.eu/information-on-chemicals/cl-inventory-database/-/discli/details/96410
20182	80-05-7	6.0	http://echa.europa.eu/information-on-chemicals/cl-inventory-database/-/discli/details/54923	6.0	http://echa.europa.eu/information-on-chemicals/cl-inventory-database/-/discli/details/54923	6.0	http://echa.europa.eu/information-on-chemicals/cl-inventory-database/-/discli/details/54923
20184	1937-37-7	6.0	http://echa.europa.eu/information-on-chemicals/cl-inventory-database/-/discli/details/37026	6.0	http://echa.europa.eu/information-on-chemicals/cl-inventory-database/-/discli/details/37026	6.0	http://echa.europa.eu/information-on-chemicals/cl-inventory-database/-/discli/details/37026
20194	10043-35-3	6.0	http://echa.europa.eu/information-on-chemicals/cl-inventory-database/-/discli/details/78377	6.0	http://echa.europa.eu/information-on-chemicals/cl-inventory-database/-/discli/details/78377	6.0	http://echa.europa.eu/information-on-chemicals/cl-inventory-database/-/discli/details/78377
20199	74-96-4	6.0	http://echa.europa.eu/information-on-chemicals/cl-inventory-database/-/discli/details/125434	4.0	http://echa.europa.eu/information-on-chemicals/cl-inventory-database/-/discli/details/125434	4.0	http://echa.europa.eu/information-on-chemicals/cl-inventory-database/-/discli/details/125434
20205	85-68-7	6.0	http://echa.europa.eu/information-on-chemicals/cl-inventory-database/-/discli/details/103808	6.0	http://echa.europa.eu/information-on-chemicals/cl-inventory-database/-/discli/details/103808	6.0	http://echa.europa.eu/information-on-chemicals/cl-inventory-database/-/discli/details/103808
20206	109-69-3	6.0	http://echa.europa.eu/information-on-chemicals/cl-inventory-database/-/discli/details/110784	6.0	http://echa.europa.eu/information-on-chemicals/cl-inventory-database/-/discli/details/110784	6.0	http://echa.europa.eu/information-on-chemicals/cl-inventory-database/-/discli/details/110784
20207	88-85-7	3.0	http://echa.europa.eu/information-on-chemicals/cl-inventory-database/-/discli/details/127254	6.0	http://echa.europa.eu/information-on-chemicals/cl-inventory-database/-/discli/details/127254	3.0	http://echa.europa.eu/information-on-chemicals/cl-inventory-database/-/discli/details/127254
20221	98-54-4	6.0	http://echa.europa.eu/information-on-chemicals/cl-inventory-database/-/discli/details/13400	6.0	http://echa.europa.eu/information-on-chemicals/cl-inventory-database/-/discli/details/13400	6.0	http://echa.europa.eu/information-on-chemicals/cl-inventory-database/-/discli/details/13400
20226	10108-64-2	6.0	http://echa.europa.eu/information-on-chemicals/cl-inventory-database/-/discli/details/59496	2.0	http://echa.europa.eu/information-on-chemicals/cl-inventory-database/-/discli/details/59496	3.0	http://echa.europa.eu/information-on-chemicals/cl-inventory-database/-/discli/details/59496
20232	58-08-2	6.0	http://echa.europa.eu/information-on-chemicals/cl-inventory-database/-/discli/details/127665	6.0	http://echa.europa.eu/information-on-chemicals/cl-inventory-database/-/discli/details/127665	4.0	http://echa.europa.eu/information-on-chemicals/cl-inventory-database/-/discli/details/127665
20233	50-14-6	3.0	http://echa.europa.eu/information-on-chemicals/cl-inventory-database/-/discli/details/36576	2.0	http://echa.europa.eu/information-on-chemicals/cl-inventory-database/-/discli/details/36576	3.0	http://echa.europa.eu/information-on-chemicals/cl-inventory-database/-/discli/details/36576
20235	10043-52-4	6.0	http://echa.europa.eu/information-on-chemicals/cl-inventory-database/-/discli/details/61013	6.0	http://echa.europa.eu/information-on-chemicals/cl-inventory-database/-/discli/details/61013	6.0	http://echa.europa.eu/information-on-chemicals/cl-inventory-database/-/discli/details/61013
20240	105-60-2	6.0	http://echa.europa.eu/information-on-chemicals/cl-inventory-database/-/discli/details/104469	4.0	http://echa.europa.eu/information-on-chemicals/cl-inventory-database/-/discli/details/104469	4.0	http://echa.europa.eu/information-on-chemicals/cl-inventory-database/-/discli/details/104469
20242	2425-06-1	6.0	http://echa.europa.eu/information-on-chemicals/cl-inventory-database/-/discli/details/21034	6.0	http://echa.europa.eu/information-on-chemicals/cl-inventory-database/-/discli/details/21034	6.0	http://echa.europa.eu/information-on-chemicals/cl-inventory-database/-/discli/details/21034
20243	133-06-2	6.0	http://echa.europa.eu/information-on-chemicals/cl-inventory-database/-/discli/details/39301	3.0	http://echa.europa.eu/information-on-chemicals/cl-inventory-database/-/discli/details/39301	6.0	http://echa.europa.eu/information-on-chemicals/cl-inventory-database/-/discli/details/39301
20247	63-25-2	6.0	http://echa.europa.eu/information-on-chemicals/cl-inventory-database/-/discli/details/15882	4.0	http://echa.europa.eu/information-on-chemicals/cl-inventory-database/-/discli/details/15882	4.0	http://echa.europa.eu/information-on-chemicals/cl-inventory-database/-/discli/details/15882
20249	1563-66-2	6.0	http://echa.europa.eu/information-on-chemicals/cl-inventory-database/-/discli/details/47067	2.0	http://echa.europa.eu/information-on-chemicals/cl-inventory-database/-/discli/details/47067	2.0	http://echa.europa.eu/information-on-chemicals/cl-inventory-database/-/discli/details/47067
20250	56-23-5	3.0	http://echa.europa.eu/information-on-chemicals/cl-inventory-database/-/discli/details/34933	3.0	http://echa.europa.eu/information-on-chemicals/cl-inventory-database/-/discli/details/34933	3.0	http://echa.europa.eu/information-on-chemicals/cl-inventory-database/-/discli/details/34933
20257	120-80-9	4.0	http://echa.europa.eu/information-on-chemicals/cl-inventory-database/-/discli/details/67398	6.0	http://echa.europa.eu/information-on-chemicals/cl-inventory-database/-/discli/details/67398	4.0	http://echa.europa.eu/information-on-chemicals/cl-inventory-database/-/discli/details/67398
20261	302-17-0	6.0	http://echa.europa.eu/information-on-chemicals/cl-inventory-database/-/discli/details/16375	6.0	http://echa.europa.eu/information-on-chemicals/cl-inventory-database/-/discli/details/16375	3.0	http://echa.europa.eu/information-on-chemicals/cl-inventory-database/-/discli/details/16375
20266	118-75-2	6.0	http://echa.europa.eu/information-on-chemicals/cl-inventory-database/-/discli/details/65262	6.0	http://echa.europa.eu/information-on-chemicals/cl-inventory-database/-/discli/details/65262	6.0	http://echa.europa.eu/information-on-chemicals/cl-inventory-database/-/discli/details/65262
20267	57-74-9	4.0	http://echa.europa.eu/information-on-chemicals/cl-inventory-database/-/discli/details/102589	6.0	http://echa.europa.eu/information-on-chemicals/cl-inventory-database/-/discli/details/102589	4.0	http://echa.europa.eu/information-on-chemicals/cl-inventory-database/-/discli/details/102589
20279	563-47-3	6.0	http://echa.europa.eu/information-on-chemicals/cl-inventory-database/-/discli/details/45903	4.0	http://echa.europa.eu/information-on-chemicals/cl-inventory-database/-/discli/details/45903	4.0	http://echa.europa.eu/information-on-chemicals/cl-inventory-database/-/discli/details/45903
20281	100-00-5	3.0	http://echa.europa.eu/information-on-chemicals/cl-inventory-database/-/discli/details/70285	3.0	http://echa.europa.eu/information-on-chemicals/cl-inventory-database/-/discli/details/70285	3.0	http://echa.europa.eu/information-on-chemicals/cl-inventory-database/-/discli/details/70285
20288	3165-93-3	3.0	http://echa.europa.eu/information-on-chemicals/cl-inventory-database/-/discli/details/47105	3.0	http://echa.europa.eu/information-on-chemicals/cl-inventory-database/-/discli/details/47105	3.0	http://echa.europa.eu/information-on-chemicals/cl-inventory-database/-/discli/details/47105
20292	107-20-0	3.0	http://echa.europa.eu/information-on-chemicals/cl-inventory-database/-/discli/details/53634	2.0	http://echa.europa.eu/information-on-chemicals/cl-inventory-database/-/discli/details/53634	3.0	http://echa.europa.eu/information-on-chemicals/cl-inventory-database/-/discli/details/53634
20295	106-47-8	3.0	http://echa.europa.eu/information-on-chemicals/cl-inventory-database/-/discli/details/21189	3.0	http://echa.europa.eu/information-on-chemicals/cl-inventory-database/-/discli/details/21189	3.0	http://echa.europa.eu/information-on-chemicals/cl-inventory-database/-/discli/details/21189
20298	108-90-7	6.0	http://echa.europa.eu/information-on-chemicals/cl-inventory-database/-/discli/details/33061	4.0	http://echa.europa.eu/information-on-chemicals/cl-inventory-database/-/discli/details/33061	6.0	http://echa.europa.eu/information-on-chemicals/cl-inventory-database/-/discli/details/33061
20299	510-15-6	6.0	http://echa.europa.eu/information-on-chemicals/cl-inventory-database/-/discli/details/48666	6.0	http://echa.europa.eu/information-on-chemicals/cl-inventory-database/-/discli/details/48666	4.0	http://echa.europa.eu/information-on-chemicals/cl-inventory-database/-/discli/details/48666
20303	999-81-5	4.0	http://echa.europa.eu/information-on-chemicals/cl-inventory-database/-/discli/details/93531	6.0	http://echa.europa.eu/information-on-chemicals/cl-inventory-database/-/discli/details/93531	4.0	http://echa.europa.eu/information-on-chemicals/cl-inventory-database/-/discli/details/93531
20306	67-66-3	6.0	http://echa.europa.eu/information-on-chemicals/cl-inventory-database/-/discli/details/23530	3.0	http://echa.europa.eu/information-on-chemicals/cl-inventory-database/-/discli/details/23530	4.0	http://echa.europa.eu/information-on-chemicals/cl-inventory-database/-/discli/details/23530
20307	107-30-2	4.0	http://echa.europa.eu/information-on-chemicals/cl-inventory-database/-/discli/details/49516	4.0	http://echa.europa.eu/information-on-chemicals/cl-inventory-database/-/discli/details/49516	4.0	http://echa.europa.eu/information-on-chemicals/cl-inventory-database/-/discli/details/49516
20310	80-33-1	6.0	http://echa.europa.eu/information-on-chemicals/cl-inventory-database/-/discli/details/15133	6.0	http://echa.europa.eu/information-on-chemicals/cl-inventory-database/-/discli/details/15133	4.0	http://echa.europa.eu/information-on-chemicals/cl-inventory-database/-/discli/details/15133
20311	150-68-5	6.0	http://echa.europa.eu/information-on-chemicals/cl-inventory-database/-/discli/details/55375	6.0	http://echa.europa.eu/information-on-chemicals/cl-inventory-database/-/discli/details/55375	4.0	http://echa.europa.eu/information-on-chemicals/cl-inventory-database/-/discli/details/55375
20315	76-06-2	6.0	http://echa.europa.eu/information-on-chemicals/cl-inventory-database/-/discli/details/93096	2.0	http://echa.europa.eu/information-on-chemicals/cl-inventory-database/-/discli/details/93096	4.0	http://echa.europa.eu/information-on-chemicals/cl-inventory-database/-/discli/details/93096
20319	1897-45-6	6.0	http://echa.europa.eu/information-on-chemicals/cl-inventory-database/-/discli/details/9766	2.0	http://echa.europa.eu/information-on-chemicals/cl-inventory-database/-/discli/details/9766	6.0	http://echa.europa.eu/information-on-chemicals/cl-inventory-database/-/discli/details/9766
20347	56-72-4	4.0	http://echa.europa.eu/information-on-chemicals/cl-inventory-database/-/discli/details/330	6.0	http://echa.europa.eu/information-on-chemicals/cl-inventory-database/-/discli/details/330	2.0	http://echa.europa.eu/information-on-chemicals/cl-inventory-database/-/discli/details/330
20350	120-71-8	6.0	http://echa.europa.eu/information-on-chemicals/cl-inventory-database/-/discli/details/60666	6.0	http://echa.europa.eu/information-on-chemicals/cl-inventory-database/-/discli/details/60666	4.0	http://echa.europa.eu/information-on-chemicals/cl-inventory-database/-/discli/details/60666
20359	108-94-1	6.0	http://echa.europa.eu/information-on-chemicals/cl-inventory-database/-/discli/details/427	4.0	http://echa.europa.eu/information-on-chemicals/cl-inventory-database/-/discli/details/427	6.0	http://echa.europa.eu/information-on-chemicals/cl-inventory-database/-/discli/details/427
20360	95-33-0	6.0	http://echa.europa.eu/information-on-chemicals/cl-inventory-database/-/discli/details/110483	6.0	http://echa.europa.eu/information-on-chemicals/cl-inventory-database/-/discli/details/110483	6.0	http://echa.europa.eu/information-on-chemicals/cl-inventory-database/-/discli/details/110483
20371	80-08-0	6.0	http://echa.europa.eu/information-on-chemicals/cl-inventory-database/-/discli/details/57234	6.0	http://echa.europa.eu/information-on-chemicals/cl-inventory-database/-/discli/details/57234	4.0	http://echa.europa.eu/information-on-chemicals/cl-inventory-database/-/discli/details/57234
20375	50-29-3	6.0	http://echa.europa.eu/information-on-chemicals/cl-inventory-database/-/discli/details/18092	6.0	http://echa.europa.eu/information-on-chemicals/cl-inventory-database/-/discli/details/18092	3.0	http://echa.europa.eu/information-on-chemicals/cl-inventory-database/-/discli/details/18092
20381	52918-63-5	6.0	http://echa.europa.eu/information-on-chemicals/cl-inventory-database/-/discli/details/117132	3.0	http://echa.europa.eu/information-on-chemicals/cl-inventory-database/-/discli/details/117132	3.0	http://echa.europa.eu/information-on-chemicals/cl-inventory-database/-/discli/details/117132
20391	2303-16-4	6.0	http://echa.europa.eu/information-on-chemicals/cl-inventory-database/-/discli/details/127954	6.0	http://echa.europa.eu/information-on-chemicals/cl-inventory-database/-/discli/details/127954	4.0	http://echa.europa.eu/information-on-chemicals/cl-inventory-database/-/discli/details/127954
20392	131-17-9	6.0	http://echa.europa.eu/information-on-chemicals/cl-inventory-database/-/discli/details/52334	6.0	http://echa.europa.eu/information-on-chemicals/cl-inventory-database/-/discli/details/52334	4.0	http://echa.europa.eu/information-on-chemicals/cl-inventory-database/-/discli/details/52334
20398	39156-41-7	6.0	http://echa.europa.eu/information-on-chemicals/cl-inventory-database/-/discli/details/135161	6.0	http://echa.europa.eu/information-on-chemicals/cl-inventory-database/-/discli/details/135161	4.0	http://echa.europa.eu/information-on-chemicals/cl-inventory-database/-/discli/details/135161
20402	95-80-7	4.0	http://echa.europa.eu/information-on-chemicals/cl-inventory-database/-/discli/details/41840	6.0	http://echa.europa.eu/information-on-chemicals/cl-inventory-database/-/discli/details/41840	3.0	http://echa.europa.eu/information-on-chemicals/cl-inventory-database/-/discli/details/41840
20407	333-41-5	6.0	http://echa.europa.eu/information-on-chemicals/cl-inventory-database/-/discli/details/31471	6.0	http://echa.europa.eu/information-on-chemicals/cl-inventory-database/-/discli/details/31471	4.0	http://echa.europa.eu/information-on-chemicals/cl-inventory-database/-/discli/details/31471
20409	53-70-3	6.0	http://echa.europa.eu/information-on-chemicals/cl-inventory-database/-/discli/details/47655	6.0	http://echa.europa.eu/information-on-chemicals/cl-inventory-database/-/discli/details/47655	6.0	http://echa.europa.eu/information-on-chemicals/cl-inventory-database/-/discli/details/47655
20413	96-12-8	6.0	http://echa.europa.eu/information-on-chemicals/cl-inventory-database/-/discli/details/73225	6.0	http://echa.europa.eu/information-on-chemicals/cl-inventory-database/-/discli/details/73225	3.0	http://echa.europa.eu/information-on-chemicals/cl-inventory-database/-/discli/details/73225
20415	106-93-4	3.0	http://echa.europa.eu/information-on-chemicals/cl-inventory-database/-/discli/details/111405	3.0	http://echa.europa.eu/information-on-chemicals/cl-inventory-database/-/discli/details/111405	3.0	http://echa.europa.eu/information-on-chemicals/cl-inventory-database/-/discli/details/111405
20420	23950-58-5	6.0	http://echa.europa.eu/information-on-chemicals/cl-inventory-database/-/discli/details/3892	6.0	http://echa.europa.eu/information-on-chemicals/cl-inventory-database/-/discli/details/3892	6.0	http://echa.europa.eu/information-on-chemicals/cl-inventory-database/-/discli/details/3892
20425	117-80-6	6.0	http://echa.europa.eu/information-on-chemicals/cl-inventory-database/-/discli/details/10004	6.0	http://echa.europa.eu/information-on-chemicals/cl-inventory-database/-/discli/details/10004	4.0	http://echa.europa.eu/information-on-chemicals/cl-inventory-database/-/discli/details/10004
20428	79-43-6	6.0	http://echa.europa.eu/information-on-chemicals/cl-inventory-database/-/discli/details/116378	6.0	http://echa.europa.eu/information-on-chemicals/cl-inventory-database/-/discli/details/116378	6.0	http://echa.europa.eu/information-on-chemicals/cl-inventory-database/-/discli/details/116378
20430	95-50-1	6.0	http://echa.europa.eu/information-on-chemicals/cl-inventory-database/-/discli/details/127842	6.0	http://echa.europa.eu/information-on-chemicals/cl-inventory-database/-/discli/details/127842	4.0	http://echa.europa.eu/information-on-chemicals/cl-inventory-database/-/discli/details/127842
20431	106-46-7	6.0	http://echa.europa.eu/information-on-chemicals/cl-inventory-database/-/discli/details/20649	6.0	http://echa.europa.eu/information-on-chemicals/cl-inventory-database/-/discli/details/20649	6.0	http://echa.europa.eu/information-on-chemicals/cl-inventory-database/-/discli/details/20649
20432	91-94-1	4.0	http://echa.europa.eu/information-on-chemicals/cl-inventory-database/-/discli/details/87970	6.0	http://echa.europa.eu/information-on-chemicals/cl-inventory-database/-/discli/details/87970	6.0	http://echa.europa.eu/information-on-chemicals/cl-inventory-database/-/discli/details/87970
20437	75-34-3	6.0	http://echa.europa.eu/information-on-chemicals/cl-inventory-database/-/discli/details/65572	6.0	http://echa.europa.eu/information-on-chemicals/cl-inventory-database/-/discli/details/65572	4.0	http://echa.europa.eu/information-on-chemicals/cl-inventory-database/-/discli/details/65572
20438	107-06-2	6.0	http://echa.europa.eu/information-on-chemicals/cl-inventory-database/-/discli/details/98649	6.0	http://echa.europa.eu/information-on-chemicals/cl-inventory-database/-/discli/details/98649	4.0	http://echa.europa.eu/information-on-chemicals/cl-inventory-database/-/discli/details/98649
20439	120-83-2	3.0	http://echa.europa.eu/information-on-chemicals/cl-inventory-database/-/discli/details/61672	6.0	http://echa.europa.eu/information-on-chemicals/cl-inventory-database/-/discli/details/61672	4.0	http://echa.europa.eu/information-on-chemicals/cl-inventory-database/-/discli/details/61672
20440	120-36-5	4.0	http://echa.europa.eu/information-on-chemicals/cl-inventory-database/-/discli/details/128974	6.0	http://echa.europa.eu/information-on-chemicals/cl-inventory-database/-/discli/details/128974	4.0	http://echa.europa.eu/information-on-chemicals/cl-inventory-database/-/discli/details/128974
20442	94-75-7	6.0	http://echa.europa.eu/information-on-chemicals/cl-inventory-database/-/discli/details/87589	6.0	http://echa.europa.eu/information-on-chemicals/cl-inventory-database/-/discli/details/87589	4.0	http://echa.europa.eu/information-on-chemicals/cl-inventory-database/-/discli/details/87589
20446	330-54-1	6.0	http://echa.europa.eu/information-on-chemicals/cl-inventory-database/-/discli/details/446	6.0	http://echa.europa.eu/information-on-chemicals/cl-inventory-database/-/discli/details/446	4.0	http://echa.europa.eu/information-on-chemicals/cl-inventory-database/-/discli/details/446
20448	78-87-5	6.0	http://echa.europa.eu/information-on-chemicals/cl-inventory-database/-/discli/details/74379	4.0	http://echa.europa.eu/information-on-chemicals/cl-inventory-database/-/discli/details/74379	4.0	http://echa.europa.eu/information-on-chemicals/cl-inventory-database/-/discli/details/74379
20449	62-73-7	3.0	http://echa.europa.eu/information-on-chemicals/cl-inventory-database/-/discli/details/26902	2.0	http://echa.europa.eu/information-on-chemicals/cl-inventory-database/-/discli/details/26902	3.0	http://echa.europa.eu/information-on-chemicals/cl-inventory-database/-/discli/details/26902
20450	115-32-2	4.0	http://echa.europa.eu/information-on-chemicals/cl-inventory-database/-/discli/details/110026	6.0	http://echa.europa.eu/information-on-chemicals/cl-inventory-database/-/discli/details/110026	4.0	http://echa.europa.eu/information-on-chemicals/cl-inventory-database/-/discli/details/110026
20453	60-57-1	1.0	http://echa.europa.eu/information-on-chemicals/cl-inventory-database/-/discli/details/43011	6.0	http://echa.europa.eu/information-on-chemicals/cl-inventory-database/-/discli/details/43011	3.0	http://echa.europa.eu/information-on-chemicals/cl-inventory-database/-/discli/details/43011
20458	2921-88-2	6.0	http://echa.europa.eu/information-on-chemicals/cl-inventory-database/-/discli/details/68566	6.0	http://echa.europa.eu/information-on-chemicals/cl-inventory-database/-/discli/details/68566	3.0	http://echa.europa.eu/information-on-chemicals/cl-inventory-database/-/discli/details/68566
20462	111-46-6	6.0	http://echa.europa.eu/information-on-chemicals/cl-inventory-database/-/discli/details/13082	6.0	http://echa.europa.eu/information-on-chemicals/cl-inventory-database/-/discli/details/13082	4.0	http://echa.europa.eu/information-on-chemicals/cl-inventory-database/-/discli/details/13082
20470	101-90-6	4.0	http://echa.europa.eu/information-on-chemicals/cl-inventory-database/-/discli/details/34769	6.0	http://echa.europa.eu/information-on-chemicals/cl-inventory-database/-/discli/details/34769	4.0	http://echa.europa.eu/information-on-chemicals/cl-inventory-database/-/discli/details/34769
20479	60-51-5	4.0	http://echa.europa.eu/information-on-chemicals/cl-inventory-database/-/discli/details/46116	6.0	http://echa.europa.eu/information-on-chemicals/cl-inventory-database/-/discli/details/46116	4.0	http://echa.europa.eu/information-on-chemicals/cl-inventory-database/-/discli/details/46116
20499	127-19-5	4.0	http://echa.europa.eu/information-on-chemicals/cl-inventory-database/-/discli/details/116425	4.0	http://echa.europa.eu/information-on-chemicals/cl-inventory-database/-/discli/details/116425	6.0	http://echa.europa.eu/information-on-chemicals/cl-inventory-database/-/discli/details/116425
20505	108-01-0	4.0	http://echa.europa.eu/information-on-chemicals/cl-inventory-database/-/discli/details/82577	4.0	http://echa.europa.eu/information-on-chemicals/cl-inventory-database/-/discli/details/82577	4.0	http://echa.europa.eu/information-on-chemicals/cl-inventory-database/-/discli/details/82577
20507	121-69-7	3.0	http://echa.europa.eu/information-on-chemicals/cl-inventory-database/-/discli/details/99713	3.0	http://echa.europa.eu/information-on-chemicals/cl-inventory-database/-/discli/details/99713	3.0	http://echa.europa.eu/information-on-chemicals/cl-inventory-database/-/discli/details/99713
20511	612-82-8	6.0	http://echa.europa.eu/information-on-chemicals/cl-inventory-database/-/discli/details/90000	6.0	http://echa.europa.eu/information-on-chemicals/cl-inventory-database/-/discli/details/90000	4.0	http://echa.europa.eu/information-on-chemicals/cl-inventory-database/-/discli/details/90000
20512	79-44-7	6.0	http://echa.europa.eu/information-on-chemicals/cl-inventory-database/-/discli/details/118113	3.0	http://echa.europa.eu/information-on-chemicals/cl-inventory-database/-/discli/details/118113	4.0	http://echa.europa.eu/information-on-chemicals/cl-inventory-database/-/discli/details/118113
20515	68-12-2	4.0	http://echa.europa.eu/information-on-chemicals/cl-inventory-database/-/discli/details/2384	4.0	http://echa.europa.eu/information-on-chemicals/cl-inventory-database/-/discli/details/2384	6.0	http://echa.europa.eu/information-on-chemicals/cl-inventory-database/-/discli/details/2384
20516	57-14-7	6.0	http://echa.europa.eu/information-on-chemicals/cl-inventory-database/-/discli/details/9988	3.0	http://echa.europa.eu/information-on-chemicals/cl-inventory-database/-/discli/details/9988	3.0	http://echa.europa.eu/information-on-chemicals/cl-inventory-database/-/discli/details/9988
20523	51-28-5	3.0	http://echa.europa.eu/information-on-chemicals/cl-inventory-database/-/discli/details/123269	3.0	http://echa.europa.eu/information-on-chemicals/cl-inventory-database/-/discli/details/123269	3.0	http://echa.europa.eu/information-on-chemicals/cl-inventory-database/-/discli/details/123269
20528	606-20-2	3.0	http://echa.europa.eu/information-on-chemicals/cl-inventory-database/-/discli/details/72734	3.0	http://echa.europa.eu/information-on-chemicals/cl-inventory-database/-/discli/details/72734	3.0	http://echa.europa.eu/information-on-chemicals/cl-inventory-database/-/discli/details/72734
20529	121-14-2	3.0	http://echa.europa.eu/information-on-chemicals/cl-inventory-database/-/discli/details/6510	3.0	http://echa.europa.eu/information-on-chemicals/cl-inventory-database/-/discli/details/6510	3.0	http://echa.europa.eu/information-on-chemicals/cl-inventory-database/-/discli/details/6510
20533	123-91-1	6.0	http://echa.europa.eu/information-on-chemicals/cl-inventory-database/-/discli/details/76034	6.0	http://echa.europa.eu/information-on-chemicals/cl-inventory-database/-/discli/details/76034	6.0	http://echa.europa.eu/information-on-chemicals/cl-inventory-database/-/discli/details/76034
20538	74-31-7	6.0	http://echa.europa.eu/information-on-chemicals/cl-inventory-database/-/discli/details/89957	6.0	http://echa.europa.eu/information-on-chemicals/cl-inventory-database/-/discli/details/89957	6.0	http://echa.europa.eu/information-on-chemicals/cl-inventory-database/-/discli/details/89957
20548	2439-10-3	6.0	http://echa.europa.eu/information-on-chemicals/cl-inventory-database/-/discli/details/46442	6.0	http://echa.europa.eu/information-on-chemicals/cl-inventory-database/-/discli/details/46442	4.0	http://echa.europa.eu/information-on-chemicals/cl-inventory-database/-/discli/details/46442
20560	115-29-7	4.0	http://echa.europa.eu/information-on-chemicals/cl-inventory-database/-/discli/details/130407	2.0	http://echa.europa.eu/information-on-chemicals/cl-inventory-database/-/discli/details/130407	2.0	http://echa.europa.eu/information-on-chemicals/cl-inventory-database/-/discli/details/130407
20561	72-20-8	3.0	http://echa.europa.eu/information-on-chemicals/cl-inventory-database/-/discli/details/111910	6.0	http://echa.europa.eu/information-on-chemicals/cl-inventory-database/-/discli/details/111910	2.0	http://echa.europa.eu/information-on-chemicals/cl-inventory-database/-/discli/details/111910
20566	106-89-8	3.0	http://echa.europa.eu/information-on-chemicals/cl-inventory-database/-/discli/details/107704	3.0	http://echa.europa.eu/information-on-chemicals/cl-inventory-database/-/discli/details/107704	3.0	http://echa.europa.eu/information-on-chemicals/cl-inventory-database/-/discli/details/107704
20569	106-88-7	4.0	http://echa.europa.eu/information-on-chemicals/cl-inventory-database/-/discli/details/108296	4.0	http://echa.europa.eu/information-on-chemicals/cl-inventory-database/-/discli/details/108296	4.0	http://echa.europa.eu/information-on-chemicals/cl-inventory-database/-/discli/details/108296
20582	91-53-2	6.0	http://echa.europa.eu/information-on-chemicals/cl-inventory-database/-/discli/details/28816	6.0	http://echa.europa.eu/information-on-chemicals/cl-inventory-database/-/discli/details/28816	4.0	http://echa.europa.eu/information-on-chemicals/cl-inventory-database/-/discli/details/28816
20583	140-88-5	4.0	http://echa.europa.eu/information-on-chemicals/cl-inventory-database/-/discli/details/104489	4.0	http://echa.europa.eu/information-on-chemicals/cl-inventory-database/-/discli/details/104489	4.0	http://echa.europa.eu/information-on-chemicals/cl-inventory-database/-/discli/details/104489
20584	64-17-5	6.0	http://echa.europa.eu/information-on-chemicals/cl-inventory-database/-/discli/details/49769	6.0	http://echa.europa.eu/information-on-chemicals/cl-inventory-database/-/discli/details/49769	6.0	http://echa.europa.eu/information-on-chemicals/cl-inventory-database/-/discli/details/49769
20587	105-36-2	1.0	http://echa.europa.eu/information-on-chemicals/cl-inventory-database/-/discli/details/40913	2.0	http://echa.europa.eu/information-on-chemicals/cl-inventory-database/-/discli/details/40913	2.0	http://echa.europa.eu/information-on-chemicals/cl-inventory-database/-/discli/details/40913
20596	100-41-4	6.0	http://echa.europa.eu/information-on-chemicals/cl-inventory-database/-/discli/details/274	4.0	http://echa.europa.eu/information-on-chemicals/cl-inventory-database/-/discli/details/274	6.0	http://echa.europa.eu/information-on-chemicals/cl-inventory-database/-/discli/details/274
20597	107-21-1	6.0	http://echa.europa.eu/information-on-chemicals/cl-inventory-database/-/discli/details/53082	6.0	http://echa.europa.eu/information-on-chemicals/cl-inventory-database/-/discli/details/53082	4.0	http://echa.europa.eu/information-on-chemicals/cl-inventory-database/-/discli/details/53082
20601	96-45-7	6.0	http://echa.europa.eu/information-on-chemicals/cl-inventory-database/-/discli/details/73613	6.0	http://echa.europa.eu/information-on-chemicals/cl-inventory-database/-/discli/details/73613	4.0	http://echa.europa.eu/information-on-chemicals/cl-inventory-database/-/discli/details/73613
20603	142-59-6	6.0	http://echa.europa.eu/information-on-chemicals/cl-inventory-database/-/discli/details/20714	6.0	http://echa.europa.eu/information-on-chemicals/cl-inventory-database/-/discli/details/20714	4.0	http://echa.europa.eu/information-on-chemicals/cl-inventory-database/-/discli/details/20714
20604	106-87-6	3.0	http://echa.europa.eu/information-on-chemicals/cl-inventory-database/-/discli/details/108903	3.0	http://echa.europa.eu/information-on-chemicals/cl-inventory-database/-/discli/details/108903	3.0	http://echa.europa.eu/information-on-chemicals/cl-inventory-database/-/discli/details/108903
20607	117-81-7	6.0	http://echa.europa.eu/information-on-chemicals/cl-inventory-database/-/discli/details/10536	6.0	http://echa.europa.eu/information-on-chemicals/cl-inventory-database/-/discli/details/10536	6.0	http://echa.europa.eu/information-on-chemicals/cl-inventory-database/-/discli/details/10536
20620	55-38-9	4.0	http://echa.europa.eu/information-on-chemicals/cl-inventory-database/-/discli/details/72925	3.0	http://echa.europa.eu/information-on-chemicals/cl-inventory-database/-/discli/details/72925	4.0	http://echa.europa.eu/information-on-chemicals/cl-inventory-database/-/discli/details/72925
20624	14484-64-1	6.0	http://echa.europa.eu/information-on-chemicals/cl-inventory-database/-/discli/details/52997	6.0	http://echa.europa.eu/information-on-chemicals/cl-inventory-database/-/discli/details/52997	6.0	http://echa.europa.eu/information-on-chemicals/cl-inventory-database/-/discli/details/52997
20646	110-00-9	6.0	http://echa.europa.eu/information-on-chemicals/cl-inventory-database/-/discli/details/52802	4.0	http://echa.europa.eu/information-on-chemicals/cl-inventory-database/-/discli/details/52802	4.0	http://echa.europa.eu/information-on-chemicals/cl-inventory-database/-/discli/details/52802
20647	98-01-1	4.0	http://echa.europa.eu/information-on-chemicals/cl-inventory-database/-/discli/details/70894	3.0	http://echa.europa.eu/information-on-chemicals/cl-inventory-database/-/discli/details/70894	3.0	http://echa.europa.eu/information-on-chemicals/cl-inventory-database/-/discli/details/70894
20653	548-62-9	6.0	http://echa.europa.eu/information-on-chemicals/cl-inventory-database/-/discli/details/52708	6.0	http://echa.europa.eu/information-on-chemicals/cl-inventory-database/-/discli/details/52708	4.0	http://echa.europa.eu/information-on-chemicals/cl-inventory-database/-/discli/details/52708
20666	556-52-5	4.0	http://echa.europa.eu/information-on-chemicals/cl-inventory-database/-/discli/details/104515	3.0	http://echa.europa.eu/information-on-chemicals/cl-inventory-database/-/discli/details/104515	4.0	http://echa.europa.eu/information-on-chemicals/cl-inventory-database/-/discli/details/104515
20679	76-44-8	3.0	http://echa.europa.eu/information-on-chemicals/cl-inventory-database/-/discli/details/109904	6.0	http://echa.europa.eu/information-on-chemicals/cl-inventory-database/-/discli/details/109904	3.0	http://echa.europa.eu/information-on-chemicals/cl-inventory-database/-/discli/details/109904
20682	118-74-1	6.0	http://echa.europa.eu/information-on-chemicals/cl-inventory-database/-/discli/details/65830	6.0	http://echa.europa.eu/information-on-chemicals/cl-inventory-database/-/discli/details/65830	6.0	http://echa.europa.eu/information-on-chemicals/cl-inventory-database/-/discli/details/65830
20686	58-89-9	4.0	http://echa.europa.eu/information-on-chemicals/cl-inventory-database/-/discli/details/66117	4.0	http://echa.europa.eu/information-on-chemicals/cl-inventory-database/-/discli/details/66117	3.0	http://echa.europa.eu/information-on-chemicals/cl-inventory-database/-/discli/details/66117
20688	77-47-4	3.0	http://echa.europa.eu/information-on-chemicals/cl-inventory-database/-/discli/details/40730	2.0	http://echa.europa.eu/information-on-chemicals/cl-inventory-database/-/discli/details/40730	4.0	http://echa.europa.eu/information-on-chemicals/cl-inventory-database/-/discli/details/40730
20690	70-30-4	3.0	http://echa.europa.eu/information-on-chemicals/cl-inventory-database/-/discli/details/94220	6.0	http://echa.europa.eu/information-on-chemicals/cl-inventory-database/-/discli/details/94220	3.0	http://echa.europa.eu/information-on-chemicals/cl-inventory-database/-/discli/details/94220
20692	100-97-0	6.0	http://echa.europa.eu/information-on-chemicals/cl-inventory-database/-/discli/details/42124	6.0	http://echa.europa.eu/information-on-chemicals/cl-inventory-database/-/discli/details/42124	6.0	http://echa.europa.eu/information-on-chemicals/cl-inventory-database/-/discli/details/42124
20694	680-31-9	6.0	http://echa.europa.eu/information-on-chemicals/cl-inventory-database/-/discli/details/34689	6.0	http://echa.europa.eu/information-on-chemicals/cl-inventory-database/-/discli/details/34689	6.0	http://echa.europa.eu/information-on-chemicals/cl-inventory-database/-/discli/details/34689
20710	122-66-7	6.0	http://echa.europa.eu/information-on-chemicals/cl-inventory-database/-/discli/details/25600	6.0	http://echa.europa.eu/information-on-chemicals/cl-inventory-database/-/discli/details/25600	4.0	http://echa.europa.eu/information-on-chemicals/cl-inventory-database/-/discli/details/25600
20716	123-31-9	6.0	http://echa.europa.eu/information-on-chemicals/cl-inventory-database/-/discli/details/9424	6.0	http://echa.europa.eu/information-on-chemicals/cl-inventory-database/-/discli/details/9424	4.0	http://echa.europa.eu/information-on-chemicals/cl-inventory-database/-/discli/details/9424
20717	103-16-2	6.0	http://echa.europa.eu/information-on-chemicals/cl-inventory-database/-/discli/details/78456	6.0	http://echa.europa.eu/information-on-chemicals/cl-inventory-database/-/discli/details/78456	6.0	http://echa.europa.eu/information-on-chemicals/cl-inventory-database/-/discli/details/78456
20750	542-56-3	6.0	http://echa.europa.eu/information-on-chemicals/cl-inventory-database/-/discli/details/81373	4.0	http://echa.europa.eu/information-on-chemicals/cl-inventory-database/-/discli/details/81373	4.0	http://echa.europa.eu/information-on-chemicals/cl-inventory-database/-/discli/details/81373
20759	78-59-1	4.0	http://echa.europa.eu/information-on-chemicals/cl-inventory-database/-/discli/details/56300	6.0	http://echa.europa.eu/information-on-chemicals/cl-inventory-database/-/discli/details/56300	4.0	http://echa.europa.eu/information-on-chemicals/cl-inventory-database/-/discli/details/56300
20761	78-79-5	6.0	http://echa.europa.eu/information-on-chemicals/cl-inventory-database/-/discli/details/94077	6.0	http://echa.europa.eu/information-on-chemicals/cl-inventory-database/-/discli/details/94077	6.0	http://echa.europa.eu/information-on-chemicals/cl-inventory-database/-/discli/details/94077
20762	67-63-0	6.0	http://echa.europa.eu/information-on-chemicals/cl-inventory-database/-/discli/details/22308	6.0	http://echa.europa.eu/information-on-chemicals/cl-inventory-database/-/discli/details/22308	6.0	http://echa.europa.eu/information-on-chemicals/cl-inventory-database/-/discli/details/22308
20764	101-21-3	6.0	http://echa.europa.eu/information-on-chemicals/cl-inventory-database/-/discli/details/77016	6.0	http://echa.europa.eu/information-on-chemicals/cl-inventory-database/-/discli/details/77016	6.0	http://echa.europa.eu/information-on-chemicals/cl-inventory-database/-/discli/details/77016
20770	143-50-0	3.0	http://echa.europa.eu/information-on-chemicals/cl-inventory-database/-/discli/details/133187	6.0	http://echa.europa.eu/information-on-chemicals/cl-inventory-database/-/discli/details/133187	3.0	http://echa.europa.eu/information-on-chemicals/cl-inventory-database/-/discli/details/133187
20778	5989-27-5	6.0	http://echa.europa.eu/information-on-chemicals/cl-inventory-database/-/discli/details/66519	6.0	http://echa.europa.eu/information-on-chemicals/cl-inventory-database/-/discli/details/66519	6.0	http://echa.europa.eu/information-on-chemicals/cl-inventory-database/-/discli/details/66519
20791	121-75-5	6.0	http://echa.europa.eu/information-on-chemicals/cl-inventory-database/-/discli/details/72211	6.0	http://echa.europa.eu/information-on-chemicals/cl-inventory-database/-/discli/details/72211	4.0	http://echa.europa.eu/information-on-chemicals/cl-inventory-database/-/discli/details/72211
20794	12427-38-2	6.0	http://echa.europa.eu/information-on-chemicals/cl-inventory-database/-/discli/details/130431	4.0	http://echa.europa.eu/information-on-chemicals/cl-inventory-database/-/discli/details/130431	6.0	http://echa.europa.eu/information-on-chemicals/cl-inventory-database/-/discli/details/130431
20807	149-30-4	6.0	http://echa.europa.eu/information-on-chemicals/cl-inventory-database/-/discli/details/77605	6.0	http://echa.europa.eu/information-on-chemicals/cl-inventory-database/-/discli/details/77605	6.0	http://echa.europa.eu/information-on-chemicals/cl-inventory-database/-/discli/details/77605
20811	7487-94-7	6.0	http://echa.europa.eu/information-on-chemicals/cl-inventory-database/-/discli/details/12822	6.0	http://echa.europa.eu/information-on-chemicals/cl-inventory-database/-/discli/details/12822	2.0	http://echa.europa.eu/information-on-chemicals/cl-inventory-database/-/discli/details/12822
20819	950-37-8	4.0	http://echa.europa.eu/information-on-chemicals/cl-inventory-database/-/discli/details/63888	6.0	http://echa.europa.eu/information-on-chemicals/cl-inventory-database/-/discli/details/63888	2.0	http://echa.europa.eu/information-on-chemicals/cl-inventory-database/-/discli/details/63888
20828	150-76-5	6.0	http://echa.europa.eu/information-on-chemicals/cl-inventory-database/-/discli/details/51852	6.0	http://echa.europa.eu/information-on-chemicals/cl-inventory-database/-/discli/details/51852	4.0	http://echa.europa.eu/information-on-chemicals/cl-inventory-database/-/discli/details/51852
20833	1634-04-4	6.0	http://echa.europa.eu/information-on-chemicals/cl-inventory-database/-/discli/details/65671	6.0	http://echa.europa.eu/information-on-chemicals/cl-inventory-database/-/discli/details/65671	6.0	http://echa.europa.eu/information-on-chemicals/cl-inventory-database/-/discli/details/65671
20844	80-62-6	6.0	http://echa.europa.eu/information-on-chemicals/cl-inventory-database/-/discli/details/104369	6.0	http://echa.europa.eu/information-on-chemicals/cl-inventory-database/-/discli/details/104369	6.0	http://echa.europa.eu/information-on-chemicals/cl-inventory-database/-/discli/details/104369
20846	70-25-7	6.0	http://echa.europa.eu/information-on-chemicals/cl-inventory-database/-/discli/details/90676	4.0	http://echa.europa.eu/information-on-chemicals/cl-inventory-database/-/discli/details/90676	6.0	http://echa.europa.eu/information-on-chemicals/cl-inventory-database/-/discli/details/90676
20855	298-00-0	3.0	http://echa.europa.eu/information-on-chemicals/cl-inventory-database/-/discli/details/117496	2.0	http://echa.europa.eu/information-on-chemicals/cl-inventory-database/-/discli/details/117496	2.0	http://echa.europa.eu/information-on-chemicals/cl-inventory-database/-/discli/details/117496
20856	872-50-4	6.0	http://echa.europa.eu/information-on-chemicals/cl-inventory-database/-/discli/details/49861	6.0	http://echa.europa.eu/information-on-chemicals/cl-inventory-database/-/discli/details/49861	6.0	http://echa.europa.eu/information-on-chemicals/cl-inventory-database/-/discli/details/49861
20865	101-14-4	6.0	http://echa.europa.eu/information-on-chemicals/cl-inventory-database/-/discli/details/58358	6.0	http://echa.europa.eu/information-on-chemicals/cl-inventory-database/-/discli/details/58358	4.0	http://echa.europa.eu/information-on-chemicals/cl-inventory-database/-/discli/details/58358
20867	838-88-0	6.0	http://echa.europa.eu/information-on-chemicals/cl-inventory-database/-/discli/details/38255	6.0	http://echa.europa.eu/information-on-chemicals/cl-inventory-database/-/discli/details/38255	4.0	http://echa.europa.eu/information-on-chemicals/cl-inventory-database/-/discli/details/38255
20868	75-09-2	6.0	http://echa.europa.eu/information-on-chemicals/cl-inventory-database/-/discli/details/7285	6.0	http://echa.europa.eu/information-on-chemicals/cl-inventory-database/-/discli/details/7285	6.0	http://echa.europa.eu/information-on-chemicals/cl-inventory-database/-/discli/details/7285
20869	101-61-1	6.0	http://echa.europa.eu/information-on-chemicals/cl-inventory-database/-/discli/details/129397	6.0	http://echa.europa.eu/information-on-chemicals/cl-inventory-database/-/discli/details/129397	6.0	http://echa.europa.eu/information-on-chemicals/cl-inventory-database/-/discli/details/129397
20893	315-18-4	4.0	http://echa.europa.eu/information-on-chemicals/cl-inventory-database/-/discli/details/99194	6.0	http://echa.europa.eu/information-on-chemicals/cl-inventory-database/-/discli/details/99194	2.0	http://echa.europa.eu/information-on-chemicals/cl-inventory-database/-/discli/details/99194
20894	90-94-8	6.0	http://echa.europa.eu/information-on-chemicals/cl-inventory-database/-/discli/details/102044	6.0	http://echa.europa.eu/information-on-chemicals/cl-inventory-database/-/discli/details/102044	6.0	http://echa.europa.eu/information-on-chemicals/cl-inventory-database/-/discli/details/102044
20895	2385-85-5	4.0	http://echa.europa.eu/information-on-chemicals/cl-inventory-database/-/discli/details/130390	6.0	http://echa.europa.eu/information-on-chemicals/cl-inventory-database/-/discli/details/130390	4.0	http://echa.europa.eu/information-on-chemicals/cl-inventory-database/-/discli/details/130390
20899	1313-27-5	6.0	http://echa.europa.eu/information-on-chemicals/cl-inventory-database/-/discli/details/68763	6.0	http://echa.europa.eu/information-on-chemicals/cl-inventory-database/-/discli/details/68763	6.0	http://echa.europa.eu/information-on-chemicals/cl-inventory-database/-/discli/details/68763
20901	79-11-8	3.0	http://echa.europa.eu/information-on-chemicals/cl-inventory-database/-/discli/details/109742	3.0	http://echa.europa.eu/information-on-chemicals/cl-inventory-database/-/discli/details/109742	3.0	http://echa.europa.eu/information-on-chemicals/cl-inventory-database/-/discli/details/109742
20913	91-20-3	6.0	http://echa.europa.eu/information-on-chemicals/cl-inventory-database/-/discli/details/50864	6.0	http://echa.europa.eu/information-on-chemicals/cl-inventory-database/-/discli/details/50864	4.0	http://echa.europa.eu/information-on-chemicals/cl-inventory-database/-/discli/details/50864
20916	2243-62-1	6.0	http://echa.europa.eu/information-on-chemicals/cl-inventory-database/-/discli/details/6139	6.0	http://echa.europa.eu/information-on-chemicals/cl-inventory-database/-/discli/details/6139	6.0	http://echa.europa.eu/information-on-chemicals/cl-inventory-database/-/discli/details/6139
20919	86-88-4	6.0	http://echa.europa.eu/information-on-chemicals/cl-inventory-database/-/discli/details/2905	6.0	http://echa.europa.eu/information-on-chemicals/cl-inventory-database/-/discli/details/2905	2.0	http://echa.europa.eu/information-on-chemicals/cl-inventory-database/-/discli/details/2905
20920	134-32-7	6.0	http://echa.europa.eu/information-on-chemicals/cl-inventory-database/-/discli/details/62151	6.0	http://echa.europa.eu/information-on-chemicals/cl-inventory-database/-/discli/details/62151	4.0	http://echa.europa.eu/information-on-chemicals/cl-inventory-database/-/discli/details/62151
20921	91-59-8	6.0	http://echa.europa.eu/information-on-chemicals/cl-inventory-database/-/discli/details/103933	6.0	http://echa.europa.eu/information-on-chemicals/cl-inventory-database/-/discli/details/103933	4.0	http://echa.europa.eu/information-on-chemicals/cl-inventory-database/-/discli/details/103933
20930	54-11-5	1.0	http://echa.europa.eu/information-on-chemicals/cl-inventory-database/-/discli/details/48724	6.0	http://echa.europa.eu/information-on-chemicals/cl-inventory-database/-/discli/details/48724	3.0	http://echa.europa.eu/information-on-chemicals/cl-inventory-database/-/discli/details/48724
20941	7632-00-0	6.0	http://echa.europa.eu/information-on-chemicals/cl-inventory-database/-/discli/details/62648	6.0	http://echa.europa.eu/information-on-chemicals/cl-inventory-database/-/discli/details/62648	3.0	http://echa.europa.eu/information-on-chemicals/cl-inventory-database/-/discli/details/62648
20959	99-55-8	3.0	http://echa.europa.eu/information-on-chemicals/cl-inventory-database/-/discli/details/36336	3.0	http://echa.europa.eu/information-on-chemicals/cl-inventory-database/-/discli/details/36336	3.0	http://echa.europa.eu/information-on-chemicals/cl-inventory-database/-/discli/details/36336
20960	602-87-9	6.0	http://echa.europa.eu/information-on-chemicals/cl-inventory-database/-/discli/details/119891	6.0	http://echa.europa.eu/information-on-chemicals/cl-inventory-database/-/discli/details/119891	6.0	http://echa.europa.eu/information-on-chemicals/cl-inventory-database/-/discli/details/119891
20961	100-01-6	3.0	http://echa.europa.eu/information-on-chemicals/cl-inventory-database/-/discli/details/99504	3.0	http://echa.europa.eu/information-on-chemicals/cl-inventory-database/-/discli/details/99504	3.0	http://echa.europa.eu/information-on-chemicals/cl-inventory-database/-/discli/details/99504
20962	91-23-6	6.0	http://echa.europa.eu/information-on-chemicals/cl-inventory-database/-/discli/details/61842	6.0	http://echa.europa.eu/information-on-chemicals/cl-inventory-database/-/discli/details/61842	4.0	http://echa.europa.eu/information-on-chemicals/cl-inventory-database/-/discli/details/61842
20964	98-95-3	3.0	http://echa.europa.eu/information-on-chemicals/cl-inventory-database/-/discli/details/116916	3.0	http://echa.europa.eu/information-on-chemicals/cl-inventory-database/-/discli/details/116916	3.0	http://echa.europa.eu/information-on-chemicals/cl-inventory-database/-/discli/details/116916
20969	79-24-3	6.0	http://echa.europa.eu/information-on-chemicals/cl-inventory-database/-/discli/details/25202	4.0	http://echa.europa.eu/information-on-chemicals/cl-inventory-database/-/discli/details/25202	4.0	http://echa.europa.eu/information-on-chemicals/cl-inventory-database/-/discli/details/25202
20970	1836-75-5	6.0	http://echa.europa.eu/information-on-chemicals/cl-inventory-database/-/discli/details/88892	6.0	http://echa.europa.eu/information-on-chemicals/cl-inventory-database/-/discli/details/88892	4.0	http://echa.europa.eu/information-on-chemicals/cl-inventory-database/-/discli/details/88892
20977	75-52-5	6.0	http://echa.europa.eu/information-on-chemicals/cl-inventory-database/-/discli/details/81165	6.0	http://echa.europa.eu/information-on-chemicals/cl-inventory-database/-/discli/details/81165	4.0	http://echa.europa.eu/information-on-chemicals/cl-inventory-database/-/discli/details/81165
20980	108-03-2	4.0	http://echa.europa.eu/information-on-chemicals/cl-inventory-database/-/discli/details/85626	4.0	http://echa.europa.eu/information-on-chemicals/cl-inventory-database/-/discli/details/85626	4.0	http://echa.europa.eu/information-on-chemicals/cl-inventory-database/-/discli/details/85626
20981	79-46-9	6.0	http://echa.europa.eu/information-on-chemicals/cl-inventory-database/-/discli/details/117555	4.0	http://echa.europa.eu/information-on-chemicals/cl-inventory-database/-/discli/details/117555	4.0	http://echa.europa.eu/information-on-chemicals/cl-inventory-database/-/discli/details/117555
21027	1116-54-7	6.0	http://echa.europa.eu/information-on-chemicals/cl-inventory-database/-/discli/details/58941	6.0	http://echa.europa.eu/information-on-chemicals/cl-inventory-database/-/discli/details/58941	6.0	http://echa.europa.eu/information-on-chemicals/cl-inventory-database/-/discli/details/58941
21029	62-75-9	6.0	http://echa.europa.eu/information-on-chemicals/cl-inventory-database/-/discli/details/28797	2.0	http://echa.europa.eu/information-on-chemicals/cl-inventory-database/-/discli/details/28797	3.0	http://echa.europa.eu/information-on-chemicals/cl-inventory-database/-/discli/details/28797
21032	621-64-7	6.0	http://echa.europa.eu/information-on-chemicals/cl-inventory-database/-/discli/details/80154	6.0	http://echa.europa.eu/information-on-chemicals/cl-inventory-database/-/discli/details/80154	4.0	http://echa.europa.eu/information-on-chemicals/cl-inventory-database/-/discli/details/80154
21086	23135-22-0	4.0	http://echa.europa.eu/information-on-chemicals/cl-inventory-database/-/discli/details/48256	2.0	http://echa.europa.eu/information-on-chemicals/cl-inventory-database/-/discli/details/48256	2.0	http://echa.europa.eu/information-on-chemicals/cl-inventory-database/-/discli/details/48256
21094	101-80-4	3.0	http://echa.europa.eu/information-on-chemicals/cl-inventory-database/-/discli/details/20447	3.0	http://echa.europa.eu/information-on-chemicals/cl-inventory-database/-/discli/details/20447	3.0	http://echa.europa.eu/information-on-chemicals/cl-inventory-database/-/discli/details/20447
21096	102-77-2	6.0	http://echa.europa.eu/information-on-chemicals/cl-inventory-database/-/discli/details/47325	6.0	http://echa.europa.eu/information-on-chemicals/cl-inventory-database/-/discli/details/47325	6.0	http://echa.europa.eu/information-on-chemicals/cl-inventory-database/-/discli/details/47325
21100	56-38-2	3.0	http://echa.europa.eu/information-on-chemicals/cl-inventory-database/-/discli/details/18439	2.0	http://echa.europa.eu/information-on-chemicals/cl-inventory-database/-/discli/details/18439	2.0	http://echa.europa.eu/information-on-chemicals/cl-inventory-database/-/discli/details/18439
21104	76-01-7	6.0	http://echa.europa.eu/information-on-chemicals/cl-inventory-database/-/discli/details/49469	6.0	http://echa.europa.eu/information-on-chemicals/cl-inventory-database/-/discli/details/49469	6.0	http://echa.europa.eu/information-on-chemicals/cl-inventory-database/-/discli/details/49469
21105	82-68-8	6.0	http://echa.europa.eu/information-on-chemicals/cl-inventory-database/-/discli/details/82383	6.0	http://echa.europa.eu/information-on-chemicals/cl-inventory-database/-/discli/details/82383	6.0	http://echa.europa.eu/information-on-chemicals/cl-inventory-database/-/discli/details/82383
21106	87-86-5	3.0	http://echa.europa.eu/information-on-chemicals/cl-inventory-database/-/discli/details/66426	2.0	http://echa.europa.eu/information-on-chemicals/cl-inventory-database/-/discli/details/66426	3.0	http://echa.europa.eu/information-on-chemicals/cl-inventory-database/-/discli/details/66426
21124	108-95-2	3.0	http://echa.europa.eu/information-on-chemicals/cl-inventory-database/-/discli/details/1011	3.0	http://echa.europa.eu/information-on-chemicals/cl-inventory-database/-/discli/details/1011	3.0	http://echa.europa.eu/information-on-chemicals/cl-inventory-database/-/discli/details/1011
21125	77-09-8	6.0	http://echa.europa.eu/information-on-chemicals/cl-inventory-database/-/discli/details/7658	6.0	http://echa.europa.eu/information-on-chemicals/cl-inventory-database/-/discli/details/7658	6.0	http://echa.europa.eu/information-on-chemicals/cl-inventory-database/-/discli/details/7658
21131	135-88-6	6.0	http://echa.europa.eu/information-on-chemicals/cl-inventory-database/-/discli/details/12834	6.0	http://echa.europa.eu/information-on-chemicals/cl-inventory-database/-/discli/details/12834	6.0	http://echa.europa.eu/information-on-chemicals/cl-inventory-database/-/discli/details/12834
21135	842-07-9	6.0	http://echa.europa.eu/information-on-chemicals/cl-inventory-database/-/discli/details/18613	6.0	http://echa.europa.eu/information-on-chemicals/cl-inventory-database/-/discli/details/18613	6.0	http://echa.europa.eu/information-on-chemicals/cl-inventory-database/-/discli/details/18613
21137	108-45-2	3.0	http://echa.europa.eu/information-on-chemicals/cl-inventory-database/-/discli/details/58394	3.0	http://echa.europa.eu/information-on-chemicals/cl-inventory-database/-/discli/details/58394	3.0	http://echa.europa.eu/information-on-chemicals/cl-inventory-database/-/discli/details/58394
21138	106-50-3	3.0	http://echa.europa.eu/information-on-chemicals/cl-inventory-database/-/discli/details/22835	3.0	http://echa.europa.eu/information-on-chemicals/cl-inventory-database/-/discli/details/22835	3.0	http://echa.europa.eu/information-on-chemicals/cl-inventory-database/-/discli/details/22835
21139	541-69-5	3.0	http://echa.europa.eu/information-on-chemicals/cl-inventory-database/-/discli/details/21094	3.0	http://echa.europa.eu/information-on-chemicals/cl-inventory-database/-/discli/details/21094	3.0	http://echa.europa.eu/information-on-chemicals/cl-inventory-database/-/discli/details/21094
21140	615-28-1	4.0	http://echa.europa.eu/information-on-chemicals/cl-inventory-database/-/discli/details/124482	4.0	http://echa.europa.eu/information-on-chemicals/cl-inventory-database/-/discli/details/124482	3.0	http://echa.europa.eu/information-on-chemicals/cl-inventory-database/-/discli/details/124482
21141	624-18-0	3.0	http://echa.europa.eu/information-on-chemicals/cl-inventory-database/-/discli/details/100772	3.0	http://echa.europa.eu/information-on-chemicals/cl-inventory-database/-/discli/details/100772	3.0	http://echa.europa.eu/information-on-chemicals/cl-inventory-database/-/discli/details/100772
21145	122-60-1	6.0	http://echa.europa.eu/information-on-chemicals/cl-inventory-database/-/discli/details/85849	4.0	http://echa.europa.eu/information-on-chemicals/cl-inventory-database/-/discli/details/85849	6.0	http://echa.europa.eu/information-on-chemicals/cl-inventory-database/-/discli/details/85849
21147	100-63-0	3.0	http://echa.europa.eu/information-on-chemicals/cl-inventory-database/-/discli/details/118412	3.0	http://echa.europa.eu/information-on-chemicals/cl-inventory-database/-/discli/details/118412	3.0	http://echa.europa.eu/information-on-chemicals/cl-inventory-database/-/discli/details/118412
21148	59-88-1	3.0	http://echa.europa.eu/information-on-chemicals/cl-inventory-database/-/discli/details/109523	3.0	http://echa.europa.eu/information-on-chemicals/cl-inventory-database/-/discli/details/109523	3.0	http://echa.europa.eu/information-on-chemicals/cl-inventory-database/-/discli/details/109523
21150	62-38-4	6.0	http://echa.europa.eu/information-on-chemicals/cl-inventory-database/-/discli/details/119544	6.0	http://echa.europa.eu/information-on-chemicals/cl-inventory-database/-/discli/details/119544	3.0	http://echa.europa.eu/information-on-chemicals/cl-inventory-database/-/discli/details/119544
21151	90-43-7	6.0	http://echa.europa.eu/information-on-chemicals/cl-inventory-database/-/discli/details/82983	6.0	http://echa.europa.eu/information-on-chemicals/cl-inventory-database/-/discli/details/82983	6.0	http://echa.europa.eu/information-on-chemicals/cl-inventory-database/-/discli/details/82983
21156	13171-21-6	3.0	http://echa.europa.eu/information-on-chemicals/cl-inventory-database/-/discli/details/55635	6.0	http://echa.europa.eu/information-on-chemicals/cl-inventory-database/-/discli/details/55635	2.0	http://echa.europa.eu/information-on-chemicals/cl-inventory-database/-/discli/details/55635
21159	85-44-9	6.0	http://echa.europa.eu/information-on-chemicals/cl-inventory-database/-/discli/details/76666	6.0	http://echa.europa.eu/information-on-chemicals/cl-inventory-database/-/discli/details/76666	4.0	http://echa.europa.eu/information-on-chemicals/cl-inventory-database/-/discli/details/76666
21162	92-13-7	6.0	http://echa.europa.eu/information-on-chemicals/cl-inventory-database/-/discli/details/124332	2.0	http://echa.europa.eu/information-on-chemicals/cl-inventory-database/-/discli/details/124332	2.0	http://echa.europa.eu/information-on-chemicals/cl-inventory-database/-/discli/details/124332
21164	110-85-0	6.0	http://echa.europa.eu/information-on-chemicals/cl-inventory-database/-/discli/details/34315	6.0	http://echa.europa.eu/information-on-chemicals/cl-inventory-database/-/discli/details/34315	6.0	http://echa.europa.eu/information-on-chemicals/cl-inventory-database/-/discli/details/34315
21165	110-89-4	3.0	http://echa.europa.eu/information-on-chemicals/cl-inventory-database/-/discli/details/48545	3.0	http://echa.europa.eu/information-on-chemicals/cl-inventory-database/-/discli/details/48545	6.0	http://echa.europa.eu/information-on-chemicals/cl-inventory-database/-/discli/details/48545
21195	1120-71-4	4.0	http://echa.europa.eu/information-on-chemicals/cl-inventory-database/-/discli/details/131254	6.0	http://echa.europa.eu/information-on-chemicals/cl-inventory-database/-/discli/details/131254	4.0	http://echa.europa.eu/information-on-chemicals/cl-inventory-database/-/discli/details/131254
21196	139-40-2	6.0	http://echa.europa.eu/information-on-chemicals/cl-inventory-database/-/discli/details/101493	6.0	http://echa.europa.eu/information-on-chemicals/cl-inventory-database/-/discli/details/101493	6.0	http://echa.europa.eu/information-on-chemicals/cl-inventory-database/-/discli/details/101493
21197	57-57-8	6.0	http://echa.europa.eu/information-on-chemicals/cl-inventory-database/-/discli/details/89498	2.0	http://echa.europa.eu/information-on-chemicals/cl-inventory-database/-/discli/details/89498	6.0	http://echa.europa.eu/information-on-chemicals/cl-inventory-database/-/discli/details/89498
21199	1114-71-2	6.0	http://echa.europa.eu/information-on-chemicals/cl-inventory-database/-/discli/details/24609	6.0	http://echa.europa.eu/information-on-chemicals/cl-inventory-database/-/discli/details/24609	4.0	http://echa.europa.eu/information-on-chemicals/cl-inventory-database/-/discli/details/24609
21201	121-79-9	6.0	http://echa.europa.eu/information-on-chemicals/cl-inventory-database/-/discli/details/72733	6.0	http://echa.europa.eu/information-on-chemicals/cl-inventory-database/-/discli/details/72733	4.0	http://echa.europa.eu/information-on-chemicals/cl-inventory-database/-/discli/details/72733
21238	108-46-3	6.0	http://echa.europa.eu/information-on-chemicals/cl-inventory-database/-/discli/details/60120	6.0	http://echa.europa.eu/information-on-chemicals/cl-inventory-database/-/discli/details/60120	4.0	http://echa.europa.eu/information-on-chemicals/cl-inventory-database/-/discli/details/60120
21247	569-61-9	6.0	http://echa.europa.eu/information-on-chemicals/cl-inventory-database/-/discli/details/66183	6.0	http://echa.europa.eu/information-on-chemicals/cl-inventory-database/-/discli/details/66183	6.0	http://echa.europa.eu/information-on-chemicals/cl-inventory-database/-/discli/details/66183
21248	83-79-4	6.0	http://echa.europa.eu/information-on-chemicals/cl-inventory-database/-/discli/details/125588	6.0	http://echa.europa.eu/information-on-chemicals/cl-inventory-database/-/discli/details/125588	3.0	http://echa.europa.eu/information-on-chemicals/cl-inventory-database/-/discli/details/125588
21254	94-59-7	6.0	http://echa.europa.eu/information-on-chemicals/cl-inventory-database/-/discli/details/126462	6.0	http://echa.europa.eu/information-on-chemicals/cl-inventory-database/-/discli/details/126462	4.0	http://echa.europa.eu/information-on-chemicals/cl-inventory-database/-/discli/details/126462
21268	122-34-9	6.0	http://echa.europa.eu/information-on-chemicals/cl-inventory-database/-/discli/details/120072	6.0	http://echa.europa.eu/information-on-chemicals/cl-inventory-database/-/discli/details/120072	6.0	http://echa.europa.eu/information-on-chemicals/cl-inventory-database/-/discli/details/120072
21276	7681-52-9	6.0	http://echa.europa.eu/information-on-chemicals/cl-inventory-database/-/discli/details/86244	6.0	http://echa.europa.eu/information-on-chemicals/cl-inventory-database/-/discli/details/86244	6.0	http://echa.europa.eu/information-on-chemicals/cl-inventory-database/-/discli/details/86244
21284	100-42-5	6.0	http://echa.europa.eu/information-on-chemicals/cl-inventory-database/-/discli/details/25673	4.0	http://echa.europa.eu/information-on-chemicals/cl-inventory-database/-/discli/details/25673	6.0	http://echa.europa.eu/information-on-chemicals/cl-inventory-database/-/discli/details/25673
21286	96-09-3	4.0	http://echa.europa.eu/information-on-chemicals/cl-inventory-database/-/discli/details/71959	6.0	http://echa.europa.eu/information-on-chemicals/cl-inventory-database/-/discli/details/71959	6.0	http://echa.europa.eu/information-on-chemicals/cl-inventory-database/-/discli/details/71959
21287	108-30-5	6.0	http://echa.europa.eu/information-on-chemicals/cl-inventory-database/-/discli/details/42654	6.0	http://echa.europa.eu/information-on-chemicals/cl-inventory-database/-/discli/details/42654	4.0	http://echa.europa.eu/information-on-chemicals/cl-inventory-database/-/discli/details/42654
21289	95-06-7	6.0	http://echa.europa.eu/information-on-chemicals/cl-inventory-database/-/discli/details/49491	6.0	http://echa.europa.eu/information-on-chemicals/cl-inventory-database/-/discli/details/49491	4.0	http://echa.europa.eu/information-on-chemicals/cl-inventory-database/-/discli/details/49491
21318	79-34-5	1.0	http://echa.europa.eu/information-on-chemicals/cl-inventory-database/-/discli/details/5169	2.0	http://echa.europa.eu/information-on-chemicals/cl-inventory-database/-/discli/details/5169	6.0	http://echa.europa.eu/information-on-chemicals/cl-inventory-database/-/discli/details/5169
21319	127-18-4	6.0	http://echa.europa.eu/information-on-chemicals/cl-inventory-database/-/discli/details/118129	6.0	http://echa.europa.eu/information-on-chemicals/cl-inventory-database/-/discli/details/118129	6.0	http://echa.europa.eu/information-on-chemicals/cl-inventory-database/-/discli/details/118129
21322	97-77-8	6.0	http://echa.europa.eu/information-on-chemicals/cl-inventory-database/-/discli/details/33434	6.0	http://echa.europa.eu/information-on-chemicals/cl-inventory-database/-/discli/details/33434	4.0	http://echa.europa.eu/information-on-chemicals/cl-inventory-database/-/discli/details/33434
21328	109-99-9	6.0	http://echa.europa.eu/information-on-chemicals/cl-inventory-database/-/discli/details/52186	6.0	http://echa.europa.eu/information-on-chemicals/cl-inventory-database/-/discli/details/52186	6.0	http://echa.europa.eu/information-on-chemicals/cl-inventory-database/-/discli/details/52186
21332	137-26-8	6.0	http://echa.europa.eu/information-on-chemicals/cl-inventory-database/-/discli/details/116481	4.0	http://echa.europa.eu/information-on-chemicals/cl-inventory-database/-/discli/details/116481	4.0	http://echa.europa.eu/information-on-chemicals/cl-inventory-database/-/discli/details/116481
21333	97-74-5	6.0	http://echa.europa.eu/information-on-chemicals/cl-inventory-database/-/discli/details/32186	6.0	http://echa.europa.eu/information-on-chemicals/cl-inventory-database/-/discli/details/32186	4.0	http://echa.europa.eu/information-on-chemicals/cl-inventory-database/-/discli/details/32186
21337	148-79-8	6.0	http://echa.europa.eu/information-on-chemicals/cl-inventory-database/-/discli/details/128392	6.0	http://echa.europa.eu/information-on-chemicals/cl-inventory-database/-/discli/details/128392	6.0	http://echa.europa.eu/information-on-chemicals/cl-inventory-database/-/discli/details/128392
21340	62-55-5	6.0	http://echa.europa.eu/information-on-chemicals/cl-inventory-database/-/discli/details/32550	6.0	http://echa.europa.eu/information-on-chemicals/cl-inventory-database/-/discli/details/32550	4.0	http://echa.europa.eu/information-on-chemicals/cl-inventory-database/-/discli/details/32550
21344	139-65-1	6.0	http://echa.europa.eu/information-on-chemicals/cl-inventory-database/-/discli/details/53765	6.0	http://echa.europa.eu/information-on-chemicals/cl-inventory-database/-/discli/details/53765	4.0	http://echa.europa.eu/information-on-chemicals/cl-inventory-database/-/discli/details/53765
21348	62-56-6	6.0	http://echa.europa.eu/information-on-chemicals/cl-inventory-database/-/discli/details/33620	6.0	http://echa.europa.eu/information-on-chemicals/cl-inventory-database/-/discli/details/33620	4.0	http://echa.europa.eu/information-on-chemicals/cl-inventory-database/-/discli/details/33620
21360	108-88-3	6.0	http://echa.europa.eu/information-on-chemicals/cl-inventory-database/-/discli/details/30426	6.0	http://echa.europa.eu/information-on-chemicals/cl-inventory-database/-/discli/details/30426	6.0	http://echa.europa.eu/information-on-chemicals/cl-inventory-database/-/discli/details/30426
21365	540-23-8	3.0	http://echa.europa.eu/information-on-chemicals/cl-inventory-database/-/discli/details/79414	3.0	http://echa.europa.eu/information-on-chemicals/cl-inventory-database/-/discli/details/79414	3.0	http://echa.europa.eu/information-on-chemicals/cl-inventory-database/-/discli/details/79414
21374	75-25-2	6.0	http://echa.europa.eu/information-on-chemicals/cl-inventory-database/-/discli/details/51201	3.0	http://echa.europa.eu/information-on-chemicals/cl-inventory-database/-/discli/details/51201	4.0	http://echa.europa.eu/information-on-chemicals/cl-inventory-database/-/discli/details/51201
21378	76-03-9	6.0	http://echa.europa.eu/information-on-chemicals/cl-inventory-database/-/discli/details/46242	6.0	http://echa.europa.eu/information-on-chemicals/cl-inventory-database/-/discli/details/46242	6.0	http://echa.europa.eu/information-on-chemicals/cl-inventory-database/-/discli/details/46242
21380	79-00-5	4.0	http://echa.europa.eu/information-on-chemicals/cl-inventory-database/-/discli/details/127060	4.0	http://echa.europa.eu/information-on-chemicals/cl-inventory-database/-/discli/details/127060	4.0	http://echa.europa.eu/information-on-chemicals/cl-inventory-database/-/discli/details/127060
21381	71-55-6	6.0	http://echa.europa.eu/information-on-chemicals/cl-inventory-database/-/discli/details/125932	4.0	http://echa.europa.eu/information-on-chemicals/cl-inventory-database/-/discli/details/125932	6.0	http://echa.europa.eu/information-on-chemicals/cl-inventory-database/-/discli/details/125932
21383	79-01-6	6.0	http://echa.europa.eu/information-on-chemicals/cl-inventory-database/-/discli/details/124309	6.0	http://echa.europa.eu/information-on-chemicals/cl-inventory-database/-/discli/details/124309	6.0	http://echa.europa.eu/information-on-chemicals/cl-inventory-database/-/discli/details/124309
21385	133-07-3	6.0	http://echa.europa.eu/information-on-chemicals/cl-inventory-database/-/discli/details/38815	4.0	http://echa.europa.eu/information-on-chemicals/cl-inventory-database/-/discli/details/38815	6.0	http://echa.europa.eu/information-on-chemicals/cl-inventory-database/-/discli/details/38815
21386	88-06-2	6.0	http://echa.europa.eu/information-on-chemicals/cl-inventory-database/-/discli/details/29032	6.0	http://echa.europa.eu/information-on-chemicals/cl-inventory-database/-/discli/details/29032	4.0	http://echa.europa.eu/information-on-chemicals/cl-inventory-database/-/discli/details/29032
21387	93-72-1	6.0	http://echa.europa.eu/information-on-chemicals/cl-inventory-database/-/discli/details/102750	6.0	http://echa.europa.eu/information-on-chemicals/cl-inventory-database/-/discli/details/102750	4.0	http://echa.europa.eu/information-on-chemicals/cl-inventory-database/-/discli/details/102750
21388	93-76-5	6.0	http://echa.europa.eu/information-on-chemicals/cl-inventory-database/-/discli/details/101720	6.0	http://echa.europa.eu/information-on-chemicals/cl-inventory-database/-/discli/details/101720	4.0	http://echa.europa.eu/information-on-chemicals/cl-inventory-database/-/discli/details/101720
21389	52-68-6	6.0	http://echa.europa.eu/information-on-chemicals/cl-inventory-database/-/discli/details/22001	6.0	http://echa.europa.eu/information-on-chemicals/cl-inventory-database/-/discli/details/22001	4.0	http://echa.europa.eu/information-on-chemicals/cl-inventory-database/-/discli/details/22001
21390	96-18-4	4.0	http://echa.europa.eu/information-on-chemicals/cl-inventory-database/-/discli/details/90494	4.0	http://echa.europa.eu/information-on-chemicals/cl-inventory-database/-/discli/details/90494	4.0	http://echa.europa.eu/information-on-chemicals/cl-inventory-database/-/discli/details/90494
21395	1582-09-8	6.0	http://echa.europa.eu/information-on-chemicals/cl-inventory-database/-/discli/details/86315	6.0	http://echa.europa.eu/information-on-chemicals/cl-inventory-database/-/discli/details/86315	6.0	http://echa.europa.eu/information-on-chemicals/cl-inventory-database/-/discli/details/86315
21398	137-17-7	3.0	http://echa.europa.eu/information-on-chemicals/cl-inventory-database/-/discli/details/119358	3.0	http://echa.europa.eu/information-on-chemicals/cl-inventory-database/-/discli/details/119358	3.0	http://echa.europa.eu/information-on-chemicals/cl-inventory-database/-/discli/details/119358
21402	95-63-6	6.0	http://echa.europa.eu/information-on-chemicals/cl-inventory-database/-/discli/details/8820	4.0	http://echa.europa.eu/information-on-chemicals/cl-inventory-database/-/discli/details/8820	6.0	http://echa.europa.eu/information-on-chemicals/cl-inventory-database/-/discli/details/8820
21405	81-15-2	6.0	http://echa.europa.eu/information-on-chemicals/cl-inventory-database/-/discli/details/21513	6.0	http://echa.europa.eu/information-on-chemicals/cl-inventory-database/-/discli/details/21513	6.0	http://echa.europa.eu/information-on-chemicals/cl-inventory-database/-/discli/details/21513
21408	900-95-8	3.0	http://echa.europa.eu/information-on-chemicals/cl-inventory-database/-/discli/details/107079	2.0	http://echa.europa.eu/information-on-chemicals/cl-inventory-database/-/discli/details/107079	3.0	http://echa.europa.eu/information-on-chemicals/cl-inventory-database/-/discli/details/107079
21409	76-87-9	3.0	http://echa.europa.eu/information-on-chemicals/cl-inventory-database/-/discli/details/57446	2.0	http://echa.europa.eu/information-on-chemicals/cl-inventory-database/-/discli/details/57446	3.0	http://echa.europa.eu/information-on-chemicals/cl-inventory-database/-/discli/details/57446
21411	115-96-8	6.0	http://echa.europa.eu/information-on-chemicals/cl-inventory-database/-/discli/details/68691	6.0	http://echa.europa.eu/information-on-chemicals/cl-inventory-database/-/discli/details/68691	4.0	http://echa.europa.eu/information-on-chemicals/cl-inventory-database/-/discli/details/68691
21415	122-20-3	6.0	http://echa.europa.eu/information-on-chemicals/cl-inventory-database/-/discli/details/107134	6.0	http://echa.europa.eu/information-on-chemicals/cl-inventory-database/-/discli/details/107134	6.0	http://echa.europa.eu/information-on-chemicals/cl-inventory-database/-/discli/details/107134
21427	51-79-6	6.0	http://echa.europa.eu/information-on-chemicals/cl-inventory-database/-/discli/details/122513	6.0	http://echa.europa.eu/information-on-chemicals/cl-inventory-database/-/discli/details/122513	6.0	http://echa.europa.eu/information-on-chemicals/cl-inventory-database/-/discli/details/122513
21431	108-05-4	6.0	http://echa.europa.eu/information-on-chemicals/cl-inventory-database/-/discli/details/85109	4.0	http://echa.europa.eu/information-on-chemicals/cl-inventory-database/-/discli/details/85109	6.0	http://echa.europa.eu/information-on-chemicals/cl-inventory-database/-/discli/details/85109
21437	100-40-3	6.0	http://echa.europa.eu/information-on-chemicals/cl-inventory-database/-/discli/details/4147	6.0	http://echa.europa.eu/information-on-chemicals/cl-inventory-database/-/discli/details/4147	6.0	http://echa.europa.eu/information-on-chemicals/cl-inventory-database/-/discli/details/4147
21438	75-35-4	6.0	http://echa.europa.eu/information-on-chemicals/cl-inventory-database/-/discli/details/68396	4.0	http://echa.europa.eu/information-on-chemicals/cl-inventory-database/-/discli/details/68396	6.0	http://echa.europa.eu/information-on-chemicals/cl-inventory-database/-/discli/details/68396
21440	88-12-0	4.0	http://echa.europa.eu/information-on-chemicals/cl-inventory-database/-/discli/details/45402	4.0	http://echa.europa.eu/information-on-chemicals/cl-inventory-database/-/discli/details/45402	4.0	http://echa.europa.eu/information-on-chemicals/cl-inventory-database/-/discli/details/45402
21450	2832-40-8	6.0	http://echa.europa.eu/information-on-chemicals/cl-inventory-database/-/discli/details/11991	6.0	http://echa.europa.eu/information-on-chemicals/cl-inventory-database/-/discli/details/11991	6.0	http://echa.europa.eu/information-on-chemicals/cl-inventory-database/-/discli/details/11991
21462	136-23-2	6.0	http://echa.europa.eu/information-on-chemicals/cl-inventory-database/-/discli/details/26726	6.0	http://echa.europa.eu/information-on-chemicals/cl-inventory-database/-/discli/details/26726	6.0	http://echa.europa.eu/information-on-chemicals/cl-inventory-database/-/discli/details/26726
21463	14324-55-1	6.0	http://echa.europa.eu/information-on-chemicals/cl-inventory-database/-/discli/details/64342	6.0	http://echa.europa.eu/information-on-chemicals/cl-inventory-database/-/discli/details/64342	4.0	http://echa.europa.eu/information-on-chemicals/cl-inventory-database/-/discli/details/64342
21464	137-30-4	6.0	http://echa.europa.eu/information-on-chemicals/cl-inventory-database/-/discli/details/113810	2.0	http://echa.europa.eu/information-on-chemicals/cl-inventory-database/-/discli/details/113810	4.0	http://echa.europa.eu/information-on-chemicals/cl-inventory-database/-/discli/details/113810
21482	67-64-1	6.0	http://echa.europa.eu/information-on-chemicals/cl-inventory-database/-/discli/details/22981	6.0	http://echa.europa.eu/information-on-chemicals/cl-inventory-database/-/discli/details/22981	6.0	http://echa.europa.eu/information-on-chemicals/cl-inventory-database/-/discli/details/22981
21491	100-47-0	4.0	http://echa.europa.eu/information-on-chemicals/cl-inventory-database/-/discli/details/23670	6.0	http://echa.europa.eu/information-on-chemicals/cl-inventory-database/-/discli/details/23670	4.0	http://echa.europa.eu/information-on-chemicals/cl-inventory-database/-/discli/details/23670
21495	79-08-3	3.0	http://echa.europa.eu/information-on-chemicals/cl-inventory-database/-/discli/details/103185	3.0	http://echa.europa.eu/information-on-chemicals/cl-inventory-database/-/discli/details/103185	3.0	http://echa.europa.eu/information-on-chemicals/cl-inventory-database/-/discli/details/103185
21513	123-72-8	6.0	http://echa.europa.eu/information-on-chemicals/cl-inventory-database/-/discli/details/40620	6.0	http://echa.europa.eu/information-on-chemicals/cl-inventory-database/-/discli/details/40620	6.0	http://echa.europa.eu/information-on-chemicals/cl-inventory-database/-/discli/details/40620
21515	107-92-6	6.0	http://echa.europa.eu/information-on-chemicals/cl-inventory-database/-/discli/details/132308	6.0	http://echa.europa.eu/information-on-chemicals/cl-inventory-database/-/discli/details/132308	6.0	http://echa.europa.eu/information-on-chemicals/cl-inventory-database/-/discli/details/132308
21516	78-93-3	6.0	http://echa.europa.eu/information-on-chemicals/cl-inventory-database/-/discli/details/79649	6.0	http://echa.europa.eu/information-on-chemicals/cl-inventory-database/-/discli/details/79649	6.0	http://echa.europa.eu/information-on-chemicals/cl-inventory-database/-/discli/details/79649
21517	110-16-7	6.0	http://echa.europa.eu/information-on-chemicals/cl-inventory-database/-/discli/details/27641	6.0	http://echa.europa.eu/information-on-chemicals/cl-inventory-database/-/discli/details/27641	4.0	http://echa.europa.eu/information-on-chemicals/cl-inventory-database/-/discli/details/27641
21518	110-17-8	6.0	http://echa.europa.eu/information-on-chemicals/cl-inventory-database/-/discli/details/27136	6.0	http://echa.europa.eu/information-on-chemicals/cl-inventory-database/-/discli/details/27136	6.0	http://echa.europa.eu/information-on-chemicals/cl-inventory-database/-/discli/details/27136
21519	112-34-5	6.0	http://echa.europa.eu/information-on-chemicals/cl-inventory-database/-/discli/details/34966	6.0	http://echa.europa.eu/information-on-chemicals/cl-inventory-database/-/discli/details/34966	6.0	http://echa.europa.eu/information-on-chemicals/cl-inventory-database/-/discli/details/34966
21520	143-22-6	6.0	http://echa.europa.eu/information-on-chemicals/cl-inventory-database/-/discli/details/100144	6.0	http://echa.europa.eu/information-on-chemicals/cl-inventory-database/-/discli/details/100144	6.0	http://echa.europa.eu/information-on-chemicals/cl-inventory-database/-/discli/details/100144
21524	107-14-2	3.0	http://echa.europa.eu/information-on-chemicals/cl-inventory-database/-/discli/details/78365	3.0	http://echa.europa.eu/information-on-chemicals/cl-inventory-database/-/discli/details/78365	3.0	http://echa.europa.eu/information-on-chemicals/cl-inventory-database/-/discli/details/78365
21544	95-57-8	4.0	http://echa.europa.eu/information-on-chemicals/cl-inventory-database/-/discli/details/11526	4.0	http://echa.europa.eu/information-on-chemicals/cl-inventory-database/-/discli/details/11526	4.0	http://echa.europa.eu/information-on-chemicals/cl-inventory-database/-/discli/details/11526
21545	598-78-7	6.0	http://echa.europa.eu/information-on-chemicals/cl-inventory-database/-/discli/details/116469	6.0	http://echa.europa.eu/information-on-chemicals/cl-inventory-database/-/discli/details/116469	4.0	http://echa.europa.eu/information-on-chemicals/cl-inventory-database/-/discli/details/116469
21557	74-95-3	6.0	http://echa.europa.eu/information-on-chemicals/cl-inventory-database/-/discli/details/131061	4.0	http://echa.europa.eu/information-on-chemicals/cl-inventory-database/-/discli/details/131061	6.0	http://echa.europa.eu/information-on-chemicals/cl-inventory-database/-/discli/details/131061
21575	75-99-0	6.0	http://echa.europa.eu/information-on-chemicals/cl-inventory-database/-/discli/details/48346	6.0	http://echa.europa.eu/information-on-chemicals/cl-inventory-database/-/discli/details/48346	6.0	http://echa.europa.eu/information-on-chemicals/cl-inventory-database/-/discli/details/48346
21600	111-14-8	6.0	http://echa.europa.eu/information-on-chemicals/cl-inventory-database/-/discli/details/80366	6.0	http://echa.europa.eu/information-on-chemicals/cl-inventory-database/-/discli/details/80366	6.0	http://echa.europa.eu/information-on-chemicals/cl-inventory-database/-/discli/details/80366
21601	116-16-5	6.0	http://echa.europa.eu/information-on-chemicals/cl-inventory-database/-/discli/details/85413	6.0	http://echa.europa.eu/information-on-chemicals/cl-inventory-database/-/discli/details/85413	4.0	http://echa.europa.eu/information-on-chemicals/cl-inventory-database/-/discli/details/85413
21605	124-04-9	6.0	http://echa.europa.eu/information-on-chemicals/cl-inventory-database/-/discli/details/95360	6.0	http://echa.europa.eu/information-on-chemicals/cl-inventory-database/-/discli/details/95360	6.0	http://echa.europa.eu/information-on-chemicals/cl-inventory-database/-/discli/details/95360
21636	79-31-2	4.0	http://echa.europa.eu/information-on-chemicals/cl-inventory-database/-/discli/details/6212	6.0	http://echa.europa.eu/information-on-chemicals/cl-inventory-database/-/discli/details/6212	4.0	http://echa.europa.eu/information-on-chemicals/cl-inventory-database/-/discli/details/6212
21638	594-72-9	3.0	http://echa.europa.eu/information-on-chemicals/cl-inventory-database/-/discli/details/85958	3.0	http://echa.europa.eu/information-on-chemicals/cl-inventory-database/-/discli/details/85958	3.0	http://echa.europa.eu/information-on-chemicals/cl-inventory-database/-/discli/details/85958
21641	112-05-0	6.0	http://echa.europa.eu/information-on-chemicals/cl-inventory-database/-/discli/details/122259	6.0	http://echa.europa.eu/information-on-chemicals/cl-inventory-database/-/discli/details/122259	6.0	http://echa.europa.eu/information-on-chemicals/cl-inventory-database/-/discli/details/122259
21655	109-52-4	6.0	http://echa.europa.eu/information-on-chemicals/cl-inventory-database/-/discli/details/94870	6.0	http://echa.europa.eu/information-on-chemicals/cl-inventory-database/-/discli/details/94870	6.0	http://echa.europa.eu/information-on-chemicals/cl-inventory-database/-/discli/details/94870
21658	123-38-6	6.0	http://echa.europa.eu/information-on-chemicals/cl-inventory-database/-/discli/details/5701	6.0	http://echa.europa.eu/information-on-chemicals/cl-inventory-database/-/discli/details/5701	6.0	http://echa.europa.eu/information-on-chemicals/cl-inventory-database/-/discli/details/5701
21672	545-06-2	3.0	http://echa.europa.eu/information-on-chemicals/cl-inventory-database/-/discli/details/115618	3.0	http://echa.europa.eu/information-on-chemicals/cl-inventory-database/-/discli/details/115618	3.0	http://echa.europa.eu/information-on-chemicals/cl-inventory-database/-/discli/details/115618
21716	58-90-2	6.0	http://echa.europa.eu/information-on-chemicals/cl-inventory-database/-/discli/details/67783	6.0	http://echa.europa.eu/information-on-chemicals/cl-inventory-database/-/discli/details/67783	3.0	http://echa.europa.eu/information-on-chemicals/cl-inventory-database/-/discli/details/67783
21717	59-50-7	4.0	http://echa.europa.eu/information-on-chemicals/cl-inventory-database/-/discli/details/11437	6.0	http://echa.europa.eu/information-on-chemicals/cl-inventory-database/-/discli/details/11437	4.0	http://echa.europa.eu/information-on-chemicals/cl-inventory-database/-/discli/details/11437
21729	66-76-2	6.0	http://echa.europa.eu/information-on-chemicals/cl-inventory-database/-/discli/details/82866	6.0	http://echa.europa.eu/information-on-chemicals/cl-inventory-database/-/discli/details/82866	4.0	http://echa.europa.eu/information-on-chemicals/cl-inventory-database/-/discli/details/82866
21731	67-56-1	3.0	http://echa.europa.eu/information-on-chemicals/cl-inventory-database/-/discli/details/37212	3.0	http://echa.europa.eu/information-on-chemicals/cl-inventory-database/-/discli/details/37212	3.0	http://echa.europa.eu/information-on-chemicals/cl-inventory-database/-/discli/details/37212
21739	71-23-8	6.0	http://echa.europa.eu/information-on-chemicals/cl-inventory-database/-/discli/details/76373	6.0	http://echa.europa.eu/information-on-chemicals/cl-inventory-database/-/discli/details/76373	6.0	http://echa.europa.eu/information-on-chemicals/cl-inventory-database/-/discli/details/76373
21740	71-36-3	6.0	http://echa.europa.eu/information-on-chemicals/cl-inventory-database/-/discli/details/81572	6.0	http://echa.europa.eu/information-on-chemicals/cl-inventory-database/-/discli/details/81572	4.0	http://echa.europa.eu/information-on-chemicals/cl-inventory-database/-/discli/details/81572
21741	71-41-0	6.0	http://echa.europa.eu/information-on-chemicals/cl-inventory-database/-/discli/details/81257	4.0	http://echa.europa.eu/information-on-chemicals/cl-inventory-database/-/discli/details/81257	6.0	http://echa.europa.eu/information-on-chemicals/cl-inventory-database/-/discli/details/81257
21759	78-83-1	6.0	http://echa.europa.eu/information-on-chemicals/cl-inventory-database/-/discli/details/96273	6.0	http://echa.europa.eu/information-on-chemicals/cl-inventory-database/-/discli/details/96273	6.0	http://echa.europa.eu/information-on-chemicals/cl-inventory-database/-/discli/details/96273
21761	78-90-0	4.0	http://echa.europa.eu/information-on-chemicals/cl-inventory-database/-/discli/details/76957	6.0	http://echa.europa.eu/information-on-chemicals/cl-inventory-database/-/discli/details/76957	4.0	http://echa.europa.eu/information-on-chemicals/cl-inventory-database/-/discli/details/76957
21762	78-92-2	6.0	http://echa.europa.eu/information-on-chemicals/cl-inventory-database/-/discli/details/79021	6.0	http://echa.europa.eu/information-on-chemicals/cl-inventory-database/-/discli/details/79021	6.0	http://echa.europa.eu/information-on-chemicals/cl-inventory-database/-/discli/details/79021
21764	78-96-6	6.0	http://echa.europa.eu/information-on-chemicals/cl-inventory-database/-/discli/details/121020	6.0	http://echa.europa.eu/information-on-chemicals/cl-inventory-database/-/discli/details/121020	6.0	http://echa.europa.eu/information-on-chemicals/cl-inventory-database/-/discli/details/121020
21767	79-20-9	6.0	http://echa.europa.eu/information-on-chemicals/cl-inventory-database/-/discli/details/23911	6.0	http://echa.europa.eu/information-on-chemicals/cl-inventory-database/-/discli/details/23911	6.0	http://echa.europa.eu/information-on-chemicals/cl-inventory-database/-/discli/details/23911
21781	84-74-2	6.0	http://echa.europa.eu/information-on-chemicals/cl-inventory-database/-/discli/details/16769	6.0	http://echa.europa.eu/information-on-chemicals/cl-inventory-database/-/discli/details/16769	6.0	http://echa.europa.eu/information-on-chemicals/cl-inventory-database/-/discli/details/16769
21793	90-15-3	4.0	http://echa.europa.eu/information-on-chemicals/cl-inventory-database/-/discli/details/18470	6.0	http://echa.europa.eu/information-on-chemicals/cl-inventory-database/-/discli/details/18470	4.0	http://echa.europa.eu/information-on-chemicals/cl-inventory-database/-/discli/details/18470
21798	91-22-5	4.0	http://echa.europa.eu/information-on-chemicals/cl-inventory-database/-/discli/details/62213	6.0	http://echa.europa.eu/information-on-chemicals/cl-inventory-database/-/discli/details/62213	4.0	http://echa.europa.eu/information-on-chemicals/cl-inventory-database/-/discli/details/62213
21800	91-66-7	3.0	http://echa.europa.eu/information-on-chemicals/cl-inventory-database/-/discli/details/116391	3.0	http://echa.europa.eu/information-on-chemicals/cl-inventory-database/-/discli/details/116391	3.0	http://echa.europa.eu/information-on-chemicals/cl-inventory-database/-/discli/details/116391
21807	95-47-6	4.0	http://echa.europa.eu/information-on-chemicals/cl-inventory-database/-/discli/details/125167	4.0	http://echa.europa.eu/information-on-chemicals/cl-inventory-database/-/discli/details/125167	6.0	http://echa.europa.eu/information-on-chemicals/cl-inventory-database/-/discli/details/125167
21808	95-48-7	3.0	http://echa.europa.eu/information-on-chemicals/cl-inventory-database/-/discli/details/126794	6.0	http://echa.europa.eu/information-on-chemicals/cl-inventory-database/-/discli/details/126794	3.0	http://echa.europa.eu/information-on-chemicals/cl-inventory-database/-/discli/details/126794
21815	95-76-1	3.0	http://echa.europa.eu/information-on-chemicals/cl-inventory-database/-/discli/details/28357	3.0	http://echa.europa.eu/information-on-chemicals/cl-inventory-database/-/discli/details/28357	3.0	http://echa.europa.eu/information-on-chemicals/cl-inventory-database/-/discli/details/28357
21816	96-05-9	4.0	http://echa.europa.eu/information-on-chemicals/cl-inventory-database/-/discli/details/74720	3.0	http://echa.europa.eu/information-on-chemicals/cl-inventory-database/-/discli/details/74720	4.0	http://echa.europa.eu/information-on-chemicals/cl-inventory-database/-/discli/details/74720
21817	96-13-9	3.0	http://echa.europa.eu/information-on-chemicals/cl-inventory-database/-/discli/details/93462	4.0	http://echa.europa.eu/information-on-chemicals/cl-inventory-database/-/discli/details/93462	4.0	http://echa.europa.eu/information-on-chemicals/cl-inventory-database/-/discli/details/93462
21820	96-22-0	6.0	http://echa.europa.eu/information-on-chemicals/cl-inventory-database/-/discli/details/95729	6.0	http://echa.europa.eu/information-on-chemicals/cl-inventory-database/-/discli/details/95729	6.0	http://echa.europa.eu/information-on-chemicals/cl-inventory-database/-/discli/details/95729
21821	96-29-7	4.0	http://echa.europa.eu/information-on-chemicals/cl-inventory-database/-/discli/details/108832	6.0	http://echa.europa.eu/information-on-chemicals/cl-inventory-database/-/discli/details/108832	6.0	http://echa.europa.eu/information-on-chemicals/cl-inventory-database/-/discli/details/108832
21823	97-02-9	1.0	http://echa.europa.eu/information-on-chemicals/cl-inventory-database/-/discli/details/9635	2.0	http://echa.europa.eu/information-on-chemicals/cl-inventory-database/-/discli/details/9635	2.0	http://echa.europa.eu/information-on-chemicals/cl-inventory-database/-/discli/details/9635
21824	97-23-4	6.0	http://echa.europa.eu/information-on-chemicals/cl-inventory-database/-/discli/details/27492	6.0	http://echa.europa.eu/information-on-chemicals/cl-inventory-database/-/discli/details/27492	4.0	http://echa.europa.eu/information-on-chemicals/cl-inventory-database/-/discli/details/27492
21827	98-82-8	6.0	http://echa.europa.eu/information-on-chemicals/cl-inventory-database/-/discli/details/132275	6.0	http://echa.europa.eu/information-on-chemicals/cl-inventory-database/-/discli/details/132275	6.0	http://echa.europa.eu/information-on-chemicals/cl-inventory-database/-/discli/details/132275
21828	98-86-2	6.0	http://echa.europa.eu/information-on-chemicals/cl-inventory-database/-/discli/details/122463	6.0	http://echa.europa.eu/information-on-chemicals/cl-inventory-database/-/discli/details/122463	4.0	http://echa.europa.eu/information-on-chemicals/cl-inventory-database/-/discli/details/122463
21832	99-97-8	3.0	http://echa.europa.eu/information-on-chemicals/cl-inventory-database/-/discli/details/70326	3.0	http://echa.europa.eu/information-on-chemicals/cl-inventory-database/-/discli/details/70326	3.0	http://echa.europa.eu/information-on-chemicals/cl-inventory-database/-/discli/details/70326
21834	100-02-7	4.0	http://echa.europa.eu/information-on-chemicals/cl-inventory-database/-/discli/details/98985	4.0	http://echa.europa.eu/information-on-chemicals/cl-inventory-database/-/discli/details/98985	4.0	http://echa.europa.eu/information-on-chemicals/cl-inventory-database/-/discli/details/98985
21836	100-25-4	1.0	http://echa.europa.eu/information-on-chemicals/cl-inventory-database/-/discli/details/53610	2.0	http://echa.europa.eu/information-on-chemicals/cl-inventory-database/-/discli/details/53610	2.0	http://echa.europa.eu/information-on-chemicals/cl-inventory-database/-/discli/details/53610
21837	100-37-8	4.0	http://echa.europa.eu/information-on-chemicals/cl-inventory-database/-/discli/details/2518	4.0	http://echa.europa.eu/information-on-chemicals/cl-inventory-database/-/discli/details/2518	4.0	http://echa.europa.eu/information-on-chemicals/cl-inventory-database/-/discli/details/2518
21839	100-46-9	4.0	http://echa.europa.eu/information-on-chemicals/cl-inventory-database/-/discli/details/23139	6.0	http://echa.europa.eu/information-on-chemicals/cl-inventory-database/-/discli/details/23139	4.0	http://echa.europa.eu/information-on-chemicals/cl-inventory-database/-/discli/details/23139
21841	100-61-8	3.0	http://echa.europa.eu/information-on-chemicals/cl-inventory-database/-/discli/details/117093	3.0	http://echa.europa.eu/information-on-chemicals/cl-inventory-database/-/discli/details/117093	3.0	http://echa.europa.eu/information-on-chemicals/cl-inventory-database/-/discli/details/117093
21854	103-83-3	4.0	http://echa.europa.eu/information-on-chemicals/cl-inventory-database/-/discli/details/120648	4.0	http://echa.europa.eu/information-on-chemicals/cl-inventory-database/-/discli/details/120648	4.0	http://echa.europa.eu/information-on-chemicals/cl-inventory-database/-/discli/details/120648
21864	105-67-9	3.0	http://echa.europa.eu/information-on-chemicals/cl-inventory-database/-/discli/details/116343	6.0	http://echa.europa.eu/information-on-chemicals/cl-inventory-database/-/discli/details/116343	3.0	http://echa.europa.eu/information-on-chemicals/cl-inventory-database/-/discli/details/116343
21868	106-42-3	4.0	http://echa.europa.eu/information-on-chemicals/cl-inventory-database/-/discli/details/135927	4.0	http://echa.europa.eu/information-on-chemicals/cl-inventory-database/-/discli/details/135927	6.0	http://echa.europa.eu/information-on-chemicals/cl-inventory-database/-/discli/details/135927
21869	106-44-5	3.0	http://echa.europa.eu/information-on-chemicals/cl-inventory-database/-/discli/details/134768	6.0	http://echa.europa.eu/information-on-chemicals/cl-inventory-database/-/discli/details/134768	3.0	http://echa.europa.eu/information-on-chemicals/cl-inventory-database/-/discli/details/134768
21871	106-48-9	4.0	http://echa.europa.eu/information-on-chemicals/cl-inventory-database/-/discli/details/21877	4.0	http://echa.europa.eu/information-on-chemicals/cl-inventory-database/-/discli/details/21877	4.0	http://echa.europa.eu/information-on-chemicals/cl-inventory-database/-/discli/details/21877
21872	106-49-0	3.0	http://echa.europa.eu/information-on-chemicals/cl-inventory-database/-/discli/details/22403	3.0	http://echa.europa.eu/information-on-chemicals/cl-inventory-database/-/discli/details/22403	3.0	http://echa.europa.eu/information-on-chemicals/cl-inventory-database/-/discli/details/22403
21873	106-63-8	4.0	http://echa.europa.eu/information-on-chemicals/cl-inventory-database/-/discli/details/4520	4.0	http://echa.europa.eu/information-on-chemicals/cl-inventory-database/-/discli/details/4520	6.0	http://echa.europa.eu/information-on-chemicals/cl-inventory-database/-/discli/details/4520
21874	106-94-5	6.0	http://echa.europa.eu/information-on-chemicals/cl-inventory-database/-/discli/details/111920	6.0	http://echa.europa.eu/information-on-chemicals/cl-inventory-database/-/discli/details/111920	6.0	http://echa.europa.eu/information-on-chemicals/cl-inventory-database/-/discli/details/111920
21877	107-07-3	1.0	http://echa.europa.eu/information-on-chemicals/cl-inventory-database/-/discli/details/75071	2.0	http://echa.europa.eu/information-on-chemicals/cl-inventory-database/-/discli/details/75071	2.0	http://echa.europa.eu/information-on-chemicals/cl-inventory-database/-/discli/details/75071
21881	107-15-3	4.0	http://echa.europa.eu/information-on-chemicals/cl-inventory-database/-/discli/details/81205	6.0	http://echa.europa.eu/information-on-chemicals/cl-inventory-database/-/discli/details/81205	4.0	http://echa.europa.eu/information-on-chemicals/cl-inventory-database/-/discli/details/81205
21883	107-19-7	3.0	http://echa.europa.eu/information-on-chemicals/cl-inventory-database/-/discli/details/54159	3.0	http://echa.europa.eu/information-on-chemicals/cl-inventory-database/-/discli/details/54159	3.0	http://echa.europa.eu/information-on-chemicals/cl-inventory-database/-/discli/details/54159
21885	107-41-5	6.0	http://echa.europa.eu/information-on-chemicals/cl-inventory-database/-/discli/details/35887	6.0	http://echa.europa.eu/information-on-chemicals/cl-inventory-database/-/discli/details/35887	6.0	http://echa.europa.eu/information-on-chemicals/cl-inventory-database/-/discli/details/35887
21889	108-10-1	6.0	http://echa.europa.eu/information-on-chemicals/cl-inventory-database/-/discli/details/71683	4.0	http://echa.europa.eu/information-on-chemicals/cl-inventory-database/-/discli/details/71683	6.0	http://echa.europa.eu/information-on-chemicals/cl-inventory-database/-/discli/details/71683
21890	108-20-3	6.0	http://echa.europa.eu/information-on-chemicals/cl-inventory-database/-/discli/details/87578	6.0	http://echa.europa.eu/information-on-chemicals/cl-inventory-database/-/discli/details/87578	6.0	http://echa.europa.eu/information-on-chemicals/cl-inventory-database/-/discli/details/87578
21892	108-89-4	3.0	http://echa.europa.eu/information-on-chemicals/cl-inventory-database/-/discli/details/31960	4.0	http://echa.europa.eu/information-on-chemicals/cl-inventory-database/-/discli/details/31960	4.0	http://echa.europa.eu/information-on-chemicals/cl-inventory-database/-/discli/details/31960
21894	108-93-0	6.0	http://echa.europa.eu/information-on-chemicals/cl-inventory-database/-/discli/details/2093	4.0	http://echa.europa.eu/information-on-chemicals/cl-inventory-database/-/discli/details/2093	4.0	http://echa.europa.eu/information-on-chemicals/cl-inventory-database/-/discli/details/2093
21899	109-06-8	4.0	http://echa.europa.eu/information-on-chemicals/cl-inventory-database/-/discli/details/54630	4.0	http://echa.europa.eu/information-on-chemicals/cl-inventory-database/-/discli/details/54630	4.0	http://echa.europa.eu/information-on-chemicals/cl-inventory-database/-/discli/details/54630
21901	109-60-4	6.0	http://echa.europa.eu/information-on-chemicals/cl-inventory-database/-/discli/details/113301	6.0	http://echa.europa.eu/information-on-chemicals/cl-inventory-database/-/discli/details/113301	6.0	http://echa.europa.eu/information-on-chemicals/cl-inventory-database/-/discli/details/113301
21904	109-73-9	4.0	http://echa.europa.eu/information-on-chemicals/cl-inventory-database/-/discli/details/128958	4.0	http://echa.europa.eu/information-on-chemicals/cl-inventory-database/-/discli/details/128958	4.0	http://echa.europa.eu/information-on-chemicals/cl-inventory-database/-/discli/details/128958
21907	109-77-3	3.0	http://echa.europa.eu/information-on-chemicals/cl-inventory-database/-/discli/details/100980	3.0	http://echa.europa.eu/information-on-chemicals/cl-inventory-database/-/discli/details/100980	3.0	http://echa.europa.eu/information-on-chemicals/cl-inventory-database/-/discli/details/100980
21909	109-89-7	4.0	http://echa.europa.eu/information-on-chemicals/cl-inventory-database/-/discli/details/84828	4.0	http://echa.europa.eu/information-on-chemicals/cl-inventory-database/-/discli/details/84828	4.0	http://echa.europa.eu/information-on-chemicals/cl-inventory-database/-/discli/details/84828
21914	110-12-3	6.0	http://echa.europa.eu/information-on-chemicals/cl-inventory-database/-/discli/details/41052	4.0	http://echa.europa.eu/information-on-chemicals/cl-inventory-database/-/discli/details/41052	6.0	http://echa.europa.eu/information-on-chemicals/cl-inventory-database/-/discli/details/41052
21916	110-43-0	6.0	http://echa.europa.eu/information-on-chemicals/cl-inventory-database/-/discli/details/135209	4.0	http://echa.europa.eu/information-on-chemicals/cl-inventory-database/-/discli/details/135209	4.0	http://echa.europa.eu/information-on-chemicals/cl-inventory-database/-/discli/details/135209
21917	110-54-3	6.0	http://echa.europa.eu/information-on-chemicals/cl-inventory-database/-/discli/details/115449	6.0	http://echa.europa.eu/information-on-chemicals/cl-inventory-database/-/discli/details/115449	6.0	http://echa.europa.eu/information-on-chemicals/cl-inventory-database/-/discli/details/115449
21921	110-65-6	4.0	http://echa.europa.eu/information-on-chemicals/cl-inventory-database/-/discli/details/101234	3.0	http://echa.europa.eu/information-on-chemicals/cl-inventory-database/-/discli/details/101234	3.0	http://echa.europa.eu/information-on-chemicals/cl-inventory-database/-/discli/details/101234
21923	110-82-7	6.0	http://echa.europa.eu/information-on-chemicals/cl-inventory-database/-/discli/details/37570	6.0	http://echa.europa.eu/information-on-chemicals/cl-inventory-database/-/discli/details/37570	6.0	http://echa.europa.eu/information-on-chemicals/cl-inventory-database/-/discli/details/37570
21924	110-86-1	4.0	http://echa.europa.eu/information-on-chemicals/cl-inventory-database/-/discli/details/35888	4.0	http://echa.europa.eu/information-on-chemicals/cl-inventory-database/-/discli/details/35888	4.0	http://echa.europa.eu/information-on-chemicals/cl-inventory-database/-/discli/details/35888
21925	110-88-3	6.0	http://echa.europa.eu/information-on-chemicals/cl-inventory-database/-/discli/details/47972	6.0	http://echa.europa.eu/information-on-chemicals/cl-inventory-database/-/discli/details/47972	6.0	http://echa.europa.eu/information-on-chemicals/cl-inventory-database/-/discli/details/47972
21928	111-15-9	4.0	http://echa.europa.eu/information-on-chemicals/cl-inventory-database/-/discli/details/79853	4.0	http://echa.europa.eu/information-on-chemicals/cl-inventory-database/-/discli/details/79853	4.0	http://echa.europa.eu/information-on-chemicals/cl-inventory-database/-/discli/details/79853
21931	111-27-3	6.0	http://echa.europa.eu/information-on-chemicals/cl-inventory-database/-/discli/details/117644	6.0	http://echa.europa.eu/information-on-chemicals/cl-inventory-database/-/discli/details/117644	4.0	http://echa.europa.eu/information-on-chemicals/cl-inventory-database/-/discli/details/117644
21932	111-42-2	6.0	http://echa.europa.eu/information-on-chemicals/cl-inventory-database/-/discli/details/19491	6.0	http://echa.europa.eu/information-on-chemicals/cl-inventory-database/-/discli/details/19491	4.0	http://echa.europa.eu/information-on-chemicals/cl-inventory-database/-/discli/details/19491
21948	114-26-1	6.0	http://echa.europa.eu/information-on-chemicals/cl-inventory-database/-/discli/details/47788	6.0	http://echa.europa.eu/information-on-chemicals/cl-inventory-database/-/discli/details/47788	3.0	http://echa.europa.eu/information-on-chemicals/cl-inventory-database/-/discli/details/47788
21953	115-90-2	1.0	http://echa.europa.eu/information-on-chemicals/cl-inventory-database/-/discli/details/62186	6.0	http://echa.europa.eu/information-on-chemicals/cl-inventory-database/-/discli/details/62186	2.0	http://echa.europa.eu/information-on-chemicals/cl-inventory-database/-/discli/details/62186
21965	120-82-1	6.0	http://echa.europa.eu/information-on-chemicals/cl-inventory-database/-/discli/details/68125	6.0	http://echa.europa.eu/information-on-chemicals/cl-inventory-database/-/discli/details/68125	4.0	http://echa.europa.eu/information-on-chemicals/cl-inventory-database/-/discli/details/68125
21973	121-87-9	6.0	http://echa.europa.eu/information-on-chemicals/cl-inventory-database/-/discli/details/3099	6.0	http://echa.europa.eu/information-on-chemicals/cl-inventory-database/-/discli/details/3099	4.0	http://echa.europa.eu/information-on-chemicals/cl-inventory-database/-/discli/details/3099
21975	122-39-4	3.0	http://echa.europa.eu/information-on-chemicals/cl-inventory-database/-/discli/details/126068	3.0	http://echa.europa.eu/information-on-chemicals/cl-inventory-database/-/discli/details/126068	3.0	http://echa.europa.eu/information-on-chemicals/cl-inventory-database/-/discli/details/126068
21976	122-99-6	6.0	http://echa.europa.eu/information-on-chemicals/cl-inventory-database/-/discli/details/57792	6.0	http://echa.europa.eu/information-on-chemicals/cl-inventory-database/-/discli/details/57792	4.0	http://echa.europa.eu/information-on-chemicals/cl-inventory-database/-/discli/details/57792
21979	123-54-6	6.0	http://echa.europa.eu/information-on-chemicals/cl-inventory-database/-/discli/details/22652	6.0	http://echa.europa.eu/information-on-chemicals/cl-inventory-database/-/discli/details/22652	4.0	http://echa.europa.eu/information-on-chemicals/cl-inventory-database/-/discli/details/22652
21982	123-86-4	6.0	http://echa.europa.eu/information-on-chemicals/cl-inventory-database/-/discli/details/56478	6.0	http://echa.europa.eu/information-on-chemicals/cl-inventory-database/-/discli/details/56478	6.0	http://echa.europa.eu/information-on-chemicals/cl-inventory-database/-/discli/details/56478
21986	126-73-8	6.0	http://echa.europa.eu/information-on-chemicals/cl-inventory-database/-/discli/details/17424	6.0	http://echa.europa.eu/information-on-chemicals/cl-inventory-database/-/discli/details/17424	4.0	http://echa.europa.eu/information-on-chemicals/cl-inventory-database/-/discli/details/17424
21995	134-62-3	6.0	http://echa.europa.eu/information-on-chemicals/cl-inventory-database/-/discli/details/6019	6.0	http://echa.europa.eu/information-on-chemicals/cl-inventory-database/-/discli/details/6019	4.0	http://echa.europa.eu/information-on-chemicals/cl-inventory-database/-/discli/details/6019
21997	140-31-8	4.0	http://echa.europa.eu/information-on-chemicals/cl-inventory-database/-/discli/details/72795	6.0	http://echa.europa.eu/information-on-chemicals/cl-inventory-database/-/discli/details/72795	4.0	http://echa.europa.eu/information-on-chemicals/cl-inventory-database/-/discli/details/72795
22000	141-43-5	4.0	http://echa.europa.eu/information-on-chemicals/cl-inventory-database/-/discli/details/60615	4.0	http://echa.europa.eu/information-on-chemicals/cl-inventory-database/-/discli/details/60615	4.0	http://echa.europa.eu/information-on-chemicals/cl-inventory-database/-/discli/details/60615
22001	141-78-6	6.0	http://echa.europa.eu/information-on-chemicals/cl-inventory-database/-/discli/details/95722	6.0	http://echa.europa.eu/information-on-chemicals/cl-inventory-database/-/discli/details/95722	6.0	http://echa.europa.eu/information-on-chemicals/cl-inventory-database/-/discli/details/95722
22007	142-96-1	6.0	http://echa.europa.eu/information-on-chemicals/cl-inventory-database/-/discli/details/130866	6.0	http://echa.europa.eu/information-on-chemicals/cl-inventory-database/-/discli/details/130866	6.0	http://echa.europa.eu/information-on-chemicals/cl-inventory-database/-/discli/details/130866
22018	298-04-4	1.0	http://echa.europa.eu/information-on-chemicals/cl-inventory-database/-/discli/details/102867	6.0	http://echa.europa.eu/information-on-chemicals/cl-inventory-database/-/discli/details/102867	2.0	http://echa.europa.eu/information-on-chemicals/cl-inventory-database/-/discli/details/102867
22053	534-52-1	1.0	http://echa.europa.eu/information-on-chemicals/cl-inventory-database/-/discli/details/34581	2.0	http://echa.europa.eu/information-on-chemicals/cl-inventory-database/-/discli/details/34581	2.0	http://echa.europa.eu/information-on-chemicals/cl-inventory-database/-/discli/details/34581
22055	540-88-5	6.0	http://echa.europa.eu/information-on-chemicals/cl-inventory-database/-/discli/details/112079	6.0	http://echa.europa.eu/information-on-chemicals/cl-inventory-database/-/discli/details/112079	6.0	http://echa.europa.eu/information-on-chemicals/cl-inventory-database/-/discli/details/112079
22056	541-73-1	6.0	http://echa.europa.eu/information-on-chemicals/cl-inventory-database/-/discli/details/19995	6.0	http://echa.europa.eu/information-on-chemicals/cl-inventory-database/-/discli/details/19995	4.0	http://echa.europa.eu/information-on-chemicals/cl-inventory-database/-/discli/details/19995
22057	542-75-6	3.0	http://echa.europa.eu/information-on-chemicals/cl-inventory-database/-/discli/details/94799	4.0	http://echa.europa.eu/information-on-chemicals/cl-inventory-database/-/discli/details/94799	3.0	http://echa.europa.eu/information-on-chemicals/cl-inventory-database/-/discli/details/94799
22062	563-80-4	6.0	http://echa.europa.eu/information-on-chemicals/cl-inventory-database/-/discli/details/27766	6.0	http://echa.europa.eu/information-on-chemicals/cl-inventory-database/-/discli/details/27766	6.0	http://echa.europa.eu/information-on-chemicals/cl-inventory-database/-/discli/details/27766
22111	709-98-8	6.0	http://echa.europa.eu/information-on-chemicals/cl-inventory-database/-/discli/details/99617	6.0	http://echa.europa.eu/information-on-chemicals/cl-inventory-database/-/discli/details/99617	4.0	http://echa.europa.eu/information-on-chemicals/cl-inventory-database/-/discli/details/99617
22120	786-19-6	3.0	http://echa.europa.eu/information-on-chemicals/cl-inventory-database/-/discli/details/129923	6.0	http://echa.europa.eu/information-on-chemicals/cl-inventory-database/-/discli/details/129923	3.0	http://echa.europa.eu/information-on-chemicals/cl-inventory-database/-/discli/details/129923
22123	818-61-1	3.0	http://echa.europa.eu/information-on-chemicals/cl-inventory-database/-/discli/details/83278	6.0	http://echa.europa.eu/information-on-chemicals/cl-inventory-database/-/discli/details/83278	6.0	http://echa.europa.eu/information-on-chemicals/cl-inventory-database/-/discli/details/83278
22128	868-77-9	6.0	http://echa.europa.eu/information-on-chemicals/cl-inventory-database/-/discli/details/40313	6.0	http://echa.europa.eu/information-on-chemicals/cl-inventory-database/-/discli/details/40313	6.0	http://echa.europa.eu/information-on-chemicals/cl-inventory-database/-/discli/details/40313
22161	1689-83-4	4.0	http://echa.europa.eu/information-on-chemicals/cl-inventory-database/-/discli/details/20995	3.0	http://echa.europa.eu/information-on-chemicals/cl-inventory-database/-/discli/details/20995	3.0	http://echa.europa.eu/information-on-chemicals/cl-inventory-database/-/discli/details/20995
22162	1689-84-5	6.0	http://echa.europa.eu/information-on-chemicals/cl-inventory-database/-/discli/details/50697	2.0	http://echa.europa.eu/information-on-chemicals/cl-inventory-database/-/discli/details/50697	3.0	http://echa.europa.eu/information-on-chemicals/cl-inventory-database/-/discli/details/50697
22172	2032-59-9	3.0	http://echa.europa.eu/information-on-chemicals/cl-inventory-database/-/discli/details/118758	6.0	http://echa.europa.eu/information-on-chemicals/cl-inventory-database/-/discli/details/118758	3.0	http://echa.europa.eu/information-on-chemicals/cl-inventory-database/-/discli/details/118758
22174	2104-64-5	1.0	http://echa.europa.eu/information-on-chemicals/cl-inventory-database/-/discli/details/789	6.0	http://echa.europa.eu/information-on-chemicals/cl-inventory-database/-/discli/details/789	2.0	http://echa.europa.eu/information-on-chemicals/cl-inventory-database/-/discli/details/789
22194	2499-95-8	6.0	http://echa.europa.eu/information-on-chemicals/cl-inventory-database/-/discli/details/38936	6.0	http://echa.europa.eu/information-on-chemicals/cl-inventory-database/-/discli/details/38936	6.0	http://echa.europa.eu/information-on-chemicals/cl-inventory-database/-/discli/details/38936
22253	10453-86-8	6.0	http://echa.europa.eu/information-on-chemicals/cl-inventory-database/-/discli/details/109381	6.0	http://echa.europa.eu/information-on-chemicals/cl-inventory-database/-/discli/details/109381	4.0	http://echa.europa.eu/information-on-chemicals/cl-inventory-database/-/discli/details/109381
22254	13071-79-9	1.0	http://echa.europa.eu/information-on-chemicals/cl-inventory-database/-/discli/details/40777	6.0	http://echa.europa.eu/information-on-chemicals/cl-inventory-database/-/discli/details/40777	2.0	http://echa.europa.eu/information-on-chemicals/cl-inventory-database/-/discli/details/40777
22265	15972-60-8	6.0	http://echa.europa.eu/information-on-chemicals/cl-inventory-database/-/discli/details/121442	6.0	http://echa.europa.eu/information-on-chemicals/cl-inventory-database/-/discli/details/121442	4.0	http://echa.europa.eu/information-on-chemicals/cl-inventory-database/-/discli/details/121442
22267	16752-77-5	6.0	http://echa.europa.eu/information-on-chemicals/cl-inventory-database/-/discli/details/62917	6.0	http://echa.europa.eu/information-on-chemicals/cl-inventory-database/-/discli/details/62917	2.0	http://echa.europa.eu/information-on-chemicals/cl-inventory-database/-/discli/details/62917
22284	13952-84-6	6.0	http://echa.europa.eu/information-on-chemicals/cl-inventory-database/-/discli/details/98322	4.0	http://echa.europa.eu/information-on-chemicals/cl-inventory-database/-/discli/details/98322	4.0	http://echa.europa.eu/information-on-chemicals/cl-inventory-database/-/discli/details/98322
22292	52645-53-1	6.0	http://echa.europa.eu/information-on-chemicals/cl-inventory-database/-/discli/details/59336	4.0	http://echa.europa.eu/information-on-chemicals/cl-inventory-database/-/discli/details/59336	4.0	http://echa.europa.eu/information-on-chemicals/cl-inventory-database/-/discli/details/59336
22360	140-66-9	6.0	http://echa.europa.eu/information-on-chemicals/cl-inventory-database/-/discli/details/87155	6.0	http://echa.europa.eu/information-on-chemicals/cl-inventory-database/-/discli/details/87155	6.0	http://echa.europa.eu/information-on-chemicals/cl-inventory-database/-/discli/details/87155
22361	50471-44-8	6.0	http://echa.europa.eu/information-on-chemicals/cl-inventory-database/-/discli/details/16922	6.0	http://echa.europa.eu/information-on-chemicals/cl-inventory-database/-/discli/details/16922	6.0	http://echa.europa.eu/information-on-chemicals/cl-inventory-database/-/discli/details/16922
22422	101-77-9	6.0	http://echa.europa.eu/information-on-chemicals/cl-inventory-database/-/discli/details/20502	6.0	http://echa.europa.eu/information-on-chemicals/cl-inventory-database/-/discli/details/20502	6.0	http://echa.europa.eu/information-on-chemicals/cl-inventory-database/-/discli/details/20502
22432	218-01-9	6.0	http://echa.europa.eu/information-on-chemicals/cl-inventory-database/-/discli/details/64718	6.0	http://echa.europa.eu/information-on-chemicals/cl-inventory-database/-/discli/details/64718	6.0	http://echa.europa.eu/information-on-chemicals/cl-inventory-database/-/discli/details/64718
22510	1570-64-5	6.0	http://echa.europa.eu/information-on-chemicals/cl-inventory-database/-/discli/details/97869	3.0	http://echa.europa.eu/information-on-chemicals/cl-inventory-database/-/discli/details/97869	6.0	http://echa.europa.eu/information-on-chemicals/cl-inventory-database/-/discli/details/97869
22522	84-69-5	6.0	http://echa.europa.eu/information-on-chemicals/cl-inventory-database/-/discli/details/14308	6.0	http://echa.europa.eu/information-on-chemicals/cl-inventory-database/-/discli/details/14308	6.0	http://echa.europa.eu/information-on-chemicals/cl-inventory-database/-/discli/details/14308
22816	573-58-0	6.0	http://echa.europa.eu/information-on-chemicals/cl-inventory-database/-/discli/details/79486	6.0	http://echa.europa.eu/information-on-chemicals/cl-inventory-database/-/discli/details/79486	6.0	http://echa.europa.eu/information-on-chemicals/cl-inventory-database/-/discli/details/79486
22933	71-63-6	6.0	http://echa.europa.eu/information-on-chemicals/cl-inventory-database/-/discli/details/130658	3.0	http://echa.europa.eu/information-on-chemicals/cl-inventory-database/-/discli/details/130658	3.0	http://echa.europa.eu/information-on-chemicals/cl-inventory-database/-/discli/details/130658
22977	60-00-4	6.0	http://echa.europa.eu/information-on-chemicals/cl-inventory-database/-/discli/details/108021	6.0	http://echa.europa.eu/information-on-chemicals/cl-inventory-database/-/discli/details/108021	6.0	http://echa.europa.eu/information-on-chemicals/cl-inventory-database/-/discli/details/108021
23113	90-05-1	6.0	http://echa.europa.eu/information-on-chemicals/cl-inventory-database/-/discli/details/21391	6.0	http://echa.europa.eu/information-on-chemicals/cl-inventory-database/-/discli/details/21391	4.0	http://echa.europa.eu/information-on-chemicals/cl-inventory-database/-/discli/details/21391
23419	123-63-7	6.0	http://echa.europa.eu/information-on-chemicals/cl-inventory-database/-/discli/details/43839	6.0	http://echa.europa.eu/information-on-chemicals/cl-inventory-database/-/discli/details/43839	6.0	http://echa.europa.eu/information-on-chemicals/cl-inventory-database/-/discli/details/43839
23430	78-11-5	6.0	http://echa.europa.eu/information-on-chemicals/cl-inventory-database/-/discli/details/124914	6.0	http://echa.europa.eu/information-on-chemicals/cl-inventory-database/-/discli/details/124914	6.0	http://echa.europa.eu/information-on-chemicals/cl-inventory-database/-/discli/details/124914
23471	57-47-6	6.0	http://echa.europa.eu/information-on-chemicals/cl-inventory-database/-/discli/details/41906	2.0	http://echa.europa.eu/information-on-chemicals/cl-inventory-database/-/discli/details/41906	2.0	http://echa.europa.eu/information-on-chemicals/cl-inventory-database/-/discli/details/41906
23600	57-24-9	1.0	http://echa.europa.eu/information-on-chemicals/cl-inventory-database/-/discli/details/15264	6.0	http://echa.europa.eu/information-on-chemicals/cl-inventory-database/-/discli/details/15264	2.0	http://echa.europa.eu/information-on-chemicals/cl-inventory-database/-/discli/details/15264
23702	112-24-3	4.0	http://echa.europa.eu/information-on-chemicals/cl-inventory-database/-/discli/details/90452	6.0	http://echa.europa.eu/information-on-chemicals/cl-inventory-database/-/discli/details/90452	6.0	http://echa.europa.eu/information-on-chemicals/cl-inventory-database/-/discli/details/90452
23742	81-81-2	6.0	http://echa.europa.eu/information-on-chemicals/cl-inventory-database/-/discli/details/43857	6.0	http://echa.europa.eu/information-on-chemicals/cl-inventory-database/-/discli/details/43857	6.0	http://echa.europa.eu/information-on-chemicals/cl-inventory-database/-/discli/details/43857
23764	192-97-2	6.0	http://echa.europa.eu/information-on-chemicals/cl-inventory-database/-/discli/details/131125	6.0	http://echa.europa.eu/information-on-chemicals/cl-inventory-database/-/discli/details/131125	6.0	http://echa.europa.eu/information-on-chemicals/cl-inventory-database/-/discli/details/131125
23786	624-83-9	3.0	http://echa.europa.eu/information-on-chemicals/cl-inventory-database/-/discli/details/50458	2.0	http://echa.europa.eu/information-on-chemicals/cl-inventory-database/-/discli/details/50458	3.0	http://echa.europa.eu/information-on-chemicals/cl-inventory-database/-/discli/details/50458
23792	99-99-0	3.0	http://echa.europa.eu/information-on-chemicals/cl-inventory-database/-/discli/details/69691	3.0	http://echa.europa.eu/information-on-chemicals/cl-inventory-database/-/discli/details/69691	3.0	http://echa.europa.eu/information-on-chemicals/cl-inventory-database/-/discli/details/69691
23817	538-75-0	3.0	http://echa.europa.eu/information-on-chemicals/cl-inventory-database/-/discli/details/31993	6.0	http://echa.europa.eu/information-on-chemicals/cl-inventory-database/-/discli/details/31993	4.0	http://echa.europa.eu/information-on-chemicals/cl-inventory-database/-/discli/details/31993
23826	4098-71-9	6.0	http://echa.europa.eu/information-on-chemicals/cl-inventory-database/-/discli/details/91516	3.0	http://echa.europa.eu/information-on-chemicals/cl-inventory-database/-/discli/details/91516	6.0	http://echa.europa.eu/information-on-chemicals/cl-inventory-database/-/discli/details/91516
23846	30560-19-1	6.0	http://echa.europa.eu/information-on-chemicals/cl-inventory-database/-/discli/details/76631	6.0	http://echa.europa.eu/information-on-chemicals/cl-inventory-database/-/discli/details/76631	4.0	http://echa.europa.eu/information-on-chemicals/cl-inventory-database/-/discli/details/76631
23848	34256-82-1	6.0	http://echa.europa.eu/information-on-chemicals/cl-inventory-database/-/discli/details/104340	4.0	http://echa.europa.eu/information-on-chemicals/cl-inventory-database/-/discli/details/104340	6.0	http://echa.europa.eu/information-on-chemicals/cl-inventory-database/-/discli/details/104340
23853	62476-59-9	6.0	http://echa.europa.eu/information-on-chemicals/cl-inventory-database/-/discli/details/112939	6.0	http://echa.europa.eu/information-on-chemicals/cl-inventory-database/-/discli/details/112939	4.0	http://echa.europa.eu/information-on-chemicals/cl-inventory-database/-/discli/details/112939
23864	74223-64-6	6.0	http://echa.europa.eu/information-on-chemicals/cl-inventory-database/-/discli/details/114604	6.0	http://echa.europa.eu/information-on-chemicals/cl-inventory-database/-/discli/details/114604	6.0	http://echa.europa.eu/information-on-chemicals/cl-inventory-database/-/discli/details/114604
23868	67485-29-4	6.0	http://echa.europa.eu/information-on-chemicals/cl-inventory-database/-/discli/details/60276	6.0	http://echa.europa.eu/information-on-chemicals/cl-inventory-database/-/discli/details/60276	4.0	http://echa.europa.eu/information-on-chemicals/cl-inventory-database/-/discli/details/60276
23869	834-12-8	6.0	http://echa.europa.eu/information-on-chemicals/cl-inventory-database/-/discli/details/71361	6.0	http://echa.europa.eu/information-on-chemicals/cl-inventory-database/-/discli/details/71361	4.0	http://echa.europa.eu/information-on-chemicals/cl-inventory-database/-/discli/details/71361
23871	33089-61-1	6.0	http://echa.europa.eu/information-on-chemicals/cl-inventory-database/-/discli/details/123775	6.0	http://echa.europa.eu/information-on-chemicals/cl-inventory-database/-/discli/details/123775	4.0	http://echa.europa.eu/information-on-chemicals/cl-inventory-database/-/discli/details/123775
23877	90-04-0	3.0	http://echa.europa.eu/information-on-chemicals/cl-inventory-database/-/discli/details/21756	3.0	http://echa.europa.eu/information-on-chemicals/cl-inventory-database/-/discli/details/21756	3.0	http://echa.europa.eu/information-on-chemicals/cl-inventory-database/-/discli/details/21756
23897	43121-43-3	6.0	http://echa.europa.eu/information-on-chemicals/cl-inventory-database/-/discli/details/42516	6.0	http://echa.europa.eu/information-on-chemicals/cl-inventory-database/-/discli/details/42516	4.0	http://echa.europa.eu/information-on-chemicals/cl-inventory-database/-/discli/details/42516
23900	17804-35-2	6.0	http://echa.europa.eu/information-on-chemicals/cl-inventory-database/-/discli/details/101176	6.0	http://echa.europa.eu/information-on-chemicals/cl-inventory-database/-/discli/details/101176	6.0	http://echa.europa.eu/information-on-chemicals/cl-inventory-database/-/discli/details/101176
23901	25057-89-0	6.0	http://echa.europa.eu/information-on-chemicals/cl-inventory-database/-/discli/details/67194	6.0	http://echa.europa.eu/information-on-chemicals/cl-inventory-database/-/discli/details/67194	4.0	http://echa.europa.eu/information-on-chemicals/cl-inventory-database/-/discli/details/67194
23902	56-55-3	6.0	http://echa.europa.eu/information-on-chemicals/cl-inventory-database/-/discli/details/7093	6.0	http://echa.europa.eu/information-on-chemicals/cl-inventory-database/-/discli/details/7093	6.0	http://echa.europa.eu/information-on-chemicals/cl-inventory-database/-/discli/details/7093
23907	205-99-2	6.0	http://echa.europa.eu/information-on-chemicals/cl-inventory-database/-/discli/details/45772	6.0	http://echa.europa.eu/information-on-chemicals/cl-inventory-database/-/discli/details/45772	6.0	http://echa.europa.eu/information-on-chemicals/cl-inventory-database/-/discli/details/45772
23909	207-08-9	6.0	http://echa.europa.eu/information-on-chemicals/cl-inventory-database/-/discli/details/58814	6.0	http://echa.europa.eu/information-on-chemicals/cl-inventory-database/-/discli/details/58814	6.0	http://echa.europa.eu/information-on-chemicals/cl-inventory-database/-/discli/details/58814
23914	141-66-2	3.0	http://echa.europa.eu/information-on-chemicals/cl-inventory-database/-/discli/details/43170	6.0	http://echa.europa.eu/information-on-chemicals/cl-inventory-database/-/discli/details/43170	2.0	http://echa.europa.eu/information-on-chemicals/cl-inventory-database/-/discli/details/43170
23932	1689-99-2	6.0	http://echa.europa.eu/information-on-chemicals/cl-inventory-database/-/discli/details/50157	3.0	http://echa.europa.eu/information-on-chemicals/cl-inventory-database/-/discli/details/50157	4.0	http://echa.europa.eu/information-on-chemicals/cl-inventory-database/-/discli/details/50157
23947	75-15-0	6.0	http://echa.europa.eu/information-on-chemicals/cl-inventory-database/-/discli/details/29325	6.0	http://echa.europa.eu/information-on-chemicals/cl-inventory-database/-/discli/details/29325	6.0	http://echa.europa.eu/information-on-chemicals/cl-inventory-database/-/discli/details/29325
23950	55285-14-8	6.0	http://echa.europa.eu/information-on-chemicals/cl-inventory-database/-/discli/details/6717	2.0	http://echa.europa.eu/information-on-chemicals/cl-inventory-database/-/discli/details/6717	3.0	http://echa.europa.eu/information-on-chemicals/cl-inventory-database/-/discli/details/6717
23977	95-49-8	6.0	http://echa.europa.eu/information-on-chemicals/cl-inventory-database/-/discli/details/126336	4.0	http://echa.europa.eu/information-on-chemicals/cl-inventory-database/-/discli/details/126336	6.0	http://echa.europa.eu/information-on-chemicals/cl-inventory-database/-/discli/details/126336
23980	64902-72-3	6.0	http://echa.europa.eu/information-on-chemicals/cl-inventory-database/-/discli/details/63365	6.0	http://echa.europa.eu/information-on-chemicals/cl-inventory-database/-/discli/details/63365	6.0	http://echa.europa.eu/information-on-chemicals/cl-inventory-database/-/discli/details/63365
23990	21725-46-2	6.0	http://echa.europa.eu/information-on-chemicals/cl-inventory-database/-/discli/details/46631	6.0	http://echa.europa.eu/information-on-chemicals/cl-inventory-database/-/discli/details/46631	4.0	http://echa.europa.eu/information-on-chemicals/cl-inventory-database/-/discli/details/46631
23996	108-91-8	4.0	http://echa.europa.eu/information-on-chemicals/cl-inventory-database/-/discli/details/32587	6.0	http://echa.europa.eu/information-on-chemicals/cl-inventory-database/-/discli/details/32587	4.0	http://echa.europa.eu/information-on-chemicals/cl-inventory-database/-/discli/details/32587
23998	52315-07-8	6.0	http://echa.europa.eu/information-on-chemicals/cl-inventory-database/-/discli/details/41591	4.0	http://echa.europa.eu/information-on-chemicals/cl-inventory-database/-/discli/details/41591	4.0	http://echa.europa.eu/information-on-chemicals/cl-inventory-database/-/discli/details/41591
24001	127-20-8	6.0	http://echa.europa.eu/information-on-chemicals/cl-inventory-database/-/discli/details/115547	6.0	http://echa.europa.eu/information-on-chemicals/cl-inventory-database/-/discli/details/115547	6.0	http://echa.europa.eu/information-on-chemicals/cl-inventory-database/-/discli/details/115547
24002	39515-41-8	4.0	http://echa.europa.eu/information-on-chemicals/cl-inventory-database/-/discli/details/29984	2.0	http://echa.europa.eu/information-on-chemicals/cl-inventory-database/-/discli/details/29984	3.0	http://echa.europa.eu/information-on-chemicals/cl-inventory-database/-/discli/details/29984
24018	1918-00-9	6.0	http://echa.europa.eu/information-on-chemicals/cl-inventory-database/-/discli/details/30170	6.0	http://echa.europa.eu/information-on-chemicals/cl-inventory-database/-/discli/details/30170	4.0	http://echa.europa.eu/information-on-chemicals/cl-inventory-database/-/discli/details/30170
24030	156-59-2	6.0	http://echa.europa.eu/information-on-chemicals/cl-inventory-database/-/discli/details/56424	4.0	http://echa.europa.eu/information-on-chemicals/cl-inventory-database/-/discli/details/56424	6.0	http://echa.europa.eu/information-on-chemicals/cl-inventory-database/-/discli/details/56424
24031	156-60-5	6.0	http://echa.europa.eu/information-on-chemicals/cl-inventory-database/-/discli/details/45319	4.0	http://echa.europa.eu/information-on-chemicals/cl-inventory-database/-/discli/details/45319	6.0	http://echa.europa.eu/information-on-chemicals/cl-inventory-database/-/discli/details/45319
24035	94-82-6	6.0	http://echa.europa.eu/information-on-chemicals/cl-inventory-database/-/discli/details/87965	6.0	http://echa.europa.eu/information-on-chemicals/cl-inventory-database/-/discli/details/87965	4.0	http://echa.europa.eu/information-on-chemicals/cl-inventory-database/-/discli/details/87965
24045	64-67-5	4.0	http://echa.europa.eu/information-on-chemicals/cl-inventory-database/-/discli/details/73111	4.0	http://echa.europa.eu/information-on-chemicals/cl-inventory-database/-/discli/details/73111	4.0	http://echa.europa.eu/information-on-chemicals/cl-inventory-database/-/discli/details/73111
24048	43222-48-6	6.0	http://echa.europa.eu/information-on-chemicals/cl-inventory-database/-/discli/details/104867	6.0	http://echa.europa.eu/information-on-chemicals/cl-inventory-database/-/discli/details/104867	4.0	http://echa.europa.eu/information-on-chemicals/cl-inventory-database/-/discli/details/104867
24055	77-78-1	6.0	http://echa.europa.eu/information-on-chemicals/cl-inventory-database/-/discli/details/100425	2.0	http://echa.europa.eu/information-on-chemicals/cl-inventory-database/-/discli/details/100425	3.0	http://echa.europa.eu/information-on-chemicals/cl-inventory-database/-/discli/details/100425
24057	124-40-3	6.0	http://echa.europa.eu/information-on-chemicals/cl-inventory-database/-/discli/details/131787	4.0	http://echa.europa.eu/information-on-chemicals/cl-inventory-database/-/discli/details/131787	4.0	http://echa.europa.eu/information-on-chemicals/cl-inventory-database/-/discli/details/131787
24059	119-93-7	6.0	http://echa.europa.eu/information-on-chemicals/cl-inventory-database/-/discli/details/45534	6.0	http://echa.europa.eu/information-on-chemicals/cl-inventory-database/-/discli/details/45534	4.0	http://echa.europa.eu/information-on-chemicals/cl-inventory-database/-/discli/details/45534
24062	95-65-8	3.0	http://echa.europa.eu/information-on-chemicals/cl-inventory-database/-/discli/details/10449	6.0	http://echa.europa.eu/information-on-chemicals/cl-inventory-database/-/discli/details/10449	3.0	http://echa.europa.eu/information-on-chemicals/cl-inventory-database/-/discli/details/10449
24063	576-26-1	3.0	http://echa.europa.eu/information-on-chemicals/cl-inventory-database/-/discli/details/74448	6.0	http://echa.europa.eu/information-on-chemicals/cl-inventory-database/-/discli/details/74448	3.0	http://echa.europa.eu/information-on-chemicals/cl-inventory-database/-/discli/details/74448
24064	131-89-5	3.0	http://echa.europa.eu/information-on-chemicals/cl-inventory-database/-/discli/details/105964	3.0	http://echa.europa.eu/information-on-chemicals/cl-inventory-database/-/discli/details/105964	3.0	http://echa.europa.eu/information-on-chemicals/cl-inventory-database/-/discli/details/105964
24065	99-65-0	1.0	http://echa.europa.eu/information-on-chemicals/cl-inventory-database/-/discli/details/54817	2.0	http://echa.europa.eu/information-on-chemicals/cl-inventory-database/-/discli/details/54817	2.0	http://echa.europa.eu/information-on-chemicals/cl-inventory-database/-/discli/details/54817
24066	528-29-0	1.0	http://echa.europa.eu/information-on-chemicals/cl-inventory-database/-/discli/details/57778	2.0	http://echa.europa.eu/information-on-chemicals/cl-inventory-database/-/discli/details/57778	2.0	http://echa.europa.eu/information-on-chemicals/cl-inventory-database/-/discli/details/57778
24072	957-51-7	6.0	http://echa.europa.eu/information-on-chemicals/cl-inventory-database/-/discli/details/2088	6.0	http://echa.europa.eu/information-on-chemicals/cl-inventory-database/-/discli/details/2088	4.0	http://echa.europa.eu/information-on-chemicals/cl-inventory-database/-/discli/details/2088
24081	145-73-3	4.0	http://echa.europa.eu/information-on-chemicals/cl-inventory-database/-/discli/details/70501	6.0	http://echa.europa.eu/information-on-chemicals/cl-inventory-database/-/discli/details/70501	3.0	http://echa.europa.eu/information-on-chemicals/cl-inventory-database/-/discli/details/70501
24085	16672-87-0	3.0	http://echa.europa.eu/information-on-chemicals/cl-inventory-database/-/discli/details/97422	4.0	http://echa.europa.eu/information-on-chemicals/cl-inventory-database/-/discli/details/97422	4.0	http://echa.europa.eu/information-on-chemicals/cl-inventory-database/-/discli/details/97422
24086	563-12-2	4.0	http://echa.europa.eu/information-on-chemicals/cl-inventory-database/-/discli/details/66845	6.0	http://echa.europa.eu/information-on-chemicals/cl-inventory-database/-/discli/details/66845	3.0	http://echa.europa.eu/information-on-chemicals/cl-inventory-database/-/discli/details/66845
24087	110-80-5	6.0	http://echa.europa.eu/information-on-chemicals/cl-inventory-database/-/discli/details/36506	3.0	http://echa.europa.eu/information-on-chemicals/cl-inventory-database/-/discli/details/36506	4.0	http://echa.europa.eu/information-on-chemicals/cl-inventory-database/-/discli/details/36506
24091	759-94-4	6.0	http://echa.europa.eu/information-on-chemicals/cl-inventory-database/-/discli/details/102771	6.0	http://echa.europa.eu/information-on-chemicals/cl-inventory-database/-/discli/details/102771	4.0	http://echa.europa.eu/information-on-chemicals/cl-inventory-database/-/discli/details/102771
24097	111-76-2	4.0	http://echa.europa.eu/information-on-chemicals/cl-inventory-database/-/discli/details/129381	4.0	http://echa.europa.eu/information-on-chemicals/cl-inventory-database/-/discli/details/129381	4.0	http://echa.europa.eu/information-on-chemicals/cl-inventory-database/-/discli/details/129381
24101	101200-48-0	6.0	http://echa.europa.eu/information-on-chemicals/cl-inventory-database/-/discli/details/103147	6.0	http://echa.europa.eu/information-on-chemicals/cl-inventory-database/-/discli/details/103147	6.0	http://echa.europa.eu/information-on-chemicals/cl-inventory-database/-/discli/details/103147
24102	22224-92-6	2.0	http://echa.europa.eu/information-on-chemicals/cl-inventory-database/-/discli/details/87468	2.0	http://echa.europa.eu/information-on-chemicals/cl-inventory-database/-/discli/details/87468	2.0	http://echa.europa.eu/information-on-chemicals/cl-inventory-database/-/discli/details/87468
24112	72178-02-0	6.0	http://echa.europa.eu/information-on-chemicals/cl-inventory-database/-/discli/details/64686	6.0	http://echa.europa.eu/information-on-chemicals/cl-inventory-database/-/discli/details/64686	4.0	http://echa.europa.eu/information-on-chemicals/cl-inventory-database/-/discli/details/64686
24113	944-22-9	1.0	http://echa.europa.eu/information-on-chemicals/cl-inventory-database/-/discli/details/133979	6.0	http://echa.europa.eu/information-on-chemicals/cl-inventory-database/-/discli/details/133979	2.0	http://echa.europa.eu/information-on-chemicals/cl-inventory-database/-/discli/details/133979
24124	79277-27-3	6.0	http://echa.europa.eu/information-on-chemicals/cl-inventory-database/-/discli/details/128758	6.0	http://echa.europa.eu/information-on-chemicals/cl-inventory-database/-/discli/details/128758	6.0	http://echa.europa.eu/information-on-chemicals/cl-inventory-database/-/discli/details/128758
24126	1024-57-3	6.0	http://echa.europa.eu/information-on-chemicals/cl-inventory-database/-/discli/details/33684	6.0	http://echa.europa.eu/information-on-chemicals/cl-inventory-database/-/discli/details/33684	3.0	http://echa.europa.eu/information-on-chemicals/cl-inventory-database/-/discli/details/33684
24127	142-82-5	6.0	http://echa.europa.eu/information-on-chemicals/cl-inventory-database/-/discli/details/114760	6.0	http://echa.europa.eu/information-on-chemicals/cl-inventory-database/-/discli/details/114760	6.0	http://echa.europa.eu/information-on-chemicals/cl-inventory-database/-/discli/details/114760
24143	822-06-0	6.0	http://echa.europa.eu/information-on-chemicals/cl-inventory-database/-/discli/details/130293	3.0	http://echa.europa.eu/information-on-chemicals/cl-inventory-database/-/discli/details/130293	6.0	http://echa.europa.eu/information-on-chemicals/cl-inventory-database/-/discli/details/130293
24145	51235-04-2	6.0	http://echa.europa.eu/information-on-chemicals/cl-inventory-database/-/discli/details/104765	6.0	http://echa.europa.eu/information-on-chemicals/cl-inventory-database/-/discli/details/104765	4.0	http://echa.europa.eu/information-on-chemicals/cl-inventory-database/-/discli/details/104765
24151	35554-44-0	6.0	http://echa.europa.eu/information-on-chemicals/cl-inventory-database/-/discli/details/66019	4.0	http://echa.europa.eu/information-on-chemicals/cl-inventory-database/-/discli/details/66019	4.0	http://echa.europa.eu/information-on-chemicals/cl-inventory-database/-/discli/details/66019
24154	36734-19-7	6.0	http://echa.europa.eu/information-on-chemicals/cl-inventory-database/-/discli/details/86488	6.0	http://echa.europa.eu/information-on-chemicals/cl-inventory-database/-/discli/details/86488	6.0	http://echa.europa.eu/information-on-chemicals/cl-inventory-database/-/discli/details/86488
24159	82558-50-7	6.0	http://echa.europa.eu/information-on-chemicals/cl-inventory-database/-/discli/details/77569	6.0	http://echa.europa.eu/information-on-chemicals/cl-inventory-database/-/discli/details/77569	6.0	http://echa.europa.eu/information-on-chemicals/cl-inventory-database/-/discli/details/77569
24163	330-55-2	6.0	http://echa.europa.eu/information-on-chemicals/cl-inventory-database/-/discli/details/3650	6.0	http://echa.europa.eu/information-on-chemicals/cl-inventory-database/-/discli/details/3650	4.0	http://echa.europa.eu/information-on-chemicals/cl-inventory-database/-/discli/details/3650
24164	83055-99-6	6.0	http://echa.europa.eu/information-on-chemicals/cl-inventory-database/-/discli/details/111972	6.0	http://echa.europa.eu/information-on-chemicals/cl-inventory-database/-/discli/details/111972	6.0	http://echa.europa.eu/information-on-chemicals/cl-inventory-database/-/discli/details/111972
24166	108-31-6	6.0	http://echa.europa.eu/information-on-chemicals/cl-inventory-database/-/discli/details/42130	6.0	http://echa.europa.eu/information-on-chemicals/cl-inventory-database/-/discli/details/42130	4.0	http://echa.europa.eu/information-on-chemicals/cl-inventory-database/-/discli/details/42130
24170	24307-26-4	6.0	http://echa.europa.eu/information-on-chemicals/cl-inventory-database/-/discli/details/125656	6.0	http://echa.europa.eu/information-on-chemicals/cl-inventory-database/-/discli/details/125656	4.0	http://echa.europa.eu/information-on-chemicals/cl-inventory-database/-/discli/details/125656
24175	57837-19-1	6.0	http://echa.europa.eu/information-on-chemicals/cl-inventory-database/-/discli/details/108596	6.0	http://echa.europa.eu/information-on-chemicals/cl-inventory-database/-/discli/details/108596	4.0	http://echa.europa.eu/information-on-chemicals/cl-inventory-database/-/discli/details/108596
24176	126-98-7	3.0	http://echa.europa.eu/information-on-chemicals/cl-inventory-database/-/discli/details/122657	3.0	http://echa.europa.eu/information-on-chemicals/cl-inventory-database/-/discli/details/122657	3.0	http://echa.europa.eu/information-on-chemicals/cl-inventory-database/-/discli/details/122657
24177	10265-92-6	3.0	http://echa.europa.eu/information-on-chemicals/cl-inventory-database/-/discli/details/77796	2.0	http://echa.europa.eu/information-on-chemicals/cl-inventory-database/-/discli/details/77796	2.0	http://echa.europa.eu/information-on-chemicals/cl-inventory-database/-/discli/details/77796
24182	109-86-4	4.0	http://echa.europa.eu/information-on-chemicals/cl-inventory-database/-/discli/details/84303	4.0	http://echa.europa.eu/information-on-chemicals/cl-inventory-database/-/discli/details/84303	4.0	http://echa.europa.eu/information-on-chemicals/cl-inventory-database/-/discli/details/84303
24183	96-33-3	4.0	http://echa.europa.eu/information-on-chemicals/cl-inventory-database/-/discli/details/128578	4.0	http://echa.europa.eu/information-on-chemicals/cl-inventory-database/-/discli/details/128578	4.0	http://echa.europa.eu/information-on-chemicals/cl-inventory-database/-/discli/details/128578
24185	79-22-1	4.0	http://echa.europa.eu/information-on-chemicals/cl-inventory-database/-/discli/details/24913	2.0	http://echa.europa.eu/information-on-chemicals/cl-inventory-database/-/discli/details/24913	4.0	http://echa.europa.eu/information-on-chemicals/cl-inventory-database/-/discli/details/24913
24193	94-81-5	6.0	http://echa.europa.eu/information-on-chemicals/cl-inventory-database/-/discli/details/89447	6.0	http://echa.europa.eu/information-on-chemicals/cl-inventory-database/-/discli/details/89447	6.0	http://echa.europa.eu/information-on-chemicals/cl-inventory-database/-/discli/details/89447
24195	94-74-6	6.0	http://echa.europa.eu/information-on-chemicals/cl-inventory-database/-/discli/details/87086	6.0	http://echa.europa.eu/information-on-chemicals/cl-inventory-database/-/discli/details/87086	4.0	http://echa.europa.eu/information-on-chemicals/cl-inventory-database/-/discli/details/87086
24200	108-39-4	3.0	http://echa.europa.eu/information-on-chemicals/cl-inventory-database/-/discli/details/39667	6.0	http://echa.europa.eu/information-on-chemicals/cl-inventory-database/-/discli/details/39667	3.0	http://echa.europa.eu/information-on-chemicals/cl-inventory-database/-/discli/details/39667
24204	21087-64-9	6.0	http://echa.europa.eu/information-on-chemicals/cl-inventory-database/-/discli/details/68849	6.0	http://echa.europa.eu/information-on-chemicals/cl-inventory-database/-/discli/details/68849	4.0	http://echa.europa.eu/information-on-chemicals/cl-inventory-database/-/discli/details/68849
24206	2212-67-1	6.0	http://echa.europa.eu/information-on-chemicals/cl-inventory-database/-/discli/details/107054	4.0	http://echa.europa.eu/information-on-chemicals/cl-inventory-database/-/discli/details/107054	4.0	http://echa.europa.eu/information-on-chemicals/cl-inventory-database/-/discli/details/107054
24209	300-76-5	4.0	http://echa.europa.eu/information-on-chemicals/cl-inventory-database/-/discli/details/43326	6.0	http://echa.europa.eu/information-on-chemicals/cl-inventory-database/-/discli/details/43326	4.0	http://echa.europa.eu/information-on-chemicals/cl-inventory-database/-/discli/details/43326
24216	1929-82-4	6.0	http://echa.europa.eu/information-on-chemicals/cl-inventory-database/-/discli/details/103607	6.0	http://echa.europa.eu/information-on-chemicals/cl-inventory-database/-/discli/details/103607	4.0	http://echa.europa.eu/information-on-chemicals/cl-inventory-database/-/discli/details/103607
24235	85509-19-9	6.0	http://echa.europa.eu/information-on-chemicals/cl-inventory-database/-/discli/details/6435	6.0	http://echa.europa.eu/information-on-chemicals/cl-inventory-database/-/discli/details/6435	4.0	http://echa.europa.eu/information-on-chemicals/cl-inventory-database/-/discli/details/6435
24239	19666-30-9	6.0	http://echa.europa.eu/information-on-chemicals/cl-inventory-database/-/discli/details/120393	6.0	http://echa.europa.eu/information-on-chemicals/cl-inventory-database/-/discli/details/120393	6.0	http://echa.europa.eu/information-on-chemicals/cl-inventory-database/-/discli/details/120393
24245	40487-42-1	6.0	http://echa.europa.eu/information-on-chemicals/cl-inventory-database/-/discli/details/67081	6.0	http://echa.europa.eu/information-on-chemicals/cl-inventory-database/-/discli/details/67081	6.0	http://echa.europa.eu/information-on-chemicals/cl-inventory-database/-/discli/details/67081
24247	608-93-5	6.0	http://echa.europa.eu/information-on-chemicals/cl-inventory-database/-/discli/details/62913	6.0	http://echa.europa.eu/information-on-chemicals/cl-inventory-database/-/discli/details/62913	4.0	http://echa.europa.eu/information-on-chemicals/cl-inventory-database/-/discli/details/62913
24255	13684-63-4	6.0	http://echa.europa.eu/information-on-chemicals/cl-inventory-database/-/discli/details/80412	6.0	http://echa.europa.eu/information-on-chemicals/cl-inventory-database/-/discli/details/80412	6.0	http://echa.europa.eu/information-on-chemicals/cl-inventory-database/-/discli/details/80412
24259	2310-17-0	4.0	http://echa.europa.eu/information-on-chemicals/cl-inventory-database/-/discli/details/48744	4.0	http://echa.europa.eu/information-on-chemicals/cl-inventory-database/-/discli/details/48744	3.0	http://echa.europa.eu/information-on-chemicals/cl-inventory-database/-/discli/details/48744
24261	732-11-6	4.0	http://echa.europa.eu/information-on-chemicals/cl-inventory-database/-/discli/details/102266	6.0	http://echa.europa.eu/information-on-chemicals/cl-inventory-database/-/discli/details/102266	4.0	http://echa.europa.eu/information-on-chemicals/cl-inventory-database/-/discli/details/102266
24263	7664-38-2	6.0	http://echa.europa.eu/information-on-chemicals/cl-inventory-database/-/discli/details/12129	6.0	http://echa.europa.eu/information-on-chemicals/cl-inventory-database/-/discli/details/12129	6.0	http://echa.europa.eu/information-on-chemicals/cl-inventory-database/-/discli/details/12129
24266	29232-93-7	6.0	http://echa.europa.eu/information-on-chemicals/cl-inventory-database/-/discli/details/108105	6.0	http://echa.europa.eu/information-on-chemicals/cl-inventory-database/-/discli/details/108105	4.0	http://echa.europa.eu/information-on-chemicals/cl-inventory-database/-/discli/details/108105
24270	67747-09-5	6.0	http://echa.europa.eu/information-on-chemicals/cl-inventory-database/-/discli/details/755	6.0	http://echa.europa.eu/information-on-chemicals/cl-inventory-database/-/discli/details/755	4.0	http://echa.europa.eu/information-on-chemicals/cl-inventory-database/-/discli/details/755
24274	1918-16-7	6.0	http://echa.europa.eu/information-on-chemicals/cl-inventory-database/-/discli/details/31529	6.0	http://echa.europa.eu/information-on-chemicals/cl-inventory-database/-/discli/details/31529	4.0	http://echa.europa.eu/information-on-chemicals/cl-inventory-database/-/discli/details/31529
24276	2312-35-8	6.0	http://echa.europa.eu/information-on-chemicals/cl-inventory-database/-/discli/details/32066	3.0	http://echa.europa.eu/information-on-chemicals/cl-inventory-database/-/discli/details/32066	6.0	http://echa.europa.eu/information-on-chemicals/cl-inventory-database/-/discli/details/32066
24280	60207-90-1	6.0	http://echa.europa.eu/information-on-chemicals/cl-inventory-database/-/discli/details/39494	6.0	http://echa.europa.eu/information-on-chemicals/cl-inventory-database/-/discli/details/39494	4.0	http://echa.europa.eu/information-on-chemicals/cl-inventory-database/-/discli/details/39494
24284	107-98-2	6.0	http://echa.europa.eu/information-on-chemicals/cl-inventory-database/-/discli/details/128629	6.0	http://echa.europa.eu/information-on-chemicals/cl-inventory-database/-/discli/details/128629	6.0	http://echa.europa.eu/information-on-chemicals/cl-inventory-database/-/discli/details/128629
24286	75-55-8	1.0	http://echa.europa.eu/information-on-chemicals/cl-inventory-database/-/discli/details/78249	2.0	http://echa.europa.eu/information-on-chemicals/cl-inventory-database/-/discli/details/78249	2.0	http://echa.europa.eu/information-on-chemicals/cl-inventory-database/-/discli/details/78249
24291	13593-03-8	4.0	http://echa.europa.eu/information-on-chemicals/cl-inventory-database/-/discli/details/59591	6.0	http://echa.europa.eu/information-on-chemicals/cl-inventory-database/-/discli/details/59591	3.0	http://echa.europa.eu/information-on-chemicals/cl-inventory-database/-/discli/details/59591
24299	78587-05-0	6.0	http://echa.europa.eu/information-on-chemicals/cl-inventory-database/-/discli/details/92700	6.0	http://echa.europa.eu/information-on-chemicals/cl-inventory-database/-/discli/details/92700	6.0	http://echa.europa.eu/information-on-chemicals/cl-inventory-database/-/discli/details/92700
24311	62-74-8	1.0	http://echa.europa.eu/information-on-chemicals/cl-inventory-database/-/discli/details/28438	2.0	http://echa.europa.eu/information-on-chemicals/cl-inventory-database/-/discli/details/28438	2.0	http://echa.europa.eu/information-on-chemicals/cl-inventory-database/-/discli/details/28438
24315	88671-89-0	6.0	http://echa.europa.eu/information-on-chemicals/cl-inventory-database/-/discli/details/47445	6.0	http://echa.europa.eu/information-on-chemicals/cl-inventory-database/-/discli/details/47445	4.0	http://echa.europa.eu/information-on-chemicals/cl-inventory-database/-/discli/details/47445
24316	34014-18-1	6.0	http://echa.europa.eu/information-on-chemicals/cl-inventory-database/-/discli/details/4102	6.0	http://echa.europa.eu/information-on-chemicals/cl-inventory-database/-/discli/details/4102	4.0	http://echa.europa.eu/information-on-chemicals/cl-inventory-database/-/discli/details/4102
24328	3689-24-5	1.0	http://echa.europa.eu/information-on-chemicals/cl-inventory-database/-/discli/details/90469	6.0	http://echa.europa.eu/information-on-chemicals/cl-inventory-database/-/discli/details/90469	2.0	http://echa.europa.eu/information-on-chemicals/cl-inventory-database/-/discli/details/90469
24337	28249-77-6	6.0	http://echa.europa.eu/information-on-chemicals/cl-inventory-database/-/discli/details/49748	6.0	http://echa.europa.eu/information-on-chemicals/cl-inventory-database/-/discli/details/49748	4.0	http://echa.europa.eu/information-on-chemicals/cl-inventory-database/-/discli/details/49748
24338	23564-05-8	6.0	http://echa.europa.eu/information-on-chemicals/cl-inventory-database/-/discli/details/26172	4.0	http://echa.europa.eu/information-on-chemicals/cl-inventory-database/-/discli/details/26172	6.0	http://echa.europa.eu/information-on-chemicals/cl-inventory-database/-/discli/details/26172
24344	2303-17-5	6.0	http://echa.europa.eu/information-on-chemicals/cl-inventory-database/-/discli/details/127428	6.0	http://echa.europa.eu/information-on-chemicals/cl-inventory-database/-/discli/details/127428	4.0	http://echa.europa.eu/information-on-chemicals/cl-inventory-database/-/discli/details/127428
24345	82097-50-5	6.0	http://echa.europa.eu/information-on-chemicals/cl-inventory-database/-/discli/details/64626	6.0	http://echa.europa.eu/information-on-chemicals/cl-inventory-database/-/discli/details/64626	6.0	http://echa.europa.eu/information-on-chemicals/cl-inventory-database/-/discli/details/64626
24359	95-95-4	6.0	http://echa.europa.eu/information-on-chemicals/cl-inventory-database/-/discli/details/59770	6.0	http://echa.europa.eu/information-on-chemicals/cl-inventory-database/-/discli/details/59770	4.0	http://echa.europa.eu/information-on-chemicals/cl-inventory-database/-/discli/details/59770
24366	121-44-8	4.0	http://echa.europa.eu/information-on-chemicals/cl-inventory-database/-/discli/details/127374	4.0	http://echa.europa.eu/information-on-chemicals/cl-inventory-database/-/discli/details/127374	4.0	http://echa.europa.eu/information-on-chemicals/cl-inventory-database/-/discli/details/127374
24370	540-84-1	6.0	http://echa.europa.eu/information-on-chemicals/cl-inventory-database/-/discli/details/100287	6.0	http://echa.europa.eu/information-on-chemicals/cl-inventory-database/-/discli/details/100287	6.0	http://echa.europa.eu/information-on-chemicals/cl-inventory-database/-/discli/details/100287
24376	1929-77-7	6.0	http://echa.europa.eu/information-on-chemicals/cl-inventory-database/-/discli/details/103083	6.0	http://echa.europa.eu/information-on-chemicals/cl-inventory-database/-/discli/details/103083	4.0	http://echa.europa.eu/information-on-chemicals/cl-inventory-database/-/discli/details/103083
24394	64-19-7	6.0	http://echa.europa.eu/information-on-chemicals/cl-inventory-database/-/discli/details/85625	6.0	http://echa.europa.eu/information-on-chemicals/cl-inventory-database/-/discli/details/85625	6.0	http://echa.europa.eu/information-on-chemicals/cl-inventory-database/-/discli/details/85625
24395	108-24-7	6.0	http://echa.europa.eu/information-on-chemicals/cl-inventory-database/-/discli/details/88932	4.0	http://echa.europa.eu/information-on-chemicals/cl-inventory-database/-/discli/details/88932	4.0	http://echa.europa.eu/information-on-chemicals/cl-inventory-database/-/discli/details/88932
24460	60-09-3	6.0	http://echa.europa.eu/information-on-chemicals/cl-inventory-database/-/discli/details/129843	6.0	http://echa.europa.eu/information-on-chemicals/cl-inventory-database/-/discli/details/129843	6.0	http://echa.europa.eu/information-on-chemicals/cl-inventory-database/-/discli/details/129843
24462	121-47-1	4.0	http://echa.europa.eu/information-on-chemicals/cl-inventory-database/-/discli/details/104409	4.0	http://echa.europa.eu/information-on-chemicals/cl-inventory-database/-/discli/details/104409	4.0	http://echa.europa.eu/information-on-chemicals/cl-inventory-database/-/discli/details/104409
24479	96-91-3	4.0	http://echa.europa.eu/information-on-chemicals/cl-inventory-database/-/discli/details/60880	4.0	http://echa.europa.eu/information-on-chemicals/cl-inventory-database/-/discli/details/60880	4.0	http://echa.europa.eu/information-on-chemicals/cl-inventory-database/-/discli/details/60880
24497	591-27-5	6.0	http://echa.europa.eu/information-on-chemicals/cl-inventory-database/-/discli/details/125451	4.0	http://echa.europa.eu/information-on-chemicals/cl-inventory-database/-/discli/details/125451	4.0	http://echa.europa.eu/information-on-chemicals/cl-inventory-database/-/discli/details/125451
24498	95-55-6	6.0	http://echa.europa.eu/information-on-chemicals/cl-inventory-database/-/discli/details/11167	4.0	http://echa.europa.eu/information-on-chemicals/cl-inventory-database/-/discli/details/11167	4.0	http://echa.europa.eu/information-on-chemicals/cl-inventory-database/-/discli/details/11167
24499	123-30-8	6.0	http://echa.europa.eu/information-on-chemicals/cl-inventory-database/-/discli/details/11968	4.0	http://echa.europa.eu/information-on-chemicals/cl-inventory-database/-/discli/details/11968	4.0	http://echa.europa.eu/information-on-chemicals/cl-inventory-database/-/discli/details/11968
24515	7790-98-9	6.0	http://echa.europa.eu/information-on-chemicals/cl-inventory-database/-/discli/details/89133	6.0	http://echa.europa.eu/information-on-chemicals/cl-inventory-database/-/discli/details/89133	6.0	http://echa.europa.eu/information-on-chemicals/cl-inventory-database/-/discli/details/89133
24521	994-05-8	6.0	http://echa.europa.eu/information-on-chemicals/cl-inventory-database/-/discli/details/67914	6.0	http://echa.europa.eu/information-on-chemicals/cl-inventory-database/-/discli/details/67914	4.0	http://echa.europa.eu/information-on-chemicals/cl-inventory-database/-/discli/details/67914
24522	463-04-7	6.0	http://echa.europa.eu/information-on-chemicals/cl-inventory-database/-/discli/details/101726	4.0	http://echa.europa.eu/information-on-chemicals/cl-inventory-database/-/discli/details/101726	4.0	http://echa.europa.eu/information-on-chemicals/cl-inventory-database/-/discli/details/101726
24532	104-94-9	1.0	http://echa.europa.eu/information-on-chemicals/cl-inventory-database/-/discli/details/30973	2.0	http://echa.europa.eu/information-on-chemicals/cl-inventory-database/-/discli/details/30973	2.0	http://echa.europa.eu/information-on-chemicals/cl-inventory-database/-/discli/details/30973
24553	123-77-3	6.0	http://echa.europa.eu/information-on-chemicals/cl-inventory-database/-/discli/details/52037	6.0	http://echa.europa.eu/information-on-chemicals/cl-inventory-database/-/discli/details/52037	6.0	http://echa.europa.eu/information-on-chemicals/cl-inventory-database/-/discli/details/52037
24555	495-48-7	6.0	http://echa.europa.eu/information-on-chemicals/cl-inventory-database/-/discli/details/57185	4.0	http://echa.europa.eu/information-on-chemicals/cl-inventory-database/-/discli/details/57185	4.0	http://echa.europa.eu/information-on-chemicals/cl-inventory-database/-/discli/details/57185
24559	532-82-1	6.0	http://echa.europa.eu/information-on-chemicals/cl-inventory-database/-/discli/details/24258	6.0	http://echa.europa.eu/information-on-chemicals/cl-inventory-database/-/discli/details/24258	4.0	http://echa.europa.eu/information-on-chemicals/cl-inventory-database/-/discli/details/24258
24589	98-08-8	6.0	http://echa.europa.eu/information-on-chemicals/cl-inventory-database/-/discli/details/82427	6.0	http://echa.europa.eu/information-on-chemicals/cl-inventory-database/-/discli/details/82427	6.0	http://echa.europa.eu/information-on-chemicals/cl-inventory-database/-/discli/details/82427
24591	94-36-0	6.0	http://echa.europa.eu/information-on-chemicals/cl-inventory-database/-/discli/details/30350	6.0	http://echa.europa.eu/information-on-chemicals/cl-inventory-database/-/discli/details/30350	6.0	http://echa.europa.eu/information-on-chemicals/cl-inventory-database/-/discli/details/30350
24621	111-96-6	6.0	http://echa.europa.eu/information-on-chemicals/cl-inventory-database/-/discli/details/133548	6.0	http://echa.europa.eu/information-on-chemicals/cl-inventory-database/-/discli/details/133548	6.0	http://echa.europa.eu/information-on-chemicals/cl-inventory-database/-/discli/details/133548
24624	1675-54-3	6.0	http://echa.europa.eu/information-on-chemicals/cl-inventory-database/-/discli/details/97651	6.0	http://echa.europa.eu/information-on-chemicals/cl-inventory-database/-/discli/details/97651	6.0	http://echa.europa.eu/information-on-chemicals/cl-inventory-database/-/discli/details/97651
24637	108-86-1	6.0	http://echa.europa.eu/information-on-chemicals/cl-inventory-database/-/discli/details/21042	6.0	http://echa.europa.eu/information-on-chemicals/cl-inventory-database/-/discli/details/21042	6.0	http://echa.europa.eu/information-on-chemicals/cl-inventory-database/-/discli/details/21042
24652	52-51-7	4.0	http://echa.europa.eu/information-on-chemicals/cl-inventory-database/-/discli/details/117530	6.0	http://echa.europa.eu/information-on-chemicals/cl-inventory-database/-/discli/details/117530	4.0	http://echa.europa.eu/information-on-chemicals/cl-inventory-database/-/discli/details/117530
24658	100-39-0	6.0	http://echa.europa.eu/information-on-chemicals/cl-inventory-database/-/discli/details/3604	6.0	http://echa.europa.eu/information-on-chemicals/cl-inventory-database/-/discli/details/3604	6.0	http://echa.europa.eu/information-on-chemicals/cl-inventory-database/-/discli/details/3604
24662	357-57-3	6.0	http://echa.europa.eu/information-on-chemicals/cl-inventory-database/-/discli/details/73984	2.0	http://echa.europa.eu/information-on-chemicals/cl-inventory-database/-/discli/details/73984	2.0	http://echa.europa.eu/information-on-chemicals/cl-inventory-database/-/discli/details/73984
24664	110-69-0	3.0	http://echa.europa.eu/information-on-chemicals/cl-inventory-database/-/discli/details/81063	6.0	http://echa.europa.eu/information-on-chemicals/cl-inventory-database/-/discli/details/81063	4.0	http://echa.europa.eu/information-on-chemicals/cl-inventory-database/-/discli/details/81063
24667	2425-79-8	4.0	http://echa.europa.eu/information-on-chemicals/cl-inventory-database/-/discli/details/1594	4.0	http://echa.europa.eu/information-on-chemicals/cl-inventory-database/-/discli/details/1594	6.0	http://echa.europa.eu/information-on-chemicals/cl-inventory-database/-/discli/details/1594
24674	112-56-1	3.0	http://echa.europa.eu/information-on-chemicals/cl-inventory-database/-/discli/details/4326	6.0	http://echa.europa.eu/information-on-chemicals/cl-inventory-database/-/discli/details/4326	3.0	http://echa.europa.eu/information-on-chemicals/cl-inventory-database/-/discli/details/4326
24676	141-32-2	6.0	http://echa.europa.eu/information-on-chemicals/cl-inventory-database/-/discli/details/62184	6.0	http://echa.europa.eu/information-on-chemicals/cl-inventory-database/-/discli/details/62184	6.0	http://echa.europa.eu/information-on-chemicals/cl-inventory-database/-/discli/details/62184
24690	762-75-4	6.0	http://echa.europa.eu/information-on-chemicals/cl-inventory-database/-/discli/details/80343	6.0	http://echa.europa.eu/information-on-chemicals/cl-inventory-database/-/discli/details/80343	6.0	http://echa.europa.eu/information-on-chemicals/cl-inventory-database/-/discli/details/80343
24691	2426-08-6	6.0	http://echa.europa.eu/information-on-chemicals/cl-inventory-database/-/discli/details/2880	4.0	http://echa.europa.eu/information-on-chemicals/cl-inventory-database/-/discli/details/2880	4.0	http://echa.europa.eu/information-on-chemicals/cl-inventory-database/-/discli/details/2880
24696	97-88-1	6.0	http://echa.europa.eu/information-on-chemicals/cl-inventory-database/-/discli/details/10576	6.0	http://echa.europa.eu/information-on-chemicals/cl-inventory-database/-/discli/details/10576	6.0	http://echa.europa.eu/information-on-chemicals/cl-inventory-database/-/discli/details/10576
24710	141-75-3	6.0	http://echa.europa.eu/information-on-chemicals/cl-inventory-database/-/discli/details/41874	6.0	http://echa.europa.eu/information-on-chemicals/cl-inventory-database/-/discli/details/41874	6.0	http://echa.europa.eu/information-on-chemicals/cl-inventory-database/-/discli/details/41874
24715	1306-19-0	6.0	http://echa.europa.eu/information-on-chemicals/cl-inventory-database/-/discli/details/52656	2.0	http://echa.europa.eu/information-on-chemicals/cl-inventory-database/-/discli/details/52656	6.0	http://echa.europa.eu/information-on-chemicals/cl-inventory-database/-/discli/details/52656
24729	10605-21-7	6.0	http://echa.europa.eu/information-on-chemicals/cl-inventory-database/-/discli/details/122327	6.0	http://echa.europa.eu/information-on-chemicals/cl-inventory-database/-/discli/details/122327	6.0	http://echa.europa.eu/information-on-chemicals/cl-inventory-database/-/discli/details/122327
24764	89-98-5	6.0	http://echa.europa.eu/information-on-chemicals/cl-inventory-database/-/discli/details/531	6.0	http://echa.europa.eu/information-on-chemicals/cl-inventory-database/-/discli/details/531	6.0	http://echa.europa.eu/information-on-chemicals/cl-inventory-database/-/discli/details/531
24797	600-25-9	6.0	http://echa.europa.eu/information-on-chemicals/cl-inventory-database/-/discli/details/64114	4.0	http://echa.europa.eu/information-on-chemicals/cl-inventory-database/-/discli/details/64114	4.0	http://echa.europa.eu/information-on-chemicals/cl-inventory-database/-/discli/details/64114
24800	108-43-0	4.0	http://echa.europa.eu/information-on-chemicals/cl-inventory-database/-/discli/details/53317	4.0	http://echa.europa.eu/information-on-chemicals/cl-inventory-database/-/discli/details/53317	4.0	http://echa.europa.eu/information-on-chemicals/cl-inventory-database/-/discli/details/53317
24814	106-43-4	6.0	http://echa.europa.eu/information-on-chemicals/cl-inventory-database/-/discli/details/135344	4.0	http://echa.europa.eu/information-on-chemicals/cl-inventory-database/-/discli/details/135344	6.0	http://echa.europa.eu/information-on-chemicals/cl-inventory-database/-/discli/details/135344
24836	5392-40-5	6.0	http://echa.europa.eu/information-on-chemicals/cl-inventory-database/-/discli/details/88435	6.0	http://echa.europa.eu/information-on-chemicals/cl-inventory-database/-/discli/details/88435	6.0	http://echa.europa.eu/information-on-chemicals/cl-inventory-database/-/discli/details/88435
24845	64-86-8	6.0	http://echa.europa.eu/information-on-chemicals/cl-inventory-database/-/discli/details/98736	6.0	http://echa.europa.eu/information-on-chemicals/cl-inventory-database/-/discli/details/98736	2.0	http://echa.europa.eu/information-on-chemicals/cl-inventory-database/-/discli/details/98736
24862	2210-79-9	6.0	http://echa.europa.eu/information-on-chemicals/cl-inventory-database/-/discli/details/4117	6.0	http://echa.europa.eu/information-on-chemicals/cl-inventory-database/-/discli/details/4117	6.0	http://echa.europa.eu/information-on-chemicals/cl-inventory-database/-/discli/details/4117
24864	4170-30-3	3.0	http://echa.europa.eu/information-on-chemicals/cl-inventory-database/-/discli/details/119054	2.0	http://echa.europa.eu/information-on-chemicals/cl-inventory-database/-/discli/details/119054	3.0	http://echa.europa.eu/information-on-chemicals/cl-inventory-database/-/discli/details/119054
24869	80-15-9	4.0	http://echa.europa.eu/information-on-chemicals/cl-inventory-database/-/discli/details/36089	3.0	http://echa.europa.eu/information-on-chemicals/cl-inventory-database/-/discli/details/36089	4.0	http://echa.europa.eu/information-on-chemicals/cl-inventory-database/-/discli/details/36089
24882	66-81-9	6.0	http://echa.europa.eu/information-on-chemicals/cl-inventory-database/-/discli/details/67007	6.0	http://echa.europa.eu/information-on-chemicals/cl-inventory-database/-/discli/details/67007	2.0	http://echa.europa.eu/information-on-chemicals/cl-inventory-database/-/discli/details/67007
24886	287-92-3	6.0	http://echa.europa.eu/information-on-chemicals/cl-inventory-database/-/discli/details/46019	6.0	http://echa.europa.eu/information-on-chemicals/cl-inventory-database/-/discli/details/46019	6.0	http://echa.europa.eu/information-on-chemicals/cl-inventory-database/-/discli/details/46019
24902	533-74-4	6.0	http://echa.europa.eu/information-on-chemicals/cl-inventory-database/-/discli/details/35952	6.0	http://echa.europa.eu/information-on-chemicals/cl-inventory-database/-/discli/details/35952	4.0	http://echa.europa.eu/information-on-chemicals/cl-inventory-database/-/discli/details/35952
24917	123-42-2	6.0	http://echa.europa.eu/information-on-chemicals/cl-inventory-database/-/discli/details/29250	6.0	http://echa.europa.eu/information-on-chemicals/cl-inventory-database/-/discli/details/29250	6.0	http://echa.europa.eu/information-on-chemicals/cl-inventory-database/-/discli/details/29250
24922	124-09-4	4.0	http://echa.europa.eu/information-on-chemicals/cl-inventory-database/-/discli/details/91371	6.0	http://echa.europa.eu/information-on-chemicals/cl-inventory-database/-/discli/details/91371	4.0	http://echa.europa.eu/information-on-chemicals/cl-inventory-database/-/discli/details/91371
24952	111-92-2	4.0	http://echa.europa.eu/information-on-chemicals/cl-inventory-database/-/discli/details/104995	4.0	http://echa.europa.eu/information-on-chemicals/cl-inventory-database/-/discli/details/104995	4.0	http://echa.europa.eu/information-on-chemicals/cl-inventory-database/-/discli/details/104995
24955	110-05-4	6.0	http://echa.europa.eu/information-on-chemicals/cl-inventory-database/-/discli/details/38835	6.0	http://echa.europa.eu/information-on-chemicals/cl-inventory-database/-/discli/details/38835	6.0	http://echa.europa.eu/information-on-chemicals/cl-inventory-database/-/discli/details/38835
24965	79-36-7	6.0	http://echa.europa.eu/information-on-chemicals/cl-inventory-database/-/discli/details/8377	6.0	http://echa.europa.eu/information-on-chemicals/cl-inventory-database/-/discli/details/8377	6.0	http://echa.europa.eu/information-on-chemicals/cl-inventory-database/-/discli/details/8377
24991	540-59-0	6.0	http://echa.europa.eu/information-on-chemicals/cl-inventory-database/-/discli/details/96762	4.0	http://echa.europa.eu/information-on-chemicals/cl-inventory-database/-/discli/details/96762	6.0	http://echa.europa.eu/information-on-chemicals/cl-inventory-database/-/discli/details/96762
24993	2782-57-2	6.0	http://echa.europa.eu/information-on-chemicals/cl-inventory-database/-/discli/details/102420	6.0	http://echa.europa.eu/information-on-chemicals/cl-inventory-database/-/discli/details/102420	4.0	http://echa.europa.eu/information-on-chemicals/cl-inventory-database/-/discli/details/102420
24994	2893-78-9	6.0	http://echa.europa.eu/information-on-chemicals/cl-inventory-database/-/discli/details/9417	6.0	http://echa.europa.eu/information-on-chemicals/cl-inventory-database/-/discli/details/9417	4.0	http://echa.europa.eu/information-on-chemicals/cl-inventory-database/-/discli/details/9417
25010	96-23-1	4.0	http://echa.europa.eu/information-on-chemicals/cl-inventory-database/-/discli/details/95221	6.0	http://echa.europa.eu/information-on-chemicals/cl-inventory-database/-/discli/details/95221	3.0	http://echa.europa.eu/information-on-chemicals/cl-inventory-database/-/discli/details/95221
25012	78-88-6	4.0	http://echa.europa.eu/information-on-chemicals/cl-inventory-database/-/discli/details/73628	4.0	http://echa.europa.eu/information-on-chemicals/cl-inventory-database/-/discli/details/73628	4.0	http://echa.europa.eu/information-on-chemicals/cl-inventory-database/-/discli/details/73628
25014	98-87-3	6.0	http://echa.europa.eu/information-on-chemicals/cl-inventory-database/-/discli/details/122448	3.0	http://echa.europa.eu/information-on-chemicals/cl-inventory-database/-/discli/details/122448	4.0	http://echa.europa.eu/information-on-chemicals/cl-inventory-database/-/discli/details/122448
25017	80-43-3	6.0	http://echa.europa.eu/information-on-chemicals/cl-inventory-database/-/discli/details/2182	6.0	http://echa.europa.eu/information-on-chemicals/cl-inventory-database/-/discli/details/2182	6.0	http://echa.europa.eu/information-on-chemicals/cl-inventory-database/-/discli/details/2182
25018	101-83-7	6.0	http://echa.europa.eu/information-on-chemicals/cl-inventory-database/-/discli/details/32716	6.0	http://echa.europa.eu/information-on-chemicals/cl-inventory-database/-/discli/details/32716	4.0	http://echa.europa.eu/information-on-chemicals/cl-inventory-database/-/discli/details/32716
25023	77-73-6	6.0	http://echa.europa.eu/information-on-chemicals/cl-inventory-database/-/discli/details/97481	4.0	http://echa.europa.eu/information-on-chemicals/cl-inventory-database/-/discli/details/97481	4.0	http://echa.europa.eu/information-on-chemicals/cl-inventory-database/-/discli/details/97481
25045	4074-88-8	3.0	http://echa.europa.eu/information-on-chemicals/cl-inventory-database/-/discli/details/5319	6.0	http://echa.europa.eu/information-on-chemicals/cl-inventory-database/-/discli/details/5319	6.0	http://echa.europa.eu/information-on-chemicals/cl-inventory-database/-/discli/details/5319
25049	111-77-3	6.0	http://echa.europa.eu/information-on-chemicals/cl-inventory-database/-/discli/details/129946	6.0	http://echa.europa.eu/information-on-chemicals/cl-inventory-database/-/discli/details/129946	6.0	http://echa.europa.eu/information-on-chemicals/cl-inventory-database/-/discli/details/129946
25050	111-40-0	4.0	http://echa.europa.eu/information-on-chemicals/cl-inventory-database/-/discli/details/17946	6.0	http://echa.europa.eu/information-on-chemicals/cl-inventory-database/-/discli/details/17946	4.0	http://echa.europa.eu/information-on-chemicals/cl-inventory-database/-/discli/details/17946
25058	93-05-0	6.0	http://echa.europa.eu/information-on-chemicals/cl-inventory-database/-/discli/details/29651	6.0	http://echa.europa.eu/information-on-chemicals/cl-inventory-database/-/discli/details/29651	3.0	http://echa.europa.eu/information-on-chemicals/cl-inventory-database/-/discli/details/29651
25068	84-75-3	6.0	http://echa.europa.eu/information-on-chemicals/cl-inventory-database/-/discli/details/9696	6.0	http://echa.europa.eu/information-on-chemicals/cl-inventory-database/-/discli/details/9696	6.0	http://echa.europa.eu/information-on-chemicals/cl-inventory-database/-/discli/details/9696
25080	108-83-8	6.0	http://echa.europa.eu/information-on-chemicals/cl-inventory-database/-/discli/details/19874	6.0	http://echa.europa.eu/information-on-chemicals/cl-inventory-database/-/discli/details/19874	6.0	http://echa.europa.eu/information-on-chemicals/cl-inventory-database/-/discli/details/19874
25085	108-18-9	6.0	http://echa.europa.eu/information-on-chemicals/cl-inventory-database/-/discli/details/101321	4.0	http://echa.europa.eu/information-on-chemicals/cl-inventory-database/-/discli/details/101321	4.0	http://echa.europa.eu/information-on-chemicals/cl-inventory-database/-/discli/details/101321
25091	119-90-4	6.0	http://echa.europa.eu/information-on-chemicals/cl-inventory-database/-/discli/details/48011	6.0	http://echa.europa.eu/information-on-chemicals/cl-inventory-database/-/discli/details/48011	4.0	http://echa.europa.eu/information-on-chemicals/cl-inventory-database/-/discli/details/48011
25094	117-82-8	6.0	http://echa.europa.eu/information-on-chemicals/cl-inventory-database/-/discli/details/15512	6.0	http://echa.europa.eu/information-on-chemicals/cl-inventory-database/-/discli/details/15512	6.0	http://echa.europa.eu/information-on-chemicals/cl-inventory-database/-/discli/details/15512
25102	109-55-7	6.0	http://echa.europa.eu/information-on-chemicals/cl-inventory-database/-/discli/details/93938	6.0	http://echa.europa.eu/information-on-chemicals/cl-inventory-database/-/discli/details/93938	4.0	http://echa.europa.eu/information-on-chemicals/cl-inventory-database/-/discli/details/93938
25111	75-83-2	6.0	http://echa.europa.eu/information-on-chemicals/cl-inventory-database/-/discli/details/10912	6.0	http://echa.europa.eu/information-on-chemicals/cl-inventory-database/-/discli/details/10912	6.0	http://echa.europa.eu/information-on-chemicals/cl-inventory-database/-/discli/details/10912
25112	79-29-8	6.0	http://echa.europa.eu/information-on-chemicals/cl-inventory-database/-/discli/details/5793	6.0	http://echa.europa.eu/information-on-chemicals/cl-inventory-database/-/discli/details/5793	6.0	http://echa.europa.eu/information-on-chemicals/cl-inventory-database/-/discli/details/5793
25143	526-75-0	3.0	http://echa.europa.eu/information-on-chemicals/cl-inventory-database/-/discli/details/104428	6.0	http://echa.europa.eu/information-on-chemicals/cl-inventory-database/-/discli/details/104428	3.0	http://echa.europa.eu/information-on-chemicals/cl-inventory-database/-/discli/details/104428
25145	95-87-4	3.0	http://echa.europa.eu/information-on-chemicals/cl-inventory-database/-/discli/details/54120	6.0	http://echa.europa.eu/information-on-chemicals/cl-inventory-database/-/discli/details/54120	3.0	http://echa.europa.eu/information-on-chemicals/cl-inventory-database/-/discli/details/54120
25148	108-68-9	3.0	http://echa.europa.eu/information-on-chemicals/cl-inventory-database/-/discli/details/134577	6.0	http://echa.europa.eu/information-on-chemicals/cl-inventory-database/-/discli/details/134577	3.0	http://echa.europa.eu/information-on-chemicals/cl-inventory-database/-/discli/details/134577
25149	99-98-9	3.0	http://echa.europa.eu/information-on-chemicals/cl-inventory-database/-/discli/details/71286	3.0	http://echa.europa.eu/information-on-chemicals/cl-inventory-database/-/discli/details/71286	3.0	http://echa.europa.eu/information-on-chemicals/cl-inventory-database/-/discli/details/71286
25178	102-06-7	6.0	http://echa.europa.eu/information-on-chemicals/cl-inventory-database/-/discli/details/91360	6.0	http://echa.europa.eu/information-on-chemicals/cl-inventory-database/-/discli/details/91360	4.0	http://echa.europa.eu/information-on-chemicals/cl-inventory-database/-/discli/details/91360
25180	101-68-8	6.0	http://echa.europa.eu/information-on-chemicals/cl-inventory-database/-/discli/details/5150	4.0	http://echa.europa.eu/information-on-chemicals/cl-inventory-database/-/discli/details/5150	6.0	http://echa.europa.eu/information-on-chemicals/cl-inventory-database/-/discli/details/5150
25185	142-84-7	4.0	http://echa.europa.eu/information-on-chemicals/cl-inventory-database/-/discli/details/111359	4.0	http://echa.europa.eu/information-on-chemicals/cl-inventory-database/-/discli/details/111359	4.0	http://echa.europa.eu/information-on-chemicals/cl-inventory-database/-/discli/details/111359
25258	1239-45-8	6.0	http://echa.europa.eu/information-on-chemicals/cl-inventory-database/-/discli/details/50663	2.0	http://echa.europa.eu/information-on-chemicals/cl-inventory-database/-/discli/details/50663	4.0	http://echa.europa.eu/information-on-chemicals/cl-inventory-database/-/discli/details/50663
25271	103-69-5	3.0	http://echa.europa.eu/information-on-chemicals/cl-inventory-database/-/discli/details/103098	3.0	http://echa.europa.eu/information-on-chemicals/cl-inventory-database/-/discli/details/103098	3.0	http://echa.europa.eu/information-on-chemicals/cl-inventory-database/-/discli/details/103098
25279	7085-85-0	6.0	http://echa.europa.eu/information-on-chemicals/cl-inventory-database/-/discli/details/107550	6.0	http://echa.europa.eu/information-on-chemicals/cl-inventory-database/-/discli/details/107550	6.0	http://echa.europa.eu/information-on-chemicals/cl-inventory-database/-/discli/details/107550
25285	629-14-1	6.0	http://echa.europa.eu/information-on-chemicals/cl-inventory-database/-/discli/details/111537	6.0	http://echa.europa.eu/information-on-chemicals/cl-inventory-database/-/discli/details/111537	6.0	http://echa.europa.eu/information-on-chemicals/cl-inventory-database/-/discli/details/111537
25286	110-71-4	6.0	http://echa.europa.eu/information-on-chemicals/cl-inventory-database/-/discli/details/81455	4.0	http://echa.europa.eu/information-on-chemicals/cl-inventory-database/-/discli/details/81455	6.0	http://echa.europa.eu/information-on-chemicals/cl-inventory-database/-/discli/details/81455
25292	94-96-2	6.0	http://echa.europa.eu/information-on-chemicals/cl-inventory-database/-/discli/details/69067	6.0	http://echa.europa.eu/information-on-chemicals/cl-inventory-database/-/discli/details/69067	6.0	http://echa.europa.eu/information-on-chemicals/cl-inventory-database/-/discli/details/69067
25293	149-57-5	6.0	http://echa.europa.eu/information-on-chemicals/cl-inventory-database/-/discli/details/92323	6.0	http://echa.europa.eu/information-on-chemicals/cl-inventory-database/-/discli/details/92323	6.0	http://echa.europa.eu/information-on-chemicals/cl-inventory-database/-/discli/details/92323
25297	103-11-7	6.0	http://echa.europa.eu/information-on-chemicals/cl-inventory-database/-/discli/details/83898	6.0	http://echa.europa.eu/information-on-chemicals/cl-inventory-database/-/discli/details/83898	6.0	http://echa.europa.eu/information-on-chemicals/cl-inventory-database/-/discli/details/83898
25308	97-63-2	6.0	http://echa.europa.eu/information-on-chemicals/cl-inventory-database/-/discli/details/79304	6.0	http://echa.europa.eu/information-on-chemicals/cl-inventory-database/-/discli/details/79304	6.0	http://echa.europa.eu/information-on-chemicals/cl-inventory-database/-/discli/details/79304
25337	75-12-7	6.0	http://echa.europa.eu/information-on-chemicals/cl-inventory-database/-/discli/details/28967	6.0	http://echa.europa.eu/information-on-chemicals/cl-inventory-database/-/discli/details/28967	6.0	http://echa.europa.eu/information-on-chemicals/cl-inventory-database/-/discli/details/28967
25347	98-00-0	4.0	http://echa.europa.eu/information-on-chemicals/cl-inventory-database/-/discli/details/71434	3.0	http://echa.europa.eu/information-on-chemicals/cl-inventory-database/-/discli/details/71434	4.0	http://echa.europa.eu/information-on-chemicals/cl-inventory-database/-/discli/details/71434
25355	111-30-8	6.0	http://echa.europa.eu/information-on-chemicals/cl-inventory-database/-/discli/details/115859	3.0	http://echa.europa.eu/information-on-chemicals/cl-inventory-database/-/discli/details/115859	3.0	http://echa.europa.eu/information-on-chemicals/cl-inventory-database/-/discli/details/115859
25361	106-91-2	4.0	http://echa.europa.eu/information-on-chemicals/cl-inventory-database/-/discli/details/112609	4.0	http://echa.europa.eu/information-on-chemicals/cl-inventory-database/-/discli/details/112609	4.0	http://echa.europa.eu/information-on-chemicals/cl-inventory-database/-/discli/details/112609
25364	107-22-2	6.0	http://echa.europa.eu/information-on-chemicals/cl-inventory-database/-/discli/details/52506	4.0	http://echa.europa.eu/information-on-chemicals/cl-inventory-database/-/discli/details/52506	6.0	http://echa.europa.eu/information-on-chemicals/cl-inventory-database/-/discli/details/52506
25394	4719-04-4	6.0	http://echa.europa.eu/information-on-chemicals/cl-inventory-database/-/discli/details/122039	6.0	http://echa.europa.eu/information-on-chemicals/cl-inventory-database/-/discli/details/122039	4.0	http://echa.europa.eu/information-on-chemicals/cl-inventory-database/-/discli/details/122039
25401	13048-33-4	6.0	http://echa.europa.eu/information-on-chemicals/cl-inventory-database/-/discli/details/107281	6.0	http://echa.europa.eu/information-on-chemicals/cl-inventory-database/-/discli/details/107281	6.0	http://echa.europa.eu/information-on-chemicals/cl-inventory-database/-/discli/details/107281
25423	111-41-1	6.0	http://echa.europa.eu/information-on-chemicals/cl-inventory-database/-/discli/details/19038	6.0	http://echa.europa.eu/information-on-chemicals/cl-inventory-database/-/discli/details/19038	6.0	http://echa.europa.eu/information-on-chemicals/cl-inventory-database/-/discli/details/19038
25424	10039-54-0	4.0	http://echa.europa.eu/information-on-chemicals/cl-inventory-database/-/discli/details/115827	6.0	http://echa.europa.eu/information-on-chemicals/cl-inventory-database/-/discli/details/115827	4.0	http://echa.europa.eu/information-on-chemicals/cl-inventory-database/-/discli/details/115827
25425	5470-11-1	4.0	http://echa.europa.eu/information-on-chemicals/cl-inventory-database/-/discli/details/78573	6.0	http://echa.europa.eu/information-on-chemicals/cl-inventory-database/-/discli/details/78573	4.0	http://echa.europa.eu/information-on-chemicals/cl-inventory-database/-/discli/details/78573
25427	75-86-5	1.0	http://echa.europa.eu/information-on-chemicals/cl-inventory-database/-/discli/details/59619	2.0	http://echa.europa.eu/information-on-chemicals/cl-inventory-database/-/discli/details/59619	2.0	http://echa.europa.eu/information-on-chemicals/cl-inventory-database/-/discli/details/59619
25436	134-31-6	6.0	http://echa.europa.eu/information-on-chemicals/cl-inventory-database/-/discli/details/62192	6.0	http://echa.europa.eu/information-on-chemicals/cl-inventory-database/-/discli/details/62192	4.0	http://echa.europa.eu/information-on-chemicals/cl-inventory-database/-/discli/details/62192
25440	56-18-8	3.0	http://echa.europa.eu/information-on-chemicals/cl-inventory-database/-/discli/details/35187	2.0	http://echa.europa.eu/information-on-chemicals/cl-inventory-database/-/discli/details/35187	4.0	http://echa.europa.eu/information-on-chemicals/cl-inventory-database/-/discli/details/35187
25453	123-92-2	6.0	http://echa.europa.eu/information-on-chemicals/cl-inventory-database/-/discli/details/75719	6.0	http://echa.europa.eu/information-on-chemicals/cl-inventory-database/-/discli/details/75719	6.0	http://echa.europa.eu/information-on-chemicals/cl-inventory-database/-/discli/details/75719
25455	110-46-3	6.0	http://echa.europa.eu/information-on-chemicals/cl-inventory-database/-/discli/details/112184	4.0	http://echa.europa.eu/information-on-chemicals/cl-inventory-database/-/discli/details/112184	4.0	http://echa.europa.eu/information-on-chemicals/cl-inventory-database/-/discli/details/112184
25461	97-86-9	6.0	http://echa.europa.eu/information-on-chemicals/cl-inventory-database/-/discli/details/11371	6.0	http://echa.europa.eu/information-on-chemicals/cl-inventory-database/-/discli/details/11371	6.0	http://echa.europa.eu/information-on-chemicals/cl-inventory-database/-/discli/details/11371
25478	108-21-4	6.0	http://echa.europa.eu/information-on-chemicals/cl-inventory-database/-/discli/details/88229	6.0	http://echa.europa.eu/information-on-chemicals/cl-inventory-database/-/discli/details/88229	6.0	http://echa.europa.eu/information-on-chemicals/cl-inventory-database/-/discli/details/88229
25485	101-72-4	6.0	http://echa.europa.eu/information-on-chemicals/cl-inventory-database/-/discli/details/6698	6.0	http://echa.europa.eu/information-on-chemicals/cl-inventory-database/-/discli/details/6698	4.0	http://echa.europa.eu/information-on-chemicals/cl-inventory-database/-/discli/details/6698
25512	569-64-2	6.0	http://echa.europa.eu/information-on-chemicals/cl-inventory-database/-/discli/details/66706	6.0	http://echa.europa.eu/information-on-chemicals/cl-inventory-database/-/discli/details/66706	4.0	http://echa.europa.eu/information-on-chemicals/cl-inventory-database/-/discli/details/66706
25513	2437-29-8	6.0	http://echa.europa.eu/information-on-chemicals/cl-inventory-database/-/discli/details/101368	6.0	http://echa.europa.eu/information-on-chemicals/cl-inventory-database/-/discli/details/101368	4.0	http://echa.europa.eu/information-on-chemicals/cl-inventory-database/-/discli/details/101368
25542	79-41-4	4.0	http://echa.europa.eu/information-on-chemicals/cl-inventory-database/-/discli/details/115800	6.0	http://echa.europa.eu/information-on-chemicals/cl-inventory-database/-/discli/details/115800	4.0	http://echa.europa.eu/information-on-chemicals/cl-inventory-database/-/discli/details/115800
25557	107-70-0	6.0	http://echa.europa.eu/information-on-chemicals/cl-inventory-database/-/discli/details/7228	4.0	http://echa.europa.eu/information-on-chemicals/cl-inventory-database/-/discli/details/7228	6.0	http://echa.europa.eu/information-on-chemicals/cl-inventory-database/-/discli/details/7228
25565	55-55-0	6.0	http://echa.europa.eu/information-on-chemicals/cl-inventory-database/-/discli/details/76252	6.0	http://echa.europa.eu/information-on-chemicals/cl-inventory-database/-/discli/details/76252	4.0	http://echa.europa.eu/information-on-chemicals/cl-inventory-database/-/discli/details/76252
25591	105-59-9	6.0	http://echa.europa.eu/information-on-chemicals/cl-inventory-database/-/discli/details/136188	6.0	http://echa.europa.eu/information-on-chemicals/cl-inventory-database/-/discli/details/136188	6.0	http://echa.europa.eu/information-on-chemicals/cl-inventory-database/-/discli/details/136188
25599	6317-18-6	6.0	http://echa.europa.eu/information-on-chemicals/cl-inventory-database/-/discli/details/70119	2.0	http://echa.europa.eu/information-on-chemicals/cl-inventory-database/-/discli/details/70119	3.0	http://echa.europa.eu/information-on-chemicals/cl-inventory-database/-/discli/details/70119
25603	109-83-1	4.0	http://echa.europa.eu/information-on-chemicals/cl-inventory-database/-/discli/details/77860	6.0	http://echa.europa.eu/information-on-chemicals/cl-inventory-database/-/discli/details/77860	4.0	http://echa.europa.eu/information-on-chemicals/cl-inventory-database/-/discli/details/77860
25609	107-31-3	6.0	http://echa.europa.eu/information-on-chemicals/cl-inventory-database/-/discli/details/36994	4.0	http://echa.europa.eu/information-on-chemicals/cl-inventory-database/-/discli/details/36994	4.0	http://echa.europa.eu/information-on-chemicals/cl-inventory-database/-/discli/details/36994
25661	98-83-9	6.0	http://echa.europa.eu/information-on-chemicals/cl-inventory-database/-/discli/details/133937	6.0	http://echa.europa.eu/information-on-chemicals/cl-inventory-database/-/discli/details/133937	6.0	http://echa.europa.eu/information-on-chemicals/cl-inventory-database/-/discli/details/133937
25688	110-91-8	4.0	http://echa.europa.eu/information-on-chemicals/cl-inventory-database/-/discli/details/49578	4.0	http://echa.europa.eu/information-on-chemicals/cl-inventory-database/-/discli/details/49578	4.0	http://echa.europa.eu/information-on-chemicals/cl-inventory-database/-/discli/details/49578
25690	81-14-1	6.0	http://echa.europa.eu/information-on-chemicals/cl-inventory-database/-/discli/details/20902	6.0	http://echa.europa.eu/information-on-chemicals/cl-inventory-database/-/discli/details/20902	6.0	http://echa.europa.eu/information-on-chemicals/cl-inventory-database/-/discli/details/20902
25707	17557-23-2	6.0	http://echa.europa.eu/information-on-chemicals/cl-inventory-database/-/discli/details/36441	6.0	http://echa.europa.eu/information-on-chemicals/cl-inventory-database/-/discli/details/36441	6.0	http://echa.europa.eu/information-on-chemicals/cl-inventory-database/-/discli/details/36441
25725	99-09-2	3.0	http://echa.europa.eu/information-on-chemicals/cl-inventory-database/-/discli/details/28199	3.0	http://echa.europa.eu/information-on-chemicals/cl-inventory-database/-/discli/details/28199	3.0	http://echa.europa.eu/information-on-chemicals/cl-inventory-database/-/discli/details/28199
25726	88-74-4	3.0	http://echa.europa.eu/information-on-chemicals/cl-inventory-database/-/discli/details/108137	3.0	http://echa.europa.eu/information-on-chemicals/cl-inventory-database/-/discli/details/108137	3.0	http://echa.europa.eu/information-on-chemicals/cl-inventory-database/-/discli/details/108137
25791	88-72-2	6.0	http://echa.europa.eu/information-on-chemicals/cl-inventory-database/-/discli/details/107199	6.0	http://echa.europa.eu/information-on-chemicals/cl-inventory-database/-/discli/details/107199	4.0	http://echa.europa.eu/information-on-chemicals/cl-inventory-database/-/discli/details/107199
25805	26530-20-1	3.0	http://echa.europa.eu/information-on-chemicals/cl-inventory-database/-/discli/details/46900	3.0	http://echa.europa.eu/information-on-chemicals/cl-inventory-database/-/discli/details/46900	4.0	http://echa.europa.eu/information-on-chemicals/cl-inventory-database/-/discli/details/46900
25816	144-62-7	4.0	http://echa.europa.eu/information-on-chemicals/cl-inventory-database/-/discli/details/39276	6.0	http://echa.europa.eu/information-on-chemicals/cl-inventory-database/-/discli/details/39276	4.0	http://echa.europa.eu/information-on-chemicals/cl-inventory-database/-/discli/details/39276
25842	3524-68-3	6.0	http://echa.europa.eu/information-on-chemicals/cl-inventory-database/-/discli/details/70855	6.0	http://echa.europa.eu/information-on-chemicals/cl-inventory-database/-/discli/details/70855	6.0	http://echa.europa.eu/information-on-chemicals/cl-inventory-database/-/discli/details/70855
25846	109-66-0	6.0	http://echa.europa.eu/information-on-chemicals/cl-inventory-database/-/discli/details/107307	6.0	http://echa.europa.eu/information-on-chemicals/cl-inventory-database/-/discli/details/107307	6.0	http://echa.europa.eu/information-on-chemicals/cl-inventory-database/-/discli/details/107307
25853	79-21-0	4.0	http://echa.europa.eu/information-on-chemicals/cl-inventory-database/-/discli/details/24363	4.0	http://echa.europa.eu/information-on-chemicals/cl-inventory-database/-/discli/details/24363	4.0	http://echa.europa.eu/information-on-chemicals/cl-inventory-database/-/discli/details/24363
25857	66-71-7	6.0	http://echa.europa.eu/information-on-chemicals/cl-inventory-database/-/discli/details/75977	6.0	http://echa.europa.eu/information-on-chemicals/cl-inventory-database/-/discli/details/75977	3.0	http://echa.europa.eu/information-on-chemicals/cl-inventory-database/-/discli/details/75977
25863	94-70-2	3.0	http://echa.europa.eu/information-on-chemicals/cl-inventory-database/-/discli/details/74271	3.0	http://echa.europa.eu/information-on-chemicals/cl-inventory-database/-/discli/details/74271	3.0	http://echa.europa.eu/information-on-chemicals/cl-inventory-database/-/discli/details/74271
25864	156-43-4	4.0	http://echa.europa.eu/information-on-chemicals/cl-inventory-database/-/discli/details/58574	4.0	http://echa.europa.eu/information-on-chemicals/cl-inventory-database/-/discli/details/58574	4.0	http://echa.europa.eu/information-on-chemicals/cl-inventory-database/-/discli/details/58574
25881	95-54-5	4.0	http://echa.europa.eu/information-on-chemicals/cl-inventory-database/-/discli/details/5656	4.0	http://echa.europa.eu/information-on-chemicals/cl-inventory-database/-/discli/details/5656	3.0	http://echa.europa.eu/information-on-chemicals/cl-inventory-database/-/discli/details/5656
25930	83-26-1	6.0	http://echa.europa.eu/information-on-chemicals/cl-inventory-database/-/discli/details/103216	6.0	http://echa.europa.eu/information-on-chemicals/cl-inventory-database/-/discli/details/103216	3.0	http://echa.europa.eu/information-on-chemicals/cl-inventory-database/-/discli/details/103216
25948	7778-50-9	4.0	http://echa.europa.eu/information-on-chemicals/cl-inventory-database/-/discli/details/47897	2.0	http://echa.europa.eu/information-on-chemicals/cl-inventory-database/-/discli/details/47897	3.0	http://echa.europa.eu/information-on-chemicals/cl-inventory-database/-/discli/details/47897
25961	79-09-4	6.0	http://echa.europa.eu/information-on-chemicals/cl-inventory-database/-/discli/details/110786	6.0	http://echa.europa.eu/information-on-chemicals/cl-inventory-database/-/discli/details/110786	6.0	http://echa.europa.eu/information-on-chemicals/cl-inventory-database/-/discli/details/110786
25967	57018-52-7	6.0	http://echa.europa.eu/information-on-chemicals/cl-inventory-database/-/discli/details/128031	6.0	http://echa.europa.eu/information-on-chemicals/cl-inventory-database/-/discli/details/128031	6.0	http://echa.europa.eu/information-on-chemicals/cl-inventory-database/-/discli/details/128031
25969	503-30-0	4.0	http://echa.europa.eu/information-on-chemicals/cl-inventory-database/-/discli/details/60216	4.0	http://echa.europa.eu/information-on-chemicals/cl-inventory-database/-/discli/details/60216	4.0	http://echa.europa.eu/information-on-chemicals/cl-inventory-database/-/discli/details/60216
25983	87-66-1	4.0	http://echa.europa.eu/information-on-chemicals/cl-inventory-database/-/discli/details/79673	4.0	http://echa.europa.eu/information-on-chemicals/cl-inventory-database/-/discli/details/79673	4.0	http://echa.europa.eu/information-on-chemicals/cl-inventory-database/-/discli/details/79673
25991	104-91-6	6.0	http://echa.europa.eu/information-on-chemicals/cl-inventory-database/-/discli/details/20839	6.0	http://echa.europa.eu/information-on-chemicals/cl-inventory-database/-/discli/details/20839	4.0	http://echa.europa.eu/information-on-chemicals/cl-inventory-database/-/discli/details/20839
26025	7775-09-9	6.0	http://echa.europa.eu/information-on-chemicals/cl-inventory-database/-/discli/details/70323	6.0	http://echa.europa.eu/information-on-chemicals/cl-inventory-database/-/discli/details/70323	4.0	http://echa.europa.eu/information-on-chemicals/cl-inventory-database/-/discli/details/70323
26029	4418-26-2	6.0	http://echa.europa.eu/information-on-chemicals/cl-inventory-database/-/discli/details/13501	6.0	http://echa.europa.eu/information-on-chemicals/cl-inventory-database/-/discli/details/13501	4.0	http://echa.europa.eu/information-on-chemicals/cl-inventory-database/-/discli/details/13501
26081	79-94-7	6.0	http://echa.europa.eu/information-on-chemicals/cl-inventory-database/-/discli/details/72824	6.0	http://echa.europa.eu/information-on-chemicals/cl-inventory-database/-/discli/details/72824	6.0	http://echa.europa.eu/information-on-chemicals/cl-inventory-database/-/discli/details/72824
26083	79-27-6	6.0	http://echa.europa.eu/information-on-chemicals/cl-inventory-database/-/discli/details/29458	2.0	http://echa.europa.eu/information-on-chemicals/cl-inventory-database/-/discli/details/29458	6.0	http://echa.europa.eu/information-on-chemicals/cl-inventory-database/-/discli/details/29458
26098	117-18-0	6.0	http://echa.europa.eu/information-on-chemicals/cl-inventory-database/-/discli/details/26013	6.0	http://echa.europa.eu/information-on-chemicals/cl-inventory-database/-/discli/details/26013	4.0	http://echa.europa.eu/information-on-chemicals/cl-inventory-database/-/discli/details/26013
26102	117-08-8	6.0	http://echa.europa.eu/information-on-chemicals/cl-inventory-database/-/discli/details/29719	6.0	http://echa.europa.eu/information-on-chemicals/cl-inventory-database/-/discli/details/29719	6.0	http://echa.europa.eu/information-on-chemicals/cl-inventory-database/-/discli/details/29719
26108	112-57-2	4.0	http://echa.europa.eu/information-on-chemicals/cl-inventory-database/-/discli/details/2261	6.0	http://echa.europa.eu/information-on-chemicals/cl-inventory-database/-/discli/details/2261	4.0	http://echa.europa.eu/information-on-chemicals/cl-inventory-database/-/discli/details/2261
26118	119-64-2	6.0	http://echa.europa.eu/information-on-chemicals/cl-inventory-database/-/discli/details/66324	6.0	http://echa.europa.eu/information-on-chemicals/cl-inventory-database/-/discli/details/66324	6.0	http://echa.europa.eu/information-on-chemicals/cl-inventory-database/-/discli/details/66324
26122	110-18-9	6.0	http://echa.europa.eu/information-on-chemicals/cl-inventory-database/-/discli/details/23991	4.0	http://echa.europa.eu/information-on-chemicals/cl-inventory-database/-/discli/details/23991	4.0	http://echa.europa.eu/information-on-chemicals/cl-inventory-database/-/discli/details/23991
26124	100-22-1	4.0	http://echa.europa.eu/information-on-chemicals/cl-inventory-database/-/discli/details/59020	4.0	http://echa.europa.eu/information-on-chemicals/cl-inventory-database/-/discli/details/59020	4.0	http://echa.europa.eu/information-on-chemicals/cl-inventory-database/-/discli/details/59020
26141	68-11-1	3.0	http://echa.europa.eu/information-on-chemicals/cl-inventory-database/-/discli/details/3480	3.0	http://echa.europa.eu/information-on-chemicals/cl-inventory-database/-/discli/details/3480	3.0	http://echa.europa.eu/information-on-chemicals/cl-inventory-database/-/discli/details/3480
26156	584-84-9	6.0	http://echa.europa.eu/information-on-chemicals/cl-inventory-database/-/discli/details/43530	2.0	http://echa.europa.eu/information-on-chemicals/cl-inventory-database/-/discli/details/43530	6.0	http://echa.europa.eu/information-on-chemicals/cl-inventory-database/-/discli/details/43530
26157	91-08-7	6.0	http://echa.europa.eu/information-on-chemicals/cl-inventory-database/-/discli/details/35640	2.0	http://echa.europa.eu/information-on-chemicals/cl-inventory-database/-/discli/details/35640	6.0	http://echa.europa.eu/information-on-chemicals/cl-inventory-database/-/discli/details/35640
26164	95-53-4	6.0	http://echa.europa.eu/information-on-chemicals/cl-inventory-database/-/discli/details/121282	3.0	http://echa.europa.eu/information-on-chemicals/cl-inventory-database/-/discli/details/121282	3.0	http://echa.europa.eu/information-on-chemicals/cl-inventory-database/-/discli/details/121282
26178	2244-21-5	6.0	http://echa.europa.eu/information-on-chemicals/cl-inventory-database/-/discli/details/23294	6.0	http://echa.europa.eu/information-on-chemicals/cl-inventory-database/-/discli/details/23294	4.0	http://echa.europa.eu/information-on-chemicals/cl-inventory-database/-/discli/details/23294
26224	112-49-2	6.0	http://echa.europa.eu/information-on-chemicals/cl-inventory-database/-/discli/details/55399	6.0	http://echa.europa.eu/information-on-chemicals/cl-inventory-database/-/discli/details/55399	6.0	http://echa.europa.eu/information-on-chemicals/cl-inventory-database/-/discli/details/55399
26228	78-40-0	6.0	http://echa.europa.eu/information-on-chemicals/cl-inventory-database/-/discli/details/772	6.0	http://echa.europa.eu/information-on-chemicals/cl-inventory-database/-/discli/details/772	4.0	http://echa.europa.eu/information-on-chemicals/cl-inventory-database/-/discli/details/772
26235	552-30-7	6.0	http://echa.europa.eu/information-on-chemicals/cl-inventory-database/-/discli/details/37948	6.0	http://echa.europa.eu/information-on-chemicals/cl-inventory-database/-/discli/details/37948	6.0	http://echa.europa.eu/information-on-chemicals/cl-inventory-database/-/discli/details/37948
26238	75-50-3	6.0	http://echa.europa.eu/information-on-chemicals/cl-inventory-database/-/discli/details/81654	4.0	http://echa.europa.eu/information-on-chemicals/cl-inventory-database/-/discli/details/81654	4.0	http://echa.europa.eu/information-on-chemicals/cl-inventory-database/-/discli/details/81654
26252	101-02-0	6.0	http://echa.europa.eu/information-on-chemicals/cl-inventory-database/-/discli/details/40251	6.0	http://echa.europa.eu/information-on-chemicals/cl-inventory-database/-/discli/details/40251	6.0	http://echa.europa.eu/information-on-chemicals/cl-inventory-database/-/discli/details/40251
26261	13674-87-8	6.0	http://echa.europa.eu/information-on-chemicals/cl-inventory-database/-/discli/details/12580	6.0	http://echa.europa.eu/information-on-chemicals/cl-inventory-database/-/discli/details/12580	6.0	http://echa.europa.eu/information-on-chemicals/cl-inventory-database/-/discli/details/12580
26262	2451-62-9	6.0	http://echa.europa.eu/information-on-chemicals/cl-inventory-database/-/discli/details/62871	3.0	http://echa.europa.eu/information-on-chemicals/cl-inventory-database/-/discli/details/62871	3.0	http://echa.europa.eu/information-on-chemicals/cl-inventory-database/-/discli/details/62871
26294	67-97-0	3.0	http://echa.europa.eu/information-on-chemicals/cl-inventory-database/-/discli/details/5882	2.0	http://echa.europa.eu/information-on-chemicals/cl-inventory-database/-/discli/details/5882	3.0	http://echa.europa.eu/information-on-chemicals/cl-inventory-database/-/discli/details/5882
26298	108-38-3	4.0	http://echa.europa.eu/information-on-chemicals/cl-inventory-database/-/discli/details/40127	4.0	http://echa.europa.eu/information-on-chemicals/cl-inventory-database/-/discli/details/40127	6.0	http://echa.europa.eu/information-on-chemicals/cl-inventory-database/-/discli/details/40127
26307	87-62-7	4.0	http://echa.europa.eu/information-on-chemicals/cl-inventory-database/-/discli/details/90282	4.0	http://echa.europa.eu/information-on-chemicals/cl-inventory-database/-/discli/details/90282	4.0	http://echa.europa.eu/information-on-chemicals/cl-inventory-database/-/discli/details/90282
26373	71-48-7	6.0	http://echa.europa.eu/information-on-chemicals/cl-inventory-database/-/discli/details/126330	6.0	http://echa.europa.eu/information-on-chemicals/cl-inventory-database/-/discli/details/126330	6.0	http://echa.europa.eu/information-on-chemicals/cl-inventory-database/-/discli/details/126330
26422	75-75-2	6.0	http://echa.europa.eu/information-on-chemicals/cl-inventory-database/-/discli/details/90729	6.0	http://echa.europa.eu/information-on-chemicals/cl-inventory-database/-/discli/details/90729	6.0	http://echa.europa.eu/information-on-chemicals/cl-inventory-database/-/discli/details/90729
26450	78-10-4	6.0	http://echa.europa.eu/information-on-chemicals/cl-inventory-database/-/discli/details/124396	4.0	http://echa.europa.eu/information-on-chemicals/cl-inventory-database/-/discli/details/124396	6.0	http://echa.europa.eu/information-on-chemicals/cl-inventory-database/-/discli/details/124396
26457	78-67-1	6.0	http://echa.europa.eu/information-on-chemicals/cl-inventory-database/-/discli/details/41687	4.0	http://echa.europa.eu/information-on-chemicals/cl-inventory-database/-/discli/details/41687	4.0	http://echa.europa.eu/information-on-chemicals/cl-inventory-database/-/discli/details/41687
26472	79-04-9	3.0	http://echa.europa.eu/information-on-chemicals/cl-inventory-database/-/discli/details/104539	3.0	http://echa.europa.eu/information-on-chemicals/cl-inventory-database/-/discli/details/104539	3.0	http://echa.europa.eu/information-on-chemicals/cl-inventory-database/-/discli/details/104539
26515	85-42-7	6.0	http://echa.europa.eu/information-on-chemicals/cl-inventory-database/-/discli/details/76267	6.0	http://echa.europa.eu/information-on-chemicals/cl-inventory-database/-/discli/details/76267	6.0	http://echa.europa.eu/information-on-chemicals/cl-inventory-database/-/discli/details/76267
26516	85-43-8	6.0	http://echa.europa.eu/information-on-chemicals/cl-inventory-database/-/discli/details/75750	6.0	http://echa.europa.eu/information-on-chemicals/cl-inventory-database/-/discli/details/75750	6.0	http://echa.europa.eu/information-on-chemicals/cl-inventory-database/-/discli/details/75750
26523	87-90-1	6.0	http://echa.europa.eu/information-on-chemicals/cl-inventory-database/-/discli/details/43517	6.0	http://echa.europa.eu/information-on-chemicals/cl-inventory-database/-/discli/details/43517	4.0	http://echa.europa.eu/information-on-chemicals/cl-inventory-database/-/discli/details/43517
26536	89-32-7	6.0	http://echa.europa.eu/information-on-chemicals/cl-inventory-database/-/discli/details/60449	6.0	http://echa.europa.eu/information-on-chemicals/cl-inventory-database/-/discli/details/60449	6.0	http://echa.europa.eu/information-on-chemicals/cl-inventory-database/-/discli/details/60449
26548	90-72-2	6.0	http://echa.europa.eu/information-on-chemicals/cl-inventory-database/-/discli/details/84455	6.0	http://echa.europa.eu/information-on-chemicals/cl-inventory-database/-/discli/details/84455	4.0	http://echa.europa.eu/information-on-chemicals/cl-inventory-database/-/discli/details/84455
26615	97-90-5	6.0	http://echa.europa.eu/information-on-chemicals/cl-inventory-database/-/discli/details/9525	6.0	http://echa.europa.eu/information-on-chemicals/cl-inventory-database/-/discli/details/9525	6.0	http://echa.europa.eu/information-on-chemicals/cl-inventory-database/-/discli/details/9525
26631	98-88-4	4.0	http://echa.europa.eu/information-on-chemicals/cl-inventory-database/-/discli/details/111778	4.0	http://echa.europa.eu/information-on-chemicals/cl-inventory-database/-/discli/details/111778	4.0	http://echa.europa.eu/information-on-chemicals/cl-inventory-database/-/discli/details/111778
26701	104-15-4	6.0	http://echa.europa.eu/information-on-chemicals/cl-inventory-database/-/discli/details/37266	6.0	http://echa.europa.eu/information-on-chemicals/cl-inventory-database/-/discli/details/37266	6.0	http://echa.europa.eu/information-on-chemicals/cl-inventory-database/-/discli/details/37266
26713	105-16-8	6.0	http://echa.europa.eu/information-on-chemicals/cl-inventory-database/-/discli/details/1926	4.0	http://echa.europa.eu/information-on-chemicals/cl-inventory-database/-/discli/details/1926	6.0	http://echa.europa.eu/information-on-chemicals/cl-inventory-database/-/discli/details/1926
26715	105-39-5	3.0	http://echa.europa.eu/information-on-chemicals/cl-inventory-database/-/discli/details/38710	3.0	http://echa.europa.eu/information-on-chemicals/cl-inventory-database/-/discli/details/38710	3.0	http://echa.europa.eu/information-on-chemicals/cl-inventory-database/-/discli/details/38710
26716	105-45-3	6.0	http://echa.europa.eu/information-on-chemicals/cl-inventory-database/-/discli/details/37096	6.0	http://echa.europa.eu/information-on-chemicals/cl-inventory-database/-/discli/details/37096	6.0	http://echa.europa.eu/information-on-chemicals/cl-inventory-database/-/discli/details/37096
26739	106-75-2	6.0	http://echa.europa.eu/information-on-chemicals/cl-inventory-database/-/discli/details/128557	6.0	http://echa.europa.eu/information-on-chemicals/cl-inventory-database/-/discli/details/128557	4.0	http://echa.europa.eu/information-on-chemicals/cl-inventory-database/-/discli/details/128557
26765	107-39-1	6.0	http://echa.europa.eu/information-on-chemicals/cl-inventory-database/-/discli/details/34303	6.0	http://echa.europa.eu/information-on-chemicals/cl-inventory-database/-/discli/details/34303	6.0	http://echa.europa.eu/information-on-chemicals/cl-inventory-database/-/discli/details/34303
26781	108-11-2	6.0	http://echa.europa.eu/information-on-chemicals/cl-inventory-database/-/discli/details/71458	6.0	http://echa.europa.eu/information-on-chemicals/cl-inventory-database/-/discli/details/71458	6.0	http://echa.europa.eu/information-on-chemicals/cl-inventory-database/-/discli/details/71458
26789	108-32-7	6.0	http://echa.europa.eu/information-on-chemicals/cl-inventory-database/-/discli/details/41547	6.0	http://echa.europa.eu/information-on-chemicals/cl-inventory-database/-/discli/details/41547	6.0	http://echa.europa.eu/information-on-chemicals/cl-inventory-database/-/discli/details/41547
26792	108-44-1	3.0	http://echa.europa.eu/information-on-chemicals/cl-inventory-database/-/discli/details/59015	3.0	http://echa.europa.eu/information-on-chemicals/cl-inventory-database/-/discli/details/59015	3.0	http://echa.europa.eu/information-on-chemicals/cl-inventory-database/-/discli/details/59015
26796	108-65-6	6.0	http://echa.europa.eu/information-on-chemicals/cl-inventory-database/-/discli/details/128608	6.0	http://echa.europa.eu/information-on-chemicals/cl-inventory-database/-/discli/details/128608	6.0	http://echa.europa.eu/information-on-chemicals/cl-inventory-database/-/discli/details/128608
26797	108-67-8	6.0	http://echa.europa.eu/information-on-chemicals/cl-inventory-database/-/discli/details/129265	6.0	http://echa.europa.eu/information-on-chemicals/cl-inventory-database/-/discli/details/129265	6.0	http://echa.europa.eu/information-on-chemicals/cl-inventory-database/-/discli/details/129265
26799	108-77-0	6.0	http://echa.europa.eu/information-on-chemicals/cl-inventory-database/-/discli/details/113877	2.0	http://echa.europa.eu/information-on-chemicals/cl-inventory-database/-/discli/details/113877	4.0	http://echa.europa.eu/information-on-chemicals/cl-inventory-database/-/discli/details/113877
26837	110-19-0	6.0	http://echa.europa.eu/information-on-chemicals/cl-inventory-database/-/discli/details/24499	6.0	http://echa.europa.eu/information-on-chemicals/cl-inventory-database/-/discli/details/24499	6.0	http://echa.europa.eu/information-on-chemicals/cl-inventory-database/-/discli/details/24499
26878	111-48-8	6.0	http://echa.europa.eu/information-on-chemicals/cl-inventory-database/-/discli/details/16117	6.0	http://echa.europa.eu/information-on-chemicals/cl-inventory-database/-/discli/details/16117	6.0	http://echa.europa.eu/information-on-chemicals/cl-inventory-database/-/discli/details/16117
26882	111-65-9	6.0	http://echa.europa.eu/information-on-chemicals/cl-inventory-database/-/discli/details/44350	6.0	http://echa.europa.eu/information-on-chemicals/cl-inventory-database/-/discli/details/44350	6.0	http://echa.europa.eu/information-on-chemicals/cl-inventory-database/-/discli/details/44350
26904	112-07-2	4.0	http://echa.europa.eu/information-on-chemicals/cl-inventory-database/-/discli/details/123451	4.0	http://echa.europa.eu/information-on-chemicals/cl-inventory-database/-/discli/details/123451	6.0	http://echa.europa.eu/information-on-chemicals/cl-inventory-database/-/discli/details/123451
26908	112-25-4	4.0	http://echa.europa.eu/information-on-chemicals/cl-inventory-database/-/discli/details/91670	6.0	http://echa.europa.eu/information-on-chemicals/cl-inventory-database/-/discli/details/91670	4.0	http://echa.europa.eu/information-on-chemicals/cl-inventory-database/-/discli/details/91670
26921	112-59-4	4.0	http://echa.europa.eu/information-on-chemicals/cl-inventory-database/-/discli/details/1271	6.0	http://echa.europa.eu/information-on-chemicals/cl-inventory-database/-/discli/details/1271	6.0	http://echa.europa.eu/information-on-chemicals/cl-inventory-database/-/discli/details/1271
26933	112-90-3	6.0	http://echa.europa.eu/information-on-chemicals/cl-inventory-database/-/discli/details/74921	6.0	http://echa.europa.eu/information-on-chemicals/cl-inventory-database/-/discli/details/74921	4.0	http://echa.europa.eu/information-on-chemicals/cl-inventory-database/-/discli/details/74921
26941	115-27-5	6.0	http://echa.europa.eu/information-on-chemicals/cl-inventory-database/-/discli/details/131440	6.0	http://echa.europa.eu/information-on-chemicals/cl-inventory-database/-/discli/details/131440	6.0	http://echa.europa.eu/information-on-chemicals/cl-inventory-database/-/discli/details/131440
26955	118-48-9	6.0	http://echa.europa.eu/information-on-chemicals/cl-inventory-database/-/discli/details/96351	6.0	http://echa.europa.eu/information-on-chemicals/cl-inventory-database/-/discli/details/96351	6.0	http://echa.europa.eu/information-on-chemicals/cl-inventory-database/-/discli/details/96351
27007	123-62-6	6.0	http://echa.europa.eu/information-on-chemicals/cl-inventory-database/-/discli/details/43833	6.0	http://echa.europa.eu/information-on-chemicals/cl-inventory-database/-/discli/details/43833	6.0	http://echa.europa.eu/information-on-chemicals/cl-inventory-database/-/discli/details/43833
27032	124-68-5	6.0	http://echa.europa.eu/information-on-chemicals/cl-inventory-database/-/discli/details/114206	6.0	http://echa.europa.eu/information-on-chemicals/cl-inventory-database/-/discli/details/114206	6.0	http://echa.europa.eu/information-on-chemicals/cl-inventory-database/-/discli/details/114206
27037	126-33-0	6.0	http://echa.europa.eu/information-on-chemicals/cl-inventory-database/-/discli/details/132788	6.0	http://echa.europa.eu/information-on-chemicals/cl-inventory-database/-/discli/details/132788	4.0	http://echa.europa.eu/information-on-chemicals/cl-inventory-database/-/discli/details/132788
27048	127-68-4	6.0	http://echa.europa.eu/information-on-chemicals/cl-inventory-database/-/discli/details/64936	6.0	http://echa.europa.eu/information-on-chemicals/cl-inventory-database/-/discli/details/64936	6.0	http://echa.europa.eu/information-on-chemicals/cl-inventory-database/-/discli/details/64936
27061	135-19-3	6.0	http://echa.europa.eu/information-on-chemicals/cl-inventory-database/-/discli/details/131686	4.0	http://echa.europa.eu/information-on-chemicals/cl-inventory-database/-/discli/details/131686	4.0	http://echa.europa.eu/information-on-chemicals/cl-inventory-database/-/discli/details/131686
27084	140-93-2	6.0	http://echa.europa.eu/information-on-chemicals/cl-inventory-database/-/discli/details/116406	6.0	http://echa.europa.eu/information-on-chemicals/cl-inventory-database/-/discli/details/116406	4.0	http://echa.europa.eu/information-on-chemicals/cl-inventory-database/-/discli/details/116406
27103	142-90-5	6.0	http://echa.europa.eu/information-on-chemicals/cl-inventory-database/-/discli/details/133297	6.0	http://echa.europa.eu/information-on-chemicals/cl-inventory-database/-/discli/details/133297	6.0	http://echa.europa.eu/information-on-chemicals/cl-inventory-database/-/discli/details/133297
27131	288-88-0	6.0	http://echa.europa.eu/information-on-chemicals/cl-inventory-database/-/discli/details/86777	6.0	http://echa.europa.eu/information-on-chemicals/cl-inventory-database/-/discli/details/86777	4.0	http://echa.europa.eu/information-on-chemicals/cl-inventory-database/-/discli/details/86777
27158	501-53-1	6.0	http://echa.europa.eu/information-on-chemicals/cl-inventory-database/-/discli/details/124350	6.0	http://echa.europa.eu/information-on-chemicals/cl-inventory-database/-/discli/details/124350	6.0	http://echa.europa.eu/information-on-chemicals/cl-inventory-database/-/discli/details/124350
27178	534-15-6	6.0	http://echa.europa.eu/information-on-chemicals/cl-inventory-database/-/discli/details/92615	6.0	http://echa.europa.eu/information-on-chemicals/cl-inventory-database/-/discli/details/92615	6.0	http://echa.europa.eu/information-on-chemicals/cl-inventory-database/-/discli/details/92615
27186	541-41-3	6.0	http://echa.europa.eu/information-on-chemicals/cl-inventory-database/-/discli/details/131519	2.0	http://echa.europa.eu/information-on-chemicals/cl-inventory-database/-/discli/details/131519	4.0	http://echa.europa.eu/information-on-chemicals/cl-inventory-database/-/discli/details/131519
27197	547-64-8	6.0	http://echa.europa.eu/information-on-chemicals/cl-inventory-database/-/discli/details/18453	6.0	http://echa.europa.eu/information-on-chemicals/cl-inventory-database/-/discli/details/18453	6.0	http://echa.europa.eu/information-on-chemicals/cl-inventory-database/-/discli/details/18453
27201	554-12-1	6.0	http://echa.europa.eu/information-on-chemicals/cl-inventory-database/-/discli/details/104484	4.0	http://echa.europa.eu/information-on-chemicals/cl-inventory-database/-/discli/details/104484	6.0	http://echa.europa.eu/information-on-chemicals/cl-inventory-database/-/discli/details/104484
27204	556-61-6	6.0	http://echa.europa.eu/information-on-chemicals/cl-inventory-database/-/discli/details/124492	3.0	http://echa.europa.eu/information-on-chemicals/cl-inventory-database/-/discli/details/124492	3.0	http://echa.europa.eu/information-on-chemicals/cl-inventory-database/-/discli/details/124492
27205	556-67-2	6.0	http://echa.europa.eu/information-on-chemicals/cl-inventory-database/-/discli/details/121828	6.0	http://echa.europa.eu/information-on-chemicals/cl-inventory-database/-/discli/details/121828	6.0	http://echa.europa.eu/information-on-chemicals/cl-inventory-database/-/discli/details/121828
27218	579-66-8	6.0	http://echa.europa.eu/information-on-chemicals/cl-inventory-database/-/discli/details/125146	6.0	http://echa.europa.eu/information-on-chemicals/cl-inventory-database/-/discli/details/125146	4.0	http://echa.europa.eu/information-on-chemicals/cl-inventory-database/-/discli/details/125146
27223	590-01-2	6.0	http://echa.europa.eu/information-on-chemicals/cl-inventory-database/-/discli/details/124543	6.0	http://echa.europa.eu/information-on-chemicals/cl-inventory-database/-/discli/details/124543	6.0	http://echa.europa.eu/information-on-chemicals/cl-inventory-database/-/discli/details/124543
27236	602-01-7	3.0	http://echa.europa.eu/information-on-chemicals/cl-inventory-database/-/discli/details/60658	3.0	http://echa.europa.eu/information-on-chemicals/cl-inventory-database/-/discli/details/60658	3.0	http://echa.europa.eu/information-on-chemicals/cl-inventory-database/-/discli/details/60658
27240	610-39-9	3.0	http://echa.europa.eu/information-on-chemicals/cl-inventory-database/-/discli/details/63769	3.0	http://echa.europa.eu/information-on-chemicals/cl-inventory-database/-/discli/details/63769	3.0	http://echa.europa.eu/information-on-chemicals/cl-inventory-database/-/discli/details/63769
27254	624-41-9	6.0	http://echa.europa.eu/information-on-chemicals/cl-inventory-database/-/discli/details/80365	6.0	http://echa.europa.eu/information-on-chemicals/cl-inventory-database/-/discli/details/80365	6.0	http://echa.europa.eu/information-on-chemicals/cl-inventory-database/-/discli/details/80365
27258	625-55-8	6.0	http://echa.europa.eu/information-on-chemicals/cl-inventory-database/-/discli/details/48504	6.0	http://echa.europa.eu/information-on-chemicals/cl-inventory-database/-/discli/details/48504	6.0	http://echa.europa.eu/information-on-chemicals/cl-inventory-database/-/discli/details/48504
27263	628-63-7	6.0	http://echa.europa.eu/information-on-chemicals/cl-inventory-database/-/discli/details/9431	6.0	http://echa.europa.eu/information-on-chemicals/cl-inventory-database/-/discli/details/9431	6.0	http://echa.europa.eu/information-on-chemicals/cl-inventory-database/-/discli/details/9431
27284	646-06-0	6.0	http://echa.europa.eu/information-on-chemicals/cl-inventory-database/-/discli/details/84108	6.0	http://echa.europa.eu/information-on-chemicals/cl-inventory-database/-/discli/details/84108	6.0	http://echa.europa.eu/information-on-chemicals/cl-inventory-database/-/discli/details/84108
27292	683-18-1	4.0	http://echa.europa.eu/information-on-chemicals/cl-inventory-database/-/discli/details/14220	2.0	http://echa.europa.eu/information-on-chemicals/cl-inventory-database/-/discli/details/14220	3.0	http://echa.europa.eu/information-on-chemicals/cl-inventory-database/-/discli/details/14220
27304	753-73-1	3.0	http://echa.europa.eu/information-on-chemicals/cl-inventory-database/-/discli/details/34421	2.0	http://echa.europa.eu/information-on-chemicals/cl-inventory-database/-/discli/details/34421	3.0	http://echa.europa.eu/information-on-chemicals/cl-inventory-database/-/discli/details/34421
27310	764-41-0	3.0	http://echa.europa.eu/information-on-chemicals/cl-inventory-database/-/discli/details/36382	2.0	http://echa.europa.eu/information-on-chemicals/cl-inventory-database/-/discli/details/36382	3.0	http://echa.europa.eu/information-on-chemicals/cl-inventory-database/-/discli/details/36382
27319	823-40-5	4.0	http://echa.europa.eu/information-on-chemicals/cl-inventory-database/-/discli/details/417	6.0	http://echa.europa.eu/information-on-chemicals/cl-inventory-database/-/discli/details/417	4.0	http://echa.europa.eu/information-on-chemicals/cl-inventory-database/-/discli/details/417
27333	919-30-2	6.0	http://echa.europa.eu/information-on-chemicals/cl-inventory-database/-/discli/details/42701	6.0	http://echa.europa.eu/information-on-chemicals/cl-inventory-database/-/discli/details/42701	4.0	http://echa.europa.eu/information-on-chemicals/cl-inventory-database/-/discli/details/42701
27346	993-16-8	6.0	http://echa.europa.eu/information-on-chemicals/cl-inventory-database/-/discli/details/53328	6.0	http://echa.europa.eu/information-on-chemicals/cl-inventory-database/-/discli/details/53328	6.0	http://echa.europa.eu/information-on-chemicals/cl-inventory-database/-/discli/details/53328
27500	2807-30-9	4.0	http://echa.europa.eu/information-on-chemicals/cl-inventory-database/-/discli/details/131221	6.0	http://echa.europa.eu/information-on-chemicals/cl-inventory-database/-/discli/details/131221	6.0	http://echa.europa.eu/information-on-chemicals/cl-inventory-database/-/discli/details/131221
27503	2855-13-2	4.0	http://echa.europa.eu/information-on-chemicals/cl-inventory-database/-/discli/details/115215	6.0	http://echa.europa.eu/information-on-chemicals/cl-inventory-database/-/discli/details/115215	4.0	http://echa.europa.eu/information-on-chemicals/cl-inventory-database/-/discli/details/115215
27504	2867-47-2	4.0	http://echa.europa.eu/information-on-chemicals/cl-inventory-database/-/discli/details/26702	6.0	http://echa.europa.eu/information-on-chemicals/cl-inventory-database/-/discli/details/26702	4.0	http://echa.europa.eu/information-on-chemicals/cl-inventory-database/-/discli/details/26702
27527	3194-55-6	6.0	http://echa.europa.eu/information-on-chemicals/cl-inventory-database/-/discli/details/70555	6.0	http://echa.europa.eu/information-on-chemicals/cl-inventory-database/-/discli/details/70555	6.0	http://echa.europa.eu/information-on-chemicals/cl-inventory-database/-/discli/details/70555
27534	3327-22-8	6.0	http://echa.europa.eu/information-on-chemicals/cl-inventory-database/-/discli/details/91372	6.0	http://echa.europa.eu/information-on-chemicals/cl-inventory-database/-/discli/details/91372	6.0	http://echa.europa.eu/information-on-chemicals/cl-inventory-database/-/discli/details/91372
27550	3926-62-3	6.0	http://echa.europa.eu/information-on-chemicals/cl-inventory-database/-/discli/details/122634	6.0	http://echa.europa.eu/information-on-chemicals/cl-inventory-database/-/discli/details/122634	3.0	http://echa.europa.eu/information-on-chemicals/cl-inventory-database/-/discli/details/122634
27558	4083-64-1	6.0	http://echa.europa.eu/information-on-chemicals/cl-inventory-database/-/discli/details/11596	6.0	http://echa.europa.eu/information-on-chemicals/cl-inventory-database/-/discli/details/11596	6.0	http://echa.europa.eu/information-on-chemicals/cl-inventory-database/-/discli/details/11596
27588	5124-30-1	6.0	http://echa.europa.eu/information-on-chemicals/cl-inventory-database/-/discli/details/86042	3.0	http://echa.europa.eu/information-on-chemicals/cl-inventory-database/-/discli/details/86042	6.0	http://echa.europa.eu/information-on-chemicals/cl-inventory-database/-/discli/details/86042
27589	5131-66-8	6.0	http://echa.europa.eu/information-on-chemicals/cl-inventory-database/-/discli/details/71603	6.0	http://echa.europa.eu/information-on-chemicals/cl-inventory-database/-/discli/details/71603	6.0	http://echa.europa.eu/information-on-chemicals/cl-inventory-database/-/discli/details/71603
27593	5216-25-1	4.0	http://echa.europa.eu/information-on-chemicals/cl-inventory-database/-/discli/details/100850	6.0	http://echa.europa.eu/information-on-chemicals/cl-inventory-database/-/discli/details/100850	4.0	http://echa.europa.eu/information-on-chemicals/cl-inventory-database/-/discli/details/100850
27773	15625-89-5	6.0	http://echa.europa.eu/information-on-chemicals/cl-inventory-database/-/discli/details/13663	6.0	http://echa.europa.eu/information-on-chemicals/cl-inventory-database/-/discli/details/13663	6.0	http://echa.europa.eu/information-on-chemicals/cl-inventory-database/-/discli/details/13663
28015	42978-66-5	6.0	http://echa.europa.eu/information-on-chemicals/cl-inventory-database/-/discli/details/114740	6.0	http://echa.europa.eu/information-on-chemicals/cl-inventory-database/-/discli/details/114740	6.0	http://echa.europa.eu/information-on-chemicals/cl-inventory-database/-/discli/details/114740
28038	55406-53-6	6.0	http://echa.europa.eu/information-on-chemicals/cl-inventory-database/-/discli/details/128691	3.0	http://echa.europa.eu/information-on-chemicals/cl-inventory-database/-/discli/details/128691	4.0	http://echa.europa.eu/information-on-chemicals/cl-inventory-database/-/discli/details/128691
29127	97-64-3	6.0	http://echa.europa.eu/information-on-chemicals/cl-inventory-database/-/discli/details/78819	6.0	http://echa.europa.eu/information-on-chemicals/cl-inventory-database/-/discli/details/78819	6.0	http://echa.europa.eu/information-on-chemicals/cl-inventory-database/-/discli/details/78819
29128	97-99-4	6.0	http://echa.europa.eu/information-on-chemicals/cl-inventory-database/-/discli/details/72170	6.0	http://echa.europa.eu/information-on-chemicals/cl-inventory-database/-/discli/details/72170	6.0	http://echa.europa.eu/information-on-chemicals/cl-inventory-database/-/discli/details/72170
29143	107-83-5	6.0	http://echa.europa.eu/information-on-chemicals/cl-inventory-database/-/discli/details/114864	6.0	http://echa.europa.eu/information-on-chemicals/cl-inventory-database/-/discli/details/114864	6.0	http://echa.europa.eu/information-on-chemicals/cl-inventory-database/-/discli/details/114864
29153	120-51-4	6.0	http://echa.europa.eu/information-on-chemicals/cl-inventory-database/-/discli/details/51139	6.0	http://echa.europa.eu/information-on-chemicals/cl-inventory-database/-/discli/details/51139	4.0	http://echa.europa.eu/information-on-chemicals/cl-inventory-database/-/discli/details/51139
29154	120-92-3	6.0	http://echa.europa.eu/information-on-chemicals/cl-inventory-database/-/discli/details/48239	6.0	http://echa.europa.eu/information-on-chemicals/cl-inventory-database/-/discli/details/48239	6.0	http://echa.europa.eu/information-on-chemicals/cl-inventory-database/-/discli/details/48239
29167	137-42-8	6.0	http://echa.europa.eu/information-on-chemicals/cl-inventory-database/-/discli/details/136146	6.0	http://echa.europa.eu/information-on-chemicals/cl-inventory-database/-/discli/details/136146	4.0	http://echa.europa.eu/information-on-chemicals/cl-inventory-database/-/discli/details/136146
29170	141-79-7	4.0	http://echa.europa.eu/information-on-chemicals/cl-inventory-database/-/discli/details/96893	4.0	http://echa.europa.eu/information-on-chemicals/cl-inventory-database/-/discli/details/96893	4.0	http://echa.europa.eu/information-on-chemicals/cl-inventory-database/-/discli/details/96893
29192	616-38-6	6.0	http://echa.europa.eu/information-on-chemicals/cl-inventory-database/-/discli/details/43933	6.0	http://echa.europa.eu/information-on-chemicals/cl-inventory-database/-/discli/details/43933	6.0	http://echa.europa.eu/information-on-chemicals/cl-inventory-database/-/discli/details/43933
29221	1702-17-6	6.0	http://echa.europa.eu/information-on-chemicals/cl-inventory-database/-/discli/details/43085	6.0	http://echa.europa.eu/information-on-chemicals/cl-inventory-database/-/discli/details/43085	6.0	http://echa.europa.eu/information-on-chemicals/cl-inventory-database/-/discli/details/43085
29225	1939-36-2	6.0	http://echa.europa.eu/information-on-chemicals/cl-inventory-database/-/discli/details/59633	6.0	http://echa.europa.eu/information-on-chemicals/cl-inventory-database/-/discli/details/59633	4.0	http://echa.europa.eu/information-on-chemicals/cl-inventory-database/-/discli/details/59633
29233	2421-28-5	6.0	http://echa.europa.eu/information-on-chemicals/cl-inventory-database/-/discli/details/109705	6.0	http://echa.europa.eu/information-on-chemicals/cl-inventory-database/-/discli/details/109705	6.0	http://echa.europa.eu/information-on-chemicals/cl-inventory-database/-/discli/details/109705
29249	3030-47-5	3.0	http://echa.europa.eu/information-on-chemicals/cl-inventory-database/-/discli/details/132360	6.0	http://echa.europa.eu/information-on-chemicals/cl-inventory-database/-/discli/details/132360	4.0	http://echa.europa.eu/information-on-chemicals/cl-inventory-database/-/discli/details/132360
29282	6807-17-6	6.0	http://echa.europa.eu/information-on-chemicals/cl-inventory-database/-/discli/details/95336	6.0	http://echa.europa.eu/information-on-chemicals/cl-inventory-database/-/discli/details/95336	6.0	http://echa.europa.eu/information-on-chemicals/cl-inventory-database/-/discli/details/95336
29359	37143-54-7	6.0	http://echa.europa.eu/information-on-chemicals/cl-inventory-database/-/discli/details/60443	6.0	http://echa.europa.eu/information-on-chemicals/cl-inventory-database/-/discli/details/60443	4.0	http://echa.europa.eu/information-on-chemicals/cl-inventory-database/-/discli/details/60443
29612	138-86-3	6.0	http://echa.europa.eu/information-on-chemicals/cl-inventory-database/-/discli/details/79785	6.0	http://echa.europa.eu/information-on-chemicals/cl-inventory-database/-/discli/details/79785	6.0	http://echa.europa.eu/information-on-chemicals/cl-inventory-database/-/discli/details/79785
29629	923-26-2	6.0	http://echa.europa.eu/information-on-chemicals/cl-inventory-database/-/discli/details/24007	6.0	http://echa.europa.eu/information-on-chemicals/cl-inventory-database/-/discli/details/24007	6.0	http://echa.europa.eu/information-on-chemicals/cl-inventory-database/-/discli/details/24007
29652	1663-39-4	4.0	http://echa.europa.eu/information-on-chemicals/cl-inventory-database/-/discli/details/58492	4.0	http://echa.europa.eu/information-on-chemicals/cl-inventory-database/-/discli/details/58492	4.0	http://echa.europa.eu/information-on-chemicals/cl-inventory-database/-/discli/details/58492
29662	3542-36-7	6.0	http://echa.europa.eu/information-on-chemicals/cl-inventory-database/-/discli/details/66503	3.0	http://echa.europa.eu/information-on-chemicals/cl-inventory-database/-/discli/details/66503	6.0	http://echa.europa.eu/information-on-chemicals/cl-inventory-database/-/discli/details/66503
29670	6864-37-5	3.0	http://echa.europa.eu/information-on-chemicals/cl-inventory-database/-/discli/details/23990	3.0	http://echa.europa.eu/information-on-chemicals/cl-inventory-database/-/discli/details/23990	4.0	http://echa.europa.eu/information-on-chemicals/cl-inventory-database/-/discli/details/23990
29679	7646-78-8	6.0	http://echa.europa.eu/information-on-chemicals/cl-inventory-database/-/discli/details/118962	6.0	http://echa.europa.eu/information-on-chemicals/cl-inventory-database/-/discli/details/118962	6.0	http://echa.europa.eu/information-on-chemicals/cl-inventory-database/-/discli/details/118962
29683	7664-93-9	6.0	http://echa.europa.eu/information-on-chemicals/cl-inventory-database/-/discli/details/9111	6.0	http://echa.europa.eu/information-on-chemicals/cl-inventory-database/-/discli/details/9111	6.0	http://echa.europa.eu/information-on-chemicals/cl-inventory-database/-/discli/details/9111
29688	7720-78-7	6.0	http://echa.europa.eu/information-on-chemicals/cl-inventory-database/-/discli/details/14241	6.0	http://echa.europa.eu/information-on-chemicals/cl-inventory-database/-/discli/details/14241	4.0	http://echa.europa.eu/information-on-chemicals/cl-inventory-database/-/discli/details/14241
29690	7727-21-1	6.0	http://echa.europa.eu/information-on-chemicals/cl-inventory-database/-/discli/details/88987	6.0	http://echa.europa.eu/information-on-chemicals/cl-inventory-database/-/discli/details/88987	4.0	http://echa.europa.eu/information-on-chemicals/cl-inventory-database/-/discli/details/88987
29691	7727-54-0	6.0	http://echa.europa.eu/information-on-chemicals/cl-inventory-database/-/discli/details/91227	6.0	http://echa.europa.eu/information-on-chemicals/cl-inventory-database/-/discli/details/91227	4.0	http://echa.europa.eu/information-on-chemicals/cl-inventory-database/-/discli/details/91227
29707	7791-25-5	6.0	http://echa.europa.eu/information-on-chemicals/cl-inventory-database/-/discli/details/45416	6.0	http://echa.europa.eu/information-on-chemicals/cl-inventory-database/-/discli/details/45416	6.0	http://echa.europa.eu/information-on-chemicals/cl-inventory-database/-/discli/details/45416
29710	10025-87-3	6.0	http://echa.europa.eu/information-on-chemicals/cl-inventory-database/-/discli/details/94437	2.0	http://echa.europa.eu/information-on-chemicals/cl-inventory-database/-/discli/details/94437	4.0	http://echa.europa.eu/information-on-chemicals/cl-inventory-database/-/discli/details/94437
29739	16872-11-0	6.0	http://echa.europa.eu/information-on-chemicals/cl-inventory-database/-/discli/details/77903	6.0	http://echa.europa.eu/information-on-chemicals/cl-inventory-database/-/discli/details/77903	6.0	http://echa.europa.eu/information-on-chemicals/cl-inventory-database/-/discli/details/77903
29761	51580-86-0	6.0	http://echa.europa.eu/information-on-chemicals/cl-inventory-database/-/discli/details/	6.0	http://echa.europa.eu/information-on-chemicals/cl-inventory-database/-/discli/details/	4.0	http://echa.europa.eu/information-on-chemicals/cl-inventory-database/-/discli/details/
29762	54574-82-2	6.0	http://echa.europa.eu/information-on-chemicals/cl-inventory-database/-/discli/details/85377	6.0	http://echa.europa.eu/information-on-chemicals/cl-inventory-database/-/discli/details/85377	6.0	http://echa.europa.eu/information-on-chemicals/cl-inventory-database/-/discli/details/85377
29879	65277-42-1	6.0	http://echa.europa.eu/information-on-chemicals/cl-inventory-database/-/discli/details/34735	6.0	http://echa.europa.eu/information-on-chemicals/cl-inventory-database/-/discli/details/34735	3.0	http://echa.europa.eu/information-on-chemicals/cl-inventory-database/-/discli/details/34735
29910	563-58-6	6.0	http://echa.europa.eu/information-on-chemicals/cl-inventory-database/-/discli/details/49565	6.0	http://echa.europa.eu/information-on-chemicals/cl-inventory-database/-/discli/details/49565	3.0	http://echa.europa.eu/information-on-chemicals/cl-inventory-database/-/discli/details/49565
30189	90-41-5	6.0	http://echa.europa.eu/information-on-chemicals/cl-inventory-database/-/discli/details/82285	6.0	http://echa.europa.eu/information-on-chemicals/cl-inventory-database/-/discli/details/82285	4.0	http://echa.europa.eu/information-on-chemicals/cl-inventory-database/-/discli/details/82285
30197	75-26-3	6.0	http://echa.europa.eu/information-on-chemicals/cl-inventory-database/-/discli/details/51729	6.0	http://echa.europa.eu/information-on-chemicals/cl-inventory-database/-/discli/details/51729	6.0	http://echa.europa.eu/information-on-chemicals/cl-inventory-database/-/discli/details/51729
30319	132-32-1	6.0	http://echa.europa.eu/information-on-chemicals/cl-inventory-database/-/discli/details/121630	6.0	http://echa.europa.eu/information-on-chemicals/cl-inventory-database/-/discli/details/121630	6.0	http://echa.europa.eu/information-on-chemicals/cl-inventory-database/-/discli/details/121630
30607	105-57-7	6.0	http://echa.europa.eu/information-on-chemicals/cl-inventory-database/-/discli/details/135183	6.0	http://echa.europa.eu/information-on-chemicals/cl-inventory-database/-/discli/details/135183	6.0	http://echa.europa.eu/information-on-chemicals/cl-inventory-database/-/discli/details/135183
31131	131-18-0	6.0	http://echa.europa.eu/information-on-chemicals/cl-inventory-database/-/discli/details/68860	6.0	http://echa.europa.eu/information-on-chemicals/cl-inventory-database/-/discli/details/68860	6.0	http://echa.europa.eu/information-on-chemicals/cl-inventory-database/-/discli/details/68860
31210	108-16-7	6.0	http://echa.europa.eu/information-on-chemicals/cl-inventory-database/-/discli/details/100097	6.0	http://echa.europa.eu/information-on-chemicals/cl-inventory-database/-/discli/details/100097	4.0	http://echa.europa.eu/information-on-chemicals/cl-inventory-database/-/discli/details/100097
31444	22398-80-7	6.0	http://echa.europa.eu/information-on-chemicals/cl-inventory-database/-/discli/details/117665	6.0	http://echa.europa.eu/information-on-chemicals/cl-inventory-database/-/discli/details/117665	6.0	http://echa.europa.eu/information-on-chemicals/cl-inventory-database/-/discli/details/117665
31531	129-73-7	6.0	http://echa.europa.eu/information-on-chemicals/cl-inventory-database/-/discli/details/6865	6.0	http://echa.europa.eu/information-on-chemicals/cl-inventory-database/-/discli/details/6865	6.0	http://echa.europa.eu/information-on-chemicals/cl-inventory-database/-/discli/details/6865
31591	625-45-6	6.0	http://echa.europa.eu/information-on-chemicals/cl-inventory-database/-/discli/details/129118	6.0	http://echa.europa.eu/information-on-chemicals/cl-inventory-database/-/discli/details/129118	4.0	http://echa.europa.eu/information-on-chemicals/cl-inventory-database/-/discli/details/129118
31864	1763-23-1	6.0	http://echa.europa.eu/information-on-chemicals/cl-inventory-database/-/discli/details/82756	4.0	http://echa.europa.eu/information-on-chemicals/cl-inventory-database/-/discli/details/82756	4.0	http://echa.europa.eu/information-on-chemicals/cl-inventory-database/-/discli/details/82756
31865	335-67-1	6.0	http://echa.europa.eu/information-on-chemicals/cl-inventory-database/-/discli/details/67229	4.0	http://echa.europa.eu/information-on-chemicals/cl-inventory-database/-/discli/details/67229	4.0	http://echa.europa.eu/information-on-chemicals/cl-inventory-database/-/discli/details/67229
32077	10102-18-8	6.0	http://echa.europa.eu/information-on-chemicals/cl-inventory-database/-/discli/details/75339	3.0	http://echa.europa.eu/information-on-chemicals/cl-inventory-database/-/discli/details/75339	2.0	http://echa.europa.eu/information-on-chemicals/cl-inventory-database/-/discli/details/75339
32113	107534-96-3	6.0	http://echa.europa.eu/information-on-chemicals/cl-inventory-database/-/discli/details/995	6.0	http://echa.europa.eu/information-on-chemicals/cl-inventory-database/-/discli/details/995	4.0	http://echa.europa.eu/information-on-chemicals/cl-inventory-database/-/discli/details/995
32192	78-30-8	6.0	http://echa.europa.eu/information-on-chemicals/cl-inventory-database/-/discli/details/17760	6.0	http://echa.europa.eu/information-on-chemicals/cl-inventory-database/-/discli/details/17760	6.0	http://echa.europa.eu/information-on-chemicals/cl-inventory-database/-/discli/details/17760
32305	10061-01-5	3.0	http://echa.europa.eu/information-on-chemicals/cl-inventory-database/-/discli/details/111985	4.0	http://echa.europa.eu/information-on-chemicals/cl-inventory-database/-/discli/details/111985	3.0	http://echa.europa.eu/information-on-chemicals/cl-inventory-database/-/discli/details/111985
32316	88-04-0	6.0	http://echa.europa.eu/information-on-chemicals/cl-inventory-database/-/discli/details/25860	6.0	http://echa.europa.eu/information-on-chemicals/cl-inventory-database/-/discli/details/25860	4.0	http://echa.europa.eu/information-on-chemicals/cl-inventory-database/-/discli/details/25860
32327	22781-23-3	4.0	http://echa.europa.eu/information-on-chemicals/cl-inventory-database/-/discli/details/34797	3.0	http://echa.europa.eu/information-on-chemicals/cl-inventory-database/-/discli/details/34797	3.0	http://echa.europa.eu/information-on-chemicals/cl-inventory-database/-/discli/details/34797
32329	741-58-2	6.0	http://echa.europa.eu/information-on-chemicals/cl-inventory-database/-/discli/details/3868	6.0	http://echa.europa.eu/information-on-chemicals/cl-inventory-database/-/discli/details/3868	4.0	http://echa.europa.eu/information-on-chemicals/cl-inventory-database/-/discli/details/3868
32342	2439-01-2	4.0	http://echa.europa.eu/information-on-chemicals/cl-inventory-database/-/discli/details/44285	4.0	http://echa.europa.eu/information-on-chemicals/cl-inventory-database/-/discli/details/44285	4.0	http://echa.europa.eu/information-on-chemicals/cl-inventory-database/-/discli/details/44285
32348	3691-35-8	1.0	http://echa.europa.eu/information-on-chemicals/cl-inventory-database/-/discli/details/23375	3.0	http://echa.europa.eu/information-on-chemicals/cl-inventory-database/-/discli/details/23375	2.0	http://echa.europa.eu/information-on-chemicals/cl-inventory-database/-/discli/details/23375
32352	5598-13-0	6.0	http://echa.europa.eu/information-on-chemicals/cl-inventory-database/-/discli/details/86012	6.0	http://echa.europa.eu/information-on-chemicals/cl-inventory-database/-/discli/details/86012	6.0	http://echa.europa.eu/information-on-chemicals/cl-inventory-database/-/discli/details/86012
32354	105512-06-9	6.0	http://echa.europa.eu/information-on-chemicals/cl-inventory-database/-/discli/details/129768	6.0	http://echa.europa.eu/information-on-chemicals/cl-inventory-database/-/discli/details/129768	4.0	http://echa.europa.eu/information-on-chemicals/cl-inventory-database/-/discli/details/129768
32358	57966-95-7	6.0	http://echa.europa.eu/information-on-chemicals/cl-inventory-database/-/discli/details/129979	6.0	http://echa.europa.eu/information-on-chemicals/cl-inventory-database/-/discli/details/129979	4.0	http://echa.europa.eu/information-on-chemicals/cl-inventory-database/-/discli/details/129979
32359	121552-61-2	6.0	http://echa.europa.eu/information-on-chemicals/cl-inventory-database/-/discli/details/89151	6.0	http://echa.europa.eu/information-on-chemicals/cl-inventory-database/-/discli/details/89151	6.0	http://echa.europa.eu/information-on-chemicals/cl-inventory-database/-/discli/details/89151
32365	1194-65-6	4.0	http://echa.europa.eu/information-on-chemicals/cl-inventory-database/-/discli/details/98538	6.0	http://echa.europa.eu/information-on-chemicals/cl-inventory-database/-/discli/details/98538	6.0	http://echa.europa.eu/information-on-chemicals/cl-inventory-database/-/discli/details/98538
32378	82-66-6	6.0	http://echa.europa.eu/information-on-chemicals/cl-inventory-database/-/discli/details/81877	6.0	http://echa.europa.eu/information-on-chemicals/cl-inventory-database/-/discli/details/81877	2.0	http://echa.europa.eu/information-on-chemicals/cl-inventory-database/-/discli/details/81877
32390	60168-88-9	6.0	http://echa.europa.eu/information-on-chemicals/cl-inventory-database/-/discli/details/123687	6.0	http://echa.europa.eu/information-on-chemicals/cl-inventory-database/-/discli/details/123687	6.0	http://echa.europa.eu/information-on-chemicals/cl-inventory-database/-/discli/details/123687
32392	66441-23-4	6.0	http://echa.europa.eu/information-on-chemicals/cl-inventory-database/-/discli/details/99141	6.0	http://echa.europa.eu/information-on-chemicals/cl-inventory-database/-/discli/details/99141	6.0	http://echa.europa.eu/information-on-chemicals/cl-inventory-database/-/discli/details/99141
32393	72490-01-8	6.0	http://echa.europa.eu/information-on-chemicals/cl-inventory-database/-/discli/details/82741	6.0	http://echa.europa.eu/information-on-chemicals/cl-inventory-database/-/discli/details/82741	6.0	http://echa.europa.eu/information-on-chemicals/cl-inventory-database/-/discli/details/82741
32405	23422-53-9	6.0	http://echa.europa.eu/information-on-chemicals/cl-inventory-database/-/discli/details/123181	2.0	http://echa.europa.eu/information-on-chemicals/cl-inventory-database/-/discli/details/123181	2.0	http://echa.europa.eu/information-on-chemicals/cl-inventory-database/-/discli/details/123181
32417	25311-71-1	3.0	http://echa.europa.eu/information-on-chemicals/cl-inventory-database/-/discli/details/8002	6.0	http://echa.europa.eu/information-on-chemicals/cl-inventory-database/-/discli/details/8002	3.0	http://echa.europa.eu/information-on-chemicals/cl-inventory-database/-/discli/details/8002
32421	29457-72-5	6.0	http://echa.europa.eu/information-on-chemicals/cl-inventory-database/-/discli/details/98937	4.0	http://echa.europa.eu/information-on-chemicals/cl-inventory-database/-/discli/details/98937	4.0	http://echa.europa.eu/information-on-chemicals/cl-inventory-database/-/discli/details/98937
32424	104206-82-8	6.0	http://echa.europa.eu/information-on-chemicals/cl-inventory-database/-/discli/details/26466	6.0	http://echa.europa.eu/information-on-chemicals/cl-inventory-database/-/discli/details/26466	6.0	http://echa.europa.eu/information-on-chemicals/cl-inventory-database/-/discli/details/26466
32431	87392-12-9	6.0	http://echa.europa.eu/information-on-chemicals/cl-inventory-database/-/discli/details/134462	6.0	http://echa.europa.eu/information-on-chemicals/cl-inventory-database/-/discli/details/134462	6.0	http://echa.europa.eu/information-on-chemicals/cl-inventory-database/-/discli/details/134462
32442	138261-41-3	6.0	http://echa.europa.eu/information-on-chemicals/cl-inventory-database/-/discli/details/22870	6.0	http://echa.europa.eu/information-on-chemicals/cl-inventory-database/-/discli/details/22870	4.0	http://echa.europa.eu/information-on-chemicals/cl-inventory-database/-/discli/details/22870
32459	298-02-2	1.0	http://echa.europa.eu/information-on-chemicals/cl-inventory-database/-/discli/details/119540	6.0	http://echa.europa.eu/information-on-chemicals/cl-inventory-database/-/discli/details/119540	2.0	http://echa.europa.eu/information-on-chemicals/cl-inventory-database/-/discli/details/119540
32464	41198-08-7	4.0	http://echa.europa.eu/information-on-chemicals/cl-inventory-database/-/discli/details/97811	4.0	http://echa.europa.eu/information-on-chemicals/cl-inventory-database/-/discli/details/97811	4.0	http://echa.europa.eu/information-on-chemicals/cl-inventory-database/-/discli/details/97811
32470	31218-83-4	6.0	http://echa.europa.eu/information-on-chemicals/cl-inventory-database/-/discli/details/131681	6.0	http://echa.europa.eu/information-on-chemicals/cl-inventory-database/-/discli/details/131681	3.0	http://echa.europa.eu/information-on-chemicals/cl-inventory-database/-/discli/details/131681
32498	3380-34-5	6.0	http://echa.europa.eu/information-on-chemicals/cl-inventory-database/-/discli/details/55509	6.0	http://echa.europa.eu/information-on-chemicals/cl-inventory-database/-/discli/details/55509	6.0	http://echa.europa.eu/information-on-chemicals/cl-inventory-database/-/discli/details/55509
32516	3547-33-9	6.0	http://echa.europa.eu/information-on-chemicals/cl-inventory-database/-/discli/details/18197	6.0	http://echa.europa.eu/information-on-chemicals/cl-inventory-database/-/discli/details/18197	6.0	http://echa.europa.eu/information-on-chemicals/cl-inventory-database/-/discli/details/18197
32519	135158-54-2	6.0	http://echa.europa.eu/information-on-chemicals/cl-inventory-database/-/discli/details/80259	6.0	http://echa.europa.eu/information-on-chemicals/cl-inventory-database/-/discli/details/80259	6.0	http://echa.europa.eu/information-on-chemicals/cl-inventory-database/-/discli/details/80259
32520	131860-33-8	6.0	http://echa.europa.eu/information-on-chemicals/cl-inventory-database/-/discli/details/107858	3.0	http://echa.europa.eu/information-on-chemicals/cl-inventory-database/-/discli/details/107858	6.0	http://echa.europa.eu/information-on-chemicals/cl-inventory-database/-/discli/details/107858
32523	2634-33-5	6.0	http://echa.europa.eu/information-on-chemicals/cl-inventory-database/-/discli/details/53588	6.0	http://echa.europa.eu/information-on-chemicals/cl-inventory-database/-/discli/details/53588	4.0	http://echa.europa.eu/information-on-chemicals/cl-inventory-database/-/discli/details/53588
32532	128639-02-1	6.0	http://echa.europa.eu/information-on-chemicals/cl-inventory-database/-/discli/details/22761	6.0	http://echa.europa.eu/information-on-chemicals/cl-inventory-database/-/discli/details/22761	6.0	http://echa.europa.eu/information-on-chemicals/cl-inventory-database/-/discli/details/22761
32533	122453-73-0	6.0	http://echa.europa.eu/information-on-chemicals/cl-inventory-database/-/discli/details/49727	3.0	http://echa.europa.eu/information-on-chemicals/cl-inventory-database/-/discli/details/49727	4.0	http://echa.europa.eu/information-on-chemicals/cl-inventory-database/-/discli/details/49727
32537	7173-51-5	6.0	http://echa.europa.eu/information-on-chemicals/cl-inventory-database/-/discli/details/134913	6.0	http://echa.europa.eu/information-on-chemicals/cl-inventory-database/-/discli/details/134913	4.0	http://echa.europa.eu/information-on-chemicals/cl-inventory-database/-/discli/details/134913
32547	2593-15-9	4.0	http://echa.europa.eu/information-on-chemicals/cl-inventory-database/-/discli/details/85631	3.0	http://echa.europa.eu/information-on-chemicals/cl-inventory-database/-/discli/details/85631	4.0	http://echa.europa.eu/information-on-chemicals/cl-inventory-database/-/discli/details/85631
32548	114369-43-6	6.0	http://echa.europa.eu/information-on-chemicals/cl-inventory-database/-/discli/details/63498	6.0	http://echa.europa.eu/information-on-chemicals/cl-inventory-database/-/discli/details/63498	6.0	http://echa.europa.eu/information-on-chemicals/cl-inventory-database/-/discli/details/63498
32549	126833-17-8	6.0	http://echa.europa.eu/information-on-chemicals/cl-inventory-database/-/discli/details/84862	6.0	http://echa.europa.eu/information-on-chemicals/cl-inventory-database/-/discli/details/84862	6.0	http://echa.europa.eu/information-on-chemicals/cl-inventory-database/-/discli/details/84862
32551	79622-59-6	6.0	http://echa.europa.eu/information-on-chemicals/cl-inventory-database/-/discli/details/38425	4.0	http://echa.europa.eu/information-on-chemicals/cl-inventory-database/-/discli/details/38425	6.0	http://echa.europa.eu/information-on-chemicals/cl-inventory-database/-/discli/details/38425
32552	142459-58-3	6.0	http://echa.europa.eu/information-on-chemicals/cl-inventory-database/-/discli/details/107101	6.0	http://echa.europa.eu/information-on-chemicals/cl-inventory-database/-/discli/details/107101	4.0	http://echa.europa.eu/information-on-chemicals/cl-inventory-database/-/discli/details/107101
32553	62924-70-3	6.0	http://echa.europa.eu/information-on-chemicals/cl-inventory-database/-/discli/details/70530	6.0	http://echa.europa.eu/information-on-chemicals/cl-inventory-database/-/discli/details/70530	6.0	http://echa.europa.eu/information-on-chemicals/cl-inventory-database/-/discli/details/70530
32555	103361-09-7	6.0	http://echa.europa.eu/information-on-chemicals/cl-inventory-database/-/discli/details/33531	6.0	http://echa.europa.eu/information-on-chemicals/cl-inventory-database/-/discli/details/33531	6.0	http://echa.europa.eu/information-on-chemicals/cl-inventory-database/-/discli/details/33531
32558	143390-89-0	6.0	http://echa.europa.eu/information-on-chemicals/cl-inventory-database/-/discli/details/16533	6.0	http://echa.europa.eu/information-on-chemicals/cl-inventory-database/-/discli/details/16533	6.0	http://echa.europa.eu/information-on-chemicals/cl-inventory-database/-/discli/details/16533
32559	91465-08-6	4.0	http://echa.europa.eu/information-on-chemicals/cl-inventory-database/-/discli/details/91812	2.0	http://echa.europa.eu/information-on-chemicals/cl-inventory-database/-/discli/details/91812	3.0	http://echa.europa.eu/information-on-chemicals/cl-inventory-database/-/discli/details/91812
32569	23103-98-2	6.0	http://echa.europa.eu/information-on-chemicals/cl-inventory-database/-/discli/details/89061	6.0	http://echa.europa.eu/information-on-chemicals/cl-inventory-database/-/discli/details/89061	3.0	http://echa.europa.eu/information-on-chemicals/cl-inventory-database/-/discli/details/89061
32572	23031-36-9	6.0	http://echa.europa.eu/information-on-chemicals/cl-inventory-database/-/discli/details/50861	3.0	http://echa.europa.eu/information-on-chemicals/cl-inventory-database/-/discli/details/50861	4.0	http://echa.europa.eu/information-on-chemicals/cl-inventory-database/-/discli/details/50861
32573	96489-71-3	6.0	http://echa.europa.eu/information-on-chemicals/cl-inventory-database/-/discli/details/61924	3.0	http://echa.europa.eu/information-on-chemicals/cl-inventory-database/-/discli/details/61924	3.0	http://echa.europa.eu/information-on-chemicals/cl-inventory-database/-/discli/details/61924
32580	141517-21-7	6.0	http://echa.europa.eu/information-on-chemicals/cl-inventory-database/-/discli/details/67485	6.0	http://echa.europa.eu/information-on-chemicals/cl-inventory-database/-/discli/details/67485	6.0	http://echa.europa.eu/information-on-chemicals/cl-inventory-database/-/discli/details/67485
32581	156052-68-5	6.0	http://echa.europa.eu/information-on-chemicals/cl-inventory-database/-/discli/details/28831	6.0	http://echa.europa.eu/information-on-chemicals/cl-inventory-database/-/discli/details/28831	6.0	http://echa.europa.eu/information-on-chemicals/cl-inventory-database/-/discli/details/28831
32600	113136-77-9	6.0	http://echa.europa.eu/information-on-chemicals/cl-inventory-database/-/discli/details/46537	6.0	http://echa.europa.eu/information-on-chemicals/cl-inventory-database/-/discli/details/46537	4.0	http://echa.europa.eu/information-on-chemicals/cl-inventory-database/-/discli/details/46537
32601	94361-06-5	6.0	http://echa.europa.eu/information-on-chemicals/cl-inventory-database/-/discli/details/119736	6.0	http://echa.europa.eu/information-on-chemicals/cl-inventory-database/-/discli/details/119736	4.0	http://echa.europa.eu/information-on-chemicals/cl-inventory-database/-/discli/details/119736
32605	51338-27-3	6.0	http://echa.europa.eu/information-on-chemicals/cl-inventory-database/-/discli/details/85782	6.0	http://echa.europa.eu/information-on-chemicals/cl-inventory-database/-/discli/details/85782	4.0	http://echa.europa.eu/information-on-chemicals/cl-inventory-database/-/discli/details/85782
32610	80844-07-1	6.0	http://echa.europa.eu/information-on-chemicals/cl-inventory-database/-/discli/details/74008	6.0	http://echa.europa.eu/information-on-chemicals/cl-inventory-database/-/discli/details/74008	6.0	http://echa.europa.eu/information-on-chemicals/cl-inventory-database/-/discli/details/74008
32611	13194-48-4	1.0	http://echa.europa.eu/information-on-chemicals/cl-inventory-database/-/discli/details/118594	2.0	http://echa.europa.eu/information-on-chemicals/cl-inventory-database/-/discli/details/118594	3.0	http://echa.europa.eu/information-on-chemicals/cl-inventory-database/-/discli/details/118594
32613	122-14-5	6.0	http://echa.europa.eu/information-on-chemicals/cl-inventory-database/-/discli/details/109266	6.0	http://echa.europa.eu/information-on-chemicals/cl-inventory-database/-/discli/details/109266	4.0	http://echa.europa.eu/information-on-chemicals/cl-inventory-database/-/discli/details/109266
32619	112226-61-6	6.0	http://echa.europa.eu/information-on-chemicals/cl-inventory-database/-/discli/details/92710	6.0	http://echa.europa.eu/information-on-chemicals/cl-inventory-database/-/discli/details/92710	6.0	http://echa.europa.eu/information-on-chemicals/cl-inventory-database/-/discli/details/92710
32622	10004-44-1	6.0	http://echa.europa.eu/information-on-chemicals/cl-inventory-database/-/discli/details/18757	6.0	http://echa.europa.eu/information-on-chemicals/cl-inventory-database/-/discli/details/18757	4.0	http://echa.europa.eu/information-on-chemicals/cl-inventory-database/-/discli/details/18757
32626	2032-65-7	6.0	http://echa.europa.eu/information-on-chemicals/cl-inventory-database/-/discli/details/119333	6.0	http://echa.europa.eu/information-on-chemicals/cl-inventory-database/-/discli/details/119333	3.0	http://echa.europa.eu/information-on-chemicals/cl-inventory-database/-/discli/details/119333
32637	123312-89-0	6.0	http://echa.europa.eu/information-on-chemicals/cl-inventory-database/-/discli/details/73456	6.0	http://echa.europa.eu/information-on-chemicals/cl-inventory-database/-/discli/details/73456	6.0	http://echa.europa.eu/information-on-chemicals/cl-inventory-database/-/discli/details/73456
32639	55512-33-9	6.0	http://echa.europa.eu/information-on-chemicals/cl-inventory-database/-/discli/details/78130	6.0	http://echa.europa.eu/information-on-chemicals/cl-inventory-database/-/discli/details/78130	6.0	http://echa.europa.eu/information-on-chemicals/cl-inventory-database/-/discli/details/78130
32640	95737-68-1	6.0	http://echa.europa.eu/information-on-chemicals/cl-inventory-database/-/discli/details/53747	6.0	http://echa.europa.eu/information-on-chemicals/cl-inventory-database/-/discli/details/53747	6.0	http://echa.europa.eu/information-on-chemicals/cl-inventory-database/-/discli/details/53747
32641	84087-01-4	6.0	http://echa.europa.eu/information-on-chemicals/cl-inventory-database/-/discli/details/15142	6.0	http://echa.europa.eu/information-on-chemicals/cl-inventory-database/-/discli/details/15142	6.0	http://echa.europa.eu/information-on-chemicals/cl-inventory-database/-/discli/details/15142
32647	21564-17-0	6.0	http://echa.europa.eu/information-on-chemicals/cl-inventory-database/-/discli/details/53225	2.0	http://echa.europa.eu/information-on-chemicals/cl-inventory-database/-/discli/details/53225	4.0	http://echa.europa.eu/information-on-chemicals/cl-inventory-database/-/discli/details/53225
32655	131983-72-7	6.0	http://echa.europa.eu/information-on-chemicals/cl-inventory-database/-/discli/details/99014	6.0	http://echa.europa.eu/information-on-chemicals/cl-inventory-database/-/discli/details/99014	6.0	http://echa.europa.eu/information-on-chemicals/cl-inventory-database/-/discli/details/99014
32667	66230-04-4	6.0	http://echa.europa.eu/information-on-chemicals/cl-inventory-database/-/discli/details/62515	3.0	http://echa.europa.eu/information-on-chemicals/cl-inventory-database/-/discli/details/62515	3.0	http://echa.europa.eu/information-on-chemicals/cl-inventory-database/-/discli/details/62515
32670	16484-77-8	6.0	http://echa.europa.eu/information-on-chemicals/cl-inventory-database/-/discli/details/110314	6.0	http://echa.europa.eu/information-on-chemicals/cl-inventory-database/-/discli/details/110314	4.0	http://echa.europa.eu/information-on-chemicals/cl-inventory-database/-/discli/details/110314
32671	70630-17-0	6.0	http://echa.europa.eu/information-on-chemicals/cl-inventory-database/-/discli/details/52594	6.0	http://echa.europa.eu/information-on-chemicals/cl-inventory-database/-/discli/details/52594	4.0	http://echa.europa.eu/information-on-chemicals/cl-inventory-database/-/discli/details/52594
32683	7786-34-7	1.0	http://echa.europa.eu/information-on-chemicals/cl-inventory-database/-/discli/details/90934	6.0	http://echa.europa.eu/information-on-chemicals/cl-inventory-database/-/discli/details/90934	2.0	http://echa.europa.eu/information-on-chemicals/cl-inventory-database/-/discli/details/90934
32690	173584-44-6	6.0	http://echa.europa.eu/information-on-chemicals/cl-inventory-database/-/discli/details/9753	4.0	http://echa.europa.eu/information-on-chemicals/cl-inventory-database/-/discli/details/9753	3.0	http://echa.europa.eu/information-on-chemicals/cl-inventory-database/-/discli/details/9753
33511	7789-21-1	6.0	http://echa.europa.eu/information-on-chemicals/cl-inventory-database/-/discli/details/81441	4.0	http://echa.europa.eu/information-on-chemicals/cl-inventory-database/-/discli/details/81441	6.0	http://echa.europa.eu/information-on-chemicals/cl-inventory-database/-/discli/details/81441
33896	10026-13-8	6.0	http://echa.europa.eu/information-on-chemicals/cl-inventory-database/-/discli/details/72745	2.0	http://echa.europa.eu/information-on-chemicals/cl-inventory-database/-/discli/details/72745	4.0	http://echa.europa.eu/information-on-chemicals/cl-inventory-database/-/discli/details/72745
33983	7681-38-1	6.0	http://echa.europa.eu/information-on-chemicals/cl-inventory-database/-/discli/details/88729	6.0	http://echa.europa.eu/information-on-chemicals/cl-inventory-database/-/discli/details/88729	6.0	http://echa.europa.eu/information-on-chemicals/cl-inventory-database/-/discli/details/88729
34005	5329-14-6	6.0	http://echa.europa.eu/information-on-chemicals/cl-inventory-database/-/discli/details/108827	6.0	http://echa.europa.eu/information-on-chemicals/cl-inventory-database/-/discli/details/108827	6.0	http://echa.europa.eu/information-on-chemicals/cl-inventory-database/-/discli/details/108827
34212	118134-30-8	4.0	http://echa.europa.eu/information-on-chemicals/cl-inventory-database/-/discli/details/90049	4.0	http://echa.europa.eu/information-on-chemicals/cl-inventory-database/-/discli/details/90049	4.0	http://echa.europa.eu/information-on-chemicals/cl-inventory-database/-/discli/details/90049
34223	119168-77-3	6.0	http://echa.europa.eu/information-on-chemicals/cl-inventory-database/-/discli/details/82145	4.0	http://echa.europa.eu/information-on-chemicals/cl-inventory-database/-/discli/details/82145	3.0	http://echa.europa.eu/information-on-chemicals/cl-inventory-database/-/discli/details/82145
34250	470-90-6	3.0	http://echa.europa.eu/information-on-chemicals/cl-inventory-database/-/discli/details/51941	6.0	http://echa.europa.eu/information-on-chemicals/cl-inventory-database/-/discli/details/51941	2.0	http://echa.europa.eu/information-on-chemicals/cl-inventory-database/-/discli/details/51941
34252	149979-41-9	6.0	http://echa.europa.eu/information-on-chemicals/cl-inventory-database/-/discli/details/37036	6.0	http://echa.europa.eu/information-on-chemicals/cl-inventory-database/-/discli/details/37036	6.0	http://echa.europa.eu/information-on-chemicals/cl-inventory-database/-/discli/details/37036
34255	640-19-7	3.0	http://echa.europa.eu/information-on-chemicals/cl-inventory-database/-/discli/details/54187	6.0	http://echa.europa.eu/information-on-chemicals/cl-inventory-database/-/discli/details/54187	2.0	http://echa.europa.eu/information-on-chemicals/cl-inventory-database/-/discli/details/54187
34282	122-88-3	6.0	http://echa.europa.eu/information-on-chemicals/cl-inventory-database/-/discli/details/52894	6.0	http://echa.europa.eu/information-on-chemicals/cl-inventory-database/-/discli/details/52894	4.0	http://echa.europa.eu/information-on-chemicals/cl-inventory-database/-/discli/details/52894
34300	135410-20-7	6.0	http://echa.europa.eu/information-on-chemicals/cl-inventory-database/-/discli/details/26276	6.0	http://echa.europa.eu/information-on-chemicals/cl-inventory-database/-/discli/details/26276	4.0	http://echa.europa.eu/information-on-chemicals/cl-inventory-database/-/discli/details/26276
34303	81406-37-3	6.0	http://echa.europa.eu/information-on-chemicals/cl-inventory-database/-/discli/details/45682	6.0	http://echa.europa.eu/information-on-chemicals/cl-inventory-database/-/discli/details/45682	6.0	http://echa.europa.eu/information-on-chemicals/cl-inventory-database/-/discli/details/45682
34324	14816-18-3	6.0	http://echa.europa.eu/information-on-chemicals/cl-inventory-database/-/discli/details/35836	6.0	http://echa.europa.eu/information-on-chemicals/cl-inventory-database/-/discli/details/35836	4.0	http://echa.europa.eu/information-on-chemicals/cl-inventory-database/-/discli/details/35836
34357	103055-07-8	6.0	http://echa.europa.eu/information-on-chemicals/cl-inventory-database/-/discli/details/31718	6.0	http://echa.europa.eu/information-on-chemicals/cl-inventory-database/-/discli/details/31718	6.0	http://echa.europa.eu/information-on-chemicals/cl-inventory-database/-/discli/details/31718
34382	28434-01-7	6.0	http://echa.europa.eu/information-on-chemicals/cl-inventory-database/-/discli/details/103968	6.0	http://echa.europa.eu/information-on-chemicals/cl-inventory-database/-/discli/details/103968	6.0	http://echa.europa.eu/information-on-chemicals/cl-inventory-database/-/discli/details/103968
34456	87818-31-3	6.0	http://echa.europa.eu/information-on-chemicals/cl-inventory-database/-/discli/details/2377	4.0	http://echa.europa.eu/information-on-chemicals/cl-inventory-database/-/discli/details/2377	6.0	http://echa.europa.eu/information-on-chemicals/cl-inventory-database/-/discli/details/2377
34465	210880-92-5	6.0	http://echa.europa.eu/information-on-chemicals/cl-inventory-database/-/discli/details/37717	6.0	http://echa.europa.eu/information-on-chemicals/cl-inventory-database/-/discli/details/37717	4.0	http://echa.europa.eu/information-on-chemicals/cl-inventory-database/-/discli/details/37717
34490	420-04-2	4.0	http://echa.europa.eu/information-on-chemicals/cl-inventory-database/-/discli/details/124450	6.0	http://echa.europa.eu/information-on-chemicals/cl-inventory-database/-/discli/details/124450	3.0	http://echa.europa.eu/information-on-chemicals/cl-inventory-database/-/discli/details/124450
34492	120116-88-3	6.0	http://echa.europa.eu/information-on-chemicals/cl-inventory-database/-/discli/details/26850	6.0	http://echa.europa.eu/information-on-chemicals/cl-inventory-database/-/discli/details/26850	6.0	http://echa.europa.eu/information-on-chemicals/cl-inventory-database/-/discli/details/26850
34497	125116-23-6	6.0	http://echa.europa.eu/information-on-chemicals/cl-inventory-database/-/discli/details/95386	6.0	http://echa.europa.eu/information-on-chemicals/cl-inventory-database/-/discli/details/95386	4.0	http://echa.europa.eu/information-on-chemicals/cl-inventory-database/-/discli/details/95386
34518	13684-56-5	6.0	http://echa.europa.eu/information-on-chemicals/cl-inventory-database/-/discli/details/91039	6.0	http://echa.europa.eu/information-on-chemicals/cl-inventory-database/-/discli/details/91039	6.0	http://echa.europa.eu/information-on-chemicals/cl-inventory-database/-/discli/details/91039
34545	110488-70-5	6.0	http://echa.europa.eu/information-on-chemicals/cl-inventory-database/-/discli/details/118403	6.0	http://echa.europa.eu/information-on-chemicals/cl-inventory-database/-/discli/details/118403	6.0	http://echa.europa.eu/information-on-chemicals/cl-inventory-database/-/discli/details/118403
34580	26225-79-6	6.0	http://echa.europa.eu/information-on-chemicals/cl-inventory-database/-/discli/details/51831	6.0	http://echa.europa.eu/information-on-chemicals/cl-inventory-database/-/discli/details/51831	6.0	http://echa.europa.eu/information-on-chemicals/cl-inventory-database/-/discli/details/51831
34586	153233-91-1	6.0	http://echa.europa.eu/information-on-chemicals/cl-inventory-database/-/discli/details/8770	6.0	http://echa.europa.eu/information-on-chemicals/cl-inventory-database/-/discli/details/8770	6.0	http://echa.europa.eu/information-on-chemicals/cl-inventory-database/-/discli/details/8770
34588	131807-57-3	6.0	http://echa.europa.eu/information-on-chemicals/cl-inventory-database/-/discli/details/41668	6.0	http://echa.europa.eu/information-on-chemicals/cl-inventory-database/-/discli/details/41668	6.0	http://echa.europa.eu/information-on-chemicals/cl-inventory-database/-/discli/details/41668
34590	161326-34-7	6.0	http://echa.europa.eu/information-on-chemicals/cl-inventory-database/-/discli/details/83091	6.0	http://echa.europa.eu/information-on-chemicals/cl-inventory-database/-/discli/details/83091	6.0	http://echa.europa.eu/information-on-chemicals/cl-inventory-database/-/discli/details/83091
34601	67564-91-4	6.0	http://echa.europa.eu/information-on-chemicals/cl-inventory-database/-/discli/details/87058	6.0	http://echa.europa.eu/information-on-chemicals/cl-inventory-database/-/discli/details/87058	4.0	http://echa.europa.eu/information-on-chemicals/cl-inventory-database/-/discli/details/87058
34609	120068-37-3	3.0	http://echa.europa.eu/information-on-chemicals/cl-inventory-database/-/discli/details/73210	3.0	http://echa.europa.eu/information-on-chemicals/cl-inventory-database/-/discli/details/73210	3.0	http://echa.europa.eu/information-on-chemicals/cl-inventory-database/-/discli/details/73210
34612	69806-50-4	6.0	http://echa.europa.eu/information-on-chemicals/cl-inventory-database/-/discli/details/41121	6.0	http://echa.europa.eu/information-on-chemicals/cl-inventory-database/-/discli/details/41121	6.0	http://echa.europa.eu/information-on-chemicals/cl-inventory-database/-/discli/details/41121
34627	69377-81-7	6.0	http://echa.europa.eu/information-on-chemicals/cl-inventory-database/-/discli/details/99488	6.0	http://echa.europa.eu/information-on-chemicals/cl-inventory-database/-/discli/details/99488	6.0	http://echa.europa.eu/information-on-chemicals/cl-inventory-database/-/discli/details/99488
34634	68157-60-8	6.0	http://echa.europa.eu/information-on-chemicals/cl-inventory-database/-/discli/details/16178	6.0	http://echa.europa.eu/information-on-chemicals/cl-inventory-database/-/discli/details/16178	6.0	http://echa.europa.eu/information-on-chemicals/cl-inventory-database/-/discli/details/16178
34653	79983-71-4	6.0	http://echa.europa.eu/information-on-chemicals/cl-inventory-database/-/discli/details/65073	6.0	http://echa.europa.eu/information-on-chemicals/cl-inventory-database/-/discli/details/65073	4.0	http://echa.europa.eu/information-on-chemicals/cl-inventory-database/-/discli/details/65073
34662	58594-72-2	6.0	http://echa.europa.eu/information-on-chemicals/cl-inventory-database/-/discli/details/206	6.0	http://echa.europa.eu/information-on-chemicals/cl-inventory-database/-/discli/details/206	4.0	http://echa.europa.eu/information-on-chemicals/cl-inventory-database/-/discli/details/206
34664	114311-32-9	6.0	http://echa.europa.eu/information-on-chemicals/cl-inventory-database/-/discli/details/104742	6.0	http://echa.europa.eu/information-on-chemicals/cl-inventory-database/-/discli/details/104742	6.0	http://echa.europa.eu/information-on-chemicals/cl-inventory-database/-/discli/details/104742
34665	81334-34-1	6.0	http://echa.europa.eu/information-on-chemicals/cl-inventory-database/-/discli/details/62252	6.0	http://echa.europa.eu/information-on-chemicals/cl-inventory-database/-/discli/details/62252	6.0	http://echa.europa.eu/information-on-chemicals/cl-inventory-database/-/discli/details/62252
34672	7553-56-2	4.0	http://echa.europa.eu/information-on-chemicals/cl-inventory-database/-/discli/details/3290	4.0	http://echa.europa.eu/information-on-chemicals/cl-inventory-database/-/discli/details/3290	6.0	http://echa.europa.eu/information-on-chemicals/cl-inventory-database/-/discli/details/3290
34673	144550-36-7	6.0	http://echa.europa.eu/information-on-chemicals/cl-inventory-database/-/discli/details/54627	6.0	http://echa.europa.eu/information-on-chemicals/cl-inventory-database/-/discli/details/54627	6.0	http://echa.europa.eu/information-on-chemicals/cl-inventory-database/-/discli/details/54627
34676	42509-80-8	3.0	http://echa.europa.eu/information-on-chemicals/cl-inventory-database/-/discli/details/79449	2.0	http://echa.europa.eu/information-on-chemicals/cl-inventory-database/-/discli/details/79449	3.0	http://echa.europa.eu/information-on-chemicals/cl-inventory-database/-/discli/details/79449
34695	8018-01-7	6.0	http://echa.europa.eu/information-on-chemicals/cl-inventory-database/-/discli/details/80487	6.0	http://echa.europa.eu/information-on-chemicals/cl-inventory-database/-/discli/details/80487	6.0	http://echa.europa.eu/information-on-chemicals/cl-inventory-database/-/discli/details/80487
34723	141112-29-0	6.0	http://echa.europa.eu/information-on-chemicals/cl-inventory-database/-/discli/details/40227	6.0	http://echa.europa.eu/information-on-chemicals/cl-inventory-database/-/discli/details/40227	6.0	http://echa.europa.eu/information-on-chemicals/cl-inventory-database/-/discli/details/40227
34776	57018-04-9	6.0	http://echa.europa.eu/information-on-chemicals/cl-inventory-database/-/discli/details/4810	6.0	http://echa.europa.eu/information-on-chemicals/cl-inventory-database/-/discli/details/4810	6.0	http://echa.europa.eu/information-on-chemicals/cl-inventory-database/-/discli/details/4810
34792	5259-88-1	6.0	http://echa.europa.eu/information-on-chemicals/cl-inventory-database/-/discli/details/113110	6.0	http://echa.europa.eu/information-on-chemicals/cl-inventory-database/-/discli/details/113110	4.0	http://echa.europa.eu/information-on-chemicals/cl-inventory-database/-/discli/details/113110
34816	6923-22-4	3.0	http://echa.europa.eu/information-on-chemicals/cl-inventory-database/-/discli/details/57750	2.0	http://echa.europa.eu/information-on-chemicals/cl-inventory-database/-/discli/details/57750	2.0	http://echa.europa.eu/information-on-chemicals/cl-inventory-database/-/discli/details/57750
34851	15165-67-0	6.0	http://echa.europa.eu/information-on-chemicals/cl-inventory-database/-/discli/details/84197	6.0	http://echa.europa.eu/information-on-chemicals/cl-inventory-database/-/discli/details/84197	4.0	http://echa.europa.eu/information-on-chemicals/cl-inventory-database/-/discli/details/84197
34855	79241-46-6	6.0	http://echa.europa.eu/information-on-chemicals/cl-inventory-database/-/discli/details/83747	6.0	http://echa.europa.eu/information-on-chemicals/cl-inventory-database/-/discli/details/83747	6.0	http://echa.europa.eu/information-on-chemicals/cl-inventory-database/-/discli/details/83747
34864	181274-15-7	6.0	http://echa.europa.eu/information-on-chemicals/cl-inventory-database/-/discli/details/48167	6.0	http://echa.europa.eu/information-on-chemicals/cl-inventory-database/-/discli/details/48167	6.0	http://echa.europa.eu/information-on-chemicals/cl-inventory-database/-/discli/details/48167
34871	129630-19-9	6.0	http://echa.europa.eu/information-on-chemicals/cl-inventory-database/-/discli/details/85510	6.0	http://echa.europa.eu/information-on-chemicals/cl-inventory-database/-/discli/details/85510	6.0	http://echa.europa.eu/information-on-chemicals/cl-inventory-database/-/discli/details/85510
34872	1698-60-8	6.0	http://echa.europa.eu/information-on-chemicals/cl-inventory-database/-/discli/details/60583	6.0	http://echa.europa.eu/information-on-chemicals/cl-inventory-database/-/discli/details/60583	6.0	http://echa.europa.eu/information-on-chemicals/cl-inventory-database/-/discli/details/60583
34877	53112-28-0	6.0	http://echa.europa.eu/information-on-chemicals/cl-inventory-database/-/discli/details/8279	6.0	http://echa.europa.eu/information-on-chemicals/cl-inventory-database/-/discli/details/8279	6.0	http://echa.europa.eu/information-on-chemicals/cl-inventory-database/-/discli/details/8279
34881	124495-18-7	6.0	http://echa.europa.eu/information-on-chemicals/cl-inventory-database/-/discli/details/75526	6.0	http://echa.europa.eu/information-on-chemicals/cl-inventory-database/-/discli/details/75526	6.0	http://echa.europa.eu/information-on-chemicals/cl-inventory-database/-/discli/details/75526
34885	299-84-3	4.0	http://echa.europa.eu/information-on-chemicals/cl-inventory-database/-/discli/details/67419	6.0	http://echa.europa.eu/information-on-chemicals/cl-inventory-database/-/discli/details/67419	4.0	http://echa.europa.eu/information-on-chemicals/cl-inventory-database/-/discli/details/67419
34924	650-51-1	6.0	http://echa.europa.eu/information-on-chemicals/cl-inventory-database/-/discli/details/131842	6.0	http://echa.europa.eu/information-on-chemicals/cl-inventory-database/-/discli/details/131842	6.0	http://echa.europa.eu/information-on-chemicals/cl-inventory-database/-/discli/details/131842
34930	98886-44-3	4.0	http://echa.europa.eu/information-on-chemicals/cl-inventory-database/-/discli/details/61337	3.0	http://echa.europa.eu/information-on-chemicals/cl-inventory-database/-/discli/details/61337	3.0	http://echa.europa.eu/information-on-chemicals/cl-inventory-database/-/discli/details/61337
34948	112410-23-8	6.0	http://echa.europa.eu/information-on-chemicals/cl-inventory-database/-/discli/details/118475	6.0	http://echa.europa.eu/information-on-chemicals/cl-inventory-database/-/discli/details/118475	6.0	http://echa.europa.eu/information-on-chemicals/cl-inventory-database/-/discli/details/118475
34956	112281-77-3	6.0	http://echa.europa.eu/information-on-chemicals/cl-inventory-database/-/discli/details/112279	4.0	http://echa.europa.eu/information-on-chemicals/cl-inventory-database/-/discli/details/112279	4.0	http://echa.europa.eu/information-on-chemicals/cl-inventory-database/-/discli/details/112279
34957	107-49-3	1.0	http://echa.europa.eu/information-on-chemicals/cl-inventory-database/-/discli/details/18582	6.0	http://echa.europa.eu/information-on-chemicals/cl-inventory-database/-/discli/details/18582	2.0	http://echa.europa.eu/information-on-chemicals/cl-inventory-database/-/discli/details/18582
34962	153719-23-4	6.0	http://echa.europa.eu/information-on-chemicals/cl-inventory-database/-/discli/details/124423	6.0	http://echa.europa.eu/information-on-chemicals/cl-inventory-database/-/discli/details/124423	4.0	http://echa.europa.eu/information-on-chemicals/cl-inventory-database/-/discli/details/124423
34972	89-83-8	6.0	http://echa.europa.eu/information-on-chemicals/cl-inventory-database/-/discli/details/54580	6.0	http://echa.europa.eu/information-on-chemicals/cl-inventory-database/-/discli/details/54580	4.0	http://echa.europa.eu/information-on-chemicals/cl-inventory-database/-/discli/details/54580
34973	87820-88-0	6.0	http://echa.europa.eu/information-on-chemicals/cl-inventory-database/-/discli/details/83211	6.0	http://echa.europa.eu/information-on-chemicals/cl-inventory-database/-/discli/details/83211	4.0	http://echa.europa.eu/information-on-chemicals/cl-inventory-database/-/discli/details/83211
35013	7646-85-7	6.0	http://echa.europa.eu/information-on-chemicals/cl-inventory-database/-/discli/details/106836	6.0	http://echa.europa.eu/information-on-chemicals/cl-inventory-database/-/discli/details/106836	4.0	http://echa.europa.eu/information-on-chemicals/cl-inventory-database/-/discli/details/106836
35180	584-79-2	6.0	http://echa.europa.eu/information-on-chemicals/cl-inventory-database/-/discli/details/46720	4.0	http://echa.europa.eu/information-on-chemicals/cl-inventory-database/-/discli/details/46720	4.0	http://echa.europa.eu/information-on-chemicals/cl-inventory-database/-/discli/details/46720
35748	51229-78-8	6.0	http://echa.europa.eu/information-on-chemicals/cl-inventory-database/-/discli/details/69228	6.0	http://echa.europa.eu/information-on-chemicals/cl-inventory-database/-/discli/details/69228	4.0	http://echa.europa.eu/information-on-chemicals/cl-inventory-database/-/discli/details/69228
35839	89415-87-2	6.0	http://echa.europa.eu/information-on-chemicals/cl-inventory-database/-/discli/details/88840	3.0	http://echa.europa.eu/information-on-chemicals/cl-inventory-database/-/discli/details/88840	4.0	http://echa.europa.eu/information-on-chemicals/cl-inventory-database/-/discli/details/88840
35957	68359-37-5	6.0	http://echa.europa.eu/information-on-chemicals/cl-inventory-database/-/discli/details/68380	2.0	http://echa.europa.eu/information-on-chemicals/cl-inventory-database/-/discli/details/68380	2.0	http://echa.europa.eu/information-on-chemicals/cl-inventory-database/-/discli/details/68380
36435	2687-94-7	6.0	http://echa.europa.eu/information-on-chemicals/cl-inventory-database/-/discli/details/20686	6.0	http://echa.europa.eu/information-on-chemicals/cl-inventory-database/-/discli/details/20686	6.0	http://echa.europa.eu/information-on-chemicals/cl-inventory-database/-/discli/details/20686
36827	91-95-2	6.0	http://echa.europa.eu/information-on-chemicals/cl-inventory-database/-/discli/details/111087	6.0	http://echa.europa.eu/information-on-chemicals/cl-inventory-database/-/discli/details/111087	6.0	http://echa.europa.eu/information-on-chemicals/cl-inventory-database/-/discli/details/111087
36933	16893-85-9	3.0	http://echa.europa.eu/information-on-chemicals/cl-inventory-database/-/discli/details/83478	3.0	http://echa.europa.eu/information-on-chemicals/cl-inventory-database/-/discli/details/83478	3.0	http://echa.europa.eu/information-on-chemicals/cl-inventory-database/-/discli/details/83478
37478	41814-78-2	6.0	http://echa.europa.eu/information-on-chemicals/cl-inventory-database/-/discli/details/77918	6.0	http://echa.europa.eu/information-on-chemicals/cl-inventory-database/-/discli/details/77918	4.0	http://echa.europa.eu/information-on-chemicals/cl-inventory-database/-/discli/details/77918
37498	2642-71-9	3.0	http://echa.europa.eu/information-on-chemicals/cl-inventory-database/-/discli/details/36054	6.0	http://echa.europa.eu/information-on-chemicals/cl-inventory-database/-/discli/details/36054	2.0	http://echa.europa.eu/information-on-chemicals/cl-inventory-database/-/discli/details/36054
37508	6164-98-3	4.0	http://echa.europa.eu/information-on-chemicals/cl-inventory-database/-/discli/details/53961	6.0	http://echa.europa.eu/information-on-chemicals/cl-inventory-database/-/discli/details/53961	4.0	http://echa.europa.eu/information-on-chemicals/cl-inventory-database/-/discli/details/53961
37511	24934-91-6	1.0	http://echa.europa.eu/information-on-chemicals/cl-inventory-database/-/discli/details/121426	6.0	http://echa.europa.eu/information-on-chemicals/cl-inventory-database/-/discli/details/121426	2.0	http://echa.europa.eu/information-on-chemicals/cl-inventory-database/-/discli/details/121426
37515	299-86-5	4.0	http://echa.europa.eu/information-on-chemicals/cl-inventory-database/-/discli/details/68168	6.0	http://echa.europa.eu/information-on-chemicals/cl-inventory-database/-/discli/details/68168	4.0	http://echa.europa.eu/information-on-chemicals/cl-inventory-database/-/discli/details/68168
37522	10311-84-9	3.0	http://echa.europa.eu/information-on-chemicals/cl-inventory-database/-/discli/details/85517	6.0	http://echa.europa.eu/information-on-chemicals/cl-inventory-database/-/discli/details/85517	2.0	http://echa.europa.eu/information-on-chemicals/cl-inventory-database/-/discli/details/85517
37535	126-75-0	1.0	http://echa.europa.eu/information-on-chemicals/cl-inventory-database/-/discli/details/17526	6.0	http://echa.europa.eu/information-on-chemicals/cl-inventory-database/-/discli/details/17526	2.0	http://echa.europa.eu/information-on-chemicals/cl-inventory-database/-/discli/details/17526
37545	29973-13-5	6.0	http://echa.europa.eu/information-on-chemicals/cl-inventory-database/-/discli/details/15676	6.0	http://echa.europa.eu/information-on-chemicals/cl-inventory-database/-/discli/details/15676	4.0	http://echa.europa.eu/information-on-chemicals/cl-inventory-database/-/discli/details/15676
37555	102851-06-9	6.0	http://echa.europa.eu/information-on-chemicals/cl-inventory-database/-/discli/details/107874	6.0	http://echa.europa.eu/information-on-chemicals/cl-inventory-database/-/discli/details/107874	4.0	http://echa.europa.eu/information-on-chemicals/cl-inventory-database/-/discli/details/107874
37570	18691-97-9	6.0	http://echa.europa.eu/information-on-chemicals/cl-inventory-database/-/discli/details/48298	6.0	http://echa.europa.eu/information-on-chemicals/cl-inventory-database/-/discli/details/48298	6.0	http://echa.europa.eu/information-on-chemicals/cl-inventory-database/-/discli/details/48298
37576	1746-81-2	6.0	http://echa.europa.eu/information-on-chemicals/cl-inventory-database/-/discli/details/135032	6.0	http://echa.europa.eu/information-on-chemicals/cl-inventory-database/-/discli/details/135032	4.0	http://echa.europa.eu/information-on-chemicals/cl-inventory-database/-/discli/details/135032
37580	1113-02-6	4.0	http://echa.europa.eu/information-on-chemicals/cl-inventory-database/-/discli/details/55051	6.0	http://echa.europa.eu/information-on-chemicals/cl-inventory-database/-/discli/details/55051	3.0	http://echa.europa.eu/information-on-chemicals/cl-inventory-database/-/discli/details/55051
37582	17040-19-6	4.0	http://echa.europa.eu/information-on-chemicals/cl-inventory-database/-/discli/details/76459	6.0	http://echa.europa.eu/information-on-chemicals/cl-inventory-database/-/discli/details/76459	3.0	http://echa.europa.eu/information-on-chemicals/cl-inventory-database/-/discli/details/76459
37594	26259-45-0	6.0	http://echa.europa.eu/information-on-chemicals/cl-inventory-database/-/discli/details/111586	6.0	http://echa.europa.eu/information-on-chemicals/cl-inventory-database/-/discli/details/111586	4.0	http://echa.europa.eu/information-on-chemicals/cl-inventory-database/-/discli/details/111586
37596	1014-70-6	6.0	http://echa.europa.eu/information-on-chemicals/cl-inventory-database/-/discli/details/75989	6.0	http://echa.europa.eu/information-on-chemicals/cl-inventory-database/-/discli/details/75989	4.0	http://echa.europa.eu/information-on-chemicals/cl-inventory-database/-/discli/details/75989
37612	24017-47-8	4.0	http://echa.europa.eu/information-on-chemicals/cl-inventory-database/-/discli/details/105669	3.0	http://echa.europa.eu/information-on-chemicals/cl-inventory-database/-/discli/details/105669	3.0	http://echa.europa.eu/information-on-chemicals/cl-inventory-database/-/discli/details/105669
37617	2631-37-0	6.0	http://echa.europa.eu/information-on-chemicals/cl-inventory-database/-/discli/details/1216	6.0	http://echa.europa.eu/information-on-chemicals/cl-inventory-database/-/discli/details/1216	3.0	http://echa.europa.eu/information-on-chemicals/cl-inventory-database/-/discli/details/1216
37706	2795-39-3	6.0	http://echa.europa.eu/information-on-chemicals/cl-inventory-database/-/discli/details/4915	4.0	http://echa.europa.eu/information-on-chemicals/cl-inventory-database/-/discli/details/4915	4.0	http://echa.europa.eu/information-on-chemicals/cl-inventory-database/-/discli/details/4915
37708	3825-26-1	6.0	http://echa.europa.eu/information-on-chemicals/cl-inventory-database/-/discli/details/112145	4.0	http://echa.europa.eu/information-on-chemicals/cl-inventory-database/-/discli/details/112145	4.0	http://echa.europa.eu/information-on-chemicals/cl-inventory-database/-/discli/details/112145
37712	27955-94-8	6.0	http://echa.europa.eu/information-on-chemicals/cl-inventory-database/-/discli/details/122394	6.0	http://echa.europa.eu/information-on-chemicals/cl-inventory-database/-/discli/details/122394	6.0	http://echa.europa.eu/information-on-chemicals/cl-inventory-database/-/discli/details/122394
37731	3236-71-3	6.0	http://echa.europa.eu/information-on-chemicals/cl-inventory-database/-/discli/details/118111	6.0	http://echa.europa.eu/information-on-chemicals/cl-inventory-database/-/discli/details/118111	6.0	http://echa.europa.eu/information-on-chemicals/cl-inventory-database/-/discli/details/118111
38771	565-80-0	6.0	http://echa.europa.eu/information-on-chemicals/cl-inventory-database/-/discli/details/122003	4.0	http://echa.europa.eu/information-on-chemicals/cl-inventory-database/-/discli/details/122003	6.0	http://echa.europa.eu/information-on-chemicals/cl-inventory-database/-/discli/details/122003
38857	71868-10-5	6.0	http://echa.europa.eu/information-on-chemicals/cl-inventory-database/-/discli/details/119772	6.0	http://echa.europa.eu/information-on-chemicals/cl-inventory-database/-/discli/details/119772	4.0	http://echa.europa.eu/information-on-chemicals/cl-inventory-database/-/discli/details/119772
39223	116-06-3	3.0	http://echa.europa.eu/information-on-chemicals/cl-inventory-database/-/discli/details/82326	2.0	http://echa.europa.eu/information-on-chemicals/cl-inventory-database/-/discli/details/82326	2.0	http://echa.europa.eu/information-on-chemicals/cl-inventory-database/-/discli/details/82326
39224	75-07-0	6.0	http://echa.europa.eu/information-on-chemicals/cl-inventory-database/-/discli/details/10100	6.0	http://echa.europa.eu/information-on-chemicals/cl-inventory-database/-/discli/details/10100	6.0	http://echa.europa.eu/information-on-chemicals/cl-inventory-database/-/discli/details/10100
39229	79-10-7	4.0	http://echa.europa.eu/information-on-chemicals/cl-inventory-database/-/discli/details/110237	4.0	http://echa.europa.eu/information-on-chemicals/cl-inventory-database/-/discli/details/110237	4.0	http://echa.europa.eu/information-on-chemicals/cl-inventory-database/-/discli/details/110237
39231	107-05-1	4.0	http://echa.europa.eu/information-on-chemicals/cl-inventory-database/-/discli/details/98102	4.0	http://echa.europa.eu/information-on-chemicals/cl-inventory-database/-/discli/details/98102	4.0	http://echa.europa.eu/information-on-chemicals/cl-inventory-database/-/discli/details/98102
39232	106-92-3	6.0	http://echa.europa.eu/information-on-chemicals/cl-inventory-database/-/discli/details/112431	4.0	http://echa.europa.eu/information-on-chemicals/cl-inventory-database/-/discli/details/112431	4.0	http://echa.europa.eu/information-on-chemicals/cl-inventory-database/-/discli/details/112431
39241	100-52-7	6.0	http://echa.europa.eu/information-on-chemicals/cl-inventory-database/-/discli/details/26879	6.0	http://echa.europa.eu/information-on-chemicals/cl-inventory-database/-/discli/details/26879	4.0	http://echa.europa.eu/information-on-chemicals/cl-inventory-database/-/discli/details/26879
39242	71-43-2	6.0	http://echa.europa.eu/information-on-chemicals/cl-inventory-database/-/discli/details/127390	6.0	http://echa.europa.eu/information-on-chemicals/cl-inventory-database/-/discli/details/127390	6.0	http://echa.europa.eu/information-on-chemicals/cl-inventory-database/-/discli/details/127390
39336	28434-00-6	6.0	http://echa.europa.eu/information-on-chemicals/cl-inventory-database/-/discli/details/104497	4.0	http://echa.europa.eu/information-on-chemicals/cl-inventory-database/-/discli/details/104497	4.0	http://echa.europa.eu/information-on-chemicals/cl-inventory-database/-/discli/details/104497
40110	105-37-3	6.0	http://echa.europa.eu/information-on-chemicals/cl-inventory-database/-/discli/details/41532	6.0	http://echa.europa.eu/information-on-chemicals/cl-inventory-database/-/discli/details/41532	6.0	http://echa.europa.eu/information-on-chemicals/cl-inventory-database/-/discli/details/41532
40264	131-52-2	3.0	http://echa.europa.eu/information-on-chemicals/cl-inventory-database/-/discli/details/74756	2.0	http://echa.europa.eu/information-on-chemicals/cl-inventory-database/-/discli/details/74756	3.0	http://echa.europa.eu/information-on-chemicals/cl-inventory-database/-/discli/details/74756
40266	115-31-1	6.0	http://echa.europa.eu/information-on-chemicals/cl-inventory-database/-/discli/details/103985	6.0	http://echa.europa.eu/information-on-chemicals/cl-inventory-database/-/discli/details/103985	4.0	http://echa.europa.eu/information-on-chemicals/cl-inventory-database/-/discli/details/103985
40268	973-21-7	6.0	http://echa.europa.eu/information-on-chemicals/cl-inventory-database/-/discli/details/23443	6.0	http://echa.europa.eu/information-on-chemicals/cl-inventory-database/-/discli/details/23443	3.0	http://echa.europa.eu/information-on-chemicals/cl-inventory-database/-/discli/details/23443
40269	485-31-4	4.0	http://echa.europa.eu/information-on-chemicals/cl-inventory-database/-/discli/details/135528	6.0	http://echa.europa.eu/information-on-chemicals/cl-inventory-database/-/discli/details/135528	4.0	http://echa.europa.eu/information-on-chemicals/cl-inventory-database/-/discli/details/135528
40270	3347-22-6	6.0	http://echa.europa.eu/information-on-chemicals/cl-inventory-database/-/discli/details/101012	6.0	http://echa.europa.eu/information-on-chemicals/cl-inventory-database/-/discli/details/101012	4.0	http://echa.europa.eu/information-on-chemicals/cl-inventory-database/-/discli/details/101012
40274	97-17-6	6.0	http://echa.europa.eu/information-on-chemicals/cl-inventory-database/-/discli/details/26618	6.0	http://echa.europa.eu/information-on-chemicals/cl-inventory-database/-/discli/details/26618	4.0	http://echa.europa.eu/information-on-chemicals/cl-inventory-database/-/discli/details/26618
40279	21609-90-5	4.0	http://echa.europa.eu/information-on-chemicals/cl-inventory-database/-/discli/details/117503	6.0	http://echa.europa.eu/information-on-chemicals/cl-inventory-database/-/discli/details/117503	3.0	http://echa.europa.eu/information-on-chemicals/cl-inventory-database/-/discli/details/117503
40283	80-06-8	6.0	http://echa.europa.eu/information-on-chemicals/cl-inventory-database/-/discli/details/54314	6.0	http://echa.europa.eu/information-on-chemicals/cl-inventory-database/-/discli/details/54314	4.0	http://echa.europa.eu/information-on-chemicals/cl-inventory-database/-/discli/details/54314
40284	85-34-7	6.0	http://echa.europa.eu/information-on-chemicals/cl-inventory-database/-/discli/details/125200	6.0	http://echa.europa.eu/information-on-chemicals/cl-inventory-database/-/discli/details/125200	4.0	http://echa.europa.eu/information-on-chemicals/cl-inventory-database/-/discli/details/125200
40296	50-31-7	6.0	http://echa.europa.eu/information-on-chemicals/cl-inventory-database/-/discli/details/19177	6.0	http://echa.europa.eu/information-on-chemicals/cl-inventory-database/-/discli/details/19177	4.0	http://echa.europa.eu/information-on-chemicals/cl-inventory-database/-/discli/details/19177
40316	7718-54-9	6.0	http://echa.europa.eu/information-on-chemicals/cl-inventory-database/-/discli/details/31944	3.0	http://echa.europa.eu/information-on-chemicals/cl-inventory-database/-/discli/details/31944	3.0	http://echa.europa.eu/information-on-chemicals/cl-inventory-database/-/discli/details/31944
40360	163520-33-0	6.0	http://echa.europa.eu/information-on-chemicals/cl-inventory-database/-/discli/details/58557	6.0	http://echa.europa.eu/information-on-chemicals/cl-inventory-database/-/discli/details/58557	4.0	http://echa.europa.eu/information-on-chemicals/cl-inventory-database/-/discli/details/58557
40371	140-56-7	4.0	http://echa.europa.eu/information-on-chemicals/cl-inventory-database/-/discli/details/76420	6.0	http://echa.europa.eu/information-on-chemicals/cl-inventory-database/-/discli/details/76420	3.0	http://echa.europa.eu/information-on-chemicals/cl-inventory-database/-/discli/details/76420
40372	133855-98-8	6.0	http://echa.europa.eu/information-on-chemicals/cl-inventory-database/-/discli/details/12070	6.0	http://echa.europa.eu/information-on-chemicals/cl-inventory-database/-/discli/details/12070	6.0	http://echa.europa.eu/information-on-chemicals/cl-inventory-database/-/discli/details/12070
40476	120928-09-8	6.0	http://echa.europa.eu/information-on-chemicals/cl-inventory-database/-/discli/details/118082	4.0	http://echa.europa.eu/information-on-chemicals/cl-inventory-database/-/discli/details/118082	3.0	http://echa.europa.eu/information-on-chemicals/cl-inventory-database/-/discli/details/118082
40547	130-37-0	6.0	http://echa.europa.eu/information-on-chemicals/cl-inventory-database/-/discli/details/38742	6.0	http://echa.europa.eu/information-on-chemicals/cl-inventory-database/-/discli/details/38742	6.0	http://echa.europa.eu/information-on-chemicals/cl-inventory-database/-/discli/details/38742
40703	98-73-7	6.0	http://echa.europa.eu/information-on-chemicals/cl-inventory-database/-/discli/details/37216	6.0	http://echa.europa.eu/information-on-chemicals/cl-inventory-database/-/discli/details/37216	4.0	http://echa.europa.eu/information-on-chemicals/cl-inventory-database/-/discli/details/37216
40713	1034-01-1	6.0	http://echa.europa.eu/information-on-chemicals/cl-inventory-database/-/discli/details/743	6.0	http://echa.europa.eu/information-on-chemicals/cl-inventory-database/-/discli/details/743	4.0	http://echa.europa.eu/information-on-chemicals/cl-inventory-database/-/discli/details/743
40732	104-12-1	6.0	http://echa.europa.eu/information-on-chemicals/cl-inventory-database/-/discli/details/51537	2.0	http://echa.europa.eu/information-on-chemicals/cl-inventory-database/-/discli/details/51537	4.0	http://echa.europa.eu/information-on-chemicals/cl-inventory-database/-/discli/details/51537
40801	144171-61-9	6.0	http://echa.europa.eu/information-on-chemicals/cl-inventory-database/-/discli/details/129266	4.0	http://echa.europa.eu/information-on-chemicals/cl-inventory-database/-/discli/details/129266	3.0	http://echa.europa.eu/information-on-chemicals/cl-inventory-database/-/discli/details/129266
41201	67375-30-8	6.0	http://echa.europa.eu/information-on-chemicals/cl-inventory-database/-/discli/details/	6.0	http://echa.europa.eu/information-on-chemicals/cl-inventory-database/-/discli/details/	3.0	http://echa.europa.eu/information-on-chemicals/cl-inventory-database/-/discli/details/
41267	1569-02-4	6.0	http://echa.europa.eu/information-on-chemicals/cl-inventory-database/-/discli/details/78248	6.0	http://echa.europa.eu/information-on-chemicals/cl-inventory-database/-/discli/details/78248	6.0	http://echa.europa.eu/information-on-chemicals/cl-inventory-database/-/discli/details/78248
41268	103112-35-2	6.0	http://echa.europa.eu/information-on-chemicals/cl-inventory-database/-/discli/details/8398	6.0	http://echa.europa.eu/information-on-chemicals/cl-inventory-database/-/discli/details/8398	6.0	http://echa.europa.eu/information-on-chemicals/cl-inventory-database/-/discli/details/8398
41376	24602-86-6	6.0	http://echa.europa.eu/information-on-chemicals/cl-inventory-database/-/discli/details/43341	4.0	http://echa.europa.eu/information-on-chemicals/cl-inventory-database/-/discli/details/43341	4.0	http://echa.europa.eu/information-on-chemicals/cl-inventory-database/-/discli/details/43341
41416	97-95-0	4.0	http://echa.europa.eu/information-on-chemicals/cl-inventory-database/-/discli/details/5312	6.0	http://echa.europa.eu/information-on-chemicals/cl-inventory-database/-/discli/details/5312	4.0	http://echa.europa.eu/information-on-chemicals/cl-inventory-database/-/discli/details/5312
41436	75-85-4	6.0	http://echa.europa.eu/information-on-chemicals/cl-inventory-database/-/discli/details/12114	4.0	http://echa.europa.eu/information-on-chemicals/cl-inventory-database/-/discli/details/12114	6.0	http://echa.europa.eu/information-on-chemicals/cl-inventory-database/-/discli/details/12114
41494	83164-33-4	6.0	http://echa.europa.eu/information-on-chemicals/cl-inventory-database/-/discli/details/80222	6.0	http://echa.europa.eu/information-on-chemicals/cl-inventory-database/-/discli/details/80222	6.0	http://echa.europa.eu/information-on-chemicals/cl-inventory-database/-/discli/details/80222
41508	95-69-2	3.0	http://echa.europa.eu/information-on-chemicals/cl-inventory-database/-/discli/details/22725	3.0	http://echa.europa.eu/information-on-chemicals/cl-inventory-database/-/discli/details/22725	3.0	http://echa.europa.eu/information-on-chemicals/cl-inventory-database/-/discli/details/22725
41570	79-07-2	6.0	http://echa.europa.eu/information-on-chemicals/cl-inventory-database/-/discli/details/103713	6.0	http://echa.europa.eu/information-on-chemicals/cl-inventory-database/-/discli/details/103713	3.0	http://echa.europa.eu/information-on-chemicals/cl-inventory-database/-/discli/details/103713
41613	60207-31-0	6.0	http://echa.europa.eu/information-on-chemicals/cl-inventory-database/-/discli/details/42949	6.0	http://echa.europa.eu/information-on-chemicals/cl-inventory-database/-/discli/details/42949	4.0	http://echa.europa.eu/information-on-chemicals/cl-inventory-database/-/discli/details/42949
41617	101-27-9	6.0	http://echa.europa.eu/information-on-chemicals/cl-inventory-database/-/discli/details/97387	6.0	http://echa.europa.eu/information-on-chemicals/cl-inventory-database/-/discli/details/97387	4.0	http://echa.europa.eu/information-on-chemicals/cl-inventory-database/-/discli/details/97387
41619	71626-11-4	6.0	http://echa.europa.eu/information-on-chemicals/cl-inventory-database/-/discli/details/68019	6.0	http://echa.europa.eu/information-on-chemicals/cl-inventory-database/-/discli/details/68019	6.0	http://echa.europa.eu/information-on-chemicals/cl-inventory-database/-/discli/details/68019
41621	25059-80-7	6.0	http://echa.europa.eu/information-on-chemicals/cl-inventory-database/-/discli/details/34385	6.0	http://echa.europa.eu/information-on-chemicals/cl-inventory-database/-/discli/details/34385	6.0	http://echa.europa.eu/information-on-chemicals/cl-inventory-database/-/discli/details/34385
41622	82560-54-1	6.0	http://echa.europa.eu/information-on-chemicals/cl-inventory-database/-/discli/details/42414	3.0	http://echa.europa.eu/information-on-chemicals/cl-inventory-database/-/discli/details/42414	4.0	http://echa.europa.eu/information-on-chemicals/cl-inventory-database/-/discli/details/42414
41672	502-55-6	6.0	http://echa.europa.eu/information-on-chemicals/cl-inventory-database/-/discli/details/24395	6.0	http://echa.europa.eu/information-on-chemicals/cl-inventory-database/-/discli/details/24395	4.0	http://echa.europa.eu/information-on-chemicals/cl-inventory-database/-/discli/details/24395
41681	13181-17-4	6.0	http://echa.europa.eu/information-on-chemicals/cl-inventory-database/-/discli/details/73789	6.0	http://echa.europa.eu/information-on-chemicals/cl-inventory-database/-/discli/details/73789	4.0	http://echa.europa.eu/information-on-chemicals/cl-inventory-database/-/discli/details/73789
41683	2104-96-3	6.0	http://echa.europa.eu/information-on-chemicals/cl-inventory-database/-/discli/details/1465	6.0	http://echa.europa.eu/information-on-chemicals/cl-inventory-database/-/discli/details/1465	4.0	http://echa.europa.eu/information-on-chemicals/cl-inventory-database/-/discli/details/1465
41684	4824-78-6	4.0	http://echa.europa.eu/information-on-chemicals/cl-inventory-database/-/discli/details/109618	6.0	http://echa.europa.eu/information-on-chemicals/cl-inventory-database/-/discli/details/109618	3.0	http://echa.europa.eu/information-on-chemicals/cl-inventory-database/-/discli/details/109618
41783	1918-13-4	6.0	http://echa.europa.eu/information-on-chemicals/cl-inventory-database/-/discli/details/31236	6.0	http://echa.europa.eu/information-on-chemicals/cl-inventory-database/-/discli/details/31236	4.0	http://echa.europa.eu/information-on-chemicals/cl-inventory-database/-/discli/details/31236
41797	81-82-3	6.0	http://echa.europa.eu/information-on-chemicals/cl-inventory-database/-/discli/details/44424	6.0	http://echa.europa.eu/information-on-chemicals/cl-inventory-database/-/discli/details/44424	6.0	http://echa.europa.eu/information-on-chemicals/cl-inventory-database/-/discli/details/44424
41799	5836-29-3	1.0	http://echa.europa.eu/information-on-chemicals/cl-inventory-database/-/discli/details/124704	6.0	http://echa.europa.eu/information-on-chemicals/cl-inventory-database/-/discli/details/124704	2.0	http://echa.europa.eu/information-on-chemicals/cl-inventory-database/-/discli/details/124704
41851	1085-98-9	6.0	http://echa.europa.eu/information-on-chemicals/cl-inventory-database/-/discli/details/65582	4.0	http://echa.europa.eu/information-on-chemicals/cl-inventory-database/-/discli/details/65582	6.0	http://echa.europa.eu/information-on-chemicals/cl-inventory-database/-/discli/details/65582
41880	644-64-4	4.0	http://echa.europa.eu/information-on-chemicals/cl-inventory-database/-/discli/details/52123	6.0	http://echa.europa.eu/information-on-chemicals/cl-inventory-database/-/discli/details/52123	3.0	http://echa.europa.eu/information-on-chemicals/cl-inventory-database/-/discli/details/52123
41883	1420-07-1	3.0	http://echa.europa.eu/information-on-chemicals/cl-inventory-database/-/discli/details/35136	6.0	http://echa.europa.eu/information-on-chemicals/cl-inventory-database/-/discli/details/35136	2.0	http://echa.europa.eu/information-on-chemicals/cl-inventory-database/-/discli/details/35136
41886	6988-21-2	6.0	http://echa.europa.eu/information-on-chemicals/cl-inventory-database/-/discli/details/5447	6.0	http://echa.europa.eu/information-on-chemicals/cl-inventory-database/-/discli/details/5447	3.0	http://echa.europa.eu/information-on-chemicals/cl-inventory-database/-/discli/details/5447
41910	17109-49-8	4.0	http://echa.europa.eu/information-on-chemicals/cl-inventory-database/-/discli/details/122391	3.0	http://echa.europa.eu/information-on-chemicals/cl-inventory-database/-/discli/details/122391	3.0	http://echa.europa.eu/information-on-chemicals/cl-inventory-database/-/discli/details/122391
41927	23947-60-6	4.0	http://echa.europa.eu/information-on-chemicals/cl-inventory-database/-/discli/details/57712	6.0	http://echa.europa.eu/information-on-chemicals/cl-inventory-database/-/discli/details/57712	6.0	http://echa.europa.eu/information-on-chemicals/cl-inventory-database/-/discli/details/57712
41964	38260-54-7	6.0	http://echa.europa.eu/information-on-chemicals/cl-inventory-database/-/discli/details/84569	6.0	http://echa.europa.eu/information-on-chemicals/cl-inventory-database/-/discli/details/84569	4.0	http://echa.europa.eu/information-on-chemicals/cl-inventory-database/-/discli/details/84569
41973	80-38-6	6.0	http://echa.europa.eu/information-on-chemicals/cl-inventory-database/-/discli/details/13051	6.0	http://echa.europa.eu/information-on-chemicals/cl-inventory-database/-/discli/details/13051	4.0	http://echa.europa.eu/information-on-chemicals/cl-inventory-database/-/discli/details/13051
41978	101463-69-8	6.0	http://echa.europa.eu/information-on-chemicals/cl-inventory-database/-/discli/details/109842	6.0	http://echa.europa.eu/information-on-chemicals/cl-inventory-database/-/discli/details/109842	6.0	http://echa.europa.eu/information-on-chemicals/cl-inventory-database/-/discli/details/109842
41981	144-49-0	6.0	http://echa.europa.eu/information-on-chemicals/cl-inventory-database/-/discli/details/39861	6.0	http://echa.europa.eu/information-on-chemicals/cl-inventory-database/-/discli/details/39861	2.0	http://echa.europa.eu/information-on-chemicals/cl-inventory-database/-/discli/details/39861
41995	3878-19-1	6.0	http://echa.europa.eu/information-on-chemicals/cl-inventory-database/-/discli/details/135238	6.0	http://echa.europa.eu/information-on-chemicals/cl-inventory-database/-/discli/details/135238	4.0	http://echa.europa.eu/information-on-chemicals/cl-inventory-database/-/discli/details/135238
42065	465-73-6	1.0	http://echa.europa.eu/information-on-chemicals/cl-inventory-database/-/discli/details/46984	2.0	http://echa.europa.eu/information-on-chemicals/cl-inventory-database/-/discli/details/46984	2.0	http://echa.europa.eu/information-on-chemicals/cl-inventory-database/-/discli/details/46984
42072	2631-40-5	6.0	http://echa.europa.eu/information-on-chemicals/cl-inventory-database/-/discli/details/1765	6.0	http://echa.europa.eu/information-on-chemicals/cl-inventory-database/-/discli/details/1765	4.0	http://echa.europa.eu/information-on-chemicals/cl-inventory-database/-/discli/details/1765
42077	34123-59-6	6.0	http://echa.europa.eu/information-on-chemicals/cl-inventory-database/-/discli/details/15144	6.0	http://echa.europa.eu/information-on-chemicals/cl-inventory-database/-/discli/details/15144	6.0	http://echa.europa.eu/information-on-chemicals/cl-inventory-database/-/discli/details/15144
42080	18854-01-8	3.0	http://echa.europa.eu/information-on-chemicals/cl-inventory-database/-/discli/details/45418	6.0	http://echa.europa.eu/information-on-chemicals/cl-inventory-database/-/discli/details/45418	3.0	http://echa.europa.eu/information-on-chemicals/cl-inventory-database/-/discli/details/45418
42117	2595-54-2	3.0	http://echa.europa.eu/information-on-chemicals/cl-inventory-database/-/discli/details/69492	6.0	http://echa.europa.eu/information-on-chemicals/cl-inventory-database/-/discli/details/69492	3.0	http://echa.europa.eu/information-on-chemicals/cl-inventory-database/-/discli/details/69492
42121	110235-47-7	6.0	http://echa.europa.eu/information-on-chemicals/cl-inventory-database/-/discli/details/69272	6.0	http://echa.europa.eu/information-on-chemicals/cl-inventory-database/-/discli/details/69272	6.0	http://echa.europa.eu/information-on-chemicals/cl-inventory-database/-/discli/details/69272
42206	2687-96-9	6.0	http://echa.europa.eu/information-on-chemicals/cl-inventory-database/-/discli/details/39129	6.0	http://echa.europa.eu/information-on-chemicals/cl-inventory-database/-/discli/details/39129	6.0	http://echa.europa.eu/information-on-chemicals/cl-inventory-database/-/discli/details/39129
42219	103-65-1	6.0	http://echa.europa.eu/information-on-chemicals/cl-inventory-database/-/discli/details/118706	6.0	http://echa.europa.eu/information-on-chemicals/cl-inventory-database/-/discli/details/118706	6.0	http://echa.europa.eu/information-on-chemicals/cl-inventory-database/-/discli/details/118706
42260	66246-88-6	6.0	http://echa.europa.eu/information-on-chemicals/cl-inventory-database/-/discli/details/	6.0	http://echa.europa.eu/information-on-chemicals/cl-inventory-database/-/discli/details/	4.0	http://echa.europa.eu/information-on-chemicals/cl-inventory-database/-/discli/details/
42264	4986-89-4	6.0	http://echa.europa.eu/information-on-chemicals/cl-inventory-database/-/discli/details/96660	6.0	http://echa.europa.eu/information-on-chemicals/cl-inventory-database/-/discli/details/96660	6.0	http://echa.europa.eu/information-on-chemicals/cl-inventory-database/-/discli/details/96660
42269	2275-14-1	3.0	http://echa.europa.eu/information-on-chemicals/cl-inventory-database/-/discli/details/133385	3.0	http://echa.europa.eu/information-on-chemicals/cl-inventory-database/-/discli/details/133385	3.0	http://echa.europa.eu/information-on-chemicals/cl-inventory-database/-/discli/details/133385
42280	2597-03-7	4.0	http://echa.europa.eu/information-on-chemicals/cl-inventory-database/-/discli/details/71517	6.0	http://echa.europa.eu/information-on-chemicals/cl-inventory-database/-/discli/details/71517	4.0	http://echa.europa.eu/information-on-chemicals/cl-inventory-database/-/discli/details/71517
42285	947-02-4	1.0	http://echa.europa.eu/information-on-chemicals/cl-inventory-database/-/discli/details/90975	6.0	http://echa.europa.eu/information-on-chemicals/cl-inventory-database/-/discli/details/90975	2.0	http://echa.europa.eu/information-on-chemicals/cl-inventory-database/-/discli/details/90975
42297	23505-41-1	4.0	http://echa.europa.eu/information-on-chemicals/cl-inventory-database/-/discli/details/75038	6.0	http://echa.europa.eu/information-on-chemicals/cl-inventory-database/-/discli/details/75038	3.0	http://echa.europa.eu/information-on-chemicals/cl-inventory-database/-/discli/details/75038
42320	7758-09-0	6.0	http://echa.europa.eu/information-on-chemicals/cl-inventory-database/-/discli/details/134488	6.0	http://echa.europa.eu/information-on-chemicals/cl-inventory-database/-/discli/details/134488	3.0	http://echa.europa.eu/information-on-chemicals/cl-inventory-database/-/discli/details/134488
42336	687-47-8	6.0	http://echa.europa.eu/information-on-chemicals/cl-inventory-database/-/discli/details/114266	6.0	http://echa.europa.eu/information-on-chemicals/cl-inventory-database/-/discli/details/114266	6.0	http://echa.europa.eu/information-on-chemicals/cl-inventory-database/-/discli/details/114266
42337	106-36-5	6.0	http://echa.europa.eu/information-on-chemicals/cl-inventory-database/-/discli/details/72340	4.0	http://echa.europa.eu/information-on-chemicals/cl-inventory-database/-/discli/details/72340	6.0	http://echa.europa.eu/information-on-chemicals/cl-inventory-database/-/discli/details/72340
42343	111-43-3	6.0	http://echa.europa.eu/information-on-chemicals/cl-inventory-database/-/discli/details/20118	6.0	http://echa.europa.eu/information-on-chemicals/cl-inventory-database/-/discli/details/20118	6.0	http://echa.europa.eu/information-on-chemicals/cl-inventory-database/-/discli/details/20118
42352	13457-18-6	6.0	http://echa.europa.eu/information-on-chemicals/cl-inventory-database/-/discli/details/61314	4.0	http://echa.europa.eu/information-on-chemicals/cl-inventory-database/-/discli/details/61314	4.0	http://echa.europa.eu/information-on-chemicals/cl-inventory-database/-/discli/details/61314
42437	1918-18-9	6.0	http://echa.europa.eu/information-on-chemicals/cl-inventory-database/-/discli/details/153394	6.0	http://echa.europa.eu/information-on-chemicals/cl-inventory-database/-/discli/details/153394	4.0	http://echa.europa.eu/information-on-chemicals/cl-inventory-database/-/discli/details/153394
42445	33693-04-8	6.0	http://echa.europa.eu/information-on-chemicals/cl-inventory-database/-/discli/details/109317	6.0	http://echa.europa.eu/information-on-chemicals/cl-inventory-database/-/discli/details/109317	4.0	http://echa.europa.eu/information-on-chemicals/cl-inventory-database/-/discli/details/109317
42468	39196-18-4	1.0	http://echa.europa.eu/information-on-chemicals/cl-inventory-database/-/discli/details/100815	6.0	http://echa.europa.eu/information-on-chemicals/cl-inventory-database/-/discli/details/100815	2.0	http://echa.europa.eu/information-on-chemicals/cl-inventory-database/-/discli/details/100815
42478	731-27-1	6.0	http://echa.europa.eu/information-on-chemicals/cl-inventory-database/-/discli/details/101905	2.0	http://echa.europa.eu/information-on-chemicals/cl-inventory-database/-/discli/details/101905	6.0	http://echa.europa.eu/information-on-chemicals/cl-inventory-database/-/discli/details/101905
43765	630-60-4	6.0	http://echa.europa.eu/information-on-chemicals/cl-inventory-database/-/discli/details/45350	3.0	http://echa.europa.eu/information-on-chemicals/cl-inventory-database/-/discli/details/45350	3.0	http://echa.europa.eu/information-on-chemicals/cl-inventory-database/-/discli/details/45350
43913	6804-07-5	6.0	http://echa.europa.eu/information-on-chemicals/cl-inventory-database/-/discli/details/42685	6.0	http://echa.europa.eu/information-on-chemicals/cl-inventory-database/-/discli/details/42685	4.0	http://echa.europa.eu/information-on-chemicals/cl-inventory-database/-/discli/details/42685
44161	10025-91-9	6.0	http://echa.europa.eu/information-on-chemicals/cl-inventory-database/-/discli/details/95002	6.0	http://echa.europa.eu/information-on-chemicals/cl-inventory-database/-/discli/details/95002	6.0	http://echa.europa.eu/information-on-chemicals/cl-inventory-database/-/discli/details/95002
44334	589-34-4	6.0	http://echa.europa.eu/information-on-chemicals/cl-inventory-database/-/discli/details/92733	6.0	http://echa.europa.eu/information-on-chemicals/cl-inventory-database/-/discli/details/92733	6.0	http://echa.europa.eu/information-on-chemicals/cl-inventory-database/-/discli/details/92733
44340	145701-23-1	6.0	http://echa.europa.eu/information-on-chemicals/cl-inventory-database/-/discli/details/104205	6.0	http://echa.europa.eu/information-on-chemicals/cl-inventory-database/-/discli/details/104205	6.0	http://echa.europa.eu/information-on-chemicals/cl-inventory-database/-/discli/details/104205
44413	2687-91-4	6.0	http://echa.europa.eu/information-on-chemicals/cl-inventory-database/-/discli/details/112556	6.0	http://echa.europa.eu/information-on-chemicals/cl-inventory-database/-/discli/details/112556	6.0	http://echa.europa.eu/information-on-chemicals/cl-inventory-database/-/discli/details/112556
44423	3724-43-4	6.0	http://echa.europa.eu/information-on-chemicals/cl-inventory-database/-/discli/details/69468	6.0	http://echa.europa.eu/information-on-chemicals/cl-inventory-database/-/discli/details/69468	4.0	http://echa.europa.eu/information-on-chemicals/cl-inventory-database/-/discli/details/69468
44472	95-92-1	6.0	http://echa.europa.eu/information-on-chemicals/cl-inventory-database/-/discli/details/57161	6.0	http://echa.europa.eu/information-on-chemicals/cl-inventory-database/-/discli/details/57161	4.0	http://echa.europa.eu/information-on-chemicals/cl-inventory-database/-/discli/details/57161
44508	10361-37-2	6.0	http://echa.europa.eu/information-on-chemicals/cl-inventory-database/-/discli/details/129148	4.0	http://echa.europa.eu/information-on-chemicals/cl-inventory-database/-/discli/details/129148	3.0	http://echa.europa.eu/information-on-chemicals/cl-inventory-database/-/discli/details/129148
44559	26399-36-0	6.0	http://echa.europa.eu/information-on-chemicals/cl-inventory-database/-/discli/details/4419	6.0	http://echa.europa.eu/information-on-chemicals/cl-inventory-database/-/discli/details/4419	6.0	http://echa.europa.eu/information-on-chemicals/cl-inventory-database/-/discli/details/4419
44575	71526-07-3	6.0	http://echa.europa.eu/information-on-chemicals/cl-inventory-database/-/discli/details/32382	6.0	http://echa.europa.eu/information-on-chemicals/cl-inventory-database/-/discli/details/32382	6.0	http://echa.europa.eu/information-on-chemicals/cl-inventory-database/-/discli/details/32382
44597	162881-26-7	6.0	http://echa.europa.eu/information-on-chemicals/cl-inventory-database/-/discli/details/132162	6.0	http://echa.europa.eu/information-on-chemicals/cl-inventory-database/-/discli/details/132162	6.0	http://echa.europa.eu/information-on-chemicals/cl-inventory-database/-/discli/details/132162
44604	17351-75-6	6.0	http://echa.europa.eu/information-on-chemicals/cl-inventory-database/-/discli/details/117158	6.0	http://echa.europa.eu/information-on-chemicals/cl-inventory-database/-/discli/details/117158	6.0	http://echa.europa.eu/information-on-chemicals/cl-inventory-database/-/discli/details/117158
44627	2592-95-2	6.0	http://echa.europa.eu/information-on-chemicals/cl-inventory-database/-/discli/details/55440	6.0	http://echa.europa.eu/information-on-chemicals/cl-inventory-database/-/discli/details/55440	6.0	http://echa.europa.eu/information-on-chemicals/cl-inventory-database/-/discli/details/55440
44643	3033-77-0	4.0	http://echa.europa.eu/information-on-chemicals/cl-inventory-database/-/discli/details/89515	6.0	http://echa.europa.eu/information-on-chemicals/cl-inventory-database/-/discli/details/89515	4.0	http://echa.europa.eu/information-on-chemicals/cl-inventory-database/-/discli/details/89515
44690	54914-85-1	6.0	http://echa.europa.eu/information-on-chemicals/cl-inventory-database/-/discli/details/78592	6.0	http://echa.europa.eu/information-on-chemicals/cl-inventory-database/-/discli/details/78592	6.0	http://echa.europa.eu/information-on-chemicals/cl-inventory-database/-/discli/details/78592
44734	83016-70-0	6.0	http://echa.europa.eu/information-on-chemicals/cl-inventory-database/-/discli/details/29189	6.0	http://echa.europa.eu/information-on-chemicals/cl-inventory-database/-/discli/details/29189	4.0	http://echa.europa.eu/information-on-chemicals/cl-inventory-database/-/discli/details/29189
44750	96-96-8	1.0	http://echa.europa.eu/information-on-chemicals/cl-inventory-database/-/discli/details/67631	2.0	http://echa.europa.eu/information-on-chemicals/cl-inventory-database/-/discli/details/67631	2.0	http://echa.europa.eu/information-on-chemicals/cl-inventory-database/-/discli/details/67631
44762	10217-34-2	6.0	http://echa.europa.eu/information-on-chemicals/cl-inventory-database/-/discli/details/131180	6.0	http://echa.europa.eu/information-on-chemicals/cl-inventory-database/-/discli/details/131180	6.0	http://echa.europa.eu/information-on-chemicals/cl-inventory-database/-/discli/details/131180
44779	1070-70-8	4.0	http://echa.europa.eu/information-on-chemicals/cl-inventory-database/-/discli/details/122102	6.0	http://echa.europa.eu/information-on-chemicals/cl-inventory-database/-/discli/details/122102	6.0	http://echa.europa.eu/information-on-chemicals/cl-inventory-database/-/discli/details/122102
44786	119313-12-1	6.0	http://echa.europa.eu/information-on-chemicals/cl-inventory-database/-/discli/details/86984	6.0	http://echa.europa.eu/information-on-chemicals/cl-inventory-database/-/discli/details/86984	6.0	http://echa.europa.eu/information-on-chemicals/cl-inventory-database/-/discli/details/86984
44811	19750-95-9	6.0	http://echa.europa.eu/information-on-chemicals/cl-inventory-database/-/discli/details/58694	6.0	http://echa.europa.eu/information-on-chemicals/cl-inventory-database/-/discli/details/58694	4.0	http://echa.europa.eu/information-on-chemicals/cl-inventory-database/-/discli/details/58694
44857	17980-47-1	6.0	http://echa.europa.eu/information-on-chemicals/cl-inventory-database/-/discli/details/23882	6.0	http://echa.europa.eu/information-on-chemicals/cl-inventory-database/-/discli/details/23882	6.0	http://echa.europa.eu/information-on-chemicals/cl-inventory-database/-/discli/details/23882
44859	1823-59-2	6.0	http://echa.europa.eu/information-on-chemicals/cl-inventory-database/-/discli/details/79259	6.0	http://echa.europa.eu/information-on-chemicals/cl-inventory-database/-/discli/details/79259	6.0	http://echa.europa.eu/information-on-chemicals/cl-inventory-database/-/discli/details/79259
44871	2094-99-7	6.0	http://echa.europa.eu/information-on-chemicals/cl-inventory-database/-/discli/details/59296	2.0	http://echa.europa.eu/information-on-chemicals/cl-inventory-database/-/discli/details/59296	6.0	http://echa.europa.eu/information-on-chemicals/cl-inventory-database/-/discli/details/59296
44931	3775-90-4	6.0	http://echa.europa.eu/information-on-chemicals/cl-inventory-database/-/discli/details/58732	6.0	http://echa.europa.eu/information-on-chemicals/cl-inventory-database/-/discli/details/58732	6.0	http://echa.europa.eu/information-on-chemicals/cl-inventory-database/-/discli/details/58732
44947	5117-12-4	6.0	http://echa.europa.eu/information-on-chemicals/cl-inventory-database/-/discli/details/124734	6.0	http://echa.europa.eu/information-on-chemicals/cl-inventory-database/-/discli/details/124734	4.0	http://echa.europa.eu/information-on-chemicals/cl-inventory-database/-/discli/details/124734
46319	302-27-2	6.0	http://echa.europa.eu/information-on-chemicals/cl-inventory-database/-/discli/details/3490	2.0	http://echa.europa.eu/information-on-chemicals/cl-inventory-database/-/discli/details/3490	2.0	http://echa.europa.eu/information-on-chemicals/cl-inventory-database/-/discli/details/3490
46471	90274-24-1	6.0	http://echa.europa.eu/information-on-chemicals/cl-inventory-database/-/discli/details/13557	4.0	http://echa.europa.eu/information-on-chemicals/cl-inventory-database/-/discli/details/13557	4.0	http://echa.europa.eu/information-on-chemicals/cl-inventory-database/-/discli/details/13557
46517	4023-02-3	6.0	http://echa.europa.eu/information-on-chemicals/cl-inventory-database/-/discli/details/76357	6.0	http://echa.europa.eu/information-on-chemicals/cl-inventory-database/-/discli/details/76357	4.0	http://echa.europa.eu/information-on-chemicals/cl-inventory-database/-/discli/details/76357
46574	109-95-5	4.0	http://echa.europa.eu/information-on-chemicals/cl-inventory-database/-/discli/details/58510	4.0	http://echa.europa.eu/information-on-chemicals/cl-inventory-database/-/discli/details/58510	4.0	http://echa.europa.eu/information-on-chemicals/cl-inventory-database/-/discli/details/58510
46703	103597-45-1	6.0	http://echa.europa.eu/information-on-chemicals/cl-inventory-database/-/discli/details/127332	6.0	http://echa.europa.eu/information-on-chemicals/cl-inventory-database/-/discli/details/127332	6.0	http://echa.europa.eu/information-on-chemicals/cl-inventory-database/-/discli/details/127332
46812	118712-89-3	6.0	http://echa.europa.eu/information-on-chemicals/cl-inventory-database/-/discli/details/118103	6.0	http://echa.europa.eu/information-on-chemicals/cl-inventory-database/-/discli/details/118103	6.0	http://echa.europa.eu/information-on-chemicals/cl-inventory-database/-/discli/details/118103
47003	7778-74-7	6.0	http://echa.europa.eu/information-on-chemicals/cl-inventory-database/-/discli/details/27924	6.0	http://echa.europa.eu/information-on-chemicals/cl-inventory-database/-/discli/details/27924	4.0	http://echa.europa.eu/information-on-chemicals/cl-inventory-database/-/discli/details/27924
47036	31895-22-4	4.0	http://echa.europa.eu/information-on-chemicals/cl-inventory-database/-/discli/details/114955	6.0	http://echa.europa.eu/information-on-chemicals/cl-inventory-database/-/discli/details/114955	4.0	http://echa.europa.eu/information-on-chemicals/cl-inventory-database/-/discli/details/114955
47047	541-85-5	6.0	http://echa.europa.eu/information-on-chemicals/cl-inventory-database/-/discli/details/19442	6.0	http://echa.europa.eu/information-on-chemicals/cl-inventory-database/-/discli/details/19442	6.0	http://echa.europa.eu/information-on-chemicals/cl-inventory-database/-/discli/details/19442
47076	16919-19-0	3.0	http://echa.europa.eu/information-on-chemicals/cl-inventory-database/-/discli/details/21286	3.0	http://echa.europa.eu/information-on-chemicals/cl-inventory-database/-/discli/details/21286	3.0	http://echa.europa.eu/information-on-chemicals/cl-inventory-database/-/discli/details/21286
47078	5989-54-8	6.0	http://echa.europa.eu/information-on-chemicals/cl-inventory-database/-/discli/details/54733	6.0	http://echa.europa.eu/information-on-chemicals/cl-inventory-database/-/discli/details/54733	6.0	http://echa.europa.eu/information-on-chemicals/cl-inventory-database/-/discli/details/54733
47096	142-64-3	6.0	http://echa.europa.eu/information-on-chemicals/cl-inventory-database/-/discli/details/33428	6.0	http://echa.europa.eu/information-on-chemicals/cl-inventory-database/-/discli/details/33428	6.0	http://echa.europa.eu/information-on-chemicals/cl-inventory-database/-/discli/details/33428
47167	79-16-3	6.0	http://echa.europa.eu/information-on-chemicals/cl-inventory-database/-/discli/details/23136	6.0	http://echa.europa.eu/information-on-chemicals/cl-inventory-database/-/discli/details/23136	6.0	http://echa.europa.eu/information-on-chemicals/cl-inventory-database/-/discli/details/23136
47448	3811-04-9	6.0	http://echa.europa.eu/information-on-chemicals/cl-inventory-database/-/discli/details/95161	4.0	http://echa.europa.eu/information-on-chemicals/cl-inventory-database/-/discli/details/95161	4.0	http://echa.europa.eu/information-on-chemicals/cl-inventory-database/-/discli/details/95161
47456	826-62-0	6.0	http://echa.europa.eu/information-on-chemicals/cl-inventory-database/-/discli/details/78988	6.0	http://echa.europa.eu/information-on-chemicals/cl-inventory-database/-/discli/details/78988	6.0	http://echa.europa.eu/information-on-chemicals/cl-inventory-database/-/discli/details/78988
47466	109-59-1	4.0	http://echa.europa.eu/information-on-chemicals/cl-inventory-database/-/discli/details/91996	4.0	http://echa.europa.eu/information-on-chemicals/cl-inventory-database/-/discli/details/91996	6.0	http://echa.europa.eu/information-on-chemicals/cl-inventory-database/-/discli/details/91996
47543	57646-30-7	6.0	http://echa.europa.eu/information-on-chemicals/cl-inventory-database/-/discli/details/29551	6.0	http://echa.europa.eu/information-on-chemicals/cl-inventory-database/-/discli/details/29551	4.0	http://echa.europa.eu/information-on-chemicals/cl-inventory-database/-/discli/details/29551
47568	41394-05-2	6.0	http://echa.europa.eu/information-on-chemicals/cl-inventory-database/-/discli/details/34192	6.0	http://echa.europa.eu/information-on-chemicals/cl-inventory-database/-/discli/details/34192	4.0	http://echa.europa.eu/information-on-chemicals/cl-inventory-database/-/discli/details/34192
47598	41481-66-7	6.0	http://echa.europa.eu/information-on-chemicals/cl-inventory-database/-/discli/details/123592	6.0	http://echa.europa.eu/information-on-chemicals/cl-inventory-database/-/discli/details/123592	6.0	http://echa.europa.eu/information-on-chemicals/cl-inventory-database/-/discli/details/123592
47749	108-87-2	6.0	http://echa.europa.eu/information-on-chemicals/cl-inventory-database/-/discli/details/30894	6.0	http://echa.europa.eu/information-on-chemicals/cl-inventory-database/-/discli/details/30894	6.0	http://echa.europa.eu/information-on-chemicals/cl-inventory-database/-/discli/details/30894
47760	110-01-0	4.0	http://echa.europa.eu/information-on-chemicals/cl-inventory-database/-/discli/details/53331	4.0	http://echa.europa.eu/information-on-chemicals/cl-inventory-database/-/discli/details/53331	4.0	http://echa.europa.eu/information-on-chemicals/cl-inventory-database/-/discli/details/53331
48189	1166-52-5	6.0	http://echa.europa.eu/information-on-chemicals/cl-inventory-database/-/discli/details/88854	6.0	http://echa.europa.eu/information-on-chemicals/cl-inventory-database/-/discli/details/88854	6.0	http://echa.europa.eu/information-on-chemicals/cl-inventory-database/-/discli/details/88854
48198	40649-36-3	6.0	http://echa.europa.eu/information-on-chemicals/cl-inventory-database/-/discli/details/79233	6.0	http://echa.europa.eu/information-on-chemicals/cl-inventory-database/-/discli/details/79233	6.0	http://echa.europa.eu/information-on-chemicals/cl-inventory-database/-/discli/details/79233
48727	94-37-1	6.0	http://echa.europa.eu/information-on-chemicals/cl-inventory-database/-/discli/details/30808	6.0	http://echa.europa.eu/information-on-chemicals/cl-inventory-database/-/discli/details/30808	6.0	http://echa.europa.eu/information-on-chemicals/cl-inventory-database/-/discli/details/30808
49216	13820-41-2	6.0	http://echa.europa.eu/information-on-chemicals/cl-inventory-database/-/discli/details/106034	6.0	http://echa.europa.eu/information-on-chemicals/cl-inventory-database/-/discli/details/106034	3.0	http://echa.europa.eu/information-on-chemicals/cl-inventory-database/-/discli/details/106034
49258	26576-84-1	6.0	http://echa.europa.eu/information-on-chemicals/cl-inventory-database/-/discli/details/55324	6.0	http://echa.europa.eu/information-on-chemicals/cl-inventory-database/-/discli/details/55324	4.0	http://echa.europa.eu/information-on-chemicals/cl-inventory-database/-/discli/details/55324
49319	562-49-2	6.0	http://echa.europa.eu/information-on-chemicals/cl-inventory-database/-/discli/details/72975	6.0	http://echa.europa.eu/information-on-chemicals/cl-inventory-database/-/discli/details/72975	6.0	http://echa.europa.eu/information-on-chemicals/cl-inventory-database/-/discli/details/72975
49347	69227-51-6	6.0	http://echa.europa.eu/information-on-chemicals/cl-inventory-database/-/discli/details/116028	6.0	http://echa.europa.eu/information-on-chemicals/cl-inventory-database/-/discli/details/116028	6.0	http://echa.europa.eu/information-on-chemicals/cl-inventory-database/-/discli/details/116028
49418	544-16-1	6.0	http://echa.europa.eu/information-on-chemicals/cl-inventory-database/-/discli/details/5559	3.0	http://echa.europa.eu/information-on-chemicals/cl-inventory-database/-/discli/details/5559	3.0	http://echa.europa.eu/information-on-chemicals/cl-inventory-database/-/discli/details/5559
49433	92-43-3	6.0	http://echa.europa.eu/information-on-chemicals/cl-inventory-database/-/discli/details/33467	6.0	http://echa.europa.eu/information-on-chemicals/cl-inventory-database/-/discli/details/33467	4.0	http://echa.europa.eu/information-on-chemicals/cl-inventory-database/-/discli/details/33467
51444	1571-75-1	6.0	http://echa.europa.eu/information-on-chemicals/cl-inventory-database/-/discli/details/126457	6.0	http://echa.europa.eu/information-on-chemicals/cl-inventory-database/-/discli/details/126457	6.0	http://echa.europa.eu/information-on-chemicals/cl-inventory-database/-/discli/details/126457
51618	121-72-2	3.0	http://echa.europa.eu/information-on-chemicals/cl-inventory-database/-/discli/details/71445	3.0	http://echa.europa.eu/information-on-chemicals/cl-inventory-database/-/discli/details/71445	3.0	http://echa.europa.eu/information-on-chemicals/cl-inventory-database/-/discli/details/71445
52291	616-47-7	4.0	http://echa.europa.eu/information-on-chemicals/cl-inventory-database/-/discli/details/33535	6.0	http://echa.europa.eu/information-on-chemicals/cl-inventory-database/-/discli/details/33535	4.0	http://echa.europa.eu/information-on-chemicals/cl-inventory-database/-/discli/details/33535
52446	700-13-0	6.0	http://echa.europa.eu/information-on-chemicals/cl-inventory-database/-/discli/details/20334	4.0	http://echa.europa.eu/information-on-chemicals/cl-inventory-database/-/discli/details/20334	6.0	http://echa.europa.eu/information-on-chemicals/cl-inventory-database/-/discli/details/20334
52502	75980-60-8	6.0	http://echa.europa.eu/information-on-chemicals/cl-inventory-database/-/discli/details/45302	6.0	http://echa.europa.eu/information-on-chemicals/cl-inventory-database/-/discli/details/45302	6.0	http://echa.europa.eu/information-on-chemicals/cl-inventory-database/-/discli/details/45302
52542	79-30-1	6.0	http://echa.europa.eu/information-on-chemicals/cl-inventory-database/-/discli/details/6349	6.0	http://echa.europa.eu/information-on-chemicals/cl-inventory-database/-/discli/details/6349	6.0	http://echa.europa.eu/information-on-chemicals/cl-inventory-database/-/discli/details/6349
52593	873-32-5	4.0	http://echa.europa.eu/information-on-chemicals/cl-inventory-database/-/discli/details/63471	6.0	http://echa.europa.eu/information-on-chemicals/cl-inventory-database/-/discli/details/63471	4.0	http://echa.europa.eu/information-on-chemicals/cl-inventory-database/-/discli/details/63471
52598	88-10-8	6.0	http://echa.europa.eu/information-on-chemicals/cl-inventory-database/-/discli/details/31894	4.0	http://echa.europa.eu/information-on-chemicals/cl-inventory-database/-/discli/details/31894	4.0	http://echa.europa.eu/information-on-chemicals/cl-inventory-database/-/discli/details/31894
57616	1075-89-4	6.0	http://echa.europa.eu/information-on-chemicals/cl-inventory-database/-/discli/details/47982	6.0	http://echa.europa.eu/information-on-chemicals/cl-inventory-database/-/discli/details/47982	3.0	http://echa.europa.eu/information-on-chemicals/cl-inventory-database/-/discli/details/47982
57646	147086-81-5	6.0	http://echa.europa.eu/information-on-chemicals/cl-inventory-database/-/discli/details/45882	6.0	http://echa.europa.eu/information-on-chemicals/cl-inventory-database/-/discli/details/45882	4.0	http://echa.europa.eu/information-on-chemicals/cl-inventory-database/-/discli/details/45882
57667	17630-75-0	6.0	http://echa.europa.eu/information-on-chemicals/cl-inventory-database/-/discli/details/86262	6.0	http://echa.europa.eu/information-on-chemicals/cl-inventory-database/-/discli/details/86262	4.0	http://echa.europa.eu/information-on-chemicals/cl-inventory-database/-/discli/details/86262
57674	1939-27-1	6.0	http://echa.europa.eu/information-on-chemicals/cl-inventory-database/-/discli/details/109458	6.0	http://echa.europa.eu/information-on-chemicals/cl-inventory-database/-/discli/details/109458	6.0	http://echa.europa.eu/information-on-chemicals/cl-inventory-database/-/discli/details/109458
57706	302-97-6	6.0	http://echa.europa.eu/information-on-chemicals/cl-inventory-database/-/discli/details/32852	6.0	http://echa.europa.eu/information-on-chemicals/cl-inventory-database/-/discli/details/32852	6.0	http://echa.europa.eu/information-on-chemicals/cl-inventory-database/-/discli/details/32852
57741	41340-36-7	6.0	http://echa.europa.eu/information-on-chemicals/cl-inventory-database/-/discli/details/134990	6.0	http://echa.europa.eu/information-on-chemicals/cl-inventory-database/-/discli/details/134990	4.0	http://echa.europa.eu/information-on-chemicals/cl-inventory-database/-/discli/details/134990
57846	86393-33-1	6.0	http://echa.europa.eu/information-on-chemicals/cl-inventory-database/-/discli/details/132318	6.0	http://echa.europa.eu/information-on-chemicals/cl-inventory-database/-/discli/details/132318	4.0	http://echa.europa.eu/information-on-chemicals/cl-inventory-database/-/discli/details/132318
57898	4274-38-8	4.0	http://echa.europa.eu/information-on-chemicals/cl-inventory-database/-/discli/details/4439	4.0	http://echa.europa.eu/information-on-chemicals/cl-inventory-database/-/discli/details/4439	4.0	http://echa.europa.eu/information-on-chemicals/cl-inventory-database/-/discli/details/4439
34364	144651-06-9	6.0	http://echa.europa.eu/information-on-chemicals/cl-inventory-database/-/discli/details/122649	6.0	http://echa.europa.eu/information-on-chemicals/cl-inventory-database/-/discli/details/122649	6.0	http://echa.europa.eu/information-on-chemicals/cl-inventory-database/-/discli/details/122649
34868	94125-34-5	6.0	http://echa.europa.eu/information-on-chemicals/cl-inventory-database/-/discli/details/118610	6.0	http://echa.europa.eu/information-on-chemicals/cl-inventory-database/-/discli/details/118610	4.0	http://echa.europa.eu/information-on-chemicals/cl-inventory-database/-/discli/details/118610
40117	109-94-4	6.0	http://echa.europa.eu/information-on-chemicals/cl-inventory-database/-/discli/details/57915	4.0	http://echa.europa.eu/information-on-chemicals/cl-inventory-database/-/discli/details/57915	4.0	http://echa.europa.eu/information-on-chemicals/cl-inventory-database/-/discli/details/57915
40145	3173-72-6	6.0	http://echa.europa.eu/information-on-chemicals/cl-inventory-database/-/discli/details/17027	4.0	http://echa.europa.eu/information-on-chemicals/cl-inventory-database/-/discli/details/17027	6.0	http://echa.europa.eu/information-on-chemicals/cl-inventory-database/-/discli/details/17027
