# Supplementary material for: Leveraging heterogeneous data from GHS toxicity annotations, molecular and protein target descriptors and Tox21 assay readouts to predict and rationalise acute toxicity
Source: J Cheminform. 2019 May 31;11:36. doi: 10.1186/s13321-019-0356-5 (PMC6544914; doi:10.1186/s13321-019-0356-5)
Supplement: Supplementary file 2 — Additional file 2. Research code and data. [file 13321_2019_356_MOESM2_ESM.bz2 › code/data/ghs_eu_n.csv]

CHID	CASRN	d_tox	i_tox	o_tox	source
20005	60-35-5	6	6	6	http://echa.europa.eu/scripts/redirections/rs_redirect.asp?uuid=AGGR-9950fcbd-7001-41f2-a6e6-06044486417f%2FDISS-1659d5e0-75ca-30b7-e053-1cdf090acc95&bp=true
20006	103-90-2	6	6	4	http://echa.europa.eu/scripts/redirections/rs_redirect.asp?uuid=AGGR-aa47718a-b9ec-4438-bde6-2ce0115839a5%2FDISS-d0198dbe-a9ee-3aba-e044-00144f67d249&bp=true
20009	75-05-8	4	4	4	http://echa.europa.eu/scripts/redirections/rs_redirect.asp?uuid=AGGR-caad8813-6ead-4d17-90f1-eedf5a67ff36%2FDISS-9d9c766f-c172-3de1-e044-00144f67d249&bp=true
20023	107-02-8	3	1	2	http://echa.europa.eu/scripts/redirections/rs_redirect.asp?uuid=AGGR-d73b3bf6-8628-4f1e-942e-033662c41d75%2FDISS-9d8bf472-4a53-72c4-e044-00144f67d249&bp=true
20027	79-06-1	6	6	3	http://echa.europa.eu/scripts/redirections/rs_redirect.asp?uuid=AGGR-c6197d19-389e-49d7-9ae1-bb02c7a5f340%2FDISS-9ec0c8b2-3c06-2899-e044-00144f67d031&bp=true
20029	107-13-1	3	3	3	http://echa.europa.eu/scripts/redirections/rs_redirect.asp?uuid=AGGR-3f3fe636-7336-4fc7-af46-a32445a5538c%2FDISS-9d844a2d-b384-4b16-e044-00144f67d249&bp=true
20043	97-59-6	6	6	4	http://echa.europa.eu/scripts/redirections/rs_redirect.asp?uuid=AGGR-b1359b22-9e98-4572-b1f7-07c1c435a099%2FDISS-d6b1eb8b-08c1-0457-e044-00144f67d031&bp=true
20044	107-18-6	2	2	3	http://echa.europa.eu/scripts/redirections/rs_redirect.asp?uuid=AGGR-c7c7f60b-cd90-4e32-8fc6-55f07e1d2bdb%2FDISS-9d9dc78d-c36c-013e-e044-00144f67d249&bp=true
20062	99-57-0	4	4	4	http://echa.europa.eu/scripts/redirections/rs_redirect.asp?uuid=AGGR-a4364a40-ca50-4160-8f9f-15b45eedbb7f%2FDISS-d977c65c-352b-1f39-e044-00144f67d031&bp=true
20063	121-88-0	6	6	6	http://echa.europa.eu/scripts/redirections/rs_redirect.asp?uuid=AGGR-1966831c-20d5-4461-90b3-11b27f78a6be%2FDISS-c2eb3e97-6587-0b9a-e044-00144f67d031&bp=true
20087	4180-23-8	6	6	6	http://echa.europa.eu/scripts/redirections/rs_redirect.asp?uuid=AGGR-23c1f659-3930-4727-a590-3041a9faec5c%2FDISS-dffb4072-e316-47ae-e044-00144f67d031&bp=true
20090	62-53-3	3	3	3	http://echa.europa.eu/scripts/redirections/rs_redirect.asp?uuid=AGGR-f27ebd6d-8e88-4e2c-a832-c9c49c7a2c94%2FDISS-9d92e2ac-7948-1afe-e044-00144f67d249&bp=true
20094	118-92-3	6	6	6	http://echa.europa.eu/scripts/redirections/rs_redirect.asp?uuid=AGGR-3d4b9bc3-e87a-4bfc-bfac-baae70beb0af%2FDISS-d018e2e6-9470-32cb-e044-00144f67d249&bp=true
20095	84-65-1	6	6	6	http://echa.europa.eu/scripts/redirections/rs_redirect.asp?uuid=AGGR-770cf8a4-353e-4275-86a6-818ccd54fa0b%2FDISS-9c7966bd-23e7-0a03-e044-00144f67d249&bp=true
20103	1327-53-3	6	3	2	http://echa.europa.eu/scripts/redirections/rs_redirect.asp?uuid=AGGR-40580f6b-4c3e-4fd0-af8d-24377dae7a2b%2FDISS-9c7ef141-85b6-66ce-e044-00144f67d249&bp=true
20105	134-03-2	6	6	6	http://echa.europa.eu/scripts/redirections/rs_redirect.asp?uuid=AGGR-43a97c35-7571-48e1-bddb-904d12f1f56b%2FDISS-d6b2071a-eaef-1055-e044-00144f67d031&bp=true
20108	50-78-2	6	6	4	http://echa.europa.eu/scripts/redirections/rs_redirect.asp?uuid=AGGR-7be5af63-9d9e-4b80-9a94-cc73775a7be8%2FDISS-e7627168-f7a6-63fd-e044-00144f67d031&bp=true
20112	1912-24-9	6	6	6	http://echa.europa.eu/scripts/redirections/rs_redirect.asp?uuid=AGGR-5b1fc06a-20ba-4093-89d4-fda3cf952c78%2FDISS-a64ee5e9-8e4d-2576-e044-00144f67d249&bp=true
20121	26628-22-8	1	6	2	http://echa.europa.eu/scripts/redirections/rs_redirect.asp?uuid=AGGR-a776fc28-f816-4b3e-9e03-2fce880ad7da%2FDISS-9eaa056f-f588-474e-e044-00144f67d031&bp=true
20129	67-52-7	6	6	6	http://echa.europa.eu/scripts/redirections/rs_redirect.asp?uuid=AGGR-eb3a035d-a5db-4fe9-929d-82242be229a9%2FDISS-d019871e-a35b-374e-e044-00144f67d249&bp=true
20140	532-32-1	6	6	6	http://echa.europa.eu/scripts/redirections/rs_redirect.asp?uuid=AGGR-fcee60af-1660-43a4-b6f8-e2b85bd0efb6%2FDISS-9d90fb80-7641-4848-e044-00144f67d249&bp=true
20142	91-76-9	6	3	4	http://echa.europa.eu/scripts/redirections/rs_redirect.asp?uuid=AGGR-621590af-915a-4162-b6a1-e9f0532816bc%2FDISS-9d8252cd-3e0d-38a2-e044-00144f67d249&bp=true
20143	65-85-0	6	6	4	http://echa.europa.eu/scripts/redirections/rs_redirect.asp?uuid=AGGR-c5fcefd3-0e49-4bd1-a222-4815a4e8d224%2FDISS-9d8b8ff8-7308-2921-e044-00144f67d249&bp=true
20144	119-53-9	6	6	6	http://echa.europa.eu/scripts/redirections/rs_redirect.asp?uuid=AGGR-8dcb5e9c-051b-4650-a9fa-260274d51a1b%2FDISS-fb17a354-2b37-55c5-e043-1cdf090acd41&bp=true
20145	106-51-4	6	3	3	http://echa.europa.eu/scripts/redirections/rs_redirect.asp?uuid=AGGR-0892ee28-6757-404c-8e21-3c655c55a3a8%2FDISS-d018d635-3442-2c1c-e044-00144f67d249&bp=true
20146	120-78-5	6	6	6	http://echa.europa.eu/scripts/redirections/rs_redirect.asp?uuid=AGGR-cb481928-b355-433a-a0fe-81f293b5f555%2FDISS-9c80f59c-09c2-043f-e044-00144f67d249&bp=true
20147	95-14-7	6	4	4	http://echa.europa.eu/scripts/redirections/rs_redirect.asp?uuid=AGGR-56235e2f-644d-4524-a5b6-e6e8c75f5f6d%2FDISS-dffb4072-e417-47ae-e044-00144f67d031&bp=true
20148	98-07-7	6	3	4	http://echa.europa.eu/scripts/redirections/rs_redirect.asp?uuid=AGGR-eb07edb4-0a28-4fd5-a9cc-3150313135b4%2FDISS-a133a3db-d06b-0295-e044-00144f67d031&bp=true
20151	140-11-4	6	6	6	http://echa.europa.eu/scripts/redirections/rs_redirect.asp?uuid=AGGR-54d630e7-deee-4159-9ea4-9f43e5fcd2e3%2FDISS-9d81dbc9-cd1b-5141-e044-00144f67d249&bp=true
20152	100-51-6	4	4	4	http://echa.europa.eu/scripts/redirections/rs_redirect.asp?uuid=AGGR-338d6bb3-dacf-486c-9649-79b486c71623%2FDISS-9d9b1369-7454-687c-e044-00144f67d249&bp=true
20153	100-44-7	6	3	4	http://echa.europa.eu/scripts/redirections/rs_redirect.asp?uuid=AGGR-2c447a34-492a-40f5-b751-6a540a642cad%2FDISS-a135b3c2-ebb6-1b64-e044-00144f67d031&bp=true
20157	20570-96-1	6	6	4	http://echa.europa.eu/scripts/redirections/rs_redirect.asp?uuid=AGGR-6c09c5e3-eefd-4b90-820b-003ec06a30b4%2FDISS-d6b2b5f3-3371-63c4-e044-00144f67d031&bp=true
20161	92-52-4	6	2	6	http://echa.europa.eu/scripts/redirections/rs_redirect.asp?uuid=AGGR-8e3a4b7f-d73e-4cb1-916d-7ad845a44832%2FDISS-9d9a256a-6801-0bc2-e044-00144f67d249&bp=true
20164	3296-90-0	6	6	4	http://echa.europa.eu/scripts/redirections/rs_redirect.asp?uuid=AGGR-cd9773f9-3f60-4b92-9887-26045bcc7e74%2FDISS-d018e490-d63b-3393-e044-00144f67d249&bp=true
20168	111-44-4	1	2	2	http://echa.europa.eu/scripts/redirections/rs_redirect.asp?uuid=AGGR-37c63a80-5a89-462c-9a29-013ec241e2d2%2FDISS-c2e7d879-9499-4cf3-e044-00144f67d031&bp=true
20179	110-97-4	6	6	6	http://echa.europa.eu/scripts/redirections/rs_redirect.asp?uuid=AGGR-d91001b1-6c80-463b-99c6-214c3c422b0a%2FDISS-d38d29d2-d8d2-034e-e044-00144f67d249&bp=true
20182	80-05-7	6	6	6	http://echa.europa.eu/scripts/redirections/rs_redirect.asp?uuid=AGGR-79e58ac2-67f5-47d2-be99-7e2a7056b957%2FDISS-9dbe071c-c12d-0fe1-e044-00144f67d249&bp=true
20193	33229-34-4	6	6	6	http://echa.europa.eu/scripts/redirections/rs_redirect.asp?uuid=AGGR-8c640a68-2570-4c49-9c5a-607be8a2d8ba%2FDISS-139d2d07-55b3-4efd-e053-1cdf090a6532&bp=true
20194	10043-35-3	6	6	6	http://echa.europa.eu/scripts/redirections/rs_redirect.asp?uuid=AGGR-43db5f1a-c866-48d4-8d84-55befec9cd69%2FDISS-9c85f941-5dd4-6d9c-e044-00144f67d249&bp=true
20199	74-96-4	6	4	4	http://echa.europa.eu/scripts/redirections/rs_redirect.asp?uuid=AGGR-046d247a-501c-4cc7-bcba-9adcbadc8594%2FDISS-db9bcce3-36dc-0c7f-e044-00144f67d031&bp=true
20205	85-68-7	6	6	6	http://echa.europa.eu/scripts/redirections/rs_redirect.asp?uuid=AGGR-c4eb7ef3-8a5f-4526-bf65-c348776bb720%2FDISS-9c7dab96-58cb-6886-e044-00144f67d249&bp=true
20206	109-69-3	6	6	6	http://echa.europa.eu/scripts/redirections/rs_redirect.asp?uuid=AGGR-0847e000-dad9-4a16-b6a3-da4c385fdbeb%2FDISS-9c7ce95b-478b-5134-e044-00144f67d249&bp=true
20207	88-85-7	1	1	2	http://echa.europa.eu/scripts/redirections/rs_redirect.asp?uuid=AGGR-30a10963-f4cf-46b8-a28f-4891a6298986%2FDISS-9d9d5546-37af-1230-e044-00144f67d249&bp=true
20212	2409-55-4	6	6	6	http://echa.europa.eu/scripts/redirections/rs_redirect.asp?uuid=AGGR-bdf789fd-0b59-4dbd-8584-7b13eb69c498%2FDISS-a133b06a-a53e-0a63-e044-00144f67d031&bp=true
20216	128-37-0	6	6	6	http://echa.europa.eu/scripts/redirections/rs_redirect.asp?uuid=AGGR-8037f38a-2383-4e8b-836d-3c9b0f7f4138%2FDISS-9da51b03-2649-633b-e044-00144f67d249&bp=true
20220	1948-33-0	4	6	4	http://echa.europa.eu/scripts/redirections/rs_redirect.asp?uuid=AGGR-e26360bf-eae5-45e3-9fb5-89fc7ab587e2%2FDISS-d6b26f25-319f-4251-e044-00144f67d031&bp=true
20221	98-54-4	6	6	6	http://echa.europa.eu/scripts/redirections/rs_redirect.asp?uuid=AGGR-9b63044c-825a-4108-a6a9-8fc22cf5e212%2FDISS-b2c946a7-1e55-3a5d-e044-00144f67d031&bp=true
20224	96-48-0	6	3	4	http://echa.europa.eu/scripts/redirections/rs_redirect.asp?uuid=AGGR-bd2ef292-0879-4ff0-8b9a-28b3a031434c%2FDISS-d6b227a3-346b-2041-e044-00144f67d031&bp=true
20226	10108-64-2	6	2	3	http://echa.europa.eu/scripts/redirections/rs_redirect.asp?uuid=AGGR-7f81b2f0-d170-4254-a908-f8dc66d4fce0%2FDISS-9e9ea958-37d1-0e76-e044-00144f67d031&bp=true
20232	58-08-2	6	6	4	http://echa.europa.eu/scripts/redirections/rs_redirect.asp?uuid=AGGR-be53d442-e6fe-4212-a031-4e4d3d61d33d%2FDISS-828df81e-0df7-18b6-e044-00144fd73934&bp=true
20235	10043-52-4	6	6	6	http://echa.europa.eu/scripts/redirections/rs_redirect.asp?uuid=AGGR-9af95b7d-465b-4429-9dc6-ba970f75537a%2FDISS-9eb43f6f-23a1-5205-e044-00144f67d031&bp=true
20236	814-80-2	6	6	6	http://echa.europa.eu/scripts/redirections/rs_redirect.asp?uuid=AGGR-62ae6c23-40b3-4963-a2e6-dff52f17dffb%2FDISS-dceb8d22-e106-1f63-e044-00144f67d031&bp=true
20240	105-60-2	6	4	4	http://echa.europa.eu/scripts/redirections/rs_redirect.asp?uuid=AGGR-5051c964-266d-4de9-bf60-013073983588%2FDISS-9d9a59e9-4c45-3960-e044-00144f67d249&bp=true
20243	133-06-2	6	3	6	http://echa.europa.eu/scripts/redirections/rs_redirect.asp?uuid=AGGR-5e2d2804-80b5-4b84-be81-db839c2a4990%2FDISS-1ac1b68d-8ce8-10f0-e053-1cdf090a00b6&bp=true
20248	86-74-8	6	6	6	http://echa.europa.eu/scripts/redirections/rs_redirect.asp?uuid=AGGR-6379265d-7455-433a-88eb-48fb14dae700%2FDISS-9d9940fe-c810-32ed-e044-00144f67d249&bp=true
20250	56-23-5	3	3	3	http://echa.europa.eu/scripts/redirections/rs_redirect.asp?uuid=AGGR-9b4335e4-3f40-46d9-9d4f-34ca951eb909%2FDISS-9d8c7535-6286-5b49-e044-00144f67d249&bp=true
20253	7235-40-7	6	6	6	http://echa.europa.eu/scripts/redirections/rs_redirect.asp?uuid=AGGR-50a9589a-71dc-44b3-b8b5-4704c8172f13%2FDISS-dced36a2-68c5-6ebf-e044-00144f67d031&bp=true
20257	120-80-9	4	6	4	http://echa.europa.eu/scripts/redirections/rs_redirect.asp?uuid=AGGR-86d8a580-629f-46e9-a2de-336fdb7446fe%2FDISS-ed6c2027-5ddb-73d1-e044-00144f67d031&bp=true
20260	474-25-9	4	4	4	http://echa.europa.eu/scripts/redirections/rs_redirect.asp?uuid=AGGR-8396cf14-43d9-4421-ad9d-ce03e22ddfc5%2FDISS-dcd74d48-d541-6eb7-e044-00144f67d031&bp=true
20266	118-75-2	6	6	6	http://echa.europa.eu/scripts/redirections/rs_redirect.asp?uuid=AGGR-50cb655f-6826-440a-be1e-727cdcd7a431%2FDISS-9c7f75fe-3bba-5078-e044-00144f67d249&bp=true
20278	97-00-7	2	3	3	http://echa.europa.eu/scripts/redirections/rs_redirect.asp?uuid=AGGR-5d12101b-c143-4703-9ae0-31bb2d7b87b0%2FDISS-9d9d7d5e-3962-33f9-e044-00144f67d249&bp=true
20280	88-73-3	3	3	3	http://echa.europa.eu/scripts/redirections/rs_redirect.asp?uuid=AGGR-1aa06e33-7c08-457e-8f4e-20e9a2bdd8ae%2FDISS-e7627168-f6f6-63fd-e044-00144f67d031&bp=true
20281	100-00-5	3	3	3	http://echa.europa.eu/scripts/redirections/rs_redirect.asp?uuid=AGGR-852ccaf9-f7f1-4167-9daa-a2b6434a4453%2FDISS-9d87f37c-5f9c-410a-e044-00144f67d249&bp=true
20287	95-79-4	6	6	4	http://echa.europa.eu/scripts/redirections/rs_redirect.asp?uuid=AGGR-4c102ca2-7c1e-4e6d-93dd-706c58c475b7%2FDISS-c2eb9c55-174d-3652-e044-00144f67d031&bp=true
20292	107-20-0	3	2	3	http://echa.europa.eu/scripts/redirections/rs_redirect.asp?uuid=AGGR-ccdfcb81-0416-42bf-b3f9-64c1fe2dd36b%2FDISS-f4799855-8d8a-2c77-e044-00144f67d249&bp=true
20295	106-47-8	3	3	3	http://echa.europa.eu/scripts/redirections/rs_redirect.asp?uuid=AGGR-ebe827fe-602f-4e60-a25d-6c04a2db9f8b%2FDISS-9d9788bd-8503-19a7-e044-00144f67d249&bp=true
20298	108-90-7	4	4	6	http://echa.europa.eu/scripts/redirections/rs_redirect.asp?uuid=AGGR-4dcbfa7b-ecd6-48bd-899f-bd7a8d360986%2FDISS-a13af347-47f5-6bef-e044-00144f67d031&bp=true
20306	67-66-3	6	3	4	http://echa.europa.eu/scripts/redirections/rs_redirect.asp?uuid=AGGR-28192bcf-cdb2-430f-ba94-d1579e2d3ad1%2FDISS-9d844bf7-ce5b-4ce8-e044-00144f67d249&bp=true
20325	67-48-1	6	6	6	http://echa.europa.eu/scripts/redirections/rs_redirect.asp?uuid=AGGR-c4cbe064-097a-48f3-bf7c-32741b908802%2FDISS-dffb4072-e301-47ae-e044-00144f67d031&bp=true
20332	77-92-9	6	6	6	http://echa.europa.eu/scripts/redirections/rs_redirect.asp?uuid=AGGR-b2b7bf0a-ebe9-467c-abee-7ecc6413dd9c%2FDISS-9d9b878d-05c8-56aa-e044-00144f67d249&bp=true
20348	91-64-5	6	6	4	http://echa.europa.eu/scripts/redirections/rs_redirect.asp?uuid=AGGR-27e86f7c-fc7e-4a9f-ab3b-b032d513570a%2FDISS-d6b1db40-1405-71be-e044-00144f67d031&bp=true
20350	120-71-8	6	6	4	http://echa.europa.eu/scripts/redirections/rs_redirect.asp?uuid=AGGR-7bc747bb-df29-4bb5-bc51-dd5a139cf5c0%2FDISS-9c7fa453-bc5c-7218-e044-00144f67d249&bp=true
20354	461-58-5	4	4	4	http://echa.europa.eu/scripts/redirections/rs_redirect.asp?uuid=AGGR-2e2d2f09-ad87-4ecd-afff-b9e1f80530ff%2FDISS-e7627168-f78c-63fd-e044-00144f67d031&bp=true
20358	7585-39-9	6	6	6	http://echa.europa.eu/scripts/redirections/rs_redirect.asp?uuid=AGGR-635f1a1e-e0de-4614-b6c2-b8f8bf652c97%2FDISS-9ebd46c9-c4bf-1c0c-e044-00144f67d031&bp=true
20359	108-94-1	4	4	4	http://echa.europa.eu/scripts/redirections/rs_redirect.asp?uuid=AGGR-7222916c-7632-4a07-b887-8aac56d0ee48%2FDISS-9c7a3a77-cb2c-3602-e044-00144f67d249&bp=true
20360	95-33-0	6	6	6	http://echa.europa.eu/scripts/redirections/rs_redirect.asp?uuid=AGGR-c17db420-c227-4866-9027-b3dc00cc5e29%2FDISS-9d9353e9-67fa-05c7-e044-00144f67d249&bp=true
20367	52-89-1	6	6	6	http://echa.europa.eu/scripts/redirections/rs_redirect.asp?uuid=AGGR-9e7b035c-1957-45fa-a6e1-979c4cf0c391%2FDISS-dffb4072-e49a-47ae-e044-00144f67d031&bp=true
20371	80-08-0	6	6	3	http://echa.europa.eu/scripts/redirections/rs_redirect.asp?uuid=AGGR-afdc4932-d963-44eb-b022-28f152d40cfc%2FDISS-e9913bdb-21a3-2cfa-e044-00144f67d031&bp=true
20376	1163-19-5	4	4	4	http://echa.europa.eu/scripts/redirections/rs_redirect.asp?uuid=AGGR-c43ff1f2-6b84-4f04-95c4-094c28431378%2FDISS-9eafd491-d447-3617-e044-00144f67d031&bp=true
20379	53-43-0	6	6	6	http://echa.europa.eu/scripts/redirections/rs_redirect.asp?uuid=AGGR-0bde6f6f-f605-4433-9584-8bb9bc53db4a%2FDISS-d38cf3f4-1062-4cc2-e044-00144f67d249&bp=true
20390	3148-73-0	4	4	4	http://echa.europa.eu/scripts/redirections/rs_redirect.asp?uuid=AGGR-a597ee82-9d0f-4736-a2bc-16e0544ee86d%2FDISS-d38d73fa-2177-3cbc-e044-00144f67d249&bp=true
20402	95-80-7	4	6	3	http://echa.europa.eu/scripts/redirections/rs_redirect.asp?uuid=AGGR-62abb6bf-016a-47e1-916a-59436ad0c21e%2FDISS-9d9bcdcf-4e2f-1ec6-e044-00144f67d249&bp=true
20413	96-12-8	4	1	3	http://echa.europa.eu/scripts/redirections/rs_redirect.asp?uuid=AGGR-12c04228-8d36-450e-ab52-82d5489504b5%2FDISS-b2c927a8-d1ac-3356-e044-00144f67d031&bp=true
20415	106-93-4	3	3	3	http://echa.europa.eu/scripts/redirections/rs_redirect.asp?uuid=AGGR-dee8b26b-ab4a-4a4d-847c-d37d23041006%2FDISS-9d98055b-6ea2-101d-e044-00144f67d249&bp=true
20419	1067-33-0	6	6	2	http://echa.europa.eu/scripts/redirections/rs_redirect.asp?uuid=AGGR-2d05b3ca-6baa-4e26-b1ea-84d3f983b446%2FDISS-9eaa16e7-a8f3-5193-e044-00144f67d031&bp=true
20423	87-56-9	6	6	3	http://echa.europa.eu/scripts/redirections/rs_redirect.asp?uuid=AGGR-92d5cc5c-3f7d-4b33-9f89-cc15a5af7ed8%2FDISS-dced1f0d-8e3f-62f3-e044-00144f67d031&bp=true
20430	95-50-1	6	4	4	http://echa.europa.eu/scripts/redirections/rs_redirect.asp?uuid=AGGR-045fed97-3404-486e-bdce-1b8ba8b5260f%2FDISS-9da04827-200a-51ee-e044-00144f67d249&bp=true
20431	106-46-7	6	6	6	http://echa.europa.eu/scripts/redirections/rs_redirect.asp?uuid=AGGR-9c3a7fd5-9f70-4e54-84c0-aa6c6f9660ec%2FDISS-9d9aa535-7d4f-06a7-e044-00144f67d249&bp=true
20433	612-83-9	4	6	6	http://echa.europa.eu/scripts/redirections/rs_redirect.asp?uuid=AGGR-8a275188-3037-4e0d-b072-b53dc2f6c2db%2FDISS-9d857041-7f62-3827-e044-00144f67d249&bp=true
20438	107-06-2	6	3	4	http://echa.europa.eu/scripts/redirections/rs_redirect.asp?uuid=AGGR-b3d50105-40cb-4062-a0a6-7d1cb2c1e5c8%2FDISS-9d8264f2-839d-4628-e044-00144f67d249&bp=true
20439	120-83-2	3	6	4	http://echa.europa.eu/scripts/redirections/rs_redirect.asp?uuid=AGGR-24f97dcc-876c-4982-9601-43e396c0dacb%2FDISS-9eb0d607-50db-4a88-e044-00144f67d031&bp=true
20446	330-54-1	6	6	4	http://echa.europa.eu/scripts/redirections/rs_redirect.asp?uuid=AGGR-e9b6dadb-c240-4432-a30d-396d7773c878%2FDISS-9d864497-d81a-5ced-e044-00144f67d249&bp=true
20448	78-87-5	6	4	3	http://echa.europa.eu/scripts/redirections/rs_redirect.asp?uuid=AGGR-e936689e-1257-4dc6-bc59-4051ff81a4e8%2FDISS-9d92d0e7-441e-0b4f-e044-00144f67d249&bp=true
20462	111-46-6	6	6	4	http://echa.europa.eu/scripts/redirections/rs_redirect.asp?uuid=AGGR-0a78e52d-df81-4816-b9e2-62528817e15b%2FDISS-9d913d37-b787-0c08-e044-00144f67d249&bp=true
20464	141-05-9	6	6	6	http://echa.europa.eu/scripts/redirections/rs_redirect.asp?uuid=AGGR-76d0b2c1-721d-456c-9ed1-9fa5601eeca7%2FDISS-9d8021e5-dd0f-35e9-e044-00144f67d249&bp=true
20466	105-55-5	4	6	4	http://echa.europa.eu/scripts/redirections/rs_redirect.asp?uuid=AGGR-85ae6f1f-9e6f-4e86-8d26-932eec5e576c%2FDISS-e5a0779b-8abc-00b9-e044-00144f67d031&bp=true
20485	20325-40-0	6	6	4	http://echa.europa.eu/scripts/redirections/rs_redirect.asp?uuid=AGGR-691ca049-e3a8-4bc0-b7d1-bb0f5f92d187%2FDISS-9ead7eba-1543-52f8-e044-00144f67d031&bp=true
20493	868-85-9	3	6	6	http://echa.europa.eu/scripts/redirections/rs_redirect.asp?uuid=AGGR-69c510a9-f819-4bf8-a7d9-62d30b24b1d8%2FDISS-d6b24426-ee93-2f65-e044-00144f67d031&bp=true
20494	756-79-6	6	4	6	http://echa.europa.eu/scripts/redirections/rs_redirect.asp?uuid=AGGR-a562b831-907b-4a11-9dab-dec19df4ca00%2FDISS-a2154ca1-b585-6d77-e044-00144f67d031&bp=true
20498	120-61-6	6	6	6	http://echa.europa.eu/scripts/redirections/rs_redirect.asp?uuid=AGGR-53ed841d-8e5b-4571-8756-73e3b10842ba%2FDISS-9c7f9f15-7082-6d12-e044-00144f67d249&bp=true
20499	127-19-5	4	4	6	http://echa.europa.eu/scripts/redirections/rs_redirect.asp?uuid=AGGR-3cf842d2-f911-461a-808b-b4ec400711a7%2FDISS-9d85c9c4-f3ac-047c-e044-00144f67d249&bp=true
20505	108-01-0	4	3	4	http://echa.europa.eu/scripts/redirections/rs_redirect.asp?uuid=AGGR-5721fc02-72c8-47c1-844a-51f87d917505%2FDISS-9d848db1-80c4-05e5-e044-00144f67d249&bp=true
20507	121-69-7	3	3	3	http://echa.europa.eu/scripts/redirections/rs_redirect.asp?uuid=AGGR-6faf7554-86b6-4c70-848a-7971eae8a6a3%2FDISS-9d92e2ac-7948-1afe-e044-00144f67d249&bp=true
20512	79-44-7	6	2	4	http://echa.europa.eu/scripts/redirections/rs_redirect.asp?uuid=AGGR-0a4056c8-6b7b-464d-a5e1-5fb50bbcca79%2FDISS-9d845088-cdc1-4f5d-e044-00144f67d249&bp=true
20515	68-12-2	4	4	6	http://echa.europa.eu/scripts/redirections/rs_redirect.asp?uuid=AGGR-fe6a97ce-7b25-4200-98cf-5413bca27eb3%2FDISS-b2c9613c-37ce-3f9d-e044-00144f67d031&bp=true
20516	57-14-7	3	3	3	http://echa.europa.eu/scripts/redirections/rs_redirect.asp?uuid=AGGR-785267a4-a804-4f69-bc90-56a99f75bac9%2FDISS-9ebaa1f4-acea-142f-e044-00144f67d031&bp=true
20523	51-28-5	3	3	2	http://echa.europa.eu/scripts/redirections/rs_redirect.asp?uuid=AGGR-17cb14a1-fc69-43ea-83a2-dcf578865acc%2FDISS-d38d1f60-b366-7199-e044-00144f67d249&bp=true
20533	123-91-1	6	6	6	http://echa.europa.eu/scripts/redirections/rs_redirect.asp?uuid=AGGR-fa50a455-3d25-4e3c-95a1-98d4f8e6165a%2FDISS-9d865c9c-7196-7016-e044-00144f67d249&bp=true
20535	971-15-3	6	6	6	http://echa.europa.eu/scripts/redirections/rs_redirect.asp?uuid=AGGR-853d925e-e3c8-443b-86f9-6d865594e7cf%2FDISS-dffb4072-e287-47ae-e044-00144f67d031&bp=true
20540	102-09-0	6	6	4	http://echa.europa.eu/scripts/redirections/rs_redirect.asp?uuid=AGGR-abc68ee6-47e3-4e4d-a3ef-cc4839abd552%2FDISS-9d9e10bf-e176-3f33-e044-00144f67d249&bp=true
20566	106-89-8	3	2	3	http://echa.europa.eu/scripts/redirections/rs_redirect.asp?uuid=AGGR-b143c0db-0058-411d-8ab3-282dd128e5a1%2FDISS-9d8a94f4-bc00-5a4c-e044-00144f67d249&bp=true
20570	6381-77-7	6	6	6	http://echa.europa.eu/scripts/redirections/rs_redirect.asp?uuid=AGGR-dc23460b-6124-48ec-995b-ea67bfb76032%2FDISS-eda7ce96-ab88-069c-e044-00144f67d031&bp=true
20573	50-28-2	6	6	6	http://echa.europa.eu/scripts/redirections/rs_redirect.asp?uuid=AGGR-abbf537d-012d-457f-9797-9a6c6d40473b%2FDISS-9d8ac687-b6d9-0a07-e044-00144f67d249&bp=true
20583	140-88-5	4	3	4	http://echa.europa.eu/scripts/redirections/rs_redirect.asp?uuid=AGGR-da10a2b7-ee8d-491f-858d-8996517768ee%2FDISS-9c83e4f7-6b4c-4e2f-e044-00144f67d249&bp=true
20584	64-17-5	6	6	6	http://echa.europa.eu/scripts/redirections/rs_redirect.asp?uuid=AGGR-6f9d9c63-678b-4026-b4f7-5bba90684662%2FDISS-09b6a0d4-1a47-5b29-e053-1cdf090a9c2a&bp=true
20591	77-83-8	6	6	6	http://echa.europa.eu/scripts/redirections/rs_redirect.asp?uuid=AGGR-9098b685-b8f7-4815-a8ff-3190159c36fc%2FDISS-dced02cf-2f3a-56f2-e044-00144f67d031&bp=true
20596	100-41-4	6	4	6	http://echa.europa.eu/scripts/redirections/rs_redirect.asp?uuid=AGGR-160f36f7-8b9e-49e8-9d49-c745d309d084%2FDISS-9d83cd01-dd5a-63ea-e044-00144f67d249&bp=true
20597	107-21-1	6	6	4	http://echa.europa.eu/scripts/redirections/rs_redirect.asp?uuid=AGGR-c570b6bc-7ed6-4cc6-8be9-5701107e504a%2FDISS-9d87859b-95d3-6682-e044-00144f67d249&bp=true
20601	96-45-7	4	6	4	http://echa.europa.eu/scripts/redirections/rs_redirect.asp?uuid=AGGR-1a19b7ee-ff97-439b-bafd-a16d0a4ff722%2FDISS-9d8a71d4-3402-416e-e044-00144f67d249&bp=true
20602	120-93-4	6	6	6	http://echa.europa.eu/scripts/redirections/rs_redirect.asp?uuid=AGGR-566a3e9f-82ab-483c-bf8e-89e8e2f50dd7%2FDISS-e18edfe9-0293-58ce-e044-00144f67d031&bp=true
20605	104-76-7	6	4	6	http://echa.europa.eu/scripts/redirections/rs_redirect.asp?uuid=AGGR-dc2ce354-eccc-4bf3-aa41-c3e8f580ac5f%2FDISS-9d83af48-c78c-4dcf-e044-00144f67d249&bp=true
20606	103-23-1	6	6	6	http://echa.europa.eu/scripts/redirections/rs_redirect.asp?uuid=AGGR-f8d6c388-40f2-4c54-b5b7-199b1a93e74e%2FDISS-dceee943-2496-4ce8-e044-00144f67d031&bp=true
20607	117-81-7	6	6	6	http://echa.europa.eu/scripts/redirections/rs_redirect.asp?uuid=AGGR-5b2d406a-877a-4118-863d-227fe954de42%2FDISS-9c81d6d7-73e7-358b-e044-00144f67d249&bp=true
20616	470-82-6	6	6	6	http://echa.europa.eu/scripts/redirections/rs_redirect.asp?uuid=AGGR-50a17696-8545-4e0c-ab2b-e4a67978d1f6%2FDISS-dcd757ca-6791-7505-e044-00144f67d031&bp=true
20617	97-53-0	6	6	6	http://echa.europa.eu/scripts/redirections/rs_redirect.asp?uuid=AGGR-f59bb3e2-87c3-4d60-b7f3-b5d853adbaaa%2FDISS-dffb4072-e35a-47ae-e044-00144f67d031&bp=true
20634	51-21-8	4	4	3	http://echa.europa.eu/scripts/redirections/rs_redirect.asp?uuid=AGGR-21a8ff76-8b9b-4ab4-85d8-b4cc8f68578c%2FDISS-d016f922-a494-3a3a-e044-00144f67d249&bp=true
20646	110-00-9	6	1	3	http://echa.europa.eu/scripts/redirections/rs_redirect.asp?uuid=AGGR-953cd4e0-b480-4863-bb42-e4a062fd4382%2FDISS-dcedc504-99bb-3b48-e044-00144f67d031&bp=true
20647	98-01-1	4	2	3	http://echa.europa.eu/scripts/redirections/rs_redirect.asp?uuid=AGGR-5d6a657d-728d-4383-822e-e4758b49a8f4%2FDISS-9d9b1b37-52e1-6e3a-e044-00144f67d249&bp=true
20654	105-87-3	6	6	6	http://echa.europa.eu/scripts/redirections/rs_redirect.asp?uuid=AGGR-0a1e7541-b8e2-4ada-bc5a-bf2db5611055%2FDISS-dffb4072-e289-47ae-e044-00144f67d031&bp=true
20659	56-86-0	6	6	6	http://echa.europa.eu/scripts/redirections/rs_redirect.asp?uuid=AGGR-ad28ee0f-1d2c-4b03-9acb-4dd52b0b7616%2FDISS-f4799855-8d7e-2c77-e044-00144f67d249&bp=true
20663	56-81-5	6	6	6	http://echa.europa.eu/scripts/redirections/rs_redirect.asp?uuid=AGGR-e5b5c37d-567e-4118-b0fa-3c0e4a84466c%2FDISS-dcedf30c-4590-4fa9-e044-00144f67d031&bp=true
20664	96-24-2	4	2	2	http://echa.europa.eu/scripts/redirections/rs_redirect.asp?uuid=AGGR-28ccdd32-59c2-4fe2-8613-99edda91c144%2FDISS-e7627168-f7af-63fd-e044-00144f67d031&bp=true
20666	556-52-5	4	2	4	http://echa.europa.eu/scripts/redirections/rs_redirect.asp?uuid=AGGR-3ddc36f0-7034-4bad-898d-1d66b0d8ffdd%2FDISS-9d8ca61b-4d86-0ae7-e044-00144f67d249&bp=true
20667	56-40-6	6	6	6	http://echa.europa.eu/scripts/redirections/rs_redirect.asp?uuid=AGGR-e9b32f6b-a53a-40c2-992a-cbd5bc50e37f%2FDISS-abd5e2a9-6007-3dba-e044-00144f67d249&bp=true
20692	100-97-0	6	6	6	http://echa.europa.eu/scripts/redirections/rs_redirect.asp?uuid=AGGR-7fc8f667-4bf9-48b6-b593-8ff0bfbed74e%2FDISS-9d86c041-f4b7-44cd-e044-00144f67d249&bp=true
20714	50-23-7	6	6	6	http://echa.europa.eu/scripts/redirections/rs_redirect.asp?uuid=AGGR-0b0d5711-3504-48b7-a83b-99d526e0b43b%2FDISS-9d82345f-f55b-2136-e044-00144f67d249&bp=true
20716	123-31-9	4	6	4	http://echa.europa.eu/scripts/redirections/rs_redirect.asp?uuid=AGGR-073a4aa8-a190-4322-b09a-a4cacf6205ff%2FDISS-e7627168-f82c-63fd-e044-00144f67d031&bp=true
20730	148-24-3	6	6	3	http://echa.europa.eu/scripts/redirections/rs_redirect.asp?uuid=AGGR-4ad6c066-d53c-4029-b328-6a68fcbddb27%2FDISS-e7627168-f70f-63fd-e044-00144f67d031&bp=true
20740	53-86-1	6	6	1	http://echa.europa.eu/scripts/redirections/rs_redirect.asp?uuid=AGGR-b8a3c5d6-1440-4f0e-9cea-15d831323113%2FDISS-9d89dc88-6184-4792-e044-00144f67d249&bp=true
20759	78-59-1	4	6	4	http://echa.europa.eu/scripts/redirections/rs_redirect.asp?uuid=AGGR-ebdb4665-7724-4ecc-a979-124b71a49f77%2FDISS-9c83cced-b811-3d0e-e044-00144f67d249&bp=true
20761	78-79-5	6	6	6	http://echa.europa.eu/scripts/redirections/rs_redirect.asp?uuid=AGGR-c6bbc594-aedb-4dc8-9994-5130369cbd93%2FDISS-9d8a9ea7-c0cf-633b-e044-00144f67d249&bp=true
20762	67-63-0	6	6	6	http://echa.europa.eu/scripts/redirections/rs_redirect.asp?uuid=AGGR-e5232cb8-b0bf-4e48-930e-95e0db6052a1%2FDISS-9d82bbf7-98d2-11d2-e044-00144f67d249&bp=true
20778	5989-27-5	6	6	6	http://echa.europa.eu/scripts/redirections/rs_redirect.asp?uuid=AGGR-a2d5988b-dbfb-45bf-8a4c-1e35436ac561%2FDISS-9eb16d5d-b83e-2831-e044-00144f67d031&bp=true
20784	75330-75-5	6	6	4	http://echa.europa.eu/scripts/redirections/rs_redirect.asp?uuid=AGGR-fc91b08b-234d-4ad5-b22c-23e1f8245c04%2FDISS-c4c4ba01-812b-3039-e044-00144f67d031&bp=true
20802	108-78-1	6	6	6	http://echa.europa.eu/scripts/redirections/rs_redirect.asp?uuid=AGGR-523b5ee5-9311-4b3d-b9bd-5360be42672e%2FDISS-9c8039ea-8496-674c-e044-00144f67d249&bp=true
20805	89-78-1	6	6	6	http://echa.europa.eu/scripts/redirections/rs_redirect.asp?uuid=AGGR-3cbab281-7482-4dac-9bbc-ba76f365e6ec%2FDISS-9d8cb01e-9994-1091-e044-00144f67d249&bp=true
20807	149-30-4	6	6	6	http://echa.europa.eu/scripts/redirections/rs_redirect.asp?uuid=AGGR-2db97f4d-be2d-47fe-8d75-31e022ca3bcb%2FDISS-9d92a6ae-75f9-5db6-e044-00144f67d249&bp=true
20828	150-76-5	6	6	4	http://echa.europa.eu/scripts/redirections/rs_redirect.asp?uuid=AGGR-bbef91ca-fd39-4eb6-9a6b-906de315879b%2FDISS-9d9a54aa-12fb-3594-e044-00144f67d249&bp=true
20833	1634-04-4	6	6	6	http://echa.europa.eu/scripts/redirections/rs_redirect.asp?uuid=AGGR-8eeb1e0a-ae3a-4e7a-a10c-642c3d5ad859%2FDISS-9eb00edd-f044-54c0-e044-00144f67d031&bp=true
20834	598-55-0	6	6	6	http://echa.europa.eu/scripts/redirections/rs_redirect.asp?uuid=AGGR-3cee12a2-d422-4906-953e-6c37d4ad9085%2FDISS-d9777467-764b-6f6b-e044-00144f67d031&bp=true
20844	80-62-6	3	4	4	http://echa.europa.eu/scripts/redirections/rs_redirect.asp?uuid=AGGR-1dededa3-2c6f-44f1-884f-05f95750bd19%2FDISS-9d9f3704-5590-537e-e044-00144f67d249&bp=true
20856	872-50-4	6	6	6	http://echa.europa.eu/scripts/redirections/rs_redirect.asp?uuid=AGGR-1c5a5240-80ba-49ef-bce0-a7179f7048d7%2FDISS-9c7ba9cf-e217-5142-e044-00144f67d249&bp=true
20859	98-85-1	6	6	4	http://echa.europa.eu/scripts/redirections/rs_redirect.asp?uuid=AGGR-ce5c71c7-9240-4832-84e0-2f3b65562bb0%2FDISS-9d90889a-a095-5b31-e044-00144f67d249&bp=true
20867	838-88-0	6	6	4	http://echa.europa.eu/scripts/redirections/rs_redirect.asp?uuid=AGGR-6902f997-1b3a-4139-97d3-66a7c07d83d3%2FDISS-a135ca0d-3554-2622-e044-00144f67d031&bp=true
20868	75-09-2	6	6	4	http://echa.europa.eu/scripts/redirections/rs_redirect.asp?uuid=AGGR-d14b8d8d-af75-4eb9-aef1-6a9797bf94ff%2FDISS-9d8c3b63-3ba5-31d6-e044-00144f67d249&bp=true
20870	119-47-1	6	6	6	http://echa.europa.eu/scripts/redirections/rs_redirect.asp?uuid=AGGR-92f1245d-fb32-4c50-abad-a86424f2e990%2FDISS-9876c18b-e06d-27f5-e044-00144f67d031&bp=true
20876	95-71-6	6	6	4	http://echa.europa.eu/scripts/redirections/rs_redirect.asp?uuid=AGGR-ff1c9a1b-0af8-44a5-ac33-fe66ba809583%2FDISS-09b6a0d4-1a48-5b29-e053-1cdf090a9c2a&bp=true
20877	90-12-0	6	6	4	http://echa.europa.eu/scripts/redirections/rs_redirect.asp?uuid=AGGR-ed352275-df97-4b5b-97ca-d77a38a2fb7f%2FDISS-9d965362-e3e1-6ab5-e044-00144f67d249&bp=true
20899	1313-27-5	6	6	6	http://echa.europa.eu/scripts/redirections/rs_redirect.asp?uuid=AGGR-0860b2db-73d9-4284-8dd1-684561e17378%2FDISS-9eb02551-2a99-62df-e044-00144f67d031&bp=true
20901	79-11-8	3	1	3	http://echa.europa.eu/scripts/redirections/rs_redirect.asp?uuid=AGGR-8c21e033-5a7d-40ba-9d3e-58be836caa73%2FDISS-fd337022-a248-4bf3-e043-1cdf090aa190&bp=true
20913	91-20-3	6	6	4	http://echa.europa.eu/scripts/redirections/rs_redirect.asp?uuid=AGGR-fefcacb5-d3b3-4229-b9f3-fa17b72952e6%2FDISS-9d9464ce-ad47-077a-e044-00144f67d249&bp=true
20920	134-32-7	2	6	4	http://echa.europa.eu/scripts/redirections/rs_redirect.asp?uuid=AGGR-1c48fec9-42ff-4cf5-bacc-fcc8bd1d068f%2FDISS-9d836056-f2b9-1520-e044-00144f67d249&bp=true
20929	98-92-0	6	6	6	http://echa.europa.eu/scripts/redirections/rs_redirect.asp?uuid=AGGR-630cc10b-b42e-4d92-a366-077c2c8d8201%2FDISS-dced3efe-0b7e-71bf-e044-00144f67d031&bp=true
20930	54-11-5	1	2	2	http://echa.europa.eu/scripts/redirections/rs_redirect.asp?uuid=AGGR-f763a320-5a75-4224-bd11-ce8ba6b0fb60%2FDISS-0d27581d-4eca-4d5f-e053-1cdf090a7def&bp=true
20932	59-67-6	6	6	6	http://echa.europa.eu/scripts/redirections/rs_redirect.asp?uuid=AGGR-d2f4c359-03dc-4847-b32b-3b65884e92df%2FDISS-dcecf5d2-d123-504f-e044-00144f67d031&bp=true
20937	7631-99-4	6	6	4	http://echa.europa.eu/scripts/redirections/rs_redirect.asp?uuid=AGGR-0a7ad39f-01a2-4f0d-bdd2-5b37368510b5%2FDISS-9eb1f4e2-6d39-6e40-e044-00144f67d031&bp=true
20939	139-13-9	6	6	4	http://echa.europa.eu/scripts/redirections/rs_redirect.asp?uuid=AGGR-e1b210cd-c64b-4ebf-bb6f-21b7812fe5d3%2FDISS-9d86e4b7-9c49-60e5-e044-00144f67d249&bp=true
20941	7632-00-0	6	6	3	http://echa.europa.eu/scripts/redirections/rs_redirect.asp?uuid=AGGR-3bd7e487-9861-44cb-a9da-eb2e54a0626d%2FDISS-9e9c676b-e8eb-35dd-e044-00144f67d031&bp=true
20943	99-59-2	6	6	6	http://echa.europa.eu/scripts/redirections/rs_redirect.asp?uuid=AGGR-f4b87ac6-1d23-474d-818b-aa89e1dd5a92%2FDISS-d6b1f162-6b6c-063d-e044-00144f67d031&bp=true
20946	92-55-7	4	4	4	http://echa.europa.eu/scripts/redirections/rs_redirect.asp?uuid=AGGR-e6737263-7f54-41f5-8d0d-e4b709893c90%2FDISS-d9762794-8caf-48b4-e044-00144f67d031&bp=true
20959	99-55-8	3	3	3	http://echa.europa.eu/scripts/redirections/rs_redirect.asp?uuid=AGGR-803b03f4-1cc3-420b-84de-86f3be85e0fc%2FDISS-b2c97f90-fe45-4591-e044-00144f67d031&bp=true
20961	100-01-6	3	3	3	http://echa.europa.eu/scripts/redirections/rs_redirect.asp?uuid=AGGR-50f392bb-5c5e-4358-8141-35cd6a0f8fea%2FDISS-d018ef27-b601-3c5c-e044-00144f67d249&bp=true
20964	98-95-3	3	3	3	http://echa.europa.eu/scripts/redirections/rs_redirect.asp?uuid=AGGR-056bb728-180f-4459-b269-bbc5e876c746%2FDISS-9d943f96-123e-5c4a-e044-00144f67d249&bp=true
20966	62-23-7	4	4	4	http://echa.europa.eu/scripts/redirections/rs_redirect.asp?uuid=AGGR-40f6bf6d-7097-4963-8507-aaa7edbaf7f1%2FDISS-d6b19a30-36eb-52a2-e044-00144f67d031&bp=true
20969	79-24-3	6	3	4	http://echa.europa.eu/scripts/redirections/rs_redirect.asp?uuid=AGGR-79a00ad5-9e2a-4641-b4bf-d1c2e99e823d%2FDISS-dbbe2023-eb93-4ef4-e044-00144f67d031&bp=true
20977	75-52-5	6	4	4	http://echa.europa.eu/scripts/redirections/rs_redirect.asp?uuid=AGGR-a78cc329-bfc9-4a73-9cf2-8a508e337438%2FDISS-d6b1bd62-1e9f-62b9-e044-00144f67d031&bp=true
20980	108-03-2	4	3	4	http://echa.europa.eu/scripts/redirections/rs_redirect.asp?uuid=AGGR-ca75082d-9fbd-4737-87f8-6f3fabc2bc17%2FDISS-9d891d21-f786-3157-e044-00144f67d249&bp=true
20981	79-46-9	6	3	4	http://echa.europa.eu/scripts/redirections/rs_redirect.asp?uuid=AGGR-0ddd9b03-97cb-42a5-b6b8-c4fe3ff521af%2FDISS-9d9e8788-f514-30f1-e044-00144f67d249&bp=true
21081	6373-74-6	6	6	6	http://echa.europa.eu/scripts/redirections/rs_redirect.asp?uuid=AGGR-5a959426-ec17-479a-a665-a0294c46e0b4%2FDISS-1c657167-770b-4d72-e053-1cdf090a03f5&bp=true
21094	101-80-4	3	3	3	http://echa.europa.eu/scripts/redirections/rs_redirect.asp?uuid=AGGR-486aec85-1fd6-45cf-8342-647639dccf9e%2FDISS-9d9af1d5-f84a-4b11-e044-00144f67d249&bp=true
21096	102-77-2	6	6	6	http://echa.europa.eu/scripts/redirections/rs_redirect.asp?uuid=AGGR-78c4a13b-b827-4791-abfe-5b165e881955%2FDISS-9d84c4a9-d75d-2df9-e044-00144f67d249&bp=true
21117	60-80-0	6	6	4	http://echa.europa.eu/scripts/redirections/rs_redirect.asp?uuid=AGGR-e429cd63-1ed0-4135-bbcd-bafd28700b23%2FDISS-9d802eac-0572-4186-e044-00144f67d249&bp=true
21124	108-95-2	3	3	3	http://echa.europa.eu/scripts/redirections/rs_redirect.asp?uuid=AGGR-4342923c-bb44-44be-a6f4-55e271e68799%2FDISS-9d87b5ae-c1a2-150b-e044-00144f67d249&bp=true
21125	77-09-8	6	6	6	http://echa.europa.eu/scripts/redirections/rs_redirect.asp?uuid=AGGR-92a632f8-a785-46db-91dd-8d0fb4a71a81%2FDISS-9d931d96-b61e-4cd2-e044-00144f67d249&bp=true
21126	92-84-2	6	6	4	http://echa.europa.eu/scripts/redirections/rs_redirect.asp?uuid=AGGR-ace2c169-b0aa-4d83-a1dc-a483c2da0f88%2FDISS-9d8a9700-2e5f-5bea-e044-00144f67d249&bp=true
21130	89-25-8	6	6	4	http://echa.europa.eu/scripts/redirections/rs_redirect.asp?uuid=AGGR-6569c023-111b-4c3c-9252-839061200b8c%2FDISS-c4c3b592-a952-2cc5-e044-00144f67d031&bp=true
21137	108-45-2	3	3	3	http://echa.europa.eu/scripts/redirections/rs_redirect.asp?uuid=AGGR-f13948f3-a863-46cb-9422-38f750232bd3%2FDISS-abd20f18-e36b-3946-e044-00144f67d249&bp=true
21138	106-50-3	3	3	3	http://echa.europa.eu/scripts/redirections/rs_redirect.asp?uuid=AGGR-f59e9e65-0243-44ba-b511-974a3250482a%2FDISS-9d839fb0-d46a-4239-e044-00144f67d249&bp=true
21142	61-76-7	4	6	4	http://echa.europa.eu/scripts/redirections/rs_redirect.asp?uuid=AGGR-94b9fa51-a8bf-4726-9542-d041d69ac7af%2FDISS-fd337022-a23b-4bf3-e043-1cdf090aa190&bp=true
21145	122-60-1	6	4	6	http://echa.europa.eu/scripts/redirections/rs_redirect.asp?uuid=AGGR-83e11522-2699-4884-8d3a-65d5bfdd9fb0%2FDISS-9d840b92-ec00-1bc9-e044-00144f67d249&bp=true
21147	100-63-0	3	3	3	http://echa.europa.eu/scripts/redirections/rs_redirect.asp?uuid=AGGR-463d729c-abeb-431d-9a3b-f05f418ddd24%2FDISS-9d9d7ab5-d146-31ee-e044-00144f67d249&bp=true
21152	92-69-3	6	6	6	http://echa.europa.eu/scripts/redirections/rs_redirect.asp?uuid=AGGR-e56e1105-e37c-479e-b184-dee6015b560f%2FDISS-e1a0ab01-dbd8-2fde-e044-00144f67d031&bp=true
21159	85-44-9	6	6	4	http://echa.europa.eu/scripts/redirections/rs_redirect.asp?uuid=AGGR-2edd16e6-94a0-42d8-9fcd-dc7e4d2f20de%2FDISS-9d9f0779-ad0a-28df-e044-00144f67d249&bp=true
21165	110-89-4	3	3	4	http://echa.europa.eu/scripts/redirections/rs_redirect.asp?uuid=AGGR-9d1fbf22-db98-455c-a502-621c762a5c80%2FDISS-db9c12f4-56ed-2ce5-e044-00144f67d031&bp=true
21166	51-03-6	6	6	6	http://echa.europa.eu/scripts/redirections/rs_redirect.asp?uuid=AGGR-eaf029be-b713-4e1c-b656-2f8911b2b9cc%2FDISS-c4c3d2f6-15fb-3ab2-e044-00144f67d031&bp=true
21184	50-24-8	4	4	4	http://echa.europa.eu/scripts/redirections/rs_redirect.asp?uuid=AGGR-bb220f58-66d5-43db-bdea-7f2d70c36722%2FDISS-9d835bc2-c806-0fa9-e044-00144f67d249&bp=true
21195	1120-71-4	3	4	3	http://echa.europa.eu/scripts/redirections/rs_redirect.asp?uuid=AGGR-f0769ecd-4f3c-44e1-a897-b7cc80a8405e%2FDISS-a133d47a-d54b-1c04-e044-00144f67d031&bp=true
21196	139-40-2	6	6	6	http://echa.europa.eu/scripts/redirections/rs_redirect.asp?uuid=AGGR-886cad07-d8df-4517-8b90-29c625c1837c%2FDISS-9d873cf6-a5de-30cc-e044-00144f67d249&bp=true
21197	57-57-8	6	2	6	http://echa.europa.eu/scripts/redirections/rs_redirect.asp?uuid=AGGR-f99b8a79-af2c-4b56-9de7-085888becc1f%2FDISS-9d948ddb-e2f0-2d79-e044-00144f67d249&bp=true
21206	57-55-6	6	6	6	http://echa.europa.eu/scripts/redirections/rs_redirect.asp?uuid=AGGR-88c9c435-4523-4a78-ab02-1e5fc9909de2%2FDISS-9d9b1d87-f99a-6f9b-e044-00144f67d249&bp=true
21238	108-46-3	6	6	4	http://echa.europa.eu/scripts/redirections/rs_redirect.asp?uuid=AGGR-a6b543a1-a5ef-4c9e-aabb-24083d733f99%2FDISS-9d9bee3d-614e-3c43-e044-00144f67d249&bp=true
21240	127-47-9	6	6	6	http://echa.europa.eu/scripts/redirections/rs_redirect.asp?uuid=AGGR-8907a90f-1f49-443c-a304-42796e0919a6%2FDISS-9d841779-b34d-2625-e044-00144f67d249&bp=true
21241	79-81-2	6	6	6	http://echa.europa.eu/scripts/redirections/rs_redirect.asp?uuid=AGGR-a6819023-90ce-483a-8728-ceba4062fd1c%2FDISS-9d839053-f645-366d-e044-00144f67d249&bp=true
21251	81-07-2	6	6	6	http://echa.europa.eu/scripts/redirections/rs_redirect.asp?uuid=AGGR-ad86f374-add7-4230-a2f4-80ee35e054fa%2FDISS-d6b1c7d8-9842-68bc-e044-00144f67d031&bp=true
21253	128-44-9	6	6	6	http://echa.europa.eu/scripts/redirections/rs_redirect.asp?uuid=AGGR-0b3cd666-104c-4d06-a5a2-79f413cae022%2FDISS-ba7e2509-2942-1fca-e044-00144f67d031&bp=true
21255	18559-94-9	6	6	4	http://echa.europa.eu/scripts/redirections/rs_redirect.asp?uuid=AGGR-c209c9cc-39f6-464f-84e8-e3d8fcd44c40%2FDISS-f4799855-8d6d-2c77-e044-00144f67d249&bp=true
21264	7446-08-4	6	3	3	http://echa.europa.eu/scripts/redirections/rs_redirect.asp?uuid=AGGR-b3d286f7-3ecf-4505-a0f6-755840752235%2FDISS-1f67e42d-db01-09ac-e053-1cdf090a7433&bp=true
21272	7758-19-2	2	4	3	http://echa.europa.eu/scripts/redirections/rs_redirect.asp?uuid=AGGR-22ec8220-07b9-433f-aa81-f0318b409114%2FDISS-9eace56d-3054-017a-e044-00144f67d031&bp=true
21276	7681-52-9	6	6	6	http://echa.europa.eu/scripts/redirections/rs_redirect.asp?uuid=AGGR-5cfb5ba4-014a-4e2e-9a3c-95800a10edca%2FDISS-9ebc257c-cef7-6dc4-e044-00144f67d031&bp=true
21277	110-44-1	6	6	6	http://echa.europa.eu/scripts/redirections/rs_redirect.asp?uuid=AGGR-127f49f4-f6ae-4c10-8aa3-6a32948e531b%2FDISS-d6b20b2d-9f93-11ee-e044-00144f67d031&bp=true
21284	100-42-5	6	4	6	http://echa.europa.eu/scripts/redirections/rs_redirect.asp?uuid=AGGR-aa0f14c5-e296-40ba-9a59-34e43e097b5f%2FDISS-828de07e-8908-129c-e044-00144fd73934&bp=true
21286	96-09-3	3	3	6	http://echa.europa.eu/scripts/redirections/rs_redirect.asp?uuid=AGGR-711796a7-ec18-4794-9077-6297d4cd3583%2FDISS-9d83036b-146c-4348-e044-00144f67d249&bp=true
21287	108-30-5	6	6	4	http://echa.europa.eu/scripts/redirections/rs_redirect.asp?uuid=AGGR-53aaddb7-3069-4698-830f-0097f2da0552%2FDISS-9d8a502e-7edb-2758-e044-00144f67d249&bp=true
21291	7757-82-6	6	3	6	http://echa.europa.eu/scripts/redirections/rs_redirect.asp?uuid=AGGR-e025ac37-5694-4538-b399-3caa6f4b5da2%2FDISS-e18edfe9-02c6-58ce-e044-00144f67d031&bp=true
21304	107-35-7	6	6	6	http://echa.europa.eu/scripts/redirections/rs_redirect.asp?uuid=AGGR-aca8374b-e520-4f33-b8fd-1ec9d1cd11b5%2FDISS-cfb302c5-6eb7-46f8-e044-00144f67d249&bp=true
21311	732-26-3	6	6	4	http://echa.europa.eu/scripts/redirections/rs_redirect.asp?uuid=AGGR-793087ee-ef43-41c4-91ed-8bf81495ab63%2FDISS-b2c9871c-ca41-47e8-e044-00144f67d031&bp=true
21319	127-18-4	6	6	6	http://echa.europa.eu/scripts/redirections/rs_redirect.asp?uuid=AGGR-bb3426f4-98f9-4be1-9b75-193bac0579cc%2FDISS-9d9d70a2-cd25-29ec-e044-00144f67d249&bp=true
21321	64-75-5	6	6	6	http://echa.europa.eu/scripts/redirections/rs_redirect.asp?uuid=AGGR-55cd06cb-b9ec-4e24-94f6-4d84c76a8db7%2FDISS-18009a8a-ee68-2beb-e053-1cdf090ac712&bp=true
21322	97-77-8	6	6	4	http://echa.europa.eu/scripts/redirections/rs_redirect.asp?uuid=AGGR-d5b28a34-c570-4cdc-b79a-090c61159ba8%2FDISS-9d91d00b-9e74-1818-e044-00144f67d249&bp=true
21328	109-99-9	6	6	4	http://echa.europa.eu/scripts/redirections/rs_redirect.asp?uuid=AGGR-1d7eb6b6-21da-4d74-942f-4f19bdc39107%2FDISS-9d87f855-86db-4392-e044-00144f67d249&bp=true
21330	124-64-1	3	6	3	http://echa.europa.eu/scripts/redirections/rs_redirect.asp?uuid=AGGR-e3fbb24f-a7a7-48f1-9e4d-19c6085dae69%2FDISS-e7627168-f732-63fd-e044-00144f67d031&bp=true
21332	137-26-8	6	4	4	http://echa.europa.eu/scripts/redirections/rs_redirect.asp?uuid=AGGR-bd40cdcf-23ba-459d-956f-d48c48ad8ff9%2FDISS-9d9cab1b-0819-6a89-e044-00144f67d249&bp=true
21333	97-74-5	6	4	4	http://echa.europa.eu/scripts/redirections/rs_redirect.asp?uuid=AGGR-dcb71d83-3d9d-4854-af9a-c4f42d503d1e%2FDISS-e5a0779b-8b27-00b9-e044-00144f67d031&bp=true
21336	58-55-9	6	6	3	http://echa.europa.eu/scripts/redirections/rs_redirect.asp?uuid=AGGR-ea8156be-b455-43eb-93e2-674b0ea3e294%2FDISS-000db868-cc6d-6381-e053-1cdf090a1e8d&bp=true
21340	62-55-5	6	6	4	http://echa.europa.eu/scripts/redirections/rs_redirect.asp?uuid=AGGR-befa8699-f4ba-4b89-bf9f-1fbfedbe758a%2FDISS-9d800ec0-24b3-24fb-e044-00144f67d249&bp=true
21348	62-56-6	6	6	4	http://echa.europa.eu/scripts/redirections/rs_redirect.asp?uuid=AGGR-571beb7c-69d0-49ed-957f-6b0894c9a366%2FDISS-dffb4072-e396-47ae-e044-00144f67d031&bp=true
21351	7772-99-8	4	4	4	http://echa.europa.eu/scripts/redirections/rs_redirect.asp?uuid=AGGR-f3966abf-c4ac-4333-965c-67dc1c4d2bf5%2FDISS-dffb4072-e2a1-47ae-e044-00144f67d031&bp=true
21360	108-88-3	6	6	6	http://echa.europa.eu/scripts/redirections/rs_redirect.asp?uuid=AGGR-6664f0ef-5908-4985-84c8-bec972787a9d%2FDISS-9c7b2ab2-20d7-6aaa-e044-00144f67d249&bp=true
21362	88-19-7	6	6	4	http://echa.europa.eu/scripts/redirections/rs_redirect.asp?uuid=AGGR-dad8a7dd-787f-40fd-8e44-67fb8c28d32b%2FDISS-dbbdbb50-1f26-1e3a-e044-00144f67d031&bp=true
21375	538-23-8	6	6	6	http://echa.europa.eu/scripts/redirections/rs_redirect.asp?uuid=AGGR-c4bbd4ca-eb5f-4800-9f8d-d2cbf7d0cfc4%2FDISS-dcedf30c-4590-4fa9-e044-00144f67d031&bp=true
21378	76-03-9	6	6	6	http://echa.europa.eu/scripts/redirections/rs_redirect.asp?uuid=AGGR-937517a5-f88c-45bb-aa9d-5c1da9567325%2FDISS-9c7fa227-162e-6e4d-e044-00144f67d249&bp=true
21379	634-93-5	3	3	3	http://echa.europa.eu/scripts/redirections/rs_redirect.asp?uuid=AGGR-8981d559-1554-4cc2-a242-6aec8e2cd98c%2FDISS-1f67e42d-dad9-09ac-e053-1cdf090a7433&bp=true
21381	71-55-6	6	4	6	http://echa.europa.eu/scripts/redirections/rs_redirect.asp?uuid=AGGR-413bcb1d-5449-42a6-8391-61d20c2c6015%2FDISS-a135533f-474a-60f5-e044-00144f67d031&bp=true
21383	79-01-6	6	6	6	http://echa.europa.eu/scripts/redirections/rs_redirect.asp?uuid=AGGR-dfd2e578-69a4-4048-89d7-a596269448ce%2FDISS-9c83a2d3-4a9f-1ff5-e044-00144f67d249&bp=true
21390	96-18-4	3	3	3	http://echa.europa.eu/scripts/redirections/rs_redirect.asp?uuid=AGGR-b484fec6-9da2-408c-92ce-a6d919eec3ae%2FDISS-9c7ceaa3-16ef-51a8-e044-00144f67d249&bp=true
21392	102-71-6	6	6	6	http://echa.europa.eu/scripts/redirections/rs_redirect.asp?uuid=AGGR-a6195e90-2f1a-418b-9c00-7964a373aca1%2FDISS-9d97899b-0cf6-1a1b-e044-00144f67d249&bp=true
21393	112-27-6	6	6	6	http://echa.europa.eu/scripts/redirections/rs_redirect.asp?uuid=AGGR-200cbe76-ef16-4efe-8f4e-0f1afa35423f%2FDISS-a136347a-7ddb-61d0-e044-00144f67d031&bp=true
21402	95-63-6	6	4	6	http://echa.europa.eu/scripts/redirections/rs_redirect.asp?uuid=AGGR-c82dc9af-4f46-4a03-9771-e5cb3961b802%2FDISS-9d8c70d0-3262-58fd-e044-00144f67d249&bp=true
21411	115-96-8	6	6	4	http://echa.europa.eu/scripts/redirections/rs_redirect.asp?uuid=AGGR-e380b230-8318-4c55-bf79-0460694f0b6f%2FDISS-9d851c42-6bc0-6ee4-e044-00144f67d249&bp=true
21414	78-42-2	6	6	6	http://echa.europa.eu/scripts/redirections/rs_redirect.asp?uuid=AGGR-555a1f25-0b05-4206-9605-94f3611b8f82%2FDISS-9d89e6da-4cfa-503e-e044-00144f67d249&bp=true
21415	122-20-3	6	6	6	http://echa.europa.eu/scripts/redirections/rs_redirect.asp?uuid=AGGR-25584fdc-ff8e-40f2-a223-bb6cbda0ccc0%2FDISS-9d9652ed-d0ea-6a48-e044-00144f67d249&bp=true
21419	73-22-3	6	6	6	http://echa.europa.eu/scripts/redirections/rs_redirect.asp?uuid=AGGR-f7fd3a67-2cf1-4366-85ad-337b5c5c054b%2FDISS-e9913bdb-21a4-2cfa-e044-00144f67d031&bp=true
21426	57-13-6	6	6	6	http://echa.europa.eu/scripts/redirections/rs_redirect.asp?uuid=AGGR-43b672a9-5cc7-4357-b4aa-84fd9b5daf53%2FDISS-9d86bbd9-11ab-41e7-e044-00144f67d249&bp=true
21431	108-05-4	6	4	6	http://echa.europa.eu/scripts/redirections/rs_redirect.asp?uuid=AGGR-ba2a263a-a6ea-4434-ab66-f14323cb5af5%2FDISS-9d9a90f3-faa1-6aae-e044-00144f67d249&bp=true
21437	100-40-3	6	4	6	http://echa.europa.eu/scripts/redirections/rs_redirect.asp?uuid=AGGR-88bfa087-2307-434a-b2ef-8d1800419f33%2FDISS-d38d2f9e-9f2a-0a8b-e044-00144f67d249&bp=true
21438	75-35-4	6	1	3	http://echa.europa.eu/scripts/redirections/rs_redirect.asp?uuid=AGGR-0522d328-cab9-4705-8f0f-784c92474c41%2FDISS-9d893470-f4c5-4300-e044-00144f67d249&bp=true
21440	88-12-0	4	4	4	http://echa.europa.eu/scripts/redirections/rs_redirect.asp?uuid=AGGR-f5467631-696c-44af-95a7-a50b37132d88%2FDISS-9d9bfa88-b6cb-444f-e044-00144f67d249&bp=true
21456	2783-94-0	6	6	6	http://echa.europa.eu/scripts/redirections/rs_redirect.asp?uuid=AGGR-94f4e381-0863-4875-8810-6ea082852d01%2FDISS-d38d7dcb-4abb-452e-e044-00144f67d249&bp=true
21462	136-23-2	6	6	6	http://echa.europa.eu/scripts/redirections/rs_redirect.asp?uuid=AGGR-c073a589-85fc-44ca-b49e-719d1da95a17%2FDISS-d7f5f4a0-fe50-0e5b-e044-00144f67d031&bp=true
21463	14324-55-1	6	6	4	http://echa.europa.eu/scripts/redirections/rs_redirect.asp?uuid=AGGR-0b2ee153-635c-41db-88b5-27bd22a31e24%2FDISS-9eb5028d-d940-487d-e044-00144f67d031&bp=true
21464	137-30-4	6	2	3	http://echa.europa.eu/scripts/redirections/rs_redirect.asp?uuid=AGGR-0ea9cca5-5380-4664-af87-32f8acb935dc%2FDISS-9d8addc1-9f42-1b22-e044-00144f67d249&bp=true
21482	67-64-1	6	6	6	http://echa.europa.eu/scripts/redirections/rs_redirect.asp?uuid=AGGR-71b827d1-c020-49da-8dac-6032b14f556e%2FDISS-9d998764-70a1-6fbe-e044-00144f67d249&bp=true
21484	88-99-3	6	6	6	http://echa.europa.eu/scripts/redirections/rs_redirect.asp?uuid=AGGR-c98c02da-4088-4b8f-aa39-5019525b8239%2FDISS-9d9a8225-601b-5e72-e044-00144f67d249&bp=true
21485	121-91-5	6	6	6	http://echa.europa.eu/scripts/redirections/rs_redirect.asp?uuid=AGGR-aec894c1-cefc-4a6e-91c3-6dd6d9d5f618%2FDISS-abd15109-5c96-3e49-e044-00144f67d249&bp=true
21491	100-47-0	4	6	4	http://echa.europa.eu/scripts/redirections/rs_redirect.asp?uuid=AGGR-15de0ad6-3c50-4d90-a696-d4b38dde40ef%2FDISS-a64fa1c7-62d4-4643-e044-00144f67d249&bp=true
21492	140-29-4	3	1	3	http://echa.europa.eu/scripts/redirections/rs_redirect.asp?uuid=AGGR-ab85c2fb-3f9f-46ca-add0-21de9e324aaf%2FDISS-9d87603f-92b8-4ae1-e044-00144f67d249&bp=true
21495	79-08-3	3	3	3	http://echa.europa.eu/scripts/redirections/rs_redirect.asp?uuid=AGGR-cc6ac7e0-f9e3-48c5-87a3-a6443014a88a%2FDISS-db9c0eaf-0730-2b73-e044-00144f67d031&bp=true
21503	74-97-5	6	4	6	http://echa.europa.eu/scripts/redirections/rs_redirect.asp?uuid=AGGR-122dfe63-bff3-4c05-8a44-5c702c67ca41%2FDISS-0d27581d-4ec6-4d5f-e053-1cdf090a7def&bp=true
21513	123-72-8	6	6	6	http://echa.europa.eu/scripts/redirections/rs_redirect.asp?uuid=AGGR-3fbe2de9-2884-45c9-92d7-5daea93b97f4%2FDISS-9d84ec64-fdd3-4a44-e044-00144f67d249&bp=true
21515	107-92-6	6	6	6	http://echa.europa.eu/scripts/redirections/rs_redirect.asp?uuid=AGGR-18e79fcd-5409-483d-96ed-c40a8bfb7e38%2FDISS-9d85625e-be55-2db2-e044-00144f67d249&bp=true
21516	78-93-3	6	6	6	http://echa.europa.eu/scripts/redirections/rs_redirect.asp?uuid=AGGR-1dc6e437-7d86-4c86-bdc4-f2efee727d49%2FDISS-9d91195a-65f3-618d-e044-00144f67d249&bp=true
21517	110-16-7	4	6	4	http://echa.europa.eu/scripts/redirections/rs_redirect.asp?uuid=AGGR-9a7b71cd-89ec-47dd-af70-7a537be8eafe%2FDISS-9d99abdd-6796-1ac3-e044-00144f67d249&bp=true
21518	110-17-8	6	6	6	http://echa.europa.eu/scripts/redirections/rs_redirect.asp?uuid=AGGR-7d3e8664-1e06-4a8e-9916-c50c8c0e6f0f%2FDISS-9d80a2b7-cc48-31bf-e044-00144f67d249&bp=true
21519	112-34-5	6	6	6	http://echa.europa.eu/scripts/redirections/rs_redirect.asp?uuid=AGGR-f09de59c-9d13-4e7d-8e5f-7b05222dbc30%2FDISS-9d92ba75-4443-6d9c-e044-00144f67d249&bp=true
21520	143-22-6	6	6	6	http://echa.europa.eu/scripts/redirections/rs_redirect.asp?uuid=AGGR-d1f136dc-91eb-453c-9046-439eb120e670%2FDISS-9d83e25d-b9c7-744a-e044-00144f67d249&bp=true
21543	111-85-3	6	6	6	http://echa.europa.eu/scripts/redirections/rs_redirect.asp?uuid=AGGR-2ab804e3-3fee-4203-9f0a-cb9a14c91500%2FDISS-9c7edc7d-d043-56b3-e044-00144f67d249&bp=true
21544	95-57-8	4	4	4	http://echa.europa.eu/scripts/redirections/rs_redirect.asp?uuid=AGGR-4d744543-764b-41bc-85fe-71986568af8e%2FDISS-e7627168-f771-63fd-e044-00144f67d031&bp=true
21545	598-78-7	6	6	4	http://echa.europa.eu/scripts/redirections/rs_redirect.asp?uuid=AGGR-f9d8bd5d-e74b-461a-b7e1-f933d769c034%2FDISS-9d8778ff-ae1d-5b80-e044-00144f67d249&bp=true
21546	107-94-8	6	6	4	http://echa.europa.eu/scripts/redirections/rs_redirect.asp?uuid=AGGR-30934135-dfda-44f7-8df9-b1ff309ef2ad%2FDISS-9d8398ad-90a4-3e97-e044-00144f67d249&bp=true
21547	78-95-5	2	2	3	http://echa.europa.eu/scripts/redirections/rs_redirect.asp?uuid=AGGR-325e4fd0-e60a-469c-bcdb-8a8904cba536%2FDISS-a1333950-632e-43e9-e044-00144f67d031&bp=true
21552	294-62-2	6	6	6	http://echa.europa.eu/scripts/redirections/rs_redirect.asp?uuid=AGGR-0a652c6f-8985-4fb9-a019-b42832c12ae4%2FDISS-9d827c78-e4a2-5770-e044-00144f67d249&bp=true
21553	112-31-2	6	6	6	http://echa.europa.eu/scripts/redirections/rs_redirect.asp?uuid=AGGR-32d2c347-8a5a-448a-9c0b-8e22bd7fd5fb%2FDISS-dcee0fbc-5008-5d6c-e044-00144f67d031&bp=true
21557	74-95-3	6	4	3	http://echa.europa.eu/scripts/redirections/rs_redirect.asp?uuid=AGGR-a5cb202a-7dea-4a83-9185-28dd713f9bce%2FDISS-9d8aa8b9-e497-694f-e044-00144f67d249&bp=true
21590	143-07-7	6	6	6	http://echa.europa.eu/scripts/redirections/rs_redirect.asp?uuid=AGGR-67490413-c381-48ba-8199-c061a9a81335%2FDISS-abdcaedc-632d-323d-e044-00144f67d249&bp=true
21597	111-71-7	6	6	6	http://echa.europa.eu/scripts/redirections/rs_redirect.asp?uuid=AGGR-fa2271b3-cdf5-4c30-87fd-d660ba91b4b3%2FDISS-98758e34-4a7d-4e1e-e044-00144f67d031&bp=true
21600	111-14-8	6	6	6	http://echa.europa.eu/scripts/redirections/rs_redirect.asp?uuid=AGGR-8b28ab61-f3bb-478b-8626-ebe7f8be21d9%2FDISS-975e7a66-d284-040d-e044-00144f67d031&bp=true
21601	116-16-5	6	6	4	http://echa.europa.eu/scripts/redirections/rs_redirect.asp?uuid=AGGR-6ee2b206-3a84-4c84-baf7-a91ec4dcb18e%2FDISS-d6b240a4-f1f2-2bc8-e044-00144f67d031&bp=true
21602	57-10-3	3	6	4	http://echa.europa.eu/scripts/redirections/rs_redirect.asp?uuid=AGGR-73548ec0-b1cd-46ef-95e0-fb6e47f0d029%2FDISS-abdc6ece-790e-0db7-e044-00144f67d249&bp=true
21604	66-25-1	6	6	6	http://echa.europa.eu/scripts/redirections/rs_redirect.asp?uuid=AGGR-0eae0d66-a72c-4b48-8011-f34962b7be0d%2FDISS-db9a9279-60bd-6717-e044-00144f67d031&bp=true
21605	124-04-9	6	6	6	http://echa.europa.eu/scripts/redirections/rs_redirect.asp?uuid=AGGR-01cf85c7-020d-4304-883c-a7b112183c68%2FDISS-9ebef55e-5c54-185f-e044-00144f67d031&bp=true
21607	142-62-1	3	6	6	http://echa.europa.eu/scripts/redirections/rs_redirect.asp?uuid=AGGR-c0c014cb-d951-460f-9a8b-c50f30bad1ed%2FDISS-dffb4072-e3c0-47ae-e044-00144f67d031&bp=true
21615	124-63-0	3	1	2	http://echa.europa.eu/scripts/redirections/rs_redirect.asp?uuid=AGGR-1ae4a6d7-efa1-459b-85cd-e5d799c044be%2FDISS-a64f0482-afb3-3f27-e044-00144f67d249&bp=true
21619	590-86-3	6	6	6	http://echa.europa.eu/scripts/redirections/rs_redirect.asp?uuid=AGGR-65515953-eacd-4a9e-b5de-aef1ab185db3%2FDISS-9d9be01f-b344-2fd6-e044-00144f67d249&bp=true
21621	116-53-0	4	6	4	http://echa.europa.eu/scripts/redirections/rs_redirect.asp?uuid=AGGR-1bd108f2-bfb8-4e12-8d7d-15ed3d61b3f7%2FDISS-d9777d1e-26db-728b-e044-00144f67d031&bp=true
21628	78-98-8	6	6	4	http://echa.europa.eu/scripts/redirections/rs_redirect.asp?uuid=AGGR-ffb80a7c-87df-48ba-a025-e669f1cadc6d%2FDISS-d019ae78-f479-5312-e044-00144f67d249&bp=true
21633	97-61-0	6	6	6	http://echa.europa.eu/scripts/redirections/rs_redirect.asp?uuid=AGGR-b79aa24a-6ded-4ead-a26b-6e7cca2e3587%2FDISS-d6b2347a-b6e1-271a-e044-00144f67d031&bp=true
21634	565-61-7	6	6	6	http://echa.europa.eu/scripts/redirections/rs_redirect.asp?uuid=AGGR-9f8f9965-8c9f-43ed-bf83-6826016461aa%2FDISS-dcd760f5-6235-02d0-e044-00144f67d031&bp=true
21635	78-84-2	6	6	6	http://echa.europa.eu/scripts/redirections/rs_redirect.asp?uuid=AGGR-0c152b57-f17c-44b6-ae1c-15e01f0d0837%2FDISS-9d8b5e23-3dd1-028e-e044-00144f67d249&bp=true
21636	79-31-2	4	6	4	http://echa.europa.eu/scripts/redirections/rs_redirect.asp?uuid=AGGR-91e57c64-6010-43fe-a05b-e1c90a0bd5b8%2FDISS-9d9a8c3f-c364-67a3-e044-00144f67d249&bp=true
21639	124-19-6	6	6	6	http://echa.europa.eu/scripts/redirections/rs_redirect.asp?uuid=AGGR-4280134e-32f1-4f72-b6dd-0ede392856a9%2FDISS-dcee829e-d2a7-1b62-e044-00144f67d031&bp=true
21640	123-99-9	6	6	6	http://echa.europa.eu/scripts/redirections/rs_redirect.asp?uuid=AGGR-dbb2d7c0-698e-48c0-9e4a-3ba3df454eaa%2FDISS-f4799855-8d61-2c77-e044-00144f67d249&bp=true
21641	112-05-0	6	6	6	http://echa.europa.eu/scripts/redirections/rs_redirect.asp?uuid=AGGR-cd1b348c-1183-4973-bd70-5b59b19c037b%2FDISS-9d8487fe-dd23-01ab-e044-00144f67d249&bp=true
21642	57-11-4	6	6	6	http://echa.europa.eu/scripts/redirections/rs_redirect.asp?uuid=AGGR-bd814ff9-242b-4bff-8c60-a47d848902e5%2FDISS-9d9564cf-6983-05fc-e044-00144f67d249&bp=true
21643	124-13-0	6	6	6	http://echa.europa.eu/scripts/redirections/rs_redirect.asp?uuid=AGGR-86449ea4-d583-4135-8f9a-54c33cfa92f9%2FDISS-9d9371f8-98ae-2116-e044-00144f67d249&bp=true
21645	124-07-2	6	6	6	http://echa.europa.eu/scripts/redirections/rs_redirect.asp?uuid=AGGR-8cd1d456-bfc8-4592-9eac-ccd2b3080611%2FDISS-abdcc600-fb99-4297-e044-00144f67d249&bp=true
21653	110-62-3	6	4	6	http://echa.europa.eu/scripts/redirections/rs_redirect.asp?uuid=AGGR-954168db-d5a4-41b7-ba5e-1a583f49d89f%2FDISS-9c7e7081-6385-0be3-e044-00144f67d249&bp=true
21655	109-52-4	6	6	4	http://echa.europa.eu/scripts/redirections/rs_redirect.asp?uuid=AGGR-d2670276-f8e0-41df-b9ad-5ae8c1183a5f%2FDISS-9c7eaa95-356a-34f7-e044-00144f67d249&bp=true
21656	103-82-2	6	6	6	http://echa.europa.eu/scripts/redirections/rs_redirect.asp?uuid=AGGR-c01a0c7c-dd7f-424e-8d87-24e683bb285c%2FDISS-d0197a15-3131-2de3-e044-00144f67d249&bp=true
21658	123-38-6	6	4	4	http://echa.europa.eu/scripts/redirections/rs_redirect.asp?uuid=AGGR-a16d1808-ec0c-4a03-8e07-977f33211297%2FDISS-9d8385fb-d15f-30db-e044-00144f67d249&bp=true
21680	921-03-9	6	1	3	http://echa.europa.eu/scripts/redirections/rs_redirect.asp?uuid=AGGR-aaed884a-bbd4-4f69-b402-b6caacb93c0a%2FDISS-a133a5a7-a0f1-0396-e044-00144f67d031&bp=true
21683	505-52-2	6	6	6	http://echa.europa.eu/scripts/redirections/rs_redirect.asp?uuid=AGGR-c44a6363-6983-44bb-9e23-9f6a3d648a96%2FDISS-e1a0ab01-dbbb-2fde-e044-00144f67d031&bp=true
21685	1125-21-9	6	6	4	http://echa.europa.eu/scripts/redirections/rs_redirect.asp?uuid=AGGR-f289fb04-aefd-4abd-b624-333f4b82a7ca%2FDISS-d0196208-c6fd-1a6a-e044-00144f67d249&bp=true
21688	112-44-7	6	6	6	http://echa.europa.eu/scripts/redirections/rs_redirect.asp?uuid=AGGR-277fe4b9-8e93-4197-a967-da83c7927f32%2FDISS-9d84f5d2-6b83-52c9-e044-00144f67d249&bp=true
21689	1120-21-4	6	6	6	http://echa.europa.eu/scripts/redirections/rs_redirect.asp?uuid=AGGR-575eb8c2-46e6-4dba-b649-7075ac520892%2FDISS-97d8036b-cd63-2c84-e044-00144f67d031&bp=true
21708	54-21-7	6	6	4	http://echa.europa.eu/scripts/redirections/rs_redirect.asp?uuid=AGGR-c5a9f35d-378f-4a8b-99c2-9f0658006191%2FDISS-c4c482c8-1365-16a2-e044-00144f67d031&bp=true
21717	59-50-7	4	6	4	http://echa.europa.eu/scripts/redirections/rs_redirect.asp?uuid=AGGR-1df43da9-75d3-44cc-b6f2-fef03713d0f7%2FDISS-d018c651-9f26-2026-e044-00144f67d249&bp=true
21726	65-45-2	4	6	4	http://echa.europa.eu/scripts/redirections/rs_redirect.asp?uuid=AGGR-a1daadce-1982-4a85-bb0d-e3a3add3debb%2FDISS-9d9b4472-7795-1ba7-e044-00144f67d249&bp=true
21731	67-56-1	3	3	3	http://echa.europa.eu/scripts/redirections/rs_redirect.asp?uuid=AGGR-ede0cb58-5a5d-4d34-882e-93337f57f581%2FDISS-a13820c8-fbdb-6a5d-e044-00144f67d031&bp=true
21735	67-68-5	6	6	6	http://echa.europa.eu/scripts/redirections/rs_redirect.asp?uuid=AGGR-03f21020-5ae4-49cb-b411-7188f0fc0f29%2FDISS-828e0a4f-03e4-1d1a-e044-00144fd73934&bp=true
21739	71-23-8	6	6	4	http://echa.europa.eu/scripts/redirections/rs_redirect.asp?uuid=AGGR-8585db33-88cb-4f7d-820b-70275a994d93%2FDISS-9d9caf30-12fa-6dc6-e044-00144f67d249&bp=true
21740	71-36-3	6	6	4	http://echa.europa.eu/scripts/redirections/rs_redirect.asp?uuid=AGGR-d83cd9ca-76ef-464d-8788-14b87fe9b27f%2FDISS-139d2d07-559c-4efd-e053-1cdf090a6532&bp=true
21741	71-41-0	6	4	6	http://echa.europa.eu/scripts/redirections/rs_redirect.asp?uuid=AGGR-baa94268-95e4-48e9-adb6-2f1c152ef0c3%2FDISS-9d8a5727-6a82-2e4a-e044-00144f67d249&bp=true
21749	75-57-0	3	6	2	http://echa.europa.eu/scripts/redirections/rs_redirect.asp?uuid=AGGR-f957614b-3861-4900-b39b-902c45e4722e%2FDISS-dffb4072-e390-47ae-e044-00144f67d031&bp=true
21751	75-89-8	4	3	3	http://echa.europa.eu/scripts/redirections/rs_redirect.asp?uuid=AGGR-3d0a065c-5593-4635-8f51-e078ad4c2640%2FDISS-e7627168-f871-63fd-e044-00144f67d031&bp=true
21756	77-75-8	6	6	4	http://echa.europa.eu/scripts/redirections/rs_redirect.asp?uuid=AGGR-182f9eeb-2f81-460e-98d8-337a65b3895b%2FDISS-b2c9ba5b-4d3d-5267-e044-00144f67d031&bp=true
21757	78-27-3	3	6	4	http://echa.europa.eu/scripts/redirections/rs_redirect.asp?uuid=AGGR-14944906-67b9-4ea1-aaf3-6e66fd828d4a%2FDISS-db99de0c-2fd7-140b-e044-00144f67d031&bp=true
21758	78-51-3	6	6	6	http://echa.europa.eu/scripts/redirections/rs_redirect.asp?uuid=AGGR-60dfef51-8ac1-4bf2-92fc-a1d8e05a1da7%2FDISS-97d88aa8-efe6-4838-e044-00144f67d031&bp=true
21759	78-83-1	6	6	6	http://echa.europa.eu/scripts/redirections/rs_redirect.asp?uuid=AGGR-3dd4a0f0-7bff-4671-9899-1c47d095865b%2FDISS-9d9acc14-6d71-2c22-e044-00144f67d249&bp=true
21761	78-90-0	3	6	4	http://echa.europa.eu/scripts/redirections/rs_redirect.asp?uuid=AGGR-ddf9848d-2807-459c-814d-5f4ce6e6e0cd%2FDISS-9d90a2ec-d838-73b5-e044-00144f67d249&bp=true
21762	78-92-2	6	6	6	http://echa.europa.eu/scripts/redirections/rs_redirect.asp?uuid=AGGR-a8a296f8-92ad-4bfb-8a4e-18e360260b61%2FDISS-9d9e5259-d98e-0239-e044-00144f67d249&bp=true
21764	78-96-6	4	6	6	http://echa.europa.eu/scripts/redirections/rs_redirect.asp?uuid=AGGR-c8347134-9287-44dd-b0d9-f1d01d930f4d%2FDISS-9d990060-65dc-6fac-e044-00144f67d249&bp=true
21767	79-20-9	6	6	6	http://echa.europa.eu/scripts/redirections/rs_redirect.asp?uuid=AGGR-a6eb5006-1f49-418b-82ed-9354e7b8a5ca%2FDISS-9d8b82e2-bb2b-1dc8-e044-00144f67d249&bp=true
21769	79-77-6	6	6	6	http://echa.europa.eu/scripts/redirections/rs_redirect.asp?uuid=AGGR-997fbaf7-18a4-4801-9db6-b179d909bb7f%2FDISS-9d8b7670-cae6-171d-e044-00144f67d249&bp=true
21771	80-46-6	4	6	4	http://echa.europa.eu/scripts/redirections/rs_redirect.asp?uuid=AGGR-34d23070-f734-4d03-b7ab-c284c8f633ad%2FDISS-dffb4072-e429-47ae-e044-00144f67d031&bp=true
21774	83-32-9	6	6	6	http://echa.europa.eu/scripts/redirections/rs_redirect.asp?uuid=AGGR-f58303cb-b231-42d5-8c21-399bd4c6b406%2FDISS-b2c96cb4-c39e-42af-e044-00144f67d031&bp=true
21780	84-66-2	6	6	6	http://echa.europa.eu/scripts/redirections/rs_redirect.asp?uuid=AGGR-bc75c077-6709-41f0-a4a6-0d6a8563a4b4%2FDISS-9d82880f-aab1-5fcc-e044-00144f67d249&bp=true
21781	84-74-2	6	6	6	http://echa.europa.eu/scripts/redirections/rs_redirect.asp?uuid=AGGR-9c5229f3-2d4d-483f-8d4f-9f824bc0e6bd%2FDISS-9c796075-2aae-0689-e044-00144f67d249&bp=true
21790	88-75-5	4	4	4	http://echa.europa.eu/scripts/redirections/rs_redirect.asp?uuid=AGGR-d794a973-6f9d-4c31-9877-3579d28fdd81%2FDISS-c4c5aec9-6824-2d35-e044-00144f67d031&bp=true
21792	90-02-8	4	6	4	http://echa.europa.eu/scripts/redirections/rs_redirect.asp?uuid=AGGR-d6f31b91-f15c-470b-b195-75cf2256cd62%2FDISS-d018d098-5833-25e1-e044-00144f67d249&bp=true
21798	91-22-5	3	6	4	http://echa.europa.eu/scripts/redirections/rs_redirect.asp?uuid=AGGR-09e1498d-ea76-4bf8-8691-8469ef31ae3b%2FDISS-9d9a9085-ef00-6a6b-e044-00144f67d249&bp=true
21800	91-66-7	3	3	3	http://echa.europa.eu/scripts/redirections/rs_redirect.asp?uuid=AGGR-12f7386d-541e-4372-a6b9-1332081fba5b%2FDISS-d38d2f30-1421-0a24-e044-00144f67d249&bp=true
21807	95-47-6	4	4	6	http://echa.europa.eu/scripts/redirections/rs_redirect.asp?uuid=AGGR-ef7f4d6b-0179-4bc0-8c90-ab60118961ba%2FDISS-9d939eea-bbae-49e7-e044-00144f67d249&bp=true
21808	95-48-7	3	6	3	http://echa.europa.eu/scripts/redirections/rs_redirect.asp?uuid=AGGR-7886de7c-7f5e-46e9-b28d-3083ef13d0cd%2FDISS-9d94351c-f5b7-543a-e044-00144f67d249&bp=true
21810	95-51-2	3	3	3	http://echa.europa.eu/scripts/redirections/rs_redirect.asp?uuid=AGGR-f1ec6e0f-9979-4e9c-b887-80afa123eec4%2FDISS-9d86e873-4bf7-65d6-e044-00144f67d249&bp=true
21816	96-05-9	3	2	4	http://echa.europa.eu/scripts/redirections/rs_redirect.asp?uuid=AGGR-90fd775a-fd42-429e-815c-ad1040dae19d%2FDISS-db9c1443-5827-2dba-e044-00144f67d031&bp=true
21818	96-17-3	6	6	6	http://echa.europa.eu/scripts/redirections/rs_redirect.asp?uuid=AGGR-eed0ca97-0fa6-46c4-bfcc-d8ecbb77c207%2FDISS-1ac1b68d-8cdb-10f0-e053-1cdf090a00b6&bp=true
21820	96-22-0	6	6	6	http://echa.europa.eu/scripts/redirections/rs_redirect.asp?uuid=AGGR-6659d12a-e501-42ef-a2bc-975919035c55%2FDISS-98760f68-ed3d-6e97-e044-00144f67d031&bp=true
21821	96-29-7	4	6	6	http://echa.europa.eu/scripts/redirections/rs_redirect.asp?uuid=AGGR-e15ad6cf-6692-401a-98ce-80489381aeb6%2FDISS-9d9c87d5-9db6-4ce7-e044-00144f67d249&bp=true
21827	98-82-8	6	4	6	http://echa.europa.eu/scripts/redirections/rs_redirect.asp?uuid=AGGR-4a2c5c58-141d-43e4-94c8-0792fd057ae6%2FDISS-9d897ba1-2a86-010e-e044-00144f67d249&bp=true
21828	98-86-2	6	6	4	http://echa.europa.eu/scripts/redirections/rs_redirect.asp?uuid=AGGR-a6c0aa01-6b5e-45f1-b4a5-5f1cb55c5cf9%2FDISS-9d9cad6b-e2e7-6c45-e044-00144f67d249&bp=true
21831	99-08-1	3	2	3	http://echa.europa.eu/scripts/redirections/rs_redirect.asp?uuid=AGGR-e9a40a06-277a-40bd-9dee-20774e4364c5%2FDISS-a1355e0e-4335-6608-e044-00144f67d031&bp=true
21832	99-97-8	3	3	3	http://echa.europa.eu/scripts/redirections/rs_redirect.asp?uuid=AGGR-32f35c8d-cb96-4495-8ab1-3bded2be5c0a%2FDISS-d0190653-200e-4b35-e044-00144f67d249&bp=true
21834	100-02-7	4	4	3	http://echa.europa.eu/scripts/redirections/rs_redirect.asp?uuid=AGGR-4841c7ff-025c-43e6-a74d-6963ef814d99%2FDISS-9d894a26-6f93-518c-e044-00144f67d249&bp=true
21837	100-37-8	3	3	4	http://echa.europa.eu/scripts/redirections/rs_redirect.asp?uuid=AGGR-d3c2ba0d-585a-4d2c-b317-93520a9b1499%2FDISS-9d82d050-2753-1f77-e044-00144f67d249&bp=true
21839	100-46-9	4	6	4	http://echa.europa.eu/scripts/redirections/rs_redirect.asp?uuid=AGGR-75b6a0c1-74db-4c9e-b4bb-de27cdeb3f1c%2FDISS-9d881ef0-87f0-62ad-e044-00144f67d249&bp=true
21841	100-61-8	3	3	3	http://echa.europa.eu/scripts/redirections/rs_redirect.asp?uuid=AGGR-e56c7f09-1dc3-43db-be65-08ee761d231b%2FDISS-9d92a7b7-a045-5e43-e044-00144f67d249&bp=true
21842	100-64-1	6	6	4	http://echa.europa.eu/scripts/redirections/rs_redirect.asp?uuid=AGGR-75eccb56-7d1d-4994-8b86-60a919ebc143%2FDISS-e7627168-f829-63fd-e044-00144f67d031&bp=true
21847	101-84-8	6	6	6	http://echa.europa.eu/scripts/redirections/rs_redirect.asp?uuid=AGGR-2ace18b0-5556-4412-8232-be8b9d17ec5e%2FDISS-9d94c2dc-3788-5b38-e044-00144f67d249&bp=true
21854	103-83-3	3	3	3	http://echa.europa.eu/scripts/redirections/rs_redirect.asp?uuid=AGGR-4ec9c32d-f5c1-46ee-a289-624f15700095%2FDISS-9d97f418-13cf-0056-e044-00144f67d249&bp=true
21860	104-88-1	6	6	4	http://echa.europa.eu/scripts/redirections/rs_redirect.asp?uuid=AGGR-f4026d86-c570-4d2f-a916-c37480077090%2FDISS-9d882c41-7f6e-6a9e-e044-00144f67d249&bp=true
21863	105-53-3	6	6	6	http://echa.europa.eu/scripts/redirections/rs_redirect.asp?uuid=AGGR-eae43fc1-5114-458a-aa90-72985c0f29f7%2FDISS-b2c99bc7-7506-4c7f-e044-00144f67d031&bp=true
21864	105-67-9	3	6	3	http://echa.europa.eu/scripts/redirections/rs_redirect.asp?uuid=AGGR-c8cd49b4-196f-4341-bdcf-caf5c965103c%2FDISS-dffb4072-e339-47ae-e044-00144f67d031&bp=true
21866	105-99-7	6	6	6	http://echa.europa.eu/scripts/redirections/rs_redirect.asp?uuid=AGGR-299b5384-9de6-4801-a12c-939acf167a29%2FDISS-dceee943-2496-4ce8-e044-00144f67d031&bp=true
21868	106-42-3	4	4	6	http://echa.europa.eu/scripts/redirections/rs_redirect.asp?uuid=AGGR-7991d467-2489-43b7-8a1e-03f5db0fa45e%2FDISS-9d996031-3b81-4f28-e044-00144f67d249&bp=true
21869	106-44-5	3	6	3	http://echa.europa.eu/scripts/redirections/rs_redirect.asp?uuid=AGGR-0585cb76-db16-4278-b5d1-4239e9801829%2FDISS-9d942aad-7332-4a31-e044-00144f67d249&bp=true
21871	106-48-9	4	4	3	http://echa.europa.eu/scripts/redirections/rs_redirect.asp?uuid=AGGR-9f33c54d-cc40-4370-bedb-1c5946e191ab%2FDISS-c2ebbac5-88b5-44f5-e044-00144f67d031&bp=true
21872	106-49-0	3	3	3	http://echa.europa.eu/scripts/redirections/rs_redirect.asp?uuid=AGGR-8f308cdd-c7de-4f41-ab58-f6a9f5206dd7%2FDISS-9d9dbefa-4c8f-6d68-e044-00144f67d249&bp=true
21873	106-63-8	4	3	4	http://echa.europa.eu/scripts/redirections/rs_redirect.asp?uuid=AGGR-5d811df1-2455-45d0-90ce-f0e910c87665%2FDISS-9ea0b772-60b0-4bd9-e044-00144f67d031&bp=true
21874	106-94-5	6	6	6	http://echa.europa.eu/scripts/redirections/rs_redirect.asp?uuid=AGGR-1d8f8e51-7dbb-4510-aaf1-8a13df024d92%2FDISS-9d8b123d-8713-41f5-e044-00144f67d249&bp=true
21877	107-07-3	1	1	2	http://echa.europa.eu/scripts/redirections/rs_redirect.asp?uuid=AGGR-918c5dd0-1b28-4d7a-a7c0-04e431f3d58e%2FDISS-9d851650-dc76-6b30-e044-00144f67d249&bp=true
21881	107-15-3	3	4	4	http://echa.europa.eu/scripts/redirections/rs_redirect.asp?uuid=AGGR-419a7835-4b38-4ca2-9962-86959ab95918%2FDISS-9d83b627-9355-526c-e044-00144f67d249&bp=true
21883	107-19-7	2	2	3	http://echa.europa.eu/scripts/redirections/rs_redirect.asp?uuid=AGGR-ff022864-b6bc-4a9e-9ce3-6a126453db47%2FDISS-9d8c053b-29c9-0970-e044-00144f67d249&bp=true
21885	107-41-5	6	6	6	http://echa.europa.eu/scripts/redirections/rs_redirect.asp?uuid=AGGR-a42152bf-0602-4240-9874-5c2cbb515564%2FDISS-9d828ff8-98ef-6484-e044-00144f67d249&bp=true
21886	107-45-9	6	6	3	http://echa.europa.eu/scripts/redirections/rs_redirect.asp?uuid=AGGR-7f86fbd6-7f93-47f3-965b-45cbaad3eadf%2FDISS-9d8b8e9a-175a-27ea-e044-00144f67d249&bp=true
21888	107-87-9	6	6	4	http://echa.europa.eu/scripts/redirections/rs_redirect.asp?uuid=AGGR-d9b8e29b-f9f4-4dfc-afbe-734475c06d25%2FDISS-e2bc7221-8944-3f99-e044-00144f67d031&bp=true
21889	108-10-1	6	4	6	http://echa.europa.eu/scripts/redirections/rs_redirect.asp?uuid=AGGR-45bfa42a-53e9-4ee7-87c9-180fb2742e80%2FDISS-9d9680be-0ef3-1b89-e044-00144f67d249&bp=true
21890	108-20-3	6	6	6	http://echa.europa.eu/scripts/redirections/rs_redirect.asp?uuid=AGGR-8a0210c4-980c-4873-8e4b-072beb78136d%2FDISS-9d9a4cf8-17d0-2fad-e044-00144f67d249&bp=true
21892	108-89-4	3	3	4	http://echa.europa.eu/scripts/redirections/rs_redirect.asp?uuid=AGGR-fe4b80f8-4d6d-4c9f-a38e-314c20083b6e%2FDISS-9c79abb5-0892-3cfe-e044-00144f67d249&bp=true
21894	108-93-0	6	4	4	http://echa.europa.eu/scripts/redirections/rs_redirect.asp?uuid=AGGR-9858f4ce-094d-4824-9368-e521eec1a48e%2FDISS-9c7992c4-d997-2bce-e044-00144f67d249&bp=true
21897	108-99-6	3	3	4	http://echa.europa.eu/scripts/redirections/rs_redirect.asp?uuid=AGGR-af07fccc-9043-4256-b3f2-8d015a2b432c%2FDISS-9c79abb5-0892-3cfe-e044-00144f67d249&bp=true
21899	109-06-8	3	3	4	http://echa.europa.eu/scripts/redirections/rs_redirect.asp?uuid=AGGR-4bece163-2eca-4cb6-b423-21de8a9101d1%2FDISS-9c79abb5-0892-3cfe-e044-00144f67d249&bp=true
21901	109-60-4	6	6	6	http://echa.europa.eu/scripts/redirections/rs_redirect.asp?uuid=AGGR-11cc561e-d3ab-494d-9ffd-9d03335aa17a%2FDISS-9c7d33f6-44b3-11bf-e044-00144f67d249&bp=true
21904	109-73-9	3	2	4	http://echa.europa.eu/scripts/redirections/rs_redirect.asp?uuid=AGGR-5efdaa82-2765-4314-afab-08329e0908d3%2FDISS-9d90f922-48c5-4703-e044-00144f67d249&bp=true
21907	109-77-3	3	3	2	http://echa.europa.eu/scripts/redirections/rs_redirect.asp?uuid=AGGR-0bd5634f-096c-4786-9b80-7ce4691b22ba%2FDISS-f4799855-8d62-2c77-e044-00144f67d249&bp=true
21909	109-89-7	3	3	3	http://echa.europa.eu/scripts/redirections/rs_redirect.asp?uuid=AGGR-1ec84e76-f5d3-4e8c-9f7d-e5f997b3fa2a%2FDISS-9d896733-6915-68b6-e044-00144f67d249&bp=true
21914	110-12-3	6	4	6	http://echa.europa.eu/scripts/redirections/rs_redirect.asp?uuid=AGGR-e32728b9-ac3b-48d3-a9da-914944a13d4a%2FDISS-975e8514-ecfd-061e-e044-00144f67d031&bp=true
21916	110-43-0	6	4	4	http://echa.europa.eu/scripts/redirections/rs_redirect.asp?uuid=AGGR-c066c554-0f98-426a-b205-034aa3e431f9%2FDISS-b8dcfb86-7973-651e-e044-00144f67d031&bp=true
21917	110-54-3	6	6	6	http://echa.europa.eu/scripts/redirections/rs_redirect.asp?uuid=AGGR-7fb09936-7c18-4926-a18f-1e686dc569cc%2FDISS-9c7ffb37-0cf9-38e0-e044-00144f67d249&bp=true
21921	110-65-6	3	3	3	http://echa.europa.eu/scripts/redirections/rs_redirect.asp?uuid=AGGR-cf968321-82db-4108-8c48-9fcbc5d38de8%2FDISS-9d9e4d0d-2f80-738f-e044-00144f67d249&bp=true
21922	110-73-6	3	6	4	http://echa.europa.eu/scripts/redirections/rs_redirect.asp?uuid=AGGR-e14238d1-3c65-4f56-88c7-ab051b0e3f1d%2FDISS-dcee03af-b431-5723-e044-00144f67d031&bp=true
21923	110-82-7	6	6	6	http://echa.europa.eu/scripts/redirections/rs_redirect.asp?uuid=AGGR-11b3637a-3366-47ef-af60-39a0a2b5c944%2FDISS-9d9cb612-c593-72ae-e044-00144f67d249&bp=true
21924	110-86-1	3	3	4	http://echa.europa.eu/scripts/redirections/rs_redirect.asp?uuid=AGGR-31a1444c-7f79-4ccb-8248-18fb0a2e9e03%2FDISS-9c79abb5-0892-3cfe-e044-00144f67d249&bp=true
21925	110-88-3	6	6	6	http://echa.europa.eu/scripts/redirections/rs_redirect.asp?uuid=AGGR-117a627b-8b03-4fe9-83b8-beeb71d36a15%2FDISS-9d8baa8c-651d-3d3a-e044-00144f67d249&bp=true
21929	111-25-1	6	6	6	http://echa.europa.eu/scripts/redirections/rs_redirect.asp?uuid=AGGR-0f9958d8-b6fe-4d98-8db2-0192cd62108e%2FDISS-08c4d952-aa81-72ff-e053-1cdf090af62f&bp=true
21930	111-26-2	3	6	3	http://echa.europa.eu/scripts/redirections/rs_redirect.asp?uuid=AGGR-1c327422-579b-4d43-b18b-4bf20522b3bc%2FDISS-139d2d07-55e3-4efd-e053-1cdf090a6532&bp=true
21931	111-27-3	4	6	4	http://echa.europa.eu/scripts/redirections/rs_redirect.asp?uuid=AGGR-7b45136d-f6d9-462b-bf4d-fccc07c48cad%2FDISS-9d886e2c-a832-267a-e044-00144f67d249&bp=true
21932	111-42-2	6	6	4	http://echa.europa.eu/scripts/redirections/rs_redirect.asp?uuid=AGGR-4359f241-fb87-4066-b7d4-588b4a518cee%2FDISS-9d864119-c50b-5ac4-e044-00144f67d249&bp=true
21936	111-69-3	6	2	3	http://echa.europa.eu/scripts/redirections/rs_redirect.asp?uuid=AGGR-d14eb7d7-0cc3-44e2-b746-eb63481f9cf3%2FDISS-9d88c2b1-9cb0-6542-e044-00144f67d249&bp=true
21937	111-70-6	6	6	6	http://echa.europa.eu/scripts/redirections/rs_redirect.asp?uuid=AGGR-ed80473b-54e4-4eb6-9b39-c55958b3f81f%2FDISS-b8dd57dc-615c-0438-e044-00144f67d031&bp=true
21938	111-83-1	6	6	6	http://echa.europa.eu/scripts/redirections/rs_redirect.asp?uuid=AGGR-264cdb18-1a82-435b-8795-13354ea83349%2FDISS-f4799855-8d5d-2c77-e044-00144f67d249&bp=true
21939	111-86-4	3	4	3	http://echa.europa.eu/scripts/redirections/rs_redirect.asp?uuid=AGGR-c942488f-230c-4441-aba3-7ae106e30347%2FDISS-e7627168-f6b2-63fd-e044-00144f67d031&bp=true
21940	111-87-5	4	6	4	http://echa.europa.eu/scripts/redirections/rs_redirect.asp?uuid=AGGR-17cb4ef9-e72f-4168-b41d-1ba94710cf06%2FDISS-9c82fa92-822d-1adc-e044-00144f67d249&bp=true
21941	111-90-0	6	6	6	http://echa.europa.eu/scripts/redirections/rs_redirect.asp?uuid=AGGR-10f95628-ed06-460a-b097-36810c8799c7%2FDISS-9ec0aa1f-c087-1722-e044-00144f67d031&bp=true
21946	112-30-1	6	6	6	http://echa.europa.eu/scripts/redirections/rs_redirect.asp?uuid=AGGR-dadd2883-9caa-4962-b5b8-342f235b8492%2FDISS-9d9bab71-8db1-749f-e044-00144f67d249&bp=true
21949	115-19-5	6	6	4	http://echa.europa.eu/scripts/redirections/rs_redirect.asp?uuid=AGGR-394748d8-449a-4398-b2c7-d1715a84b8db%2FDISS-c4c4e60c-f1f3-4312-e044-00144f67d031&bp=true
21952	115-86-6	6	6	6	http://echa.europa.eu/scripts/redirections/rs_redirect.asp?uuid=AGGR-bce76c2e-79a1-47d9-944f-11bed19773fa%2FDISS-9c823fa6-50fe-0b74-e044-00144f67d249&bp=true
21959	118-79-6	6	6	6	http://echa.europa.eu/scripts/redirections/rs_redirect.asp?uuid=AGGR-299167cc-3d2e-49aa-ac48-9ad776f67af9%2FDISS-9c79e4eb-ef99-6519-e044-00144f67d249&bp=true
21961	119-61-9	6	6	6	http://echa.europa.eu/scripts/redirections/rs_redirect.asp?uuid=AGGR-9936bb13-8dcb-42c0-8cc4-5e46f82c742d%2FDISS-9c7935fb-2f34-5de5-e044-00144f67d249&bp=true
21968	121-32-4	6	6	6	http://echa.europa.eu/scripts/redirections/rs_redirect.asp?uuid=AGGR-94f68af9-549b-47d6-b4d7-0fb940f194e7%2FDISS-d977edc4-f389-3317-e044-00144f67d031&bp=true
21969	121-33-5	6	6	6	http://echa.europa.eu/scripts/redirections/rs_redirect.asp?uuid=AGGR-fea4c9cf-732e-4611-a613-87afd14d0fdf%2FDISS-9d968007-05c4-1b1c-e044-00144f67d249&bp=true
21974	122-03-2	6	6	4	http://echa.europa.eu/scripts/redirections/rs_redirect.asp?uuid=AGGR-5479cf61-6b0d-4b4d-89be-a960c583f3a4%2FDISS-dffb4072-e29f-47ae-e044-00144f67d031&bp=true
21975	122-39-4	3	3	3	http://echa.europa.eu/scripts/redirections/rs_redirect.asp?uuid=AGGR-fabaee4e-830f-45a3-b4f4-2b898ef32304%2FDISS-9d988437-c175-0735-e044-00144f67d249&bp=true
21976	122-99-6	6	6	4	http://echa.europa.eu/scripts/redirections/rs_redirect.asp?uuid=AGGR-4df3d651-7393-4c8c-af88-cedb615ae625%2FDISS-9d9ec9aa-68cf-6ad9-e044-00144f67d249&bp=true
21978	123-15-9	6	6	6	http://echa.europa.eu/scripts/redirections/rs_redirect.asp?uuid=AGGR-04d92739-757f-47c7-8290-fa6d04558616%2FDISS-d38d4b9e-56d1-1e5f-e044-00144f67d249&bp=true
21979	123-54-6	3	3	4	http://echa.europa.eu/scripts/redirections/rs_redirect.asp?uuid=AGGR-4a267472-384a-4c74-bd50-cb82a4336471%2FDISS-9d821e84-279a-0ec3-e044-00144f67d249&bp=true
21982	123-86-4	6	6	6	http://echa.europa.eu/scripts/redirections/rs_redirect.asp?uuid=AGGR-6aa35c31-a64a-4ee1-9099-84292d2500fc%2FDISS-09b6a0d4-1a5c-5b29-e053-1cdf090a9c2a&bp=true
21984	124-22-1	6	6	4	http://echa.europa.eu/scripts/redirections/rs_redirect.asp?uuid=AGGR-373bf1ee-a897-47a3-b310-2ef540212f1c%2FDISS-9d988c3c-1891-0cf3-e044-00144f67d249&bp=true
21986	126-73-8	6	6	4	http://echa.europa.eu/scripts/redirections/rs_redirect.asp?uuid=AGGR-e9b5e8fb-2c46-4198-9f4e-daee388331b7%2FDISS-9d866299-67ef-73e5-e044-00144f67d249&bp=true
21997	140-31-8	3	6	4	http://echa.europa.eu/scripts/redirections/rs_redirect.asp?uuid=AGGR-f86d87c0-35ad-4c4e-be93-f959ae6f015d%2FDISS-975eaa39-60ed-0de1-e044-00144f67d031&bp=true
22000	141-43-5	4	4	4	http://echa.europa.eu/scripts/redirections/rs_redirect.asp?uuid=AGGR-3f2fab45-e24a-4b1b-b0a7-9560878709af%2FDISS-9d8acd6d-e647-0dfc-e044-00144f67d249&bp=true
22001	141-78-6	6	6	6	http://echa.europa.eu/scripts/redirections/rs_redirect.asp?uuid=AGGR-8939aba6-5a08-4854-9b90-7d099ef0221e%2FDISS-09b6a0d4-1a64-5b29-e053-1cdf090a9c2a&bp=true
22006	142-92-7	6	6	6	http://echa.europa.eu/scripts/redirections/rs_redirect.asp?uuid=AGGR-4a32514f-bf57-4673-bfa6-15d321085cf3%2FDISS-dffb4072-e299-47ae-e044-00144f67d031&bp=true
22007	142-96-1	6	6	6	http://echa.europa.eu/scripts/redirections/rs_redirect.asp?uuid=AGGR-bf66dbbe-02bc-4ce8-aa5f-aa3e3ad60f89%2FDISS-e1a0ab01-db8a-2fde-e044-00144f67d031&bp=true
22008	143-08-8	6	6	6	http://echa.europa.eu/scripts/redirections/rs_redirect.asp?uuid=AGGR-82f6d7bd-4cd8-47e2-8885-1600a3e938ad%2FDISS-9d99af25-60a5-1cec-e044-00144f67d249&bp=true
22010	143-28-2	6	6	6	http://echa.europa.eu/scripts/redirections/rs_redirect.asp?uuid=AGGR-b9fc1df9-1625-4101-8bd4-247eaf76a0b4%2FDISS-9d956c16-3bf0-0d6c-e044-00144f67d249&bp=true
22014	150-78-7	6	6	6	http://echa.europa.eu/scripts/redirections/rs_redirect.asp?uuid=AGGR-da2f3db7-1544-4fc5-93d0-706128e58dbf%2FDISS-9d9305bf-a2da-3917-e044-00144f67d249&bp=true
22016	280-57-9	6	6	4	http://echa.europa.eu/scripts/redirections/rs_redirect.asp?uuid=AGGR-cd361b46-b736-4b13-a645-f45ba4a20499%2FDISS-e18edfe9-0311-58ce-e044-00144f67d031&bp=true
22027	371-40-4	4	4	4	http://echa.europa.eu/scripts/redirections/rs_redirect.asp?uuid=AGGR-1ce84ab2-700d-4420-8e3e-73013d5507b3%2FDISS-d018e8c6-69aa-38dc-e044-00144f67d249&bp=true
22053	534-52-1	1	2	2	http://echa.europa.eu/scripts/redirections/rs_redirect.asp?uuid=AGGR-779f9c78-bed3-4b57-b0cf-e2bf251892eb%2FDISS-9d82d5d9-af56-22a8-e044-00144f67d249&bp=true
22055	540-88-5	6	4	6	http://echa.europa.eu/scripts/redirections/rs_redirect.asp?uuid=AGGR-48052589-93ef-49af-8bfe-63b162e1c789%2FDISS-9d9b886e-dba3-571e-e044-00144f67d249&bp=true
22056	541-73-1	6	3	4	http://echa.europa.eu/scripts/redirections/rs_redirect.asp?uuid=AGGR-d9d25034-7ac0-4039-b5a7-eaf1b528c49d%2FDISS-a136fc2b-a875-4dd4-e044-00144f67d031&bp=true
22060	552-89-6	6	6	4	http://echa.europa.eu/scripts/redirections/rs_redirect.asp?uuid=AGGR-e8065990-fe56-4c42-929e-bffa040c9ad8%2FDISS-d0190bd2-556c-51c8-e044-00144f67d249&bp=true
22062	563-80-4	6	4	6	http://echa.europa.eu/scripts/redirections/rs_redirect.asp?uuid=AGGR-ff0bfebc-d8e8-4c8c-afc0-51b21df7367d%2FDISS-9d892cf7-5152-3bc2-e044-00144f67d249&bp=true
22090	622-40-2	6	6	6	http://echa.europa.eu/scripts/redirections/rs_redirect.asp?uuid=AGGR-ba839dc9-62c8-4761-937b-231ef2993722%2FDISS-d018f170-6ebd-3d48-e044-00144f67d249&bp=true
22107	693-98-1	6	6	4	http://echa.europa.eu/scripts/redirections/rs_redirect.asp?uuid=AGGR-122048bf-5fbb-4d81-84e5-67ceadaffa08%2FDISS-e1a0ab01-dbee-2fde-e044-00144f67d031&bp=true
22109	706-14-9	6	6	6	http://echa.europa.eu/scripts/redirections/rs_redirect.asp?uuid=AGGR-a0375f67-409b-48a0-9bcc-a19155b54760%2FDISS-d978037c-5516-3d8c-e044-00144f67d031&bp=true
22117	768-94-5	6	6	4	http://echa.europa.eu/scripts/redirections/rs_redirect.asp?uuid=AGGR-ce1df1b0-9c95-4ddf-970c-c222fb0ac799%2FDISS-d7f5e2be-3a27-0645-e044-00144f67d031&bp=true
22121	791-28-6	6	6	4	http://echa.europa.eu/scripts/redirections/rs_redirect.asp?uuid=AGGR-5921d020-8a6d-4b4d-b41d-f39846d06c09%2FDISS-9ebb25f0-6efe-58f2-e044-00144f67d031&bp=true
22123	818-61-1	2	6	4	http://echa.europa.eu/scripts/redirections/rs_redirect.asp?uuid=AGGR-b360590d-7223-418b-b18e-4110e4000ad5%2FDISS-9eb7089b-b1ab-7272-e044-00144f67d031&bp=true
22128	868-77-9	6	6	6	http://echa.europa.eu/scripts/redirections/rs_redirect.asp?uuid=AGGR-573d0537-238e-4ba3-a519-cbfe723a1e55%2FDISS-dffb4072-e2f9-47ae-e044-00144f67d031&bp=true
22137	928-96-1	6	6	6	http://echa.europa.eu/scripts/redirections/rs_redirect.asp?uuid=AGGR-2a4d4ce5-8e20-4344-a83a-26ebfd421365%2FDISS-dceb962c-f1ce-2476-e044-00144f67d031&bp=true
22153	1461-25-2	3	2	3	http://echa.europa.eu/scripts/redirections/rs_redirect.asp?uuid=AGGR-9909e406-6a60-4018-bb44-e409b2cfce04%2FDISS-9eac8fe3-96ad-4773-e044-00144f67d031&bp=true
22180	2216-51-5	6	6	6	http://echa.europa.eu/scripts/redirections/rs_redirect.asp?uuid=AGGR-7246b67e-86b6-4dee-9f4f-136b621596e2%2FDISS-9e9c4035-3185-21c1-e044-00144f67d031&bp=true
22187	2416-94-6	6	6	6	http://echa.europa.eu/scripts/redirections/rs_redirect.asp?uuid=AGGR-e11f028f-22d9-409d-9bdb-97ae593acb32%2FDISS-9ebe2c67-473e-2214-e044-00144f67d031&bp=true
22188	2437-25-4	6	6	6	http://echa.europa.eu/scripts/redirections/rs_redirect.asp?uuid=AGGR-88e7eff3-ba5c-49aa-9dcb-7fa019965237%2FDISS-9ea7ede9-1af7-12b9-e044-00144f67d031&bp=true
22193	2495-37-6	6	6	6	http://echa.europa.eu/scripts/redirections/rs_redirect.asp?uuid=AGGR-c4594de2-b9c5-414e-bb43-d84e89437ea9%2FDISS-d9782762-9eba-4dc1-e044-00144f67d031&bp=true
22227	5407-04-5	6	6	4	http://echa.europa.eu/scripts/redirections/rs_redirect.asp?uuid=AGGR-0f07e11f-2d6e-4110-b6c1-2b191418b8f8%2FDISS-dffb4072-e341-47ae-e044-00144f67d031&bp=true
22247	7212-44-4	6	6	6	http://echa.europa.eu/scripts/redirections/rs_redirect.asp?uuid=AGGR-bbd5ab72-651b-471c-933b-90884abd46d7%2FDISS-9e9ed1f4-b9d2-23f5-e044-00144f67d031&bp=true
22279	24544-04-5	6	6	6	http://echa.europa.eu/scripts/redirections/rs_redirect.asp?uuid=AGGR-ba6d658d-5481-42e5-bdec-304694934d74%2FDISS-d38d786c-37fa-426a-e044-00144f67d249&bp=true
22305	1746-23-2	6	6	6	http://echa.europa.eu/scripts/redirections/rs_redirect.asp?uuid=AGGR-459ec223-e756-4621-a75b-60cefa0acc38%2FDISS-e7627168-f6ed-63fd-e044-00144f67d031&bp=true
22331	89-72-5	4	4	4	http://echa.europa.eu/scripts/redirections/rs_redirect.asp?uuid=AGGR-96531bfd-66c8-4ded-8d53-cf035f7f81bb%2FDISS-828de93d-fef3-14b6-e044-00144fd73934&bp=true
22360	140-66-9	4	6	6	http://echa.europa.eu/scripts/redirections/rs_redirect.asp?uuid=AGGR-ad2fb98e-2f9a-4e3b-80b4-d3a9601187e3%2FDISS-9d8530f8-5ee0-0847-e044-00144f67d249&bp=true
22364	521-18-6	6	6	6	http://echa.europa.eu/scripts/redirections/rs_redirect.asp?uuid=AGGR-8f57ab92-0af1-4869-8489-b5314eb076a6%2FDISS-9d925207-6465-1315-e044-00144f67d249&bp=true
22367	53-16-7	4	4	4	http://echa.europa.eu/scripts/redirections/rs_redirect.asp?uuid=AGGR-f2dc6a3d-1adc-4f29-b626-d11486d85a7b%2FDISS-9fe56557-d51d-7034-e044-00144f67d031&bp=true
22370	57-83-0	6	6	6	http://echa.europa.eu/scripts/redirections/rs_redirect.asp?uuid=AGGR-d1f62923-98db-4cb3-bc0e-68e3ed6dc5b8%2FDISS-9d847af3-eead-6d3b-e044-00144f67d249&bp=true
22371	58-22-0	4	4	4	http://echa.europa.eu/scripts/redirections/rs_redirect.asp?uuid=AGGR-f97e9d08-d7af-4fb7-abba-b8eb1521476a%2FDISS-d0196249-0f22-1add-e044-00144f67d249&bp=true
22401	57-88-5	6	6	6	http://echa.europa.eu/scripts/redirections/rs_redirect.asp?uuid=AGGR-3d3733cf-a5b5-4c6c-b18f-46925e2f1c27%2FDISS-dff58f8f-e941-55b9-e044-00144f67d031&bp=true
22405	131-57-7	6	6	6	http://echa.europa.eu/scripts/redirections/rs_redirect.asp?uuid=AGGR-bbad896e-ccc1-4475-8dc6-c7bcefff569f%2FDISS-dffb4072-e3ba-47ae-e044-00144f67d031&bp=true
22406	131-56-6	6	6	6	http://echa.europa.eu/scripts/redirections/rs_redirect.asp?uuid=AGGR-b735c607-141e-4b8a-85f4-8c455355209e%2FDISS-fb17a354-2b1f-55c5-e043-1cdf090acd41&bp=true
22409	80-09-1	6	6	6	http://echa.europa.eu/scripts/redirections/rs_redirect.asp?uuid=AGGR-dabd1d06-abc2-48a1-8147-a65ef4b0d5a1%2FDISS-97d7311b-f959-040b-e044-00144f67d031&bp=true
22411	118-82-1	6	6	6	http://echa.europa.eu/scripts/redirections/rs_redirect.asp?uuid=AGGR-3805e164-0e2a-4c6d-b72d-d449fedc4c4e%2FDISS-dcee47d2-62ad-0171-e044-00144f67d031&bp=true
22422	101-77-9	6	6	4	http://echa.europa.eu/scripts/redirections/rs_redirect.asp?uuid=AGGR-6a13778c-bb16-4d63-b7f1-727f9b69e286%2FDISS-9c7b34e3-c5c4-7414-e044-00144f67d249&bp=true
22455	131-11-3	6	6	6	http://echa.europa.eu/scripts/redirections/rs_redirect.asp?uuid=AGGR-dc6c3dee-0330-407a-9ed6-c81103d9eb9c%2FDISS-a13629f9-6c70-5a5f-e044-00144f67d031&bp=true
22510	1570-64-5	6	3	6	http://echa.europa.eu/scripts/redirections/rs_redirect.asp?uuid=AGGR-3902184e-a30f-4b03-bc0f-77e54b313cad%2FDISS-9ea8ab3c-61a2-0221-e044-00144f67d031&bp=true
22522	84-69-5	6	6	6	http://echa.europa.eu/scripts/redirections/rs_redirect.asp?uuid=AGGR-6af0d461-5e3e-46cd-b61f-192a1f3845a7%2FDISS-9c7a0e75-3715-1537-e044-00144f67d249&bp=true
22527	94-13-3	6	6	6	http://echa.europa.eu/scripts/redirections/rs_redirect.asp?uuid=AGGR-796f806c-bbf1-48ae-a215-54188692a9e8%2FDISS-dced4883-b06a-01d2-e044-00144f67d031&bp=true
22528	120-47-8	6	6	6	http://echa.europa.eu/scripts/redirections/rs_redirect.asp?uuid=AGGR-37757fe5-640f-47f3-9296-53f504910da5%2FDISS-dcee52a2-a4df-078e-e044-00144f67d031&bp=true
22529	99-76-3	6	6	6	http://echa.europa.eu/scripts/redirections/rs_redirect.asp?uuid=AGGR-b1714aa5-4cfa-4737-9a81-69d31a4ec875%2FDISS-0d27581d-4ea6-4d5f-e053-1cdf090a7def&bp=true
22536	599-64-4	6	6	4	http://echa.europa.eu/scripts/redirections/rs_redirect.asp?uuid=AGGR-d1b1c89c-962a-4176-ae1f-4fd1a1566943%2FDISS-9d9cec9e-4ed9-2c16-e044-00144f67d249&bp=true
22602	69-53-4	6	6	6	http://echa.europa.eu/scripts/redirections/rs_redirect.asp?uuid=AGGR-91cbac90-8d08-4eca-a158-8cd298b49abe%2FDISS-e1a0ab01-db91-2fde-e044-00144f67d031&bp=true
22666	107-43-7	6	6	6	http://echa.europa.eu/scripts/redirections/rs_redirect.asp?uuid=AGGR-15435973-de9a-4fbf-ad85-5dfcb7196a45%2FDISS-9d8916f7-09da-2b8c-e044-00144f67d249&bp=true
22667	378-44-9	6	2	6	http://echa.europa.eu/scripts/redirections/rs_redirect.asp?uuid=AGGR-e4e89c4c-e2a9-44c3-90f2-80a673e21468%2FDISS-b8dac703-1b12-6179-e044-00144f67d031&bp=true
22725	139481-59-7	6	4	6	http://echa.europa.eu/scripts/redirections/rs_redirect.asp?uuid=AGGR-35ac5ab2-996b-4907-83ec-f61c456eb481%2FDISS-139d2d07-5608-4efd-e053-1cdf090a6532&bp=true
22753	25953-19-9	6	6	6	http://echa.europa.eu/scripts/redirections/rs_redirect.asp?uuid=AGGR-1cca752f-5b39-4af1-ad2c-850d131eff7a%2FDISS-e7627168-f6eb-63fd-e044-00144f67d031&bp=true
22837	130-26-7	6	6	3	http://echa.europa.eu/scripts/redirections/rs_redirect.asp?uuid=AGGR-88819773-6dae-47a2-aadc-690394cce8f3%2FDISS-d977ee82-31de-3331-e044-00144f67d031&bp=true
22906	81-13-0	6	6	6	http://echa.europa.eu/scripts/redirections/rs_redirect.asp?uuid=AGGR-45afc40e-6591-455d-b7c7-1bfb872e9df2%2FDISS-d6b1c29b-71b9-6467-e044-00144f67d031&bp=true
22949	58-73-1	6	6	4	http://echa.europa.eu/scripts/redirections/rs_redirect.asp?uuid=AGGR-a03d19fa-5283-46b5-bf47-fcdf7dc3433d%2FDISS-139d2d07-561d-4efd-e053-1cdf090a6532&bp=true
22956	148-18-5	6	6	4	http://echa.europa.eu/scripts/redirections/rs_redirect.asp?uuid=AGGR-56e816b6-b7b2-4099-a645-6ac012b5d465%2FDISS-9d852443-1a63-73b0-e044-00144f67d249&bp=true
22959	577-11-7	6	6	4	http://echa.europa.eu/scripts/redirections/rs_redirect.asp?uuid=AGGR-7c8d8f08-d01c-48ed-9ba7-39971994a4fa%2FDISS-97e37ade-9a4a-1e84-e044-00144f67d031&bp=true
22977	60-00-4	6	4	6	http://echa.europa.eu/scripts/redirections/rs_redirect.asp?uuid=AGGR-c870b536-5e38-4ecf-8c69-6a0d41330da9%2FDISS-97dbb36b-db93-7210-e044-00144f67d031&bp=true
22991	114-07-8	6	6	6	http://echa.europa.eu/scripts/redirections/rs_redirect.asp?uuid=AGGR-6a095685-f316-40c5-b951-3e27f59cb993%2FDISS-0d27581d-4eee-4d5f-e053-1cdf090a7def&bp=true
23016	434-03-7	6	6	6	http://echa.europa.eu/scripts/redirections/rs_redirect.asp?uuid=AGGR-777cb594-6bae-42b0-8b61-4c2287a2a9af%2FDISS-9d95aee0-9459-47e0-e044-00144f67d249&bp=true
23028	2809-21-4	6	6	4	http://echa.europa.eu/scripts/redirections/rs_redirect.asp?uuid=AGGR-d3d9ea80-d237-4af2-935a-5ab49a2c4989%2FDISS-9ea04d3b-3fc0-1153-e044-00144f67d031&bp=true
23059	2022-85-7	6	6	6	http://echa.europa.eu/scripts/redirections/rs_redirect.asp?uuid=AGGR-ac397189-b11f-4681-81de-347e2c59278d%2FDISS-e7627168-f702-63fd-e044-00144f67d031&bp=true
23063	530-78-9	6	6	3	http://echa.europa.eu/scripts/redirections/rs_redirect.asp?uuid=AGGR-27fc415e-b990-4e5e-b086-cb818d9356b9%2FDISS-f4799855-8d84-2c77-e044-00144f67d249&bp=true
23113	90-05-1	6	6	4	http://echa.europa.eu/scripts/redirections/rs_redirect.asp?uuid=AGGR-d44644ca-192b-4f1e-bf30-1a5dcb4bf9f7%2FDISS-9d9ad67e-e93e-328e-e044-00144f67d249&bp=true
23155	83-73-8	4	4	4	http://echa.europa.eu/scripts/redirections/rs_redirect.asp?uuid=AGGR-50a5f9a5-d2f0-4595-bb4c-6eb0a29298dc%2FDISS-d6b1c890-9d92-6901-e044-00144f67d031&bp=true
23157	66108-95-0	6	6	6	http://echa.europa.eu/scripts/redirections/rs_redirect.asp?uuid=AGGR-dcb04373-d71c-4621-97b5-078ee1a6b6b3%2FDISS-d0190e86-9c00-5343-e044-00144f67d249&bp=true
23187	6740-88-1	6	4	4	http://echa.europa.eu/scripts/redirections/rs_redirect.asp?uuid=AGGR-1cb87484-0349-4607-abd5-a3f87c6ddd7b%2FDISS-1f67e42d-daf1-09ac-e053-1cdf090a7433&bp=true
23192	50-21-5	6	6	6	http://echa.europa.eu/scripts/redirections/rs_redirect.asp?uuid=AGGR-66b4ca98-94ee-4326-8691-d2fb27dd9c9b%2FDISS-9d9206e2-b2f0-4755-e044-00144f67d249&bp=true
23227	114798-26-4	6	6	6	http://echa.europa.eu/scripts/redirections/rs_redirect.asp?uuid=AGGR-66f89dd7-e07d-4577-bf38-84a16c733fcb%2FDISS-e7627168-f801-63fd-e044-00144f67d031&bp=true
23244	6284-40-8	6	6	6	http://echa.europa.eu/scripts/redirections/rs_redirect.asp?uuid=AGGR-7a90860c-39ea-4ad1-9f32-5fd31e0b9dd9%2FDISS-f4799855-8dce-2c77-e044-00144f67d249&bp=true
23298	3575-80-2	4	4	4	http://echa.europa.eu/scripts/redirections/rs_redirect.asp?uuid=AGGR-0fe4851e-2a7a-42f3-9c15-f58d5142fa5f%2FDISS-18009a8a-ee71-2beb-e053-1cdf090ac712&bp=true
23350	434-22-0	4	4	4	http://echa.europa.eu/scripts/redirections/rs_redirect.asp?uuid=AGGR-7592d3a8-8b86-4ba1-a390-0a5a91ec6a74%2FDISS-9d87b7ad-de51-1675-e044-00144f67d249&bp=true
23380	68-22-4	4	4	6	http://echa.europa.eu/scripts/redirections/rs_redirect.asp?uuid=AGGR-b57f2528-a0b1-4e37-b2ea-5f791fc21871%2FDISS-9d912c07-461c-72a8-e044-00144f67d249&bp=true
23416	102625-70-7	4	4	4	http://echa.europa.eu/scripts/redirections/rs_redirect.asp?uuid=AGGR-7f7d5b26-19cb-4f1f-a387-bdf8b9ea372d%2FDISS-139d2d07-55af-4efd-e053-1cdf090a6532&bp=true
23419	123-63-7	6	6	6	http://echa.europa.eu/scripts/redirections/rs_redirect.asp?uuid=AGGR-a2946465-3369-4300-9fe8-ae198f0b80d1%2FDISS-08c4d952-aa8b-72ff-e053-1cdf090af62f&bp=true
23434	67-43-6	6	4	6	http://echa.europa.eu/scripts/redirections/rs_redirect.asp?uuid=AGGR-34437754-31a4-4944-bb2d-27b4d0ac2eb7%2FDISS-9d87df29-430d-321e-e044-00144f67d249&bp=true
23435	76-74-4	6	6	3	http://echa.europa.eu/scripts/redirections/rs_redirect.asp?uuid=AGGR-05123749-50b1-4332-bd57-7b6d88987505%2FDISS-b6b526c4-d012-0a6d-e044-00144f67d031&bp=true
23470	85-73-4	6	6	6	http://echa.europa.eu/scripts/redirections/rs_redirect.asp?uuid=AGGR-132d029b-9783-4999-9a91-476e54e29572%2FDISS-d6b1c901-aa00-691f-e044-00144f67d031&bp=true
23496	104632-26-0	4	4	4	http://echa.europa.eu/scripts/redirections/rs_redirect.asp?uuid=AGGR-30edbefb-64f0-462a-92ae-96beebf7f55d%2FDISS-abd1b21a-7811-0201-e044-00144f67d249&bp=true
23556	68-26-8	6	6	4	http://echa.europa.eu/scripts/redirections/rs_redirect.asp?uuid=AGGR-5b200260-b09e-49d6-8e4a-455c2a919634%2FDISS-9d98cb95-bb45-41a7-e044-00144f67d249&bp=true
23602	110-15-6	6	6	6	http://echa.europa.eu/scripts/redirections/rs_redirect.asp?uuid=AGGR-3e5ab252-8968-4874-aa61-b40c0adfaf5d%2FDISS-b6b32e35-9619-15b2-e044-00144f67d031&bp=true
23632	87-69-4	6	6	4	http://echa.europa.eu/scripts/redirections/rs_redirect.asp?uuid=AGGR-da9c210b-075a-44cf-98bc-d8d157d798f7%2FDISS-f46cee71-a22e-05a2-e044-00144f67d249&bp=true
23640	91161-71-6	6	6	6	http://echa.europa.eu/scripts/redirections/rs_redirect.asp?uuid=AGGR-801b9a81-0be6-4660-a8e6-5241167af9ba%2FDISS-031c1bda-8ef1-7019-e053-1cdf090ae814&bp=true
23643	80-53-5	6	6	6	http://echa.europa.eu/scripts/redirections/rs_redirect.asp?uuid=AGGR-9aafbe1c-e24b-4ad7-9dd0-a4425de66111%2FDISS-9d93f85c-34e3-1e9d-e044-00144f67d249&bp=true
23645	60-54-8	6	6	4	http://echa.europa.eu/scripts/redirections/rs_redirect.asp?uuid=AGGR-69ad9e66-8648-4c24-bb84-79c91999d125%2FDISS-18009a8a-ee6c-2beb-e053-1cdf090ac712&bp=true
23723	77-86-1	6	6	6	http://echa.europa.eu/scripts/redirections/rs_redirect.asp?uuid=AGGR-3f39aeec-6162-4951-a6a2-ddcecf54eb9f%2FDISS-d7f60455-0965-1602-e044-00144f67d031&bp=true
23733	99-66-1	6	6	4	http://echa.europa.eu/scripts/redirections/rs_redirect.asp?uuid=AGGR-75eb6e25-2b9f-40c6-8181-a94760b7b2d9%2FDISS-9d9bee70-bf34-3c65-e044-00144f67d249&bp=true
23735	137862-53-4	6	6	6	http://echa.europa.eu/scripts/redirections/rs_redirect.asp?uuid=AGGR-4d516f33-e637-4ff5-83f4-a61a514cf1a6%2FDISS-031c1bda-8ef6-7019-e053-1cdf090ae814&bp=true
23742	81-81-2	1	1	1	http://echa.europa.eu/scripts/redirections/rs_redirect.asp?uuid=AGGR-e486cf7e-2d42-4b3d-ad72-b216c05368de%2FDISS-1c657167-7738-4d72-e053-1cdf090a03f5&bp=true
23745	58-86-6	6	6	6	http://echa.europa.eu/scripts/redirections/rs_redirect.asp?uuid=AGGR-5dc60508-9b4e-4e57-bb84-d0f3cdfee536%2FDISS-9d84defa-10e7-437b-e044-00144f67d249&bp=true
23792	99-99-0	3	3	3	http://echa.europa.eu/scripts/redirections/rs_redirect.asp?uuid=AGGR-3397717c-ee1b-4da3-bd29-d3ed90755d61%2FDISS-9da064b8-0e3d-693b-e044-00144f67d249&bp=true
23817	538-75-0	3	2	4	http://echa.europa.eu/scripts/redirections/rs_redirect.asp?uuid=AGGR-9e15b670-8042-497d-b53a-2ebb841b21bc%2FDISS-d38d4435-2a47-1aa7-e044-00144f67d249&bp=true
23826	4098-71-9	6	1	6	http://echa.europa.eu/scripts/redirections/rs_redirect.asp?uuid=AGGR-cdcdfad4-0e69-4a99-97ce-e4c0272c734e%2FDISS-97d8f911-2416-5e70-e044-00144f67d031&bp=true
23837	7789-38-0	6	6	4	http://echa.europa.eu/scripts/redirections/rs_redirect.asp?uuid=AGGR-4b9a15b0-581f-4bd7-be5e-5b6dc52e89b7%2FDISS-d977191d-2120-4542-e044-00144f67d031&bp=true
23853	62476-59-9	6	6	4	http://echa.europa.eu/scripts/redirections/rs_redirect.asp?uuid=AGGR-fbed10df-79bf-45fe-9b91-b10e2e27cdcc%2FDISS-b2c9484a-3b3a-3a95-e044-00144f67d031&bp=true
23869	834-12-8	6	3	4	http://echa.europa.eu/scripts/redirections/rs_redirect.asp?uuid=AGGR-746327ae-3fab-4754-91e1-553b108032f9%2FDISS-9ea796cb-39e5-5852-e044-00144f67d031&bp=true
23877	90-04-0	3	3	3	http://echa.europa.eu/scripts/redirections/rs_redirect.asp?uuid=AGGR-365cb72f-f5cd-4a9a-9cb6-a521602d0cdb%2FDISS-9d9066c0-d692-3d7e-e044-00144f67d249&bp=true
23878	120-12-7	6	6	6	http://echa.europa.eu/scripts/redirections/rs_redirect.asp?uuid=AGGR-c1fd2896-7da9-4366-912d-6f30ead2522d%2FDISS-9c7e725e-ac33-0d1d-e044-00144f67d249&bp=true
23917	111-91-1	4	1	3	http://echa.europa.eu/scripts/redirections/rs_redirect.asp?uuid=AGGR-0e28a0ad-5ccf-48f0-9cf6-951990373856%2FDISS-97d7af0e-3c9a-1c63-e044-00144f67d031&bp=true
23937	507-20-0	6	6	6	http://echa.europa.eu/scripts/redirections/rs_redirect.asp?uuid=AGGR-84b10e4f-dcb8-440a-8ba1-1997a40d6ddd%2FDISS-dcd74609-4d03-6c0a-e044-00144f67d031&bp=true
23947	75-15-0	6	4	6	http://echa.europa.eu/scripts/redirections/rs_redirect.asp?uuid=AGGR-52b0c54a-ac93-4ef1-964c-612369b37922%2FDISS-9d970e77-aacc-2435-e044-00144f67d249&bp=true
23966	78-86-4	6	6	6	http://echa.europa.eu/scripts/redirections/rs_redirect.asp?uuid=AGGR-ad41db11-4afb-4086-91d0-b734ed346cdb%2FDISS-dffb4072-e273-47ae-e044-00144f67d031&bp=true
23977	95-49-8	6	4	6	http://echa.europa.eu/scripts/redirections/rs_redirect.asp?uuid=AGGR-c0ad2330-9b80-48a0-93d8-0b484b56451e%2FDISS-9d83df13-9ccb-71da-e044-00144f67d249&bp=true
23986	544-92-3	1	2	1	http://echa.europa.eu/scripts/redirections/rs_redirect.asp?uuid=AGGR-4175a758-4f75-4ab2-86a3-1f45a9cbade9%2FDISS-9d832f34-0aeb-658b-e044-00144f67d249&bp=true
23996	108-91-8	3	6	4	http://echa.europa.eu/scripts/redirections/rs_redirect.asp?uuid=AGGR-7f4e735f-6366-4e9e-983e-de7b52230521%2FDISS-9c8024ab-d8f8-59a9-e044-00144f67d249&bp=true
24045	64-67-5	3	4	4	http://echa.europa.eu/scripts/redirections/rs_redirect.asp?uuid=AGGR-2415b2f1-e35c-473f-b3df-6611b0993f89%2FDISS-9d889f4e-0f3e-4ac0-e044-00144f67d249&bp=true
24055	77-78-1	2	1	3	http://echa.europa.eu/scripts/redirections/rs_redirect.asp?uuid=AGGR-efe70560-a496-4377-9b96-35168c4b2a30%2FDISS-9d919fd0-f585-5fa5-e044-00144f67d249&bp=true
24062	95-65-8	3	6	3	http://echa.europa.eu/scripts/redirections/rs_redirect.asp?uuid=AGGR-1835254d-d51b-49ac-ab44-de05c848c8d4%2FDISS-139d2d07-5596-4efd-e053-1cdf090a6532&bp=true
24063	576-26-1	3	6	3	http://echa.europa.eu/scripts/redirections/rs_redirect.asp?uuid=AGGR-88b588d6-b720-4a50-9a58-1660ea819d05%2FDISS-9d8a1765-a23e-713b-e044-00144f67d249&bp=true
24087	110-80-5	4	3	4	http://echa.europa.eu/scripts/redirections/rs_redirect.asp?uuid=AGGR-b02436dc-7265-4160-b78d-637ae644c6da%2FDISS-9d8b5df2-ea90-025b-e044-00144f67d249&bp=true
24091	759-94-4	6	6	4	http://echa.europa.eu/scripts/redirections/rs_redirect.asp?uuid=AGGR-f4836625-c88d-42ac-a6ba-4aee69eba402%2FDISS-f6c3e9ce-a4d1-4574-e043-1cdf090a7568&bp=true
24097	111-76-2	4	4	4	http://echa.europa.eu/scripts/redirections/rs_redirect.asp?uuid=AGGR-366d9fff-8d7f-4df9-85d0-1849485cef7e%2FDISS-9d8b8322-8387-1dca-e044-00144f67d249&bp=true
24127	142-82-5	6	6	6	http://echa.europa.eu/scripts/redirections/rs_redirect.asp?uuid=AGGR-8796a6a3-e9e0-437e-a1ad-ce38570cfe29%2FDISS-9d977040-18be-0220-e044-00144f67d249&bp=true
24143	822-06-0	6	1	4	http://echa.europa.eu/scripts/redirections/rs_redirect.asp?uuid=AGGR-9005ce38-6304-4892-8f1b-e1232a549d47%2FDISS-9eb24196-87ba-22eb-e044-00144f67d031&bp=true
24160	77501-63-4	4	6	4	http://echa.europa.eu/scripts/redirections/rs_redirect.asp?uuid=AGGR-fc17b2e3-cfcf-467d-b355-9a6b19d13415%2FDISS-e7627168-f864-63fd-e044-00144f67d031&bp=true
24166	108-31-6	6	6	4	http://echa.europa.eu/scripts/redirections/rs_redirect.asp?uuid=AGGR-f31cf4c3-ad52-42d7-aa08-c48b4a362551%2FDISS-9d80b56c-ec4c-4359-e044-00144f67d249&bp=true
24176	126-98-7	3	2	3	http://echa.europa.eu/scripts/redirections/rs_redirect.asp?uuid=AGGR-90512cb8-7bdd-4ad8-ba8b-26104fa97983%2FDISS-9d926593-f3f0-2496-e044-00144f67d249&bp=true
24182	109-86-4	4	3	4	http://echa.europa.eu/scripts/redirections/rs_redirect.asp?uuid=AGGR-d905281d-49ac-40a9-9f8a-d9e719e914d3%2FDISS-9d98cc35-b1d8-41f5-e044-00144f67d249&bp=true
24183	96-33-3	4	3	4	http://echa.europa.eu/scripts/redirections/rs_redirect.asp?uuid=AGGR-bd6e0605-8a11-48bb-9f2f-8d401c175578%2FDISS-9c81ee13-991e-4766-e044-00144f67d249&bp=true
24185	79-22-1	4	1	2	http://echa.europa.eu/scripts/redirections/rs_redirect.asp?uuid=AGGR-dbae70f5-fad0-4e4a-a692-8d1090d3ec80%2FDISS-9d833953-a0d9-6abc-e044-00144f67d249&bp=true
24200	108-39-4	3	6	3	http://echa.europa.eu/scripts/redirections/rs_redirect.asp?uuid=AGGR-d09e1647-488e-4002-b38a-1cca181516f1%2FDISS-9c7e52e9-bf0f-6a46-e044-00144f67d249&bp=true
24216	1929-82-4	6	6	4	http://echa.europa.eu/scripts/redirections/rs_redirect.asp?uuid=AGGR-a750107e-9ef7-4afb-9ce2-052533fc9801%2FDISS-0ea9da4a-020f-5bb8-e053-1cdf090ad138&bp=true
24222	556-88-7	6	6	6	http://echa.europa.eu/scripts/redirections/rs_redirect.asp?uuid=AGGR-a6349520-eb65-479f-80c8-d54ca707d6b4%2FDISS-9d80cb53-cb66-5cb6-e044-00144f67d249&bp=true
24263	7664-38-2	6	6	4	http://echa.europa.eu/scripts/redirections/rs_redirect.asp?uuid=AGGR-dc3090f7-6e8c-4c04-bd3d-750193ab3306%2FDISS-9ebdfd71-4aff-096c-e044-00144f67d031&bp=true
24276	2312-35-8	6	3	6	http://echa.europa.eu/scripts/redirections/rs_redirect.asp?uuid=AGGR-035ccf1a-3915-46e3-a592-4fc891f06f7a%2FDISS-d6b284ec-15db-4c97-e044-00144f67d031&bp=true
24284	107-98-2	6	6	6	http://echa.europa.eu/scripts/redirections/rs_redirect.asp?uuid=AGGR-4d203fe7-92f6-4dad-b808-08e8786db86e%2FDISS-9d8420d3-66a3-2bff-e044-00144f67d249&bp=true
24286	75-55-8	1	2	2	http://echa.europa.eu/scripts/redirections/rs_redirect.asp?uuid=AGGR-a0dc8143-c16f-468a-ad81-a1f01a6639f1%2FDISS-9d9776c0-3255-09e4-e044-00144f67d249&bp=true
24289	129-00-0	6	6	6	http://echa.europa.eu/scripts/redirections/rs_redirect.asp?uuid=AGGR-bf2b924b-b44d-4d59-81fb-c2f121032265%2FDISS-9d86680b-b568-024e-e044-00144f67d249&bp=true
24300	7783-00-8	6	3	3	http://echa.europa.eu/scripts/redirections/rs_redirect.asp?uuid=AGGR-be4334ca-5983-4725-b4b3-f3c3177d1b9c%2FDISS-9e9cb5f0-3215-5f31-e044-00144f67d031&bp=true
24366	121-44-8	3	3	4	http://echa.europa.eu/scripts/redirections/rs_redirect.asp?uuid=AGGR-5dc92637-625b-4b91-a73f-0ab4cf4826a7%2FDISS-9d94ed1a-4564-0cb1-e044-00144f67d249&bp=true
24368	112-50-5	6	6	6	http://echa.europa.eu/scripts/redirections/rs_redirect.asp?uuid=AGGR-c0821c99-0747-4042-b2f0-0888adda379a%2FDISS-9d8500be-631b-5c5d-e044-00144f67d249&bp=true
24394	64-19-7	6	6	6	http://echa.europa.eu/scripts/redirections/rs_redirect.asp?uuid=AGGR-dfa494cd-9b13-4ef0-bfaf-1af2c053405e%2FDISS-9d8c7866-b374-5d28-e044-00144f67d249&bp=true
24395	108-24-7	6	2	4	http://echa.europa.eu/scripts/redirections/rs_redirect.asp?uuid=AGGR-cb9f4a94-de1d-4c57-910f-70bd6b8b5244%2FDISS-9d899fdf-e46c-1c1c-e044-00144f67d249&bp=true
24397	102-01-2	4	4	4	http://echa.europa.eu/scripts/redirections/rs_redirect.asp?uuid=AGGR-95347c4b-a654-4ae1-82e4-f5c5083cb515%2FDISS-9d89693e-3fa5-6998-e044-00144f67d249&bp=true
24436	25956-17-6	6	6	6	http://echa.europa.eu/scripts/redirections/rs_redirect.asp?uuid=AGGR-9eae9d64-75b9-4aad-b3c8-b08f7b1ddcd0%2FDISS-d0190e4e-7e91-532d-e044-00144f67d249&bp=true
24442	106-95-6	6	2	3	http://echa.europa.eu/scripts/redirections/rs_redirect.asp?uuid=AGGR-4fa627ef-f05d-4a08-9f17-9a7061ceab5a%2FDISS-dffb4072-e45c-47ae-e044-00144f67d031&bp=true
24460	60-09-3	6	6	3	http://echa.europa.eu/scripts/redirections/rs_redirect.asp?uuid=AGGR-0d5534a0-b9dc-4437-a9a1-fcdbeca65e99%2FDISS-a13482a2-fbdc-701e-e044-00144f67d031&bp=true
24462	121-47-1	4	4	4	http://echa.europa.eu/scripts/redirections/rs_redirect.asp?uuid=AGGR-4f0c9434-4fe7-4819-bdd0-d2c2c152c681%2FDISS-e7627168-f751-63fd-e044-00144f67d031&bp=true
24463	88-21-1	6	6	6	http://echa.europa.eu/scripts/redirections/rs_redirect.asp?uuid=AGGR-8616936f-e221-4ce2-bd76-1d403b5a4c7d%2FDISS-d6b1cfae-5752-6b7c-e044-00144f67d031&bp=true
24466	150-13-0	6	6	4	http://echa.europa.eu/scripts/redirections/rs_redirect.asp?uuid=AGGR-aba1d4a4-d8e6-41fb-9833-b76d58e53620%2FDISS-d018cd96-9654-2463-e044-00144f67d249&bp=true
24473	95-85-2	6	6	4	http://echa.europa.eu/scripts/redirections/rs_redirect.asp?uuid=AGGR-3c12e802-5bf3-41b9-ac68-ffd45423fc97%2FDISS-fb17a354-2b0b-55c5-e043-1cdf090acd41&bp=true
24474	88-23-3	6	6	6	http://echa.europa.eu/scripts/redirections/rs_redirect.asp?uuid=AGGR-477eb05f-4d9a-4ff1-b1d3-8b8b4a7e260c%2FDISS-c4c4e587-600e-42fb-e044-00144f67d031&bp=true
24497	591-27-5	6	4	4	http://echa.europa.eu/scripts/redirections/rs_redirect.asp?uuid=AGGR-e514ce3d-4d3a-4703-8300-d5a57566e59a%2FDISS-d018c811-f6b2-20f9-e044-00144f67d249&bp=true
24498	95-55-6	6	4	4	http://echa.europa.eu/scripts/redirections/rs_redirect.asp?uuid=AGGR-a786e90d-27f6-4e16-bd81-e2f38b8fd77d%2FDISS-b6b2ddae-829b-04e8-e044-00144f67d031&bp=true
24499	123-30-8	6	4	4	http://echa.europa.eu/scripts/redirections/rs_redirect.asp?uuid=AGGR-25b49bb9-1da3-4f50-a757-825018bb858d%2FDISS-e7627168-f6d7-63fd-e044-00144f67d031&bp=true
24500	98-37-3	6	6	6	http://echa.europa.eu/scripts/redirections/rs_redirect.asp?uuid=AGGR-af6de609-3859-48b7-a8e0-30e8afc65dee%2FDISS-d6b1e25e-df81-7458-e044-00144f67d031&bp=true
24501	130-17-6	6	6	4	http://echa.europa.eu/scripts/redirections/rs_redirect.asp?uuid=AGGR-66b73152-5da8-4163-b2a7-a364a56df33d%2FDISS-d6b1fe08-00c3-0ce0-e044-00144f67d031&bp=true
24505	504-29-0	3	3	3	http://echa.europa.eu/scripts/redirections/rs_redirect.asp?uuid=AGGR-14d72b08-203a-4cdd-b867-0a37c3ba57eb%2FDISS-dcd744f6-d114-6994-e044-00144f67d031&bp=true
24506	89-57-6	6	6	6	http://echa.europa.eu/scripts/redirections/rs_redirect.asp?uuid=AGGR-a455cd59-9df3-4969-a83b-cb48fa47f3bd%2FDISS-d38d1e9c-41cc-70ff-e044-00144f67d249&bp=true
24512	98-16-8	4	1	4	http://echa.europa.eu/scripts/redirections/rs_redirect.asp?uuid=AGGR-fa483ca5-b1f4-4869-8205-d26dd30146c3%2FDISS-abd7994c-db4a-5a86-e044-00144f67d249&bp=true
24515	7790-98-9	6	6	6	http://echa.europa.eu/scripts/redirections/rs_redirect.asp?uuid=AGGR-e6c27ef5-77ea-4f53-8a65-ccabd004fce2%2FDISS-9eb26dfb-f537-3a81-e044-00144f67d031&bp=true
24521	994-05-8	6	6	4	http://echa.europa.eu/scripts/redirections/rs_redirect.asp?uuid=AGGR-f4b22569-8dcb-496a-a3a9-c5795d0f332e%2FDISS-9ea0c667-fedd-542b-e044-00144f67d031&bp=true
24523	63-05-8	6	6	4	http://echa.europa.eu/scripts/redirections/rs_redirect.asp?uuid=AGGR-8d30cfa3-4983-464c-a844-c087bdd8e5d3%2FDISS-9d853fc5-2cf5-133d-e044-00144f67d249&bp=true
24553	123-77-3	6	6	6	http://echa.europa.eu/scripts/redirections/rs_redirect.asp?uuid=AGGR-68c67d86-228d-4ce0-b65c-ef270e076db7%2FDISS-9c802b65-15b3-5d0f-e044-00144f67d249&bp=true
24568	98-11-3	6	6	4	http://echa.europa.eu/scripts/redirections/rs_redirect.asp?uuid=AGGR-673a7be9-df4c-4d2c-a40e-4db992b7d784%2FDISS-9d821995-ff2f-0bc6-e044-00144f67d249&bp=true
24586	95-16-9	3	4	3	http://echa.europa.eu/scripts/redirections/rs_redirect.asp?uuid=AGGR-28b74da8-c5be-4b69-9700-b76087ac403a%2FDISS-9d9433df-bd26-5399-e044-00144f67d249&bp=true
24591	94-36-0	6	6	6	http://echa.europa.eu/scripts/redirections/rs_redirect.asp?uuid=AGGR-350e832d-a853-477b-b44f-9cc3b7776cc5%2FDISS-9875de01-caed-6288-e044-00144f67d031&bp=true
24598	118-58-1	6	6	6	http://echa.europa.eu/scripts/redirections/rs_redirect.asp?uuid=AGGR-61499967-90a3-4af9-ba06-fdc56960474f%2FDISS-dcee4676-1f96-0123-e044-00144f67d031&bp=true
24600	56-93-9	3	4	3	http://echa.europa.eu/scripts/redirections/rs_redirect.asp?uuid=AGGR-2d73ab7c-36d0-483d-a7ce-46b39a8bb895%2FDISS-dbbe2057-f6eb-4f06-e044-00144f67d031&bp=true
24621	111-96-6	6	6	6	http://echa.europa.eu/scripts/redirections/rs_redirect.asp?uuid=AGGR-543ccbbb-dd4d-4ea9-8b45-1de83988fe7f%2FDISS-9c7de22e-295a-1a8d-e044-00144f67d249&bp=true
24622	14882-18-9	6	6	6	http://echa.europa.eu/scripts/redirections/rs_redirect.asp?uuid=AGGR-6c186e3b-0476-4e98-a043-08a3c40b1958%2FDISS-dbbdfc48-6259-3db4-e044-00144f67d031&bp=true
24652	52-51-7	4	6	4	http://echa.europa.eu/scripts/redirections/rs_redirect.asp?uuid=AGGR-0df46be5-c9c2-41f0-8189-a17977b4be04%2FDISS-e18edfe9-0292-58ce-e044-00144f67d031&bp=true
24658	100-39-0	6	6	6	http://echa.europa.eu/scripts/redirections/rs_redirect.asp?uuid=AGGR-80db83d2-35b5-4ca2-a074-0e615672e80e%2FDISS-e7627168-f837-63fd-e044-00144f67d031&bp=true
24666	110-63-4	6	6	4	http://echa.europa.eu/scripts/redirections/rs_redirect.asp?uuid=AGGR-f0ea2ccc-c36e-4fcc-9d2c-8e5edd3a327f%2FDISS-9c83668e-d51a-682c-e044-00144f67d249&bp=true
24676	141-32-2	4	4	6	http://echa.europa.eu/scripts/redirections/rs_redirect.asp?uuid=AGGR-074c2f35-97df-47a7-95c7-b6bc9aebb877%2FDISS-9d976fee-ba19-01e0-e044-00144f67d249&bp=true
24681	75-64-9	6	3	4	http://echa.europa.eu/scripts/redirections/rs_redirect.asp?uuid=AGGR-ac856841-2c76-4875-a7e0-b7622c3944ae%2FDISS-9d92cc79-a90a-0851-e044-00144f67d249&bp=true
24687	98-29-3	4	6	4	http://echa.europa.eu/scripts/redirections/rs_redirect.asp?uuid=AGGR-8195c240-c562-430d-9bd8-9d9415a89da2%2FDISS-9d821a35-ee95-0c2b-e044-00144f67d249&bp=true
24696	97-88-1	6	6	6	http://echa.europa.eu/scripts/redirections/rs_redirect.asp?uuid=AGGR-9fe574d5-80e5-425d-8e4a-1553e70a0b2c%2FDISS-9da0e2f4-11bb-60e1-e044-00144f67d249&bp=true
24699	614-45-9	6	4	6	http://echa.europa.eu/scripts/redirections/rs_redirect.asp?uuid=AGGR-d7a0ebc1-1bc6-4904-ad8b-cbdf07e22079%2FDISS-9875d512-9de3-603f-e044-00144f67d031&bp=true
24702	3101-60-8	6	6	6	http://echa.europa.eu/scripts/redirections/rs_redirect.asp?uuid=AGGR-2f8ae678-9fb9-4c3f-b056-1d39f1bec26c%2FDISS-d9781ead-dfc5-48c1-e044-00144f67d031&bp=true
24704	98-51-1	4	2	4	http://echa.europa.eu/scripts/redirections/rs_redirect.asp?uuid=AGGR-fc3a20aa-1b9e-4869-8b1d-81866d4c7a97%2FDISS-9d8a60c6-deea-33d7-e044-00144f67d249&bp=true
24710	141-75-3	6	3	4	http://echa.europa.eu/scripts/redirections/rs_redirect.asp?uuid=AGGR-7e6bbcd8-7b2b-4a11-9222-a84bb6eadffe%2FDISS-d016f8e0-7c08-39e6-e044-00144f67d249&bp=true
24715	1306-19-0	6	1	3	http://echa.europa.eu/scripts/redirections/rs_redirect.asp?uuid=AGGR-6c48a151-5de0-4866-8284-09957554a76c%2FDISS-9eae57b1-d7ac-5373-e044-00144f67d031&bp=true
24724	111-64-8	6	2	6	http://echa.europa.eu/scripts/redirections/rs_redirect.asp?uuid=AGGR-9cc39590-8f2b-4b2f-a3a6-e7fee18f19ff%2FDISS-9d9c88f2-9b3e-4db0-e044-00144f67d249&bp=true
24761	108-42-9	3	3	3	http://echa.europa.eu/scripts/redirections/rs_redirect.asp?uuid=AGGR-1de31529-37ad-4751-bfa4-457668b60abc%2FDISS-d0192fc6-7338-6cd2-e044-00144f67d249&bp=true
24764	89-98-5	6	6	4	http://echa.europa.eu/scripts/redirections/rs_redirect.asp?uuid=AGGR-799f0804-2aab-494d-a273-cd2dc7469d33%2FDISS-9d8c074a-8d82-0abe-e044-00144f67d249&bp=true
24781	393-75-9	2	6	4	http://echa.europa.eu/scripts/redirections/rs_redirect.asp?uuid=AGGR-dac05723-c068-4c5a-8c3a-77fb237408ec%2FDISS-e7627168-f7e8-63fd-e044-00144f67d031&bp=true
24799	121-17-5	4	4	4	http://echa.europa.eu/scripts/redirections/rs_redirect.asp?uuid=AGGR-f77350db-bbd6-4aeb-b098-81b86525ccd8%2FDISS-9d9b8263-8d4d-5322-e044-00144f67d249&bp=true
24810	109-09-1	2	2	3	http://echa.europa.eu/scripts/redirections/rs_redirect.asp?uuid=AGGR-22f76232-5617-4cf7-9957-988438ff2135%2FDISS-9c8013db-b63d-4d13-e044-00144f67d249&bp=true
24814	106-43-4	6	3	6	http://echa.europa.eu/scripts/redirections/rs_redirect.asp?uuid=AGGR-950c095d-f90b-459e-aae8-0ac733301475%2FDISS-9d9d2614-ac1e-5fed-e044-00144f67d249&bp=true
24815	87-60-5	3	6	4	http://echa.europa.eu/scripts/redirections/rs_redirect.asp?uuid=AGGR-d7407c1d-abf7-4467-8ff4-bf2ad88a07ea%2FDISS-bde0b832-3b78-5a22-e044-00144f67d031&bp=true
24821	98-56-6	6	6	6	http://echa.europa.eu/scripts/redirections/rs_redirect.asp?uuid=AGGR-0a3d72dc-6308-4b4f-8926-9fdc2b358077%2FDISS-fd337022-a257-4bf3-e043-1cdf090aa190&bp=true
24822	75-77-4	4	2	3	http://echa.europa.eu/scripts/redirections/rs_redirect.asp?uuid=AGGR-0ef49f32-459f-4f98-b268-87752ae7fc2f%2FDISS-9d98b087-49cc-2cd3-e044-00144f67d249&bp=true
24835	104-55-2	4	6	6	http://echa.europa.eu/scripts/redirections/rs_redirect.asp?uuid=AGGR-8bab4cb3-aa7e-4b55-ac3a-58090866d751%2FDISS-d019ad0b-feac-5297-e044-00144f67d249&bp=true
24836	5392-40-5	6	6	6	http://echa.europa.eu/scripts/redirections/rs_redirect.asp?uuid=AGGR-9cee297b-d646-4676-929b-0d0621d20393%2FDISS-9eae68e6-a212-5d5b-e044-00144f67d031&bp=true
24862	2210-79-9	6	6	6	http://echa.europa.eu/scripts/redirections/rs_redirect.asp?uuid=AGGR-7a2d2e29-9b36-44da-adc0-5c1012f12096%2FDISS-dcec4d70-c54b-03ab-e044-00144f67d031&bp=true
24864	4170-30-3	3	2	3	http://echa.europa.eu/scripts/redirections/rs_redirect.asp?uuid=AGGR-33c8936a-6c41-43b6-ba55-815f1ed83644%2FDISS-9ea76f1d-cdae-42b5-e044-00144f67d031&bp=true
24869	80-15-9	3	3	4	http://echa.europa.eu/scripts/redirections/rs_redirect.asp?uuid=AGGR-ae7911c8-8bf1-4382-882c-aee8e8d08e9b%2FDISS-9d91d475-d504-1b6f-e044-00144f67d249&bp=true
24873	108-80-5	6	6	6	http://echa.europa.eu/scripts/redirections/rs_redirect.asp?uuid=AGGR-a5465c27-c0d9-413c-8bc6-662e204e628f%2FDISS-9c7f523d-20c7-373f-e044-00144f67d249&bp=true
24880	286-20-4	3	3	4	http://echa.europa.eu/scripts/redirections/rs_redirect.asp?uuid=AGGR-06eae196-aaaa-4075-ae35-598eff3efa5f%2FDISS-d977fd2d-d68d-3929-e044-00144f67d031&bp=true
24886	287-92-3	6	6	6	http://echa.europa.eu/scripts/redirections/rs_redirect.asp?uuid=AGGR-ccca561c-b923-48bf-b9c7-fbf5f85f1c52%2FDISS-9d9b558d-08ed-2aa6-e044-00144f67d249&bp=true
24896	2008-39-1	4	4	4	http://echa.europa.eu/scripts/redirections/rs_redirect.asp?uuid=AGGR-e8b05c32-4802-4878-8aaa-77915ecaf805%2FDISS-9ea7f517-0ba4-15c1-e044-00144f67d031&bp=true
24912	91-17-8	6	3	6	http://echa.europa.eu/scripts/redirections/rs_redirect.asp?uuid=AGGR-b42aca04-0c46-42e0-8739-e28b38a415ed%2FDISS-9ea63685-94b0-10b9-e044-00144f67d031&bp=true
24913	124-18-5	6	6	6	http://echa.europa.eu/scripts/redirections/rs_redirect.asp?uuid=AGGR-d8cafff2-dbd2-43c6-927f-c9f7a6433408%2FDISS-97d986a2-69f8-054a-e044-00144f67d031&bp=true
24915	3179-47-3	6	6	6	http://echa.europa.eu/scripts/redirections/rs_redirect.asp?uuid=AGGR-49fd61fc-2e3a-4418-837b-b5c59068f8ca%2FDISS-d019566b-dd42-148c-e044-00144f67d249&bp=true
24916	2873-97-4	6	6	4	http://echa.europa.eu/scripts/redirections/rs_redirect.asp?uuid=AGGR-87740f27-b964-432f-be01-f10b713cf925%2FDISS-db9c0823-5151-2951-e044-00144f67d031&bp=true
24917	123-42-2	6	6	6	http://echa.europa.eu/scripts/redirections/rs_redirect.asp?uuid=AGGR-9f1706cb-5c4a-418f-9e5c-8481533baf19%2FDISS-9d88b36e-8b7b-5967-e044-00144f67d249&bp=true
24921	1761-71-3	6	1	4	http://echa.europa.eu/scripts/redirections/rs_redirect.asp?uuid=AGGR-2a825d06-02a3-4767-a6b2-8bbc82b6ffb9%2FDISS-9eab77f1-e52a-2644-e044-00144f67d031&bp=true
24922	124-09-4	4	6	4	http://echa.europa.eu/scripts/redirections/rs_redirect.asp?uuid=AGGR-2586ff44-15b7-4826-9668-bdc7e9e261d2%2FDISS-9d9cf3e5-54d5-3492-e044-00144f67d249&bp=true
24926	81-11-8	6	6	4	http://echa.europa.eu/scripts/redirections/rs_redirect.asp?uuid=AGGR-d69b1cf6-c6bf-449e-9d03-51933b4a2bae%2FDISS-9d814aff-cec9-5c6b-e044-00144f67d249&bp=true
24941	821-06-7	3	1	3	http://echa.europa.eu/scripts/redirections/rs_redirect.asp?uuid=AGGR-0b7ed5f3-6013-41e1-8c4b-135be414eb57%2FDISS-a133c0e6-c16f-11e9-e044-00144f67d031&bp=true
24952	111-92-2	3	2	4	http://echa.europa.eu/scripts/redirections/rs_redirect.asp?uuid=AGGR-dfe715b4-4b0f-4269-9ca3-1c3a3b0c4b01%2FDISS-9d9dc6a2-55ef-7349-e044-00144f67d249&bp=true
24953	102-81-8	4	6	4	http://echa.europa.eu/scripts/redirections/rs_redirect.asp?uuid=AGGR-a2f6eacb-467d-4dfe-9d6a-093c492ea975%2FDISS-dffb4072-e288-47ae-e044-00144f67d031&bp=true
24955	110-05-4	6	6	6	http://echa.europa.eu/scripts/redirections/rs_redirect.asp?uuid=AGGR-77ead245-e887-4d7c-8586-c1bf92c8aff3%2FDISS-9875cb68-b8c1-5d8f-e044-00144f67d031&bp=true
24956	101-96-2	3	6	3	http://echa.europa.eu/scripts/redirections/rs_redirect.asp?uuid=AGGR-6b8ea2aa-c9df-4dc7-a736-b926ec690ad0%2FDISS-dced8728-b093-1db2-e044-00144f67d031&bp=true
24961	77-58-7	4	6	3	http://echa.europa.eu/scripts/redirections/rs_redirect.asp?uuid=AGGR-135480e9-3566-44a4-9c99-bffeb222e5d9%2FDISS-9c808790-776e-2a62-e044-00144f67d249&bp=true
24965	79-36-7	6	6	6	http://echa.europa.eu/scripts/redirections/rs_redirect.asp?uuid=AGGR-d5069da1-95ca-44c5-8ce4-2bd777cb526a%2FDISS-9d92e8eb-746f-2221-e044-00144f67d249&bp=true
24966	554-00-7	3	3	3	http://echa.europa.eu/scripts/redirections/rs_redirect.asp?uuid=AGGR-e6999c4c-c72c-48ff-9e4c-0cb7aca7ba71%2FDISS-9d92200f-d325-5ef9-e044-00144f67d249&bp=true
24967	95-82-9	3	3	3	http://echa.europa.eu/scripts/redirections/rs_redirect.asp?uuid=AGGR-09d99946-c84d-41e8-8026-bed759cac485%2FDISS-e7627168-f7ae-63fd-e044-00144f67d031&bp=true
24976	50-45-3	6	6	4	http://echa.europa.eu/scripts/redirections/rs_redirect.asp?uuid=AGGR-212583af-6202-4e8a-8e04-02ab836728ad%2FDISS-07466439-2069-3142-e053-1cdf090ac6ca&bp=true
24986	80-07-9	6	6	6	http://echa.europa.eu/scripts/redirections/rs_redirect.asp?uuid=AGGR-6a3bf4cf-5880-4dda-a53c-bbe698b5fcc4%2FDISS-9d98dfa0-90d4-53cd-e044-00144f67d249&bp=true
24997	3209-22-1	6	6	3	http://echa.europa.eu/scripts/redirections/rs_redirect.asp?uuid=AGGR-ace62a12-68cb-4a63-bea5-7c29c311cd01%2FDISS-a13458c9-0514-5ba8-e044-00144f67d031&bp=true
24998	611-06-3	3	6	4	http://echa.europa.eu/scripts/redirections/rs_redirect.asp?uuid=AGGR-6adb609a-c18a-4b78-9be5-db1c02939b2c%2FDISS-a1357cac-63e3-74cf-e044-00144f67d031&bp=true
24999	99-54-7	6	6	4	http://echa.europa.eu/scripts/redirections/rs_redirect.asp?uuid=AGGR-b9e6d71a-db16-4f9b-837a-a63e82f024ff%2FDISS-a135f55b-b516-3b67-e044-00144f67d031&bp=true
25003	583-78-8	6	6	4	http://echa.europa.eu/scripts/redirections/rs_redirect.asp?uuid=AGGR-9a97104b-2dd8-4c66-ac53-d5b23112da8f%2FDISS-dcd766b7-5859-049d-e044-00144f67d031&bp=true
25010	96-23-1	3	6	3	http://echa.europa.eu/scripts/redirections/rs_redirect.asp?uuid=AGGR-a426531d-b0a3-4dbe-9144-a98e30f1f0a9%2FDISS-9d83a5eb-b553-45e8-e044-00144f67d249&bp=true
25012	78-88-6	4	4	4	http://echa.europa.eu/scripts/redirections/rs_redirect.asp?uuid=AGGR-28820904-d35c-4fed-be36-ab0889f2ead5%2FDISS-9d820d1a-05ae-01a1-e044-00144f67d249&bp=true
25014	98-87-3	6	3	4	http://echa.europa.eu/scripts/redirections/rs_redirect.asp?uuid=AGGR-93b7f140-f1b5-4fa0-9b08-5ed2c16c0a6f%2FDISS-a133b797-d4c4-0d15-e044-00144f67d031&bp=true
25017	80-43-3	6	6	6	http://echa.europa.eu/scripts/redirections/rs_redirect.asp?uuid=AGGR-d290d57a-e3de-4b18-9d21-fec7e296a72e%2FDISS-9d9b7820-b821-4839-e044-00144f67d249&bp=true
25018	101-83-7	6	6	4	http://echa.europa.eu/scripts/redirections/rs_redirect.asp?uuid=AGGR-53c0109f-6dfe-42e8-99b8-b25b951056b7%2FDISS-97d75519-346a-0ba3-e044-00144f67d031&bp=true
25021	84-61-7	6	6	6	http://echa.europa.eu/scripts/redirections/rs_redirect.asp?uuid=AGGR-5211b0ed-91a6-4a76-b213-2ac60c377672%2FDISS-dffb4072-e455-47ae-e044-00144f67d031&bp=true
25023	77-73-6	6	2	4	http://echa.europa.eu/scripts/redirections/rs_redirect.asp?uuid=AGGR-a316ccb7-645c-4ed8-ad10-6ac702c924ea%2FDISS-9d895415-5c21-5a50-e044-00144f67d249&bp=true
25037	91-68-9	6	6	3	http://echa.europa.eu/scripts/redirections/rs_redirect.asp?uuid=AGGR-2c7bbafc-6572-4337-9f82-1b2f98979ff9%2FDISS-9d868f59-fe3f-22d7-e044-00144f67d249&bp=true
25040	85-98-3	6	6	4	http://echa.europa.eu/scripts/redirections/rs_redirect.asp?uuid=AGGR-c7bcb153-13cd-4a8b-952f-42265131d3ae%2FDISS-dced00c7-f680-5663-e044-00144f67d031&bp=true
25041	105-58-8	6	6	6	http://echa.europa.eu/scripts/redirections/rs_redirect.asp?uuid=AGGR-188630e0-4235-45e8-b30e-203cbf35fc9a%2FDISS-e7627168-f700-63fd-e044-00144f67d031&bp=true
25046	112-73-2	6	6	6	http://echa.europa.eu/scripts/redirections/rs_redirect.asp?uuid=AGGR-881e2107-0016-4952-b484-b6da6f94e94f%2FDISS-dcee45b4-521d-00c4-e044-00144f67d031&bp=true
25047	112-36-7	6	6	6	http://echa.europa.eu/scripts/redirections/rs_redirect.asp?uuid=AGGR-efc2d95f-7b39-4795-86c5-b7b54b395a39%2FDISS-dcee10d2-12ed-5dc5-e044-00144f67d031&bp=true
25049	111-77-3	4	6	6	http://echa.europa.eu/scripts/redirections/rs_redirect.asp?uuid=AGGR-58952a12-f390-4d53-9fc1-784cafdc5627%2FDISS-9d9e4347-0954-6a56-e044-00144f67d249&bp=true
25050	111-40-0	4	2	4	http://echa.europa.eu/scripts/redirections/rs_redirect.asp?uuid=AGGR-04d171a1-9c93-4366-8d20-a801fdd04af8%2FDISS-97d850a4-90b5-3bde-e044-00144f67d031&bp=true
25053	106-20-7	3	2	4	http://echa.europa.eu/scripts/redirections/rs_redirect.asp?uuid=AGGR-d653fa68-ee03-4e64-a00e-da12965a057c%2FDISS-dffb4072-e436-47ae-e044-00144f67d031&bp=true
25055	122-62-3	6	6	6	http://echa.europa.eu/scripts/redirections/rs_redirect.asp?uuid=AGGR-0d879866-6dfd-425a-9cb2-aa4ca648bddf%2FDISS-e7627168-f6e6-63fd-e044-00144f67d031&bp=true
25058	93-05-0	6	6	3	http://echa.europa.eu/scripts/redirections/rs_redirect.asp?uuid=AGGR-dae1e29f-51d3-423c-a0c7-80695df57f6a%2FDISS-1ac1b68d-8cdc-10f0-e053-1cdf090a00b6&bp=true
25064	367-25-9	3	3	4	http://echa.europa.eu/scripts/redirections/rs_redirect.asp?uuid=AGGR-caed59e6-1397-40c5-8e69-5dead4039ea2%2FDISS-a64ed240-0659-1680-e044-00144f67d249&bp=true
25080	108-83-8	6	6	6	http://echa.europa.eu/scripts/redirections/rs_redirect.asp?uuid=AGGR-f8548522-dd94-42ee-9a43-3649a541473b%2FDISS-9c82f16d-2a92-15e8-e044-00144f67d249&bp=true
25085	108-18-9	6	3	4	http://echa.europa.eu/scripts/redirections/rs_redirect.asp?uuid=AGGR-f2a7e906-0e08-4c26-a43f-2e6332802d08%2FDISS-9c7c6ea4-c28e-6965-e044-00144f67d249&bp=true
25096	627-93-0	6	6	6	http://echa.europa.eu/scripts/redirections/rs_redirect.asp?uuid=AGGR-b4149715-e1ae-492c-a000-814f752fab8a%2FDISS-be0406c4-6870-2b94-e044-00144f67d031&bp=true
25100	2439-35-2	3	1	4	http://echa.europa.eu/scripts/redirections/rs_redirect.asp?uuid=AGGR-544c9a25-5a89-499b-92a3-31c04b568df3%2FDISS-9eb30c12-81f9-18d4-e044-00144f67d031&bp=true
25102	109-55-7	4	6	4	http://echa.europa.eu/scripts/redirections/rs_redirect.asp?uuid=AGGR-0fa5496e-11ad-464c-8d7c-734989b731c4%2FDISS-9c7f5972-7ad3-3b2e-e044-00144f67d249&bp=true
25114	793-24-8	6	6	4	http://echa.europa.eu/scripts/redirections/rs_redirect.asp?uuid=AGGR-47afd258-e077-4393-a567-6e5c45cf41d1%2FDISS-9e9d911f-7e70-623d-e044-00144f67d031&bp=true
25117	624-92-0	4	2	4	http://echa.europa.eu/scripts/redirections/rs_redirect.asp?uuid=AGGR-955868ec-358e-445f-addf-282edc23603e%2FDISS-97d679bc-1d9a-560e-e044-00144f67d031&bp=true
25122	1119-40-0	6	6	6	http://echa.europa.eu/scripts/redirections/rs_redirect.asp?uuid=AGGR-7622ab6a-d040-45cb-90b0-ca2c7107e93d%2FDISS-b6b5bc9c-d510-2a57-e044-00144f67d031&bp=true
25133	99-51-4	4	4	4	http://echa.europa.eu/scripts/redirections/rs_redirect.asp?uuid=AGGR-022469a3-fcf2-4705-93a6-d9c7fce1959d%2FDISS-d0192ca3-07a1-6b0b-e044-00144f67d249&bp=true
25135	89-87-2	6	6	4	http://echa.europa.eu/scripts/redirections/rs_redirect.asp?uuid=AGGR-c36deff7-db9a-49b9-872c-1d796b2362ac%2FDISS-9d96e467-6bcd-0012-e044-00144f67d249&bp=true
25137	89-58-7	2	2	2	http://echa.europa.eu/scripts/redirections/rs_redirect.asp?uuid=AGGR-db832679-0652-4006-908f-f52aadaad62d%2FDISS-d01921e5-0851-61ac-e044-00144f67d249&bp=true
25145	95-87-4	3	6	3	http://echa.europa.eu/scripts/redirections/rs_redirect.asp?uuid=AGGR-409ecc0c-adf7-42d3-ae7e-a16d3708e276%2FDISS-e7627168-f77e-63fd-e044-00144f67d031&bp=true
25148	108-68-9	3	6	3	http://echa.europa.eu/scripts/redirections/rs_redirect.asp?uuid=AGGR-e4505649-9e2d-4c41-a967-1ab4b3852fd8%2FDISS-9c807b78-5982-1eed-e044-00144f67d249&bp=true
25152	106-65-0	6	6	6	http://echa.europa.eu/scripts/redirections/rs_redirect.asp?uuid=AGGR-d42ac765-3147-481b-9df3-7cc58a2c47ba%2FDISS-9d845f89-c8e8-5ba0-e044-00144f67d249&bp=true
25156	96-31-1	6	6	6	http://echa.europa.eu/scripts/redirections/rs_redirect.asp?uuid=AGGR-b52f2030-8bbb-4439-bca4-1a584d487c64%2FDISS-9d96eb0b-ee9e-057f-e044-00144f67d249&bp=true
25178	102-06-7	6	6	3	http://echa.europa.eu/scripts/redirections/rs_redirect.asp?uuid=AGGR-8e72ccf7-d4c3-42d6-bfed-2d55c042d86f%2FDISS-9877a14e-89ce-6031-e044-00144f67d031&bp=true
25180	101-68-8	6	4	6	http://echa.europa.eu/scripts/redirections/rs_redirect.asp?uuid=AGGR-5c6287b7-65d8-4c64-a7fe-64fc7cad4d53%2FDISS-9d94ab4c-6eff-47bf-e044-00144f67d249&bp=true
25185	142-84-7	3	3	3	http://echa.europa.eu/scripts/redirections/rs_redirect.asp?uuid=AGGR-f43d62bd-d4ff-4e52-a69e-8947e4fe4c2f%2FDISS-9d8a8e51-f84c-5691-e044-00144f67d249&bp=true
25217	19780-11-1	6	6	6	http://echa.europa.eu/scripts/redirections/rs_redirect.asp?uuid=AGGR-2b442a3d-3b1c-458d-9b15-74b277ef722d%2FDISS-e18edfe9-02ea-58ce-e044-00144f67d031&bp=true
25220	112-55-0	6	6	6	http://echa.europa.eu/scripts/redirections/rs_redirect.asp?uuid=AGGR-73e02747-e783-44fa-aacb-627d64480e4b%2FDISS-9c795c24-c376-039e-e044-00144f67d249&bp=true
25221	25103-58-6	6	6	6	http://echa.europa.eu/scripts/redirections/rs_redirect.asp?uuid=AGGR-444f7f0b-a7b0-4f28-888e-dad8809c45e3%2FDISS-9eb07603-8cf9-182a-e044-00144f67d031&bp=true
25242	2404-44-6	6	6	6	http://echa.europa.eu/scripts/redirections/rs_redirect.asp?uuid=AGGR-fdd35e2d-c537-4117-ba6e-000d0f3bb47b%2FDISS-d38d673e-30d1-3641-e044-00144f67d249&bp=true
25243	2855-19-8	6	6	6	http://echa.europa.eu/scripts/redirections/rs_redirect.asp?uuid=AGGR-9b9980e8-5a44-4c76-be2d-ddac3943a51b%2FDISS-d38d5ede-28c1-2e89-e044-00144f67d249&bp=true
25245	7320-37-8	6	6	6	http://echa.europa.eu/scripts/redirections/rs_redirect.asp?uuid=AGGR-43aedf45-a6fe-4a5e-a08b-326739c530fb%2FDISS-d7f5f14d-682f-0d47-e044-00144f67d031&bp=true
25249	3234-28-4	6	6	6	http://echa.europa.eu/scripts/redirections/rs_redirect.asp?uuid=AGGR-275438d9-6454-4974-928a-62b888dfb1c3%2FDISS-d38d5f28-8c4f-2eae-e044-00144f67d249&bp=true
25271	103-69-5	3	3	3	http://echa.europa.eu/scripts/redirections/rs_redirect.asp?uuid=AGGR-de004280-f02f-4745-bd2f-f3f9d07e4df7%2FDISS-d38d2f59-811d-0a31-e044-00144f67d249&bp=true
25276	13360-63-9	6	6	4	http://echa.europa.eu/scripts/redirections/rs_redirect.asp?uuid=AGGR-d38745e9-0852-4afd-9059-6ffe59fce0ab%2FDISS-d01950fc-d942-11e9-e044-00144f67d249&bp=true
25278	2941-64-2	4	1	4	http://echa.europa.eu/scripts/redirections/rs_redirect.asp?uuid=AGGR-4b69f023-7e15-4334-b638-ed7eaca2778a%2FDISS-c2e7d339-8570-4899-e044-00144f67d031&bp=true
25279	7085-85-0	6	6	6	http://echa.europa.eu/scripts/redirections/rs_redirect.asp?uuid=AGGR-1ae65ac4-ec16-48e7-a703-5a097d81743a%2FDISS-9e9bc392-29b8-523e-e044-00144f67d031&bp=true
25286	110-71-4	6	4	6	http://echa.europa.eu/scripts/redirections/rs_redirect.asp?uuid=AGGR-36819792-816f-4fc6-97e2-c798adc066b1%2FDISS-9d8beee2-40bf-6d1f-e044-00144f67d249&bp=true
25291	123-05-7	6	6	6	http://echa.europa.eu/scripts/redirections/rs_redirect.asp?uuid=AGGR-9e9bd61e-d006-46a6-a772-b3ea5fe98e96%2FDISS-9d81d20d-7b34-4b7a-e044-00144f67d249&bp=true
25292	94-96-2	6	6	4	http://echa.europa.eu/scripts/redirections/rs_redirect.asp?uuid=AGGR-93df49bd-dd38-4b7f-a5b1-725759c45c32%2FDISS-e5a0779b-8afc-00b9-e044-00144f67d031&bp=true
25293	149-57-5	6	6	6	http://echa.europa.eu/scripts/redirections/rs_redirect.asp?uuid=AGGR-42fcd182-f1c2-4778-a060-4d386ad8cb75%2FDISS-9d899ce7-1bad-1a70-e044-00144f67d249&bp=true
25296	645-62-5	6	6	6	http://echa.europa.eu/scripts/redirections/rs_redirect.asp?uuid=AGGR-95c9618d-d38e-4652-9cb1-9061d6a131c8%2FDISS-a133b749-7a25-0d0b-e044-00144f67d031&bp=true
25297	103-11-7	4	3	4	http://echa.europa.eu/scripts/redirections/rs_redirect.asp?uuid=AGGR-d02ae47a-9d5c-4ad7-b23c-c16a58ac4c10%2FDISS-9ea0b772-60b0-4bd9-e044-00144f67d031&bp=true
25298	104-75-6	3	2	4	http://echa.europa.eu/scripts/redirections/rs_redirect.asp?uuid=AGGR-93236cad-2e8a-4756-a7fe-f1210403ed3b%2FDISS-9d92a6db-b1c4-5dde-e044-00144f67d249&bp=true
25299	6197-30-4	6	6	6	http://echa.europa.eu/scripts/redirections/rs_redirect.asp?uuid=AGGR-50690abb-97ff-45ff-9b13-e01a8141bbde%2FDISS-9ebfe3eb-c1cd-233d-e044-00144f67d031&bp=true
25300	1241-94-7	6	6	6	http://echa.europa.eu/scripts/redirections/rs_redirect.asp?uuid=AGGR-39cfd8e0-649e-45c0-8f73-b4fa6abb4a36%2FDISS-9ebb2dca-9068-5e0b-e044-00144f67d031&bp=true
25301	2461-15-6	6	6	6	http://echa.europa.eu/scripts/redirections/rs_redirect.asp?uuid=AGGR-f932efc1-64f0-4e2c-921a-beb6fd2afccb%2FDISS-db9bc2b0-a270-0941-e044-00144f67d031&bp=true
25304	5397-31-9	3	6	4	http://echa.europa.eu/scripts/redirections/rs_redirect.asp?uuid=AGGR-d39ab9ef-130c-4807-88b4-594a4fe5510a%2FDISS-0ea9da4a-023f-5bb8-e053-1cdf090ad138&bp=true
25306	16219-75-3	6	4	6	http://echa.europa.eu/scripts/redirections/rs_redirect.asp?uuid=AGGR-493e9a87-2a5b-4049-bfc5-9d850f3193da%2FDISS-9ea477c2-205c-0a06-e044-00144f67d031&bp=true
25308	97-63-2	6	6	6	http://echa.europa.eu/scripts/redirections/rs_redirect.asp?uuid=AGGR-8cd9c996-6511-4863-8769-93cc861096ef%2FDISS-9da0e2f4-11bb-60e1-e044-00144f67d249&bp=true
25326	102-54-5	6	6	4	http://echa.europa.eu/scripts/redirections/rs_redirect.asp?uuid=AGGR-9ef394c9-0e43-4d01-91d3-ae87c358d906%2FDISS-dffb4072-e280-47ae-e044-00144f67d031&bp=true
25329	462-06-6	6	6	6	http://echa.europa.eu/scripts/redirections/rs_redirect.asp?uuid=AGGR-2ced5b04-62f4-474b-b926-ac02ff07bb93%2FDISS-9d9b618a-4217-368b-e044-00144f67d249&bp=true
25330	393-52-2	6	6	6	http://echa.europa.eu/scripts/redirections/rs_redirect.asp?uuid=AGGR-b388e690-0167-4c93-bd29-1077a4db77a4%2FDISS-e7627168-f822-63fd-e044-00144f67d031&bp=true
25337	75-12-7	6	6	6	http://echa.europa.eu/scripts/redirections/rs_redirect.asp?uuid=AGGR-16bc5414-dcf1-43f1-8220-3a3912b496ee%2FDISS-a21166a8-6c19-17d0-e044-00144f67d031&bp=true
25347	98-00-0	3	2	3	http://echa.europa.eu/scripts/redirections/rs_redirect.asp?uuid=AGGR-60a1227e-7a54-43e5-af82-a2fdf93a8c96%2FDISS-9d9b0477-ef21-5bbb-e044-00144f67d249&bp=true
25355	111-30-8	6	2	3	http://echa.europa.eu/scripts/redirections/rs_redirect.asp?uuid=AGGR-0632b981-76e6-4073-b5cc-aeb2a932c0b2%2FDISS-9da0a533-b0fd-2d22-e044-00144f67d249&bp=true
25361	106-91-2	3	4	4	http://echa.europa.eu/scripts/redirections/rs_redirect.asp?uuid=AGGR-8a2451fb-e44c-4265-bf21-7866ce3a57c6%2FDISS-9d8ad66e-d3ab-1710-e044-00144f67d249&bp=true
25363	79-14-1	6	4	4	http://echa.europa.eu/scripts/redirections/rs_redirect.asp?uuid=AGGR-4218b447-944c-4aad-814c-8b6ffefff524%2FDISS-9d9b67cf-6aee-3ac1-e044-00144f67d249&bp=true
25364	107-22-2	6	4	4	http://echa.europa.eu/scripts/redirections/rs_redirect.asp?uuid=AGGR-9f859e2c-3ce0-43a8-a8ef-84411c285ee7%2FDISS-975ee9a4-211a-19c1-e044-00144f67d031&bp=true
25394	4719-04-4	6	2	4	http://echa.europa.eu/scripts/redirections/rs_redirect.asp?uuid=AGGR-89fa9f23-358e-4ff1-97a3-e68da56e52a2%2FDISS-9ebf1bf3-14f9-2d00-e044-00144f67d031&bp=true
25395	999-97-3	3	4	4	http://echa.europa.eu/scripts/redirections/rs_redirect.asp?uuid=AGGR-25784e95-d038-4c2a-9465-bdc96edc71a3%2FDISS-9eaa4137-0deb-68e3-e044-00144f67d031&bp=true
25401	13048-33-4	6	6	6	http://echa.europa.eu/scripts/redirections/rs_redirect.asp?uuid=AGGR-f87dba55-4fc6-4633-a4be-00896d842bc6%2FDISS-9eb65cc9-7b90-15f5-e044-00144f67d031&bp=true
25402	592-41-6	6	6	6	http://echa.europa.eu/scripts/redirections/rs_redirect.asp?uuid=AGGR-c16ef7ca-b782-492d-9543-4e2221362ae1%2FDISS-9c7b59a0-8894-1926-e044-00144f67d249&bp=true
25423	111-41-1	6	6	6	http://echa.europa.eu/scripts/redirections/rs_redirect.asp?uuid=AGGR-1ddcbad1-d5b2-4b28-a385-4f974cf8eae0%2FDISS-9d96d548-8651-68ae-e044-00144f67d249&bp=true
25424	10039-54-0	4	6	4	http://echa.europa.eu/scripts/redirections/rs_redirect.asp?uuid=AGGR-d77355c6-a456-459a-b1a5-24a5df2b2b75%2FDISS-9eb7c66f-9951-6173-e044-00144f67d031&bp=true
25425	5470-11-1	4	6	3	http://echa.europa.eu/scripts/redirections/rs_redirect.asp?uuid=AGGR-76d001dc-c804-4af8-a4b7-918de505b9ec%2FDISS-e1a0ab01-dbb5-2fde-e044-00144f67d031&bp=true
25427	75-86-5	1	1	1	http://echa.europa.eu/scripts/redirections/rs_redirect.asp?uuid=AGGR-b83c6fad-656e-42dc-9b71-3d609c153c0d%2FDISS-9d8a1150-d3e0-6e0a-e044-00144f67d249&bp=true
25432	78-97-7	1	1	2	http://echa.europa.eu/scripts/redirections/rs_redirect.asp?uuid=AGGR-8de90d9d-5cdd-44d4-84e9-03e46f15e806%2FDISS-a1354f0e-75d6-5f18-e044-00144f67d031&bp=true
25433	109-78-4	6	6	6	http://echa.europa.eu/scripts/redirections/rs_redirect.asp?uuid=AGGR-958fbbfb-9a50-498f-b38d-667388f162ff%2FDISS-76fd767a-71a1-5202-e044-00144f26965e&bp=true
25440	56-18-8	3	1	4	http://echa.europa.eu/scripts/redirections/rs_redirect.asp?uuid=AGGR-18a4dae9-2650-47e0-956e-7340b7f44349%2FDISS-dffb4072-e416-47ae-e044-00144f67d031&bp=true
25451	14901-07-6	6	6	6	http://echa.europa.eu/scripts/redirections/rs_redirect.asp?uuid=AGGR-1c8cfc5f-06ff-4812-8d30-55c72ed2284f%2FDISS-d019a328-8193-49a7-e044-00144f67d249&bp=true
25453	123-92-2	6	6	6	http://echa.europa.eu/scripts/redirections/rs_redirect.asp?uuid=AGGR-a1042015-9c0a-4318-9403-d2a1c295e6df%2FDISS-9d9a031f-4891-655b-e044-00144f67d249&bp=true
25461	97-86-9	6	6	6	http://echa.europa.eu/scripts/redirections/rs_redirect.asp?uuid=AGGR-2bd817c4-49d6-4ca4-a47e-b058abcdf087%2FDISS-9da0e2f4-11bb-60e1-e044-00144f67d249&bp=true
25464	3173-53-3	4	1	4	http://echa.europa.eu/scripts/redirections/rs_redirect.asp?uuid=AGGR-b2dda29e-e7e2-4a42-b4dd-e2c160c68509%2FDISS-fd337022-a235-4bf3-e043-1cdf090aa190&bp=true
25469	123-51-3	6	4	4	http://echa.europa.eu/scripts/redirections/rs_redirect.asp?uuid=AGGR-ff3f30c0-6aa7-45b3-8300-150d2c78b581%2FDISS-9d94b787-6af1-5277-e044-00144f67d249&bp=true
25474	505-32-8	6	6	6	http://echa.europa.eu/scripts/redirections/rs_redirect.asp?uuid=AGGR-b665e400-67c7-4c57-811b-84334a5a8192%2FDISS-9d803561-4c54-470b-e044-00144f67d249&bp=true
25478	108-21-4	6	6	6	http://echa.europa.eu/scripts/redirections/rs_redirect.asp?uuid=AGGR-f471585d-be23-4301-bdf2-1271843f4e1a%2FDISS-9d94fe16-a992-1bc2-e044-00144f67d249&bp=true
25481	75-33-2	6	3	4	http://echa.europa.eu/scripts/redirections/rs_redirect.asp?uuid=AGGR-2b1b5628-d29d-447d-95be-cfb419605e0b%2FDISS-9d9df075-6c38-23d9-e044-00144f67d249&bp=true
25485	101-72-4	6	6	4	http://echa.europa.eu/scripts/redirections/rs_redirect.asp?uuid=AGGR-36a5eaf2-1c3c-4ff7-9334-20249865145e%2FDISS-9d93fe6d-e4a2-2565-e044-00144f67d249&bp=true
25491	120-40-1	6	6	6	http://echa.europa.eu/scripts/redirections/rs_redirect.asp?uuid=AGGR-a30aaa24-9b33-43cb-bae7-b93f255e2a6b%2FDISS-db9aab7b-df88-7177-e044-00144f67d031&bp=true
25502	78-70-6	6	6	6	http://echa.europa.eu/scripts/redirections/rs_redirect.asp?uuid=AGGR-87c305c0-d25f-4376-b2bf-ba4c63708142%2FDISS-9d93c699-8de9-6b59-e044-00144f67d249&bp=true
25536	583-39-1	3	4	3	http://echa.europa.eu/scripts/redirections/rs_redirect.asp?uuid=AGGR-0d44e38c-4060-4d98-80e7-f96a75e4d446%2FDISS-d7f368d2-8959-3de0-e044-00144f67d031&bp=true
25538	6112-76-1	6	6	4	http://echa.europa.eu/scripts/redirections/rs_redirect.asp?uuid=AGGR-9cddd3b9-6680-4bb4-b409-6f1e0b131e32%2FDISS-b2c99df7-feb1-4cc0-e044-00144f67d031&bp=true
25542	79-41-4	6	6	6	http://echa.europa.eu/scripts/redirections/rs_redirect.asp?uuid=AGGR-8c32577e-d7b7-4617-aa3f-e2cc19096f0e%2FDISS-9d9d6d55-7741-276a-e044-00144f67d249&bp=true
25571	608-25-3	6	6	3	http://echa.europa.eu/scripts/redirections/rs_redirect.asp?uuid=AGGR-7db31b26-2fd6-46b1-a8e2-222a8a68ac7e%2FDISS-f4799855-8dd4-2c77-e044-00144f67d249&bp=true
25572	93-58-3	6	6	4	http://echa.europa.eu/scripts/redirections/rs_redirect.asp?uuid=AGGR-ace3d013-59e7-4523-be27-31241a7609c6%2FDISS-dced427f-ade3-72d9-e044-00144f67d031&bp=true
25578	16529-56-9	3	3	3	http://echa.europa.eu/scripts/redirections/rs_redirect.asp?uuid=AGGR-c27fc61e-50ee-45fa-a436-2d03cd0946be%2FDISS-9ea818bc-bc4d-28aa-e044-00144f67d031&bp=true
25591	105-59-9	6	6	6	http://echa.europa.eu/scripts/redirections/rs_redirect.asp?uuid=AGGR-4139fc4a-ad3c-4a37-9726-07ffac743c59%2FDISS-9d87bcd6-2f0f-1943-e044-00144f67d249&bp=true
25603	109-83-1	4	6	4	http://echa.europa.eu/scripts/redirections/rs_redirect.asp?uuid=AGGR-d7293302-85e6-4b9d-a8c7-208c6ef0bd61%2FDISS-9d83667f-553e-18ee-e044-00144f67d249&bp=true
25604	637-92-3	6	6	6	http://echa.europa.eu/scripts/redirections/rs_redirect.asp?uuid=AGGR-386f8b9c-6b60-4188-917f-aac87de089fb%2FDISS-9ebd98b4-66aa-4922-e044-00144f67d031&bp=true
25609	107-31-3	3	3	3	http://echa.europa.eu/scripts/redirections/rs_redirect.asp?uuid=AGGR-e17e9b17-12ad-4220-806c-06eb4aeeb849%2FDISS-9d880477-0d31-4d50-e044-00144f67d249&bp=true
25612	4553-62-2	3	2	3	http://echa.europa.eu/scripts/redirections/rs_redirect.asp?uuid=AGGR-d457a169-b04e-40b3-878f-6aa7ea7a0fad%2FDISS-9eb3d470-e02c-185c-e044-00144f67d031&bp=true
25617	822-36-6	3	6	4	http://echa.europa.eu/scripts/redirections/rs_redirect.asp?uuid=AGGR-a23d256e-4edd-4765-a5e9-2dc8503228c2%2FDISS-d6b24401-f03a-2f5c-e044-00144f67d031&bp=true
25632	89-62-3	3	3	3	http://echa.europa.eu/scripts/redirections/rs_redirect.asp?uuid=AGGR-2a339cad-449e-4719-8036-6e9feadff2c4%2FDISS-d6b1e8fb-4d0d-036b-e044-00144f67d031&bp=true
25635	100-15-2	3	3	3	http://echa.europa.eu/scripts/redirections/rs_redirect.asp?uuid=AGGR-1704cefb-5079-487c-8466-29371d5b7463%2FDISS-139d2d07-560e-4efd-e053-1cdf090a6532&bp=true
25642	96-98-0	6	6	4	http://echa.europa.eu/scripts/redirections/rs_redirect.asp?uuid=AGGR-2fa9106e-b8a1-490a-92ef-c1c5f05c1fc1%2FDISS-fb17a354-2b18-55c5-e043-1cdf090acd41&bp=true
25659	119-36-8	6	6	4	http://echa.europa.eu/scripts/redirections/rs_redirect.asp?uuid=AGGR-3eafae62-02c0-437a-a2b2-aaa980082a50%2FDISS-eda7ce96-ab81-069c-e044-00144f67d031&bp=true
25661	98-83-9	6	6	6	http://echa.europa.eu/scripts/redirections/rs_redirect.asp?uuid=AGGR-c2f83743-c960-43e7-9bf0-40f15a551f47%2FDISS-9d9a4808-4c5f-28db-e044-00144f67d249&bp=true
25662	122-57-6	6	6	6	http://echa.europa.eu/scripts/redirections/rs_redirect.asp?uuid=AGGR-0814633c-ff42-4a50-91c5-bc70c24119fa%2FDISS-db9906a4-b682-2498-e044-00144f67d031&bp=true
25668	99-75-2	6	6	6	http://echa.europa.eu/scripts/redirections/rs_redirect.asp?uuid=AGGR-9382807f-9281-4870-a0dd-a07a55739359%2FDISS-f4799855-8d83-2c77-e044-00144f67d249&bp=true
25671	78-94-4	2	1	2	http://echa.europa.eu/scripts/redirections/rs_redirect.asp?uuid=AGGR-fbb2b64e-68e2-404d-8c71-1f750418dcba%2FDISS-1f67e42d-db03-09ac-e053-1cdf090a7433&bp=true
25688	110-91-8	4	4	4	http://echa.europa.eu/scripts/redirections/rs_redirect.asp?uuid=AGGR-50bb00cf-165b-4206-9fcc-25061324ebd4%2FDISS-9d838875-f296-3253-e044-00144f67d249&bp=true
25692	123-35-3	6	6	6	http://echa.europa.eu/scripts/redirections/rs_redirect.asp?uuid=AGGR-6719eb98-402b-484e-b357-37294a981201%2FDISS-9d82fafa-8716-3e64-e044-00144f67d249&bp=true
25726	88-74-4	3	3	3	http://echa.europa.eu/scripts/redirections/rs_redirect.asp?uuid=AGGR-204ea0ed-6070-43c5-b98d-99e6e9ff09dd%2FDISS-9d9b5a8d-3b0c-2e6e-e044-00144f67d249&bp=true
25791	88-72-2	6	6	4	http://echa.europa.eu/scripts/redirections/rs_redirect.asp?uuid=AGGR-720370e5-0c93-471d-818a-27c393825d7f%2FDISS-9d96a517-3b3c-3d79-e044-00144f67d249&bp=true
25796	111-84-2	6	4	6	http://echa.europa.eu/scripts/redirections/rs_redirect.asp?uuid=AGGR-3f303462-3c4a-4056-ab69-43acf6e21980%2FDISS-9d8abd6f-cedb-01d9-e044-00144f67d249&bp=true
25804	111-66-0	6	6	6	http://echa.europa.eu/scripts/redirections/rs_redirect.asp?uuid=AGGR-5074f1b4-2942-41db-abf3-82db71462c1a%2FDISS-9c7b59a0-8894-1926-e044-00144f67d249&bp=true
25811	112-62-9	6	6	6	http://echa.europa.eu/scripts/redirections/rs_redirect.asp?uuid=AGGR-35f4febb-5101-47b4-9abc-669cc27b057b%2FDISS-a001b3cf-5708-7010-e044-00144f67d031&bp=true
25816	144-62-7	4	6	4	http://echa.europa.eu/scripts/redirections/rs_redirect.asp?uuid=AGGR-9d8d7750-3d29-43f2-b331-413ec7d6d92a%2FDISS-9d952f55-7514-4c7f-e044-00144f67d249&bp=true
25819	103-50-4	6	6	6	http://echa.europa.eu/scripts/redirections/rs_redirect.asp?uuid=AGGR-1816fedb-53c6-4a85-8b99-e21d4d80ec8c%2FDISS-9d96ab67-7b6c-44fb-e044-00144f67d249&bp=true
25839	13014-18-1	6	6	4	http://echa.europa.eu/scripts/redirections/rs_redirect.asp?uuid=AGGR-efba39ac-a266-4943-a346-050ee8fccf1a%2FDISS-dffb4072-e34d-47ae-e044-00144f67d031&bp=true
25840	13014-24-9	6	6	4	http://echa.europa.eu/scripts/redirections/rs_redirect.asp?uuid=AGGR-fc6139df-36a2-4fe5-b061-3e077c56e419%2FDISS-9e9bae2b-9202-46d2-e044-00144f67d031&bp=true
25846	109-66-0	6	6	6	http://echa.europa.eu/scripts/redirections/rs_redirect.asp?uuid=AGGR-13129c3a-defa-4520-a560-6c275a2fe43c%2FDISS-9c8025d9-7d7e-5a0f-e044-00144f67d249&bp=true
25849	109-67-1	6	6	6	http://echa.europa.eu/scripts/redirections/rs_redirect.asp?uuid=AGGR-581da2fa-12b6-43bb-97af-08d0b7b0e26d%2FDISS-9c7c84a2-6fcf-0390-e044-00144f67d249&bp=true
25851	4635-87-4	3	3	3	http://echa.europa.eu/scripts/redirections/rs_redirect.asp?uuid=AGGR-a108cd60-9fc5-4875-9127-7c731e5c9fae%2FDISS-9e9bd26d-d1ad-5b47-e044-00144f67d031&bp=true
25853	79-21-0	4	3	3	http://echa.europa.eu/scripts/redirections/rs_redirect.asp?uuid=AGGR-9d9e4871-4a5a-4230-aa44-053a73d3ec91%2FDISS-9d928d34-d05a-47c7-e044-00144f67d249&bp=true
25854	594-42-3	3	1	3	http://echa.europa.eu/scripts/redirections/rs_redirect.asp?uuid=AGGR-e471061b-44a9-45df-9309-d04e43297775%2FDISS-f4799855-8dc7-2c77-e044-00144f67d249&bp=true
25863	94-70-2	3	3	3	http://echa.europa.eu/scripts/redirections/rs_redirect.asp?uuid=AGGR-510e0183-5ce1-4d34-846d-95579998d78f%2FDISS-e2bc7221-892d-3f99-e044-00144f67d031&bp=true
25864	156-43-4	4	4	4	http://echa.europa.eu/scripts/redirections/rs_redirect.asp?uuid=AGGR-8c0911c9-5c16-4327-bad7-21864101f511%2FDISS-e7627168-f765-63fd-e044-00144f67d031&bp=true
25881	95-54-5	4	4	3	http://echa.europa.eu/scripts/redirections/rs_redirect.asp?uuid=AGGR-33c4787a-94d2-416a-b636-c903eb2dc5c1%2FDISS-9d830576-14f1-4748-e044-00144f67d249&bp=true
25895	101-54-2	6	6	4	http://echa.europa.eu/scripts/redirections/rs_redirect.asp?uuid=AGGR-64a7d09b-e861-4e93-bbe5-0321f487ff1f%2FDISS-9d9e8eed-ddf5-38da-e044-00144f67d249&bp=true
25924	120-57-0	6	6	6	http://echa.europa.eu/scripts/redirections/rs_redirect.asp?uuid=AGGR-467f184a-04a0-4245-ab26-c84835723d01%2FDISS-e18edfe9-02e2-58ce-e044-00144f67d031&bp=true
25948	7778-50-9	4	1	3	http://echa.europa.eu/scripts/redirections/rs_redirect.asp?uuid=AGGR-817670c4-feae-4eae-84d6-d23fba4e2ec1%2FDISS-a64f4fa3-ecf8-062a-e044-00144f67d249&bp=true
25961	79-09-4	6	6	6	http://echa.europa.eu/scripts/redirections/rs_redirect.asp?uuid=AGGR-62d93367-254a-4797-9c95-928967362d18%2FDISS-9d98f100-770c-6266-e044-00144f67d249&bp=true
26025	7775-09-9	6	6	4	http://echa.europa.eu/scripts/redirections/rs_redirect.asp?uuid=AGGR-1ac9ce87-7491-4af4-9aba-5c9410660ddd%2FDISS-9eb4734a-2f93-7091-e044-00144f67d031&bp=true
26031	151-21-3	6	4	4	http://echa.europa.eu/scripts/redirections/rs_redirect.asp?uuid=AGGR-fa810ab0-0a9c-4718-8d38-94c87adada3c%2FDISS-9d80a3c6-17a5-3287-e044-00144f67d249&bp=true
26033	126-92-1	6	4	4	http://echa.europa.eu/scripts/redirections/rs_redirect.asp?uuid=AGGR-9bc5d07a-00d6-45bc-b3cb-ef681e721e98%2FDISS-9eb17b51-4050-2d2d-e044-00144f67d031&bp=true
26035	2492-26-4	6	6	6	http://echa.europa.eu/scripts/redirections/rs_redirect.asp?uuid=AGGR-5d03beb2-f7c3-4e2c-ad68-3b30ea70ab0a%2FDISS-9ea9540a-1c4c-5ebe-e044-00144f67d031&bp=true
26044	111-02-4	6	6	6	http://echa.europa.eu/scripts/redirections/rs_redirect.asp?uuid=AGGR-0e94f754-7c89-4d2c-9087-44e1b53bfdb4%2FDISS-dffb4072-e4a6-47ae-e044-00144f67d031&bp=true
26059	110-61-2	3	6	4	http://echa.europa.eu/scripts/redirections/rs_redirect.asp?uuid=AGGR-2e2f922b-bd4d-4802-a8fb-fa25b549aa50%2FDISS-d0198403-1149-32b6-e044-00144f67d249&bp=true
26067	144-83-2	6	4	4	http://echa.europa.eu/scripts/redirections/rs_redirect.asp?uuid=AGGR-87e41561-c5cb-453a-83c7-664ed3d0185a%2FDISS-e7627168-f80c-63fd-e044-00144f67d031&bp=true
26080	100-21-0	6	6	6	http://echa.europa.eu/scripts/redirections/rs_redirect.asp?uuid=AGGR-bde2e20f-40f5-475f-b07f-03f31531e063%2FDISS-9d926b88-bad7-2bca-e044-00144f67d249&bp=true
26081	79-94-7	6	6	6	http://echa.europa.eu/scripts/redirections/rs_redirect.asp?uuid=AGGR-14e5d2ec-c0a9-4c54-a387-a6352bbdf8bf%2FDISS-9d928727-4180-409d-e044-00144f67d249&bp=true
26084	632-79-1	6	6	6	http://echa.europa.eu/scripts/redirections/rs_redirect.asp?uuid=AGGR-7e6cf2d6-47ce-4a43-9e82-d635abefa1ed%2FDISS-9eb09e30-e738-2cd4-e044-00144f67d031&bp=true
26091	76-12-0	6	6	6	http://echa.europa.eu/scripts/redirections/rs_redirect.asp?uuid=AGGR-1d355f06-7a1e-4d09-aa51-70ffa437e672%2FDISS-d7f378d0-d983-4680-e044-00144f67d031&bp=true
26102	117-08-8	6	6	6	http://echa.europa.eu/scripts/redirections/rs_redirect.asp?uuid=AGGR-89fcae4c-33f0-45d1-bec4-aaee1f6f6332%2FDISS-a133ffb4-ce13-3045-e044-00144f67d031&bp=true
26115	91-21-4	2	4	3	http://echa.europa.eu/scripts/redirections/rs_redirect.asp?uuid=AGGR-9cb83712-3424-4ad1-86ba-d9912efb2753%2FDISS-e5a0779b-8adb-00b9-e044-00144f67d031&bp=true
26118	119-64-2	4	6	6	http://echa.europa.eu/scripts/redirections/rs_redirect.asp?uuid=AGGR-1e7d92ab-db9a-469e-b1da-9af1bb0edcd3%2FDISS-9d85208b-96e6-70ea-e044-00144f67d249&bp=true
26130	1941-30-6	6	6	6	http://echa.europa.eu/scripts/redirections/rs_redirect.asp?uuid=AGGR-4b039108-f81e-408b-aee5-36ad2dc49af6%2FDISS-dbbdb8bb-7341-1d79-e044-00144f67d031&bp=true
26139	102-08-9	6	6	2	http://echa.europa.eu/scripts/redirections/rs_redirect.asp?uuid=AGGR-e7dd5649-f03a-438e-b475-1085e8fe29d9%2FDISS-e5a0779b-8bac-00b9-e044-00144f67d031&bp=true
26141	68-11-1	3	1	3	http://echa.europa.eu/scripts/redirections/rs_redirect.asp?uuid=AGGR-ba4afa20-3391-4320-b6de-fb12801a3460%2FDISS-9d81f749-09a7-66d6-e044-00144f67d249&bp=true
26145	110-02-1	4	3	4	http://echa.europa.eu/scripts/redirections/rs_redirect.asp?uuid=AGGR-d09bfcbb-4183-4d71-9cbe-fa0f7e6e7b8c%2FDISS-e2b938f3-9e93-2589-e044-00144f67d031&bp=true
26156	584-84-9	6	1	6	http://echa.europa.eu/scripts/redirections/rs_redirect.asp?uuid=AGGR-453b3814-9929-4372-8c25-179738f26dff%2FDISS-9d996e13-c200-58f1-e044-00144f67d249&bp=true
26164	95-53-4	6	3	3	http://echa.europa.eu/scripts/redirections/rs_redirect.asp?uuid=AGGR-1c4b1a28-508f-4403-b667-d47620885329%2FDISS-9d9a5596-06e5-35dc-e044-00144f67d249&bp=true
26175	1025-15-6	6	6	4	http://echa.europa.eu/scripts/redirections/rs_redirect.asp?uuid=AGGR-2a492d78-9154-4cf8-b247-e712f36a04c3%2FDISS-d018e3bf-9028-3348-e044-00144f67d249&bp=true
26183	102-82-9	2	1	4	http://echa.europa.eu/scripts/redirections/rs_redirect.asp?uuid=AGGR-465528aa-bb4e-4669-884b-ce64d27c9af6%2FDISS-9d95c5f7-3e27-5f3a-e044-00144f67d249&bp=true
26190	4252-78-2	4	6	3	http://echa.europa.eu/scripts/redirections/rs_redirect.asp?uuid=AGGR-ab757f4e-eb57-41ff-b3b4-4a3f08f66143%2FDISS-07466439-208d-3142-e053-1cdf090ac6ca&bp=true
26193	87-61-6	6	6	4	http://echa.europa.eu/scripts/redirections/rs_redirect.asp?uuid=AGGR-9ebe90e5-3fa1-4d40-9591-decc9c4a5dc6%2FDISS-a1348b9d-bfec-0055-e044-00144f67d031&bp=true
26214	101-20-2	6	6	6	http://echa.europa.eu/scripts/redirections/rs_redirect.asp?uuid=AGGR-e1394fc3-de39-4bc6-89b4-fbd712b69ae8%2FDISS-d0191ee1-c4d0-5f14-e044-00144f67d249&bp=true
26223	111-21-7	6	6	6	http://echa.europa.eu/scripts/redirections/rs_redirect.asp?uuid=AGGR-3831be10-191b-42ce-ab63-397285147dd4%2FDISS-db9a5fda-9003-4f1c-e044-00144f67d031&bp=true
26224	112-49-2	6	6	6	http://echa.europa.eu/scripts/redirections/rs_redirect.asp?uuid=AGGR-599cba64-b230-4e5d-aa5c-25592ff2c463%2FDISS-9d822192-19f1-1114-e044-00144f67d249&bp=true
26228	78-40-0	6	6	4	http://echa.europa.eu/scripts/redirections/rs_redirect.asp?uuid=AGGR-6352372f-dbd4-4690-b533-638a629c8e85%2FDISS-9d82cfac-9299-1f27-e044-00144f67d249&bp=true
26235	552-30-7	6	6	6	http://echa.europa.eu/scripts/redirections/rs_redirect.asp?uuid=AGGR-d1452dab-1240-4d4f-87a8-65183bfa8ca2%2FDISS-9d8a0574-c000-6534-e044-00144f67d249&bp=true
26241	118-56-9	6	6	6	http://echa.europa.eu/scripts/redirections/rs_redirect.asp?uuid=AGGR-8e29b5be-d424-45bd-bc03-347077cff062%2FDISS-dffb4072-e2b5-47ae-e044-00144f67d031&bp=true
26251	603-35-0	6	6	4	http://echa.europa.eu/scripts/redirections/rs_redirect.asp?uuid=AGGR-f1130163-dc31-45c6-bef2-785fefdb6c49%2FDISS-9d9c14ee-d8df-5d56-e044-00144f67d249&bp=true
26252	101-02-0	6	6	4	http://echa.europa.eu/scripts/redirections/rs_redirect.asp?uuid=AGGR-4f8da589-0f56-4d4c-9846-f4526adc1993%2FDISS-9d871b1c-72ba-1780-e044-00144f67d249&bp=true
26259	13674-84-5	6	6	4	http://echa.europa.eu/scripts/redirections/rs_redirect.asp?uuid=AGGR-d047f1dd-fcb3-40c4-b8c0-f6248ac1d648%2FDISS-9e9f57ed-ec54-00c5-e044-00144f67d031&bp=true
26262	2451-62-9	6	3	3	http://echa.europa.eu/scripts/redirections/rs_redirect.asp?uuid=AGGR-362aad9c-6807-46ff-8272-a70d3f4dfd54%2FDISS-937ef1d3-20e9-3886-e044-00144f67d249&bp=true
26265	3319-31-1	6	6	6	http://echa.europa.eu/scripts/redirections/rs_redirect.asp?uuid=AGGR-ade46b82-71a9-4616-b5a3-ef175770a650%2FDISS-9ea6ef4e-cd0e-73f3-e044-00144f67d031&bp=true
26266	839-90-7	6	6	6	http://echa.europa.eu/scripts/redirections/rs_redirect.asp?uuid=AGGR-e27c3e48-07a4-4453-a853-b94caf787498%2FDISS-97d6e789-7d26-6b29-e044-00144f67d031&bp=true
26275	110-59-8	6	6	3	http://echa.europa.eu/scripts/redirections/rs_redirect.asp?uuid=AGGR-915933c7-e8a5-4326-82c0-1ff1cb4f6d0c%2FDISS-c4c00a5c-e415-5294-e044-00144f67d031&bp=true
26279	482-89-3	6	6	6	http://echa.europa.eu/scripts/redirections/rs_redirect.asp?uuid=AGGR-775193a1-5ba1-40fb-93b3-410a8faaa8c7%2FDISS-9d9245f9-83bb-0a5d-e044-00144f67d249&bp=true
26298	108-38-3	4	4	6	http://echa.europa.eu/scripts/redirections/rs_redirect.asp?uuid=AGGR-c7a5f051-7c07-4fb0-9155-bbab410bfcbb%2FDISS-9c7b6efe-fe98-2850-e044-00144f67d249&bp=true
26304	87-59-2	3	3	3	http://echa.europa.eu/scripts/redirections/rs_redirect.asp?uuid=AGGR-1ef0c307-12ff-4090-a29c-7a00fdb4cd31%2FDISS-b2c94cd2-7e46-3b85-e044-00144f67d031&bp=true
26305	95-68-1	3	2	3	http://echa.europa.eu/scripts/redirections/rs_redirect.asp?uuid=AGGR-b428dcf7-510f-46b3-bf2b-16de742f7c53%2FDISS-9d86c937-6ea4-4d7f-e044-00144f67d249&bp=true
26306	95-78-3	3	3	3	http://echa.europa.eu/scripts/redirections/rs_redirect.asp?uuid=AGGR-45db0194-1fe9-4041-9ebc-bd20559c159f%2FDISS-d019702c-9aea-2581-e044-00144f67d249&bp=true
26307	87-62-7	4	4	4	http://echa.europa.eu/scripts/redirections/rs_redirect.asp?uuid=AGGR-ddae05ba-4d0c-47d8-afac-ad4e4da24213%2FDISS-f4799855-8d73-2c77-e044-00144f67d249&bp=true
26308	95-64-7	3	3	3	http://echa.europa.eu/scripts/redirections/rs_redirect.asp?uuid=AGGR-dd4d59ed-20b4-47c5-8317-037cb4faa8d6%2FDISS-c4bfef2b-e6d4-4505-e044-00144f67d031&bp=true
26309	108-69-0	3	3	3	http://echa.europa.eu/scripts/redirections/rs_redirect.asp?uuid=AGGR-f28a2111-0263-4394-9ccb-8bf5eb1d06dc%2FDISS-c4c50ffa-cb65-583d-e044-00144f67d031&bp=true
26314	13463-41-7	6	3	3	http://echa.europa.eu/scripts/redirections/rs_redirect.asp?uuid=AGGR-4769709d-6e8c-4811-9fac-034f616d758d%2FDISS-9ebfa186-e946-7268-e044-00144f67d031&bp=true
26339	59-02-9	6	6	6	http://echa.europa.eu/scripts/redirections/rs_redirect.asp?uuid=AGGR-b4d56226-0a66-4347-be89-77a1269e2b29%2FDISS-1c657167-7718-4d72-e053-1cdf090a03f5&bp=true
26342	60-12-8	6	6	4	http://echa.europa.eu/scripts/redirections/rs_redirect.asp?uuid=AGGR-c5ae3c73-b00b-471d-a35e-01dd3a4595ab%2FDISS-db99b69c-69d9-0244-e044-00144f67d031&bp=true
26368	69-72-7	4	6	4	http://echa.europa.eu/scripts/redirections/rs_redirect.asp?uuid=AGGR-37918e70-c2a8-4f5a-8cc4-32057e35206a%2FDISS-9d978748-75d0-18b8-e044-00144f67d249&bp=true
26373	71-48-7	6	6	6	http://echa.europa.eu/scripts/redirections/rs_redirect.asp?uuid=AGGR-b16ed240-8eae-4658-adf3-c7123ee911cb%2FDISS-9c80a126-81c3-3a7e-e044-00144f67d249&bp=true
26418	75-66-1	6	6	6	http://echa.europa.eu/scripts/redirections/rs_redirect.asp?uuid=AGGR-9258a3c5-e888-4630-9376-7bf6c67b080b%2FDISS-9d897fb1-7f77-03cd-e044-00144f67d249&bp=true
26422	75-75-2	4	6	4	http://echa.europa.eu/scripts/redirections/rs_redirect.asp?uuid=AGGR-4a3581a2-1265-4238-a1cb-cbd8d216cec7%2FDISS-9d873fdd-89cd-325b-e044-00144f67d249&bp=true
26423	75-76-3	6	6	4	http://echa.europa.eu/scripts/redirections/rs_redirect.asp?uuid=AGGR-c517465f-6b51-4d44-8358-a339d7997d78%2FDISS-9d8139b5-0307-5017-e044-00144f67d249&bp=true
26432	75-98-9	4	3	4	http://echa.europa.eu/scripts/redirections/rs_redirect.asp?uuid=AGGR-38c693ea-617b-4266-b741-a14e879ddbd5%2FDISS-a1338111-8285-672a-e044-00144f67d031&bp=true
26441	77-76-9	6	6	6	http://echa.europa.eu/scripts/redirections/rs_redirect.asp?uuid=AGGR-b52b43e5-13c4-429d-9717-f14b07d18960%2FDISS-e7627168-f6f5-63fd-e044-00144f67d031&bp=true
26446	77-90-7	6	6	6	http://echa.europa.eu/scripts/redirections/rs_redirect.asp?uuid=AGGR-838ee9e2-8dc4-404c-b819-bc57e6296f92%2FDISS-e9ca63eb-bcae-0dad-e044-00144f67d031&bp=true
26448	77-99-6	6	6	6	http://echa.europa.eu/scripts/redirections/rs_redirect.asp?uuid=AGGR-de3eb7b2-c704-49b6-aa73-9696eff94596%2FDISS-97d9f45a-4ff2-1b86-e044-00144f67d031&bp=true
26450	78-10-4	6	4	6	http://echa.europa.eu/scripts/redirections/rs_redirect.asp?uuid=AGGR-001623c6-0492-4a4e-b350-96a02501b5eb%2FDISS-9d93f338-4d1e-1b16-e044-00144f67d249&bp=true
26457	78-67-1	6	4	4	http://echa.europa.eu/scripts/redirections/rs_redirect.asp?uuid=AGGR-0c6ff881-11a0-4e93-9960-b7c47f849a09%2FDISS-97d6c443-7a7e-63fa-e044-00144f67d031&bp=true
26472	79-04-9	2	3	3	http://echa.europa.eu/scripts/redirections/rs_redirect.asp?uuid=AGGR-d0520448-4075-410e-856b-22f5115fa077%2FDISS-9d971872-4098-2acb-e044-00144f67d249&bp=true
26488	79-92-5	6	6	6	http://echa.europa.eu/scripts/redirections/rs_redirect.asp?uuid=AGGR-0651ae38-dab3-4f35-ae07-a705ef27ca16%2FDISS-9d953a2a-5979-54ee-e044-00144f67d249&bp=true
26494	80-10-4	6	6	6	http://echa.europa.eu/scripts/redirections/rs_redirect.asp?uuid=AGGR-2c837235-b26f-4e3c-adac-87ad5a93ef93%2FDISS-dffb4072-e300-47ae-e044-00144f67d031&bp=true
26496	80-26-2	6	6	6	http://echa.europa.eu/scripts/redirections/rs_redirect.asp?uuid=AGGR-d1ceae94-f7e1-4639-ac42-5f4db23f966f%2FDISS-e18edfe9-02a4-58ce-e044-00144f67d031&bp=true
26499	80-51-3	6	4	4	http://echa.europa.eu/scripts/redirections/rs_redirect.asp?uuid=AGGR-d9590f6c-d237-4f00-a0aa-786a13fd2032%2FDISS-e1a0ab01-db7b-2fde-e044-00144f67d031&bp=true
26500	80-54-6	6	6	4	http://echa.europa.eu/scripts/redirections/rs_redirect.asp?uuid=AGGR-ccd19ced-e7fb-4b8d-a385-9fc2b89a6619%2FDISS-9d8c081b-f7a8-0b62-e044-00144f67d249&bp=true
26501	80-56-8	6	6	6	http://echa.europa.eu/scripts/redirections/rs_redirect.asp?uuid=AGGR-de0b725d-a3cf-4890-bda8-2a75c139f4cc%2FDISS-9d952924-c8ed-4614-e044-00144f67d249&bp=true
26505	81-84-5	6	6	6	http://echa.europa.eu/scripts/redirections/rs_redirect.asp?uuid=AGGR-af288a67-e0c2-4570-a1dc-a21ef7aec0c1%2FDISS-9d9bc907-d460-1af2-e044-00144f67d249&bp=true
26514	85-41-6	6	6	6	http://echa.europa.eu/scripts/redirections/rs_redirect.asp?uuid=AGGR-da05339c-f56b-4efc-b900-23d8d427f4d4%2FDISS-9d84de79-e813-433e-e044-00144f67d249&bp=true
26515	85-42-7	6	6	6	http://echa.europa.eu/scripts/redirections/rs_redirect.asp?uuid=AGGR-a4acf554-0756-40a8-8c63-93c7775fa145%2FDISS-9d9b17fd-6ed4-6c06-e044-00144f67d249&bp=true
26516	85-43-8	6	6	6	http://echa.europa.eu/scripts/redirections/rs_redirect.asp?uuid=AGGR-0cc8993f-50e9-4635-bff8-4fe91e54afd7%2FDISS-9d848039-4691-6fa3-e044-00144f67d249&bp=true
26520	87-02-5	6	6	6	http://echa.europa.eu/scripts/redirections/rs_redirect.asp?uuid=AGGR-cbf7aaa5-919c-4f4a-8934-570af7fb6d8c%2FDISS-d977aaa4-2106-1304-e044-00144f67d031&bp=true
26525	88-18-6	3	4	4	http://echa.europa.eu/scripts/redirections/rs_redirect.asp?uuid=AGGR-d69910b4-b28d-424a-891c-c6b94fdf0365%2FDISS-dffb4072-e328-47ae-e044-00144f67d031&bp=true
26526	88-44-8	6	6	6	http://echa.europa.eu/scripts/redirections/rs_redirect.asp?uuid=AGGR-8e9cd628-f20f-4d9e-bae8-d203ce0b46a4%2FDISS-9d8c813a-c646-6499-e044-00144f67d249&bp=true
26527	88-51-7	6	6	6	http://echa.europa.eu/scripts/redirections/rs_redirect.asp?uuid=AGGR-48afe8d2-2757-4565-924e-f5d806a7aa5f%2FDISS-d6b1d5ae-a16d-6da6-e044-00144f67d031&bp=true
26529	88-60-8	6	6	4	http://echa.europa.eu/scripts/redirections/rs_redirect.asp?uuid=AGGR-36ba2eda-a201-42ee-aa93-0e8f5f729aa7%2FDISS-a1338560-7462-6875-e044-00144f67d031&bp=true
26537	89-65-6	6	6	6	http://echa.europa.eu/scripts/redirections/rs_redirect.asp?uuid=AGGR-074c6217-413a-46c7-9396-bdad095d7570%2FDISS-dced2da2-b115-6965-e044-00144f67d031&bp=true
26547	90-51-7	6	6	6	http://echa.europa.eu/scripts/redirections/rs_redirect.asp?uuid=AGGR-3c7e20a3-5011-4b18-a30a-86c1d49f85d5%2FDISS-db9bdadf-8adb-136d-e044-00144f67d031&bp=true
26548	90-72-2	6	6	4	http://echa.europa.eu/scripts/redirections/rs_redirect.asp?uuid=AGGR-e557ab05-59b2-4035-9f40-16c95103ba18%2FDISS-9d8c76f1-238e-5bf2-e044-00144f67d249&bp=true
26549	90-80-2	6	6	6	http://echa.europa.eu/scripts/redirections/rs_redirect.asp?uuid=AGGR-a3c1ab30-f541-4b39-8439-3ab1cb81ef89%2FDISS-9d8beec1-8e3a-6d12-e044-00144f67d249&bp=true
26558	92-15-9	4	4	4	http://echa.europa.eu/scripts/redirections/rs_redirect.asp?uuid=AGGR-13a09d43-2231-4036-9f7f-3bd427fb957e%2FDISS-9d8332ff-3336-6702-e044-00144f67d249&bp=true
26560	92-70-6	6	6	4	http://echa.europa.eu/scripts/redirections/rs_redirect.asp?uuid=AGGR-ed1130b4-9733-490e-9a3c-f45ebdb2913c%2FDISS-031c1bda-8f22-7019-e053-1cdf090ae814&bp=true
26562	93-68-5	4	4	4	http://echa.europa.eu/scripts/redirections/rs_redirect.asp?uuid=AGGR-240408b6-110f-44d3-ae24-4519f4de6fc2%2FDISS-a133481f-2676-4c13-e044-00144f67d031&bp=true
26564	94-28-0	6	6	6	http://echa.europa.eu/scripts/redirections/rs_redirect.asp?uuid=AGGR-04ba1afe-0e03-42fb-a977-48760f261852%2FDISS-97d6a303-12ed-5e36-e044-00144f67d031&bp=true
26566	94-60-0	6	6	6	http://echa.europa.eu/scripts/redirections/rs_redirect.asp?uuid=AGGR-51ef11aa-ac9b-432c-a59b-ccf75670d314%2FDISS-d7f37488-f4c1-42a6-e044-00144f67d031&bp=true
26572	95-31-8	6	6	6	http://echa.europa.eu/scripts/redirections/rs_redirect.asp?uuid=AGGR-04529be0-6136-4e55-bee4-81ce96e7c996%2FDISS-9d86e717-2124-63a2-e044-00144f67d249&bp=true
26600	96-49-1	6	6	4	http://echa.europa.eu/scripts/redirections/rs_redirect.asp?uuid=AGGR-ea8b4a2b-1c19-43b6-9da3-d08d4a57db12%2FDISS-9d8234d5-1dad-2186-e044-00144f67d249&bp=true
26602	96-76-4	6	6	4	http://echa.europa.eu/scripts/redirections/rs_redirect.asp?uuid=AGGR-63ed3543-faf7-4f91-8fd0-4660af50a0d6%2FDISS-97da861d-e64d-37e3-e044-00144f67d031&bp=true
26606	97-39-2	6	6	3	http://echa.europa.eu/scripts/redirections/rs_redirect.asp?uuid=AGGR-3d569f2d-a488-40bb-b27e-7e18463b1525%2FDISS-e5a0779b-8ba0-00b9-e044-00144f67d031&bp=true
26608	97-65-4	6	6	6	http://echa.europa.eu/scripts/redirections/rs_redirect.asp?uuid=AGGR-2ed159f8-93e6-48b4-adb5-2ea2711ee579%2FDISS-b2c99c6d-225a-4c81-e044-00144f67d031&bp=true
26609	97-72-3	3	3	3	http://echa.europa.eu/scripts/redirections/rs_redirect.asp?uuid=AGGR-bbe37e36-f3dc-499c-903e-ef67cf7eeaa0%2FDISS-b8dcddcb-ee69-5f88-e044-00144f67d031&bp=true
26615	97-90-5	6	6	6	http://echa.europa.eu/scripts/redirections/rs_redirect.asp?uuid=AGGR-20cc9527-2da3-47f3-acc1-fe1abb98a676%2FDISS-dcec0d90-33b0-5a4a-e044-00144f67d031&bp=true
26619	98-09-9	4	4	4	http://echa.europa.eu/scripts/redirections/rs_redirect.asp?uuid=AGGR-7c747b50-5cd1-46d2-8b56-06e4830da28e%2FDISS-9d8ca91a-d8a5-0cd4-e044-00144f67d249&bp=true
26623	98-52-2	6	6	6	http://echa.europa.eu/scripts/redirections/rs_redirect.asp?uuid=AGGR-bf2d1ab6-ca41-42c8-be4d-301c43208b1b%2FDISS-dffb4072-e2ca-47ae-e044-00144f67d031&bp=true
26625	98-55-5	6	6	6	http://echa.europa.eu/scripts/redirections/rs_redirect.asp?uuid=AGGR-c8fb5551-2e1a-4a10-959a-33b8cae5cd3f%2FDISS-e18edfe9-02de-58ce-e044-00144f67d031&bp=true
26631	98-88-4	3	3	4	http://echa.europa.eu/scripts/redirections/rs_redirect.asp?uuid=AGGR-9b259e1b-25eb-46af-b1b4-684c98e29025%2FDISS-b2c96b6a-2499-4187-e044-00144f67d031&bp=true
26633	98-94-2	3	2	3	http://echa.europa.eu/scripts/redirections/rs_redirect.asp?uuid=AGGR-14c38f1e-aeed-434f-b2e6-5da26420f948%2FDISS-9d959e31-7fdd-3aa1-e044-00144f67d249&bp=true
26640	99-62-7	6	6	6	http://echa.europa.eu/scripts/redirections/rs_redirect.asp?uuid=AGGR-5a0619e0-3a53-41ad-83ba-86da3a1e4a82%2FDISS-d38d20c7-9fed-7245-e044-00144f67d249&bp=true
26641	99-63-8	6	6	6	http://echa.europa.eu/scripts/redirections/rs_redirect.asp?uuid=AGGR-eb26fac9-7f74-49c5-b275-7ab7add88709%2FDISS-abd15109-5c96-3e49-e044-00144f67d249&bp=true
26645	99-87-6	6	6	6	http://echa.europa.eu/scripts/redirections/rs_redirect.asp?uuid=AGGR-b9e03e4c-dc82-4f4c-99cd-2c0981c86ef2%2FDISS-d7f35eaa-981f-389d-e044-00144f67d031&bp=true
26647	99-96-7	6	6	6	http://echa.europa.eu/scripts/redirections/rs_redirect.asp?uuid=AGGR-bcd5a049-1b1d-4acb-b93a-3a9f810d7d09%2FDISS-9d831617-9947-50c1-e044-00144f67d249&bp=true
26652	100-18-5	6	6	6	http://echa.europa.eu/scripts/redirections/rs_redirect.asp?uuid=AGGR-a091ea95-4486-425f-8dab-4fc543cad69d%2FDISS-d7f37764-87a9-45bc-e044-00144f67d031&bp=true
26653	100-20-9	4	3	6	http://echa.europa.eu/scripts/redirections/rs_redirect.asp?uuid=AGGR-0733b747-5dda-48ed-adc4-b0add66431ef%2FDISS-abd160f5-60f1-47c1-e044-00144f67d249&bp=true
26661	100-50-5	4	6	6	http://echa.europa.eu/scripts/redirections/rs_redirect.asp?uuid=AGGR-98361159-8c57-4c12-ac68-e401838d2280%2FDISS-d7f37707-03ca-458b-e044-00144f67d031&bp=true
26665	100-54-9	6	6	4	http://echa.europa.eu/scripts/redirections/rs_redirect.asp?uuid=AGGR-fc7f9ad4-8d09-4c7b-9a5d-cb3b37815b59%2FDISS-9d8424ff-5f53-2e7b-e044-00144f67d249&bp=true
26667	100-69-6	3	3	3	http://echa.europa.eu/scripts/redirections/rs_redirect.asp?uuid=AGGR-0272d7a8-bbec-40d5-ae3b-f079e0ca45c4%2FDISS-9d81d6fc-31a2-4e8e-e044-00144f67d249&bp=true
26689	102-60-3	6	6	6	http://echa.europa.eu/scripts/redirections/rs_redirect.asp?uuid=AGGR-ddd1bc92-586d-4dca-8cf8-1377c0694ab5%2FDISS-9d96c122-2223-5748-e044-00144f67d249&bp=true
26691	102-76-1	6	6	6	http://echa.europa.eu/scripts/redirections/rs_redirect.asp?uuid=AGGR-c8b4825f-b60d-45f8-9634-aea87364e367%2FDISS-9d9daa3d-ddf4-5a81-e044-00144f67d249&bp=true
26694	103-09-3	6	6	6	http://echa.europa.eu/scripts/redirections/rs_redirect.asp?uuid=AGGR-cd8a526e-02c4-4720-9b74-cd510046e166%2FDISS-9d9da985-9eac-5a15-e044-00144f67d249&bp=true
26697	103-24-2	6	6	6	http://echa.europa.eu/scripts/redirections/rs_redirect.asp?uuid=AGGR-c90c8afb-401f-4feb-97e3-9b7592a949ac%2FDISS-dcee366b-031f-6eff-e044-00144f67d031&bp=true
26698	103-34-4	6	6	6	http://echa.europa.eu/scripts/redirections/rs_redirect.asp?uuid=AGGR-25810b46-fc6e-4372-9c45-c57445c35605%2FDISS-9eaf42b9-5122-5dda-e044-00144f67d031&bp=true
26701	104-15-4	6	6	6	http://echa.europa.eu/scripts/redirections/rs_redirect.asp?uuid=AGGR-0c5a8bb6-0422-4203-9c3c-0bb2903ee906%2FDISS-9d868276-164d-1839-e044-00144f67d249&bp=true
26702	104-38-1	6	6	6	http://echa.europa.eu/scripts/redirections/rs_redirect.asp?uuid=AGGR-49bb080c-4aa7-4b8a-99e0-f113477c494b%2FDISS-18009a8a-ee4c-2beb-e053-1cdf090ac712&bp=true
26706	104-66-5	6	6	6	http://echa.europa.eu/scripts/redirections/rs_redirect.asp?uuid=AGGR-24461ac1-2470-470c-ba6f-80d55b500412%2FDISS-e2bc7221-8921-3f99-e044-00144f67d031&bp=true
26710	104-93-8	6	6	4	http://echa.europa.eu/scripts/redirections/rs_redirect.asp?uuid=AGGR-c80f9985-6113-46ab-8175-5e9088a314da%2FDISS-e7627168-f74d-63fd-e044-00144f67d031&bp=true
26711	105-05-5	6	6	6	http://echa.europa.eu/scripts/redirections/rs_redirect.asp?uuid=AGGR-620089aa-59f5-40d9-9fbc-aa18198f41a3%2FDISS-dced8191-b053-1b4b-e044-00144f67d031&bp=true
26712	105-08-8	6	6	6	http://echa.europa.eu/scripts/redirections/rs_redirect.asp?uuid=AGGR-f55fb8d4-339c-491e-b647-699f943f948c%2FDISS-937e9b7b-a9c8-1736-e044-00144f67d249&bp=true
26713	105-16-8	6	4	4	http://echa.europa.eu/scripts/redirections/rs_redirect.asp?uuid=AGGR-89a51c36-b2e6-4214-9167-e279c394bbc1%2FDISS-1f67e42d-dae2-09ac-e053-1cdf090a7433&bp=true
26715	105-39-5	2	3	3	http://echa.europa.eu/scripts/redirections/rs_redirect.asp?uuid=AGGR-8b3bd8ba-9a26-4646-859d-b685fc36010a%2FDISS-9d953f02-f0dd-5b38-e044-00144f67d249&bp=true
26716	105-45-3	6	6	6	http://echa.europa.eu/scripts/redirections/rs_redirect.asp?uuid=AGGR-455eac4e-26ad-4ef4-934d-1622e334b716%2FDISS-9d850bec-20f7-628b-e044-00144f67d249&bp=true
26718	105-56-6	4	4	4	http://echa.europa.eu/scripts/redirections/rs_redirect.asp?uuid=AGGR-cf962f98-87d4-4eed-9d55-bfc95724f52c%2FDISS-e7627168-f825-63fd-e044-00144f67d031&bp=true
26724	105-76-0	6	6	6	http://echa.europa.eu/scripts/redirections/rs_redirect.asp?uuid=AGGR-3000631b-2e7d-4431-9642-1eeb437ce70b%2FDISS-98759a0d-2e75-5187-e044-00144f67d031&bp=true
26725	106-14-9	6	6	6	http://echa.europa.eu/scripts/redirections/rs_redirect.asp?uuid=AGGR-a844c118-95d7-4c0a-b723-139e2003fb82%2FDISS-9d83b168-2488-4f44-e044-00144f67d249&bp=true
26726	106-22-9	6	6	6	http://echa.europa.eu/scripts/redirections/rs_redirect.asp?uuid=AGGR-0fefa9d8-3cc2-48c0-bca8-ccafa812d9f0%2FDISS-975e9b81-5295-0af1-e044-00144f67d031&bp=true
26727	106-24-1	6	6	6	http://echa.europa.eu/scripts/redirections/rs_redirect.asp?uuid=AGGR-e729fa33-be6f-467a-b44a-92d2ad056bc5%2FDISS-9d8828c3-16e0-6804-e044-00144f67d249&bp=true
26728	106-25-2	6	6	6	http://echa.europa.eu/scripts/redirections/rs_redirect.asp?uuid=AGGR-36f0bbb0-d7a4-4dcd-ba44-23f78132735b%2FDISS-e18edfe9-0298-58ce-e044-00144f67d031&bp=true
26729	106-31-0	6	6	4	http://echa.europa.eu/scripts/redirections/rs_redirect.asp?uuid=AGGR-fc2ebdc5-1597-4d4d-bb86-3d1f3398880b%2FDISS-9d8c15cf-6f9f-1661-e044-00144f67d249&bp=true
26740	106-79-6	6	6	6	http://echa.europa.eu/scripts/redirections/rs_redirect.asp?uuid=AGGR-1d03e3c8-4dfe-46df-a769-14f67718232b%2FDISS-e7627168-f833-63fd-e044-00144f67d031&bp=true
26769	107-46-0	6	6	6	http://echa.europa.eu/scripts/redirections/rs_redirect.asp?uuid=AGGR-883b9d82-ca8c-4d57-8994-c3c5bc4db758%2FDISS-9d984ed0-a111-4e74-e044-00144f67d249&bp=true
26773	107-88-0	6	6	6	http://echa.europa.eu/scripts/redirections/rs_redirect.asp?uuid=AGGR-5c00459c-bdb3-46cf-8d9f-164c0c3aafae%2FDISS-828dea59-e864-1515-e044-00144fd73934&bp=true
26775	107-96-0	6	4	3	http://echa.europa.eu/scripts/redirections/rs_redirect.asp?uuid=AGGR-f805a6e5-cb69-46dd-9400-9531fec22c91%2FDISS-97d8e287-1c3b-58ba-e044-00144f67d031&bp=true
26781	108-11-2	6	6	6	http://echa.europa.eu/scripts/redirections/rs_redirect.asp?uuid=AGGR-3a44bd61-45b2-40ef-846a-c7a375bd1ded%2FDISS-9d9d22ae-a191-5ad5-e044-00144f67d249&bp=true
26789	108-32-7	6	6	6	http://echa.europa.eu/scripts/redirections/rs_redirect.asp?uuid=AGGR-99515b8a-b2b1-4888-86ad-dc74edec2657%2FDISS-9d9149e1-e6c5-1764-e044-00144f67d249&bp=true
26792	108-44-1	3	3	3	http://echa.europa.eu/scripts/redirections/rs_redirect.asp?uuid=AGGR-3c972b10-f6c6-42bc-9fc8-9cd9a9be8d24%2FDISS-a134d2a9-b7c9-22ad-e044-00144f67d031&bp=true
26796	108-65-6	6	6	6	http://echa.europa.eu/scripts/redirections/rs_redirect.asp?uuid=AGGR-79012738-85ad-434b-848e-7317ce858677%2FDISS-9c7ebd8f-da8a-4239-e044-00144f67d249&bp=true
26797	108-67-8	6	6	6	http://echa.europa.eu/scripts/redirections/rs_redirect.asp?uuid=AGGR-916fde60-5cab-4a16-9dd4-d4cd9fabdf60%2FDISS-9c7d981e-7a3d-5b36-e044-00144f67d249&bp=true
26799	108-77-0	6	2	4	http://echa.europa.eu/scripts/redirections/rs_redirect.asp?uuid=AGGR-f108b09b-fb6e-4ce5-9cda-6baf9598ecfe%2FDISS-9c825ce3-406c-2114-e044-00144f67d249&bp=true
26811	108-98-5	2	1	2	http://echa.europa.eu/scripts/redirections/rs_redirect.asp?uuid=AGGR-bbe230f7-d23d-45d4-8efd-5658156869e5%2FDISS-9c793cce-bf35-6145-e044-00144f67d249&bp=true
26830	110-03-2	6	6	6	http://echa.europa.eu/scripts/redirections/rs_redirect.asp?uuid=AGGR-85ab9fd8-98c0-44b9-bdea-add48f02ab73%2FDISS-d38d398c-5182-10aa-e044-00144f67d249&bp=true
26837	110-19-0	6	6	6	http://echa.europa.eu/scripts/redirections/rs_redirect.asp?uuid=AGGR-c71bc33c-24f0-4dce-9fc9-b393da0bffad%2FDISS-9d8c29e4-9219-2519-e044-00144f67d249&bp=true
26838	110-27-0	6	6	6	http://echa.europa.eu/scripts/redirections/rs_redirect.asp?uuid=AGGR-814c0744-542e-4007-861c-4d3bd46da1c1%2FDISS-9d91d70a-ae71-207d-e044-00144f67d249&bp=true
26841	110-33-8	6	6	6	http://echa.europa.eu/scripts/redirections/rs_redirect.asp?uuid=AGGR-b62e1061-00f5-46b8-b3aa-89f315c05763%2FDISS-dceee943-2496-4ce8-e044-00144f67d031&bp=true
26842	110-42-9	6	6	6	http://echa.europa.eu/scripts/redirections/rs_redirect.asp?uuid=AGGR-7ad45f64-4272-4a6b-8d51-5d8162bf146b%2FDISS-9c7d671b-5161-36cf-e044-00144f67d249&bp=true
26864	111-11-5	6	6	6	http://echa.europa.eu/scripts/redirections/rs_redirect.asp?uuid=AGGR-751d6ba8-4df5-42fe-ac2c-7686bca6afa1%2FDISS-9d93b1d1-1a7c-5a00-e044-00144f67d249&bp=true
26867	111-20-6	6	6	6	http://echa.europa.eu/scripts/redirections/rs_redirect.asp?uuid=AGGR-3d280a1f-2197-478d-b904-bf10b875dfe4%2FDISS-9d833a41-2924-6e39-e044-00144f67d249&bp=true
26872	111-36-4	3	1	4	http://echa.europa.eu/scripts/redirections/rs_redirect.asp?uuid=AGGR-9a070f3c-9030-4e90-a0c7-cb172d4e5e8d%2FDISS-9d8bc43d-e718-4e7f-e044-00144f67d249&bp=true
26878	111-48-8	6	6	6	http://echa.europa.eu/scripts/redirections/rs_redirect.asp?uuid=AGGR-4180feca-5bf8-422e-a7ae-420bb52473e7%2FDISS-9d8439ce-b3c2-3fcb-e044-00144f67d249&bp=true
26879	111-49-9	4	3	2	http://echa.europa.eu/scripts/redirections/rs_redirect.asp?uuid=AGGR-01deede9-7f32-43ce-8388-80c0d4ba8250%2FDISS-d6b1f52b-5069-0782-e044-00144f67d031&bp=true
26880	111-55-7	6	6	6	http://echa.europa.eu/scripts/redirections/rs_redirect.asp?uuid=AGGR-8221a6dc-fe61-4d6d-bd7e-29f4179855a5%2FDISS-dcee18ff-b2bf-6077-e044-00144f67d031&bp=true
26881	111-60-4	6	6	6	http://echa.europa.eu/scripts/redirections/rs_redirect.asp?uuid=AGGR-293deb86-931f-4d36-8540-3acedbc835f7%2FDISS-dffb4072-e342-47ae-e044-00144f67d031&bp=true
26882	111-65-9	4	6	4	http://echa.europa.eu/scripts/redirections/rs_redirect.asp?uuid=AGGR-dcf40441-567e-4197-960a-052f1b6e9393%2FDISS-9d8a9353-359e-58d5-e044-00144f67d249&bp=true
26888	111-78-4	6	4	4	http://echa.europa.eu/scripts/redirections/rs_redirect.asp?uuid=AGGR-f2ce28ef-5b60-419f-abc9-0af83c5243a6%2FDISS-a1336edf-3c89-5e36-e044-00144f67d031&bp=true
26889	111-82-0	6	6	6	http://echa.europa.eu/scripts/redirections/rs_redirect.asp?uuid=AGGR-26528fc9-105e-44fa-beb2-b21e6c039591%2FDISS-a001b3cf-5708-7010-e044-00144f67d031&bp=true
26894	111-88-6	6	6	6	http://echa.europa.eu/scripts/redirections/rs_redirect.asp?uuid=AGGR-87751c6b-9b3f-4cff-a44b-3c26cd4f6932%2FDISS-9c7f0583-40aa-74e2-e044-00144f67d249&bp=true
26901	112-02-7	3	6	4	http://echa.europa.eu/scripts/redirections/rs_redirect.asp?uuid=AGGR-ef89b730-dab4-4426-967e-3f302e5ece36%2FDISS-dcee1984-7ed2-608b-e044-00144f67d031&bp=true
26902	112-03-8	3	6	4	http://echa.europa.eu/scripts/redirections/rs_redirect.asp?uuid=AGGR-2e4c70da-f34d-430e-adff-e950af71c0e1%2FDISS-dcee0e17-a24d-5cff-e044-00144f67d031&bp=true
26904	112-07-2	4	4	4	http://echa.europa.eu/scripts/redirections/rs_redirect.asp?uuid=AGGR-6a3c008b-3ba4-4bc9-8e57-585f48c419ab%2FDISS-9d9c0d68-65c9-5550-e044-00144f67d249&bp=true
26905	112-15-2	6	6	6	http://echa.europa.eu/scripts/redirections/rs_redirect.asp?uuid=AGGR-038be72e-0134-4aad-a30e-73f15ef020a5%2FDISS-dcee1809-fadd-6014-e044-00144f67d031&bp=true
26906	112-18-5	6	6	4	http://echa.europa.eu/scripts/redirections/rs_redirect.asp?uuid=AGGR-d6aa465b-9fcb-4629-8d60-fd07df5c6763%2FDISS-9d9c85d9-3eb9-4bbe-e044-00144f67d249&bp=true
26908	112-25-4	3	6	4	http://echa.europa.eu/scripts/redirections/rs_redirect.asp?uuid=AGGR-f05b29aa-ddc6-485e-a624-3dfb6809b13f%2FDISS-9d9a1636-e87d-0021-e044-00144f67d249&bp=true
26912	112-35-6	6	6	6	http://echa.europa.eu/scripts/redirections/rs_redirect.asp?uuid=AGGR-c6db2f72-8193-4687-b082-0e8dc78a647a%2FDISS-9d9a6dd4-5d37-49fb-e044-00144f67d249&bp=true
26913	112-40-3	6	6	6	http://echa.europa.eu/scripts/redirections/rs_redirect.asp?uuid=AGGR-453fd5e9-870b-4f1f-95b3-badaa3ba9571%2FDISS-97d8403d-8a71-3820-e044-00144f67d031&bp=true
26914	112-41-4	6	6	6	http://echa.europa.eu/scripts/redirections/rs_redirect.asp?uuid=AGGR-e97bb730-46df-4ddd-b0bf-0bd894a9c11f%2FDISS-9c7b59a0-8894-1926-e044-00144f67d249&bp=true
26915	112-42-5	6	6	6	http://echa.europa.eu/scripts/redirections/rs_redirect.asp?uuid=AGGR-33fc4005-74df-4b71-b489-196f83860d7c%2FDISS-9d9c4ede-109c-1cac-e044-00144f67d249&bp=true
26918	112-53-8	6	6	6	http://echa.europa.eu/scripts/redirections/rs_redirect.asp?uuid=AGGR-02c3a8f3-9ff6-487d-b114-29433f5ec6ad%2FDISS-9d9eb6ee-edbf-5a2e-e044-00144f67d249&bp=true
26921	112-59-4	4	6	6	http://echa.europa.eu/scripts/redirections/rs_redirect.asp?uuid=AGGR-5bf18348-1970-462a-9ddd-4703d3e8d1fd%2FDISS-d38d5199-cd08-2352-e044-00144f67d249&bp=true
26922	112-60-7	6	6	6	http://echa.europa.eu/scripts/redirections/rs_redirect.asp?uuid=AGGR-2c8961e2-4a31-43a0-a181-7aa7b5028d08%2FDISS-dffb4072-e327-47ae-e044-00144f67d031&bp=true
26924	112-69-6	6	6	4	http://echa.europa.eu/scripts/redirections/rs_redirect.asp?uuid=AGGR-a1cb4e27-0f8f-45cb-889e-68619369a446%2FDISS-db9b1409-aca2-2c7a-e044-00144f67d031&bp=true
26926	112-72-1	6	6	6	http://echa.europa.eu/scripts/redirections/rs_redirect.asp?uuid=AGGR-d985fa65-ef3d-4c49-b7b5-9500636c3d99%2FDISS-9d9ede0c-b6a5-05a3-e044-00144f67d249&bp=true
26927	112-75-4	6	6	4	http://echa.europa.eu/scripts/redirections/rs_redirect.asp?uuid=AGGR-e5336ba6-1250-427b-980e-fe42773746c8%2FDISS-9ff48771-694e-4cfc-e044-00144f67d031&bp=true
26932	112-88-9	6	6	6	http://echa.europa.eu/scripts/redirections/rs_redirect.asp?uuid=AGGR-eb028aaf-ca8a-4a8a-bb4d-3fbcc88607ca%2FDISS-9c80f5d0-2821-049c-e044-00144f67d249&bp=true
26935	112-92-5	6	6	6	http://echa.europa.eu/scripts/redirections/rs_redirect.asp?uuid=AGGR-07e555ec-a179-4bc7-aa0c-bf3307a43fc1%2FDISS-e7627168-f821-63fd-e044-00144f67d031&bp=true
26941	115-27-5	6	6	6	http://echa.europa.eu/scripts/redirections/rs_redirect.asp?uuid=AGGR-c017c3a9-5295-4e12-a50c-2e92b64924b6%2FDISS-9c808344-67ee-27bb-e044-00144f67d249&bp=true
26943	115-77-5	6	6	6	http://echa.europa.eu/scripts/redirections/rs_redirect.asp?uuid=AGGR-9caf38dd-085f-4c20-b296-f494b06d1659%2FDISS-97d71fb0-bbf0-00fb-e044-00144f67d031&bp=true
26946	115-95-7	6	6	6	http://echa.europa.eu/scripts/redirections/rs_redirect.asp?uuid=AGGR-0431ec0d-cc7c-4057-a4b9-786dc67731eb%2FDISS-9c80e2a4-b39d-6b91-e044-00144f67d249&bp=true
26955	118-48-9	6	6	6	http://echa.europa.eu/scripts/redirections/rs_redirect.asp?uuid=AGGR-68a5e035-fd72-40ca-9582-77311a3d2105%2FDISS-9c824d92-16f0-1595-e044-00144f67d249&bp=true
26967	120-55-8	6	6	6	http://echa.europa.eu/scripts/redirections/rs_redirect.asp?uuid=AGGR-97831ee7-5aab-4de1-876d-b7f49988d999%2FDISS-9d8920c9-6c71-3444-e044-00144f67d249&bp=true
26975	121-03-9	6	6	4	http://echa.europa.eu/scripts/redirections/rs_redirect.asp?uuid=AGGR-3309aa2b-de0d-4b27-9d3f-22a3e066cea9%2FDISS-be038c5a-6d6b-112f-e044-00144f67d031&bp=true
26979	121-45-9	4	4	4	http://echa.europa.eu/scripts/redirections/rs_redirect.asp?uuid=AGGR-24533616-60d7-4024-b9a1-dbd90213aa88%2FDISS-d019138c-7a15-5622-e044-00144f67d249&bp=true
26981	121-60-8	6	6	6	http://echa.europa.eu/scripts/redirections/rs_redirect.asp?uuid=AGGR-26c75786-ea52-4612-b5c5-9f2aa3d05271%2FDISS-fb17a354-2b1d-55c5-e043-1cdf090acd41&bp=true
26984	121-86-8	3	2	3	http://echa.europa.eu/scripts/redirections/rs_redirect.asp?uuid=AGGR-6c64ffcf-fd3a-496d-b9a7-c900c6789fb5%2FDISS-a135be61-65b2-20ec-e044-00144f67d031&bp=true
26991	122-52-1	6	4	4	http://echa.europa.eu/scripts/redirections/rs_redirect.asp?uuid=AGGR-8842c201-7e78-44d9-84d7-9010894b5ef4%2FDISS-bde09a90-78c8-5465-e044-00144f67d031&bp=true
26997	123-11-5	6	6	4	http://echa.europa.eu/scripts/redirections/rs_redirect.asp?uuid=AGGR-b84d8e1d-2de1-4016-86be-0d84ee5c41c0%2FDISS-dffb4072-e31b-47ae-e044-00144f67d031&bp=true
27007	123-62-6	6	6	6	http://echa.europa.eu/scripts/redirections/rs_redirect.asp?uuid=AGGR-4d33a32e-7b70-4295-bdc0-931926da63df%2FDISS-b8dd6251-a925-070b-e044-00144f67d031&bp=true
27014	123-96-6	6	6	6	http://echa.europa.eu/scripts/redirections/rs_redirect.asp?uuid=AGGR-b44d50e3-a1be-4246-ac15-f707d0e7d14f%2FDISS-9d99cbae-2e32-3337-e044-00144f67d249&bp=true
27019	124-10-7	6	6	6	http://echa.europa.eu/scripts/redirections/rs_redirect.asp?uuid=AGGR-07cdd4fb-debc-4431-98ec-dfdc6c2d8d2d%2FDISS-9d9af9e3-bef0-508c-e044-00144f67d249&bp=true
27021	124-17-4	6	6	6	http://echa.europa.eu/scripts/redirections/rs_redirect.asp?uuid=AGGR-67d4544e-8559-4da5-863d-4e5410e2f3c0%2FDISS-9d876d64-cbbd-5466-e044-00144f67d249&bp=true
27026	124-28-7	6	6	4	http://echa.europa.eu/scripts/redirections/rs_redirect.asp?uuid=AGGR-b3d41249-f8fd-4e51-aa1f-6a0fdd0da01e%2FDISS-db9b1409-aca2-2c7a-e044-00144f67d031&bp=true
27032	124-68-5	6	6	6	http://echa.europa.eu/scripts/redirections/rs_redirect.asp?uuid=AGGR-8d03a57a-3a3f-416a-8fc1-95ad379baf20%2FDISS-9d96ea21-e4fb-04e7-e044-00144f67d249&bp=true
27036	126-30-7	6	6	6	http://echa.europa.eu/scripts/redirections/rs_redirect.asp?uuid=AGGR-36dd1e95-7dfc-4a42-a532-c4148ba38667%2FDISS-97d93e57-2daa-6bc7-e044-00144f67d031&bp=true
27037	126-33-0	6	6	4	http://echa.europa.eu/scripts/redirections/rs_redirect.asp?uuid=AGGR-a790a87f-57cc-46e0-acfd-db748ea416f0%2FDISS-9d8a760a-fec4-466e-e044-00144f67d249&bp=true
27039	126-58-9	6	6	6	http://echa.europa.eu/scripts/redirections/rs_redirect.asp?uuid=AGGR-46ad557e-18b1-4bb1-9764-9e344cf09436%2FDISS-97d85235-34b7-3c09-e044-00144f67d031&bp=true
27041	126-86-3	6	6	6	http://echa.europa.eu/scripts/redirections/rs_redirect.asp?uuid=AGGR-10202e03-0f95-4f1d-8c5c-043af8e8c5c0%2FDISS-c42630dd-15ed-485c-e044-00144f67d031&bp=true
27043	127-08-2	6	6	6	http://echa.europa.eu/scripts/redirections/rs_redirect.asp?uuid=AGGR-b6cd8c6e-a945-4173-a897-a1960a8079fb%2FDISS-9eaa90dc-98d4-1edf-e044-00144f67d031&bp=true
27044	127-09-3	6	6	6	http://echa.europa.eu/scripts/redirections/rs_redirect.asp?uuid=AGGR-9cfe0b1e-4abd-4c75-83c8-3f33bfc1f895%2FDISS-e2bc7221-893b-3f99-e044-00144f67d031&bp=true
27048	127-68-4	6	6	6	http://echa.europa.eu/scripts/redirections/rs_redirect.asp?uuid=AGGR-d0d31835-205e-4c86-9c7f-86a185f5f5bd%2FDISS-db9a6b2d-c67f-5542-e044-00144f67d031&bp=true
27050	128-04-1	6	4	4	http://echa.europa.eu/scripts/redirections/rs_redirect.asp?uuid=AGGR-4b81f08e-1a67-43ce-9476-51c0a0b4260b%2FDISS-9d931bb4-4dc6-4b9d-e044-00144f67d249&bp=true
27052	128-39-2	6	6	6	http://echa.europa.eu/scripts/redirections/rs_redirect.asp?uuid=AGGR-d1b10880-d749-4e76-a279-56887f7cae4c%2FDISS-97d6a15b-c218-5de0-e044-00144f67d031&bp=true
27061	135-19-3	6	4	4	http://echa.europa.eu/scripts/redirections/rs_redirect.asp?uuid=AGGR-b12e4397-b2e5-4edf-b6ed-f8b76ad12481%2FDISS-d7f37b59-fc0a-47c8-e044-00144f67d031&bp=true
27063	136-51-6	6	6	4	http://echa.europa.eu/scripts/redirections/rs_redirect.asp?uuid=AGGR-683be3b0-681e-4886-aee0-72911b66732e%2FDISS-dffb4072-e27d-47ae-e044-00144f67d031&bp=true
27066	137-16-6	6	2	6	http://echa.europa.eu/scripts/redirections/rs_redirect.asp?uuid=AGGR-4bc7a24c-c074-4b09-acfd-26bfb1f7e60d%2FDISS-9875c199-a238-5bab-e044-00144f67d031&bp=true
27069	137-32-6	6	4	6	http://echa.europa.eu/scripts/redirections/rs_redirect.asp?uuid=AGGR-f4ef7e77-be9f-4ac0-9bf7-2b163d706a93%2FDISS-9d965565-ffd1-6c24-e044-00144f67d249&bp=true
27084	140-93-2	4	6	4	http://echa.europa.eu/scripts/redirections/rs_redirect.asp?uuid=AGGR-a4799662-ae55-4745-ad2e-1b4fb5979395%2FDISS-abd5d774-f5d3-35e0-e044-00144f67d249&bp=true
27085	141-17-3	6	6	6	http://echa.europa.eu/scripts/redirections/rs_redirect.asp?uuid=AGGR-89be313b-52a7-4ed8-bfdb-c60667d8163f%2FDISS-e7627168-f83d-63fd-e044-00144f67d031&bp=true
27092	141-97-9	6	6	6	http://echa.europa.eu/scripts/redirections/rs_redirect.asp?uuid=AGGR-9316a885-050f-4064-9124-b25f386c06c8%2FDISS-a1342699-c924-4314-e044-00144f67d031&bp=true
27094	142-16-5	6	6	6	http://echa.europa.eu/scripts/redirections/rs_redirect.asp?uuid=AGGR-9a312983-6215-4f10-a5a7-2737001ab205%2FDISS-9d84f2c5-a114-50f4-e044-00144f67d249&bp=true
27096	142-30-3	6	6	6	http://echa.europa.eu/scripts/redirections/rs_redirect.asp?uuid=AGGR-70f861d6-33fd-44f4-81cd-75afa3374e56%2FDISS-031c1bda-8f03-7019-e053-1cdf090ae814&bp=true
27097	142-72-3	6	6	6	http://echa.europa.eu/scripts/redirections/rs_redirect.asp?uuid=AGGR-3b98763e-0a6b-4ec9-8def-58b84ee18733%2FDISS-e2bc7221-893d-3f99-e044-00144f67d031&bp=true
27103	142-90-5	6	6	6	http://echa.europa.eu/scripts/redirections/rs_redirect.asp?uuid=AGGR-e0edef8f-287f-4c55-984c-43fe935bdaee%2FDISS-9e9fd21d-6329-444b-e044-00144f67d031&bp=true
27104	142-91-6	6	6	6	http://echa.europa.eu/scripts/redirections/rs_redirect.asp?uuid=AGGR-545407cd-7e2a-4011-a19c-e4845fa29c8c%2FDISS-9d91d70a-ae71-207d-e044-00144f67d249&bp=true
27113	144-19-4	6	6	4	http://echa.europa.eu/scripts/redirections/rs_redirect.asp?uuid=AGGR-1d8a2bea-92e7-4c03-aee8-2673b39005ad%2FDISS-d0199a09-c4c5-4516-e044-00144f67d249&bp=true
27120	149-44-0	6	6	6	http://echa.europa.eu/scripts/redirections/rs_redirect.asp?uuid=AGGR-3eb2687f-3bc6-46d1-bbdf-f9b7d5020d12%2FDISS-97d7758d-379e-1157-e044-00144f67d031&bp=true
27122	149-73-5	6	6	6	http://echa.europa.eu/scripts/redirections/rs_redirect.asp?uuid=AGGR-3b735f10-d753-4b16-b29d-baa8b1dad66c%2FDISS-9d86016e-1c78-2d75-e044-00144f67d249&bp=true
27131	288-88-0	6	6	4	http://echa.europa.eu/scripts/redirections/rs_redirect.asp?uuid=AGGR-3aee1f1d-71f1-42da-b62b-cb6f256c336a%2FDISS-9d83b110-1391-4f11-e044-00144f67d249&bp=true
27133	298-06-6	3	2	3	http://echa.europa.eu/scripts/redirections/rs_redirect.asp?uuid=AGGR-8887d78f-aa67-4788-9db5-b905794e2fe9%2FDISS-9d9ad309-70c5-3047-e044-00144f67d249&bp=true
27134	298-07-7	4	6	4	http://echa.europa.eu/scripts/redirections/rs_redirect.asp?uuid=AGGR-da82ea3c-1887-4830-8661-0a639f4d9e1b%2FDISS-dffb4072-e373-47ae-e044-00144f67d031&bp=true
27142	328-84-7	6	6	4	http://echa.europa.eu/scripts/redirections/rs_redirect.asp?uuid=AGGR-15d26529-b94b-4622-861d-61fdbaecc07d%2FDISS-e7627168-f7f6-63fd-e044-00144f67d031&bp=true
27143	329-01-1	6	2	4	http://echa.europa.eu/scripts/redirections/rs_redirect.asp?uuid=AGGR-58a27bb4-866b-4ca2-9c69-d56002776889%2FDISS-d38d55e8-c585-29b3-e044-00144f67d249&bp=true
27146	352-93-2	6	6	6	http://echa.europa.eu/scripts/redirections/rs_redirect.asp?uuid=AGGR-dd6d0b42-223f-4999-a9c2-f7fdd3fa5a81%2FDISS-dffb4072-e413-47ae-e044-00144f67d031&bp=true
27148	354-58-5	6	6	6	http://echa.europa.eu/scripts/redirections/rs_redirect.asp?uuid=AGGR-d89b2bd1-086c-4253-9aff-4c367dd7189f%2FDISS-9d97cacb-c51d-4fcb-e044-00144f67d249&bp=true
27149	372-09-8	6	4	4	http://echa.europa.eu/scripts/redirections/rs_redirect.asp?uuid=AGGR-e6aec81e-d526-4e96-bb36-75158bb690e6%2FDISS-fb17a354-2b1a-55c5-e043-1cdf090acd41&bp=true
27153	460-00-4	4	4	4	http://echa.europa.eu/scripts/redirections/rs_redirect.asp?uuid=AGGR-f63f8cf6-255c-488c-a67c-1e9c002f38d9%2FDISS-db9c1462-5762-2dd5-e044-00144f67d031&bp=true
27158	501-53-1	6	2	6	http://echa.europa.eu/scripts/redirections/rs_redirect.asp?uuid=AGGR-35c69d7b-5564-4781-a518-7abebdb0cab4%2FDISS-9d905a97-4aa4-3428-e044-00144f67d249&bp=true
27159	502-44-3	6	6	6	http://echa.europa.eu/scripts/redirections/rs_redirect.asp?uuid=AGGR-54f9f7b3-a186-40cc-9360-a976b0c16fc4%2FDISS-9d808ca9-5c3d-1f18-e044-00144f67d249&bp=true
27163	506-59-2	6	6	4	http://echa.europa.eu/scripts/redirections/rs_redirect.asp?uuid=AGGR-8137cb8d-b450-485c-b593-d2db6315ca0f%2FDISS-9d96075b-45c0-23a0-e044-00144f67d249&bp=true
27169	526-95-4	6	6	6	http://echa.europa.eu/scripts/redirections/rs_redirect.asp?uuid=AGGR-3e1b1522-42b3-4b8a-9f6a-b102ffc0ac61%2FDISS-9d87b07b-7c2a-0f02-e044-00144f67d249&bp=true
27184	541-02-6	6	6	6	http://echa.europa.eu/scripts/redirections/rs_redirect.asp?uuid=AGGR-331fef16-f4ae-47d8-a825-4ff72bec40b3%2FDISS-9d82d68d-a71c-2317-e044-00144f67d249&bp=true
27185	541-05-9	6	6	6	http://echa.europa.eu/scripts/redirections/rs_redirect.asp?uuid=AGGR-53c7a0a2-6f9e-4eec-b6d5-bf6157effc62%2FDISS-9d967821-3aa7-158d-e044-00144f67d249&bp=true
27186	541-41-3	6	1	3	http://echa.europa.eu/scripts/redirections/rs_redirect.asp?uuid=AGGR-8bf515a7-dae2-44dd-abea-4a6db02c88d3%2FDISS-d38d4b68-4f4f-1e3f-e044-00144f67d249&bp=true
27191	542-92-7	4	4	3	http://echa.europa.eu/scripts/redirections/rs_redirect.asp?uuid=AGGR-39bb4ed5-18ee-4cbb-9362-0638843317d1%2FDISS-eda7ce96-ab4e-069c-e044-00144f67d031&bp=true
27195	544-76-3	6	6	6	http://echa.europa.eu/scripts/redirections/rs_redirect.asp?uuid=AGGR-07d0479a-4103-405a-8e61-c43540af4a39%2FDISS-d0192e08-24b4-6bce-e044-00144f67d249&bp=true
27204	556-61-6	1	2	3	http://echa.europa.eu/scripts/redirections/rs_redirect.asp?uuid=AGGR-bd4badde-f199-48a8-a70e-e9217feb1c01%2FDISS-9d88049c-ba3a-4d6c-e044-00144f67d249&bp=true
27205	556-67-2	6	6	6	http://echa.europa.eu/scripts/redirections/rs_redirect.asp?uuid=AGGR-ea42f5e0-a5ce-49ff-9b6e-52df24b377e8%2FDISS-9d9d2de7-dd46-653e-e044-00144f67d249&bp=true
27206	556-82-1	6	6	4	http://echa.europa.eu/scripts/redirections/rs_redirect.asp?uuid=AGGR-cb7e7867-d440-4f91-89e3-368e7d334e7f%2FDISS-9d84b546-0f3d-2231-e044-00144f67d249&bp=true
27222	586-62-9	6	6	6	http://echa.europa.eu/scripts/redirections/rs_redirect.asp?uuid=AGGR-b9db2e38-3f09-4380-88cf-5bc3e7205a4c%2FDISS-e1a0ab01-dbd6-2fde-e044-00144f67d031&bp=true
27223	590-01-2	6	6	6	http://echa.europa.eu/scripts/redirections/rs_redirect.asp?uuid=AGGR-b576a0aa-c1df-4ccb-aa5d-b92ac34fd282%2FDISS-d38d9309-6a60-5696-e044-00144f67d249&bp=true
27229	593-81-7	6	6	6	http://echa.europa.eu/scripts/redirections/rs_redirect.asp?uuid=AGGR-fb74c450-1256-4655-8dc1-7546be2beeb9%2FDISS-9d9ccb18-57ad-121f-e044-00144f67d249&bp=true
27233	598-72-1	6	6	3	http://echa.europa.eu/scripts/redirections/rs_redirect.asp?uuid=AGGR-3764b6b1-eed1-421d-ab82-183613e59a47%2FDISS-dcd762a1-5340-0334-e044-00144f67d031&bp=true
27241	611-19-8	4	2	4	http://echa.europa.eu/scripts/redirections/rs_redirect.asp?uuid=AGGR-ede94c41-539d-455e-814e-43578f0e5d2a%2FDISS-9d9b89f4-d6c8-5828-e044-00144f67d249&bp=true
27246	616-45-5	6	6	4	http://echa.europa.eu/scripts/redirections/rs_redirect.asp?uuid=AGGR-0d6a04d9-4134-43e9-b5a8-1b10c6cdb174%2FDISS-9ebbecfd-445f-4e5d-e044-00144f67d031&bp=true
27247	617-94-7	6	6	4	http://echa.europa.eu/scripts/redirections/rs_redirect.asp?uuid=AGGR-4ff1eb30-58fb-43dd-ab4c-2776e66160bc%2FDISS-dbbe19fa-05c1-4a51-e044-00144f67d031&bp=true
27265	629-11-8	6	6	6	http://echa.europa.eu/scripts/redirections/rs_redirect.asp?uuid=AGGR-7991212b-cb6f-4fd2-aa62-86f28cc055bd%2FDISS-9c79fda3-ff4a-064d-e044-00144f67d249&bp=true
27266	629-50-5	6	6	6	http://echa.europa.eu/scripts/redirections/rs_redirect.asp?uuid=AGGR-578f4c1a-2e31-4738-b0b6-94b83f75145b%2FDISS-97d79d9b-333c-1937-e044-00144f67d031&bp=true
27267	629-59-4	6	6	6	http://echa.europa.eu/scripts/redirections/rs_redirect.asp?uuid=AGGR-b6f2a8b9-fd42-4039-945b-4cb3a04647c3%2FDISS-97d9b9cf-cf8c-0fd7-e044-00144f67d031&bp=true
27268	629-62-9	6	6	6	http://echa.europa.eu/scripts/redirections/rs_redirect.asp?uuid=AGGR-e628d659-9108-4a95-b3ec-9ab6ca318efa%2FDISS-dffb4072-e2ee-47ae-e044-00144f67d031&bp=true
27269	629-73-2	6	6	6	http://echa.europa.eu/scripts/redirections/rs_redirect.asp?uuid=AGGR-10c68404-6ad2-41fd-920f-98e32ccd7138%2FDISS-9c80d8a8-a0f0-64e5-e044-00144f67d249&bp=true
27279	638-38-0	6	6	6	http://echa.europa.eu/scripts/redirections/rs_redirect.asp?uuid=AGGR-5fdb7bc2-78ad-4837-af30-60ee6b4a02da%2FDISS-db9af045-8006-1c0c-e044-00144f67d031&bp=true
27282	644-97-3	6	6	3	http://echa.europa.eu/scripts/redirections/rs_redirect.asp?uuid=AGGR-9180a6b1-e9bc-4f7c-b6ea-179fb7f63635%2FDISS-d7f5dfca-d8fc-0504-e044-00144f67d031&bp=true
27301	694-83-7	4	4	4	http://echa.europa.eu/scripts/redirections/rs_redirect.asp?uuid=AGGR-b8c279e2-07cb-40d8-8e76-a58bf876e095%2FDISS-dffb4072-e43b-47ae-e044-00144f67d031&bp=true
27304	753-73-1	3	2	3	http://echa.europa.eu/scripts/redirections/rs_redirect.asp?uuid=AGGR-367878d6-8be3-437d-82c6-d1964b42e7e7%2FDISS-dffb4072-e426-47ae-e044-00144f67d031&bp=true
27308	760-67-8	6	1	4	http://echa.europa.eu/scripts/redirections/rs_redirect.asp?uuid=AGGR-322b512c-ae16-49f0-918e-6cacd7d434a5%2FDISS-9eac2b53-a407-13a6-e044-00144f67d031&bp=true
27312	770-35-4	6	6	6	http://echa.europa.eu/scripts/redirections/rs_redirect.asp?uuid=AGGR-cf9ca31b-0367-4e05-8151-bd0bf0dac73a%2FDISS-a212e0a8-c808-5392-e044-00144f67d031&bp=true
27322	830-13-7	6	6	6	http://echa.europa.eu/scripts/redirections/rs_redirect.asp?uuid=AGGR-e8869629-84fb-4796-8cb0-df26f96d0286%2FDISS-9ebf3cfa-0231-3f95-e044-00144f67d031&bp=true
27329	872-05-9	6	6	6	http://echa.europa.eu/scripts/redirections/rs_redirect.asp?uuid=AGGR-a2f2ca6c-3191-402e-bd52-c63e4418046b%2FDISS-9c7b59a0-8894-1926-e044-00144f67d249&bp=true
27333	919-30-2	6	6	4	http://echa.europa.eu/scripts/redirections/rs_redirect.asp?uuid=AGGR-95af9434-59c6-4e78-a823-ff71a67aaee5%2FDISS-9eacfbd1-3438-0d17-e044-00144f67d031&bp=true
27334	919-31-3	6	6	6	http://echa.europa.eu/scripts/redirections/rs_redirect.asp?uuid=AGGR-69785a59-7981-4d56-a3bf-7cd72b568471%2FDISS-9e9f7852-989d-130b-e044-00144f67d031&bp=true
27338	926-57-8	4	3	4	http://echa.europa.eu/scripts/redirections/rs_redirect.asp?uuid=AGGR-40ad2e2a-309b-425c-97a3-2193677faaaa%2FDISS-9e9c761f-094a-3e5c-e044-00144f67d031&bp=true
27341	929-06-6	6	6	6	http://echa.europa.eu/scripts/redirections/rs_redirect.asp?uuid=AGGR-60df178e-73a6-4e7c-a818-f545e32c3644%2FDISS-9e9d4fc2-ceea-3e7f-e044-00144f67d031&bp=true
27343	939-97-9	6	6	3	http://echa.europa.eu/scripts/redirections/rs_redirect.asp?uuid=AGGR-9c0f2682-475a-47a0-9817-c9581362985b%2FDISS-e7627168-f806-63fd-e044-00144f67d031&bp=true
27344	947-04-6	6	6	6	http://echa.europa.eu/scripts/redirections/rs_redirect.asp?uuid=AGGR-650b7dd9-1334-41ee-bc3c-c74080093789%2FDISS-9ea71f2a-32a2-18db-e044-00144f67d031&bp=true
27356	1067-53-4	4	4	4	http://echa.europa.eu/scripts/redirections/rs_redirect.asp?uuid=AGGR-6d9fd30b-b40d-44c9-bacf-4c662a80f523%2FDISS-9875f251-6bd0-6758-e044-00144f67d031&bp=true
27360	1111-78-0	6	6	4	http://echa.europa.eu/scripts/redirections/rs_redirect.asp?uuid=AGGR-14a2b194-0d1d-4ea7-a237-d1a51ecbf6f8%2FDISS-9ebd1a6d-9bb2-0538-e044-00144f67d031&bp=true
27361	1115-20-4	6	6	6	http://echa.europa.eu/scripts/redirections/rs_redirect.asp?uuid=AGGR-51117778-ba7d-4bc7-b85c-73584bb97949%2FDISS-987662d5-8599-0fa4-e044-00144f67d031&bp=true
27364	1118-92-9	6	6	6	http://echa.europa.eu/scripts/redirections/rs_redirect.asp?uuid=AGGR-e94cd770-5863-43bb-9d5f-b27198d331f0%2FDISS-dffb4072-e323-47ae-e044-00144f67d031&bp=true
27367	1120-36-1	6	6	6	http://echa.europa.eu/scripts/redirections/rs_redirect.asp?uuid=AGGR-d57e3f2d-99e2-4160-8353-6b073dd59b11%2FDISS-9c7b59a0-8894-1926-e044-00144f67d249&bp=true
27370	1185-55-3	6	6	6	http://echa.europa.eu/scripts/redirections/rs_redirect.asp?uuid=AGGR-e3734396-c21a-4586-a2e8-5c51f8a0c931%2FDISS-9eadf710-f015-2047-e044-00144f67d031&bp=true
27396	1338-41-6	6	6	6	http://echa.europa.eu/scripts/redirections/rs_redirect.asp?uuid=AGGR-b4934f2e-fe88-48ab-a67f-44fa82de5206%2FDISS-dcec5e18-5a42-0bd8-e044-00144f67d031&bp=true
27402	1459-93-4	6	6	6	http://echa.europa.eu/scripts/redirections/rs_redirect.asp?uuid=AGGR-deb060bb-bb8a-476c-b274-307803dc63ba%2FDISS-dffb4072-e3dc-47ae-e044-00144f67d031&bp=true
27403	1461-22-9	4	6	3	http://echa.europa.eu/scripts/redirections/rs_redirect.asp?uuid=AGGR-005b9415-a60c-4c34-b48c-505fe63568ca%2FDISS-9eaf6732-5682-7127-e044-00144f67d031&bp=true
27413	1562-00-1	6	6	6	http://echa.europa.eu/scripts/redirections/rs_redirect.asp?uuid=AGGR-3923cbc5-89eb-4f7c-be7e-f8cce6df2617%2FDISS-9ea08e32-041c-36a5-e044-00144f67d031&bp=true
27416	1569-69-3	6	4	4	http://echa.europa.eu/scripts/redirections/rs_redirect.asp?uuid=AGGR-5bfa174b-0f25-4ed6-b801-419db94c38a4%2FDISS-e1a0ab01-db70-2fde-e044-00144f67d031&bp=true
27427	1704-62-7	4	6	6	http://echa.europa.eu/scripts/redirections/rs_redirect.asp?uuid=AGGR-1ff6867b-ed64-4d9d-a972-b06d01d722ed%2FDISS-dffb4072-e3aa-47ae-e044-00144f67d031&bp=true
27429	1724-39-6	6	6	6	http://echa.europa.eu/scripts/redirections/rs_redirect.asp?uuid=AGGR-cd30c378-2b15-4aa1-9045-1507bdd78d78%2FDISS-c2eb47cb-b46d-1112-e044-00144f67d031&bp=true
27433	1760-24-3	6	4	6	http://echa.europa.eu/scripts/redirections/rs_redirect.asp?uuid=AGGR-5777e36d-f1bb-442e-9d7e-c722a7b56639%2FDISS-dcec2063-1e7b-6303-e044-00144f67d031&bp=true
27438	1809-19-4	6	6	6	http://echa.europa.eu/scripts/redirections/rs_redirect.asp?uuid=AGGR-7621554a-ed9a-4d85-b3ee-ecc15b732852%2FDISS-dcec22cc-8513-63d2-e044-00144f67d031&bp=true
27441	1843-05-6	6	6	6	http://echa.europa.eu/scripts/redirections/rs_redirect.asp?uuid=AGGR-eb72ce76-8a3c-4aca-9df1-7323aaee0ef7%2FDISS-9eb76592-34ee-2e68-e044-00144f67d031&bp=true
27449	1975-78-6	6	6	6	http://echa.europa.eu/scripts/redirections/rs_redirect.asp?uuid=AGGR-70e1bdd6-7d2f-4bb3-9014-3fdc62f1c856%2FDISS-dcec011f-20b2-55cc-e044-00144f67d031&bp=true
27454	2044-64-6	6	6	6	http://echa.europa.eu/scripts/redirections/rs_redirect.asp?uuid=AGGR-6947650b-8460-4126-a6de-49461fa2f773%2FDISS-dbbe0345-1264-405f-e044-00144f67d031&bp=true
27466	2386-87-0	6	6	6	http://echa.europa.eu/scripts/redirections/rs_redirect.asp?uuid=AGGR-c9810f6f-7a79-4dae-b8d3-275afbf74965%2FDISS-a212d721-c5dc-4b33-e044-00144f67d031&bp=true
27467	2402-79-1	6	6	3	http://echa.europa.eu/scripts/redirections/rs_redirect.asp?uuid=AGGR-5eb93f61-07af-4ebd-94a0-5966ffd755c2%2FDISS-a1348cd2-cb84-00a3-e044-00144f67d031&bp=true
27479	2440-22-4	6	6	6	http://echa.europa.eu/scripts/redirections/rs_redirect.asp?uuid=AGGR-5911c91b-4d0e-40f0-b08c-586bc09340c5%2FDISS-9d929e03-c530-549e-e044-00144f67d249&bp=true
27486	2524-03-0	3	1	3	http://echa.europa.eu/scripts/redirections/rs_redirect.asp?uuid=AGGR-616235e1-b948-408b-9880-2afb1218f952%2FDISS-9e9c58b5-16f6-2d92-e044-00144f67d031&bp=true
27487	2524-04-1	3	1	3	http://echa.europa.eu/scripts/redirections/rs_redirect.asp?uuid=AGGR-8a8100a9-2b5c-426c-a111-0a0419a7994f%2FDISS-9ea6e71a-f3c6-6f79-e044-00144f67d031&bp=true
27489	2530-83-8	6	6	6	http://echa.europa.eu/scripts/redirections/rs_redirect.asp?uuid=AGGR-40479588-a4c6-42c4-957b-2ff6fab4f666%2FDISS-9eb4d5f6-9f8f-30ef-e044-00144f67d031&bp=true
27496	2702-72-9	6	6	4	http://echa.europa.eu/scripts/redirections/rs_redirect.asp?uuid=AGGR-d8e34fe6-4326-430e-8bc2-9fd6dec97a57%2FDISS-9d9d7249-40f8-2b6f-e044-00144f67d249&bp=true
27498	2778-42-9	6	1	6	http://echa.europa.eu/scripts/redirections/rs_redirect.asp?uuid=AGGR-0d03d56c-6ddf-4f6e-81a5-ca196f17555c%2FDISS-9ea4f857-0e7e-4de5-e044-00144f67d031&bp=true
27500	2807-30-9	4	3	6	http://echa.europa.eu/scripts/redirections/rs_redirect.asp?uuid=AGGR-380760c0-ece8-4a97-b625-89bd4fe4cd34%2FDISS-b2c97e4b-c3d2-4554-e044-00144f67d031&bp=true
27503	2855-13-2	4	6	4	http://echa.europa.eu/scripts/redirections/rs_redirect.asp?uuid=AGGR-d6e7aee7-0cdf-4dbe-a4b7-53443631265d%2FDISS-9eafb4aa-6d67-2505-e044-00144f67d031&bp=true
27504	2867-47-2	4	2	4	http://echa.europa.eu/scripts/redirections/rs_redirect.asp?uuid=AGGR-5bd642c9-f622-4bc4-804b-cf0149b528f0%2FDISS-9ead73d1-ba8a-4f76-e044-00144f67d031&bp=true
27506	2905-62-6	6	6	4	http://echa.europa.eu/scripts/redirections/rs_redirect.asp?uuid=AGGR-38bd9a16-d26f-4d43-b4aa-1011b115bade%2FDISS-d0192a3e-176c-669c-e044-00144f67d249&bp=true
27509	2935-90-2	4	2	3	http://echa.europa.eu/scripts/redirections/rs_redirect.asp?uuid=AGGR-3628b407-c2d4-4a7e-8c32-8f11a808aa0f%2FDISS-0d27581d-4e9e-4d5f-e053-1cdf090a7def&bp=true
27512	3033-62-3	3	3	4	http://echa.europa.eu/scripts/redirections/rs_redirect.asp?uuid=AGGR-8de5001d-5bc4-443c-b7f2-34377d5823ea%2FDISS-df93cda6-8bb4-4691-e044-00144f67d031&bp=true
27513	3039-83-6	6	6	6	http://echa.europa.eu/scripts/redirections/rs_redirect.asp?uuid=AGGR-fe960275-0c90-4f00-a527-c2ac649d7b41%2FDISS-dffb4072-e3f3-47ae-e044-00144f67d031&bp=true
27522	3147-75-9	6	6	6	http://echa.europa.eu/scripts/redirections/rs_redirect.asp?uuid=AGGR-9959f1e8-754d-4adf-b778-2de76d781391%2FDISS-dffb4072-e36b-47ae-e044-00144f67d031&bp=true
27525	3164-85-0	6	6	6	http://echa.europa.eu/scripts/redirections/rs_redirect.asp?uuid=AGGR-7658f6e8-de11-4db7-81a3-d1704019247f%2FDISS-dffb4072-e378-47ae-e044-00144f67d031&bp=true
27528	3268-49-3	3	4	4	http://echa.europa.eu/scripts/redirections/rs_redirect.asp?uuid=AGGR-a78bde48-ba52-45d0-b998-ba8da6e0324e%2FDISS-9eb59810-ed1e-2283-e044-00144f67d031&bp=true
27529	3282-30-2	6	2	4	http://echa.europa.eu/scripts/redirections/rs_redirect.asp?uuid=AGGR-6f57a316-9c1d-4212-af29-3ed39b3dc6c5%2FDISS-9e9fc56e-c704-3c70-e044-00144f67d031&bp=true
27530	3290-92-4	6	6	6	http://echa.europa.eu/scripts/redirections/rs_redirect.asp?uuid=AGGR-5b6fc7ae-543c-41cf-87e1-1ba862fa3865%2FDISS-9d8ac9d6-f12c-0b61-e044-00144f67d249&bp=true
27534	3327-22-8	6	6	6	http://echa.europa.eu/scripts/redirections/rs_redirect.asp?uuid=AGGR-412f4f32-fb5b-48d4-a703-73bbef26afae%2FDISS-f4799855-8d8b-2c77-e044-00144f67d249&bp=true
27536	3386-33-2	6	6	6	http://echa.europa.eu/scripts/redirections/rs_redirect.asp?uuid=AGGR-3ebe69d2-20bd-44cf-a1a7-18ddcd72fc7c%2FDISS-a134d9a3-e72d-25bd-e044-00144f67d031&bp=true
27540	3622-84-2	6	6	6	http://echa.europa.eu/scripts/redirections/rs_redirect.asp?uuid=AGGR-61fe4146-d672-4d3b-9fb1-fa276af09af6%2FDISS-97d674fd-aec6-551a-e044-00144f67d031&bp=true
27542	3709-43-1	6	6	6	http://echa.europa.eu/scripts/redirections/rs_redirect.asp?uuid=AGGR-0cb2df94-9bbe-4269-b45f-af6c940a9c38%2FDISS-d0195429-8fa3-1362-e044-00144f67d249&bp=true
27543	3710-84-7	4	4	4	http://echa.europa.eu/scripts/redirections/rs_redirect.asp?uuid=AGGR-1e22a9e1-3dc1-44fb-9646-d12a2c361210%2FDISS-dbbe0dad-a854-461c-e044-00144f67d031&bp=true
27546	3748-13-8	4	4	6	http://echa.europa.eu/scripts/redirections/rs_redirect.asp?uuid=AGGR-12a6db6a-9a4a-4a36-800f-f00014ac7aa9%2FDISS-abdbae6c-f093-0e78-e044-00144f67d249&bp=true
27550	3926-62-3	3	1	3	http://echa.europa.eu/scripts/redirections/rs_redirect.asp?uuid=AGGR-847c1960-a2fb-431f-b991-3e13d9b23c1e%2FDISS-9c7eb400-0ba7-3a14-e044-00144f67d249&bp=true
27551	3965-55-7	6	6	6	http://echa.europa.eu/scripts/redirections/rs_redirect.asp?uuid=AGGR-5d0b9c13-c798-4c73-aae5-b4baf233faf2%2FDISS-dcecc293-d211-38c1-e044-00144f67d031&bp=true
27556	4075-81-4	6	6	6	http://echa.europa.eu/scripts/redirections/rs_redirect.asp?uuid=AGGR-689c54a4-4969-4413-886f-75ea8f0127b2%2FDISS-dffb4072-e291-47ae-e044-00144f67d031&bp=true
27558	4083-64-1	6	6	6	http://echa.europa.eu/scripts/redirections/rs_redirect.asp?uuid=AGGR-6ffb102e-734f-4737-b88a-d11c7ab78533%2FDISS-e1a0ab01-dbb4-2fde-e044-00144f67d031&bp=true
27565	4253-34-3	6	6	4	http://echa.europa.eu/scripts/redirections/rs_redirect.asp?uuid=AGGR-86f7920d-1a22-44d4-943e-77f54a5a242e%2FDISS-dbbde45b-d37b-311e-e044-00144f67d031&bp=true
27570	4454-05-1	6	4	4	http://echa.europa.eu/scripts/redirections/rs_redirect.asp?uuid=AGGR-e67da3ef-7bce-469e-b30c-bce5d1f89f22%2FDISS-a133ae8a-fd06-0a02-e044-00144f67d031&bp=true
27577	4767-03-7	6	6	6	http://echa.europa.eu/scripts/redirections/rs_redirect.asp?uuid=AGGR-8bcd32e0-984c-4f76-85c6-7722d3dca703%2FDISS-975e7c38-deff-0488-e044-00144f67d031&bp=true
27581	4904-61-4	6	6	6	http://echa.europa.eu/scripts/redirections/rs_redirect.asp?uuid=AGGR-b000550b-cfaf-4ed6-810d-451025537231%2FDISS-9eb07f23-3401-1df6-e044-00144f67d031&bp=true
27584	4979-32-2	6	6	6	http://echa.europa.eu/scripts/redirections/rs_redirect.asp?uuid=AGGR-5ba8b9ad-0129-4b22-8f42-43858c138c25%2FDISS-9eba1307-5d61-3c51-e044-00144f67d031&bp=true
27585	5026-74-4	6	6	4	http://echa.europa.eu/scripts/redirections/rs_redirect.asp?uuid=AGGR-c04de3af-2c36-4a60-97a0-4b597b8ebd82%2FDISS-d6b2885b-82d8-4dcb-e044-00144f67d031&bp=true
27586	5039-78-1	6	6	6	http://echa.europa.eu/scripts/redirections/rs_redirect.asp?uuid=AGGR-01eb11bc-07d4-4fc3-880f-f6c160454275%2FDISS-9e9bc6d0-0db1-53a6-e044-00144f67d031&bp=true
27588	5124-30-1	6	2	6	http://echa.europa.eu/scripts/redirections/rs_redirect.asp?uuid=AGGR-6ba7638a-a322-4a19-a2f3-a8f83d975ea7%2FDISS-9eb6a35e-0589-3c9d-e044-00144f67d031&bp=true
27589	5131-66-8	6	6	6	http://echa.europa.eu/scripts/redirections/rs_redirect.asp?uuid=AGGR-6c7e342e-d75b-48f1-a632-ad1d9077285e%2FDISS-9ea9583b-ed61-603b-e044-00144f67d031&bp=true
27591	5165-97-9	6	6	6	http://echa.europa.eu/scripts/redirections/rs_redirect.asp?uuid=AGGR-a8bdabba-0b22-4ea7-b163-c4b797842c5b%2FDISS-9ea71964-7b36-14b7-e044-00144f67d031&bp=true
27593	5216-25-1	4	6	4	http://echa.europa.eu/scripts/redirections/rs_redirect.asp?uuid=AGGR-8d9b8fb2-8abb-40c9-a63d-83d9ef088252%2FDISS-9eb81ea6-be77-1e42-e044-00144f67d031&bp=true
27594	5281-04-9	6	6	6	http://echa.europa.eu/scripts/redirections/rs_redirect.asp?uuid=AGGR-cba1cfe8-ecf2-4532-8015-d22506623a84%2FDISS-9eac13c6-aba3-045e-e044-00144f67d031&bp=true
27596	5332-73-0	6	6	4	http://echa.europa.eu/scripts/redirections/rs_redirect.asp?uuid=AGGR-7045c01f-2991-4b3e-9e0e-3bd824b9ca88%2FDISS-dffb4072-e30d-47ae-e044-00144f67d031&bp=true
27598	5419-55-6	6	6	6	http://echa.europa.eu/scripts/redirections/rs_redirect.asp?uuid=AGGR-95139650-e071-4b1b-ba59-337a10749572%2FDISS-9ea00156-9c93-5cba-e044-00144f67d031&bp=true
27599	5421-46-5	6	6	3	http://echa.europa.eu/scripts/redirections/rs_redirect.asp?uuid=AGGR-8f1b0054-5acf-40f2-9a84-4427c0ea09a8%2FDISS-9ebe899b-ae90-534d-e044-00144f67d031&bp=true
27600	5460-09-3	6	6	6	http://echa.europa.eu/scripts/redirections/rs_redirect.asp?uuid=AGGR-96ec0e7b-0b71-463e-a71a-2c5a5ffee0f2%2FDISS-9eb09fae-326a-2d40-e044-00144f67d031&bp=true
27603	5766-67-6	6	6	4	http://echa.europa.eu/scripts/redirections/rs_redirect.asp?uuid=AGGR-b0027153-b99a-486b-bec2-e177343cba47%2FDISS-dffb4072-e2d8-47ae-e044-00144f67d031&bp=true
27617	6289-46-9	6	6	6	http://echa.europa.eu/scripts/redirections/rs_redirect.asp?uuid=AGGR-49bc0c9c-da40-45b3-83ff-baec5d46948e%2FDISS-9ead833a-8632-573d-e044-00144f67d031&bp=true
27624	6419-19-8	6	6	6	http://echa.europa.eu/scripts/redirections/rs_redirect.asp?uuid=AGGR-83552692-daed-40ad-b2f5-9fbb9b19485d%2FDISS-9ec17ddb-8f3e-138f-e044-00144f67d031&bp=true
27625	6422-86-2	6	6	6	http://echa.europa.eu/scripts/redirections/rs_redirect.asp?uuid=AGGR-ad40032e-f6a8-4c97-b33c-6d484de9646a%2FDISS-9eb0e894-2a52-5415-e044-00144f67d031&bp=true
27633	6683-19-8	6	6	6	http://echa.europa.eu/scripts/redirections/rs_redirect.asp?uuid=AGGR-965eadac-53c0-41e3-91aa-43198b0d4dbb%2FDISS-9c7a1cc2-6d87-1d36-e044-00144f67d249&bp=true
27635	6846-50-0	6	6	6	http://echa.europa.eu/scripts/redirections/rs_redirect.asp?uuid=AGGR-dcae6e49-5e79-48f7-8c9a-07b828bc38ce%2FDISS-9c7bf376-7d5b-1129-e044-00144f67d249&bp=true
27640	6915-15-7	6	6	4	http://echa.europa.eu/scripts/redirections/rs_redirect.asp?uuid=AGGR-eb5897d6-0f7f-4e2e-b0eb-2050e653a7b5%2FDISS-ba7d3c34-e504-62a4-e044-00144f67d031&bp=true
27641	6938-94-9	6	6	6	http://echa.europa.eu/scripts/redirections/rs_redirect.asp?uuid=AGGR-025e1d83-8077-4006-a9b7-ff99b81d2860%2FDISS-dcee366b-031f-6eff-e044-00144f67d031&bp=true
27650	7398-69-8	6	4	4	http://echa.europa.eu/scripts/redirections/rs_redirect.asp?uuid=AGGR-39932bec-5c41-4fe9-88f6-0b967ac545d1%2FDISS-9eba28bf-31b8-4789-e044-00144f67d031&bp=true
27652	7446-81-3	6	6	6	http://echa.europa.eu/scripts/redirections/rs_redirect.asp?uuid=AGGR-00f31e4f-594e-451c-b39d-1ac827c0470b%2FDISS-9eb52138-c9b1-5904-e044-00144f67d031&bp=true
27653	7534-94-3	6	6	6	http://echa.europa.eu/scripts/redirections/rs_redirect.asp?uuid=AGGR-f7719cab-c981-43e9-aa11-9b9011440c10%2FDISS-b2ca44f6-d6fc-6f15-e044-00144f67d031&bp=true
27656	7659-86-1	6	4	4	http://echa.europa.eu/scripts/redirections/rs_redirect.asp?uuid=AGGR-5575483f-8fcc-4f3f-b9ba-e78e88940499%2FDISS-9ea71cd4-6bb7-161c-e044-00144f67d031&bp=true
27721	10081-67-1	6	6	6	http://echa.europa.eu/scripts/redirections/rs_redirect.asp?uuid=AGGR-5cbdd8be-3a83-4a7a-8180-81f5d98d8878%2FDISS-dceddce1-1857-453b-e044-00144f67d031&bp=true
27738	12108-13-3	2	1	2	http://echa.europa.eu/scripts/redirections/rs_redirect.asp?uuid=AGGR-7e2fd3ae-f981-4e17-91aa-329cd0fea1ca%2FDISS-9ea39d3e-6a73-0895-e044-00144f67d031&bp=true
27747	13472-08-7	6	6	4	http://echa.europa.eu/scripts/redirections/rs_redirect.asp?uuid=AGGR-9e792a45-f54e-45df-b099-e0563355f8dc%2FDISS-dcee5160-a374-072d-e044-00144f67d031&bp=true
27759	13893-53-3	1	1	3	http://echa.europa.eu/scripts/redirections/rs_redirect.asp?uuid=AGGR-fa994d2f-05ca-4bf8-8f72-861128b07349%2FDISS-9ff8c379-a6ff-460b-e044-00144f67d031&bp=true
27764	14433-76-2	6	6	6	http://echa.europa.eu/scripts/redirections/rs_redirect.asp?uuid=AGGR-1ae23992-86ca-4086-ad36-7a7620d441d2%2FDISS-97d6db35-6546-68da-e044-00144f67d031&bp=true
27770	15214-89-8	6	6	6	http://echa.europa.eu/scripts/redirections/rs_redirect.asp?uuid=AGGR-196282de-5444-4101-9621-cc1c9f3803eb%2FDISS-9ea71964-7b36-14b7-e044-00144f67d031&bp=true
27772	15520-10-2	4	3	4	http://echa.europa.eu/scripts/redirections/rs_redirect.asp?uuid=AGGR-864c400d-2567-4890-83e1-b47a5fb0c89f%2FDISS-dffb4072-e2fd-47ae-e044-00144f67d031&bp=true
27773	15625-89-5	6	6	6	http://echa.europa.eu/scripts/redirections/rs_redirect.asp?uuid=AGGR-652c8642-20ff-4db8-abd2-f62b2d315400%2FDISS-9ea62943-fba4-08c6-e044-00144f67d031&bp=true
27774	15708-41-5	6	6	6	http://echa.europa.eu/scripts/redirections/rs_redirect.asp?uuid=AGGR-f54e469f-0cf0-4ff3-8894-8620b45fa959%2FDISS-9ea790ce-9408-561d-e044-00144f67d031&bp=true
27781	16470-24-9	4	6	4	http://echa.europa.eu/scripts/redirections/rs_redirect.asp?uuid=AGGR-a3c3b5ed-b70b-496e-a796-e6059fde9929%2FDISS-9ea0206f-c4b6-6e89-e044-00144f67d031&bp=true
27792	17689-77-9	6	6	4	http://echa.europa.eu/scripts/redirections/rs_redirect.asp?uuid=AGGR-00ab8c32-84f1-410e-b79d-86bf3b1bc0e6%2FDISS-b2c9c24f-58a7-54a3-e044-00144f67d031&bp=true
27793	17796-82-6	6	6	6	http://echa.europa.eu/scripts/redirections/rs_redirect.asp?uuid=AGGR-b745a5f6-4e73-48a2-ad13-2ff3ddd6833d%2FDISS-97d77dfa-31da-12e7-e044-00144f67d031&bp=true
27798	18328-90-0	4	4	4	http://echa.europa.eu/scripts/redirections/rs_redirect.asp?uuid=AGGR-126cbaeb-e65f-4aae-ae81-db9bcd7a14ef%2FDISS-dffb4072-e35d-47ae-e044-00144f67d031&bp=true
27802	19224-26-1	6	6	6	http://echa.europa.eu/scripts/redirections/rs_redirect.asp?uuid=AGGR-fa798a30-1091-49b0-ae9a-4f16ff9dbacf%2FDISS-1659d5e0-75d4-30b7-e053-1cdf090acc95&bp=true
27823	22984-54-9	4	6	6	http://echa.europa.eu/scripts/redirections/rs_redirect.asp?uuid=AGGR-a6cda575-f42c-4363-a3a3-1d24cddf31cf%2FDISS-e7627168-f781-63fd-e044-00144f67d031&bp=true
27826	23386-52-9	6	6	6	http://echa.europa.eu/scripts/redirections/rs_redirect.asp?uuid=AGGR-0be6efb4-5021-4abe-91a7-921e123f6288%2FDISS-dffb4072-e2ec-47ae-e044-00144f67d031&bp=true
27829	23783-42-8	6	6	6	http://echa.europa.eu/scripts/redirections/rs_redirect.asp?uuid=AGGR-904aeb7c-e1c3-493b-bd37-b40deb78fc79%2FDISS-9ec198a8-f91f-2168-e044-00144f67d031&bp=true
27833	24549-06-2	4	3	4	http://echa.europa.eu/scripts/redirections/rs_redirect.asp?uuid=AGGR-d85c8772-ff5d-438a-a13a-b5fcc28f68b2%2FDISS-a135e99e-e126-35b1-e044-00144f67d031&bp=true
27835	24634-61-5	6	6	6	http://echa.europa.eu/scripts/redirections/rs_redirect.asp?uuid=AGGR-5b949470-9d92-4ba0-bd8c-94f02160cbcf%2FDISS-d6b1a0ce-7597-574b-e044-00144f67d031&bp=true
27884	25899-50-7	3	3	3	http://echa.europa.eu/scripts/redirections/rs_redirect.asp?uuid=AGGR-531ac464-114b-4318-b104-efa10e2f8992%2FDISS-9e9c37c8-9794-1b61-e044-00144f67d031&bp=true
27886	25973-55-1	6	6	6	http://echa.europa.eu/scripts/redirections/rs_redirect.asp?uuid=AGGR-131d73a2-301e-4f7c-b33a-160857d2eccb%2FDISS-d68e3629-cc7a-25d3-e044-00144f67d031&bp=true
27887	26040-51-7	6	6	6	http://echa.europa.eu/scripts/redirections/rs_redirect.asp?uuid=AGGR-d95efd7c-5509-43e2-8267-1eaac194b5e9%2FDISS-dffb4072-e414-47ae-e044-00144f67d031&bp=true
27921	27138-31-4	6	6	6	http://echa.europa.eu/scripts/redirections/rs_redirect.asp?uuid=AGGR-1eb4b76a-5d3b-44f4-bab6-294353d17769%2FDISS-9ebde37c-77fe-7020-e044-00144f67d031&bp=true
27928	27247-96-7	4	4	4	http://echa.europa.eu/scripts/redirections/rs_redirect.asp?uuid=AGGR-b59f9747-a0b3-4795-ba23-740322e56c33%2FDISS-9d8adaee-0f95-1951-e044-00144f67d249&bp=true
27959	29911-28-2	6	6	6	http://echa.europa.eu/scripts/redirections/rs_redirect.asp?uuid=AGGR-a0a29c24-0227-4364-970a-a2d6f1dbe809%2FDISS-9ea9583b-ed61-603b-e044-00144f67d031&bp=true
27966	31138-65-5	6	6	6	http://echa.europa.eu/scripts/redirections/rs_redirect.asp?uuid=AGGR-0b89c173-2b3b-4896-935e-ba7f7c25e45a%2FDISS-e1a0ab01-dbc3-2fde-e044-00144f67d031&bp=true
27974	32210-23-4	6	6	6	http://echa.europa.eu/scripts/redirections/rs_redirect.asp?uuid=AGGR-2f938a88-5a54-49e3-b299-1de8fc6c0ba0%2FDISS-dffb4072-e2fe-47ae-e044-00144f67d031&bp=true
27975	32360-05-7	6	6	6	http://echa.europa.eu/scripts/redirections/rs_redirect.asp?uuid=AGGR-1b938896-53f7-4de9-a078-119ca470306a%2FDISS-9eab81c0-bb3b-2b07-e044-00144f67d031&bp=true
27991	36653-82-4	6	6	6	http://echa.europa.eu/scripts/redirections/rs_redirect.asp?uuid=AGGR-f3e1e792-0200-4655-848e-dd6017cf038d%2FDISS-a2174699-67cd-2015-e044-00144f67d031&bp=true
28001	38103-06-9	6	6	6	http://echa.europa.eu/scripts/redirections/rs_redirect.asp?uuid=AGGR-13a6143f-0ed7-41f6-8f4a-b57c6bd463ce%2FDISS-9ebbc5d8-2ae8-39ca-e044-00144f67d031&bp=true
28005	39515-51-0	4	1	4	http://echa.europa.eu/scripts/redirections/rs_redirect.asp?uuid=AGGR-afb51bdd-4549-4bc9-9043-798d39a91cab%2FDISS-9eb9f3aa-13ef-2d26-e044-00144f67d031&bp=true
28008	40601-76-1	6	6	6	http://echa.europa.eu/scripts/redirections/rs_redirect.asp?uuid=AGGR-e219625e-95d8-4b6a-868b-68cbf56b700f%2FDISS-d38cf5c7-bcbd-4db8-e044-00144f67d249&bp=true
28011	41484-35-9	6	6	6	http://echa.europa.eu/scripts/redirections/rs_redirect.asp?uuid=AGGR-ba308722-1e99-4058-bf26-f9f2c11ea68c%2FDISS-d977c626-183c-1f36-e044-00144f67d031&bp=true
28015	42978-66-5	6	6	6	http://echa.europa.eu/scripts/redirections/rs_redirect.asp?uuid=AGGR-03ed1186-9e7c-4b5e-832a-fb37c4f6349b%2FDISS-9eb1e9bc-5910-678f-e044-00144f67d031&bp=true
28016	44992-01-0	6	6	6	http://echa.europa.eu/scripts/redirections/rs_redirect.asp?uuid=AGGR-d2b7d33b-5245-49e2-b611-05bc93e940af%2FDISS-9eadc792-cc1e-063e-e044-00144f67d031&bp=true
28028	52556-42-0	6	6	6	http://echa.europa.eu/scripts/redirections/rs_redirect.asp?uuid=AGGR-b9f62081-bcd2-4fe1-aef0-ce8c05604bb7%2FDISS-dffb4072-e30b-47ae-e044-00144f67d031&bp=true
28030	52829-07-9	6	6	6	http://echa.europa.eu/scripts/redirections/rs_redirect.asp?uuid=AGGR-78ee822c-6643-4fa3-9217-e4db194b1cb0%2FDISS-9ebfef41-5ef2-296e-e044-00144f67d031&bp=true
28880	68937-41-7	6	6	6	http://echa.europa.eu/scripts/redirections/rs_redirect.asp?uuid=AGGR-1d0f0d55-1820-4333-97aa-7f5e0af291eb%2FDISS-9c7ba203-61e0-4c46-e044-00144f67d249&bp=true
28985	70321-86-7	6	6	6	http://echa.europa.eu/scripts/redirections/rs_redirect.asp?uuid=AGGR-25d07b48-3cfa-4cd4-8695-4b6e4694e0b9%2FDISS-dffb4072-e272-47ae-e044-00144f67d031&bp=true
29105	70-55-3	6	6	6	http://echa.europa.eu/scripts/redirections/rs_redirect.asp?uuid=AGGR-d5b2a202-479b-4148-984c-66d8d43b58ab%2FDISS-e7627168-f76d-63fd-e044-00144f67d031&bp=true
29108	75-59-2	1	6	2	http://echa.europa.eu/scripts/redirections/rs_redirect.asp?uuid=AGGR-e9c3aaf3-41f9-4399-8d24-126ad82bd184%2FDISS-dcecf2cc-206d-4f67-e044-00144f67d031&bp=true
29110	78-69-3	6	6	6	http://echa.europa.eu/scripts/redirections/rs_redirect.asp?uuid=AGGR-714dccf3-5471-4498-a8b3-f8ec78caa6f0%2FDISS-9d99608e-dcc1-4fae-e044-00144f67d249&bp=true
29120	92-88-6	4	6	6	http://echa.europa.eu/scripts/redirections/rs_redirect.asp?uuid=AGGR-6981efad-a599-40d5-8d5a-a2c1f13a3ef7%2FDISS-dced3f36-5a5c-71c3-e044-00144f67d031&bp=true
29128	97-99-4	6	6	6	http://echa.europa.eu/scripts/redirections/rs_redirect.asp?uuid=AGGR-c54ab981-7b6b-4193-b523-fc05ccec4a13%2FDISS-dced4499-2631-0087-e044-00144f67d031&bp=true
29133	99-93-4	6	6	4	http://echa.europa.eu/scripts/redirections/rs_redirect.asp?uuid=AGGR-7f0f1a3d-54b0-4811-b79d-08977c0e2a55%2FDISS-dced4184-d6d1-727a-e044-00144f67d031&bp=true
29145	108-59-8	6	6	6	http://echa.europa.eu/scripts/redirections/rs_redirect.asp?uuid=AGGR-ba82352e-1606-436a-ae51-663ac370237d%2FDISS-9c793fb9-70d5-63bc-e044-00144f67d249&bp=true
29146	109-02-4	4	4	4	http://echa.europa.eu/scripts/redirections/rs_redirect.asp?uuid=AGGR-eca33eb9-c3e1-4916-90a6-2e38d65752c4%2FDISS-dced8795-e2e7-1df1-e044-00144f67d031&bp=true
29149	112-39-0	6	6	6	http://echa.europa.eu/scripts/redirections/rs_redirect.asp?uuid=AGGR-c52bdc2e-51c3-4f74-895d-254d287d0f5e%2FDISS-a001b3cf-5708-7010-e044-00144f67d031&bp=true
29150	115-70-8	6	6	6	http://echa.europa.eu/scripts/redirections/rs_redirect.asp?uuid=AGGR-d8fe0729-8798-4d7e-9e14-df2662564836%2FDISS-d7f5ff71-121e-148d-e044-00144f67d031&bp=true
29153	120-51-4	6	6	4	http://echa.europa.eu/scripts/redirections/rs_redirect.asp?uuid=AGGR-7197f489-8e79-4e1d-b9a0-e1740d3f080f%2FDISS-dffb4072-e2c2-47ae-e044-00144f67d031&bp=true
29154	120-92-3	6	6	6	http://echa.europa.eu/scripts/redirections/rs_redirect.asp?uuid=AGGR-207ec013-84b6-40a4-bdef-17475b249675%2FDISS-9c7c0ec3-4f41-25e0-e044-00144f67d249&bp=true
29159	123-17-1	6	6	6	http://echa.europa.eu/scripts/redirections/rs_redirect.asp?uuid=AGGR-eb417519-cf18-42aa-8e79-5095c62a5325%2FDISS-e7627168-f769-63fd-e044-00144f67d031&bp=true
29164	127-39-9	6	6	6	http://echa.europa.eu/scripts/redirections/rs_redirect.asp?uuid=AGGR-fc41347d-c224-413e-9f2e-1c68f23467d8%2FDISS-e18edfe9-02bb-58ce-e044-00144f67d031&bp=true
29170	141-79-7	4	3	4	http://echa.europa.eu/scripts/redirections/rs_redirect.asp?uuid=AGGR-e9755dab-5456-4817-9857-c6929269b2e5%2FDISS-9d89ccef-2bae-3c3e-e044-00144f67d249&bp=true
29171	142-29-0	4	6	4	http://echa.europa.eu/scripts/redirections/rs_redirect.asp?uuid=AGGR-6901a9e0-cf66-4299-a0b1-ffdee57c7c88%2FDISS-9d805e61-361f-6a93-e044-00144f67d249&bp=true
29182	503-74-2	6	6	6	http://echa.europa.eu/scripts/redirections/rs_redirect.asp?uuid=AGGR-de1774ae-ba4f-4e49-bc8f-7c5050f1c935%2FDISS-0d27581d-4e79-4d5f-e053-1cdf090a7def&bp=true
29184	515-74-2	6	6	6	http://echa.europa.eu/scripts/redirections/rs_redirect.asp?uuid=AGGR-b49add21-b38f-4103-b5c9-75d6e742489b%2FDISS-b2c9743c-ab29-43ca-e044-00144f67d031&bp=true
29186	542-02-9	6	6	6	http://echa.europa.eu/scripts/redirections/rs_redirect.asp?uuid=AGGR-f9102afa-6f4c-4903-a70f-50fa422ea54d%2FDISS-dffb4072-e407-47ae-e044-00144f67d031&bp=true
29189	593-85-1	6	6	4	http://echa.europa.eu/scripts/redirections/rs_redirect.asp?uuid=AGGR-48c6bb3a-2fee-4c59-8c79-a2f5e0495085%2FDISS-dcd78501-f71b-139d-e044-00144f67d031&bp=true
29192	616-38-6	6	6	6	http://echa.europa.eu/scripts/redirections/rs_redirect.asp?uuid=AGGR-b85e9cfb-ed60-4b7a-8b91-30834dd194c5%2FDISS-e7627168-f746-63fd-e044-00144f67d031&bp=true
29202	840-65-3	6	6	6	http://echa.europa.eu/scripts/redirections/rs_redirect.asp?uuid=AGGR-41d47f32-a704-4965-ba5b-82bca2fe2135%2FDISS-e2bc7221-8922-3f99-e044-00144f67d031&bp=true
29203	869-24-9	2	2	2	http://echa.europa.eu/scripts/redirections/rs_redirect.asp?uuid=AGGR-1085a437-8de4-4eee-b01f-fe49cd4683aa%2FDISS-d38d6227-65a0-306e-e044-00144f67d249&bp=true
29210	1118-46-3	6	4	4	http://echa.europa.eu/scripts/redirections/rs_redirect.asp?uuid=AGGR-a23d3b11-2cc1-4bf5-983a-3c8bdfad2b49%2FDISS-9d805bac-d784-6816-e044-00144f67d249&bp=true
29217	1569-01-3	6	6	6	http://echa.europa.eu/scripts/redirections/rs_redirect.asp?uuid=AGGR-715a3d64-b60f-4ebb-a827-ef0db2b4bb4b%2FDISS-9ea9583b-ed61-603b-e044-00144f67d031&bp=true
29224	1758-73-2	6	2	4	http://echa.europa.eu/scripts/redirections/rs_redirect.asp?uuid=AGGR-5d9ab8b6-8dd4-4472-bc85-be7d4292d435%2FDISS-d38d7501-7b74-3d7d-e044-00144f67d249&bp=true
29233	2421-28-5	6	6	6	http://echa.europa.eu/scripts/redirections/rs_redirect.asp?uuid=AGGR-1a8c43b8-2288-4232-8083-deb942b01fc6%2FDISS-e18edfe9-02d1-58ce-e044-00144f67d031&bp=true
29234	2436-90-0	6	6	6	http://echa.europa.eu/scripts/redirections/rs_redirect.asp?uuid=AGGR-929b857f-b50a-4407-90d4-714d31d3d818%2FDISS-9ebd9901-344a-4932-e044-00144f67d031&bp=true
29237	2530-85-0	6	6	6	http://echa.europa.eu/scripts/redirections/rs_redirect.asp?uuid=AGGR-0c871e3f-763d-4a9a-add4-3fb444af92a7%2FDISS-9875f13f-5d3e-6709-e044-00144f67d031&bp=true
29240	2768-02-7	6	4	6	http://echa.europa.eu/scripts/redirections/rs_redirect.asp?uuid=AGGR-a1bd5b5a-bf40-4240-87e3-ad37cdcb6d19%2FDISS-9ec17480-ed85-0d69-e044-00144f67d031&bp=true
29246	2943-75-1	6	6	6	http://echa.europa.eu/scripts/redirections/rs_redirect.asp?uuid=AGGR-fed5fea6-f451-4295-b3f8-07fa9b1d0857%2FDISS-dffb4072-e267-47ae-e044-00144f67d031&bp=true
29249	3030-47-5	3	3	4	http://echa.europa.eu/scripts/redirections/rs_redirect.asp?uuid=AGGR-454a34be-a16d-4e10-a51f-4e00f68e78b5%2FDISS-dffb4072-e411-47ae-e044-00144f67d031&bp=true
29250	3048-64-4	6	6	6	http://echa.europa.eu/scripts/redirections/rs_redirect.asp?uuid=AGGR-5a5dbd13-7ba4-4c38-a220-6b1e607b1021%2FDISS-d6b27826-0b9e-481f-e044-00144f67d031&bp=true
29254	3302-10-1	6	6	4	http://echa.europa.eu/scripts/redirections/rs_redirect.asp?uuid=AGGR-d8571ceb-d5e7-4032-ba88-f65510ed5af6%2FDISS-987608e9-f16f-6d68-e044-00144f67d031&bp=true
29260	3699-54-5	6	6	6	http://echa.europa.eu/scripts/redirections/rs_redirect.asp?uuid=AGGR-869c642e-f886-4911-b41f-99cd2a5b0e44%2FDISS-d018c1b3-74c9-1ded-e044-00144f67d249&bp=true
29263	4316-74-9	6	6	6	http://echa.europa.eu/scripts/redirections/rs_redirect.asp?uuid=AGGR-779233d4-53f7-4572-96a1-e9fe65611d00%2FDISS-db9b8b5b-5d17-654e-e044-00144f67d031&bp=true
29265	4433-79-8	6	6	4	http://echa.europa.eu/scripts/redirections/rs_redirect.asp?uuid=AGGR-b9e8f3db-bbd3-4db8-84d8-ec8bfdbb568d%2FDISS-9ebd6440-7145-2d7e-e044-00144f67d031&bp=true
29267	5089-70-3	6	6	6	http://echa.europa.eu/scripts/redirections/rs_redirect.asp?uuid=AGGR-89fbb67a-9818-48a3-977b-95526c3fb955%2FDISS-9ebb34af-d394-6138-e044-00144f67d031&bp=true
29277	6258-06-6	6	6	6	http://echa.europa.eu/scripts/redirections/rs_redirect.asp?uuid=AGGR-6c241ebd-0ed8-4a08-8e3f-10d8fe41238f%2FDISS-dcecfb42-a9d5-5231-e044-00144f67d031&bp=true
29279	6362-79-4	6	6	6	http://echa.europa.eu/scripts/redirections/rs_redirect.asp?uuid=AGGR-74389081-4774-49e8-9ad3-5dfe4ee072d2%2FDISS-e1a0ab01-db80-2fde-e044-00144f67d031&bp=true
29287	7529-22-8	6	6	6	http://echa.europa.eu/scripts/redirections/rs_redirect.asp?uuid=AGGR-03aeb230-0d67-48c8-b0ae-4de73845d1f4%2FDISS-df93ca90-4157-45db-e044-00144f67d031&bp=true
29289	7747-35-5	4	4	6	http://echa.europa.eu/scripts/redirections/rs_redirect.asp?uuid=AGGR-dc0b3051-fd0e-4422-aad1-dd8b206354b5%2FDISS-9eaeb2b4-3092-1041-e044-00144f67d031&bp=true
29290	7785-26-4	6	4	4	http://echa.europa.eu/scripts/redirections/rs_redirect.asp?uuid=AGGR-c4a6ed20-697d-487c-bf67-bfd2fe287e83%2FDISS-dffb4072-e3e2-47ae-e044-00144f67d031&bp=true
29302	10042-59-8	6	6	4	http://echa.europa.eu/scripts/redirections/rs_redirect.asp?uuid=AGGR-a8cb3453-6b2a-4f10-b7e8-c460af14be6b%2FDISS-9ec1bcf8-8d6f-34cc-e044-00144f67d031&bp=true
29310	15721-78-5	6	6	6	http://echa.europa.eu/scripts/redirections/rs_redirect.asp?uuid=AGGR-ab357419-865c-4250-bbb2-a557cddee965%2FDISS-e1a0ab01-db9f-2fde-e044-00144f67d031&bp=true
29312	16712-64-4	6	6	4	http://echa.europa.eu/scripts/redirections/rs_redirect.asp?uuid=AGGR-5110f566-0cb0-4613-b8c2-275e6185b1a7%2FDISS-e1a0ab01-dbbd-2fde-e044-00144f67d031&bp=true
29317	18479-58-8	6	6	6	http://echa.europa.eu/scripts/redirections/rs_redirect.asp?uuid=AGGR-42e8da37-4fa2-44f5-a64b-a5ab1e85be49%2FDISS-975e82ba-4445-05c1-e044-00144f67d031&bp=true
29325	24851-98-7	6	6	6	http://echa.europa.eu/scripts/redirections/rs_redirect.asp?uuid=AGGR-c390ba2d-fb7e-4a08-bcb3-4aa669513119%2FDISS-9e9c5412-47b8-2b52-e044-00144f67d031&bp=true
29335	26266-57-9	6	6	6	http://echa.europa.eu/scripts/redirections/rs_redirect.asp?uuid=AGGR-00e51aeb-48c1-4635-8a28-7e0adc8d475a%2FDISS-e7627168-f7f9-63fd-e044-00144f67d031&bp=true
29353	32388-55-9	6	6	6	http://echa.europa.eu/scripts/redirections/rs_redirect.asp?uuid=AGGR-5b897d37-f437-4665-bdf3-762c42340a5f%2FDISS-dceba949-822c-2dd1-e044-00144f67d031&bp=true
29359	37143-54-7	6	6	4	http://echa.europa.eu/scripts/redirections/rs_redirect.asp?uuid=AGGR-706a5678-8ea3-4cee-ac80-c54ecf94085c%2FDISS-e7627168-f741-63fd-e044-00144f67d031&bp=true
29559	78491-02-8	6	6	6	http://echa.europa.eu/scripts/redirections/rs_redirect.asp?uuid=AGGR-95fa5129-22e5-4059-a067-ae104c4b3419%2FDISS-e2bc7221-8941-3f99-e044-00144f67d031&bp=true
29600	79-39-0	6	6	4	http://echa.europa.eu/scripts/redirections/rs_redirect.asp?uuid=AGGR-e28f1aba-4e48-41af-9b92-3e6f2b202319%2FDISS-76fd786d-280f-53ac-e044-00144f26965e&bp=true
29602	85-60-9	6	6	6	http://echa.europa.eu/scripts/redirections/rs_redirect.asp?uuid=AGGR-fae59938-f8a0-4b34-9707-12d72d7ce65f%2FDISS-d6b1c9cf-1dda-694d-e044-00144f67d031&bp=true
29604	91-15-6	3	3	2	http://echa.europa.eu/scripts/redirections/rs_redirect.asp?uuid=AGGR-fd624db7-2f94-473a-9810-6e48afdcb00b%2FDISS-b2c979d2-ab65-44bd-e044-00144f67d031&bp=true
29606	107-86-8	6	3	4	http://echa.europa.eu/scripts/redirections/rs_redirect.asp?uuid=AGGR-1387ed56-8784-4f21-aa6d-67affe53e3aa%2FDISS-a1345fe8-a11b-5e17-e044-00144f67d031&bp=true
29607	109-16-0	6	6	6	http://echa.europa.eu/scripts/redirections/rs_redirect.asp?uuid=AGGR-55ff0b66-eb13-4e48-a947-8773f0f7cd72%2FDISS-db9b21f9-10a3-33fb-e044-00144f67d031&bp=true
29608	109-53-5	6	6	6	http://echa.europa.eu/scripts/redirections/rs_redirect.asp?uuid=AGGR-f2b534dc-8df1-4b79-b468-ccff816725bf%2FDISS-9c7f2cfb-82a0-1bf0-e044-00144f67d249&bp=true
29616	288-32-4	6	6	4	http://echa.europa.eu/scripts/redirections/rs_redirect.asp?uuid=AGGR-2a7d95e8-22d3-418c-ad8f-02d861a75efd%2FDISS-b2c93dae-64ff-37e0-e044-00144f67d031&bp=true
29617	299-27-4	6	6	6	http://echa.europa.eu/scripts/redirections/rs_redirect.asp?uuid=AGGR-8d9c365f-1c05-4b1a-bea7-bda67b62bd6b%2FDISS-9d8b3b86-ee9e-60e6-e044-00144f67d249&bp=true
29619	333-20-0	4	4	4	http://echa.europa.eu/scripts/redirections/rs_redirect.asp?uuid=AGGR-31d8454e-dd82-4f4d-9c92-c559cdcc7fd9%2FDISS-9d849fbd-8e9a-12ca-e044-00144f67d249&bp=true
29626	590-29-4	6	6	6	http://echa.europa.eu/scripts/redirections/rs_redirect.asp?uuid=AGGR-c22841a8-707a-4244-993f-88dae149819d%2FDISS-9d894b97-7ceb-5239-e044-00144f67d249&bp=true
29649	1477-55-0	4	2	4	http://echa.europa.eu/scripts/redirections/rs_redirect.asp?uuid=AGGR-f8ea8c8b-2993-4746-8856-b8e1b36746b0%2FDISS-9c7a6d0e-0e8a-5a06-e044-00144f67d249&bp=true
29650	1490-04-6	6	6	6	http://echa.europa.eu/scripts/redirections/rs_redirect.asp?uuid=AGGR-0906507b-5a78-40be-a052-ff6ee120ee4d%2FDISS-9eab545b-d1c4-140f-e044-00144f67d031&bp=true
29651	1633-05-2	6	6	6	http://echa.europa.eu/scripts/redirections/rs_redirect.asp?uuid=AGGR-6336bf14-b503-4e64-971f-d56637bc2e4b%2FDISS-9876be4a-cbe0-274b-e044-00144f67d031&bp=true
29652	1663-39-4	4	4	6	http://echa.europa.eu/scripts/redirections/rs_redirect.asp?uuid=AGGR-dbb3539b-9a93-407e-a5d4-d17e182bf465%2FDISS-9d976fee-ba19-01e0-e044-00144f67d249&bp=true
29653	1762-95-4	4	4	4	http://echa.europa.eu/scripts/redirections/rs_redirect.asp?uuid=AGGR-fe883d56-5512-46f6-81b4-53939809b926%2FDISS-9eb5a06b-20cc-27f3-e044-00144f67d031&bp=true
29655	2403-88-5	6	6	4	http://echa.europa.eu/scripts/redirections/rs_redirect.asp?uuid=AGGR-e0ea5ff2-4266-4e99-a797-75496beebf9e%2FDISS-e7627168-f6ec-63fd-e044-00144f67d031&bp=true
29661	3452-97-9	6	6	6	http://echa.europa.eu/scripts/redirections/rs_redirect.asp?uuid=AGGR-4cebab52-193d-4897-8ce5-93908e1f86e3%2FDISS-d016f989-ef8f-3a47-e044-00144f67d249&bp=true
29668	6484-52-2	6	6	6	http://echa.europa.eu/scripts/redirections/rs_redirect.asp?uuid=AGGR-c727191d-0b5c-4209-9287-10787847b240%2FDISS-9eaf9d56-a2b0-19c0-e044-00144f67d031&bp=true
29670	6864-37-5	3	2	4	http://echa.europa.eu/scripts/redirections/rs_redirect.asp?uuid=AGGR-0ce9f6d8-6c24-471e-8885-c78254014cb3%2FDISS-9c7a26a6-e8f9-268d-e044-00144f67d249&bp=true
29677	7631-86-9	6	6	6	http://echa.europa.eu/scripts/redirections/rs_redirect.asp?uuid=AGGR-283ecda9-ee51-4498-a656-f02f1f52e130%2FDISS-76fd35e0-69c4-29a3-e044-00144f26965e&bp=true
29679	7646-78-8	6	6	6	http://echa.europa.eu/scripts/redirections/rs_redirect.asp?uuid=AGGR-13f78786-d2be-40ed-92db-76f2b12126d7%2FDISS-9e9ce0e2-5694-03c3-e044-00144f67d031&bp=true
29683	7664-93-9	6	6	6	http://echa.europa.eu/scripts/redirections/rs_redirect.asp?uuid=AGGR-3c71d46c-3f67-4bf4-bb57-514ee7c5b707%2FDISS-1659d5e0-75ce-30b7-e053-1cdf090acc95&bp=true
29688	7720-78-7	6	6	4	http://echa.europa.eu/scripts/redirections/rs_redirect.asp?uuid=AGGR-0ff29c1f-ef5b-4afd-9a79-bab5280339d6%2FDISS-9ebc7cc8-161f-2516-e044-00144f67d031&bp=true
29690	7727-21-1	6	6	4	http://echa.europa.eu/scripts/redirections/rs_redirect.asp?uuid=AGGR-6ce31e11-39d5-4893-af38-5c9a58b77697%2FDISS-9eb45469-c235-5d2d-e044-00144f67d031&bp=true
29691	7727-54-0	6	6	4	http://echa.europa.eu/scripts/redirections/rs_redirect.asp?uuid=AGGR-dccd3cb5-0c08-4897-b8a8-2ba670d5aa77%2FDISS-9eb45469-c235-5d2d-e044-00144f67d031&bp=true
29692	7757-79-1	6	6	6	http://echa.europa.eu/scripts/redirections/rs_redirect.asp?uuid=AGGR-6afc1327-0135-451e-a4d2-a501032df54d%2FDISS-9ec15aa2-7274-0156-e044-00144f67d031&bp=true
29698	7775-27-1	6	6	4	http://echa.europa.eu/scripts/redirections/rs_redirect.asp?uuid=AGGR-032df6e9-fdab-4dec-83a1-3735d921854b%2FDISS-9ec1a587-faec-28bb-e044-00144f67d031&bp=true
29703	7783-18-8	6	6	6	http://echa.europa.eu/scripts/redirections/rs_redirect.asp?uuid=AGGR-feab7202-a2ae-49cd-a3cc-5b7ae58442f7%2FDISS-9ebf1d16-0c5a-2d20-e044-00144f67d031&bp=true
29707	7791-25-5	6	6	6	http://echa.europa.eu/scripts/redirections/rs_redirect.asp?uuid=AGGR-f3207ace-042b-4e83-a2a8-09f74d79a704%2FDISS-9e9bd693-b440-5ce8-e044-00144f67d031&bp=true
29710	10025-87-3	3	1	2	http://echa.europa.eu/scripts/redirections/rs_redirect.asp?uuid=AGGR-00a9f2f3-1ec6-4b44-8210-7ade47dd4aa4%2FDISS-9e9db9a0-0dfd-0358-e044-00144f67d031&bp=true
29733	15356-60-2	6	6	4	http://echa.europa.eu/scripts/redirections/rs_redirect.asp?uuid=AGGR-d4335156-c0d8-46bf-8aab-efed0aca5c1a%2FDISS-9ea719d2-c287-14c4-e044-00144f67d031&bp=true
29739	16872-11-0	6	6	6	http://echa.europa.eu/scripts/redirections/rs_redirect.asp?uuid=AGGR-135b93f5-5702-47df-8d1a-b3c3ab41c134%2FDISS-9ead4d05-0d76-3a20-e044-00144f67d031&bp=true
30197	75-26-3	6	6	6	http://echa.europa.eu/scripts/redirections/rs_redirect.asp?uuid=AGGR-b620d45d-2924-48a0-8dc4-fbef11caa67e%2FDISS-e7627168-f72a-63fd-e044-00144f67d031&bp=true
30258	96-47-9	6	6	4	http://echa.europa.eu/scripts/redirections/rs_redirect.asp?uuid=AGGR-e384e699-85e0-4502-bb24-ddb748407dbd%2FDISS-dced3979-e525-6fd6-e044-00144f67d031&bp=true
30307	626-43-7	3	3	3	http://echa.europa.eu/scripts/redirections/rs_redirect.asp?uuid=AGGR-91012c26-d0fa-4e63-bd1f-c067b74766a1%2FDISS-9eb2ef1c-d9ca-0af1-e044-00144f67d031&bp=true
30384	89-63-4	1	2	2	http://echa.europa.eu/scripts/redirections/rs_redirect.asp?uuid=AGGR-61b71da2-78eb-4567-9556-d9fec5e65e84%2FDISS-d38d1361-b886-6612-e044-00144f67d249&bp=true
30606	55589-62-3	6	6	6	http://echa.europa.eu/scripts/redirections/rs_redirect.asp?uuid=AGGR-a495cb1a-c3fb-41d2-afb2-60e788eec066%2FDISS-dffb4072-e278-47ae-e044-00144f67d031&bp=true
30698	10016-20-3	6	6	6	http://echa.europa.eu/scripts/redirections/rs_redirect.asp?uuid=AGGR-0992f725-2cc4-46bc-aa59-0aeee5391bdc%2FDISS-000db868-cc70-6381-e053-1cdf090a1e8d&bp=true
30760	83905-01-5	6	6	6	http://echa.europa.eu/scripts/redirections/rs_redirect.asp?uuid=AGGR-382a5ef9-d148-4bb6-9a35-cfbd5880811c%2FDISS-fd337022-a243-4bf3-e043-1cdf090aa190&bp=true
30955	76-22-2	6	4	4	http://echa.europa.eu/scripts/redirections/rs_redirect.asp?uuid=AGGR-60f054ed-08e6-4c2a-a20e-5c1fdb9015e1%2FDISS-db9b31a0-0d61-3b9d-e044-00144f67d031&bp=true
31210	108-16-7	4	3	4	http://echa.europa.eu/scripts/redirections/rs_redirect.asp?uuid=AGGR-334bb92a-636e-4300-9d39-9a43fb356bda%2FDISS-dffb4072-e2e4-47ae-e044-00144f67d031&bp=true
31462	1124-64-7	6	6	6	http://echa.europa.eu/scripts/redirections/rs_redirect.asp?uuid=AGGR-11b3d113-e3a7-438d-b896-6a6c7ef3b139%2FDISS-a64ff30e-66c3-12df-e044-00144f67d249&bp=true
31492	108-22-5	6	6	6	http://echa.europa.eu/scripts/redirections/rs_redirect.asp?uuid=AGGR-cf640e35-09e8-43e7-89f3-8ebe2cbdce57%2FDISS-9d972ff6-0cfe-4202-e044-00144f67d249&bp=true
31591	625-45-6	6	6	4	http://echa.europa.eu/scripts/redirections/rs_redirect.asp?uuid=AGGR-7776c3fe-5085-4bb8-8f78-d5ec9009de0e%2FDISS-9eaee380-0dcc-2c4f-e044-00144f67d031&bp=true
32029	114-49-8	1	2	2	http://echa.europa.eu/scripts/redirections/rs_redirect.asp?uuid=AGGR-fa35dc4c-da0f-45ee-94e8-bc3baf47bde5%2FDISS-d9776d1c-904e-6a98-e044-00144f67d031&bp=true
32077	10102-18-8	6	3	2	http://echa.europa.eu/scripts/redirections/rs_redirect.asp?uuid=AGGR-23e108c2-5c50-42e0-94fe-23f1aeb930d7%2FDISS-e1a0ab01-db96-2fde-e044-00144f67d031&bp=true
32129	21850-44-2	6	6	6	http://echa.europa.eu/scripts/redirections/rs_redirect.asp?uuid=AGGR-11a95ab4-2b27-4c54-bcf3-abde48e4477c%2FDISS-d6b26f7d-78a6-4269-e044-00144f67d031&bp=true
32305	10061-01-5	3	4	3	http://echa.europa.eu/scripts/redirections/rs_redirect.asp?uuid=AGGR-38f75576-596c-4443-a848-487aaea5ca58%2FDISS-9eae7a86-b40d-66f8-e044-00144f67d031&bp=true
32365	1194-65-6	4	6	6	http://echa.europa.eu/scripts/redirections/rs_redirect.asp?uuid=AGGR-c1ca4264-6a2f-403b-bcf8-53809cdcfcec%2FDISS-d6b26e40-735a-41fe-e044-00144f67d031&bp=true
32375	109293-98-3	6	4	6	http://echa.europa.eu/scripts/redirections/rs_redirect.asp?uuid=AGGR-0fcdc763-586a-4b17-bd90-a29b85e7dba3%2FDISS-09b6a0d4-1a69-5b29-e053-1cdf090a9c2a&bp=true
32464	41198-08-7	2	3	4	http://echa.europa.eu/scripts/redirections/rs_redirect.asp?uuid=AGGR-7d1d9499-40b2-4038-8aeb-376053fd85df%2FDISS-b2c9a802-502a-4e8d-e044-00144f67d031&bp=true
32498	3380-34-5	6	6	6	http://echa.europa.eu/scripts/redirections/rs_redirect.asp?uuid=AGGR-2f75c383-52ac-4543-821a-328466b974d8%2FDISS-9ea3b5cc-80fb-15ea-e044-00144f67d031&bp=true
32516	3547-33-9	6	6	6	http://echa.europa.eu/scripts/redirections/rs_redirect.asp?uuid=AGGR-b2b576ed-a44e-4109-a88b-f532ce8f9fda%2FDISS-dffb4072-e2c9-47ae-e044-00144f67d031&bp=true
32537	7173-51-5	6	6	3	http://echa.europa.eu/scripts/redirections/rs_redirect.asp?uuid=AGGR-5c8fc317-cbb4-4c5a-9590-4703c0dde27b%2FDISS-d38d9339-174b-56a8-e044-00144f67d249&bp=true
32615	98967-40-9	6	4	6	http://echa.europa.eu/scripts/redirections/rs_redirect.asp?uuid=AGGR-a93a0f3d-1929-4765-9042-b480ba69e965%2FDISS-9fe9765a-fc41-4f8f-e044-00144f67d031&bp=true
32670	16484-77-8	6	6	4	http://echa.europa.eu/scripts/redirections/rs_redirect.asp?uuid=AGGR-a30724fb-c8ff-414a-92ec-c5e1049068de%2FDISS-9ebc2c23-b427-70c1-e044-00144f67d031&bp=true
32722	41253-21-8	6	6	4	http://echa.europa.eu/scripts/redirections/rs_redirect.asp?uuid=AGGR-8c883462-28a9-4edb-a144-7464ad3c9936%2FDISS-0d27581d-4e92-4d5f-e053-1cdf090a7def&bp=true
32811	595-37-9	6	6	6	http://echa.europa.eu/scripts/redirections/rs_redirect.asp?uuid=AGGR-5a309ea5-7281-4118-af37-a5f79ef96dde%2FDISS-dcd7638b-0fb7-0385-e044-00144f67d031&bp=true
32891	4659-45-4	6	6	6	http://echa.europa.eu/scripts/redirections/rs_redirect.asp?uuid=AGGR-2f6a96f4-a204-44d6-9d1c-4a87bb04e5b9%2FDISS-031c1bda-8f45-7019-e053-1cdf090ae814&bp=true
33008	102-36-3	6	4	3	http://echa.europa.eu/scripts/redirections/rs_redirect.asp?uuid=AGGR-31ce5773-dcb6-48d2-a6b8-464930bea57a%2FDISS-a13473ac-d753-67db-e044-00144f67d031&bp=true
33241	2550-26-7	6	6	6	http://echa.europa.eu/scripts/redirections/rs_redirect.asp?uuid=AGGR-e6272680-997c-4a19-aa53-03f31e96a482%2FDISS-dffb4072-e383-47ae-e044-00144f67d031&bp=true
33276	29911-27-1	6	6	6	http://echa.europa.eu/scripts/redirections/rs_redirect.asp?uuid=AGGR-548ac19b-87da-4b0b-aaef-95e4848214f0%2FDISS-9ea983fc-c075-01d0-e044-00144f67d031&bp=true
33314	55-56-1	6	6	6	http://echa.europa.eu/scripts/redirections/rs_redirect.asp?uuid=AGGR-61ac8acc-8e25-42d4-a296-4b7bd8ce866d%2FDISS-d6b1a730-9bbd-5986-e044-00144f67d031&bp=true
33371	96-41-3	6	6	6	http://echa.europa.eu/scripts/redirections/rs_redirect.asp?uuid=AGGR-bfb0b8ac-c6bd-43fd-bc8f-47eac6337740%2FDISS-1f67e42d-dade-09ac-e053-1cdf090a7433&bp=true
33401	2743-38-6	6	6	6	http://echa.europa.eu/scripts/redirections/rs_redirect.asp?uuid=AGGR-25b3c9ee-681d-4bba-81f0-4e96927df759%2FDISS-d018aeac-4e69-0d85-e044-00144f67d249&bp=true
33445	10563-29-8	4	6	4	http://echa.europa.eu/scripts/redirections/rs_redirect.asp?uuid=AGGR-6def43fb-5aae-49a2-aec8-c799ead641e4%2FDISS-dcee0e63-3db7-5d15-e044-00144f67d031&bp=true
33447	996-35-0	6	3	4	http://echa.europa.eu/scripts/redirections/rs_redirect.asp?uuid=AGGR-15ebefa0-3e72-4ea5-a73c-079d6ed71b38%2FDISS-dcebb44a-ea8d-311a-e044-00144f67d031&bp=true
33511	7789-21-1	6	4	6	http://echa.europa.eu/scripts/redirections/rs_redirect.asp?uuid=AGGR-6c193588-7a42-47af-a35b-9e85294b859a%2FDISS-a13596c1-d68a-0e6c-e044-00144f67d031&bp=true
33649	105-34-0	6	6	6	http://echa.europa.eu/scripts/redirections/rs_redirect.asp?uuid=AGGR-c639898b-94df-4f97-8f6a-89428dbc45f3%2FDISS-bde0c7d3-e0a0-5db2-e044-00144f67d031&bp=true
33701	111-18-2	3	1	3	http://echa.europa.eu/scripts/redirections/rs_redirect.asp?uuid=AGGR-59406307-28ab-4b8c-95ce-74e99a819a10%2FDISS-e18edfe9-0312-58ce-e044-00144f67d031&bp=true
33825	82985-35-1	6	6	6	http://echa.europa.eu/scripts/redirections/rs_redirect.asp?uuid=AGGR-fb8aea94-e448-42f2-98b6-9f01a2371142%2FDISS-dced2ace-41b6-68bf-e044-00144f67d031&bp=true
33896	10026-13-8	4	2	2	http://echa.europa.eu/scripts/redirections/rs_redirect.asp?uuid=AGGR-95cb3530-6b70-4026-a4bf-c1a490b8f2d7%2FDISS-a1336e4f-2736-5e26-e044-00144f67d031&bp=true
33983	7681-38-1	6	6	6	http://echa.europa.eu/scripts/redirections/rs_redirect.asp?uuid=AGGR-b7cc977d-ba80-4d29-8ba6-022589ac3600%2FDISS-9e9e816b-a8e9-6dcf-e044-00144f67d031&bp=true
34005	5329-14-6	6	6	4	http://echa.europa.eu/scripts/redirections/rs_redirect.asp?uuid=AGGR-4e2ebd7e-c8e6-4060-8269-d4b85dbf8028%2FDISS-e7627168-f858-63fd-e044-00144f67d031&bp=true
34070	76-02-8	6	1	4	http://echa.europa.eu/scripts/redirections/rs_redirect.asp?uuid=AGGR-ee2f6f22-200d-4fa5-bc60-9605e0815fcb%2FDISS-c4c44dac-08a1-732a-e044-00144f67d031&bp=true
34091	638-29-9	6	3	6	http://echa.europa.eu/scripts/redirections/rs_redirect.asp?uuid=AGGR-2ed1cd06-6a89-4e23-80b3-8080a6d5a782%2FDISS-d018d993-1129-2def-e044-00144f67d249&bp=true
34187	10540-29-1	6	6	4	http://echa.europa.eu/scripts/redirections/rs_redirect.asp?uuid=AGGR-3c9b6461-e9cc-4978-942d-414c49865658%2FDISS-9ea1f34b-3045-0e1e-e044-00144f67d031&bp=true
34229	104-61-0	6	6	6	http://echa.europa.eu/scripts/redirections/rs_redirect.asp?uuid=AGGR-9ecb2a9e-3a6e-4275-9de9-c45cb96f7192%2FDISS-d977c46f-b0f5-1ead-e044-00144f67d031&bp=true
34287	104-67-6	6	6	6	http://echa.europa.eu/scripts/redirections/rs_redirect.asp?uuid=AGGR-301241dc-8226-4f62-846c-44f3ffc5e00c%2FDISS-d977c357-95a5-1dfc-e044-00144f67d031&bp=true
34365	134605-64-4	6	6	6	http://echa.europa.eu/scripts/redirections/rs_redirect.asp?uuid=AGGR-4c3a503c-6174-47a9-a0f2-e2cec404925d%2FDISS-e7627168-f723-63fd-e044-00144f67d031&bp=true
34490	420-04-2	3	6	3	http://echa.europa.eu/scripts/redirections/rs_redirect.asp?uuid=AGGR-d434bcb4-9875-4157-bbbb-e474da71a269%2FDISS-828e000e-071d-1ac0-e044-00144fd73934&bp=true
34672	7553-56-2	4	4	4	http://echa.europa.eu/scripts/redirections/rs_redirect.asp?uuid=AGGR-6fffa263-a55e-4038-bac9-5954f83b047d%2FDISS-9eab8b43-4c69-3137-e044-00144f67d031&bp=true
34836	7681-11-0	6	6	4	http://echa.europa.eu/scripts/redirections/rs_redirect.asp?uuid=AGGR-c4255baf-3f73-4a2c-adb2-61c8de2e3681%2FDISS-ba7d0ac4-d747-5928-e044-00144f67d031&bp=true
34903	7647-15-6	6	6	6	http://echa.europa.eu/scripts/redirections/rs_redirect.asp?uuid=AGGR-b6504cbe-e031-4c53-9506-542feaa92086%2FDISS-1659d5e0-75db-30b7-e053-1cdf090acc95&bp=true
34972	89-83-8	6	6	4	http://echa.europa.eu/scripts/redirections/rs_redirect.asp?uuid=AGGR-ba2d440c-0d51-4141-b4d7-cb3f927c58bb%2FDISS-9d844046-b0c4-4317-e044-00144f67d249&bp=true
35001	112-38-9	6	6	6	http://echa.europa.eu/scripts/redirections/rs_redirect.asp?uuid=AGGR-7bc63ae1-d245-445b-bdff-32e302dfea99%2FDISS-97d64c7a-7ba3-4ce7-e044-00144f67d031&bp=true
35013	7646-85-7	6	6	4	http://echa.europa.eu/scripts/redirections/rs_redirect.asp?uuid=AGGR-102c2508-60e4-4b12-9227-089598e3b283%2FDISS-9eb19082-9d22-3a4a-e044-00144f67d031&bp=true
35217	6440-58-0	6	6	4	http://echa.europa.eu/scripts/redirections/rs_redirect.asp?uuid=AGGR-49dfc513-8612-4515-a112-2e075359c50e%2FDISS-dffb4072-e4c0-47ae-e044-00144f67d031&bp=true
35341	77-48-5	6	6	3	http://echa.europa.eu/scripts/redirections/rs_redirect.asp?uuid=AGGR-bb89c52c-7fc4-4020-a531-b56dbae002f1%2FDISS-dcecde26-2391-4642-e044-00144f67d031&bp=true
36112	95-38-5	6	6	4	http://echa.europa.eu/scripts/redirections/rs_redirect.asp?uuid=AGGR-9ec6c20c-3c2b-4f84-a6c7-d980595d838b%2FDISS-9d8087f8-8d5b-181d-e044-00144f67d249&bp=true
36226	142-31-4	6	6	6	http://echa.europa.eu/scripts/redirections/rs_redirect.asp?uuid=AGGR-44351655-2f39-4c4a-9b05-bb3087dff9d5%2FDISS-db9b461d-56c7-4483-e044-00144f67d031&bp=true
36229	142-87-0	6	4	4	http://echa.europa.eu/scripts/redirections/rs_redirect.asp?uuid=AGGR-fa56ddf0-7ee9-4f0b-b188-ad86ab7a675e%2FDISS-dcec0fa3-090f-5b17-e044-00144f67d031&bp=true
36288	5333-42-6	6	6	6	http://echa.europa.eu/scripts/redirections/rs_redirect.asp?uuid=AGGR-25bea2c2-51fc-4965-8f88-2cb1bc6f9a03%2FDISS-97d7dd2f-69c6-2566-e044-00144f67d031&bp=true
36299	7378-99-6	6	6	3	http://echa.europa.eu/scripts/redirections/rs_redirect.asp?uuid=AGGR-4e2877fb-ffb1-4fe0-b1f2-b3813c46d18f%2FDISS-9eb6adaf-14ae-408e-e044-00144f67d031&bp=true
36409	62-33-9	6	6	6	http://echa.europa.eu/scripts/redirections/rs_redirect.asp?uuid=AGGR-059c7d74-e5c8-487c-a3aa-f15ac344bfa0%2FDISS-db9a65a6-4aa4-5107-e044-00144f67d031&bp=true
36438	3896-11-5	6	6	6	http://echa.europa.eu/scripts/redirections/rs_redirect.asp?uuid=AGGR-b0a95271-4d86-44ad-8183-e19ec2a24f2d%2FDISS-dffb4072-e26d-47ae-e044-00144f67d031&bp=true
36467	27344-41-8	6	6	6	http://echa.europa.eu/scripts/redirections/rs_redirect.asp?uuid=AGGR-94ffc946-e5fb-4405-afd6-1e85de431ecb%2FDISS-9ead8bc0-8de8-5b15-e044-00144f67d031&bp=true
36646	1117-86-8	6	6	4	http://echa.europa.eu/scripts/redirections/rs_redirect.asp?uuid=AGGR-368aa72e-f6f2-485e-92ce-76b6dce72b33%2FDISS-dcebd87a-9064-427d-e044-00144f67d031&bp=true
36933	16893-85-9	3	3	3	http://echa.europa.eu/scripts/redirections/rs_redirect.asp?uuid=AGGR-503be01a-7401-41b4-a09c-6eb9ccce6fca%2FDISS-9ea8f8da-f11f-2e19-e044-00144f67d031&bp=true
37015	14075-53-7	6	6	6	http://echa.europa.eu/scripts/redirections/rs_redirect.asp?uuid=AGGR-86384da9-8b1e-40db-8a20-f494298eb022%2FDISS-dcee7a58-c370-18e2-e044-00144f67d031&bp=true
37028	57-09-0	6	6	4	http://echa.europa.eu/scripts/redirections/rs_redirect.asp?uuid=AGGR-e6bc28ff-8285-443f-9cbd-fbfb2a53bce9%2FDISS-e2bc7221-8947-3f99-e044-00144f67d031&bp=true
37044	26787-78-0	6	6	6	http://echa.europa.eu/scripts/redirections/rs_redirect.asp?uuid=AGGR-9e6f7cd1-46c1-456d-968a-769794e0051c%2FDISS-e1a0ab01-dbc9-2fde-e044-00144f67d031&bp=true
37208	15307-79-6	6	6	3	http://echa.europa.eu/scripts/redirections/rs_redirect.asp?uuid=AGGR-f204a143-941e-4f0c-bdd6-370d3ee0274f%2FDISS-dffb4072-e440-47ae-e044-00144f67d031&bp=true
37236	66-84-2	6	6	6	http://echa.europa.eu/scripts/redirections/rs_redirect.asp?uuid=AGGR-19938a5f-dfb8-4280-ae1e-752c5d091958%2FDISS-e5a0779b-8b9f-00b9-e044-00144f67d031&bp=true
37246	1115-70-4	6	6	4	http://echa.europa.eu/scripts/redirections/rs_redirect.asp?uuid=AGGR-608abf1e-ba10-4c68-9163-156a1a17d9a3%2FDISS-d016e4b5-8288-2c3f-e044-00144f67d249&bp=true
37564	135590-91-9	6	6	6	http://echa.europa.eu/scripts/redirections/rs_redirect.asp?uuid=AGGR-4fa562a0-2d48-4359-8283-0572efafaa35%2FDISS-a214f7c0-1a43-23dc-e044-00144f67d031&bp=true
37712	27955-94-8	6	6	6	http://echa.europa.eu/scripts/redirections/rs_redirect.asp?uuid=AGGR-a4dda563-8758-48c5-a024-c37b371a7428%2FDISS-828de097-05a9-129f-e044-00144fd73934&bp=true
37715	24650-42-8	6	6	4	http://echa.europa.eu/scripts/redirections/rs_redirect.asp?uuid=AGGR-df084834-89e4-4f17-8259-0b97e7af382e%2FDISS-e5a0779b-8ab0-00b9-e044-00144f67d031&bp=true
37750	65405-77-8	6	6	6	http://echa.europa.eu/scripts/redirections/rs_redirect.asp?uuid=AGGR-443317be-437a-4cd7-ac3d-fedeaa620e21%2FDISS-e18edfe9-029d-58ce-e044-00144f67d031&bp=true
37754	101-37-1	6	6	4	http://echa.europa.eu/scripts/redirections/rs_redirect.asp?uuid=AGGR-d48cb20f-d94e-462b-b7a3-5900d0979c3e%2FDISS-97d81ab3-7697-314d-e044-00144f67d031&bp=true
37757	112-45-8	6	6	6	http://echa.europa.eu/scripts/redirections/rs_redirect.asp?uuid=AGGR-bc88bdb8-1f7f-4a2d-8320-dea668d7138e%2FDISS-e2bc7221-8943-3f99-e044-00144f67d031&bp=true
38694	91-56-5	6	6	6	http://echa.europa.eu/scripts/redirections/rs_redirect.asp?uuid=AGGR-f1d012d9-d47b-40f1-b1fd-3777dc8f5f2e%2FDISS-1f67e42d-dafb-09ac-e053-1cdf090a7433&bp=true
38700	97-52-9	6	6	4	http://echa.europa.eu/scripts/redirections/rs_redirect.asp?uuid=AGGR-c9487934-7e7f-49c1-9e2d-268d92ff6cef%2FDISS-9d92dc03-3cac-1615-e044-00144f67d249&bp=true
38770	557-34-6	6	6	6	http://echa.europa.eu/scripts/redirections/rs_redirect.asp?uuid=AGGR-dd8e7154-adcc-49fe-914a-6973d0112ccf%2FDISS-9d870180-b549-01e1-e044-00144f67d249&bp=true
38788	1076-97-7	6	6	4	http://echa.europa.eu/scripts/redirections/rs_redirect.asp?uuid=AGGR-064b7e51-797b-46cd-81c9-f8dbecfd8503%2FDISS-c2eb2aa9-4e77-0246-e044-00144f67d031&bp=true
38795	1873-88-7	6	6	6	http://echa.europa.eu/scripts/redirections/rs_redirect.asp?uuid=AGGR-63aa699d-1af0-4579-9ebb-7d6635a31ba9%2FDISS-a133a355-ebb4-0272-e044-00144f67d031&bp=true
38798	2050-46-6	6	6	6	http://echa.europa.eu/scripts/redirections/rs_redirect.asp?uuid=AGGR-b115c635-1356-46f4-b21d-417698c44dba%2FDISS-d6b25daa-7e5b-3a7d-e044-00144f67d031&bp=true
38808	2554-06-5	6	6	6	http://echa.europa.eu/scripts/redirections/rs_redirect.asp?uuid=AGGR-112949ca-8398-404f-aa7c-8d1b22e7b9b4%2FDISS-e7627168-f737-63fd-e044-00144f67d031&bp=true
38810	2627-95-4	6	6	6	http://echa.europa.eu/scripts/redirections/rs_redirect.asp?uuid=AGGR-897ddea4-f1b6-46d1-85ca-7948e0a2da0f%2FDISS-dcec8054-dc7b-1bc5-e044-00144f67d031&bp=true
38814	2835-68-9	6	4	4	http://echa.europa.eu/scripts/redirections/rs_redirect.asp?uuid=AGGR-f82681b5-2162-46c5-88b4-265b772c8f0e%2FDISS-d38d6768-a166-3648-e044-00144f67d249&bp=true
38852	27503-81-7	6	6	6	http://echa.europa.eu/scripts/redirections/rs_redirect.asp?uuid=AGGR-cc809797-354f-4d1c-a355-b591285bd7bd%2FDISS-e1a0ab01-dbea-2fde-e044-00144f67d031&bp=true
38855	55117-15-2	6	6	6	http://echa.europa.eu/scripts/redirections/rs_redirect.asp?uuid=AGGR-b3d89522-7ef1-4ec2-8580-a600fb069cbb%2FDISS-e7627168-f6a0-63fd-e044-00144f67d031&bp=true
38857	71868-10-5	6	6	4	http://echa.europa.eu/scripts/redirections/rs_redirect.asp?uuid=AGGR-09a98ff4-2ff8-4b3e-a530-e2283c50cf38%2FDISS-b8dd6f9e-4656-0a23-e044-00144f67d031&bp=true
38877	135-62-6	6	6	6	http://echa.europa.eu/scripts/redirections/rs_redirect.asp?uuid=AGGR-7b042557-edc5-4776-a35b-6941d8e0d24a%2FDISS-d38d4446-2f81-1ace-e044-00144f67d249&bp=true
38887	2321-07-5	6	6	4	http://echa.europa.eu/scripts/redirections/rs_redirect.asp?uuid=AGGR-d1b13aea-0998-4fc8-a612-7e3e1f0a7122%2FDISS-e9913bdb-219e-2cfa-e044-00144f67d031&bp=true
38919	3634-83-1	6	2	6	http://echa.europa.eu/scripts/redirections/rs_redirect.asp?uuid=AGGR-1efa7c48-e566-41ea-a053-9ca45b173408%2FDISS-d38d77df-0f26-4208-e044-00144f67d249&bp=true
38924	6259-76-3	6	6	6	http://echa.europa.eu/scripts/redirections/rs_redirect.asp?uuid=AGGR-1e1b2fd6-87b0-42db-a51a-293f7f6b888d%2FDISS-9e9c37f5-7a9b-1b68-e044-00144f67d031&bp=true
39224	75-07-0	3	6	4	http://echa.europa.eu/scripts/redirections/rs_redirect.asp?uuid=AGGR-bc2dc4fb-2654-4456-a8f4-90cba834e11e%2FDISS-9d8b15ea-8234-443b-e044-00144f67d249&bp=true
39229	79-10-7	4	4	6	http://echa.europa.eu/scripts/redirections/rs_redirect.asp?uuid=AGGR-36e8e47d-fa67-4eef-afcd-fc92e77171c2%2FDISS-9d976fee-ba19-01e0-e044-00144f67d249&bp=true
39231	107-05-1	3	3	3	http://echa.europa.eu/scripts/redirections/rs_redirect.asp?uuid=AGGR-77d154e8-5143-4fda-810a-34ef89028900%2FDISS-9d8c421c-82e7-3558-e044-00144f67d249&bp=true
39232	106-92-3	6	3	4	http://echa.europa.eu/scripts/redirections/rs_redirect.asp?uuid=AGGR-dbf3f030-b016-42bb-b015-275c0d39602f%2FDISS-9d83085b-0029-48cc-e044-00144f67d249&bp=true
39241	100-52-7	6	4	4	http://echa.europa.eu/scripts/redirections/rs_redirect.asp?uuid=AGGR-13c4fc3f-75b0-4d8a-9f96-d4e97e0b412d%2FDISS-9d8b3857-56bb-5c97-e044-00144f67d249&bp=true
39242	71-43-2	6	6	6	http://echa.europa.eu/scripts/redirections/rs_redirect.asp?uuid=AGGR-b1bd412b-3fa7-4960-bfc9-e62119ea933c%2FDISS-9d862eda-63cd-4c78-e044-00144f67d249&bp=true
39719	10124-37-5	6	6	4	http://echa.europa.eu/scripts/redirections/rs_redirect.asp?uuid=AGGR-52120e36-ba77-49ec-9bbb-7f5fd0cce110%2FDISS-9eb06027-a85b-0d5a-e044-00144f67d031&bp=true
40114	107-58-4	6	6	4	http://echa.europa.eu/scripts/redirections/rs_redirect.asp?uuid=AGGR-fa36f6da-c4b3-4f98-82fc-33ca4fc77d7a%2FDISS-d38d4a2a-31ef-1da1-e044-00144f67d249&bp=true
40151	39236-46-9	6	6	6	http://echa.europa.eu/scripts/redirections/rs_redirect.asp?uuid=AGGR-173eaaa4-b8f2-4999-b2a7-2955eeb76215%2FDISS-e2bc7221-8925-3f99-e044-00144f67d031&bp=true
40154	5205-93-6	6	6	6	http://echa.europa.eu/scripts/redirections/rs_redirect.asp?uuid=AGGR-e0080c17-3bcb-4e4c-9c29-f87c766ec705%2FDISS-9d946688-3158-0b84-e044-00144f67d249&bp=true
40164	5977-14-0	6	6	6	http://echa.europa.eu/scripts/redirections/rs_redirect.asp?uuid=AGGR-0da7950b-55df-4a62-8e7c-e9cf9fa0665c%2FDISS-cfb30b01-7087-4b86-e044-00144f67d249&bp=true
40215	20120-33-6	6	4	6	http://echa.europa.eu/scripts/redirections/rs_redirect.asp?uuid=AGGR-3b3ffc55-e2ac-4d57-a0ed-a4164df5589a%2FDISS-d9779340-c945-09b5-e044-00144f67d031&bp=true
40222	199119-58-9	6	6	6	http://echa.europa.eu/scripts/redirections/rs_redirect.asp?uuid=AGGR-4ff2361b-d5be-4d1e-9574-5e48d78f06f1%2FDISS-e5a0779b-8b8d-00b9-e044-00144f67d031&bp=true
40316	7718-54-9	6	3	3	http://echa.europa.eu/scripts/redirections/rs_redirect.asp?uuid=AGGR-07cb8f1d-2776-491f-90b3-9b2ebd0fc9fb%2FDISS-97dec157-6958-1eee-e044-00144f67d031&bp=true
40449	7447-39-4	4	6	3	http://echa.europa.eu/scripts/redirections/rs_redirect.asp?uuid=AGGR-dc76aed8-d91f-4748-a4f4-91ef56d8e10e%2FDISS-dcedb361-d3a4-32a9-e044-00144f67d031&bp=true
40608	155-41-9	4	4	6	http://echa.europa.eu/scripts/redirections/rs_redirect.asp?uuid=AGGR-ed5c1fe2-493c-496c-938f-6fbdab590a9d%2FDISS-d9776fa5-a641-6de3-e044-00144f67d031&bp=true
40635	366-18-7	3	6	3	http://echa.europa.eu/scripts/redirections/rs_redirect.asp?uuid=AGGR-384490f1-3135-4cbc-9db6-89e34315bb57%2FDISS-9d948994-fb18-277d-e044-00144f67d249&bp=true
40684	73573-88-3	6	6	6	http://echa.europa.eu/scripts/redirections/rs_redirect.asp?uuid=AGGR-3b4fc595-61ce-4195-a389-c0cbe13a78f0%2FDISS-9ff029f9-3984-3a76-e044-00144f67d031&bp=true
40697	118-69-4	6	6	4	http://echa.europa.eu/scripts/redirections/rs_redirect.asp?uuid=AGGR-8a8754d2-95fc-4293-add6-4235e5264b7f%2FDISS-d977d0ee-36d5-2522-e044-00144f67d031&bp=true
40698	126-71-6	6	6	6	http://echa.europa.eu/scripts/redirections/rs_redirect.asp?uuid=AGGR-9682f8e8-a489-46ec-b115-8e34eb9fafcd%2FDISS-d7f5f631-896c-0ebd-e044-00144f67d031&bp=true
40700	2996-92-1	6	6	4	http://echa.europa.eu/scripts/redirections/rs_redirect.asp?uuid=AGGR-fdc5344e-85eb-4505-a394-7e5afdc74f6e%2FDISS-db9a1bc2-c047-2f07-e044-00144f67d031&bp=true
40701	77-93-0	6	6	6	http://echa.europa.eu/scripts/redirections/rs_redirect.asp?uuid=AGGR-f892f412-1fa1-488f-afad-5122b44f50a3%2FDISS-e7627168-f794-63fd-e044-00144f67d031&bp=true
40702	95-73-8	6	6	6	http://echa.europa.eu/scripts/redirections/rs_redirect.asp?uuid=AGGR-336ab81a-ac5b-4719-b667-9174c844b0bb%2FDISS-c4c52ef9-e052-67bd-e044-00144f67d031&bp=true
40703	98-73-7	6	6	4	http://echa.europa.eu/scripts/redirections/rs_redirect.asp?uuid=AGGR-fd9d3cc4-11c2-4cb8-814d-788cc9028515%2FDISS-1659d5e0-75b9-30b7-e053-1cdf090acc95&bp=true
40710	107-51-7	6	6	6	http://echa.europa.eu/scripts/redirections/rs_redirect.asp?uuid=AGGR-e5da992c-e325-46f9-9b10-48bbc99685f9%2FDISS-dced8e77-5eb0-227d-e044-00144f67d031&bp=true
40715	48145-04-6	6	6	6	http://echa.europa.eu/scripts/redirections/rs_redirect.asp?uuid=AGGR-89eec49c-18e9-4c83-88fd-828788e86d6e%2FDISS-e1a0ab01-dbaf-2fde-e044-00144f67d031&bp=true
40718	6358-64-1	6	6	4	http://echa.europa.eu/scripts/redirections/rs_redirect.asp?uuid=AGGR-186bca51-1a54-4e21-8ad6-fe1fca0b2f77%2FDISS-9eb1914a-6bcd-3ac3-e044-00144f67d031&bp=true
40719	97-36-9	6	6	4	http://echa.europa.eu/scripts/redirections/rs_redirect.asp?uuid=AGGR-a5a44301-de81-4cd4-9cb7-0935665a73a8%2FDISS-9d950d1a-5f71-2eba-e044-00144f67d249&bp=true
40728	107-66-4	6	6	6	http://echa.europa.eu/scripts/redirections/rs_redirect.asp?uuid=AGGR-881a7590-93ad-4601-8845-18bf42402e17%2FDISS-dffb4072-e405-47ae-e044-00144f67d031&bp=true
40732	104-12-1	6	1	3	http://echa.europa.eu/scripts/redirections/rs_redirect.asp?uuid=AGGR-0f49bb30-473e-4850-a64c-866a219a03cb%2FDISS-d38d265a-3bea-00b2-e044-00144f67d249&bp=true
40734	118-60-5	6	6	6	http://echa.europa.eu/scripts/redirections/rs_redirect.asp?uuid=AGGR-77355189-4518-4daf-9a0f-f1469782d3a0%2FDISS-dffb4072-e2c0-47ae-e044-00144f67d031&bp=true
40765	624-48-6	6	6	4	http://echa.europa.eu/scripts/redirections/rs_redirect.asp?uuid=AGGR-ff7150ca-b594-457c-b638-c58b2db37cb8%2FDISS-9e9c8676-99d3-46d5-e044-00144f67d031&bp=true
41032	82410-32-0	6	6	6	http://echa.europa.eu/scripts/redirections/rs_redirect.asp?uuid=AGGR-63ba057c-c64b-4f8f-b570-1d48f6d14603%2FDISS-9ffd9c30-4e8a-1abf-e044-00144f67d031&bp=true
41056	74-79-3	6	6	6	http://echa.europa.eu/scripts/redirections/rs_redirect.asp?uuid=AGGR-e951f183-665e-4b94-bf9b-d805c1c63ef6%2FDISS-db9abc68-4cf9-0469-e044-00144f67d031&bp=true
41070	24280-93-1	6	6	4	http://echa.europa.eu/scripts/redirections/rs_redirect.asp?uuid=AGGR-5fd0118b-e403-482b-af62-ab2ad070b087%2FDISS-9ebbee62-bc5b-4eb4-e044-00144f67d031&bp=true
41125	7681-82-5	6	6	6	http://echa.europa.eu/scripts/redirections/rs_redirect.asp?uuid=AGGR-f2176605-004e-4a92-8ce6-6cf1b08df977%2FDISS-bde0fefd-07b0-6965-e044-00144f67d031&bp=true
41184	18172-67-3	6	6	6	http://echa.europa.eu/scripts/redirections/rs_redirect.asp?uuid=AGGR-430aba67-29f8-4e52-b832-9f13eb75625a%2FDISS-9d85bc06-0d47-6e67-e044-00144f67d249&bp=true
41232	717-74-8	3	6	6	http://echa.europa.eu/scripts/redirections/rs_redirect.asp?uuid=AGGR-11ffa50b-b5f5-4588-b307-987a1b8237da%2FDISS-cfb30532-dc7f-4874-e044-00144f67d249&bp=true
41238	2579-20-6	4	4	4	http://echa.europa.eu/scripts/redirections/rs_redirect.asp?uuid=AGGR-719ca9e1-cfb8-43ee-b838-29d314f83071%2FDISS-9ea84dfb-7dce-44bb-e044-00144f67d031&bp=true
41246	504-63-2	6	6	6	http://echa.europa.eu/scripts/redirections/rs_redirect.asp?uuid=AGGR-dec648f2-25a5-4ed0-a9dd-dae1a9d8be17%2FDISS-9d9242c2-050f-05ca-e044-00144f67d249&bp=true
41247	120-46-7	6	6	6	http://echa.europa.eu/scripts/redirections/rs_redirect.asp?uuid=AGGR-47f5581a-6602-4814-8893-31a2bee9141d%2FDISS-fd337022-a227-4bf3-e043-1cdf090aa190&bp=true
41253	95-96-5	6	6	6	http://echa.europa.eu/scripts/redirections/rs_redirect.asp?uuid=AGGR-a120a251-13e2-4975-ad68-d765ac0c69d0%2FDISS-9d83bb00-7289-57cb-e044-00144f67d249&bp=true
41256	111-29-5	6	6	4	http://echa.europa.eu/scripts/redirections/rs_redirect.asp?uuid=AGGR-a3c24f00-a1f4-418b-9ebc-d0206fc75db7%2FDISS-9d8a3be5-da5f-19d9-e044-00144f67d249&bp=true
41263	83-42-1	3	3	3	http://echa.europa.eu/scripts/redirections/rs_redirect.asp?uuid=AGGR-92a514fa-90d1-4030-817f-bc521aab71b9%2FDISS-d018dcfa-840c-2fb8-e044-00144f67d249&bp=true
41265	2425-77-6	6	6	6	http://echa.europa.eu/scripts/redirections/rs_redirect.asp?uuid=AGGR-0c12a258-8660-43a4-bea7-6bfe7c7e9a7b%2FDISS-97d70afe-8916-71ed-e044-00144f67d031&bp=true
41267	1569-02-4	6	6	6	http://echa.europa.eu/scripts/redirections/rs_redirect.asp?uuid=AGGR-3100c817-862d-4eb6-8956-5f8dabc3c671%2FDISS-9eb6a9bf-5c51-3f0c-e044-00144f67d031&bp=true
41270	58430-94-7	6	6	6	http://echa.europa.eu/scripts/redirections/rs_redirect.asp?uuid=AGGR-8bf27c46-673a-4acf-8bc9-4b389541d8d2%2FDISS-dffb4072-e419-47ae-e044-00144f67d031&bp=true
41274	941-69-5	6	1	3	http://echa.europa.eu/scripts/redirections/rs_redirect.asp?uuid=AGGR-a66def8b-9a25-4ae3-8734-e562b58a7490%2FDISS-9d9bd793-d1df-25a2-e044-00144f67d249&bp=true
41275	142-18-7	6	6	6	http://echa.europa.eu/scripts/redirections/rs_redirect.asp?uuid=AGGR-834a593c-6e73-498b-8771-b7fa59207e32%2FDISS-9c7f326e-20f4-1eb1-e044-00144f67d249&bp=true
41280	2226-96-2	6	6	4	http://echa.europa.eu/scripts/redirections/rs_redirect.asp?uuid=AGGR-0076495e-7c12-49ca-a07d-4da922148607%2FDISS-dcec4c0b-d8cd-0384-e044-00144f67d031&bp=true
41321	513-85-9	6	6	6	http://echa.europa.eu/scripts/redirections/rs_redirect.asp?uuid=AGGR-3d340070-f4c6-49f5-906b-ad9b39a486b1%2FDISS-b8dccedc-5fe5-5c1f-e044-00144f67d031&bp=true
41327	89-00-9	6	6	4	http://echa.europa.eu/scripts/redirections/rs_redirect.asp?uuid=AGGR-265a21da-81ad-403f-a90c-e0a02e8ba18e%2FDISS-e7627168-f7b9-63fd-e044-00144f67d031&bp=true
41363	19719-28-9	6	6	6	http://echa.europa.eu/scripts/redirections/rs_redirect.asp?uuid=AGGR-872152af-ad2c-4fef-83ab-501cc94b96d2%2FDISS-031c1bda-8f12-7019-e053-1cdf090ae814&bp=true
41388	21282-97-3	6	6	6	http://echa.europa.eu/scripts/redirections/rs_redirect.asp?uuid=AGGR-be920f8c-eddc-458b-aa32-60cc1206e343%2FDISS-dcd7549f-87a1-71e8-e044-00144f67d031&bp=true
41389	93-08-3	6	6	4	http://echa.europa.eu/scripts/redirections/rs_redirect.asp?uuid=AGGR-b2a5c4b0-6350-49b0-9816-4c9a6ec9db82%2FDISS-d01966c4-7533-2046-e044-00144f67d249&bp=true
41400	115-84-4	6	6	6	http://echa.europa.eu/scripts/redirections/rs_redirect.asp?uuid=AGGR-c8a3a1b4-7232-4cdf-b628-9681ccedec1f%2FDISS-975e7cc2-dda5-04d7-e044-00144f67d031&bp=true
41403	2100-42-7	6	6	4	http://echa.europa.eu/scripts/redirections/rs_redirect.asp?uuid=AGGR-f61de4f8-9a67-4c34-8045-2077f1076464%2FDISS-a135b41e-6575-1bbb-e044-00144f67d031&bp=true
41413	6485-40-1	6	6	4	http://echa.europa.eu/scripts/redirections/rs_redirect.asp?uuid=AGGR-02851ffb-851d-4fed-93c0-823d49668b3a%2FDISS-db9be4fa-18a2-18f6-e044-00144f67d031&bp=true
41423	2235-00-9	4	6	4	http://echa.europa.eu/scripts/redirections/rs_redirect.asp?uuid=AGGR-b30f5c2c-9cc8-4197-a72e-a794816e4025%2FDISS-dffb4072-e4a4-47ae-e044-00144f67d031&bp=true
41426	110-87-2	6	6	6	http://echa.europa.eu/scripts/redirections/rs_redirect.asp?uuid=AGGR-b4f903f0-d2ef-484a-b81e-b9899aae862b%2FDISS-d6b1f619-7611-07b5-e044-00144f67d031&bp=true
41436	75-85-4	4	4	6	http://echa.europa.eu/scripts/redirections/rs_redirect.asp?uuid=AGGR-e74ec9ee-67a4-47b8-9143-d086945f4b22%2FDISS-e1a0ab01-db86-2fde-e044-00144f67d031&bp=true
41451	2495-39-8	6	6	6	http://echa.europa.eu/scripts/redirections/rs_redirect.asp?uuid=AGGR-24979058-b5f1-4157-ab58-ba61b9e0e546%2FDISS-9e9f42d0-dedb-6a6b-e044-00144f67d031&bp=true
41467	18480-53-0	4	4	4	http://echa.europa.eu/scripts/redirections/rs_redirect.asp?uuid=AGGR-f3408e01-87ec-4673-839c-c1fc1788dfcb%2FDISS-9fe8e035-b235-74cd-e044-00144f67d031&bp=true
41472	107-54-0	3	3	3	http://echa.europa.eu/scripts/redirections/rs_redirect.asp?uuid=AGGR-ffcb4d96-e6f3-42b1-a7b8-4946c511abc5%2FDISS-139d2d07-55cd-4efd-e053-1cdf090a6532&bp=true
41484	3681-71-8	6	6	6	http://echa.europa.eu/scripts/redirections/rs_redirect.asp?uuid=AGGR-45fedd2b-38f9-400a-86b9-a064df99dc5b%2FDISS-dcecc309-4afa-38e3-e044-00144f67d031&bp=true
41490	565-62-8	4	3	4	http://echa.europa.eu/scripts/redirections/rs_redirect.asp?uuid=AGGR-2a0e0cd6-4d37-4fba-a5c3-3f9a0b519f74%2FDISS-9d9ae093-0552-3cce-e044-00144f67d249&bp=true
41491	104-54-1	6	6	6	http://echa.europa.eu/scripts/redirections/rs_redirect.asp?uuid=AGGR-616d66a1-51ce-4f7e-8bf6-c37516fa954f%2FDISS-d018c9cb-515d-223a-e044-00144f67d249&bp=true
41527	826-36-8	6	6	4	http://echa.europa.eu/scripts/redirections/rs_redirect.asp?uuid=AGGR-95cc9bc3-9628-427e-996d-4b0b03d329d5%2FDISS-9ea6975b-4edf-4395-e044-00144f67d031&bp=true
41540	618-88-2	6	6	6	http://echa.europa.eu/scripts/redirections/rs_redirect.asp?uuid=AGGR-550b863e-3845-484c-864e-0a8969e8fc43%2FDISS-d38d5200-5832-239a-e044-00144f67d249&bp=true
41544	21145-77-7	6	6	4	http://echa.europa.eu/scripts/redirections/rs_redirect.asp?uuid=AGGR-759aaedf-19c8-4ca5-b661-7625dfad5e72%2FDISS-c4c50562-253b-52d6-e044-00144f67d031&bp=true
41551	1879-09-0	1	6	4	http://echa.europa.eu/scripts/redirections/rs_redirect.asp?uuid=AGGR-6de2fbbe-fff7-4c99-991b-3dca4f04a3d6%2FDISS-dcec1c07-c873-6180-e044-00144f67d031&bp=true
41570	79-07-2	6	6	2	http://echa.europa.eu/scripts/redirections/rs_redirect.asp?uuid=AGGR-e71da2c7-4220-42c2-ba39-7e61197531a2%2FDISS-d977c6dc-450f-1f3d-e044-00144f67d031&bp=true
41573	867-13-0	6	6	6	http://echa.europa.eu/scripts/redirections/rs_redirect.asp?uuid=AGGR-fc9d21ab-3b7a-40f1-b5ee-973052987922%2FDISS-c4c42b13-3df6-633c-e044-00144f67d031&bp=true
41626	5973-71-7	6	6	6	http://echa.europa.eu/scripts/redirections/rs_redirect.asp?uuid=AGGR-683df04b-322d-4af0-832d-ba961c7514ab%2FDISS-0d27581d-4eec-4d5f-e053-1cdf090a7def&bp=true
41629	135-57-9	6	6	6	http://echa.europa.eu/scripts/redirections/rs_redirect.asp?uuid=AGGR-1e5b291d-f42b-4906-8119-43c49e74e10b%2FDISS-9d8a92c9-160b-58b4-e044-00144f67d249&bp=true
41636	93-92-5	6	6	6	http://echa.europa.eu/scripts/redirections/rs_redirect.asp?uuid=AGGR-c0133041-3d8b-4853-8931-33bc2551bdda%2FDISS-d977ceec-8d53-245c-e044-00144f67d031&bp=true
41654	5444-75-7	6	6	6	http://echa.europa.eu/scripts/redirections/rs_redirect.asp?uuid=AGGR-d2e33e9a-3930-49ea-86cd-10f8928a0c2f%2FDISS-dbbdc4a4-4b5d-21a8-e044-00144f67d031&bp=true
41661	611-20-1	6	6	4	http://echa.europa.eu/scripts/redirections/rs_redirect.asp?uuid=AGGR-35d6551e-84e6-49d8-8a63-39c30fe28fd2%2FDISS-9d9d1b6a-9870-563a-e044-00144f67d249&bp=true
41671	7785-70-8	6	6	6	http://echa.europa.eu/scripts/redirections/rs_redirect.asp?uuid=AGGR-9f1c2dab-56cc-4403-b2d5-0ecd9170689a%2FDISS-e1a0ab01-dbf0-2fde-e044-00144f67d031&bp=true
41692	10420-33-4	6	6	6	http://echa.europa.eu/scripts/redirections/rs_redirect.asp?uuid=AGGR-99a86375-1155-427e-96f9-9de3ef1229c0%2FDISS-9ea06f77-8001-24e7-e044-00144f67d031&bp=true
41726	2610-11-9	6	6	6	http://echa.europa.eu/scripts/redirections/rs_redirect.asp?uuid=AGGR-59fc6420-ec8a-4f49-b0a2-9aa69a1a82a2%2FDISS-eda7ce96-ab56-069c-e044-00144f67d031&bp=true
41790	106-23-0	6	6	6	http://echa.europa.eu/scripts/redirections/rs_redirect.asp?uuid=AGGR-bbab51eb-c771-4056-a36a-e9f29ce370bb%2FDISS-9d82c64d-1158-172e-e044-00144f67d249&bp=true
41794	99607-70-2	6	4	6	http://echa.europa.eu/scripts/redirections/rs_redirect.asp?uuid=AGGR-b761779f-fcec-4986-bc1d-cdae533639b7%2FDISS-76fd5ef1-198f-426b-e044-00144f26965e&bp=true
41803	7681-65-4	6	6	4	http://echa.europa.eu/scripts/redirections/rs_redirect.asp?uuid=AGGR-c0efc6ce-ee8a-44a9-bc0e-1c3e846242d1%2FDISS-dffb4072-e34b-47ae-e044-00144f67d031&bp=true
41847	109-43-3	6	6	6	http://echa.europa.eu/scripts/redirections/rs_redirect.asp?uuid=AGGR-083b1917-68a6-4722-bc19-f5dc3023cb47%2FDISS-dceee943-2496-4ce8-e044-00144f67d031&bp=true
41861	762-04-9	6	6	6	http://echa.europa.eu/scripts/redirections/rs_redirect.asp?uuid=AGGR-3901fc91-8102-4f77-9401-ed01a3f93acf%2FDISS-d016e958-21f9-2ecd-e044-00144f67d249&bp=true
41892	127-63-9	6	6	4	http://echa.europa.eu/scripts/redirections/rs_redirect.asp?uuid=AGGR-5c37a5e7-419d-4009-b632-050a04113f0f%2FDISS-dffb4072-e366-47ae-e044-00144f67d031&bp=true
41914	2752-17-2	6	6	6	http://echa.europa.eu/scripts/redirections/rs_redirect.asp?uuid=AGGR-55450bf0-4c31-4330-b0c6-1375207d990c%2FDISS-dbbe0283-064a-4000-e044-00144f67d031&bp=true
41957	122-51-0	6	6	6	http://echa.europa.eu/scripts/redirections/rs_redirect.asp?uuid=AGGR-41daa304-f561-4ce9-8fe6-5cdda9731cab%2FDISS-9d8c04be-c38e-0926-e044-00144f67d249&bp=true
41959	383-63-1	6	6	4	http://echa.europa.eu/scripts/redirections/rs_redirect.asp?uuid=AGGR-cc092a75-f0a7-4fb1-a23f-1695c7fcf412%2FDISS-dbbdafc6-be87-1842-e044-00144f67d031&bp=true
42011	97-78-9	6	6	6	http://echa.europa.eu/scripts/redirections/rs_redirect.asp?uuid=AGGR-e5be9ffc-970f-405b-b2f3-dab954f9e124%2FDISS-e18edfe9-02f2-58ce-e044-00144f67d031&bp=true
42051	93-69-6	6	6	4	http://echa.europa.eu/scripts/redirections/rs_redirect.asp?uuid=AGGR-abbcf4d0-6da8-4c6c-90d7-dec623d16c5f%2FDISS-e7627168-f832-63fd-e044-00144f67d031&bp=true
42061	125-12-2	6	6	6	http://echa.europa.eu/scripts/redirections/rs_redirect.asp?uuid=AGGR-05d525a2-8024-4a0d-8d5e-0b5cbee2a446%2FDISS-b8dd69b0-4345-07f7-e044-00144f67d031&bp=true
42151	103-26-4	6	6	6	http://echa.europa.eu/scripts/redirections/rs_redirect.asp?uuid=AGGR-b1a54a13-7984-48bf-9f67-3a1e6fe13089%2FDISS-dffb4072-e33b-47ae-e044-00144f67d031&bp=true
42170	6425-39-4	6	6	6	http://echa.europa.eu/scripts/redirections/rs_redirect.asp?uuid=AGGR-7d3b14af-64e2-41c0-a342-c84e422d533a%2FDISS-dced43a2-0aa7-004b-e044-00144f67d031&bp=true
42206	2687-96-9	6	6	6	http://echa.europa.eu/scripts/redirections/rs_redirect.asp?uuid=AGGR-6868247c-4980-451b-8131-2085a2572cfa%2FDISS-c429699f-3f06-6fd4-e044-00144f67d031&bp=true
42210	120-94-5	6	4	3	http://echa.europa.eu/scripts/redirections/rs_redirect.asp?uuid=AGGR-1e72e548-6232-4562-a2e2-c0aef9d366c9%2FDISS-1c657167-773c-4d72-e053-1cdf090a03f5&bp=true
42232	107-75-5	6	6	6	http://echa.europa.eu/scripts/redirections/rs_redirect.asp?uuid=AGGR-2dfc3e38-d854-406b-bc94-a0cff9136074%2FDISS-07466439-2073-3142-e053-1cdf090ac6ca&bp=true
42279	103-60-6	6	6	6	http://echa.europa.eu/scripts/redirections/rs_redirect.asp?uuid=AGGR-6068fa1d-edd0-4a97-a831-fcba7f1c77fc%2FDISS-e1a0ab01-dbca-2fde-e044-00144f67d031&bp=true
42315	140-89-6	6	4	4	http://echa.europa.eu/scripts/redirections/rs_redirect.asp?uuid=AGGR-2f1bb2f7-b83e-4144-b1ca-2e3e8cf43043%2FDISS-d7f657b9-7a90-3d92-e044-00144f67d031&bp=true
42337	106-36-5	6	6	6	http://echa.europa.eu/scripts/redirections/rs_redirect.asp?uuid=AGGR-bd3693d3-1f41-4564-bd64-b2c5ae5046cc%2FDISS-d38d9309-6a60-5696-e044-00144f67d249&bp=true
42378	1719-58-0	6	6	4	http://echa.europa.eu/scripts/redirections/rs_redirect.asp?uuid=AGGR-ddc58d0b-79c4-490f-b73c-bf7cc59016ac%2FDISS-d6a429dc-9047-16af-e044-00144f67d031&bp=true
42379	1112-39-6	6	6	4	http://echa.europa.eu/scripts/redirections/rs_redirect.asp?uuid=AGGR-f08cd520-78c9-4b7a-b2f7-6011b62ed713%2FDISS-dffb4072-e3a6-47ae-e044-00144f67d031&bp=true
42390	3811-73-2	4	4	4	http://echa.europa.eu/scripts/redirections/rs_redirect.asp?uuid=AGGR-224d9ebc-25c1-442f-b90e-c78ee778eabb%2FDISS-9ea00f77-8e69-65ae-e044-00144f67d031&bp=true
42400	1120-01-0	6	4	4	http://echa.europa.eu/scripts/redirections/rs_redirect.asp?uuid=AGGR-ef65ca7d-71d8-4cdb-b835-dc94a83bdfcc%2FDISS-9eb17b51-4050-2d2d-e044-00144f67d031&bp=true
42416	1191-50-0	6	4	4	http://echa.europa.eu/scripts/redirections/rs_redirect.asp?uuid=AGGR-4da754fc-995c-4be7-a2fd-363d3cce8b4e%2FDISS-9eb17b51-4050-2d2d-e044-00144f67d031&bp=true
42436	4065-45-6	6	6	6	http://echa.europa.eu/scripts/redirections/rs_redirect.asp?uuid=AGGR-b5f7279e-1604-4b3c-8877-4ccab289ac55%2FDISS-d97838da-1be9-5625-e044-00144f67d031&bp=true
42465	7722-88-5	6	6	4	http://echa.europa.eu/scripts/redirections/rs_redirect.asp?uuid=AGGR-092d6b4c-3b93-47af-85d7-f82d2de67c0a%2FDISS-9eb80795-ce5c-11f6-e044-00144f67d031&bp=true
42490	2031-67-6	6	6	6	http://echa.europa.eu/scripts/redirections/rs_redirect.asp?uuid=AGGR-8120bea9-c55b-484e-a805-97258a90c39f%2FDISS-d6a42ce5-4e95-1778-e044-00144f67d031&bp=true
42494	1067-25-0	6	4	6	http://echa.europa.eu/scripts/redirections/rs_redirect.asp?uuid=AGGR-de64234f-dec4-4d5f-a733-330459fefce7%2FDISS-dffb4072-e2fc-47ae-e044-00144f67d031&bp=true
42503	55934-93-5	6	6	6	http://echa.europa.eu/scripts/redirections/rs_redirect.asp?uuid=AGGR-8b5e69df-7b15-4803-9b9e-173b314d381b%2FDISS-9ea983fc-c075-01d0-e044-00144f67d031&bp=true
42514	87-99-0	6	6	6	http://echa.europa.eu/scripts/redirections/rs_redirect.asp?uuid=AGGR-e0963bbb-8194-48ea-99de-fc541b047c1c%2FDISS-e1a0ab01-dbce-2fde-e044-00144f67d031&bp=true
43902	4559-86-8	6	6	6	http://echa.europa.eu/scripts/redirections/rs_redirect.asp?uuid=AGGR-4a0061e6-5ce6-4436-aefc-2dbc06e3712a%2FDISS-e18edfe9-0310-58ce-e044-00144f67d031&bp=true
44161	10025-91-9	6	6	6	http://echa.europa.eu/scripts/redirections/rs_redirect.asp?uuid=AGGR-5c8bbcdb-6bcf-437c-820f-c295ea7d400f%2FDISS-c4c60b47-f65d-568c-e044-00144f67d031&bp=true
44199	110553-27-0	6	6	6	http://echa.europa.eu/scripts/redirections/rs_redirect.asp?uuid=AGGR-0e86ca5e-1c5f-43c2-89c7-596f9efef8ef%2FDISS-b8dcf248-35bf-638c-e044-00144f67d031&bp=true
44200	111-17-1	6	6	6	http://echa.europa.eu/scripts/redirections/rs_redirect.asp?uuid=AGGR-9399b740-2a96-4bad-a632-5d84673941cb%2FDISS-e7627168-f869-63fd-e044-00144f67d031&bp=true
44233	23128-74-7	6	6	6	http://echa.europa.eu/scripts/redirections/rs_redirect.asp?uuid=AGGR-631838f5-06a6-4a85-84e8-0a6ce5957792%2FDISS-d6b2c9cd-bd95-6cca-e044-00144f67d031&bp=true
44236	36443-68-2	6	6	6	http://echa.europa.eu/scripts/redirections/rs_redirect.asp?uuid=AGGR-c968c442-4cee-44f5-90c3-05bd7e71ab19%2FDISS-d6b18e7a-6cd6-4cb4-e044-00144f67d031&bp=true
44328	520-26-3	6	6	6	http://echa.europa.eu/scripts/redirections/rs_redirect.asp?uuid=AGGR-f30fbd7c-4778-4e19-858c-73c6c63ddc54%2FDISS-d7f5ee83-5c5b-0bee-e044-00144f67d031&bp=true
44346	68-19-9	6	6	6	http://echa.europa.eu/scripts/redirections/rs_redirect.asp?uuid=AGGR-d33dc738-a21b-48e2-bcb8-365f86bd5761%2FDISS-1c657167-76f7-4d72-e053-1cdf090a03f5&bp=true
44347	100-06-1	6	6	4	http://echa.europa.eu/scripts/redirections/rs_redirect.asp?uuid=AGGR-8070752a-2b97-4011-9565-49e5822bc021%2FDISS-c4c4c03d-e4f1-31f4-e044-00144f67d031&bp=true
44352	101-41-7	6	6	6	http://echa.europa.eu/scripts/redirections/rs_redirect.asp?uuid=AGGR-c29d36b7-30d3-43f8-aa51-973685685185%2FDISS-d0192d2b-db25-6b5b-e044-00144f67d249&bp=true
44353	101-97-3	6	6	6	http://echa.europa.eu/scripts/redirections/rs_redirect.asp?uuid=AGGR-8481e2ed-68d9-4829-85fa-d8c65f3106a6%2FDISS-fd337022-a228-4bf3-e043-1cdf090aa190&bp=true
44355	103-49-1	6	6	4	http://echa.europa.eu/scripts/redirections/rs_redirect.asp?uuid=AGGR-adb33813-7640-4078-8588-476238662dce%2FDISS-d9776a0f-ed82-69b0-e044-00144f67d031&bp=true
44357	105-13-5	6	6	4	http://echa.europa.eu/scripts/redirections/rs_redirect.asp?uuid=AGGR-c87b412f-5e2a-440f-a1c3-53b74c109210%2FDISS-d0197c4e-184d-2ed9-e044-00144f67d249&bp=true
44359	106-02-5	6	6	6	http://echa.europa.eu/scripts/redirections/rs_redirect.asp?uuid=AGGR-f65aad5b-20b8-4b0a-9a01-2581f77134ca%2FDISS-e1a0ab01-db90-2fde-e044-00144f67d031&bp=true
44360	106-21-8	6	6	6	http://echa.europa.eu/scripts/redirections/rs_redirect.asp?uuid=AGGR-43558d06-b224-4d80-86bc-94d32de76764%2FDISS-d6b1fe41-6993-0ce7-e044-00144f67d031&bp=true
44361	1071-93-8	6	6	6	http://echa.europa.eu/scripts/redirections/rs_redirect.asp?uuid=AGGR-f2b6c6a0-e358-4c96-990e-f30c444c74c1%2FDISS-db9bec36-eb6b-1b41-e044-00144f67d031&bp=true
44362	108-55-4	4	6	4	http://echa.europa.eu/scripts/redirections/rs_redirect.asp?uuid=AGGR-00f94981-fd0d-4f4d-8362-235d9837093f%2FDISS-bde0f68f-cf44-67c4-e044-00144f67d031&bp=true
44367	1119-97-7	6	6	4	http://echa.europa.eu/scripts/redirections/rs_redirect.asp?uuid=AGGR-dd1971c1-b6ab-4898-a776-e17d3607ac3e%2FDISS-e2bc7221-8949-3f99-e044-00144f67d031&bp=true
44368	112-16-3	6	6	6	http://echa.europa.eu/scripts/redirections/rs_redirect.asp?uuid=AGGR-e630329d-23ca-4168-beae-ec5490d9c0a9%2FDISS-9d964d57-09fd-6634-e044-00144f67d249&bp=true
44372	116-17-6	6	6	3	http://echa.europa.eu/scripts/redirections/rs_redirect.asp?uuid=AGGR-48606d99-cbfe-43fd-851e-80f4f334679b%2FDISS-18009a8a-ee4e-2beb-e053-1cdf090ac712&bp=true
44374	122-00-9	6	6	4	http://echa.europa.eu/scripts/redirections/rs_redirect.asp?uuid=AGGR-0cd32975-ef44-4536-855c-5a788223915e%2FDISS-e7627168-f7d6-63fd-e044-00144f67d031&bp=true
44378	13361-34-7	6	6	6	http://echa.europa.eu/scripts/redirections/rs_redirect.asp?uuid=AGGR-dbde34a8-1333-4ed0-bc9e-01481ca4bed4%2FDISS-d019286d-7c71-65dd-e044-00144f67d249&bp=true
44380	134-81-6	6	6	6	http://echa.europa.eu/scripts/redirections/rs_redirect.asp?uuid=AGGR-aa85a893-cf4f-4706-938c-ae12929a7728%2FDISS-e7627168-f6c7-63fd-e044-00144f67d031&bp=true
44381	13676-54-5	6	2	6	http://echa.europa.eu/scripts/redirections/rs_redirect.asp?uuid=AGGR-1ab1318e-7ad5-4ddb-ae2a-9a4ed43a38ea%2FDISS-dcee76a0-a44d-17fd-e044-00144f67d031&bp=true
44384	14073-97-3	6	6	6	http://echa.europa.eu/scripts/redirections/rs_redirect.asp?uuid=AGGR-b9a54ed1-b18b-4482-9931-8c4472852a0f%2FDISS-e1a0ab01-db73-2fde-e044-00144f67d031&bp=true
44388	36768-62-4	6	6	4	http://echa.europa.eu/scripts/redirections/rs_redirect.asp?uuid=AGGR-7f894253-243e-4b40-9786-a213e4d430a8%2FDISS-9ea73cea-183a-283b-e044-00144f67d031&bp=true
44389	56539-66-3	6	6	6	http://echa.europa.eu/scripts/redirections/rs_redirect.asp?uuid=AGGR-9b613236-3164-4d3c-a187-3d2b2138319b%2FDISS-dffb4072-e394-47ae-e044-00144f67d031&bp=true
44390	6610-29-3	6	6	2	http://echa.europa.eu/scripts/redirections/rs_redirect.asp?uuid=AGGR-e71f0f0f-0e04-4099-bf00-c72cee6984b8%2FDISS-e5a0779b-8b81-00b9-e044-00144f67d031&bp=true
44392	93-04-9	6	6	6	http://echa.europa.eu/scripts/redirections/rs_redirect.asp?uuid=AGGR-3fec3357-ec19-4012-aeba-2f12a5bd1e0a%2FDISS-d019afdd-2d46-53e3-e044-00144f67d249&bp=true
44394	98-53-3	6	6	4	http://echa.europa.eu/scripts/redirections/rs_redirect.asp?uuid=AGGR-6f423d7f-f298-4fd3-977f-8c78d7215adb%2FDISS-9ea0317d-7b41-02cb-e044-00144f67d031&bp=true
44395	143-15-7	6	6	6	http://echa.europa.eu/scripts/redirections/rs_redirect.asp?uuid=AGGR-1db61e3a-6f11-4e81-8e47-791a6be006de%2FDISS-139d2d07-55a6-4efd-e053-1cdf090a6532&bp=true
44396	143-24-8	6	6	6	http://echa.europa.eu/scripts/redirections/rs_redirect.asp?uuid=AGGR-08c33e5f-137e-4c15-8bf3-8e2ec2e94069%2FDISS-d977f1cc-dc72-344f-e044-00144f67d031&bp=true
44397	1493-13-6	6	6	4	http://echa.europa.eu/scripts/redirections/rs_redirect.asp?uuid=AGGR-aded773d-13d8-44a1-b490-4bae20ad4562%2FDISS-dcec11e3-1984-5bf6-e044-00144f67d031&bp=true
44400	1643-19-2	6	6	4	http://echa.europa.eu/scripts/redirections/rs_redirect.asp?uuid=AGGR-df5ce9ab-a068-4222-89dd-3b5b2a2d7467%2FDISS-d38d7ced-3bfa-44cb-e044-00144f67d249&bp=true
44402	1694-31-1	6	6	6	http://echa.europa.eu/scripts/redirections/rs_redirect.asp?uuid=AGGR-10cde9aa-1e6f-46ff-93e5-9d14c201de2f%2FDISS-c4c0284a-5d11-60ea-e044-00144f67d031&bp=true
44407	19406-86-1	6	6	4	http://echa.europa.eu/scripts/redirections/rs_redirect.asp?uuid=AGGR-add8bd97-798c-4436-a813-3833bd6c568a%2FDISS-08c4d952-aa91-72ff-e053-1cdf090af62f&bp=true
44409	2163-00-0	6	6	6	http://echa.europa.eu/scripts/redirections/rs_redirect.asp?uuid=AGGR-6d1fbcc9-0cfd-42e6-9adf-a778618dea66%2FDISS-dcec4e1b-31d0-0423-e044-00144f67d031&bp=true
44411	2403-89-6	6	6	4	http://echa.europa.eu/scripts/redirections/rs_redirect.asp?uuid=AGGR-2c1c2a49-5d4d-4d37-9af2-583b10c22a22%2FDISS-a2160107-e8aa-0f11-e044-00144f67d031&bp=true
44413	2687-91-4	6	6	4	http://echa.europa.eu/scripts/redirections/rs_redirect.asp?uuid=AGGR-4fc964ba-81a4-439f-a11c-dbfa72db80b7%2FDISS-975ea1f1-24e2-0bdd-e044-00144f67d031&bp=true
44414	2840-28-0	6	6	6	http://echa.europa.eu/scripts/redirections/rs_redirect.asp?uuid=AGGR-8d29bf0c-8bf4-4096-9e4a-58f0514af8e6%2FDISS-ba7e15a8-f728-1c6e-e044-00144f67d031&bp=true
44423	3724-43-4	6	6	4	http://echa.europa.eu/scripts/redirections/rs_redirect.asp?uuid=AGGR-68439bff-4fba-4fc5-b6b7-3931db13fa77%2FDISS-9ffc4013-ddcb-4de5-e044-00144f67d031&bp=true
44427	4394-85-8	6	6	6	http://echa.europa.eu/scripts/redirections/rs_redirect.asp?uuid=AGGR-cea5c6e7-74b4-480e-815e-3c4c3d493707%2FDISS-e2bc7221-8950-3f99-e044-00144f67d031&bp=true
44433	504-02-9	6	6	2	http://echa.europa.eu/scripts/redirections/rs_redirect.asp?uuid=AGGR-9ed9cbfa-84b0-44ac-bb23-216c60a8f113%2FDISS-9d89f925-4318-5dba-e044-00144f67d249&bp=true
44435	51-05-8	6	6	3	http://echa.europa.eu/scripts/redirections/rs_redirect.asp?uuid=AGGR-c41b6c11-cafc-4771-b259-4eaffbebdede%2FDISS-139d2d07-5624-4efd-e053-1cdf090a6532&bp=true
44438	542-28-9	6	6	6	http://echa.europa.eu/scripts/redirections/rs_redirect.asp?uuid=AGGR-34944bc9-1258-4fa2-b38b-fb2c97985088%2FDISS-dffb4072-e2e1-47ae-e044-00144f67d031&bp=true
44443	56375-79-2	4	6	4	http://echa.europa.eu/scripts/redirections/rs_redirect.asp?uuid=AGGR-664fe736-41ae-4b9f-8609-8720947b1c7a%2FDISS-dcebdf9f-8e41-4759-e044-00144f67d031&bp=true
44450	621-76-1	6	6	6	http://echa.europa.eu/scripts/redirections/rs_redirect.asp?uuid=AGGR-721c2a30-9c06-4a99-be61-3e82da0dfae6%2FDISS-dceb77a6-3714-159d-e044-00144f67d031&bp=true
44452	629-03-8	6	6	2	http://echa.europa.eu/scripts/redirections/rs_redirect.asp?uuid=AGGR-fd2cf02c-00de-4fd4-9701-44e4d4381a20%2FDISS-c4c0dd07-e66d-3efd-e044-00144f67d031&bp=true
44456	71-30-7	6	6	6	http://echa.europa.eu/scripts/redirections/rs_redirect.asp?uuid=AGGR-60a45a31-c163-413e-a4a2-f45dc6673bd7%2FDISS-d019209c-112e-60c0-e044-00144f67d249&bp=true
44461	7786-67-6	6	6	4	http://echa.europa.eu/scripts/redirections/rs_redirect.asp?uuid=AGGR-7af3ac93-c4a4-469b-a9e3-cf5a18f192e5%2FDISS-bde09f9d-6ec4-5531-e044-00144f67d031&bp=true
44462	780-69-8	6	6	6	http://echa.europa.eu/scripts/redirections/rs_redirect.asp?uuid=AGGR-b04bfa40-5d09-4bc5-8e80-27ad159e554d%2FDISS-dceb9332-71dc-2102-e044-00144f67d031&bp=true
44463	78-08-0	6	6	6	http://echa.europa.eu/scripts/redirections/rs_redirect.asp?uuid=AGGR-bf875f0d-7d67-4152-912d-ca2077101f98%2FDISS-dced0a62-c07c-5918-e044-00144f67d031&bp=true
44464	81-64-1	6	6	6	http://echa.europa.eu/scripts/redirections/rs_redirect.asp?uuid=AGGR-d200ea4d-beae-413c-96eb-072712489d94%2FDISS-dffb4072-e47b-47ae-e044-00144f67d031&bp=true
44466	89-05-4	6	6	6	http://echa.europa.eu/scripts/redirections/rs_redirect.asp?uuid=AGGR-f4e53944-58a8-46e2-ad5b-9cf16cd76d09%2FDISS-9d896d86-e838-6bfb-e044-00144f67d249&bp=true
44470	93-55-0	6	6	6	http://echa.europa.eu/scripts/redirections/rs_redirect.asp?uuid=AGGR-81a5d9c6-4711-48ac-b6e5-bb21fddc28b4%2FDISS-fb17a354-2aca-55c5-e043-1cdf090acd41&bp=true
44472	95-92-1	6	6	4	http://echa.europa.eu/scripts/redirections/rs_redirect.asp?uuid=AGGR-4117ba03-9730-486b-afb1-1f472996af4e%2FDISS-b2ca05c7-6ae0-6259-e044-00144f67d031&bp=true
44474	93-54-9	6	6	4	http://echa.europa.eu/scripts/redirections/rs_redirect.asp?uuid=AGGR-4f115797-b444-4dc4-a469-71bcd5278e07%2FDISS-18009a8a-ee60-2beb-e053-1cdf090ac712&bp=true
44479	14814-09-6	6	6	4	http://echa.europa.eu/scripts/redirections/rs_redirect.asp?uuid=AGGR-e9492bcc-2662-4349-a10a-0542899b2c78%2FDISS-d7f61158-be1c-1c62-e044-00144f67d031&bp=true
44481	23847-08-7	6	6	6	http://echa.europa.eu/scripts/redirections/rs_redirect.asp?uuid=AGGR-f23d7a6e-a97c-4ab9-8077-999d2aa3597a%2FDISS-d68e2e8e-ddb7-229b-e044-00144f67d031&bp=true
44489	5810-11-7	6	6	4	http://echa.europa.eu/scripts/redirections/rs_redirect.asp?uuid=AGGR-f82507da-d2fd-4fa4-844e-7cf28b24c270%2FDISS-d38d6c4b-f1ac-38d3-e044-00144f67d249&bp=true
44493	23779-32-0	6	6	6	http://echa.europa.eu/scripts/redirections/rs_redirect.asp?uuid=AGGR-e0d1cb9b-373d-4437-b894-6d596b2d9c7b%2FDISS-dcd765cd-6884-0433-e044-00144f67d031&bp=true
44494	102-20-5	6	6	6	http://echa.europa.eu/scripts/redirections/rs_redirect.asp?uuid=AGGR-bc7febe3-a1a9-44ce-a854-1ae26b25b9b3%2FDISS-d6b1fe6a-fe96-0ce9-e044-00144f67d031&bp=true
44495	5471-51-2	6	6	4	http://echa.europa.eu/scripts/redirections/rs_redirect.asp?uuid=AGGR-94d95000-b95b-4ee3-9571-ddbd4cf027d4%2FDISS-18009a8a-ee58-2beb-e053-1cdf090ac712&bp=true
44496	705-86-2	6	6	6	http://echa.europa.eu/scripts/redirections/rs_redirect.asp?uuid=AGGR-5b91743b-b462-45a0-8a56-b416c8e634e2%2FDISS-d6b2550a-eef0-3790-e044-00144f67d031&bp=true
44504	10325-94-7	4	2	3	http://echa.europa.eu/scripts/redirections/rs_redirect.asp?uuid=AGGR-7b6814c9-2582-4e3e-9e64-9a04df821306%2FDISS-9ebd8667-5a43-3f56-e044-00144f67d031&bp=true
44506	103-45-7	6	6	6	http://echa.europa.eu/scripts/redirections/rs_redirect.asp?uuid=AGGR-20969f85-6f2a-4c3d-9929-2d189f6eca0f%2FDISS-dffb4072-e3a1-47ae-e044-00144f67d031&bp=true
44508	10361-37-2	6	4	3	http://echa.europa.eu/scripts/redirections/rs_redirect.asp?uuid=AGGR-572484fb-5c7d-40a0-b6cf-590e9e1e3623%2FDISS-98765ef5-2297-0f18-e044-00144f67d031&bp=true
44521	117-96-4	6	6	6	http://echa.europa.eu/scripts/redirections/rs_redirect.asp?uuid=AGGR-da40dbfb-011b-4af8-aba9-2eb94719d17e%2FDISS-db9ba510-d501-7021-e044-00144f67d031&bp=true
44523	118-88-7	6	6	6	http://echa.europa.eu/scripts/redirections/rs_redirect.asp?uuid=AGGR-89f69e67-cbe6-4c73-98e7-64b257307256%2FDISS-d6b1efac-2484-059a-e044-00144f67d031&bp=true
44563	35948-25-5	6	6	6	http://echa.europa.eu/scripts/redirections/rs_redirect.asp?uuid=AGGR-b0d3ea49-af4e-431a-97ca-1c233828269c%2FDISS-db99cff9-92de-0d1a-e044-00144f67d031&bp=true
44564	3855-32-1	3	6	4	http://echa.europa.eu/scripts/redirections/rs_redirect.asp?uuid=AGGR-9670b658-eda9-4734-9adb-c4682d6f0553%2FDISS-e1a0ab01-db7f-2fde-e044-00144f67d031&bp=true
44565	4246-51-9	6	6	6	http://echa.europa.eu/scripts/redirections/rs_redirect.asp?uuid=AGGR-08e98578-100f-44f6-b00f-ab82f5fa5596%2FDISS-db9a9cd6-f552-6a81-e044-00144f67d031&bp=true
44568	54982-83-1	6	6	6	http://echa.europa.eu/scripts/redirections/rs_redirect.asp?uuid=AGGR-4364b819-faab-430d-96cf-993f344d8a03%2FDISS-9eb4de50-978b-3452-e044-00144f67d031&bp=true
44577	7789-41-5	6	6	6	http://echa.europa.eu/scripts/redirections/rs_redirect.asp?uuid=AGGR-8545665c-956e-48ae-831a-3b373ca5b395%2FDISS-9eb7eca0-6a21-033b-e044-00144f67d031&bp=true
44590	15086-94-9	6	6	4	http://echa.europa.eu/scripts/redirections/rs_redirect.asp?uuid=AGGR-b93917dc-351e-4776-bd46-99d1ab0e38cc%2FDISS-eda7ce96-ab3c-069c-e044-00144f67d031&bp=true
44597	162881-26-7	6	6	6	http://echa.europa.eu/scripts/redirections/rs_redirect.asp?uuid=AGGR-c664ffe5-2b22-4524-abc0-bfe7044cc3a1%2FDISS-b2c94cbe-58c3-3b7e-e044-00144f67d031&bp=true
44598	16485-10-2	6	6	6	http://echa.europa.eu/scripts/redirections/rs_redirect.asp?uuid=AGGR-176c32c3-23fe-4a08-b87e-aae3e0cd4012%2FDISS-d6b2c36f-45ef-6aea-e044-00144f67d031&bp=true
44609	1897-52-5	4	4	4	http://echa.europa.eu/scripts/redirections/rs_redirect.asp?uuid=AGGR-51265780-15dd-4fed-ba16-9e8d115410f8%2FDISS-d0198e1f-9501-3b0f-e044-00144f67d249&bp=true
44623	2478-10-6	4	4	4	http://echa.europa.eu/scripts/redirections/rs_redirect.asp?uuid=AGGR-258c85c9-f909-48f9-bee9-834f333c23c9%2FDISS-d7f6030b-d3f6-15c2-e044-00144f67d031&bp=true
44631	26576-46-5	6	6	6	http://echa.europa.eu/scripts/redirections/rs_redirect.asp?uuid=AGGR-8203207f-1da8-4702-8872-23c68847bf89%2FDISS-9eabe957-f30e-6320-e044-00144f67d031&bp=true
44639	29091-09-6	4	4	4	http://echa.europa.eu/scripts/redirections/rs_redirect.asp?uuid=AGGR-7250369f-1da3-40a8-829c-f0cf6951db95%2FDISS-9ea893a3-d9ee-6aa1-e044-00144f67d031&bp=true
44643	3033-77-0	4	6	4	http://echa.europa.eu/scripts/redirections/rs_redirect.asp?uuid=AGGR-742cabca-d6d6-4d49-ae5a-0ae74bf363a1%2FDISS-9eb83d6f-b64d-2e76-e044-00144f67d031&bp=true
44679	4724-48-5	6	6	4	http://echa.europa.eu/scripts/redirections/rs_redirect.asp?uuid=AGGR-7d0629ca-1fe1-475c-8b42-b3a29f9f85c0%2FDISS-dced1245-525f-5e28-e044-00144f67d031&bp=true
44680	4985-85-7	6	6	6	http://echa.europa.eu/scripts/redirections/rs_redirect.asp?uuid=AGGR-cd5a4ba0-d035-415a-8045-91b0e184da49%2FDISS-e18edfe9-0309-58ce-e044-00144f67d031&bp=true
44682	51410-72-1	6	6	6	http://echa.europa.eu/scripts/redirections/rs_redirect.asp?uuid=AGGR-298f700a-e43b-47a3-9af9-4311abdbcf37%2FDISS-dcebea81-f03a-4a95-e044-00144f67d031&bp=true
44686	52298-44-9	6	6	4	http://echa.europa.eu/scripts/redirections/rs_redirect.asp?uuid=AGGR-da01b889-590c-43ab-b03a-a1a7b62d88dd%2FDISS-a21589e9-f83f-2539-e044-00144f67d031&bp=true
44703	623-03-0	4	4	4	http://echa.europa.eu/scripts/redirections/rs_redirect.asp?uuid=AGGR-1bf29f7c-51ee-485a-a90c-6a38097673bd%2FDISS-a64fcffd-1e6a-6c65-e044-00144f67d249&bp=true
44717	6843-66-9	6	6	6	http://echa.europa.eu/scripts/redirections/rs_redirect.asp?uuid=AGGR-5eb34673-64c2-4992-bfeb-8b86f7636c62%2FDISS-dffb4072-e4bb-47ae-e044-00144f67d031&bp=true
44721	7005-47-2	6	6	4	http://echa.europa.eu/scripts/redirections/rs_redirect.asp?uuid=AGGR-3d73894b-0c9a-4c33-be9c-5ab7ffc52dd2%2FDISS-db9a442d-ed71-41c1-e044-00144f67d031&bp=true
44724	7360-53-4	6	6	6	http://echa.europa.eu/scripts/redirections/rs_redirect.asp?uuid=AGGR-872f8c9e-a449-4d0c-a173-4ab409291f48%2FDISS-975e8c5d-9231-07ae-e044-00144f67d031&bp=true
44728	7575-23-7	6	6	4	http://echa.europa.eu/scripts/redirections/rs_redirect.asp?uuid=AGGR-412c3714-661f-4934-9400-3f34eb0447c3%2FDISS-97d6eb60-6736-6be4-e044-00144f67d031&bp=true
44731	81-83-4	6	6	4	http://echa.europa.eu/scripts/redirections/rs_redirect.asp?uuid=AGGR-bb499b0b-68ae-4d09-9f6b-9dddd572bf71%2FDISS-d7f36a4a-995c-3ecc-e044-00144f67d031&bp=true
44738	89-33-8	6	6	4	http://echa.europa.eu/scripts/redirections/rs_redirect.asp?uuid=AGGR-126f2f8e-4c88-4367-884e-a4c68671fce8%2FDISS-f4799855-8d7c-2c77-e044-00144f67d249&bp=true
44740	924-88-9	6	6	6	http://echa.europa.eu/scripts/redirections/rs_redirect.asp?uuid=AGGR-ad3bcc84-8e11-4999-be95-db82979a109f%2FDISS-9eb8cf7c-994c-074c-e044-00144f67d031&bp=true
44747	94317-64-3	6	6	6	http://echa.europa.eu/scripts/redirections/rs_redirect.asp?uuid=AGGR-a71cdbb3-b6bb-4362-ac99-1983e965d6b8%2FDISS-d6b27889-a634-486d-e044-00144f67d031&bp=true
44748	947-19-3	6	6	6	http://echa.europa.eu/scripts/redirections/rs_redirect.asp?uuid=AGGR-0c2c66cf-23c4-4650-8209-3db6074b1efc%2FDISS-975e8192-4649-058b-e044-00144f67d031&bp=true
44750	96-96-8	1	2	2	http://echa.europa.eu/scripts/redirections/rs_redirect.asp?uuid=AGGR-f2400568-168c-43db-b38d-e3033d86b4b7%2FDISS-c4c402e7-2f3d-5181-e044-00144f67d031&bp=true
44751	98-44-2	6	6	6	http://echa.europa.eu/scripts/redirections/rs_redirect.asp?uuid=AGGR-bb3f27f3-809e-40c2-9ead-a8230e4360b5%2FDISS-d38d17f0-0b9e-68f4-e044-00144f67d249&bp=true
44754	142-19-8	3	3	3	http://echa.europa.eu/scripts/redirections/rs_redirect.asp?uuid=AGGR-8714ade1-0645-4db4-90dd-dda087455f72%2FDISS-9d876ded-e43b-547c-e044-00144f67d249&bp=true
44755	2705-87-5	4	4	4	http://echa.europa.eu/scripts/redirections/rs_redirect.asp?uuid=AGGR-0e8450ba-be2f-42d3-8fb8-8a83f060c537%2FDISS-dffb4072-e2f5-47ae-e044-00144f67d031&bp=true
44756	4501-58-0	6	6	4	http://echa.europa.eu/scripts/redirections/rs_redirect.asp?uuid=AGGR-18a5b1be-c6ea-44c8-8c4d-ebef49f12ea4%2FDISS-dcecb7f5-80a1-34f2-e044-00144f67d031&bp=true
44767	103-74-2	6	6	6	http://echa.europa.eu/scripts/redirections/rs_redirect.asp?uuid=AGGR-8a0d1672-075a-4b82-94e9-6f323f090893%2FDISS-b2c94a25-057f-3b10-e044-00144f67d031&bp=true
44769	103-95-7	6	6	6	http://echa.europa.eu/scripts/redirections/rs_redirect.asp?uuid=AGGR-ea76e2c3-cdd3-4b10-9d1c-a4826141f287%2FDISS-dced8889-807a-1e3d-e044-00144f67d031&bp=true
44774	105-95-3	6	6	6	http://echa.europa.eu/scripts/redirections/rs_redirect.asp?uuid=AGGR-68376483-d0ca-46f0-a5aa-5a93f7796ce9%2FDISS-dffb4072-e3ce-47ae-e044-00144f67d031&bp=true
44777	106797-53-9	6	6	6	http://echa.europa.eu/scripts/redirections/rs_redirect.asp?uuid=AGGR-ae492a51-1d92-4013-add4-b336f68e6f99%2FDISS-a64f7dd8-1e10-2a8b-e044-00144f67d249&bp=true
44784	1189-08-8	6	6	6	http://echa.europa.eu/scripts/redirections/rs_redirect.asp?uuid=AGGR-520f1efe-0ccf-4fa7-b156-792e66b32fdf%2FDISS-dcec4198-4faf-7277-e044-00144f67d031&bp=true
44785	119-17-5	6	6	6	http://echa.europa.eu/scripts/redirections/rs_redirect.asp?uuid=AGGR-166e918e-02a5-40b4-a1ae-fc836a8db525%2FDISS-c4c0eada-98f0-435e-e044-00144f67d031&bp=true
44786	119313-12-1	6	6	6	http://echa.europa.eu/scripts/redirections/rs_redirect.asp?uuid=AGGR-ca83b351-f2df-44be-9194-d48807facfa4%2FDISS-b2c93e83-108a-3814-e044-00144f67d031&bp=true
44787	119-40-4	6	6	6	http://echa.europa.eu/scripts/redirections/rs_redirect.asp?uuid=AGGR-7ee600c6-e2ac-4dae-9707-cca1a783af19%2FDISS-fb17a354-2b31-55c5-e043-1cdf090acd41&bp=true
44788	120-18-3	6	6	4	http://echa.europa.eu/scripts/redirections/rs_redirect.asp?uuid=AGGR-d8ff0edd-d0f7-44bc-8605-018a3ec6068b%2FDISS-9ff8830a-ed9e-22c2-e044-00144f67d031&bp=true
44791	122-63-4	6	6	6	http://echa.europa.eu/scripts/redirections/rs_redirect.asp?uuid=AGGR-64383917-6d6b-45d1-9681-67702361a600%2FDISS-d018c908-f2ee-2203-e044-00144f67d249&bp=true
44798	13360-78-6	6	6	6	http://echa.europa.eu/scripts/redirections/rs_redirect.asp?uuid=AGGR-01f311df-9eab-4e1d-bf28-9bfc2d48c329%2FDISS-d6b2b11c-ff97-6210-e044-00144f67d031&bp=true
44800	136-30-1	3	6	4	http://echa.europa.eu/scripts/redirections/rs_redirect.asp?uuid=AGGR-a5390d3f-1fa8-443d-88f5-08fd6c332e54%2FDISS-9d8398e5-4dce-3ee5-e044-00144f67d249&bp=true
44801	140-90-9	3	4	4	http://echa.europa.eu/scripts/redirections/rs_redirect.asp?uuid=AGGR-a799a881-438a-4103-bdba-4f4b83576b37%2FDISS-e9ccdb18-e74b-408d-e044-00144f67d031&bp=true
44807	1732-10-1	6	6	6	http://echa.europa.eu/scripts/redirections/rs_redirect.asp?uuid=AGGR-98af5daa-4c6d-46bd-aad1-4cae2e92b75d%2FDISS-0d27581d-4ec9-4d5f-e053-1cdf090a7def&bp=true
44808	18127-01-0	6	6	3	http://echa.europa.eu/scripts/redirections/rs_redirect.asp?uuid=AGGR-04f5c2ba-31e2-4e3a-b6d4-f22f59ec9f2d%2FDISS-e18edfe9-029a-58ce-e044-00144f67d031&bp=true
44812	2517-43-3	6	6	6	http://echa.europa.eu/scripts/redirections/rs_redirect.asp?uuid=AGGR-42338e37-75bc-42a3-a1c4-0eff87d1c29f%2FDISS-9eae39de-7555-446d-e044-00144f67d031&bp=true
44817	3407-42-9	6	6	6	http://echa.europa.eu/scripts/redirections/rs_redirect.asp?uuid=AGGR-a6e96637-320c-4dc5-8414-67cbee9f374f%2FDISS-dffb4072-e2b7-47ae-e044-00144f67d031&bp=true
44818	3913-02-8	6	6	6	http://echa.europa.eu/scripts/redirections/rs_redirect.asp?uuid=AGGR-2e80e7c8-eec9-41be-b314-9f6f8d4d6599%2FDISS-dffb4072-e471-47ae-e044-00144f67d031&bp=true
44822	55066-48-3	6	6	4	http://echa.europa.eu/scripts/redirections/rs_redirect.asp?uuid=AGGR-5cf02398-1329-4428-bf80-f54dcb4f832a%2FDISS-dcec02da-30b6-5684-e044-00144f67d031&bp=true
44827	623-84-7	6	6	6	http://echa.europa.eu/scripts/redirections/rs_redirect.asp?uuid=AGGR-8b9c9117-6d56-46e5-98ed-d1b9f8028e13%2FDISS-b2ca1c31-5b23-671d-e044-00144f67d031&bp=true
44829	70356-09-1	6	6	6	http://echa.europa.eu/scripts/redirections/rs_redirect.asp?uuid=AGGR-bfc329c0-c346-4d07-9e1c-21240338cdf2%2FDISS-dcece391-c1b3-47d7-e044-00144f67d031&bp=true
44830	7473-98-5	6	6	4	http://echa.europa.eu/scripts/redirections/rs_redirect.asp?uuid=AGGR-705d1060-5182-4f18-9950-b4e8c8b0c77e%2FDISS-97d825c2-33ec-3385-e044-00144f67d031&bp=true
44837	1484-84-0	4	4	4	http://echa.europa.eu/scripts/redirections/rs_redirect.asp?uuid=AGGR-f77f2657-da22-4db3-a196-6f8bf81dc5d7%2FDISS-dffb4072-e320-47ae-e044-00144f67d031&bp=true
44840	1561-92-8	6	6	6	http://echa.europa.eu/scripts/redirections/rs_redirect.asp?uuid=AGGR-50ea6bd9-21f0-4b1f-a714-12598c50f3c2%2FDISS-dffb4072-e329-47ae-e044-00144f67d031&bp=true
44853	17766-26-6	6	6	4	http://echa.europa.eu/scripts/redirections/rs_redirect.asp?uuid=AGGR-2259af45-e29d-47c6-ac51-24926e0a9f33%2FDISS-dcd72eef-1d68-5f83-e044-00144f67d031&bp=true
44854	17832-28-9	6	6	4	http://echa.europa.eu/scripts/redirections/rs_redirect.asp?uuid=AGGR-e6aa9fff-7dd4-4da2-875c-59ea0ac9a740%2FDISS-9ea0a671-555d-43a9-e044-00144f67d031&bp=true
44857	17980-47-1	6	6	6	http://echa.europa.eu/scripts/redirections/rs_redirect.asp?uuid=AGGR-7ed99f5e-836e-4c99-9d8d-f4a0117a1337%2FDISS-bead4e76-aa9d-1da3-e044-00144f67d031&bp=true
44862	1852-04-6	6	6	6	http://echa.europa.eu/scripts/redirections/rs_redirect.asp?uuid=AGGR-74f5a220-18fd-48fb-a95a-2c8e46217f0d%2FDISS-e18edfe9-0320-58ce-e044-00144f67d031&bp=true
44870	2082-81-7	6	6	6	http://echa.europa.eu/scripts/redirections/rs_redirect.asp?uuid=AGGR-a8036a9e-47e4-4e40-920f-162f8c17d603%2FDISS-dcec4198-4faf-7277-e044-00144f67d031&bp=true
44879	23235-61-2	6	6	6	http://echa.europa.eu/scripts/redirections/rs_redirect.asp?uuid=AGGR-2561c603-3bac-41c2-ad62-161a5df777b2%2FDISS-975e8b3b-d5df-0789-e044-00144f67d031&bp=true
44888	2457-01-4	6	4	4	http://echa.europa.eu/scripts/redirections/rs_redirect.asp?uuid=AGGR-62d28abc-f98b-48d7-8720-209f6553ad3a%2FDISS-e1a0ab01-dbe1-2fde-e044-00144f67d031&bp=true
44892	2524-64-3	6	6	6	http://echa.europa.eu/scripts/redirections/rs_redirect.asp?uuid=AGGR-c82974b2-c3ea-4a3d-9349-fd6aac832f27%2FDISS-1ac1b68d-8cec-10f0-e053-1cdf090a00b6&bp=true
44900	26896-48-0	6	6	6	http://echa.europa.eu/scripts/redirections/rs_redirect.asp?uuid=AGGR-71b78252-f7f9-41bf-9312-a1632e0be294%2FDISS-9d85180f-d452-6c8d-e044-00144f67d249&bp=true
44903	27858-32-8	6	6	6	http://echa.europa.eu/scripts/redirections/rs_redirect.asp?uuid=AGGR-3278871b-7149-4dfc-9b14-2be558de0b15%2FDISS-dceb8f5b-f7c2-1ff2-e044-00144f67d031&bp=true
44905	2896-70-0	6	6	6	http://echa.europa.eu/scripts/redirections/rs_redirect.asp?uuid=AGGR-c4409831-24ad-46cd-a411-0d8c4a98d7ef%2FDISS-dffb4072-e4a5-47ae-e044-00144f67d031&bp=true
44908	3010-96-6	6	6	4	http://echa.europa.eu/scripts/redirections/rs_redirect.asp?uuid=AGGR-d9775f15-71cb-419d-8e10-4618953655c2%2FDISS-c2e81388-577f-6741-e044-00144f67d031&bp=true
44910	3031-66-1	6	6	2	http://echa.europa.eu/scripts/redirections/rs_redirect.asp?uuid=AGGR-9df20b52-a777-4868-9488-54c4e2f2042a%2FDISS-db9b9aab-8ebd-6c97-e044-00144f67d031&bp=true
44913	3179-80-4	6	6	4	http://echa.europa.eu/scripts/redirections/rs_redirect.asp?uuid=AGGR-f565dd02-805e-4b6a-8996-a9fc52cbb0cc%2FDISS-d6b2725c-d3d1-43ba-e044-00144f67d031&bp=true
44921	34443-12-4	4	6	6	http://echa.europa.eu/scripts/redirections/rs_redirect.asp?uuid=AGGR-6c1ab107-a55d-4637-b877-8b105960eef9%2FDISS-db9aaef6-7431-72c9-e044-00144f67d031&bp=true
44922	3445-11-2	6	6	6	http://echa.europa.eu/scripts/redirections/rs_redirect.asp?uuid=AGGR-9ef91433-28bf-4a3e-8317-8a34dabce79c%2FDISS-dffb4072-e274-47ae-e044-00144f67d031&bp=true
44926	36177-92-1	4	6	4	http://echa.europa.eu/scripts/redirections/rs_redirect.asp?uuid=AGGR-347608ed-32ab-4998-b799-52865af2159c%2FDISS-9ebc3e44-fc6a-058a-e044-00144f67d031&bp=true
44929	3698-89-3	6	6	6	http://echa.europa.eu/scripts/redirections/rs_redirect.asp?uuid=AGGR-141c042a-597b-489d-943b-928377dad761%2FDISS-d9781d04-00d0-4838-e044-00144f67d031&bp=true
44931	3775-90-4	6	6	4	http://echa.europa.eu/scripts/redirections/rs_redirect.asp?uuid=AGGR-60250b2f-1e69-4d13-ae34-e63976d12dd8%2FDISS-e7627168-f7c0-63fd-e044-00144f67d031&bp=true
44932	16066-35-6	6	6	6	http://echa.europa.eu/scripts/redirections/rs_redirect.asp?uuid=AGGR-f57a5e56-d536-4b17-b6c3-4627d45a9af6%2FDISS-9ea7a9ea-1db1-620e-e044-00144f67d031&bp=true
44934	3923-79-3	6	6	6	http://echa.europa.eu/scripts/redirections/rs_redirect.asp?uuid=AGGR-69cc8676-8820-4fba-b77c-2996f14ee9d5%2FDISS-d38d7c9c-abae-449c-e044-00144f67d249&bp=true
44935	39430-51-8	6	6	6	http://echa.europa.eu/scripts/redirections/rs_redirect.asp?uuid=AGGR-fe36a4cd-ac06-49c2-93ec-335ab228231e%2FDISS-76fd7528-2a3e-518c-e044-00144f26965e&bp=true
44938	4130-08-9	6	6	6	http://echa.europa.eu/scripts/redirections/rs_redirect.asp?uuid=AGGR-b589aaee-d39c-4938-8264-ed8aaae2c5ed%2FDISS-e7627168-f862-63fd-e044-00144f67d031&bp=true
44940	42594-17-2	6	6	6	http://echa.europa.eu/scripts/redirections/rs_redirect.asp?uuid=AGGR-cbec39a2-0780-45ff-9c3d-d52d5873a13c%2FDISS-000db868-cc49-6381-e053-1cdf090a1e8d&bp=true
44947	5117-12-4	6	6	4	http://echa.europa.eu/scripts/redirections/rs_redirect.asp?uuid=AGGR-8a6bc684-5197-408e-b8eb-b690f8fd08f4%2FDISS-a20fa2e9-8c25-19d4-e044-00144f67d031&bp=true
44949	5187-23-5	6	6	6	http://echa.europa.eu/scripts/redirections/rs_redirect.asp?uuid=AGGR-5cf2b1f7-55c5-4ec5-8d65-76385768b3b8%2FDISS-d6b2940d-c997-53dd-e044-00144f67d031&bp=true
44961	59719-67-4	6	6	6	http://echa.europa.eu/scripts/redirections/rs_redirect.asp?uuid=AGGR-c828ef4b-eb76-4fa5-8da7-4091b9cf5f01%2FDISS-e7627168-f836-63fd-e044-00144f67d031&bp=true
44962	599-61-1	6	6	4	http://echa.europa.eu/scripts/redirections/rs_redirect.asp?uuid=AGGR-d3a489c6-3cff-4feb-befb-cae065ba1f82%2FDISS-d7f5f65a-6845-0ebf-e044-00144f67d031&bp=true
44974	6711-48-4	3	6	4	http://echa.europa.eu/scripts/redirections/rs_redirect.asp?uuid=AGGR-13b4d176-bbe0-49cc-8190-d7ec147ea7a0%2FDISS-db9c1212-5a60-2c92-e044-00144f67d031&bp=true
44975	67151-63-7	4	4	4	http://echa.europa.eu/scripts/redirections/rs_redirect.asp?uuid=AGGR-529f56bf-0bcf-422b-bfe7-635b84780de2%2FDISS-dffb4072-e2b9-47ae-e044-00144f67d031&bp=true
44985	764-99-8	4	6	6	http://echa.europa.eu/scripts/redirections/rs_redirect.asp?uuid=AGGR-68b31405-942e-4199-82a4-b1a19cf02fb2%2FDISS-d38d7732-587b-41a9-e044-00144f67d249&bp=true
44993	80-04-6	6	6	6	http://echa.europa.eu/scripts/redirections/rs_redirect.asp?uuid=AGGR-3a748078-a1dc-42f5-82c7-c3407ce9a671%2FDISS-dffb4072-e32e-47ae-e044-00144f67d031&bp=true
44994	84-51-5	6	6	6	http://echa.europa.eu/scripts/redirections/rs_redirect.asp?uuid=AGGR-9170b7c9-7f7b-4abe-8463-db0d25c28e8d%2FDISS-d7f5eb36-acde-0af4-e044-00144f67d031&bp=true
44996	873-94-9	6	4	6	http://echa.europa.eu/scripts/redirections/rs_redirect.asp?uuid=AGGR-53f21191-4941-412e-9b34-7f44a8524d04%2FDISS-07466439-2088-3142-e053-1cdf090ac6ca&bp=true
44997	88-27-7	6	6	4	http://echa.europa.eu/scripts/redirections/rs_redirect.asp?uuid=AGGR-13e4b612-470f-46bb-af4f-efc0099e0b6e%2FDISS-dffb4072-e4b7-47ae-e044-00144f67d031&bp=true
44999	89-36-1	6	6	6	http://echa.europa.eu/scripts/redirections/rs_redirect.asp?uuid=AGGR-1975620b-1ea2-4842-b8fe-a524356e0276%2FDISS-139d2d07-55e9-4efd-e053-1cdf090a6532&bp=true
45138	6640-24-0	6	6	4	http://echa.europa.eu/scripts/redirections/rs_redirect.asp?uuid=AGGR-f9288372-acc2-47d7-9b23-c9413ce55f83%2FDISS-f4799855-8db1-2c77-e044-00144f67d249&bp=true
45165	53179-11-6	6	6	3	http://echa.europa.eu/scripts/redirections/rs_redirect.asp?uuid=AGGR-2ce86cff-66c7-4b65-989f-193fd07baff8%2FDISS-139d2d07-55bd-4efd-e053-1cdf090a6532&bp=true
45191	66357-35-5	6	6	4	http://echa.europa.eu/scripts/redirections/rs_redirect.asp?uuid=AGGR-5892fceb-0d87-43e2-8149-7765e26e9904%2FDISS-d016f2a5-514c-373e-e044-00144f67d249&bp=true
45236	53-84-9	6	6	6	http://echa.europa.eu/scripts/redirections/rs_redirect.asp?uuid=AGGR-ee595aba-bd95-419b-9864-a0cf05b8cd99%2FDISS-d6b18ecf-6796-4f0a-e044-00144f67d031&bp=true
45252	64-73-3	4	4	4	http://echa.europa.eu/scripts/redirections/rs_redirect.asp?uuid=AGGR-9b88c607-cfa2-46b5-85c9-694dcfe77b63%2FDISS-e18edfe9-02e1-58ce-e044-00144f67d031&bp=true
45280	115-46-8	6	6	4	http://echa.europa.eu/scripts/redirections/rs_redirect.asp?uuid=AGGR-db77a739-76cf-4d09-bb4c-1c4bda21ac6f%2FDISS-dcee2d3b-b8de-6bd7-e044-00144f67d031&bp=true
45342	957-68-6	6	6	6	http://echa.europa.eu/scripts/redirections/rs_redirect.asp?uuid=AGGR-620c4454-2195-420e-ae75-91b49030bf47%2FDISS-d977f246-99d7-346d-e044-00144f67d031&bp=true
45365	2135-17-3	6	6	6	http://echa.europa.eu/scripts/redirections/rs_redirect.asp?uuid=AGGR-dc986182-54bd-438d-83da-bd766f48e338%2FDISS-9e9b8acc-f3c5-33ed-e044-00144f67d031&bp=true
45428	21462-39-5	6	6	6	http://echa.europa.eu/scripts/redirections/rs_redirect.asp?uuid=AGGR-425b20a3-671c-40c4-80d7-8ba743c078c6%2FDISS-139d2d07-5632-4efd-e053-1cdf090a6532&bp=true
45523	92339-11-2	6	6	6	http://echa.europa.eu/scripts/redirections/rs_redirect.asp?uuid=AGGR-f40eed80-3468-4438-9768-ef23ed5e01dc%2FDISS-a2117595-1b41-24e9-e044-00144f67d031&bp=true
45779	156-57-0	6	6	4	http://echa.europa.eu/scripts/redirections/rs_redirect.asp?uuid=AGGR-055ae827-0b5a-4905-8181-d952cec2a2cb%2FDISS-d6b23d18-35a5-2a7e-e044-00144f67d031&bp=true
45825	50-98-6	6	6	4	http://echa.europa.eu/scripts/redirections/rs_redirect.asp?uuid=AGGR-f5f242b1-3b73-47cb-bada-85aee1d8bc70%2FDISS-eda7ce96-ab50-069c-e044-00144f67d031&bp=true
45832	87-33-2	6	6	4	http://echa.europa.eu/scripts/redirections/rs_redirect.asp?uuid=AGGR-87312ba7-bc0c-4c9f-8e93-f306df0de4f5%2FDISS-be03966e-326b-13e5-e044-00144f67d031&bp=true
45930	976-71-6	4	4	6	http://echa.europa.eu/scripts/redirections/rs_redirect.asp?uuid=AGGR-55a38312-8aec-40a2-a36f-6b5767f2c043%2FDISS-d38d6243-f149-3078-e044-00144f67d249&bp=true
46055	71617-10-2	6	6	6	http://echa.europa.eu/scripts/redirections/rs_redirect.asp?uuid=AGGR-408a04ff-3564-414c-b7c5-1fa0d6c8d2c1%2FDISS-a0007e13-6155-4467-e044-00144f67d031&bp=true
46097	551-16-6	6	6	6	http://echa.europa.eu/scripts/redirections/rs_redirect.asp?uuid=AGGR-9fa732ba-4a7b-4400-9a14-5b5ddca5b88f%2FDISS-9d8c51db-50cc-4215-e044-00144f67d249&bp=true
46418	56-89-3	6	6	6	http://echa.europa.eu/scripts/redirections/rs_redirect.asp?uuid=AGGR-0387b497-1ae1-4662-be60-94f28afe8a18%2FDISS-d9779e33-52ba-0d39-e044-00144f67d031&bp=true
46421	98-67-9	6	6	4	http://echa.europa.eu/scripts/redirections/rs_redirect.asp?uuid=AGGR-7aefa703-95da-4efe-9c80-e0ce67612dcf%2FDISS-9d8584b4-50d1-4697-e044-00144f67d249&bp=true
46513	111-01-3	6	6	6	http://echa.europa.eu/scripts/redirections/rs_redirect.asp?uuid=AGGR-d40d45d6-6a40-47fd-8fd7-f8ae15b73830%2FDISS-f4799855-8d50-2c77-e044-00144f67d249&bp=true
46537	1304-76-3	6	6	6	http://echa.europa.eu/scripts/redirections/rs_redirect.asp?uuid=AGGR-2e779dc9-f110-42a0-81c9-1859e2332da7%2FDISS-9d8c4448-0b7c-36cb-e044-00144f67d249&bp=true
46543	2398-81-4	4	4	6	http://echa.europa.eu/scripts/redirections/rs_redirect.asp?uuid=AGGR-0f4ab9c7-0b54-4924-bd8d-9ce1e1b4436f%2FDISS-c2eb0e91-f5b7-6ca4-e044-00144f67d031&bp=true
46555	38083-17-9	6	6	4	http://echa.europa.eu/scripts/redirections/rs_redirect.asp?uuid=AGGR-adf860f6-e37d-44c7-a426-752089acee2c%2FDISS-9d9a9043-afb8-6a50-e044-00144f67d249&bp=true
46566	111-81-9	6	4	4	http://echa.europa.eu/scripts/redirections/rs_redirect.asp?uuid=AGGR-cbf22c99-a900-4c1c-99a2-4ffc983b6526%2FDISS-9c7ed011-9c5b-4f75-e044-00144f67d249&bp=true
46644	23255-99-4	6	6	4	http://echa.europa.eu/scripts/redirections/rs_redirect.asp?uuid=AGGR-07e33415-41b9-42b5-9493-5fb0dcd5b78c%2FDISS-0d27581d-4ea0-4d5f-e053-1cdf090a7def&bp=true
46703	103597-45-1	6	6	6	http://echa.europa.eu/scripts/redirections/rs_redirect.asp?uuid=AGGR-74091277-ded1-4f67-b62d-7cb07c6f84d9%2FDISS-d016ece2-8811-30fe-e044-00144f67d249&bp=true
46735	68890-66-4	6	6	6	http://echa.europa.eu/scripts/redirections/rs_redirect.asp?uuid=AGGR-92dd91e0-0f9e-4cf0-8b58-17bcdb0dc350%2FDISS-d018f91f-5474-44b7-e044-00144f67d249&bp=true
46998	998-40-3	4	6	4	http://echa.europa.eu/scripts/redirections/rs_redirect.asp?uuid=AGGR-cd081545-df14-4c86-a49a-354344345486%2FDISS-1ac1b68d-8cee-10f0-e053-1cdf090a00b6&bp=true
47003	7778-74-7	6	6	4	http://echa.europa.eu/scripts/redirections/rs_redirect.asp?uuid=AGGR-99564e44-dfb4-4dff-9585-c61847f34e65%2FDISS-f4799855-8def-2c77-e044-00144f67d249&bp=true
47030	10326-41-7	6	6	6	http://echa.europa.eu/scripts/redirections/rs_redirect.asp?uuid=AGGR-b36a931c-7993-4369-81ef-52ea5b2251fa%2FDISS-9eae9ea1-66a7-0563-e044-00144f67d031&bp=true
47033	17465-86-0	6	6	6	http://echa.europa.eu/scripts/redirections/rs_redirect.asp?uuid=AGGR-2819bbd6-4f85-403b-b4d1-c4e2414e9902%2FDISS-000db868-cc55-6381-e053-1cdf090a1e8d&bp=true
47047	541-85-5	6	6	6	http://echa.europa.eu/scripts/redirections/rs_redirect.asp?uuid=AGGR-a730522d-ef91-4f2a-a57d-7b9cf48688c7%2FDISS-dffb4072-e3ee-47ae-e044-00144f67d031&bp=true
47049	18794-84-8	6	6	6	http://echa.europa.eu/scripts/redirections/rs_redirect.asp?uuid=AGGR-f88d83cd-c991-4210-bacd-ca560a319c7e%2FDISS-0ea9da4a-0241-5bb8-e053-1cdf090ad138&bp=true
47065	91-16-7	6	6	4	http://echa.europa.eu/scripts/redirections/rs_redirect.asp?uuid=AGGR-97c493e2-a83f-495a-8be1-ef0f3c69be74%2FDISS-d977b25a-dfa4-15d6-e044-00144f67d031&bp=true
47078	5989-54-8	6	6	6	http://echa.europa.eu/scripts/redirections/rs_redirect.asp?uuid=AGGR-4244f278-0f35-4aac-8695-8e2a3a226104%2FDISS-d7f61561-e033-1dec-e044-00144f67d031&bp=true
47098	16251-77-7	6	6	6	http://echa.europa.eu/scripts/redirections/rs_redirect.asp?uuid=AGGR-22a36279-a1ef-4dae-82ec-bb529902baa7%2FDISS-f4799855-8d6b-2c77-e044-00144f67d249&bp=true
47103	1120-04-3	6	4	4	http://echa.europa.eu/scripts/redirections/rs_redirect.asp?uuid=AGGR-6954e980-ad3d-4e1a-aa27-08063007c41d%2FDISS-9eb17b51-4050-2d2d-e044-00144f67d031&bp=true
47113	6790-58-5	6	6	6	http://echa.europa.eu/scripts/redirections/rs_redirect.asp?uuid=AGGR-b79925b0-a2a6-4a1c-9675-9dd0841592a0%2FDISS-0f60adf3-3666-15cb-e053-1cdf090a6c2a&bp=true
47116	89-79-2	6	6	4	http://echa.europa.eu/scripts/redirections/rs_redirect.asp?uuid=AGGR-9b102131-e59c-41d2-b019-6ad69989e70a%2FDISS-139d2d07-5589-4efd-e053-1cdf090a6532&bp=true
47128	1191-16-8	6	6	6	http://echa.europa.eu/scripts/redirections/rs_redirect.asp?uuid=AGGR-7c539a4c-4a5f-4f53-b6e6-c218591e66b1%2FDISS-d9781df3-c95a-4887-e044-00144f67d031&bp=true
47145	541-47-9	6	6	6	http://echa.europa.eu/scripts/redirections/rs_redirect.asp?uuid=AGGR-a2a5cbf3-4a00-4844-b039-d6795d1f5a1f%2FDISS-031c1bda-8ef7-7019-e053-1cdf090ae814&bp=true
47167	79-16-3	6	6	6	http://echa.europa.eu/scripts/redirections/rs_redirect.asp?uuid=AGGR-fe539fa4-4cd3-4423-9847-1a5174a76e04%2FDISS-9d939346-0d3a-3e81-e044-00144f67d249&bp=true
47178	22047-49-0	6	6	6	http://echa.europa.eu/scripts/redirections/rs_redirect.asp?uuid=AGGR-0fcec04a-d937-40aa-adec-051a8d7c9ca1%2FDISS-dcebe4ce-0b27-4884-e044-00144f67d031&bp=true
47198	39255-32-8	6	6	6	http://echa.europa.eu/scripts/redirections/rs_redirect.asp?uuid=AGGR-308df385-18a1-4c07-9e07-c98b5830fe83%2FDISS-dced5544-a7a8-086b-e044-00144f67d031&bp=true
47205	83834-59-7	6	6	6	http://echa.europa.eu/scripts/redirections/rs_redirect.asp?uuid=AGGR-c0fc442b-ce14-4630-9855-bfd90aa8df13%2FDISS-9ea053bf-39e2-163b-e044-00144f67d031&bp=true
47399	33704-61-9	6	6	6	http://echa.europa.eu/scripts/redirections/rs_redirect.asp?uuid=AGGR-97bba9bf-b52c-4a46-b78a-6439b9774355%2FDISS-dffb4072-e4bf-47ae-e044-00144f67d031&bp=true
47415	10339-55-6	6	6	6	http://echa.europa.eu/scripts/redirections/rs_redirect.asp?uuid=AGGR-9bfcf427-2648-4824-aa87-933e199bbaf1%2FDISS-dcedeab7-7142-4c65-e044-00144f67d031&bp=true
47448	3811-04-9	6	4	4	http://echa.europa.eu/scripts/redirections/rs_redirect.asp?uuid=AGGR-f4675b25-f59c-430f-8aa2-8a8b1af8a752%2FDISS-9ec1a4db-67d5-2851-e044-00144f67d031&bp=true
47462	13466-78-9	6	6	6	http://echa.europa.eu/scripts/redirections/rs_redirect.asp?uuid=AGGR-87eb46a0-dfb4-48ce-ae22-5382dc295824%2FDISS-9ead810f-31dc-543d-e044-00144f67d031&bp=true
47467	123-41-1	6	6	6	http://echa.europa.eu/scripts/redirections/rs_redirect.asp?uuid=AGGR-d4693f09-6166-40da-87b9-e75ca5354d73%2FDISS-dffb4072-e2f6-47ae-e044-00144f67d031&bp=true
47469	110-95-2	2	2	4	http://echa.europa.eu/scripts/redirections/rs_redirect.asp?uuid=AGGR-5e863998-d8bf-4ee2-9210-63dd565fd53b%2FDISS-dffb4072-e387-47ae-e044-00144f67d031&bp=true
47471	115-18-4	6	6	4	http://echa.europa.eu/scripts/redirections/rs_redirect.asp?uuid=AGGR-a8f87227-5d87-4d5d-b848-cdf7d91bb57c%2FDISS-07466439-2090-3142-e053-1cdf090ac6ca&bp=true
47472	927-62-8	6	2	3	http://echa.europa.eu/scripts/redirections/rs_redirect.asp?uuid=AGGR-1cef11fe-8dff-4818-9e3f-acea95c9910e%2FDISS-e7627168-f803-63fd-e044-00144f67d031&bp=true
47487	1072-15-7	6	4	4	http://echa.europa.eu/scripts/redirections/rs_redirect.asp?uuid=AGGR-9e3a788f-4c43-4a45-a0da-c04ea295b7ad%2FDISS-dffb4072-e309-47ae-e044-00144f67d031&bp=true
47523	15763-76-5	6	6	6	http://echa.europa.eu/scripts/redirections/rs_redirect.asp?uuid=AGGR-049d1ac7-50ce-4792-af3d-faee63ce0b4c%2FDISS-9eb906f4-c960-241e-e044-00144f67d031&bp=true
47533	89-04-3	6	6	6	http://echa.europa.eu/scripts/redirections/rs_redirect.asp?uuid=AGGR-3aa786d3-17ff-4293-b86a-b10c0be4af96%2FDISS-db9ab377-bc37-015d-e044-00144f67d031&bp=true
47558	2144-53-8	6	6	6	http://echa.europa.eu/scripts/redirections/rs_redirect.asp?uuid=AGGR-57361ca8-265c-4f36-85f0-936d9a6fb972%2FDISS-db9bc2e1-0afd-0956-e044-00144f67d031&bp=true
47565	2043-57-4	6	6	6	http://echa.europa.eu/scripts/redirections/rs_redirect.asp?uuid=AGGR-71f65ba3-34a8-4bd3-8192-6933060d2329%2FDISS-d6b24a4b-25b0-316a-e044-00144f67d031&bp=true
47570	933-48-2	6	6	6	http://echa.europa.eu/scripts/redirections/rs_redirect.asp?uuid=AGGR-9b517d27-c1aa-4451-9ea9-24ba27376757%2FDISS-9d9b3254-1470-0b9e-e044-00144f67d249&bp=true
47629	110-41-8	6	6	6	http://echa.europa.eu/scripts/redirections/rs_redirect.asp?uuid=AGGR-8ec03b28-7884-4a82-81b6-00700d144f01%2FDISS-dcedd494-ff2a-4327-e044-00144f67d031&bp=true
47633	111-62-6	6	6	6	http://echa.europa.eu/scripts/redirections/rs_redirect.asp?uuid=AGGR-8f980da0-0904-458f-9dfc-4eb66fe658ed%2FDISS-9d91d70a-ae71-207d-e044-00144f67d249&bp=true
47644	119-65-3	3	6	4	http://echa.europa.eu/scripts/redirections/rs_redirect.asp?uuid=AGGR-f56ca36b-2365-451b-93c3-b0ef6d887226%2FDISS-9d912426-9e3c-6d29-e044-00144f67d249&bp=true
47655	124-12-9	4	4	4	http://echa.europa.eu/scripts/redirections/rs_redirect.asp?uuid=AGGR-0225c8fc-0166-4072-afaf-0788da000835%2FDISS-d6b23fd6-20aa-2b5f-e044-00144f67d031&bp=true
47725	90-17-5	6	6	6	http://echa.europa.eu/scripts/redirections/rs_redirect.asp?uuid=AGGR-7f60865d-1557-45ee-a013-efdffae8ab32%2FDISS-c4c4c83e-1679-36de-e044-00144f67d031&bp=true
47749	108-87-2	6	6	6	http://echa.europa.eu/scripts/redirections/rs_redirect.asp?uuid=AGGR-4c33aa3c-ac0d-4113-b939-9465025fe910%2FDISS-9d82916c-f51c-64ff-e044-00144f67d249&bp=true
47760	110-01-0	4	4	4	http://echa.europa.eu/scripts/redirections/rs_redirect.asp?uuid=AGGR-91e2cf59-9673-403d-a637-b05f600f2076%2FDISS-9d808d80-60c5-1f9a-e044-00144f67d249&bp=true
47803	859-18-7	6	6	6	http://echa.europa.eu/scripts/redirections/rs_redirect.asp?uuid=AGGR-3d9b259e-ad6d-4494-ad06-8f93e4ec0525%2FDISS-e9913bdb-21b2-2cfa-e044-00144f67d031&bp=true
47924	22113-87-7	6	6	6	http://echa.europa.eu/scripts/redirections/rs_redirect.asp?uuid=AGGR-67a0ec3d-9261-4d0b-8234-e813766653ab%2FDISS-9e9f3ff0-d99a-66e7-e044-00144f67d031&bp=true
47959	320-60-5	6	6	6	http://echa.europa.eu/scripts/redirections/rs_redirect.asp?uuid=AGGR-176cb919-2f72-48de-b6f6-00b64f24c9be%2FDISS-e7627168-f844-63fd-e044-00144f67d031&bp=true
47961	42019-78-3	6	6	6	http://echa.europa.eu/scripts/redirections/rs_redirect.asp?uuid=AGGR-bd3b79b2-775f-4eb4-a54b-d839a8535a48%2FDISS-e7627168-f6e4-63fd-e044-00144f67d031&bp=true
47965	145022-44-2	6	6	6	http://echa.europa.eu/scripts/redirections/rs_redirect.asp?uuid=AGGR-ee71f3f0-3e37-4f55-a0f2-738823ae087f%2FDISS-e9913bdb-21a6-2cfa-e044-00144f67d031&bp=true
48182	712-50-5	6	6	6	http://echa.europa.eu/scripts/redirections/rs_redirect.asp?uuid=AGGR-48ed13e7-f940-4572-9551-6b8b87b18810%2FDISS-9ec0f9d3-bd64-40aa-e044-00144f67d031&bp=true
48198	40649-36-3	6	6	6	http://echa.europa.eu/scripts/redirections/rs_redirect.asp?uuid=AGGR-07cf841a-07f0-4949-a05b-fee995b10837%2FDISS-a64ed638-f1f8-18b2-e044-00144f67d249&bp=true
48202	611-70-1	6	6	6	http://echa.europa.eu/scripts/redirections/rs_redirect.asp?uuid=AGGR-b8dd00b4-30ee-474f-82e5-0331e39186cb%2FDISS-9d84b23a-2ed6-207e-e044-00144f67d249&bp=true
48686	50-03-3	4	4	4	http://echa.europa.eu/scripts/redirections/rs_redirect.asp?uuid=AGGR-58fda1da-1779-41b5-aefa-070fa6fdd1e6%2FDISS-9d8206a3-7e67-71dd-e044-00144f67d249&bp=true
48720	125-65-5	6	6	4	http://echa.europa.eu/scripts/redirections/rs_redirect.asp?uuid=AGGR-a65aa855-0461-405f-8f92-ef4697fe1dc4%2FDISS-dffb4072-e3e7-47ae-e044-00144f67d031&bp=true
49039	16142-27-1	6	6	4	http://echa.europa.eu/scripts/redirections/rs_redirect.asp?uuid=AGGR-d87d53e1-658f-42bc-8a99-b28c31b9945c%2FDISS-1c657167-771b-4d72-e053-1cdf090a03f5&bp=true
49200	10022-31-8	6	4	4	http://echa.europa.eu/scripts/redirections/rs_redirect.asp?uuid=AGGR-5e87e275-933f-4ddb-9a02-fe5218dc0f77%2FDISS-e18edfe9-02e5-58ce-e044-00144f67d031&bp=true
49201	10377-48-7	6	6	4	http://echa.europa.eu/scripts/redirections/rs_redirect.asp?uuid=AGGR-b978d516-9679-44a3-b4aa-e5bd58dec4f7%2FDISS-dcee1fa2-7a55-64b0-e044-00144f67d031&bp=true
49203	110-53-2	6	6	6	http://echa.europa.eu/scripts/redirections/rs_redirect.asp?uuid=AGGR-08804056-070f-4fac-a476-3a4da49816d2%2FDISS-db9aba91-b2ea-03f3-e044-00144f67d031&bp=true
49218	143314-16-3	6	6	4	http://echa.europa.eu/scripts/redirections/rs_redirect.asp?uuid=AGGR-aa521270-0e27-4de0-a961-e9640cd497bf%2FDISS-1c657167-775b-4d72-e053-1cdf090a03f5&bp=true
49219	145022-45-3	6	6	6	http://echa.europa.eu/scripts/redirections/rs_redirect.asp?uuid=AGGR-ba11b4d0-ca55-4793-8125-67b7a7764204%2FDISS-be03b08a-6eda-18e6-e044-00144f67d031&bp=true
49277	34841-35-5	6	6	6	http://echa.europa.eu/scripts/redirections/rs_redirect.asp?uuid=AGGR-53f8b73e-065d-475c-a1e0-04ada09538c8%2FDISS-c2eb34e9-b74d-084b-e044-00144f67d031&bp=true
49284	36727-29-4	6	1	4	http://echa.europa.eu/scripts/redirections/rs_redirect.asp?uuid=AGGR-d73f3c45-b92d-4d5c-925c-62346f5ce522%2FDISS-9eb7c2f5-2ced-6014-e044-00144f67d031&bp=true
49330	609-15-4	6	6	4	http://echa.europa.eu/scripts/redirections/rs_redirect.asp?uuid=AGGR-790e9518-d18a-4915-81b5-407ff87821b6%2FDISS-9d998edd-ed54-74ff-e044-00144f67d249&bp=true
49383	99-61-6	6	6	4	http://echa.europa.eu/scripts/redirections/rs_redirect.asp?uuid=AGGR-af42d967-915e-4be8-a699-984ff20b2580%2FDISS-139d2d07-55e7-4efd-e053-1cdf090a6532&bp=true
49397	112-82-3	6	6	6	http://echa.europa.eu/scripts/redirections/rs_redirect.asp?uuid=AGGR-bb75900b-2964-473e-b0a7-aa331b2d945d%2FDISS-db9a9916-44a7-6930-e044-00144f67d031&bp=true
49400	1210-35-1	6	6	6	http://echa.europa.eu/scripts/redirections/rs_redirect.asp?uuid=AGGR-335861f0-5ea2-4e82-ab35-af292ddaa5e7%2FDISS-f4799855-8d8e-2c77-e044-00144f67d249&bp=true
49414	494-19-9	6	6	6	http://echa.europa.eu/scripts/redirections/rs_redirect.asp?uuid=AGGR-4e91b35a-793f-4e0a-b9dd-be1e82e6eff4%2FDISS-9d8549fa-9dd7-1c5e-e044-00144f67d249&bp=true
49424	6674-22-2	4	6	3	http://echa.europa.eu/scripts/redirections/rs_redirect.asp?uuid=AGGR-6cbdd379-6fb0-4ff9-8c64-58b66459a413%2FDISS-dffb4072-e39e-47ae-e044-00144f67d031&bp=true
51381	54686-97-4	6	6	6	http://echa.europa.eu/scripts/redirections/rs_redirect.asp?uuid=AGGR-23c49f33-7dde-4d28-a544-275d44409ff8%2FDISS-08c4d952-aa70-72ff-e053-1cdf090af62f&bp=true
51499	100-43-6	6	2	3	http://echa.europa.eu/scripts/redirections/rs_redirect.asp?uuid=AGGR-191cdf14-1868-4590-a6d1-133a218572a7%2FDISS-dced87f5-c648-1df5-e044-00144f67d031&bp=true
51525	10416-59-8	6	6	4	http://echa.europa.eu/scripts/redirections/rs_redirect.asp?uuid=AGGR-be3c9c10-5d92-444e-a295-fe39cf2845e9%2FDISS-e7627168-f85c-63fd-e044-00144f67d031&bp=true
51544	106-58-1	6	6	4	http://echa.europa.eu/scripts/redirections/rs_redirect.asp?uuid=AGGR-cd95a51a-3423-487d-b7e1-2b74cec2f230%2FDISS-f6c3e9ce-a4c2-4574-e043-1cdf090a7568&bp=true
51560	108-74-7	6	6	4	http://echa.europa.eu/scripts/redirections/rs_redirect.asp?uuid=AGGR-79060816-8687-4161-82d5-2be46a4aef22%2FDISS-975e7d08-a6e2-04f4-e044-00144f67d031&bp=true
51581	112-29-8	6	6	6	http://echa.europa.eu/scripts/redirections/rs_redirect.asp?uuid=AGGR-5922b8e5-6506-43b0-b569-8d5b73df9ff2%2FDISS-dffb4072-e2a7-47ae-e044-00144f67d031&bp=true
51619	122-01-0	6	6	6	http://echa.europa.eu/scripts/redirections/rs_redirect.asp?uuid=AGGR-05a6ab86-d9d0-4cc4-a8c6-4eaf5531ca90%2FDISS-dffb4072-e3d4-47ae-e044-00144f67d031&bp=true
51629	123-56-8	6	6	6	http://echa.europa.eu/scripts/redirections/rs_redirect.asp?uuid=AGGR-c5b53cae-a842-447f-8298-5d98ba99ca9f%2FDISS-d977d46c-e879-266f-e044-00144f67d031&bp=true
51704	13963-57-0	6	6	2	http://echa.europa.eu/scripts/redirections/rs_redirect.asp?uuid=AGGR-87ee2e99-e64e-45a3-b18e-6200bdf02df0%2FDISS-9ea5908a-04cc-2d30-e044-00144f67d031&bp=true
51715	14205-39-1	6	1	4	http://echa.europa.eu/scripts/redirections/rs_redirect.asp?uuid=AGGR-d00bd9b7-4c8d-4cf9-8320-4717e38121d1%2FDISS-d0199e2c-3b1c-4730-e044-00144f67d249&bp=true
51944	2680-03-7	3	2	3	http://echa.europa.eu/scripts/redirections/rs_redirect.asp?uuid=AGGR-848ad47c-8371-4f89-bee2-3e2c0c97b5bc%2FDISS-dffb4072-e2ed-47ae-e044-00144f67d031&bp=true
51996	3120-74-9	6	6	6	http://echa.europa.eu/scripts/redirections/rs_redirect.asp?uuid=AGGR-02cbe2c4-d2b2-47a7-97f8-c0dd975b60ba%2FDISS-dcec64b9-749a-0dad-e044-00144f67d031&bp=true
52010	3277-26-7	6	6	6	http://echa.europa.eu/scripts/redirections/rs_redirect.asp?uuid=AGGR-26810829-90d4-4e99-aeff-6efa765597b7%2FDISS-031c1bda-8f20-7019-e053-1cdf090ae814&bp=true
52101	4390-04-9	6	4	6	http://echa.europa.eu/scripts/redirections/rs_redirect.asp?uuid=AGGR-d2585f6f-9557-4430-a0e4-c8aeb52283d6%2FDISS-97da5412-3f5a-2df6-e044-00144f67d031&bp=true
52109	4584-46-7	3	6	3	http://echa.europa.eu/scripts/redirections/rs_redirect.asp?uuid=AGGR-d2ad1eac-e75b-431c-a9cc-6f2a779f78df%2FDISS-dffb4072-e4a7-47ae-e044-00144f67d031&bp=true
52112	462-95-3	6	6	6	http://echa.europa.eu/scripts/redirections/rs_redirect.asp?uuid=AGGR-99103f99-66f9-429a-b00c-65bebd2b37ef%2FDISS-1659d5e0-75f9-30b7-e053-1cdf090acc95&bp=true
52125	487-68-3	6	6	6	http://echa.europa.eu/scripts/redirections/rs_redirect.asp?uuid=AGGR-c4bfd9c3-90ce-4d3d-a106-247cabcf0733%2FDISS-0d27581d-4edf-4d5f-e053-1cdf090a7def&bp=true
52198	544-01-4	6	3	6	http://echa.europa.eu/scripts/redirections/rs_redirect.asp?uuid=AGGR-416aed2b-1e6b-4c5c-9fe1-e55b1cc1e659%2FDISS-dffb4072-e2ff-47ae-e044-00144f67d031&bp=true
52228	5655-61-8	6	6	6	http://echa.europa.eu/scripts/redirections/rs_redirect.asp?uuid=AGGR-4c74d6dc-783a-4d70-b1fa-b2fc0868a056%2FDISS-09b6a0d4-1a5a-5b29-e053-1cdf090a9c2a&bp=true
52250	5888-33-5	6	6	6	http://echa.europa.eu/scripts/redirections/rs_redirect.asp?uuid=AGGR-549e25e9-2e89-4834-a398-b8149280ff6e%2FDISS-d7f5f60c-a45f-0ebb-e044-00144f67d031&bp=true
52254	591-22-0	3	4	3	http://echa.europa.eu/scripts/redirections/rs_redirect.asp?uuid=AGGR-5798dc43-f3f2-46b9-9632-cd70a19f2e10%2FDISS-f4799855-8d57-2c77-e044-00144f67d249&bp=true
52278	609-66-5	6	2	4	http://echa.europa.eu/scripts/redirections/rs_redirect.asp?uuid=AGGR-31fcbf2d-9d3c-4ac1-9904-db504a5bfbdc%2FDISS-e7627168-f7e2-63fd-e044-00144f67d031&bp=true
52289	615-20-3	6	2	3	http://echa.europa.eu/scripts/redirections/rs_redirect.asp?uuid=AGGR-0ccf96f8-8a56-46d8-9b9a-8d855c78115b%2FDISS-d38d5e6b-3b06-2e1b-e044-00144f67d249&bp=true
52291	616-47-7	3	6	4	http://echa.europa.eu/scripts/redirections/rs_redirect.asp?uuid=AGGR-6521cd9b-af5d-440c-995f-730fd7b0ad19%2FDISS-dffb4072-e382-47ae-e044-00144f67d031&bp=true
52295	617-89-0	2	4	3	http://echa.europa.eu/scripts/redirections/rs_redirect.asp?uuid=AGGR-3e4f7e6b-49a9-438e-b1ef-2887bb0af4f8%2FDISS-dcd76c6d-ffb9-0889-e044-00144f67d031&bp=true
52300	623-33-6	6	6	6	http://echa.europa.eu/scripts/redirections/rs_redirect.asp?uuid=AGGR-c11b5acf-3361-4565-85bd-721e3597a12f%2FDISS-e18edfe9-02dc-58ce-e044-00144f67d031&bp=true
52301	623-36-9	6	3	6	http://echa.europa.eu/scripts/redirections/rs_redirect.asp?uuid=AGGR-0187a694-65c8-4288-8fc5-021d9a512bbd%2FDISS-b8dd4f5f-b5fd-02d2-e044-00144f67d031&bp=true
52446	700-13-0	6	4	6	http://echa.europa.eu/scripts/redirections/rs_redirect.asp?uuid=AGGR-9ea1119b-d3c3-4fae-9283-79303c6788c8%2FDISS-a134ce9b-a4ce-1f4c-e044-00144f67d031&bp=true
52463	719-59-5	6	6	6	http://echa.europa.eu/scripts/redirections/rs_redirect.asp?uuid=AGGR-915f62ed-5a12-4d30-b225-b2236aacad65%2FDISS-031c1bda-8f0b-7019-e053-1cdf090ae814&bp=true
52502	75980-60-8	6	6	6	http://echa.europa.eu/scripts/redirections/rs_redirect.asp?uuid=AGGR-544bef5c-b812-4b90-ac0f-a87ffdb39be1%2FDISS-dffb4072-e2a9-47ae-e044-00144f67d031&bp=true
52506	763-32-6	6	6	6	http://echa.europa.eu/scripts/redirections/rs_redirect.asp?uuid=AGGR-0f3f1c9f-1ea0-4f57-a23c-9139270387d3%2FDISS-9ea05069-ea57-1455-e044-00144f67d031&bp=true
52539	78-77-3	6	6	6	http://echa.europa.eu/scripts/redirections/rs_redirect.asp?uuid=AGGR-bfcf6d43-51b4-49b0-8b22-fd700a6428f6%2FDISS-dcece780-ef65-4985-e044-00144f67d031&bp=true
52542	79-30-1	6	2	4	http://echa.europa.eu/scripts/redirections/rs_redirect.asp?uuid=AGGR-3f4c5d42-0344-414b-97d9-14a0de2d6761%2FDISS-d016fd54-38e3-3c6a-e044-00144f67d249&bp=true
52574	83-56-7	6	6	4	http://echa.europa.eu/scripts/redirections/rs_redirect.asp?uuid=AGGR-8dbe088e-4586-483b-9ee5-3d08646ca0ef%2FDISS-d6b23cb9-e291-2a51-e044-00144f67d031&bp=true
52585	86-28-2	6	6	6	http://echa.europa.eu/scripts/redirections/rs_redirect.asp?uuid=AGGR-7668acd4-a0b6-4947-9435-3bb35784c404%2FDISS-d38cf404-4ed4-4cc4-e044-00144f67d249&bp=true
52591	87-13-8	6	6	4	http://echa.europa.eu/scripts/redirections/rs_redirect.asp?uuid=AGGR-83fffa20-96e2-411e-b339-0c06326bc88f%2FDISS-d6b1ace0-95d9-5b87-e044-00144f67d031&bp=true
52593	873-32-5	4	6	4	http://echa.europa.eu/scripts/redirections/rs_redirect.asp?uuid=AGGR-78678842-5e5b-4b79-aaa0-90184ff55539%2FDISS-a64f3fb1-5416-6d78-e044-00144f67d249&bp=true
52603	89-75-8	6	6	6	http://echa.europa.eu/scripts/redirections/rs_redirect.asp?uuid=AGGR-9fb226cf-d7b2-455d-86ac-25c2a2186ea9%2FDISS-031c1bda-8f4a-7019-e053-1cdf090ae814&bp=true
57606	100-36-7	3	4	4	http://echa.europa.eu/scripts/redirections/rs_redirect.asp?uuid=AGGR-20196dd0-910a-40e1-bab2-e43117d8b8e8%2FDISS-18009a8a-ee50-2beb-e053-1cdf090ac712&bp=true
57616	1075-89-4	6	6	3	http://echa.europa.eu/scripts/redirections/rs_redirect.asp?uuid=AGGR-4b9df7fd-d1d1-4a43-a9bc-ab057985efea%2FDISS-9fe8cf21-e1dc-6b88-e044-00144f67d031&bp=true
57617	1078-19-9	6	6	4	http://echa.europa.eu/scripts/redirections/rs_redirect.asp?uuid=AGGR-c5a60ec1-727c-4b5c-b360-01e743f21836%2FDISS-07466439-2053-3142-e053-1cdf090ac6ca&bp=true
57623	114772-53-1	6	6	4	http://echa.europa.eu/scripts/redirections/rs_redirect.asp?uuid=AGGR-03cdc0d3-dc5a-4eaf-b852-0ac7e6deb887%2FDISS-a1334748-4dba-4b99-e044-00144f67d031&bp=true
57645	1458-18-0	6	4	6	http://echa.europa.eu/scripts/redirections/rs_redirect.asp?uuid=AGGR-c1d3cf33-4505-473c-9ac4-a65edc3cf934%2FDISS-eda7ce96-ab87-069c-e044-00144f67d031&bp=true
57646	147086-81-5	6	6	4	http://echa.europa.eu/scripts/redirections/rs_redirect.asp?uuid=AGGR-d2c67004-b2cf-40cd-88c8-0799a7e646e4%2FDISS-a00236bc-19c4-43e8-e044-00144f67d031&bp=true
57660	16673-34-0	6	6	4	http://echa.europa.eu/scripts/redirections/rs_redirect.asp?uuid=AGGR-7dcbc114-0e86-4f28-bf8d-7f031516a40d%2FDISS-abd83a1b-d850-4439-e044-00144f67d249&bp=true
57681	211915-06-9	6	6	6	http://echa.europa.eu/scripts/redirections/rs_redirect.asp?uuid=AGGR-b577b598-02c9-47dc-b966-6a81c9880d7d%2FDISS-a20f6118-223d-59ec-e044-00144f67d031&bp=true
57686	21732-17-2	6	6	6	http://echa.europa.eu/scripts/redirections/rs_redirect.asp?uuid=AGGR-27fc7ae5-5fb9-4d0b-b49f-b6c4d39f7f79%2FDISS-bde0c62e-ddfb-5d7a-e044-00144f67d031&bp=true
57687	22252-43-3	6	6	6	http://echa.europa.eu/scripts/redirections/rs_redirect.asp?uuid=AGGR-f4c21ba0-77d3-4687-b570-04c646ae42f4%2FDISS-9eb53ef7-60f0-6721-e044-00144f67d031&bp=true
57698	26116-12-1	4	6	4	http://echa.europa.eu/scripts/redirections/rs_redirect.asp?uuid=AGGR-c898114a-affd-4d5f-aa79-1166a9bfc59f%2FDISS-e18edfe9-02a5-58ce-e044-00144f67d031&bp=true
57737	40188-45-2	6	6	6	http://echa.europa.eu/scripts/redirections/rs_redirect.asp?uuid=AGGR-ca6d60e1-3ca5-4e3b-aa36-41d2b598153a%2FDISS-0d27581d-4ea4-4d5f-e053-1cdf090a7def&bp=true
57741	41340-36-7	6	6	4	http://echa.europa.eu/scripts/redirections/rs_redirect.asp?uuid=AGGR-dd54cdb2-6b84-419d-a295-1a77f65db018%2FDISS-09b6a0d4-1a4c-5b29-e053-1cdf090a9c2a&bp=true
57744	42399-49-5	6	6	6	http://echa.europa.eu/scripts/redirections/rs_redirect.asp?uuid=AGGR-b048c8a0-0a32-478f-a5bb-6ffb74bc3d32%2FDISS-abdcff74-66f7-64f8-e044-00144f67d249&bp=true
57761	52605-52-4	6	6	4	http://echa.europa.eu/scripts/redirections/rs_redirect.asp?uuid=AGGR-7914c418-34fd-4fc8-a5a5-ef8c25959955%2FDISS-d38ce4b7-c170-40de-e044-00144f67d249&bp=true
57779	56718-70-8	6	6	6	http://echa.europa.eu/scripts/redirections/rs_redirect.asp?uuid=AGGR-0a27292c-df6c-4d9c-aecc-9a1f881d6636%2FDISS-d0192191-cc9a-617c-e044-00144f67d249&bp=true
57783	6065-63-0	6	6	4	http://echa.europa.eu/scripts/redirections/rs_redirect.asp?uuid=AGGR-d4f7a070-588e-4f3c-a389-f7f095b25758%2FDISS-b2c995b7-0141-4b58-e044-00144f67d031&bp=true
57785	61516-73-2	6	6	6	http://echa.europa.eu/scripts/redirections/rs_redirect.asp?uuid=AGGR-321db91c-8a0f-4c68-b638-97c947766b22%2FDISS-e7627168-f729-63fd-e044-00144f67d031&bp=true
57855	92-54-6	2	6	3	http://echa.europa.eu/scripts/redirections/rs_redirect.asp?uuid=AGGR-40638794-f392-40a6-a024-297c2fd7a242%2FDISS-bde048a4-e247-4229-e044-00144f67d031&bp=true
40145	3173-72-6	6	4	6	http://echa.europa.eu/scripts/redirections/rs_redirect.asp?uuid=AGGR-ee7e0af0-ac3b-4ef0-8385-dc3f52ebe701%2FDISS-9eae8ee0-1090-7128-e044-00144f67d031&bp=true
