# Supplementary material for: Leveraging heterogeneous data from GHS toxicity annotations, molecular and protein target descriptors and Tox21 assay readouts to predict and rationalise acute toxicity
Source: J Cheminform. 2019 May 31;11:36. doi: 10.1186/s13321-019-0356-5 (PMC6544914; doi:10.1186/s13321-019-0356-5)
Supplement: Supplementary file 2 — Additional file 2. Research code and data. [file 13321_2019_356_MOESM2_ESM.bz2 › code/data/ghs_nz.csv]

CHID	CASRN	d_tox	d_source	i_tox	i_source	o_tox	o_source
20005	60-35-5	6.0	https://www.epa.govt.nz/database-search/chemical-classification-and-information-database-ccid/view/2242	6.0	https://www.epa.govt.nz/database-search/chemical-classification-and-information-database-ccid/view/2242	6.0	https://www.epa.govt.nz/database-search/chemical-classification-and-information-database-ccid/view/2242
20006	103-90-2	6.0	https://www.epa.govt.nz/database-search/chemical-classification-and-information-database-ccid/view/13336	6.0	https://www.epa.govt.nz/database-search/chemical-classification-and-information-database-ccid/view/13336	4.0	https://www.epa.govt.nz/database-search/chemical-classification-and-information-database-ccid/view/13336
20009	75-05-8	3.0	https://www.epa.govt.nz/database-search/chemical-classification-and-information-database-ccid/view/1490	3.0	https://www.epa.govt.nz/database-search/chemical-classification-and-information-database-ccid/view/1490	2.0	https://www.epa.govt.nz/database-search/chemical-classification-and-information-database-ccid/view/1490
20014	520-45-6	6.0	https://www.epa.govt.nz/database-search/chemical-classification-and-information-database-ccid/view/12995	6.0	https://www.epa.govt.nz/database-search/chemical-classification-and-information-database-ccid/view/12995	4.0	https://www.epa.govt.nz/database-search/chemical-classification-and-information-database-ccid/view/12995
20023	107-02-8	3.0	https://www.epa.govt.nz/database-search/chemical-classification-and-information-database-ccid/view/2253	1.0	https://www.epa.govt.nz/database-search/chemical-classification-and-information-database-ccid/view/2253	3.0	https://www.epa.govt.nz/database-search/chemical-classification-and-information-database-ccid/view/2253
20027	79-06-1	4.0	https://www.epa.govt.nz/database-search/chemical-classification-and-information-database-ccid/view/2254	4.0	https://www.epa.govt.nz/database-search/chemical-classification-and-information-database-ccid/view/2254	3.0	https://www.epa.govt.nz/database-search/chemical-classification-and-information-database-ccid/view/2254
20029	107-13-1	2.0	https://www.epa.govt.nz/database-search/chemical-classification-and-information-database-ccid/view/1501	2.0	https://www.epa.govt.nz/database-search/chemical-classification-and-information-database-ccid/view/1501	2.0	https://www.epa.govt.nz/database-search/chemical-classification-and-information-database-ccid/view/1501
20031	50-76-0	6.0	https://www.epa.govt.nz/database-search/chemical-classification-and-information-database-ccid/view/14438	6.0	https://www.epa.govt.nz/database-search/chemical-classification-and-information-database-ccid/view/14438	1.0	https://www.epa.govt.nz/database-search/chemical-classification-and-information-database-ccid/view/14438
20044	107-18-6	1.0	https://www.epa.govt.nz/database-search/chemical-classification-and-information-database-ccid/view/2260	2.0	https://www.epa.govt.nz/database-search/chemical-classification-and-information-database-ccid/view/2260	3.0	https://www.epa.govt.nz/database-search/chemical-classification-and-information-database-ccid/view/2260
20047	57-06-7	2.0	https://www.epa.govt.nz/database-search/chemical-classification-and-information-database-ccid/view/13414	6.0	https://www.epa.govt.nz/database-search/chemical-classification-and-information-database-ccid/view/13414	2.0	https://www.epa.govt.nz/database-search/chemical-classification-and-information-database-ccid/view/13414
20068	117-79-3	6.0	https://www.epa.govt.nz/database-search/chemical-classification-and-information-database-ccid/view/16435	6.0	https://www.epa.govt.nz/database-search/chemical-classification-and-information-database-ccid/view/16435	6.0	https://www.epa.govt.nz/database-search/chemical-classification-and-information-database-ccid/view/16435
20076	61-82-5	6.0	https://www.epa.govt.nz/database-search/chemical-classification-and-information-database-ccid/view/2267	6.0	https://www.epa.govt.nz/database-search/chemical-classification-and-information-database-ccid/view/2267	6.0	https://www.epa.govt.nz/database-search/chemical-classification-and-information-database-ccid/view/2267
20083	7177-48-2	6.0	https://www.epa.govt.nz/database-search/chemical-classification-and-information-database-ccid/view/8306	6.0	https://www.epa.govt.nz/database-search/chemical-classification-and-information-database-ccid/view/8306	6.0	https://www.epa.govt.nz/database-search/chemical-classification-and-information-database-ccid/view/8306
20087	4180-23-8	6.0	https://www.epa.govt.nz/database-search/chemical-classification-and-information-database-ccid/view/13598	6.0	https://www.epa.govt.nz/database-search/chemical-classification-and-information-database-ccid/view/13598	6.0	https://www.epa.govt.nz/database-search/chemical-classification-and-information-database-ccid/view/13598
20090	62-53-3	3.0	https://www.epa.govt.nz/database-search/chemical-classification-and-information-database-ccid/view/614	3.0	https://www.epa.govt.nz/database-search/chemical-classification-and-information-database-ccid/view/614	3.0	https://www.epa.govt.nz/database-search/chemical-classification-and-information-database-ccid/view/614
20091	142-04-1	4.0	https://www.epa.govt.nz/database-search/chemical-classification-and-information-database-ccid/view/13288	4.0	https://www.epa.govt.nz/database-search/chemical-classification-and-information-database-ccid/view/13288	4.0	https://www.epa.govt.nz/database-search/chemical-classification-and-information-database-ccid/view/13288
20093	20265-97-8	3.0	https://www.epa.govt.nz/database-search/chemical-classification-and-information-database-ccid/view/12732	3.0	https://www.epa.govt.nz/database-search/chemical-classification-and-information-database-ccid/view/12732	3.0	https://www.epa.govt.nz/database-search/chemical-classification-and-information-database-ccid/view/12732
20094	118-92-3	6.0	https://www.epa.govt.nz/database-search/chemical-classification-and-information-database-ccid/view/13838	6.0	https://www.epa.govt.nz/database-search/chemical-classification-and-information-database-ccid/view/13838	6.0	https://www.epa.govt.nz/database-search/chemical-classification-and-information-database-ccid/view/13838
20103	1327-53-3	6.0	https://www.epa.govt.nz/database-search/chemical-classification-and-information-database-ccid/view/12454	6.0	https://www.epa.govt.nz/database-search/chemical-classification-and-information-database-ccid/view/12454	2.0	https://www.epa.govt.nz/database-search/chemical-classification-and-information-database-ccid/view/12454
20106	50-81-7	6.0	https://www.epa.govt.nz/database-search/chemical-classification-and-information-database-ccid/view/6570	6.0	https://www.epa.govt.nz/database-search/chemical-classification-and-information-database-ccid/view/6570	6.0	https://www.epa.govt.nz/database-search/chemical-classification-and-information-database-ccid/view/6570
20108	50-78-2	6.0	https://www.epa.govt.nz/database-search/chemical-classification-and-information-database-ccid/view/2001	6.0	https://www.epa.govt.nz/database-search/chemical-classification-and-information-database-ccid/view/2001	3.0	https://www.epa.govt.nz/database-search/chemical-classification-and-information-database-ccid/view/2001
20112	1912-24-9	6.0	https://www.epa.govt.nz/database-search/chemical-classification-and-information-database-ccid/view/2290	6.0	https://www.epa.govt.nz/database-search/chemical-classification-and-information-database-ccid/view/2290	4.0	https://www.epa.govt.nz/database-search/chemical-classification-and-information-database-ccid/view/2290
20114	2465-27-2	6.0	https://www.epa.govt.nz/database-search/chemical-classification-and-information-database-ccid/view/13251	6.0	https://www.epa.govt.nz/database-search/chemical-classification-and-information-database-ccid/view/13251	4.0	https://www.epa.govt.nz/database-search/chemical-classification-and-information-database-ccid/view/13251
20118	115-02-6	6.0	https://www.epa.govt.nz/database-search/chemical-classification-and-information-database-ccid/view/14525	6.0	https://www.epa.govt.nz/database-search/chemical-classification-and-information-database-ccid/view/14525	3.0	https://www.epa.govt.nz/database-search/chemical-classification-and-information-database-ccid/view/14525
20119	446-86-6	6.0	https://www.epa.govt.nz/database-search/chemical-classification-and-information-database-ccid/view/16284	6.0	https://www.epa.govt.nz/database-search/chemical-classification-and-information-database-ccid/view/16284	3.0	https://www.epa.govt.nz/database-search/chemical-classification-and-information-database-ccid/view/16284
20121	26628-22-8	6.0	https://www.epa.govt.nz/database-search/chemical-classification-and-information-database-ccid/view/2831	6.0	https://www.epa.govt.nz/database-search/chemical-classification-and-information-database-ccid/view/2831	2.0	https://www.epa.govt.nz/database-search/chemical-classification-and-information-database-ccid/view/2831
20122	86-50-0	2.0	https://www.epa.govt.nz/database-search/chemical-classification-and-information-database-ccid/view/2103	1.0	https://www.epa.govt.nz/database-search/chemical-classification-and-information-database-ccid/view/2103	1.0	https://www.epa.govt.nz/database-search/chemical-classification-and-information-database-ccid/view/2103
20123	103-33-3	6.0	https://www.epa.govt.nz/database-search/chemical-classification-and-information-database-ccid/view/12848	6.0	https://www.epa.govt.nz/database-search/chemical-classification-and-information-database-ccid/view/12848	4.0	https://www.epa.govt.nz/database-search/chemical-classification-and-information-database-ccid/view/12848
20127	30516-87-1	6.0	https://www.epa.govt.nz/database-search/chemical-classification-and-information-database-ccid/view/14524	6.0	https://www.epa.govt.nz/database-search/chemical-classification-and-information-database-ccid/view/14524	6.0	https://www.epa.govt.nz/database-search/chemical-classification-and-information-database-ccid/view/14524
20128	144-02-5	6.0	https://www.epa.govt.nz/database-search/chemical-classification-and-information-database-ccid/view/12939	6.0	https://www.epa.govt.nz/database-search/chemical-classification-and-information-database-ccid/view/12939	4.0	https://www.epa.govt.nz/database-search/chemical-classification-and-information-database-ccid/view/12939
20129	67-52-7	6.0	https://www.epa.govt.nz/database-search/chemical-classification-and-information-database-ccid/view/15927	6.0	https://www.epa.govt.nz/database-search/chemical-classification-and-information-database-ccid/view/15927	5.0	https://www.epa.govt.nz/database-search/chemical-classification-and-information-database-ccid/view/15927
20131	10326-27-9	6.0	https://www.epa.govt.nz/database-search/chemical-classification-and-information-database-ccid/view/12458	6.0	https://www.epa.govt.nz/database-search/chemical-classification-and-information-database-ccid/view/12458	3.0	https://www.epa.govt.nz/database-search/chemical-classification-and-information-database-ccid/view/12458
20139	50-32-8	6.0	https://www.epa.govt.nz/database-search/chemical-classification-and-information-database-ccid/view/2304	6.0	https://www.epa.govt.nz/database-search/chemical-classification-and-information-database-ccid/view/2304	6.0	https://www.epa.govt.nz/database-search/chemical-classification-and-information-database-ccid/view/2304
20140	532-32-1	6.0	https://www.epa.govt.nz/database-search/chemical-classification-and-information-database-ccid/view/706	6.0	https://www.epa.govt.nz/database-search/chemical-classification-and-information-database-ccid/view/706	5.0	https://www.epa.govt.nz/database-search/chemical-classification-and-information-database-ccid/view/706
20141	271-89-6	6.0	https://www.epa.govt.nz/database-search/chemical-classification-and-information-database-ccid/view/15698	6.0	https://www.epa.govt.nz/database-search/chemical-classification-and-information-database-ccid/view/15698	6.0	https://www.epa.govt.nz/database-search/chemical-classification-and-information-database-ccid/view/15698
20142	91-76-9	6.0	https://www.epa.govt.nz/database-search/chemical-classification-and-information-database-ccid/view/13342	6.0	https://www.epa.govt.nz/database-search/chemical-classification-and-information-database-ccid/view/13342	4.0	https://www.epa.govt.nz/database-search/chemical-classification-and-information-database-ccid/view/13342
20143	65-85-0	6.0	https://www.epa.govt.nz/database-search/chemical-classification-and-information-database-ccid/view/5014	6.0	https://www.epa.govt.nz/database-search/chemical-classification-and-information-database-ccid/view/5014	4.0	https://www.epa.govt.nz/database-search/chemical-classification-and-information-database-ccid/view/5014
20145	106-51-4	6.0	https://www.epa.govt.nz/database-search/chemical-classification-and-information-database-ccid/view/2821	6.0	https://www.epa.govt.nz/database-search/chemical-classification-and-information-database-ccid/view/2821	2.0	https://www.epa.govt.nz/database-search/chemical-classification-and-information-database-ccid/view/2821
20146	120-78-5	6.0	https://www.epa.govt.nz/database-search/chemical-classification-and-information-database-ccid/view/13481	6.0	https://www.epa.govt.nz/database-search/chemical-classification-and-information-database-ccid/view/13481	6.0	https://www.epa.govt.nz/database-search/chemical-classification-and-information-database-ccid/view/13481
20147	95-14-7	6.0	https://www.epa.govt.nz/database-search/chemical-classification-and-information-database-ccid/view/13773	5.0	https://www.epa.govt.nz/database-search/chemical-classification-and-information-database-ccid/view/13773	5.0	https://www.epa.govt.nz/database-search/chemical-classification-and-information-database-ccid/view/13773
20148	98-07-7	6.0	https://www.epa.govt.nz/database-search/chemical-classification-and-information-database-ccid/view/2305	3.0	https://www.epa.govt.nz/database-search/chemical-classification-and-information-database-ccid/view/2305	3.0	https://www.epa.govt.nz/database-search/chemical-classification-and-information-database-ccid/view/2305
20151	140-11-4	6.0	https://www.epa.govt.nz/database-search/chemical-classification-and-information-database-ccid/view/2307	4.0	https://www.epa.govt.nz/database-search/chemical-classification-and-information-database-ccid/view/2307	4.0	https://www.epa.govt.nz/database-search/chemical-classification-and-information-database-ccid/view/2307
20152	100-51-6	4.0	https://www.epa.govt.nz/database-search/chemical-classification-and-information-database-ccid/view/1449	6.0	https://www.epa.govt.nz/database-search/chemical-classification-and-information-database-ccid/view/1449	4.0	https://www.epa.govt.nz/database-search/chemical-classification-and-information-database-ccid/view/1449
20153	100-44-7	6.0	https://www.epa.govt.nz/database-search/chemical-classification-and-information-database-ccid/view/2309	2.0	https://www.epa.govt.nz/database-search/chemical-classification-and-information-database-ccid/view/2309	4.0	https://www.epa.govt.nz/database-search/chemical-classification-and-information-database-ccid/view/2309
20154	120-32-1	6.0	https://www.epa.govt.nz/database-search/chemical-classification-and-information-database-ccid/view/12303	6.0	https://www.epa.govt.nz/database-search/chemical-classification-and-information-database-ccid/view/12303	6.0	https://www.epa.govt.nz/database-search/chemical-classification-and-information-database-ccid/view/12303
20156	3012-37-1	4.0	https://www.epa.govt.nz/database-search/chemical-classification-and-information-database-ccid/view/12965	4.0	https://www.epa.govt.nz/database-search/chemical-classification-and-information-database-ccid/view/12965	4.0	https://www.epa.govt.nz/database-search/chemical-classification-and-information-database-ccid/view/12965
20160	82657-04-3	6.0	https://www.epa.govt.nz/database-search/chemical-classification-and-information-database-ccid/view/3379	4.0	https://www.epa.govt.nz/database-search/chemical-classification-and-information-database-ccid/view/3379	2.0	https://www.epa.govt.nz/database-search/chemical-classification-and-information-database-ccid/view/3379
20161	92-52-4	6.0	https://www.epa.govt.nz/database-search/chemical-classification-and-information-database-ccid/view/2311	6.0	https://www.epa.govt.nz/database-search/chemical-classification-and-information-database-ccid/view/2311	6.0	https://www.epa.govt.nz/database-search/chemical-classification-and-information-database-ccid/view/2311
20164	3296-90-0	6.0	https://www.epa.govt.nz/database-search/chemical-classification-and-information-database-ccid/view/16529	6.0	https://www.epa.govt.nz/database-search/chemical-classification-and-information-database-ccid/view/16529	6.0	https://www.epa.govt.nz/database-search/chemical-classification-and-information-database-ccid/view/16529
20166	56-35-9	2.0	https://www.epa.govt.nz/database-search/chemical-classification-and-information-database-ccid/view/2870	2.0	https://www.epa.govt.nz/database-search/chemical-classification-and-information-database-ccid/view/2870	2.0	https://www.epa.govt.nz/database-search/chemical-classification-and-information-database-ccid/view/2870
20168	111-44-4	2.0	https://www.epa.govt.nz/database-search/chemical-classification-and-information-database-ccid/view/2453	2.0	https://www.epa.govt.nz/database-search/chemical-classification-and-information-database-ccid/view/2453	2.0	https://www.epa.govt.nz/database-search/chemical-classification-and-information-database-ccid/view/2453
20179	110-97-4	6.0	https://www.epa.govt.nz/database-search/chemical-classification-and-information-database-ccid/view/11468	6.0	https://www.epa.govt.nz/database-search/chemical-classification-and-information-database-ccid/view/11468	6.0	https://www.epa.govt.nz/database-search/chemical-classification-and-information-database-ccid/view/11468
20182	80-05-7	5.0	https://www.epa.govt.nz/database-search/chemical-classification-and-information-database-ccid/view/4763	6.0	https://www.epa.govt.nz/database-search/chemical-classification-and-information-database-ccid/view/4763	5.0	https://www.epa.govt.nz/database-search/chemical-classification-and-information-database-ccid/view/4763
20184	1937-37-7	6.0	https://www.epa.govt.nz/database-search/chemical-classification-and-information-database-ccid/view/12559	6.0	https://www.epa.govt.nz/database-search/chemical-classification-and-information-database-ccid/view/12559	6.0	https://www.epa.govt.nz/database-search/chemical-classification-and-information-database-ccid/view/12559
20189	3844-45-9	6.0	https://www.epa.govt.nz/database-search/chemical-classification-and-information-database-ccid/view/2005	6.0	https://www.epa.govt.nz/database-search/chemical-classification-and-information-database-ccid/view/2005	6.0	https://www.epa.govt.nz/database-search/chemical-classification-and-information-database-ccid/view/2005
20190	860-22-0	6.0	https://www.epa.govt.nz/database-search/chemical-classification-and-information-database-ccid/view/1950	6.0	https://www.epa.govt.nz/database-search/chemical-classification-and-information-database-ccid/view/1950	4.0	https://www.epa.govt.nz/database-search/chemical-classification-and-information-database-ccid/view/1950
20194	10043-35-3	6.0	https://www.epa.govt.nz/database-search/chemical-classification-and-information-database-ccid/view/2562	6.0	https://www.epa.govt.nz/database-search/chemical-classification-and-information-database-ccid/view/2562	5.0	https://www.epa.govt.nz/database-search/chemical-classification-and-information-database-ccid/view/2562
20198	75-27-4	6.0	https://www.epa.govt.nz/database-search/chemical-classification-and-information-database-ccid/view/15780	4.0	https://www.epa.govt.nz/database-search/chemical-classification-and-information-database-ccid/view/15780	4.0	https://www.epa.govt.nz/database-search/chemical-classification-and-information-database-ccid/view/15780
20199	74-96-4	6.0	https://www.epa.govt.nz/database-search/chemical-classification-and-information-database-ccid/view/2533	4.0	https://www.epa.govt.nz/database-search/chemical-classification-and-information-database-ccid/view/2533	4.0	https://www.epa.govt.nz/database-search/chemical-classification-and-information-database-ccid/view/2533
20200	540-51-2	6.0	https://www.epa.govt.nz/database-search/chemical-classification-and-information-database-ccid/view/14393	6.0	https://www.epa.govt.nz/database-search/chemical-classification-and-information-database-ccid/view/14393	6.0	https://www.epa.govt.nz/database-search/chemical-classification-and-information-database-ccid/view/14393
20202	51333-22-3	6.0	https://www.epa.govt.nz/database-search/chemical-classification-and-information-database-ccid/view/16289	6.0	https://www.epa.govt.nz/database-search/chemical-classification-and-information-database-ccid/view/16289	5.0	https://www.epa.govt.nz/database-search/chemical-classification-and-information-database-ccid/view/16289
20205	85-68-7	6.0	https://www.epa.govt.nz/database-search/chemical-classification-and-information-database-ccid/view/2308	6.0	https://www.epa.govt.nz/database-search/chemical-classification-and-information-database-ccid/view/2308	5.0	https://www.epa.govt.nz/database-search/chemical-classification-and-information-database-ccid/view/2308
20206	109-69-3	6.0	https://www.epa.govt.nz/database-search/chemical-classification-and-information-database-ccid/view/1521	6.0	https://www.epa.govt.nz/database-search/chemical-classification-and-information-database-ccid/view/1521	5.0	https://www.epa.govt.nz/database-search/chemical-classification-and-information-database-ccid/view/1521
20209	94-26-8	6.0	https://www.epa.govt.nz/database-search/chemical-classification-and-information-database-ccid/view/6765	6.0	https://www.epa.govt.nz/database-search/chemical-classification-and-information-database-ccid/view/6765	6.0	https://www.epa.govt.nz/database-search/chemical-classification-and-information-database-ccid/view/6765
20212	2409-55-4	6.0	https://www.epa.govt.nz/database-search/chemical-classification-and-information-database-ccid/view/13992	6.0	https://www.epa.govt.nz/database-search/chemical-classification-and-information-database-ccid/view/13992	6.0	https://www.epa.govt.nz/database-search/chemical-classification-and-information-database-ccid/view/13992
20216	128-37-0	6.0	https://www.epa.govt.nz/database-search/chemical-classification-and-information-database-ccid/view/2016	6.0	https://www.epa.govt.nz/database-search/chemical-classification-and-information-database-ccid/view/2016	4.0	https://www.epa.govt.nz/database-search/chemical-classification-and-information-database-ccid/view/2016
20220	1948-33-0	6.0	https://www.epa.govt.nz/database-search/chemical-classification-and-information-database-ccid/view/4255	6.0	https://www.epa.govt.nz/database-search/chemical-classification-and-information-database-ccid/view/4255	4.0	https://www.epa.govt.nz/database-search/chemical-classification-and-information-database-ccid/view/4255
20221	98-54-4	4.0	https://www.epa.govt.nz/database-search/chemical-classification-and-information-database-ccid/view/8630	6.0	https://www.epa.govt.nz/database-search/chemical-classification-and-information-database-ccid/view/8630	4.0	https://www.epa.govt.nz/database-search/chemical-classification-and-information-database-ccid/view/8630
20224	96-48-0	6.0	https://www.epa.govt.nz/database-search/chemical-classification-and-information-database-ccid/view/4893	6.0	https://www.epa.govt.nz/database-search/chemical-classification-and-information-database-ccid/view/4893	4.0	https://www.epa.govt.nz/database-search/chemical-classification-and-information-database-ccid/view/4893
20226	10108-64-2	6.0	https://www.epa.govt.nz/database-search/chemical-classification-and-information-database-ccid/view/12493	6.0	https://www.epa.govt.nz/database-search/chemical-classification-and-information-database-ccid/view/12493	3.0	https://www.epa.govt.nz/database-search/chemical-classification-and-information-database-ccid/view/12493
20231	331-39-5	6.0	https://www.epa.govt.nz/database-search/chemical-classification-and-information-database-ccid/view/13511	6.0	https://www.epa.govt.nz/database-search/chemical-classification-and-information-database-ccid/view/13511	6.0	https://www.epa.govt.nz/database-search/chemical-classification-and-information-database-ccid/view/13511
20232	58-08-2	6.0	https://www.epa.govt.nz/database-search/chemical-classification-and-information-database-ccid/view/11120	6.0	https://www.epa.govt.nz/database-search/chemical-classification-and-information-database-ccid/view/11120	3.0	https://www.epa.govt.nz/database-search/chemical-classification-and-information-database-ccid/view/11120
20233	50-14-6	6.0	https://www.epa.govt.nz/database-search/chemical-classification-and-information-database-ccid/view/12496	2.0	https://www.epa.govt.nz/database-search/chemical-classification-and-information-database-ccid/view/12496	6.0	https://www.epa.govt.nz/database-search/chemical-classification-and-information-database-ccid/view/12496
20235	10043-52-4	5.0	https://www.epa.govt.nz/database-search/chemical-classification-and-information-database-ccid/view/4728	6.0	https://www.epa.govt.nz/database-search/chemical-classification-and-information-database-ccid/view/4728	4.0	https://www.epa.govt.nz/database-search/chemical-classification-and-information-database-ccid/view/4728
20240	105-60-2	6.0	https://www.epa.govt.nz/database-search/chemical-classification-and-information-database-ccid/view/2357	4.0	https://www.epa.govt.nz/database-search/chemical-classification-and-information-database-ccid/view/2357	4.0	https://www.epa.govt.nz/database-search/chemical-classification-and-information-database-ccid/view/2357
20241	404-86-4	6.0	https://www.epa.govt.nz/database-search/chemical-classification-and-information-database-ccid/view/16540	6.0	https://www.epa.govt.nz/database-search/chemical-classification-and-information-database-ccid/view/16540	3.0	https://www.epa.govt.nz/database-search/chemical-classification-and-information-database-ccid/view/16540
20243	133-06-2	6.0	https://www.epa.govt.nz/database-search/chemical-classification-and-information-database-ccid/view/2115	3.0	https://www.epa.govt.nz/database-search/chemical-classification-and-information-database-ccid/view/2115	6.0	https://www.epa.govt.nz/database-search/chemical-classification-and-information-database-ccid/view/2115
20244	563-41-7	6.0	https://www.epa.govt.nz/database-search/chemical-classification-and-information-database-ccid/view/14202	6.0	https://www.epa.govt.nz/database-search/chemical-classification-and-information-database-ccid/view/14202	3.0	https://www.epa.govt.nz/database-search/chemical-classification-and-information-database-ccid/view/14202
20247	63-25-2	4.0	https://www.epa.govt.nz/database-search/chemical-classification-and-information-database-ccid/view/2117	6.0	https://www.epa.govt.nz/database-search/chemical-classification-and-information-database-ccid/view/2117	3.0	https://www.epa.govt.nz/database-search/chemical-classification-and-information-database-ccid/view/2117
20249	1563-66-2	3.0	https://www.epa.govt.nz/database-search/chemical-classification-and-information-database-ccid/view/2361	2.0	https://www.epa.govt.nz/database-search/chemical-classification-and-information-database-ccid/view/2361	1.0	https://www.epa.govt.nz/database-search/chemical-classification-and-information-database-ccid/view/2361
20250	56-23-5	3.0	https://www.epa.govt.nz/database-search/chemical-classification-and-information-database-ccid/view/2367	2.0	https://www.epa.govt.nz/database-search/chemical-classification-and-information-database-ccid/view/2367	3.0	https://www.epa.govt.nz/database-search/chemical-classification-and-information-database-ccid/view/2367
20257	120-80-9	4.0	https://www.epa.govt.nz/database-search/chemical-classification-and-information-database-ccid/view/2369	6.0	https://www.epa.govt.nz/database-search/chemical-classification-and-information-database-ccid/view/2369	4.0	https://www.epa.govt.nz/database-search/chemical-classification-and-information-database-ccid/view/2369
20261	302-17-0	6.0	https://www.epa.govt.nz/database-search/chemical-classification-and-information-database-ccid/view/16527	6.0	https://www.epa.govt.nz/database-search/chemical-classification-and-information-database-ccid/view/16527	6.0	https://www.epa.govt.nz/database-search/chemical-classification-and-information-database-ccid/view/16527
20265	56-75-7	6.0	https://www.epa.govt.nz/database-search/chemical-classification-and-information-database-ccid/view/15788	6.0	https://www.epa.govt.nz/database-search/chemical-classification-and-information-database-ccid/view/15788	6.0	https://www.epa.govt.nz/database-search/chemical-classification-and-information-database-ccid/view/15788
20266	118-75-2	6.0	https://www.epa.govt.nz/database-search/chemical-classification-and-information-database-ccid/view/13409	6.0	https://www.epa.govt.nz/database-search/chemical-classification-and-information-database-ccid/view/13409	6.0	https://www.epa.govt.nz/database-search/chemical-classification-and-information-database-ccid/view/13409
20278	97-00-7	2.0	https://www.epa.govt.nz/database-search/chemical-classification-and-information-database-ccid/view/13562	2.0	https://www.epa.govt.nz/database-search/chemical-classification-and-information-database-ccid/view/13562	2.0	https://www.epa.govt.nz/database-search/chemical-classification-and-information-database-ccid/view/13562
20280	88-73-3	2.0	https://www.epa.govt.nz/database-search/chemical-classification-and-information-database-ccid/view/13572	2.0	https://www.epa.govt.nz/database-search/chemical-classification-and-information-database-ccid/view/13572	2.0	https://www.epa.govt.nz/database-search/chemical-classification-and-information-database-ccid/view/13572
20281	100-00-5	3.0	https://www.epa.govt.nz/database-search/chemical-classification-and-information-database-ccid/view/2731	3.0	https://www.epa.govt.nz/database-search/chemical-classification-and-information-database-ccid/view/2731	3.0	https://www.epa.govt.nz/database-search/chemical-classification-and-information-database-ccid/view/2731
20287	95-79-4	6.0	https://www.epa.govt.nz/database-search/chemical-classification-and-information-database-ccid/view/13285	6.0	https://www.epa.govt.nz/database-search/chemical-classification-and-information-database-ccid/view/13285	4.0	https://www.epa.govt.nz/database-search/chemical-classification-and-information-database-ccid/view/13285
20292	107-20-0	3.0	https://www.epa.govt.nz/database-search/chemical-classification-and-information-database-ccid/view/12498	1.0	https://www.epa.govt.nz/database-search/chemical-classification-and-information-database-ccid/view/12498	3.0	https://www.epa.govt.nz/database-search/chemical-classification-and-information-database-ccid/view/12498
20293	532-27-4	6.0	https://www.epa.govt.nz/database-search/chemical-classification-and-information-database-ccid/view/2382	6.0	https://www.epa.govt.nz/database-search/chemical-classification-and-information-database-ccid/view/2382	3.0	https://www.epa.govt.nz/database-search/chemical-classification-and-information-database-ccid/view/2382
20295	106-47-8	2.0	https://www.epa.govt.nz/database-search/chemical-classification-and-information-database-ccid/view/12396	2.0	https://www.epa.govt.nz/database-search/chemical-classification-and-information-database-ccid/view/12396	2.0	https://www.epa.govt.nz/database-search/chemical-classification-and-information-database-ccid/view/12396
20298	108-90-7	6.0	https://www.epa.govt.nz/database-search/chemical-classification-and-information-database-ccid/view/1528	4.0	https://www.epa.govt.nz/database-search/chemical-classification-and-information-database-ccid/view/1528	4.0	https://www.epa.govt.nz/database-search/chemical-classification-and-information-database-ccid/view/1528
20303	999-81-5	3.0	https://www.epa.govt.nz/database-search/chemical-classification-and-information-database-ccid/view/2121	6.0	https://www.epa.govt.nz/database-search/chemical-classification-and-information-database-ccid/view/2121	4.0	https://www.epa.govt.nz/database-search/chemical-classification-and-information-database-ccid/view/2121
20306	67-66-3	6.0	https://www.epa.govt.nz/database-search/chemical-classification-and-information-database-ccid/view/2389	5.0	https://www.epa.govt.nz/database-search/chemical-classification-and-information-database-ccid/view/2389	4.0	https://www.epa.govt.nz/database-search/chemical-classification-and-information-database-ccid/view/2389
20307	107-30-2	1.0	https://www.epa.govt.nz/database-search/chemical-classification-and-information-database-ccid/view/2391	1.0	https://www.epa.govt.nz/database-search/chemical-classification-and-information-database-ccid/view/2391	1.0	https://www.epa.govt.nz/database-search/chemical-classification-and-information-database-ccid/view/2391
20309	6959-48-4	6.0	https://www.epa.govt.nz/database-search/chemical-classification-and-information-database-ccid/view/13197	5.0	https://www.epa.govt.nz/database-search/chemical-classification-and-information-database-ccid/view/13197	4.0	https://www.epa.govt.nz/database-search/chemical-classification-and-information-database-ccid/view/13197
20315	76-06-2	2.0	https://www.epa.govt.nz/database-search/chemical-classification-and-information-database-ccid/view/2394	1.0	https://www.epa.govt.nz/database-search/chemical-classification-and-information-database-ccid/view/2394	2.0	https://www.epa.govt.nz/database-search/chemical-classification-and-information-database-ccid/view/2394
20319	1897-45-6	6.0	https://www.epa.govt.nz/database-search/chemical-classification-and-information-database-ccid/view/2122	2.0	https://www.epa.govt.nz/database-search/chemical-classification-and-information-database-ccid/view/2122	6.0	https://www.epa.govt.nz/database-search/chemical-classification-and-information-database-ccid/view/2122
20321	113-92-8	6.0	https://www.epa.govt.nz/database-search/chemical-classification-and-information-database-ccid/view/8453	6.0	https://www.epa.govt.nz/database-search/chemical-classification-and-information-database-ccid/view/8453	3.0	https://www.epa.govt.nz/database-search/chemical-classification-and-information-database-ccid/view/8453
20325	67-48-1	6.0	https://www.epa.govt.nz/database-search/chemical-classification-and-information-database-ccid/view/7697	6.0	https://www.epa.govt.nz/database-search/chemical-classification-and-information-database-ccid/view/7697	5.0	https://www.epa.govt.nz/database-search/chemical-classification-and-information-database-ccid/view/7697
20328	117-10-2	6.0	https://www.epa.govt.nz/database-search/chemical-classification-and-information-database-ccid/view/14385	6.0	https://www.epa.govt.nz/database-search/chemical-classification-and-information-database-ccid/view/14385	6.0	https://www.epa.govt.nz/database-search/chemical-classification-and-information-database-ccid/view/14385
20332	77-92-9	6.0	https://www.epa.govt.nz/database-search/chemical-classification-and-information-database-ccid/view/3044	5.0	https://www.epa.govt.nz/database-search/chemical-classification-and-information-database-ccid/view/3044	6.0	https://www.epa.govt.nz/database-search/chemical-classification-and-information-database-ccid/view/3044
20337	50-41-9	6.0	https://www.epa.govt.nz/database-search/chemical-classification-and-information-database-ccid/view/16288	6.0	https://www.epa.govt.nz/database-search/chemical-classification-and-information-database-ccid/view/16288	4.0	https://www.epa.govt.nz/database-search/chemical-classification-and-information-database-ccid/view/16288
20340	10026-24-1	6.0	https://www.epa.govt.nz/database-search/chemical-classification-and-information-database-ccid/view/6427	6.0	https://www.epa.govt.nz/database-search/chemical-classification-and-information-database-ccid/view/6427	4.0	https://www.epa.govt.nz/database-search/chemical-classification-and-information-database-ccid/view/6427
20341	76-57-3	6.0	https://www.epa.govt.nz/database-search/chemical-classification-and-information-database-ccid/view/16322	6.0	https://www.epa.govt.nz/database-search/chemical-classification-and-information-database-ccid/view/16322	3.0	https://www.epa.govt.nz/database-search/chemical-classification-and-information-database-ccid/view/16322
20345	137-29-1	6.0	https://www.epa.govt.nz/database-search/chemical-classification-and-information-database-ccid/view/18177	2.0	https://www.epa.govt.nz/database-search/chemical-classification-and-information-database-ccid/view/18177	6.0	https://www.epa.govt.nz/database-search/chemical-classification-and-information-database-ccid/view/18177
20347	56-72-4	5.0	https://www.epa.govt.nz/database-search/chemical-classification-and-information-database-ccid/view/2129	2.0	https://www.epa.govt.nz/database-search/chemical-classification-and-information-database-ccid/view/2129	2.0	https://www.epa.govt.nz/database-search/chemical-classification-and-information-database-ccid/view/2129
20348	91-64-5	6.0	https://www.epa.govt.nz/database-search/chemical-classification-and-information-database-ccid/view/3468	6.0	https://www.epa.govt.nz/database-search/chemical-classification-and-information-database-ccid/view/3468	3.0	https://www.epa.govt.nz/database-search/chemical-classification-and-information-database-ccid/view/3468
20352	135-20-6	6.0	https://www.epa.govt.nz/database-search/chemical-classification-and-information-database-ccid/view/15729	6.0	https://www.epa.govt.nz/database-search/chemical-classification-and-information-database-ccid/view/15729	3.0	https://www.epa.govt.nz/database-search/chemical-classification-and-information-database-ccid/view/15729
20354	461-58-5	6.0	https://www.epa.govt.nz/database-search/chemical-classification-and-information-database-ccid/view/707	6.0	https://www.epa.govt.nz/database-search/chemical-classification-and-information-database-ccid/view/707	6.0	https://www.epa.govt.nz/database-search/chemical-classification-and-information-database-ccid/view/707
20359	108-94-1	3.0	https://www.epa.govt.nz/database-search/chemical-classification-and-information-database-ccid/view/1532	6.0	https://www.epa.govt.nz/database-search/chemical-classification-and-information-database-ccid/view/1532	4.0	https://www.epa.govt.nz/database-search/chemical-classification-and-information-database-ccid/view/1532
20360	95-33-0	6.0	https://www.epa.govt.nz/database-search/chemical-classification-and-information-database-ccid/view/9500	6.0	https://www.epa.govt.nz/database-search/chemical-classification-and-information-database-ccid/view/9500	6.0	https://www.epa.govt.nz/database-search/chemical-classification-and-information-database-ccid/view/9500
20366	427-51-0	6.0	https://www.epa.govt.nz/database-search/chemical-classification-and-information-database-ccid/view/16282	6.0	https://www.epa.govt.nz/database-search/chemical-classification-and-information-database-ccid/view/16282	4.0	https://www.epa.govt.nz/database-search/chemical-classification-and-information-database-ccid/view/16282
20370	1596-84-5	6.0	https://www.epa.govt.nz/database-search/chemical-classification-and-information-database-ccid/view/5984	6.0	https://www.epa.govt.nz/database-search/chemical-classification-and-information-database-ccid/view/5984	6.0	https://www.epa.govt.nz/database-search/chemical-classification-and-information-database-ccid/view/5984
20371	80-08-0	6.0	https://www.epa.govt.nz/database-search/chemical-classification-and-information-database-ccid/view/13058	6.0	https://www.epa.govt.nz/database-search/chemical-classification-and-information-database-ccid/view/13058	4.0	https://www.epa.govt.nz/database-search/chemical-classification-and-information-database-ccid/view/13058
20381	52918-63-5	3.0	https://www.epa.govt.nz/database-search/chemical-classification-and-information-database-ccid/view/4194	3.0	https://www.epa.govt.nz/database-search/chemical-classification-and-information-database-ccid/view/4194	2.0	https://www.epa.govt.nz/database-search/chemical-classification-and-information-database-ccid/view/4194
20384	50-02-2	6.0	https://www.epa.govt.nz/database-search/chemical-classification-and-information-database-ccid/view/2137	6.0	https://www.epa.govt.nz/database-search/chemical-classification-and-information-database-ccid/view/2137	5.0	https://www.epa.govt.nz/database-search/chemical-classification-and-information-database-ccid/view/2137
20390	3148-73-0	6.0	https://www.epa.govt.nz/database-search/chemical-classification-and-information-database-ccid/view/14002	6.0	https://www.epa.govt.nz/database-search/chemical-classification-and-information-database-ccid/view/14002	6.0	https://www.epa.govt.nz/database-search/chemical-classification-and-information-database-ccid/view/14002
20392	131-17-9	6.0	https://www.epa.govt.nz/database-search/chemical-classification-and-information-database-ccid/view/2433	6.0	https://www.epa.govt.nz/database-search/chemical-classification-and-information-database-ccid/view/2433	4.0	https://www.epa.govt.nz/database-search/chemical-classification-and-information-database-ccid/view/2433
20401	137-09-7	6.0	https://www.epa.govt.nz/database-search/chemical-classification-and-information-database-ccid/view/13161	6.0	https://www.epa.govt.nz/database-search/chemical-classification-and-information-database-ccid/view/13161	4.0	https://www.epa.govt.nz/database-search/chemical-classification-and-information-database-ccid/view/13161
20402	95-80-7	3.0	https://www.epa.govt.nz/database-search/chemical-classification-and-information-database-ccid/view/15730	6.0	https://www.epa.govt.nz/database-search/chemical-classification-and-information-database-ccid/view/15730	3.0	https://www.epa.govt.nz/database-search/chemical-classification-and-information-database-ccid/view/15730
20406	439-14-5	3.0	https://www.epa.govt.nz/database-search/chemical-classification-and-information-database-ccid/view/7852	6.0	https://www.epa.govt.nz/database-search/chemical-classification-and-information-database-ccid/view/7852	3.0	https://www.epa.govt.nz/database-search/chemical-classification-and-information-database-ccid/view/7852
20407	333-41-5	3.0	https://www.epa.govt.nz/database-search/chemical-classification-and-information-database-ccid/view/2138	4.0	https://www.epa.govt.nz/database-search/chemical-classification-and-information-database-ccid/view/2138	3.0	https://www.epa.govt.nz/database-search/chemical-classification-and-information-database-ccid/view/2138
20415	106-93-4	3.0	https://www.epa.govt.nz/database-search/chemical-classification-and-information-database-ccid/view/2543	3.0	https://www.epa.govt.nz/database-search/chemical-classification-and-information-database-ccid/view/2543	3.0	https://www.epa.govt.nz/database-search/chemical-classification-and-information-database-ccid/view/2543
20419	1067-33-0	6.0	https://www.epa.govt.nz/database-search/chemical-classification-and-information-database-ccid/view/14154	6.0	https://www.epa.govt.nz/database-search/chemical-classification-and-information-database-ccid/view/14154	6.0	https://www.epa.govt.nz/database-search/chemical-classification-and-information-database-ccid/view/14154
20420	23950-58-5	6.0	https://www.epa.govt.nz/database-search/chemical-classification-and-information-database-ccid/view/2219	6.0	https://www.epa.govt.nz/database-search/chemical-classification-and-information-database-ccid/view/2219	6.0	https://www.epa.govt.nz/database-search/chemical-classification-and-information-database-ccid/view/2219
20423	87-56-9	6.0	https://www.epa.govt.nz/database-search/chemical-classification-and-information-database-ccid/view/12541	6.0	https://www.epa.govt.nz/database-search/chemical-classification-and-information-database-ccid/view/12541	3.0	https://www.epa.govt.nz/database-search/chemical-classification-and-information-database-ccid/view/12541
20425	117-80-6	6.0	https://www.epa.govt.nz/database-search/chemical-classification-and-information-database-ccid/view/9517	6.0	https://www.epa.govt.nz/database-search/chemical-classification-and-information-database-ccid/view/9517	4.0	https://www.epa.govt.nz/database-search/chemical-classification-and-information-database-ccid/view/9517
20426	99-30-9	6.0	https://www.epa.govt.nz/database-search/chemical-classification-and-information-database-ccid/view/2141	6.0	https://www.epa.govt.nz/database-search/chemical-classification-and-information-database-ccid/view/2141	4.0	https://www.epa.govt.nz/database-search/chemical-classification-and-information-database-ccid/view/2141
20428	79-43-6	6.0	https://www.epa.govt.nz/database-search/chemical-classification-and-information-database-ccid/view/15776	6.0	https://www.epa.govt.nz/database-search/chemical-classification-and-information-database-ccid/view/15776	6.0	https://www.epa.govt.nz/database-search/chemical-classification-and-information-database-ccid/view/15776
20430	95-50-1	5.0	https://www.epa.govt.nz/database-search/chemical-classification-and-information-database-ccid/view/2444	3.0	https://www.epa.govt.nz/database-search/chemical-classification-and-information-database-ccid/view/2444	4.0	https://www.epa.govt.nz/database-search/chemical-classification-and-information-database-ccid/view/2444
20431	106-46-7	6.0	https://www.epa.govt.nz/database-search/chemical-classification-and-information-database-ccid/view/2445	6.0	https://www.epa.govt.nz/database-search/chemical-classification-and-information-database-ccid/view/2445	5.0	https://www.epa.govt.nz/database-search/chemical-classification-and-information-database-ccid/view/2445
20437	75-34-3	6.0	https://www.epa.govt.nz/database-search/chemical-classification-and-information-database-ccid/view/1681	6.0	https://www.epa.govt.nz/database-search/chemical-classification-and-information-database-ccid/view/1681	6.0	https://www.epa.govt.nz/database-search/chemical-classification-and-information-database-ccid/view/1681
20438	107-06-2	5.0	https://www.epa.govt.nz/database-search/chemical-classification-and-information-database-ccid/view/1575	3.0	https://www.epa.govt.nz/database-search/chemical-classification-and-information-database-ccid/view/1575	4.0	https://www.epa.govt.nz/database-search/chemical-classification-and-information-database-ccid/view/1575
20439	120-83-2	3.0	https://www.epa.govt.nz/database-search/chemical-classification-and-information-database-ccid/view/12240	6.0	https://www.epa.govt.nz/database-search/chemical-classification-and-information-database-ccid/view/12240	3.0	https://www.epa.govt.nz/database-search/chemical-classification-and-information-database-ccid/view/12240
20440	120-36-5	4.0	https://www.epa.govt.nz/database-search/chemical-classification-and-information-database-ccid/view/4349	4.0	https://www.epa.govt.nz/database-search/chemical-classification-and-information-database-ccid/view/4349	4.0	https://www.epa.govt.nz/database-search/chemical-classification-and-information-database-ccid/view/4349
20442	94-75-7	6.0	https://www.epa.govt.nz/database-search/chemical-classification-and-information-database-ccid/view/2134	6.0	https://www.epa.govt.nz/database-search/chemical-classification-and-information-database-ccid/view/2134	3.0	https://www.epa.govt.nz/database-search/chemical-classification-and-information-database-ccid/view/2134
20443	94-80-4	6.0	https://www.epa.govt.nz/database-search/chemical-classification-and-information-database-ccid/view/11386	6.0	https://www.epa.govt.nz/database-search/chemical-classification-and-information-database-ccid/view/11386	4.0	https://www.epa.govt.nz/database-search/chemical-classification-and-information-database-ccid/view/11386
20446	330-54-1	6.0	https://www.epa.govt.nz/database-search/chemical-classification-and-information-database-ccid/view/2333	6.0	https://www.epa.govt.nz/database-search/chemical-classification-and-information-database-ccid/view/2333	4.0	https://www.epa.govt.nz/database-search/chemical-classification-and-information-database-ccid/view/2333
20448	78-87-5	6.0	https://www.epa.govt.nz/database-search/chemical-classification-and-information-database-ccid/view/2085	3.0	https://www.epa.govt.nz/database-search/chemical-classification-and-information-database-ccid/view/2085	4.0	https://www.epa.govt.nz/database-search/chemical-classification-and-information-database-ccid/view/2085
20449	62-73-7	2.0	https://www.epa.govt.nz/database-search/chemical-classification-and-information-database-ccid/view/2140	2.0	https://www.epa.govt.nz/database-search/chemical-classification-and-information-database-ccid/view/2140	2.0	https://www.epa.govt.nz/database-search/chemical-classification-and-information-database-ccid/view/2140
20450	115-32-2	4.0	https://www.epa.govt.nz/database-search/chemical-classification-and-information-database-ccid/view/2142	6.0	https://www.epa.govt.nz/database-search/chemical-classification-and-information-database-ccid/view/2142	4.0	https://www.epa.govt.nz/database-search/chemical-classification-and-information-database-ccid/view/2142
20458	2921-88-2	2.0	https://www.epa.govt.nz/database-search/chemical-classification-and-information-database-ccid/view/2401	4.0	https://www.epa.govt.nz/database-search/chemical-classification-and-information-database-ccid/view/2401	3.0	https://www.epa.govt.nz/database-search/chemical-classification-and-information-database-ccid/view/2401
20459	685-91-6	6.0	https://www.epa.govt.nz/database-search/chemical-classification-and-information-database-ccid/view/13043	6.0	https://www.epa.govt.nz/database-search/chemical-classification-and-information-database-ccid/view/13043	4.0	https://www.epa.govt.nz/database-search/chemical-classification-and-information-database-ccid/view/13043
20462	111-46-6	6.0	https://www.epa.govt.nz/database-search/chemical-classification-and-information-database-ccid/view/630	6.0	https://www.epa.govt.nz/database-search/chemical-classification-and-information-database-ccid/view/630	5.0	https://www.epa.govt.nz/database-search/chemical-classification-and-information-database-ccid/view/630
20463	617-84-5	6.0	https://www.epa.govt.nz/database-search/chemical-classification-and-information-database-ccid/view/13879	6.0	https://www.epa.govt.nz/database-search/chemical-classification-and-information-database-ccid/view/13879	6.0	https://www.epa.govt.nz/database-search/chemical-classification-and-information-database-ccid/view/13879
20464	141-05-9	6.0	https://www.epa.govt.nz/database-search/chemical-classification-and-information-database-ccid/view/13763	5.0	https://www.epa.govt.nz/database-search/chemical-classification-and-information-database-ccid/view/13763	6.0	https://www.epa.govt.nz/database-search/chemical-classification-and-information-database-ccid/view/13763
20465	56-53-1	6.0	https://www.epa.govt.nz/database-search/chemical-classification-and-information-database-ccid/view/16303	6.0	https://www.epa.govt.nz/database-search/chemical-classification-and-information-database-ccid/view/16303	4.0	https://www.epa.govt.nz/database-search/chemical-classification-and-information-database-ccid/view/16303
20466	105-55-5	6.0	https://www.epa.govt.nz/database-search/chemical-classification-and-information-database-ccid/view/12904	6.0	https://www.epa.govt.nz/database-search/chemical-classification-and-information-database-ccid/view/12904	4.0	https://www.epa.govt.nz/database-search/chemical-classification-and-information-database-ccid/view/12904
20470	101-90-6	4.0	https://www.epa.govt.nz/database-search/chemical-classification-and-information-database-ccid/view/13270	6.0	https://www.epa.govt.nz/database-search/chemical-classification-and-information-database-ccid/view/13270	4.0	https://www.epa.govt.nz/database-search/chemical-classification-and-information-database-ccid/view/13270
20474	119-84-6	6.0	https://www.epa.govt.nz/database-search/chemical-classification-and-information-database-ccid/view/13247	6.0	https://www.epa.govt.nz/database-search/chemical-classification-and-information-database-ccid/view/13247	4.0	https://www.epa.govt.nz/database-search/chemical-classification-and-information-database-ccid/view/13247
20479	60-51-5	5.0	https://www.epa.govt.nz/database-search/chemical-classification-and-information-database-ccid/view/2149	6.0	https://www.epa.govt.nz/database-search/chemical-classification-and-information-database-ccid/view/2149	4.0	https://www.epa.govt.nz/database-search/chemical-classification-and-information-database-ccid/view/2149
20491	60-11-7	6.0	https://www.epa.govt.nz/database-search/chemical-classification-and-information-database-ccid/view/13512	6.0	https://www.epa.govt.nz/database-search/chemical-classification-and-information-database-ccid/view/13512	3.0	https://www.epa.govt.nz/database-search/chemical-classification-and-information-database-ccid/view/13512
20497	551-92-8	6.0	https://www.epa.govt.nz/database-search/chemical-classification-and-information-database-ccid/view/2152	6.0	https://www.epa.govt.nz/database-search/chemical-classification-and-information-database-ccid/view/2152	4.0	https://www.epa.govt.nz/database-search/chemical-classification-and-information-database-ccid/view/2152
20499	127-19-5	3.0	https://www.epa.govt.nz/database-search/chemical-classification-and-information-database-ccid/view/2485	4.0	https://www.epa.govt.nz/database-search/chemical-classification-and-information-database-ccid/view/2485	5.0	https://www.epa.govt.nz/database-search/chemical-classification-and-information-database-ccid/view/2485
20501	1095-90-5	6.0	https://www.epa.govt.nz/database-search/chemical-classification-and-information-database-ccid/view/16232	6.0	https://www.epa.govt.nz/database-search/chemical-classification-and-information-database-ccid/view/16232	3.0	https://www.epa.govt.nz/database-search/chemical-classification-and-information-database-ccid/view/16232
20505	108-01-0	4.0	https://www.epa.govt.nz/database-search/chemical-classification-and-information-database-ccid/view/2487	3.0	https://www.epa.govt.nz/database-search/chemical-classification-and-information-database-ccid/view/2487	4.0	https://www.epa.govt.nz/database-search/chemical-classification-and-information-database-ccid/view/2487
20507	121-69-7	3.0	https://www.epa.govt.nz/database-search/chemical-classification-and-information-database-ccid/view/2488	3.0	https://www.epa.govt.nz/database-search/chemical-classification-and-information-database-ccid/view/2488	3.0	https://www.epa.govt.nz/database-search/chemical-classification-and-information-database-ccid/view/2488
20512	79-44-7	6.0	https://www.epa.govt.nz/database-search/chemical-classification-and-information-database-ccid/view/2489	3.0	https://www.epa.govt.nz/database-search/chemical-classification-and-information-database-ccid/view/2489	3.0	https://www.epa.govt.nz/database-search/chemical-classification-and-information-database-ccid/view/2489
20515	68-12-2	4.0	https://www.epa.govt.nz/database-search/chemical-classification-and-information-database-ccid/view/1553	6.0	https://www.epa.govt.nz/database-search/chemical-classification-and-information-database-ccid/view/1553	4.0	https://www.epa.govt.nz/database-search/chemical-classification-and-information-database-ccid/view/1553
20516	57-14-7	6.0	https://www.epa.govt.nz/database-search/chemical-classification-and-information-database-ccid/view/2494	6.0	https://www.epa.govt.nz/database-search/chemical-classification-and-information-database-ccid/view/2494	3.0	https://www.epa.govt.nz/database-search/chemical-classification-and-information-database-ccid/view/2494
20517	306-37-6	6.0	https://www.epa.govt.nz/database-search/chemical-classification-and-information-database-ccid/view/14397	6.0	https://www.epa.govt.nz/database-search/chemical-classification-and-information-database-ccid/view/14397	3.0	https://www.epa.govt.nz/database-search/chemical-classification-and-information-database-ccid/view/14397
20520	513-37-1	6.0	https://www.epa.govt.nz/database-search/chemical-classification-and-information-database-ccid/view/11273	6.0	https://www.epa.govt.nz/database-search/chemical-classification-and-information-database-ccid/view/11273	6.0	https://www.epa.govt.nz/database-search/chemical-classification-and-information-database-ccid/view/11273
20523	51-28-5	2.0	https://www.epa.govt.nz/database-search/chemical-classification-and-information-database-ccid/view/1709	2.0	https://www.epa.govt.nz/database-search/chemical-classification-and-information-database-ccid/view/1709	2.0	https://www.epa.govt.nz/database-search/chemical-classification-and-information-database-ccid/view/1709
20533	123-91-1	6.0	https://www.epa.govt.nz/database-search/chemical-classification-and-information-database-ccid/view/1562	6.0	https://www.epa.govt.nz/database-search/chemical-classification-and-information-database-ccid/view/1562	4.0	https://www.epa.govt.nz/database-search/chemical-classification-and-information-database-ccid/view/1562
20537	147-24-0	6.0	https://www.epa.govt.nz/database-search/chemical-classification-and-information-database-ccid/view/12941	6.0	https://www.epa.govt.nz/database-search/chemical-classification-and-information-database-ccid/view/12941	4.0	https://www.epa.govt.nz/database-search/chemical-classification-and-information-database-ccid/view/12941
20538	74-31-7	6.0	https://www.epa.govt.nz/database-search/chemical-classification-and-information-database-ccid/view/13492	6.0	https://www.epa.govt.nz/database-search/chemical-classification-and-information-database-ccid/view/13492	6.0	https://www.epa.govt.nz/database-search/chemical-classification-and-information-database-ccid/view/13492
20540	102-09-0	6.0	https://www.epa.govt.nz/database-search/chemical-classification-and-information-database-ccid/view/12895	6.0	https://www.epa.govt.nz/database-search/chemical-classification-and-information-database-ccid/view/12895	4.0	https://www.epa.govt.nz/database-search/chemical-classification-and-information-database-ccid/view/12895
20541	57-41-0	6.0	https://www.epa.govt.nz/database-search/chemical-classification-and-information-database-ccid/view/15785	6.0	https://www.epa.govt.nz/database-search/chemical-classification-and-information-database-ccid/view/15785	4.0	https://www.epa.govt.nz/database-search/chemical-classification-and-information-database-ccid/view/15785
20546	79-40-3	6.0	https://www.epa.govt.nz/database-search/chemical-classification-and-information-database-ccid/view/17571	6.0	https://www.epa.govt.nz/database-search/chemical-classification-and-information-database-ccid/view/17571	4.0	https://www.epa.govt.nz/database-search/chemical-classification-and-information-database-ccid/view/17571
20548	2439-10-3	6.0	https://www.epa.govt.nz/database-search/chemical-classification-and-information-database-ccid/view/2990	2.0	https://www.epa.govt.nz/database-search/chemical-classification-and-information-database-ccid/view/2990	4.0	https://www.epa.govt.nz/database-search/chemical-classification-and-information-database-ccid/view/2990
20558	316-42-7	6.0	https://www.epa.govt.nz/database-search/chemical-classification-and-information-database-ccid/view/14529	6.0	https://www.epa.govt.nz/database-search/chemical-classification-and-information-database-ccid/view/14529	1.0	https://www.epa.govt.nz/database-search/chemical-classification-and-information-database-ccid/view/14529
20560	115-29-7	2.0	https://www.epa.govt.nz/database-search/chemical-classification-and-information-database-ccid/view/2158	1.0	https://www.epa.govt.nz/database-search/chemical-classification-and-information-database-ccid/view/2158	2.0	https://www.epa.govt.nz/database-search/chemical-classification-and-information-database-ccid/view/2158
20566	106-89-8	3.0	https://www.epa.govt.nz/database-search/chemical-classification-and-information-database-ccid/view/633	2.0	https://www.epa.govt.nz/database-search/chemical-classification-and-information-database-ccid/view/633	2.0	https://www.epa.govt.nz/database-search/chemical-classification-and-information-database-ccid/view/633
20569	106-88-7	4.0	https://www.epa.govt.nz/database-search/chemical-classification-and-information-database-ccid/view/13287	4.0	https://www.epa.govt.nz/database-search/chemical-classification-and-information-database-ccid/view/13287	4.0	https://www.epa.govt.nz/database-search/chemical-classification-and-information-database-ccid/view/13287
20573	50-28-2	6.0	https://www.epa.govt.nz/database-search/chemical-classification-and-information-database-ccid/view/8407	6.0	https://www.epa.govt.nz/database-search/chemical-classification-and-information-database-ccid/view/8407	6.0	https://www.epa.govt.nz/database-search/chemical-classification-and-information-database-ccid/view/8407
20576	57-63-6	6.0	https://www.epa.govt.nz/database-search/chemical-classification-and-information-database-ccid/view/14261	6.0	https://www.epa.govt.nz/database-search/chemical-classification-and-information-database-ccid/view/14261	4.0	https://www.epa.govt.nz/database-search/chemical-classification-and-information-database-ccid/view/14261
20582	91-53-2	6.0	https://www.epa.govt.nz/database-search/chemical-classification-and-information-database-ccid/view/2796	6.0	https://www.epa.govt.nz/database-search/chemical-classification-and-information-database-ccid/view/2796	4.0	https://www.epa.govt.nz/database-search/chemical-classification-and-information-database-ccid/view/2796
20583	140-88-5	3.0	https://www.epa.govt.nz/database-search/chemical-classification-and-information-database-ccid/view/1452	3.0	https://www.epa.govt.nz/database-search/chemical-classification-and-information-database-ccid/view/1452	4.0	https://www.epa.govt.nz/database-search/chemical-classification-and-information-database-ccid/view/1452
20584	64-17-5	6.0	https://www.epa.govt.nz/database-search/chemical-classification-and-information-database-ccid/view/1566	6.0	https://www.epa.govt.nz/database-search/chemical-classification-and-information-database-ccid/view/1566	6.0	https://www.epa.govt.nz/database-search/chemical-classification-and-information-database-ccid/view/1566
20587	105-36-2	1.0	https://www.epa.govt.nz/database-search/chemical-classification-and-information-database-ccid/view/12576	2.0	https://www.epa.govt.nz/database-search/chemical-classification-and-information-database-ccid/view/12576	2.0	https://www.epa.govt.nz/database-search/chemical-classification-and-information-database-ccid/view/12576
20596	100-41-4	6.0	https://www.epa.govt.nz/database-search/chemical-classification-and-information-database-ccid/view/1574	4.0	https://www.epa.govt.nz/database-search/chemical-classification-and-information-database-ccid/view/1574	5.0	https://www.epa.govt.nz/database-search/chemical-classification-and-information-database-ccid/view/1574
20597	107-21-1	6.0	https://www.epa.govt.nz/database-search/chemical-classification-and-information-database-ccid/view/634	6.0	https://www.epa.govt.nz/database-search/chemical-classification-and-information-database-ccid/view/634	4.0	https://www.epa.govt.nz/database-search/chemical-classification-and-information-database-ccid/view/634
20601	96-45-7	6.0	https://www.epa.govt.nz/database-search/chemical-classification-and-information-database-ccid/view/7588	6.0	https://www.epa.govt.nz/database-search/chemical-classification-and-information-database-ccid/view/7588	4.0	https://www.epa.govt.nz/database-search/chemical-classification-and-information-database-ccid/view/7588
20604	106-87-6	2.0	https://www.epa.govt.nz/database-search/chemical-classification-and-information-database-ccid/view/2888	3.0	https://www.epa.govt.nz/database-search/chemical-classification-and-information-database-ccid/view/2888	5.0	https://www.epa.govt.nz/database-search/chemical-classification-and-information-database-ccid/view/2888
20605	104-76-7	4.0	https://www.epa.govt.nz/database-search/chemical-classification-and-information-database-ccid/view/1845	4.0	https://www.epa.govt.nz/database-search/chemical-classification-and-information-database-ccid/view/1845	4.0	https://www.epa.govt.nz/database-search/chemical-classification-and-information-database-ccid/view/1845
20606	103-23-1	6.0	https://www.epa.govt.nz/database-search/chemical-classification-and-information-database-ccid/view/4801	6.0	https://www.epa.govt.nz/database-search/chemical-classification-and-information-database-ccid/view/4801	6.0	https://www.epa.govt.nz/database-search/chemical-classification-and-information-database-ccid/view/4801
20607	117-81-7	6.0	https://www.epa.govt.nz/database-search/chemical-classification-and-information-database-ccid/view/2510	6.0	https://www.epa.govt.nz/database-search/chemical-classification-and-information-database-ccid/view/2510	6.0	https://www.epa.govt.nz/database-search/chemical-classification-and-information-database-ccid/view/2510
20616	470-82-6	6.0	https://www.epa.govt.nz/database-search/chemical-classification-and-information-database-ccid/view/14855	6.0	https://www.epa.govt.nz/database-search/chemical-classification-and-information-database-ccid/view/14855	5.0	https://www.epa.govt.nz/database-search/chemical-classification-and-information-database-ccid/view/14855
20617	97-53-0	6.0	https://www.epa.govt.nz/database-search/chemical-classification-and-information-database-ccid/view/5282	6.0	https://www.epa.govt.nz/database-search/chemical-classification-and-information-database-ccid/view/5282	4.0	https://www.epa.govt.nz/database-search/chemical-classification-and-information-database-ccid/view/5282
20620	55-38-9	3.0	https://www.epa.govt.nz/database-search/chemical-classification-and-information-database-ccid/view/2167	2.0	https://www.epa.govt.nz/database-search/chemical-classification-and-information-database-ccid/view/2167	4.0	https://www.epa.govt.nz/database-search/chemical-classification-and-information-database-ccid/view/2167
20621	51630-58-1	4.0	https://www.epa.govt.nz/database-search/chemical-classification-and-information-database-ccid/view/2168	4.0	https://www.epa.govt.nz/database-search/chemical-classification-and-information-database-ccid/view/2168	4.0	https://www.epa.govt.nz/database-search/chemical-classification-and-information-database-ccid/view/2168
20622	7705-08-0	6.0	https://www.epa.govt.nz/database-search/chemical-classification-and-information-database-ccid/view/10764	6.0	https://www.epa.govt.nz/database-search/chemical-classification-and-information-database-ccid/view/10764	4.0	https://www.epa.govt.nz/database-search/chemical-classification-and-information-database-ccid/view/10764
20634	51-21-8	6.0	https://www.epa.govt.nz/database-search/chemical-classification-and-information-database-ccid/view/15786	6.0	https://www.epa.govt.nz/database-search/chemical-classification-and-information-database-ccid/view/15786	3.0	https://www.epa.govt.nz/database-search/chemical-classification-and-information-database-ccid/view/15786
20646	110-00-9	6.0	https://www.epa.govt.nz/database-search/chemical-classification-and-information-database-ccid/view/1686	1.0	https://www.epa.govt.nz/database-search/chemical-classification-and-information-database-ccid/view/1686	4.0	https://www.epa.govt.nz/database-search/chemical-classification-and-information-database-ccid/view/1686
20647	98-01-1	4.0	https://www.epa.govt.nz/database-search/chemical-classification-and-information-database-ccid/view/2570	2.0	https://www.epa.govt.nz/database-search/chemical-classification-and-information-database-ccid/view/2570	2.0	https://www.epa.govt.nz/database-search/chemical-classification-and-information-database-ccid/view/2570
20648	54-31-9	6.0	https://www.epa.govt.nz/database-search/chemical-classification-and-information-database-ccid/view/8767	6.0	https://www.epa.govt.nz/database-search/chemical-classification-and-information-database-ccid/view/8767	3.0	https://www.epa.govt.nz/database-search/chemical-classification-and-information-database-ccid/view/8767
20650	149-91-7	6.0	https://www.epa.govt.nz/database-search/chemical-classification-and-information-database-ccid/view/6885	6.0	https://www.epa.govt.nz/database-search/chemical-classification-and-information-database-ccid/view/6885	6.0	https://www.epa.govt.nz/database-search/chemical-classification-and-information-database-ccid/view/6885
20652	25812-30-0	6.0	https://www.epa.govt.nz/database-search/chemical-classification-and-information-database-ccid/view/16255	6.0	https://www.epa.govt.nz/database-search/chemical-classification-and-information-database-ccid/view/16255	5.0	https://www.epa.govt.nz/database-search/chemical-classification-and-information-database-ccid/view/16255
20653	548-62-9	6.0	https://www.epa.govt.nz/database-search/chemical-classification-and-information-database-ccid/view/6876	6.0	https://www.epa.govt.nz/database-search/chemical-classification-and-information-database-ccid/view/6876	3.0	https://www.epa.govt.nz/database-search/chemical-classification-and-information-database-ccid/view/6876
20656	77-06-5	6.0	https://www.epa.govt.nz/database-search/chemical-classification-and-information-database-ccid/view/5995	6.0	https://www.epa.govt.nz/database-search/chemical-classification-and-information-database-ccid/view/5995	6.0	https://www.epa.govt.nz/database-search/chemical-classification-and-information-database-ccid/view/5995
20664	96-24-2	6.0	https://www.epa.govt.nz/database-search/chemical-classification-and-information-database-ccid/view/16172	6.0	https://www.epa.govt.nz/database-search/chemical-classification-and-information-database-ccid/view/16172	3.0	https://www.epa.govt.nz/database-search/chemical-classification-and-information-database-ccid/view/16172
20666	556-52-5	3.0	https://www.epa.govt.nz/database-search/chemical-classification-and-information-database-ccid/view/12594	3.0	https://www.epa.govt.nz/database-search/chemical-classification-and-information-database-ccid/view/12594	3.0	https://www.epa.govt.nz/database-search/chemical-classification-and-information-database-ccid/view/12594
20667	56-40-6	6.0	https://www.epa.govt.nz/database-search/chemical-classification-and-information-database-ccid/view/7727	6.0	https://www.epa.govt.nz/database-search/chemical-classification-and-information-database-ccid/view/7727	5.0	https://www.epa.govt.nz/database-search/chemical-classification-and-information-database-ccid/view/7727
20674	126-07-8	6.0	https://www.epa.govt.nz/database-search/chemical-classification-and-information-database-ccid/view/8543	6.0	https://www.epa.govt.nz/database-search/chemical-classification-and-information-database-ccid/view/8543	6.0	https://www.epa.govt.nz/database-search/chemical-classification-and-information-database-ccid/view/8543
20678	517-28-2	3.0	https://www.epa.govt.nz/database-search/chemical-classification-and-information-database-ccid/view/13521	3.0	https://www.epa.govt.nz/database-search/chemical-classification-and-information-database-ccid/view/13521	3.0	https://www.epa.govt.nz/database-search/chemical-classification-and-information-database-ccid/view/13521
20681	111-68-2	6.0	https://www.epa.govt.nz/database-search/chemical-classification-and-information-database-ccid/view/14416	6.0	https://www.epa.govt.nz/database-search/chemical-classification-and-information-database-ccid/view/14416	6.0	https://www.epa.govt.nz/database-search/chemical-classification-and-information-database-ccid/view/14416
20686	58-89-9	6.0	https://www.epa.govt.nz/database-search/chemical-classification-and-information-database-ccid/view/2178	6.0	https://www.epa.govt.nz/database-search/chemical-classification-and-information-database-ccid/view/2178	6.0	https://www.epa.govt.nz/database-search/chemical-classification-and-information-database-ccid/view/2178
20692	100-97-0	6.0	https://www.epa.govt.nz/database-search/chemical-classification-and-information-database-ccid/view/1713	6.0	https://www.epa.govt.nz/database-search/chemical-classification-and-information-database-ccid/view/1713	4.0	https://www.epa.govt.nz/database-search/chemical-classification-and-information-database-ccid/view/1713
20694	680-31-9	6.0	https://www.epa.govt.nz/database-search/chemical-classification-and-information-database-ccid/view/2592	6.0	https://www.epa.govt.nz/database-search/chemical-classification-and-information-database-ccid/view/2592	6.0	https://www.epa.govt.nz/database-search/chemical-classification-and-information-database-ccid/view/2592
20699	136-77-6	6.0	https://www.epa.govt.nz/database-search/chemical-classification-and-information-database-ccid/view/13160	6.0	https://www.epa.govt.nz/database-search/chemical-classification-and-information-database-ccid/view/13160	4.0	https://www.epa.govt.nz/database-search/chemical-classification-and-information-database-ccid/view/13160
20703	10034-93-2	3.0	https://www.epa.govt.nz/database-search/chemical-classification-and-information-database-ccid/view/12617	3.0	https://www.epa.govt.nz/database-search/chemical-classification-and-information-database-ccid/view/12617	3.0	https://www.epa.govt.nz/database-search/chemical-classification-and-information-database-ccid/view/12617
20713	58-93-5	6.0	https://www.epa.govt.nz/database-search/chemical-classification-and-information-database-ccid/view/16344	6.0	https://www.epa.govt.nz/database-search/chemical-classification-and-information-database-ccid/view/16344	4.0	https://www.epa.govt.nz/database-search/chemical-classification-and-information-database-ccid/view/16344
20716	123-31-9	6.0	https://www.epa.govt.nz/database-search/chemical-classification-and-information-database-ccid/view/2609	6.0	https://www.epa.govt.nz/database-search/chemical-classification-and-information-database-ccid/view/2609	2.0	https://www.epa.govt.nz/database-search/chemical-classification-and-information-database-ccid/view/2609
20730	148-24-3	6.0	https://www.epa.govt.nz/database-search/chemical-classification-and-information-database-ccid/view/3077	6.0	https://www.epa.govt.nz/database-search/chemical-classification-and-information-database-ccid/view/3077	4.0	https://www.epa.govt.nz/database-search/chemical-classification-and-information-database-ccid/view/3077
20732	15687-27-1	6.0	https://www.epa.govt.nz/database-search/chemical-classification-and-information-database-ccid/view/16240	6.0	https://www.epa.govt.nz/database-search/chemical-classification-and-information-database-ccid/view/16240	4.0	https://www.epa.govt.nz/database-search/chemical-classification-and-information-database-ccid/view/16240
20737	120-72-9	3.0	https://www.epa.govt.nz/database-search/chemical-classification-and-information-database-ccid/view/5262	6.0	https://www.epa.govt.nz/database-search/chemical-classification-and-information-database-ccid/view/5262	4.0	https://www.epa.govt.nz/database-search/chemical-classification-and-information-database-ccid/view/5262
20740	53-86-1	6.0	https://www.epa.govt.nz/database-search/chemical-classification-and-information-database-ccid/view/16297	6.0	https://www.epa.govt.nz/database-search/chemical-classification-and-information-database-ccid/view/16297	1.0	https://www.epa.govt.nz/database-search/chemical-classification-and-information-database-ccid/view/16297
20742	144-48-9	6.0	https://www.epa.govt.nz/database-search/chemical-classification-and-information-database-ccid/view/13462	6.0	https://www.epa.govt.nz/database-search/chemical-classification-and-information-database-ccid/view/13462	6.0	https://www.epa.govt.nz/database-search/chemical-classification-and-information-database-ccid/view/13462
20743	75-47-8	4.0	https://www.epa.govt.nz/database-search/chemical-classification-and-information-database-ccid/view/2617	4.0	https://www.epa.govt.nz/database-search/chemical-classification-and-information-database-ccid/view/2617	4.0	https://www.epa.govt.nz/database-search/chemical-classification-and-information-database-ccid/view/2617
20752	26675-46-7	6.0	https://www.epa.govt.nz/database-search/chemical-classification-and-information-database-ccid/view/7733	6.0	https://www.epa.govt.nz/database-search/chemical-classification-and-information-database-ccid/view/7733	6.0	https://www.epa.govt.nz/database-search/chemical-classification-and-information-database-ccid/view/7733
20755	54-85-3	6.0	https://www.epa.govt.nz/database-search/chemical-classification-and-information-database-ccid/view/13005	6.0	https://www.epa.govt.nz/database-search/chemical-classification-and-information-database-ccid/view/13005	4.0	https://www.epa.govt.nz/database-search/chemical-classification-and-information-database-ccid/view/13005
20757	55-22-1	6.0	https://www.epa.govt.nz/database-search/chemical-classification-and-information-database-ccid/view/13852	6.0	https://www.epa.govt.nz/database-search/chemical-classification-and-information-database-ccid/view/13852	6.0	https://www.epa.govt.nz/database-search/chemical-classification-and-information-database-ccid/view/13852
20759	78-59-1	4.0	https://www.epa.govt.nz/database-search/chemical-classification-and-information-database-ccid/view/1601	6.0	https://www.epa.govt.nz/database-search/chemical-classification-and-information-database-ccid/view/1601	4.0	https://www.epa.govt.nz/database-search/chemical-classification-and-information-database-ccid/view/1601
20761	78-79-5	6.0	https://www.epa.govt.nz/database-search/chemical-classification-and-information-database-ccid/view/1602	6.0	https://www.epa.govt.nz/database-search/chemical-classification-and-information-database-ccid/view/1602	5.0	https://www.epa.govt.nz/database-search/chemical-classification-and-information-database-ccid/view/1602
20762	67-63-0	6.0	https://www.epa.govt.nz/database-search/chemical-classification-and-information-database-ccid/view/1603	6.0	https://www.epa.govt.nz/database-search/chemical-classification-and-information-database-ccid/view/1603	5.0	https://www.epa.govt.nz/database-search/chemical-classification-and-information-database-ccid/view/1603
20764	101-21-3	6.0	https://www.epa.govt.nz/database-search/chemical-classification-and-information-database-ccid/view/2123	6.0	https://www.epa.govt.nz/database-search/chemical-classification-and-information-database-ccid/view/2123	5.0	https://www.epa.govt.nz/database-search/chemical-classification-and-information-database-ccid/view/2123
20766	122-42-9	6.0	https://www.epa.govt.nz/database-search/chemical-classification-and-information-database-ccid/view/2217	6.0	https://www.epa.govt.nz/database-search/chemical-classification-and-information-database-ccid/view/2217	5.0	https://www.epa.govt.nz/database-search/chemical-classification-and-information-database-ccid/view/2217
20767	120-58-1	6.0	https://www.epa.govt.nz/database-search/chemical-classification-and-information-database-ccid/view/14323	6.0	https://www.epa.govt.nz/database-search/chemical-classification-and-information-database-ccid/view/14323	4.0	https://www.epa.govt.nz/database-search/chemical-classification-and-information-database-ccid/view/14323
20771	22071-15-4	6.0	https://www.epa.govt.nz/database-search/chemical-classification-and-information-database-ccid/view/7750	3.0	https://www.epa.govt.nz/database-search/chemical-classification-and-information-database-ccid/view/7750	3.0	https://www.epa.govt.nz/database-search/chemical-classification-and-information-database-ccid/view/7750
20778	5989-27-5	6.0	https://www.epa.govt.nz/database-search/chemical-classification-and-information-database-ccid/view/1920	6.0	https://www.epa.govt.nz/database-search/chemical-classification-and-information-database-ccid/view/1920	5.0	https://www.epa.govt.nz/database-search/chemical-classification-and-information-database-ccid/view/1920
20791	121-75-5	5.0	https://www.epa.govt.nz/database-search/chemical-classification-and-information-database-ccid/view/2650	5.0	https://www.epa.govt.nz/database-search/chemical-classification-and-information-database-ccid/view/2650	4.0	https://www.epa.govt.nz/database-search/chemical-classification-and-information-database-ccid/view/2650
20792	123-33-1	6.0	https://www.epa.govt.nz/database-search/chemical-classification-and-information-database-ccid/view/2181	6.0	https://www.epa.govt.nz/database-search/chemical-classification-and-information-database-ccid/view/2181	6.0	https://www.epa.govt.nz/database-search/chemical-classification-and-information-database-ccid/view/2181
20805	89-78-1	6.0	https://www.epa.govt.nz/database-search/chemical-classification-and-information-database-ccid/view/4232	6.0	https://www.epa.govt.nz/database-search/chemical-classification-and-information-database-ccid/view/4232	5.0	https://www.epa.govt.nz/database-search/chemical-classification-and-information-database-ccid/view/4232
20807	149-30-4	6.0	https://www.epa.govt.nz/database-search/chemical-classification-and-information-database-ccid/view/13485	6.0	https://www.epa.govt.nz/database-search/chemical-classification-and-information-database-ccid/view/13485	6.0	https://www.epa.govt.nz/database-search/chemical-classification-and-information-database-ccid/view/13485
20811	7487-94-7	6.0	https://www.epa.govt.nz/database-search/chemical-classification-and-information-database-ccid/view/12655	6.0	https://www.epa.govt.nz/database-search/chemical-classification-and-information-database-ccid/view/12655	2.0	https://www.epa.govt.nz/database-search/chemical-classification-and-information-database-ccid/view/12655
20821	59-51-8	6.0	https://www.epa.govt.nz/database-search/chemical-classification-and-information-database-ccid/view/7193	5.0	https://www.epa.govt.nz/database-search/chemical-classification-and-information-database-ccid/view/7193	6.0	https://www.epa.govt.nz/database-search/chemical-classification-and-information-database-ccid/view/7193
20826	934-00-9	6.0	https://www.epa.govt.nz/database-search/chemical-classification-and-information-database-ccid/view/14093	6.0	https://www.epa.govt.nz/database-search/chemical-classification-and-information-database-ccid/view/14093	6.0	https://www.epa.govt.nz/database-search/chemical-classification-and-information-database-ccid/view/14093
20828	150-76-5	6.0	https://www.epa.govt.nz/database-search/chemical-classification-and-information-database-ccid/view/2664	6.0	https://www.epa.govt.nz/database-search/chemical-classification-and-information-database-ccid/view/2664	4.0	https://www.epa.govt.nz/database-search/chemical-classification-and-information-database-ccid/view/2664
20833	1634-04-4	6.0	https://www.epa.govt.nz/database-search/chemical-classification-and-information-database-ccid/view/2678	6.0	https://www.epa.govt.nz/database-search/chemical-classification-and-information-database-ccid/view/2678	6.0	https://www.epa.govt.nz/database-search/chemical-classification-and-information-database-ccid/view/2678
20844	80-62-6	6.0	https://www.epa.govt.nz/database-search/chemical-classification-and-information-database-ccid/view/1618	4.0	https://www.epa.govt.nz/database-search/chemical-classification-and-information-database-ccid/view/1618	5.0	https://www.epa.govt.nz/database-search/chemical-classification-and-information-database-ccid/view/1618
20845	66-27-3	6.0	https://www.epa.govt.nz/database-search/chemical-classification-and-information-database-ccid/view/14494	6.0	https://www.epa.govt.nz/database-search/chemical-classification-and-information-database-ccid/view/14494	4.0	https://www.epa.govt.nz/database-search/chemical-classification-and-information-database-ccid/view/14494
20846	70-25-7	6.0	https://www.epa.govt.nz/database-search/chemical-classification-and-information-database-ccid/view/12676	4.0	https://www.epa.govt.nz/database-search/chemical-classification-and-information-database-ccid/view/12676	6.0	https://www.epa.govt.nz/database-search/chemical-classification-and-information-database-ccid/view/12676
20855	298-00-0	1.0	https://www.epa.govt.nz/database-search/chemical-classification-and-information-database-ccid/view/2200	2.0	https://www.epa.govt.nz/database-search/chemical-classification-and-information-database-ccid/view/2200	1.0	https://www.epa.govt.nz/database-search/chemical-classification-and-information-database-ccid/view/2200
20856	872-50-4	6.0	https://www.epa.govt.nz/database-search/chemical-classification-and-information-database-ccid/view/1842	6.0	https://www.epa.govt.nz/database-search/chemical-classification-and-information-database-ccid/view/1842	5.0	https://www.epa.govt.nz/database-search/chemical-classification-and-information-database-ccid/view/1842
20859	98-85-1	6.0	https://www.epa.govt.nz/database-search/chemical-classification-and-information-database-ccid/view/13158	6.0	https://www.epa.govt.nz/database-search/chemical-classification-and-information-database-ccid/view/13158	4.0	https://www.epa.govt.nz/database-search/chemical-classification-and-information-database-ccid/view/13158
20861	452-86-8	6.0	https://www.epa.govt.nz/database-search/chemical-classification-and-information-database-ccid/view/17204	6.0	https://www.epa.govt.nz/database-search/chemical-classification-and-information-database-ccid/view/17204	6.0	https://www.epa.govt.nz/database-search/chemical-classification-and-information-database-ccid/view/17204
20863	41372-08-1	6.0	https://www.epa.govt.nz/database-search/chemical-classification-and-information-database-ccid/view/16280	6.0	https://www.epa.govt.nz/database-search/chemical-classification-and-information-database-ccid/view/16280	4.0	https://www.epa.govt.nz/database-search/chemical-classification-and-information-database-ccid/view/16280
20865	101-14-4	6.0	https://www.epa.govt.nz/database-search/chemical-classification-and-information-database-ccid/view/2692	6.0	https://www.epa.govt.nz/database-search/chemical-classification-and-information-database-ccid/view/2692	4.0	https://www.epa.govt.nz/database-search/chemical-classification-and-information-database-ccid/view/2692
20868	75-09-2	6.0	https://www.epa.govt.nz/database-search/chemical-classification-and-information-database-ccid/view/14612	6.0	https://www.epa.govt.nz/database-search/chemical-classification-and-information-database-ccid/view/14612	4.0	https://www.epa.govt.nz/database-search/chemical-classification-and-information-database-ccid/view/14612
20869	101-61-1	6.0	https://www.epa.govt.nz/database-search/chemical-classification-and-information-database-ccid/view/12381	6.0	https://www.epa.govt.nz/database-search/chemical-classification-and-information-database-ccid/view/12381	6.0	https://www.epa.govt.nz/database-search/chemical-classification-and-information-database-ccid/view/12381
20870	119-47-1	6.0	https://www.epa.govt.nz/database-search/chemical-classification-and-information-database-ccid/view/5055	6.0	https://www.epa.govt.nz/database-search/chemical-classification-and-information-database-ccid/view/5055	6.0	https://www.epa.govt.nz/database-search/chemical-classification-and-information-database-ccid/view/5055
20876	95-71-6	6.0	https://www.epa.govt.nz/database-search/chemical-classification-and-information-database-ccid/view/11837	6.0	https://www.epa.govt.nz/database-search/chemical-classification-and-information-database-ccid/view/11837	3.0	https://www.epa.govt.nz/database-search/chemical-classification-and-information-database-ccid/view/11837
20877	90-12-0	6.0	https://www.epa.govt.nz/database-search/chemical-classification-and-information-database-ccid/view/11495	6.0	https://www.epa.govt.nz/database-search/chemical-classification-and-information-database-ccid/view/11495	4.0	https://www.epa.govt.nz/database-search/chemical-classification-and-information-database-ccid/view/11495
20878	91-57-6	6.0	https://www.epa.govt.nz/database-search/chemical-classification-and-information-database-ccid/view/13333	6.0	https://www.epa.govt.nz/database-search/chemical-classification-and-information-database-ccid/view/13333	4.0	https://www.epa.govt.nz/database-search/chemical-classification-and-information-database-ccid/view/13333
20886	298-59-9	6.0	https://www.epa.govt.nz/database-search/chemical-classification-and-information-database-ccid/view/16260	6.0	https://www.epa.govt.nz/database-search/chemical-classification-and-information-database-ccid/view/16260	3.0	https://www.epa.govt.nz/database-search/chemical-classification-and-information-database-ccid/view/16260
20887	91-62-3	6.0	https://www.epa.govt.nz/database-search/chemical-classification-and-information-database-ccid/view/13208	6.0	https://www.epa.govt.nz/database-search/chemical-classification-and-information-database-ccid/view/13208	4.0	https://www.epa.govt.nz/database-search/chemical-classification-and-information-database-ccid/view/13208
20889	622-97-9	6.0	https://www.epa.govt.nz/database-search/chemical-classification-and-information-database-ccid/view/13688	6.0	https://www.epa.govt.nz/database-search/chemical-classification-and-information-database-ccid/view/13688	6.0	https://www.epa.govt.nz/database-search/chemical-classification-and-information-database-ccid/view/13688
20890	56-04-2	6.0	https://www.epa.govt.nz/database-search/chemical-classification-and-information-database-ccid/view/15779	6.0	https://www.epa.govt.nz/database-search/chemical-classification-and-information-database-ccid/view/15779	4.0	https://www.epa.govt.nz/database-search/chemical-classification-and-information-database-ccid/view/15779
20892	443-48-1	6.0	https://www.epa.govt.nz/database-search/chemical-classification-and-information-database-ccid/view/8354	6.0	https://www.epa.govt.nz/database-search/chemical-classification-and-information-database-ccid/view/8354	5.0	https://www.epa.govt.nz/database-search/chemical-classification-and-information-database-ccid/view/8354
20894	90-94-8	6.0	https://www.epa.govt.nz/database-search/chemical-classification-and-information-database-ccid/view/12677	6.0	https://www.epa.govt.nz/database-search/chemical-classification-and-information-database-ccid/view/12677	6.0	https://www.epa.govt.nz/database-search/chemical-classification-and-information-database-ccid/view/12677
20899	1313-27-5	6.0	https://www.epa.govt.nz/database-search/chemical-classification-and-information-database-ccid/view/13531	6.0	https://www.epa.govt.nz/database-search/chemical-classification-and-information-database-ccid/view/13531	6.0	https://www.epa.govt.nz/database-search/chemical-classification-and-information-database-ccid/view/13531
20901	79-11-8	6.0	https://www.epa.govt.nz/database-search/chemical-classification-and-information-database-ccid/view/2716	6.0	https://www.epa.govt.nz/database-search/chemical-classification-and-information-database-ccid/view/2716	2.0	https://www.epa.govt.nz/database-search/chemical-classification-and-information-database-ccid/view/2716
20912	389-08-2	6.0	https://www.epa.govt.nz/database-search/chemical-classification-and-information-database-ccid/view/16538	6.0	https://www.epa.govt.nz/database-search/chemical-classification-and-information-database-ccid/view/16538	4.0	https://www.epa.govt.nz/database-search/chemical-classification-and-information-database-ccid/view/16538
20913	91-20-3	4.0	https://www.epa.govt.nz/database-search/chemical-classification-and-information-database-ccid/view/1726	6.0	https://www.epa.govt.nz/database-search/chemical-classification-and-information-database-ccid/view/1726	4.0	https://www.epa.govt.nz/database-search/chemical-classification-and-information-database-ccid/view/1726
20915	86-87-3	6.0	https://www.epa.govt.nz/database-search/chemical-classification-and-information-database-ccid/view/1959	6.0	https://www.epa.govt.nz/database-search/chemical-classification-and-information-database-ccid/view/1959	4.0	https://www.epa.govt.nz/database-search/chemical-classification-and-information-database-ccid/view/1959
20917	1465-25-4	6.0	https://www.epa.govt.nz/database-search/chemical-classification-and-information-database-ccid/view/13924	6.0	https://www.epa.govt.nz/database-search/chemical-classification-and-information-database-ccid/view/13924	6.0	https://www.epa.govt.nz/database-search/chemical-classification-and-information-database-ccid/view/13924
20920	134-32-7	6.0	https://www.epa.govt.nz/database-search/chemical-classification-and-information-database-ccid/view/602	6.0	https://www.epa.govt.nz/database-search/chemical-classification-and-information-database-ccid/view/602	4.0	https://www.epa.govt.nz/database-search/chemical-classification-and-information-database-ccid/view/602
20928	10101-97-0	6.0	https://www.epa.govt.nz/database-search/chemical-classification-and-information-database-ccid/view/13242	6.0	https://www.epa.govt.nz/database-search/chemical-classification-and-information-database-ccid/view/13242	4.0	https://www.epa.govt.nz/database-search/chemical-classification-and-information-database-ccid/view/13242
20929	98-92-0	6.0	https://www.epa.govt.nz/database-search/chemical-classification-and-information-database-ccid/view/6804	6.0	https://www.epa.govt.nz/database-search/chemical-classification-and-information-database-ccid/view/6804	5.0	https://www.epa.govt.nz/database-search/chemical-classification-and-information-database-ccid/view/6804
20930	54-11-5	2.0	https://www.epa.govt.nz/database-search/chemical-classification-and-information-database-ccid/view/2725	6.0	https://www.epa.govt.nz/database-search/chemical-classification-and-information-database-ccid/view/2725	6.0	https://www.epa.govt.nz/database-search/chemical-classification-and-information-database-ccid/view/2725
20932	59-67-6	6.0	https://www.epa.govt.nz/database-search/chemical-classification-and-information-database-ccid/view/7685	6.0	https://www.epa.govt.nz/database-search/chemical-classification-and-information-database-ccid/view/7685	5.0	https://www.epa.govt.nz/database-search/chemical-classification-and-information-database-ccid/view/7685
20937	7631-99-4	6.0	https://www.epa.govt.nz/database-search/chemical-classification-and-information-database-ccid/view/1803	6.0	https://www.epa.govt.nz/database-search/chemical-classification-and-information-database-ccid/view/1803	4.0	https://www.epa.govt.nz/database-search/chemical-classification-and-information-database-ccid/view/1803
20939	139-13-9	6.0	https://www.epa.govt.nz/database-search/chemical-classification-and-information-database-ccid/view/15782	6.0	https://www.epa.govt.nz/database-search/chemical-classification-and-information-database-ccid/view/15782	4.0	https://www.epa.govt.nz/database-search/chemical-classification-and-information-database-ccid/view/15782
20941	7632-00-0	6.0	https://www.epa.govt.nz/database-search/chemical-classification-and-information-database-ccid/view/1724	6.0	https://www.epa.govt.nz/database-search/chemical-classification-and-information-database-ccid/view/1724	3.0	https://www.epa.govt.nz/database-search/chemical-classification-and-information-database-ccid/view/1724
20944	59-87-0	6.0	https://www.epa.govt.nz/database-search/chemical-classification-and-information-database-ccid/view/7909	6.0	https://www.epa.govt.nz/database-search/chemical-classification-and-information-database-ccid/view/7909	4.0	https://www.epa.govt.nz/database-search/chemical-classification-and-information-database-ccid/view/7909
20956	121-19-7	6.0	https://www.epa.govt.nz/database-search/chemical-classification-and-information-database-ccid/view/6325	6.0	https://www.epa.govt.nz/database-search/chemical-classification-and-information-database-ccid/view/6325	3.0	https://www.epa.govt.nz/database-search/chemical-classification-and-information-database-ccid/view/6325
20957	5307-14-2	6.0	https://www.epa.govt.nz/database-search/chemical-classification-and-information-database-ccid/view/15738	6.0	https://www.epa.govt.nz/database-search/chemical-classification-and-information-database-ccid/view/15738	4.0	https://www.epa.govt.nz/database-search/chemical-classification-and-information-database-ccid/view/15738
20958	99-56-9	6.0	https://www.epa.govt.nz/database-search/chemical-classification-and-information-database-ccid/view/13080	6.0	https://www.epa.govt.nz/database-search/chemical-classification-and-information-database-ccid/view/13080	4.0	https://www.epa.govt.nz/database-search/chemical-classification-and-information-database-ccid/view/13080
20961	100-01-6	2.0	https://www.epa.govt.nz/database-search/chemical-classification-and-information-database-ccid/view/2729	2.0	https://www.epa.govt.nz/database-search/chemical-classification-and-information-database-ccid/view/2729	2.0	https://www.epa.govt.nz/database-search/chemical-classification-and-information-database-ccid/view/2729
20962	91-23-6	6.0	https://www.epa.govt.nz/database-search/chemical-classification-and-information-database-ccid/view/12336	6.0	https://www.epa.govt.nz/database-search/chemical-classification-and-information-database-ccid/view/12336	4.0	https://www.epa.govt.nz/database-search/chemical-classification-and-information-database-ccid/view/12336
20964	98-95-3	3.0	https://www.epa.govt.nz/database-search/chemical-classification-and-information-database-ccid/view/2730	3.0	https://www.epa.govt.nz/database-search/chemical-classification-and-information-database-ccid/view/2730	3.0	https://www.epa.govt.nz/database-search/chemical-classification-and-information-database-ccid/view/2730
20966	62-23-7	6.0	https://www.epa.govt.nz/database-search/chemical-classification-and-information-database-ccid/view/13029	6.0	https://www.epa.govt.nz/database-search/chemical-classification-and-information-database-ccid/view/13029	4.0	https://www.epa.govt.nz/database-search/chemical-classification-and-information-database-ccid/view/13029
20969	79-24-3	6.0	https://www.epa.govt.nz/database-search/chemical-classification-and-information-database-ccid/view/1629	4.0	https://www.epa.govt.nz/database-search/chemical-classification-and-information-database-ccid/view/1629	4.0	https://www.epa.govt.nz/database-search/chemical-classification-and-information-database-ccid/view/1629
20970	1836-75-5	6.0	https://www.epa.govt.nz/database-search/chemical-classification-and-information-database-ccid/view/12705	6.0	https://www.epa.govt.nz/database-search/chemical-classification-and-information-database-ccid/view/12705	4.0	https://www.epa.govt.nz/database-search/chemical-classification-and-information-database-ccid/view/12705
20971	607-57-8	6.0	https://www.epa.govt.nz/database-search/chemical-classification-and-information-database-ccid/view/15758	6.0	https://www.epa.govt.nz/database-search/chemical-classification-and-information-database-ccid/view/15758	6.0	https://www.epa.govt.nz/database-search/chemical-classification-and-information-database-ccid/view/15758
20977	75-52-5	6.0	https://www.epa.govt.nz/database-search/chemical-classification-and-information-database-ccid/view/1630	4.0	https://www.epa.govt.nz/database-search/chemical-classification-and-information-database-ccid/view/1630	4.0	https://www.epa.govt.nz/database-search/chemical-classification-and-information-database-ccid/view/1630
20978	86-57-7	6.0	https://www.epa.govt.nz/database-search/chemical-classification-and-information-database-ccid/view/1731	6.0	https://www.epa.govt.nz/database-search/chemical-classification-and-information-database-ccid/view/1731	3.0	https://www.epa.govt.nz/database-search/chemical-classification-and-information-database-ccid/view/1731
20980	108-03-2	6.0	https://www.epa.govt.nz/database-search/chemical-classification-and-information-database-ccid/view/1497	6.0	https://www.epa.govt.nz/database-search/chemical-classification-and-information-database-ccid/view/1497	6.0	https://www.epa.govt.nz/database-search/chemical-classification-and-information-database-ccid/view/1497
20981	79-46-9	6.0	https://www.epa.govt.nz/database-search/chemical-classification-and-information-database-ccid/view/1631	3.0	https://www.epa.govt.nz/database-search/chemical-classification-and-information-database-ccid/view/1631	3.0	https://www.epa.govt.nz/database-search/chemical-classification-and-information-database-ccid/view/1631
21087	604-75-1	6.0	https://www.epa.govt.nz/database-search/chemical-classification-and-information-database-ccid/view/16311	6.0	https://www.epa.govt.nz/database-search/chemical-classification-and-information-database-ccid/view/16311	4.0	https://www.epa.govt.nz/database-search/chemical-classification-and-information-database-ccid/view/16311
21093	6452-73-9	6.0	https://www.epa.govt.nz/database-search/chemical-classification-and-information-database-ccid/view/16314	6.0	https://www.epa.govt.nz/database-search/chemical-classification-and-information-database-ccid/view/16314	3.0	https://www.epa.govt.nz/database-search/chemical-classification-and-information-database-ccid/view/16314
21094	101-80-4	6.0	https://www.epa.govt.nz/database-search/chemical-classification-and-information-database-ccid/view/15742	6.0	https://www.epa.govt.nz/database-search/chemical-classification-and-information-database-ccid/view/15742	4.0	https://www.epa.govt.nz/database-search/chemical-classification-and-information-database-ccid/view/15742
21096	102-77-2	6.0	https://www.epa.govt.nz/database-search/chemical-classification-and-information-database-ccid/view/9406	6.0	https://www.epa.govt.nz/database-search/chemical-classification-and-information-database-ccid/view/9406	4.0	https://www.epa.govt.nz/database-search/chemical-classification-and-information-database-ccid/view/9406
21097	2058-46-0	6.0	https://www.epa.govt.nz/database-search/chemical-classification-and-information-database-ccid/view/7817	6.0	https://www.epa.govt.nz/database-search/chemical-classification-and-information-database-ccid/view/7817	5.0	https://www.epa.govt.nz/database-search/chemical-classification-and-information-database-ccid/view/7817
21116	62-44-2	6.0	https://www.epa.govt.nz/database-search/chemical-classification-and-information-database-ccid/view/16592	6.0	https://www.epa.govt.nz/database-search/chemical-classification-and-information-database-ccid/view/16592	6.0	https://www.epa.govt.nz/database-search/chemical-classification-and-information-database-ccid/view/16592
21122	50-06-6	6.0	https://www.epa.govt.nz/database-search/chemical-classification-and-information-database-ccid/view/7772	6.0	https://www.epa.govt.nz/database-search/chemical-classification-and-information-database-ccid/view/7772	3.0	https://www.epa.govt.nz/database-search/chemical-classification-and-information-database-ccid/view/7772
21124	108-95-2	3.0	https://www.epa.govt.nz/database-search/chemical-classification-and-information-database-ccid/view/665	2.0	https://www.epa.govt.nz/database-search/chemical-classification-and-information-database-ccid/view/665	3.0	https://www.epa.govt.nz/database-search/chemical-classification-and-information-database-ccid/view/665
21125	77-09-8	6.0	https://www.epa.govt.nz/database-search/chemical-classification-and-information-database-ccid/view/13514	6.0	https://www.epa.govt.nz/database-search/chemical-classification-and-information-database-ccid/view/13514	6.0	https://www.epa.govt.nz/database-search/chemical-classification-and-information-database-ccid/view/13514
21126	92-84-2	6.0	https://www.epa.govt.nz/database-search/chemical-classification-and-information-database-ccid/view/2776	6.0	https://www.epa.govt.nz/database-search/chemical-classification-and-information-database-ccid/view/2776	6.0	https://www.epa.govt.nz/database-search/chemical-classification-and-information-database-ccid/view/2776
21129	103-72-0	3.0	https://www.epa.govt.nz/database-search/chemical-classification-and-information-database-ccid/view/12744	3.0	https://www.epa.govt.nz/database-search/chemical-classification-and-information-database-ccid/view/12744	3.0	https://www.epa.govt.nz/database-search/chemical-classification-and-information-database-ccid/view/12744
21131	135-88-6	6.0	https://www.epa.govt.nz/database-search/chemical-classification-and-information-database-ccid/view/2778	6.0	https://www.epa.govt.nz/database-search/chemical-classification-and-information-database-ccid/view/2778	6.0	https://www.epa.govt.nz/database-search/chemical-classification-and-information-database-ccid/view/2778
21134	103-85-5	6.0	https://www.epa.govt.nz/database-search/chemical-classification-and-information-database-ccid/view/4807	6.0	https://www.epa.govt.nz/database-search/chemical-classification-and-information-database-ccid/view/4807	1.0	https://www.epa.govt.nz/database-search/chemical-classification-and-information-database-ccid/view/4807
21135	842-07-9	6.0	https://www.epa.govt.nz/database-search/chemical-classification-and-information-database-ccid/view/3407	6.0	https://www.epa.govt.nz/database-search/chemical-classification-and-information-database-ccid/view/3407	6.0	https://www.epa.govt.nz/database-search/chemical-classification-and-information-database-ccid/view/3407
21136	50-33-9	6.0	https://www.epa.govt.nz/database-search/chemical-classification-and-information-database-ccid/view/7842	6.0	https://www.epa.govt.nz/database-search/chemical-classification-and-information-database-ccid/view/7842	3.0	https://www.epa.govt.nz/database-search/chemical-classification-and-information-database-ccid/view/7842
21137	108-45-2	3.0	https://www.epa.govt.nz/database-search/chemical-classification-and-information-database-ccid/view/2779	3.0	https://www.epa.govt.nz/database-search/chemical-classification-and-information-database-ccid/view/2779	3.0	https://www.epa.govt.nz/database-search/chemical-classification-and-information-database-ccid/view/2779
21138	106-50-3	3.0	https://www.epa.govt.nz/database-search/chemical-classification-and-information-database-ccid/view/2781	3.0	https://www.epa.govt.nz/database-search/chemical-classification-and-information-database-ccid/view/2781	3.0	https://www.epa.govt.nz/database-search/chemical-classification-and-information-database-ccid/view/2781
21140	615-28-1	4.0	https://www.epa.govt.nz/database-search/chemical-classification-and-information-database-ccid/view/9244	4.0	https://www.epa.govt.nz/database-search/chemical-classification-and-information-database-ccid/view/9244	3.0	https://www.epa.govt.nz/database-search/chemical-classification-and-information-database-ccid/view/9244
21141	624-18-0	3.0	https://www.epa.govt.nz/database-search/chemical-classification-and-information-database-ccid/view/13471	3.0	https://www.epa.govt.nz/database-search/chemical-classification-and-information-database-ccid/view/13471	3.0	https://www.epa.govt.nz/database-search/chemical-classification-and-information-database-ccid/view/13471
21145	122-60-1	5.0	https://www.epa.govt.nz/database-search/chemical-classification-and-information-database-ccid/view/2783	4.0	https://www.epa.govt.nz/database-search/chemical-classification-and-information-database-ccid/view/2783	4.0	https://www.epa.govt.nz/database-search/chemical-classification-and-information-database-ccid/view/2783
21147	100-63-0	6.0	https://www.epa.govt.nz/database-search/chemical-classification-and-information-database-ccid/view/2792	6.0	https://www.epa.govt.nz/database-search/chemical-classification-and-information-database-ccid/view/2792	6.0	https://www.epa.govt.nz/database-search/chemical-classification-and-information-database-ccid/view/2792
21148	59-88-1	3.0	https://www.epa.govt.nz/database-search/chemical-classification-and-information-database-ccid/view/12747	3.0	https://www.epa.govt.nz/database-search/chemical-classification-and-information-database-ccid/view/12747	3.0	https://www.epa.govt.nz/database-search/chemical-classification-and-information-database-ccid/view/12747
21150	62-38-4	6.0	https://www.epa.govt.nz/database-search/chemical-classification-and-information-database-ccid/view/12748	6.0	https://www.epa.govt.nz/database-search/chemical-classification-and-information-database-ccid/view/12748	6.0	https://www.epa.govt.nz/database-search/chemical-classification-and-information-database-ccid/view/12748
21151	90-43-7	6.0	https://www.epa.govt.nz/database-search/chemical-classification-and-information-database-ccid/view/2458	6.0	https://www.epa.govt.nz/database-search/chemical-classification-and-information-database-ccid/view/2458	4.0	https://www.epa.govt.nz/database-search/chemical-classification-and-information-database-ccid/view/2458
21159	85-44-9	6.0	https://www.epa.govt.nz/database-search/chemical-classification-and-information-database-ccid/view/2803	6.0	https://www.epa.govt.nz/database-search/chemical-classification-and-information-database-ccid/view/2803	4.0	https://www.epa.govt.nz/database-search/chemical-classification-and-information-database-ccid/view/2803
21160	1918-02-1	6.0	https://www.epa.govt.nz/database-search/chemical-classification-and-information-database-ccid/view/2805	6.0	https://www.epa.govt.nz/database-search/chemical-classification-and-information-database-ccid/view/2805	4.0	https://www.epa.govt.nz/database-search/chemical-classification-and-information-database-ccid/view/2805
21162	92-13-7	6.0	https://www.epa.govt.nz/database-search/chemical-classification-and-information-database-ccid/view/12758	2.0	https://www.epa.govt.nz/database-search/chemical-classification-and-information-database-ccid/view/12758	2.0	https://www.epa.govt.nz/database-search/chemical-classification-and-information-database-ccid/view/12758
21163	7681-93-8	6.0	https://www.epa.govt.nz/database-search/chemical-classification-and-information-database-ccid/view/14767	6.0	https://www.epa.govt.nz/database-search/chemical-classification-and-information-database-ccid/view/14767	4.0	https://www.epa.govt.nz/database-search/chemical-classification-and-information-database-ccid/view/14767
21164	110-85-0	5.0	https://www.epa.govt.nz/database-search/chemical-classification-and-information-database-ccid/view/5906	6.0	https://www.epa.govt.nz/database-search/chemical-classification-and-information-database-ccid/view/5906	4.0	https://www.epa.govt.nz/database-search/chemical-classification-and-information-database-ccid/view/5906
21165	110-89-4	3.0	https://www.epa.govt.nz/database-search/chemical-classification-and-information-database-ccid/view/1692	3.0	https://www.epa.govt.nz/database-search/chemical-classification-and-information-database-ccid/view/1692	2.0	https://www.epa.govt.nz/database-search/chemical-classification-and-information-database-ccid/view/1692
21166	51-03-6	6.0	https://www.epa.govt.nz/database-search/chemical-classification-and-information-database-ccid/view/2205	6.0	https://www.epa.govt.nz/database-search/chemical-classification-and-information-database-ccid/view/2205	5.0	https://www.epa.govt.nz/database-search/chemical-classification-and-information-database-ccid/view/2205
21170	36322-90-4	6.0	https://www.epa.govt.nz/database-search/chemical-classification-and-information-database-ccid/view/16274	6.0	https://www.epa.govt.nz/database-search/chemical-classification-and-information-database-ccid/view/16274	3.0	https://www.epa.govt.nz/database-search/chemical-classification-and-information-database-ccid/view/16274
21182	55268-74-1	6.0	https://www.epa.govt.nz/database-search/chemical-classification-and-information-database-ccid/view/4638	6.0	https://www.epa.govt.nz/database-search/chemical-classification-and-information-database-ccid/view/4638	4.0	https://www.epa.govt.nz/database-search/chemical-classification-and-information-database-ccid/view/4638
21184	50-24-8	6.0	https://www.epa.govt.nz/database-search/chemical-classification-and-information-database-ccid/view/7872	6.0	https://www.epa.govt.nz/database-search/chemical-classification-and-information-database-ccid/view/7872	4.0	https://www.epa.govt.nz/database-search/chemical-classification-and-information-database-ccid/view/7872
21185	53-03-2	6.0	https://www.epa.govt.nz/database-search/chemical-classification-and-information-database-ccid/view/16293	6.0	https://www.epa.govt.nz/database-search/chemical-classification-and-information-database-ccid/view/16293	4.0	https://www.epa.govt.nz/database-search/chemical-classification-and-information-database-ccid/view/16293
21195	1120-71-4	4.0	https://www.epa.govt.nz/database-search/chemical-classification-and-information-database-ccid/view/2810	6.0	https://www.epa.govt.nz/database-search/chemical-classification-and-information-database-ccid/view/2810	4.0	https://www.epa.govt.nz/database-search/chemical-classification-and-information-database-ccid/view/2810
21196	139-40-2	5.0	https://www.epa.govt.nz/database-search/chemical-classification-and-information-database-ccid/view/4551	4.0	https://www.epa.govt.nz/database-search/chemical-classification-and-information-database-ccid/view/4551	4.0	https://www.epa.govt.nz/database-search/chemical-classification-and-information-database-ccid/view/4551
21197	57-57-8	6.0	https://www.epa.govt.nz/database-search/chemical-classification-and-information-database-ccid/view/2812	2.0	https://www.epa.govt.nz/database-search/chemical-classification-and-information-database-ccid/view/2812	6.0	https://www.epa.govt.nz/database-search/chemical-classification-and-information-database-ccid/view/2812
21198	318-98-9	6.0	https://www.epa.govt.nz/database-search/chemical-classification-and-information-database-ccid/view/16264	6.0	https://www.epa.govt.nz/database-search/chemical-classification-and-information-database-ccid/view/16264	4.0	https://www.epa.govt.nz/database-search/chemical-classification-and-information-database-ccid/view/16264
21201	121-79-9	6.0	https://www.epa.govt.nz/database-search/chemical-classification-and-information-database-ccid/view/6219	6.0	https://www.epa.govt.nz/database-search/chemical-classification-and-information-database-ccid/view/6219	4.0	https://www.epa.govt.nz/database-search/chemical-classification-and-information-database-ccid/view/6219
21209	51-52-5	6.0	https://www.epa.govt.nz/database-search/chemical-classification-and-information-database-ccid/view/15778	6.0	https://www.epa.govt.nz/database-search/chemical-classification-and-information-database-ccid/view/15778	4.0	https://www.epa.govt.nz/database-search/chemical-classification-and-information-database-ccid/view/15778
21212	99-50-3	6.0	https://www.epa.govt.nz/database-search/chemical-classification-and-information-database-ccid/view/17712	6.0	https://www.epa.govt.nz/database-search/chemical-classification-and-information-database-ccid/view/17712	6.0	https://www.epa.govt.nz/database-search/chemical-classification-and-information-database-ccid/view/17712
21219	6151-25-3	6.0	https://www.epa.govt.nz/database-search/chemical-classification-and-information-database-ccid/view/17385	6.0	https://www.epa.govt.nz/database-search/chemical-classification-and-information-database-ccid/view/17385	3.0	https://www.epa.govt.nz/database-search/chemical-classification-and-information-database-ccid/view/17385
21231	3564-09-8	6.0	https://www.epa.govt.nz/database-search/chemical-classification-and-information-database-ccid/view/15777	6.0	https://www.epa.govt.nz/database-search/chemical-classification-and-information-database-ccid/view/15777	4.0	https://www.epa.govt.nz/database-search/chemical-classification-and-information-database-ccid/view/15777
21237	50-55-5	6.0	https://www.epa.govt.nz/database-search/chemical-classification-and-information-database-ccid/view/7846	6.0	https://www.epa.govt.nz/database-search/chemical-classification-and-information-database-ccid/view/7846	3.0	https://www.epa.govt.nz/database-search/chemical-classification-and-information-database-ccid/view/7846
21238	108-46-3	5.0	https://www.epa.govt.nz/database-search/chemical-classification-and-information-database-ccid/view/2822	6.0	https://www.epa.govt.nz/database-search/chemical-classification-and-information-database-ccid/view/2822	4.0	https://www.epa.govt.nz/database-search/chemical-classification-and-information-database-ccid/view/2822
21239	302-79-4	6.0	https://www.epa.govt.nz/database-search/chemical-classification-and-information-database-ccid/view/16131	6.0	https://www.epa.govt.nz/database-search/chemical-classification-and-information-database-ccid/view/16131	4.0	https://www.epa.govt.nz/database-search/chemical-classification-and-information-database-ccid/view/16131
21241	79-81-2	6.0	https://www.epa.govt.nz/database-search/chemical-classification-and-information-database-ccid/view/6371	6.0	https://www.epa.govt.nz/database-search/chemical-classification-and-information-database-ccid/view/6371	6.0	https://www.epa.govt.nz/database-search/chemical-classification-and-information-database-ccid/view/6371
21244	13292-46-1	6.0	https://www.epa.govt.nz/database-search/chemical-classification-and-information-database-ccid/view/16235	6.0	https://www.epa.govt.nz/database-search/chemical-classification-and-information-database-ccid/view/16235	4.0	https://www.epa.govt.nz/database-search/chemical-classification-and-information-database-ccid/view/16235
21246	632-99-5	6.0	https://www.epa.govt.nz/database-search/chemical-classification-and-information-database-ccid/view/13513	6.0	https://www.epa.govt.nz/database-search/chemical-classification-and-information-database-ccid/view/13513	6.0	https://www.epa.govt.nz/database-search/chemical-classification-and-information-database-ccid/view/13513
21247	569-61-9	6.0	https://www.epa.govt.nz/database-search/chemical-classification-and-information-database-ccid/view/9626	6.0	https://www.epa.govt.nz/database-search/chemical-classification-and-information-database-ccid/view/9626	6.0	https://www.epa.govt.nz/database-search/chemical-classification-and-information-database-ccid/view/9626
21248	83-79-4	2.0	https://www.epa.govt.nz/database-search/chemical-classification-and-information-database-ccid/view/2825	6.0	https://www.epa.govt.nz/database-search/chemical-classification-and-information-database-ccid/view/2825	3.0	https://www.epa.govt.nz/database-search/chemical-classification-and-information-database-ccid/view/2825
21254	94-59-7	6.0	https://www.epa.govt.nz/database-search/chemical-classification-and-information-database-ccid/view/7718	6.0	https://www.epa.govt.nz/database-search/chemical-classification-and-information-database-ccid/view/7718	4.0	https://www.epa.govt.nz/database-search/chemical-classification-and-information-database-ccid/view/7718
21256	599-79-1	6.0	https://www.epa.govt.nz/database-search/chemical-classification-and-information-database-ccid/view/16309	6.0	https://www.epa.govt.nz/database-search/chemical-classification-and-information-database-ccid/view/16309	6.0	https://www.epa.govt.nz/database-search/chemical-classification-and-information-database-ccid/view/16309
21264	7446-08-4	1.0	https://www.epa.govt.nz/database-search/chemical-classification-and-information-database-ccid/view/7300	2.0	https://www.epa.govt.nz/database-search/chemical-classification-and-information-database-ccid/view/7300	2.0	https://www.epa.govt.nz/database-search/chemical-classification-and-information-database-ccid/view/7300
21268	122-34-9	6.0	https://www.epa.govt.nz/database-search/chemical-classification-and-information-database-ccid/view/4548	6.0	https://www.epa.govt.nz/database-search/chemical-classification-and-information-database-ccid/view/4548	6.0	https://www.epa.govt.nz/database-search/chemical-classification-and-information-database-ccid/view/4548
21272	7758-19-2	2.0	https://www.epa.govt.nz/database-search/chemical-classification-and-information-database-ccid/view/1802	2.0	https://www.epa.govt.nz/database-search/chemical-classification-and-information-database-ccid/view/1802	3.0	https://www.epa.govt.nz/database-search/chemical-classification-and-information-database-ccid/view/1802
21275	20624-25-3	6.0	https://www.epa.govt.nz/database-search/chemical-classification-and-information-database-ccid/view/12956	6.0	https://www.epa.govt.nz/database-search/chemical-classification-and-information-database-ccid/view/12956	4.0	https://www.epa.govt.nz/database-search/chemical-classification-and-information-database-ccid/view/12956
21276	7681-52-9	6.0	https://www.epa.govt.nz/database-search/chemical-classification-and-information-database-ccid/view/6969	5.0	https://www.epa.govt.nz/database-search/chemical-classification-and-information-database-ccid/view/6969	6.0	https://www.epa.govt.nz/database-search/chemical-classification-and-information-database-ccid/view/6969
21277	110-44-1	6.0	https://www.epa.govt.nz/database-search/chemical-classification-and-information-database-ccid/view/1948	6.0	https://www.epa.govt.nz/database-search/chemical-classification-and-information-database-ccid/view/1948	5.0	https://www.epa.govt.nz/database-search/chemical-classification-and-information-database-ccid/view/1948
21284	100-42-5	6.0	https://www.epa.govt.nz/database-search/chemical-classification-and-information-database-ccid/view/1645	3.0	https://www.epa.govt.nz/database-search/chemical-classification-and-information-database-ccid/view/1645	4.0	https://www.epa.govt.nz/database-search/chemical-classification-and-information-database-ccid/view/1645
21286	96-09-3	4.0	https://www.epa.govt.nz/database-search/chemical-classification-and-information-database-ccid/view/12746	6.0	https://www.epa.govt.nz/database-search/chemical-classification-and-information-database-ccid/view/12746	6.0	https://www.epa.govt.nz/database-search/chemical-classification-and-information-database-ccid/view/12746
21287	108-30-5	6.0	https://www.epa.govt.nz/database-search/chemical-classification-and-information-database-ccid/view/13834	6.0	https://www.epa.govt.nz/database-search/chemical-classification-and-information-database-ccid/view/13834	6.0	https://www.epa.govt.nz/database-search/chemical-classification-and-information-database-ccid/view/13834
21290	57-68-1	6.0	https://www.epa.govt.nz/database-search/chemical-classification-and-information-database-ccid/view/7058	6.0	https://www.epa.govt.nz/database-search/chemical-classification-and-information-database-ccid/view/7058	6.0	https://www.epa.govt.nz/database-search/chemical-classification-and-information-database-ccid/view/7058
21301	54965-24-1	6.0	https://www.epa.govt.nz/database-search/chemical-classification-and-information-database-ccid/view/16300	6.0	https://www.epa.govt.nz/database-search/chemical-classification-and-information-database-ccid/view/16300	4.0	https://www.epa.govt.nz/database-search/chemical-classification-and-information-database-ccid/view/16300
21318	79-34-5	5.0	https://www.epa.govt.nz/database-search/chemical-classification-and-information-database-ccid/view/603	3.0	https://www.epa.govt.nz/database-search/chemical-classification-and-information-database-ccid/view/603	3.0	https://www.epa.govt.nz/database-search/chemical-classification-and-information-database-ccid/view/603
21319	127-18-4	6.0	https://www.epa.govt.nz/database-search/chemical-classification-and-information-database-ccid/view/676	5.0	https://www.epa.govt.nz/database-search/chemical-classification-and-information-database-ccid/view/676	5.0	https://www.epa.govt.nz/database-search/chemical-classification-and-information-database-ccid/view/676
21321	64-75-5	6.0	https://www.epa.govt.nz/database-search/chemical-classification-and-information-database-ccid/view/7009	6.0	https://www.epa.govt.nz/database-search/chemical-classification-and-information-database-ccid/view/7009	5.0	https://www.epa.govt.nz/database-search/chemical-classification-and-information-database-ccid/view/7009
21322	97-77-8	6.0	https://www.epa.govt.nz/database-search/chemical-classification-and-information-database-ccid/view/2511	6.0	https://www.epa.govt.nz/database-search/chemical-classification-and-information-database-ccid/view/2511	4.0	https://www.epa.govt.nz/database-search/chemical-classification-and-information-database-ccid/view/2511
21328	109-99-9	6.0	https://www.epa.govt.nz/database-search/chemical-classification-and-information-database-ccid/view/1648	6.0	https://www.epa.govt.nz/database-search/chemical-classification-and-information-database-ccid/view/1648	4.0	https://www.epa.govt.nz/database-search/chemical-classification-and-information-database-ccid/view/1648
21331	55566-30-8	6.0	https://www.epa.govt.nz/database-search/chemical-classification-and-information-database-ccid/view/9723	6.0	https://www.epa.govt.nz/database-search/chemical-classification-and-information-database-ccid/view/9723	3.0	https://www.epa.govt.nz/database-search/chemical-classification-and-information-database-ccid/view/9723
21332	137-26-8	6.0	https://www.epa.govt.nz/database-search/chemical-classification-and-information-database-ccid/view/2055	2.0	https://www.epa.govt.nz/database-search/chemical-classification-and-information-database-ccid/view/2055	3.0	https://www.epa.govt.nz/database-search/chemical-classification-and-information-database-ccid/view/2055
21333	97-74-5	6.0	https://www.epa.govt.nz/database-search/chemical-classification-and-information-database-ccid/view/9388	6.0	https://www.epa.govt.nz/database-search/chemical-classification-and-information-database-ccid/view/9388	4.0	https://www.epa.govt.nz/database-search/chemical-classification-and-information-database-ccid/view/9388
21337	148-79-8	6.0	https://www.epa.govt.nz/database-search/chemical-classification-and-information-database-ccid/view/2229	6.0	https://www.epa.govt.nz/database-search/chemical-classification-and-information-database-ccid/view/2229	5.0	https://www.epa.govt.nz/database-search/chemical-classification-and-information-database-ccid/view/2229
21340	62-55-5	6.0	https://www.epa.govt.nz/database-search/chemical-classification-and-information-database-ccid/view/12839	6.0	https://www.epa.govt.nz/database-search/chemical-classification-and-information-database-ccid/view/12839	4.0	https://www.epa.govt.nz/database-search/chemical-classification-and-information-database-ccid/view/12839
21341	96-69-5	6.0	https://www.epa.govt.nz/database-search/chemical-classification-and-information-database-ccid/view/2861	6.0	https://www.epa.govt.nz/database-search/chemical-classification-and-information-database-ccid/view/2861	5.0	https://www.epa.govt.nz/database-search/chemical-classification-and-information-database-ccid/view/2861
21342	97-18-7	6.0	https://www.epa.govt.nz/database-search/chemical-classification-and-information-database-ccid/view/6331	6.0	https://www.epa.govt.nz/database-search/chemical-classification-and-information-database-ccid/view/6331	6.0	https://www.epa.govt.nz/database-search/chemical-classification-and-information-database-ccid/view/6331
21343	540-72-7	6.0	https://www.epa.govt.nz/database-search/chemical-classification-and-information-database-ccid/view/2074	6.0	https://www.epa.govt.nz/database-search/chemical-classification-and-information-database-ccid/view/2074	4.0	https://www.epa.govt.nz/database-search/chemical-classification-and-information-database-ccid/view/2074
21346	79-19-6	6.0	https://www.epa.govt.nz/database-search/chemical-classification-and-information-database-ccid/view/12842	6.0	https://www.epa.govt.nz/database-search/chemical-classification-and-information-database-ccid/view/12842	1.0	https://www.epa.govt.nz/database-search/chemical-classification-and-information-database-ccid/view/12842
21347	141-90-2	6.0	https://www.epa.govt.nz/database-search/chemical-classification-and-information-database-ccid/view/16471	6.0	https://www.epa.govt.nz/database-search/chemical-classification-and-information-database-ccid/view/16471	6.0	https://www.epa.govt.nz/database-search/chemical-classification-and-information-database-ccid/view/16471
21348	62-56-6	6.0	https://www.epa.govt.nz/database-search/chemical-classification-and-information-database-ccid/view/4305	6.0	https://www.epa.govt.nz/database-search/chemical-classification-and-information-database-ccid/view/4305	3.0	https://www.epa.govt.nz/database-search/chemical-classification-and-information-database-ccid/view/4305
21351	7772-99-8	6.0	https://www.epa.govt.nz/database-search/chemical-classification-and-information-database-ccid/view/13265	6.0	https://www.epa.govt.nz/database-search/chemical-classification-and-information-database-ccid/view/13265	4.0	https://www.epa.govt.nz/database-search/chemical-classification-and-information-database-ccid/view/13265
21354	1271-19-8	6.0	https://www.epa.govt.nz/database-search/chemical-classification-and-information-database-ccid/view/13946	6.0	https://www.epa.govt.nz/database-search/chemical-classification-and-information-database-ccid/view/13946	6.0	https://www.epa.govt.nz/database-search/chemical-classification-and-information-database-ccid/view/13946
21359	64-77-7	6.0	https://www.epa.govt.nz/database-search/chemical-classification-and-information-database-ccid/view/16315	6.0	https://www.epa.govt.nz/database-search/chemical-classification-and-information-database-ccid/view/16315	4.0	https://www.epa.govt.nz/database-search/chemical-classification-and-information-database-ccid/view/16315
21360	108-88-3	6.0	https://www.epa.govt.nz/database-search/chemical-classification-and-information-database-ccid/view/1651	4.0	https://www.epa.govt.nz/database-search/chemical-classification-and-information-database-ccid/view/1651	4.0	https://www.epa.govt.nz/database-search/chemical-classification-and-information-database-ccid/view/1651
21364	636-21-5	6.0	https://www.epa.govt.nz/database-search/chemical-classification-and-information-database-ccid/view/12727	6.0	https://www.epa.govt.nz/database-search/chemical-classification-and-information-database-ccid/view/12727	2.0	https://www.epa.govt.nz/database-search/chemical-classification-and-information-database-ccid/view/12727
21365	540-23-8	6.0	https://www.epa.govt.nz/database-search/chemical-classification-and-information-database-ccid/view/13478	6.0	https://www.epa.govt.nz/database-search/chemical-classification-and-information-database-ccid/view/13478	2.0	https://www.epa.govt.nz/database-search/chemical-classification-and-information-database-ccid/view/13478
21371	76-25-5	6.0	https://www.epa.govt.nz/database-search/chemical-classification-and-information-database-ccid/view/8507	6.0	https://www.epa.govt.nz/database-search/chemical-classification-and-information-database-ccid/view/8507	5.0	https://www.epa.govt.nz/database-search/chemical-classification-and-information-database-ccid/view/8507
21373	396-01-0	6.0	https://www.epa.govt.nz/database-search/chemical-classification-and-information-database-ccid/view/16278	6.0	https://www.epa.govt.nz/database-search/chemical-classification-and-information-database-ccid/view/16278	3.0	https://www.epa.govt.nz/database-search/chemical-classification-and-information-database-ccid/view/16278
21374	75-25-2	6.0	https://www.epa.govt.nz/database-search/chemical-classification-and-information-database-ccid/view/2321	3.0	https://www.epa.govt.nz/database-search/chemical-classification-and-information-database-ccid/view/2321	6.0	https://www.epa.govt.nz/database-search/chemical-classification-and-information-database-ccid/view/2321
21377	76-13-1	6.0	https://www.epa.govt.nz/database-search/chemical-classification-and-information-database-ccid/view/2875	6.0	https://www.epa.govt.nz/database-search/chemical-classification-and-information-database-ccid/view/2875	6.0	https://www.epa.govt.nz/database-search/chemical-classification-and-information-database-ccid/view/2875
21378	76-03-9	6.0	https://www.epa.govt.nz/database-search/chemical-classification-and-information-database-ccid/view/738	6.0	https://www.epa.govt.nz/database-search/chemical-classification-and-information-database-ccid/view/738	4.0	https://www.epa.govt.nz/database-search/chemical-classification-and-information-database-ccid/view/738
21380	79-00-5	4.0	https://www.epa.govt.nz/database-search/chemical-classification-and-information-database-ccid/view/2871	4.0	https://www.epa.govt.nz/database-search/chemical-classification-and-information-database-ccid/view/2871	4.0	https://www.epa.govt.nz/database-search/chemical-classification-and-information-database-ccid/view/2871
21381	71-55-6	6.0	https://www.epa.govt.nz/database-search/chemical-classification-and-information-database-ccid/view/604	4.0	https://www.epa.govt.nz/database-search/chemical-classification-and-information-database-ccid/view/604	6.0	https://www.epa.govt.nz/database-search/chemical-classification-and-information-database-ccid/view/604
21383	79-01-6	6.0	https://www.epa.govt.nz/database-search/chemical-classification-and-information-database-ccid/view/737	4.0	https://www.epa.govt.nz/database-search/chemical-classification-and-information-database-ccid/view/737	6.0	https://www.epa.govt.nz/database-search/chemical-classification-and-information-database-ccid/view/737
21385	133-07-3	6.0	https://www.epa.govt.nz/database-search/chemical-classification-and-information-database-ccid/view/2171	2.0	https://www.epa.govt.nz/database-search/chemical-classification-and-information-database-ccid/view/2171	6.0	https://www.epa.govt.nz/database-search/chemical-classification-and-information-database-ccid/view/2171
21386	88-06-2	6.0	https://www.epa.govt.nz/database-search/chemical-classification-and-information-database-ccid/view/13286	6.0	https://www.epa.govt.nz/database-search/chemical-classification-and-information-database-ccid/view/13286	4.0	https://www.epa.govt.nz/database-search/chemical-classification-and-information-database-ccid/view/13286
21389	52-68-6	4.0	https://www.epa.govt.nz/database-search/chemical-classification-and-information-database-ccid/view/2235	4.0	https://www.epa.govt.nz/database-search/chemical-classification-and-information-database-ccid/view/2235	3.0	https://www.epa.govt.nz/database-search/chemical-classification-and-information-database-ccid/view/2235
21390	96-18-4	4.0	https://www.epa.govt.nz/database-search/chemical-classification-and-information-database-ccid/view/2874	4.0	https://www.epa.govt.nz/database-search/chemical-classification-and-information-database-ccid/view/2874	4.0	https://www.epa.govt.nz/database-search/chemical-classification-and-information-database-ccid/view/2874
21392	102-71-6	6.0	https://www.epa.govt.nz/database-search/chemical-classification-and-information-database-ccid/view/2021	6.0	https://www.epa.govt.nz/database-search/chemical-classification-and-information-database-ccid/view/2021	5.0	https://www.epa.govt.nz/database-search/chemical-classification-and-information-database-ccid/view/2021
21395	1582-09-8	6.0	https://www.epa.govt.nz/database-search/chemical-classification-and-information-database-ccid/view/4951	6.0	https://www.epa.govt.nz/database-search/chemical-classification-and-information-database-ccid/view/4951	4.0	https://www.epa.govt.nz/database-search/chemical-classification-and-information-database-ccid/view/4951
21402	95-63-6	6.0	https://www.epa.govt.nz/database-search/chemical-classification-and-information-database-ccid/view/1840	4.0	https://www.epa.govt.nz/database-search/chemical-classification-and-information-database-ccid/view/1840	5.0	https://www.epa.govt.nz/database-search/chemical-classification-and-information-database-ccid/view/1840
21403	512-56-1	6.0	https://www.epa.govt.nz/database-search/chemical-classification-and-information-database-ccid/view/13279	6.0	https://www.epa.govt.nz/database-search/chemical-classification-and-information-database-ccid/view/13279	4.0	https://www.epa.govt.nz/database-search/chemical-classification-and-information-database-ccid/view/13279
21405	81-15-2	6.0	https://www.epa.govt.nz/database-search/chemical-classification-and-information-database-ccid/view/3467	6.0	https://www.epa.govt.nz/database-search/chemical-classification-and-information-database-ccid/view/3467	6.0	https://www.epa.govt.nz/database-search/chemical-classification-and-information-database-ccid/view/3467
21409	76-87-9	3.0	https://www.epa.govt.nz/database-search/chemical-classification-and-information-database-ccid/view/16625	1.0	https://www.epa.govt.nz/database-search/chemical-classification-and-information-database-ccid/view/16625	3.0	https://www.epa.govt.nz/database-search/chemical-classification-and-information-database-ccid/view/16625
21411	115-96-8	6.0	https://www.epa.govt.nz/database-search/chemical-classification-and-information-database-ccid/view/13290	6.0	https://www.epa.govt.nz/database-search/chemical-classification-and-information-database-ccid/view/13290	4.0	https://www.epa.govt.nz/database-search/chemical-classification-and-information-database-ccid/view/13290
21414	78-42-2	6.0	https://www.epa.govt.nz/database-search/chemical-classification-and-information-database-ccid/view/13937	6.0	https://www.epa.govt.nz/database-search/chemical-classification-and-information-database-ccid/view/13937	6.0	https://www.epa.govt.nz/database-search/chemical-classification-and-information-database-ccid/view/13937
21415	122-20-3	6.0	https://www.epa.govt.nz/database-search/chemical-classification-and-information-database-ccid/view/6582	5.0	https://www.epa.govt.nz/database-search/chemical-classification-and-information-database-ccid/view/6582	5.0	https://www.epa.govt.nz/database-search/chemical-classification-and-information-database-ccid/view/6582
21426	57-13-6	6.0	https://www.epa.govt.nz/database-search/chemical-classification-and-information-database-ccid/view/2075	6.0	https://www.epa.govt.nz/database-search/chemical-classification-and-information-database-ccid/view/2075	6.0	https://www.epa.govt.nz/database-search/chemical-classification-and-information-database-ccid/view/2075
21427	51-79-6	6.0	https://www.epa.govt.nz/database-search/chemical-classification-and-information-database-ccid/view/9630	6.0	https://www.epa.govt.nz/database-search/chemical-classification-and-information-database-ccid/view/9630	6.0	https://www.epa.govt.nz/database-search/chemical-classification-and-information-database-ccid/view/9630
21431	108-05-4	4.0	https://www.epa.govt.nz/database-search/chemical-classification-and-information-database-ccid/view/1659	3.0	https://www.epa.govt.nz/database-search/chemical-classification-and-information-database-ccid/view/1659	4.0	https://www.epa.govt.nz/database-search/chemical-classification-and-information-database-ccid/view/1659
21438	75-35-4	6.0	https://www.epa.govt.nz/database-search/chemical-classification-and-information-database-ccid/view/2890	4.0	https://www.epa.govt.nz/database-search/chemical-classification-and-information-database-ccid/view/2890	6.0	https://www.epa.govt.nz/database-search/chemical-classification-and-information-database-ccid/view/2890
21440	88-12-0	4.0	https://www.epa.govt.nz/database-search/chemical-classification-and-information-database-ccid/view/1937	4.0	https://www.epa.govt.nz/database-search/chemical-classification-and-information-database-ccid/view/1937	4.0	https://www.epa.govt.nz/database-search/chemical-classification-and-information-database-ccid/view/1937
21450	2832-40-8	6.0	https://www.epa.govt.nz/database-search/chemical-classification-and-information-database-ccid/view/9497	6.0	https://www.epa.govt.nz/database-search/chemical-classification-and-information-database-ccid/view/9497	6.0	https://www.epa.govt.nz/database-search/chemical-classification-and-information-database-ccid/view/9497
21461	5970-45-6	6.0	https://www.epa.govt.nz/database-search/chemical-classification-and-information-database-ccid/view/13018	6.0	https://www.epa.govt.nz/database-search/chemical-classification-and-information-database-ccid/view/13018	4.0	https://www.epa.govt.nz/database-search/chemical-classification-and-information-database-ccid/view/13018
21462	136-23-2	6.0	https://www.epa.govt.nz/database-search/chemical-classification-and-information-database-ccid/view/9649	6.0	https://www.epa.govt.nz/database-search/chemical-classification-and-information-database-ccid/view/9649	6.0	https://www.epa.govt.nz/database-search/chemical-classification-and-information-database-ccid/view/9649
21463	14324-55-1	6.0	https://www.epa.govt.nz/database-search/chemical-classification-and-information-database-ccid/view/9619	6.0	https://www.epa.govt.nz/database-search/chemical-classification-and-information-database-ccid/view/9619	4.0	https://www.epa.govt.nz/database-search/chemical-classification-and-information-database-ccid/view/9619
21464	137-30-4	6.0	https://www.epa.govt.nz/database-search/chemical-classification-and-information-database-ccid/view/739	2.0	https://www.epa.govt.nz/database-search/chemical-classification-and-information-database-ccid/view/739	3.0	https://www.epa.govt.nz/database-search/chemical-classification-and-information-database-ccid/view/739
21477	13755-29-8	6.0	https://www.epa.govt.nz/database-search/chemical-classification-and-information-database-ccid/view/16878	6.0	https://www.epa.govt.nz/database-search/chemical-classification-and-information-database-ccid/view/16878	5.0	https://www.epa.govt.nz/database-search/chemical-classification-and-information-database-ccid/view/16878
21482	67-64-1	6.0	https://www.epa.govt.nz/database-search/chemical-classification-and-information-database-ccid/view/1489	6.0	https://www.epa.govt.nz/database-search/chemical-classification-and-information-database-ccid/view/1489	5.0	https://www.epa.govt.nz/database-search/chemical-classification-and-information-database-ccid/view/1489
21484	88-99-3	6.0	https://www.epa.govt.nz/database-search/chemical-classification-and-information-database-ccid/view/16650	6.0	https://www.epa.govt.nz/database-search/chemical-classification-and-information-database-ccid/view/16650	6.0	https://www.epa.govt.nz/database-search/chemical-classification-and-information-database-ccid/view/16650
21491	100-47-0	4.0	https://www.epa.govt.nz/database-search/chemical-classification-and-information-database-ccid/view/12888	6.0	https://www.epa.govt.nz/database-search/chemical-classification-and-information-database-ccid/view/12888	4.0	https://www.epa.govt.nz/database-search/chemical-classification-and-information-database-ccid/view/12888
21492	140-29-4	3.0	https://www.epa.govt.nz/database-search/chemical-classification-and-information-database-ccid/view/12467	3.0	https://www.epa.govt.nz/database-search/chemical-classification-and-information-database-ccid/view/12467	3.0	https://www.epa.govt.nz/database-search/chemical-classification-and-information-database-ccid/view/12467
21495	79-08-3	6.0	https://www.epa.govt.nz/database-search/chemical-classification-and-information-database-ccid/view/6693	6.0	https://www.epa.govt.nz/database-search/chemical-classification-and-information-database-ccid/view/6693	6.0	https://www.epa.govt.nz/database-search/chemical-classification-and-information-database-ccid/view/6693
21496	590-17-0	6.0	https://www.epa.govt.nz/database-search/chemical-classification-and-information-database-ccid/view/16579	6.0	https://www.epa.govt.nz/database-search/chemical-classification-and-information-database-ccid/view/16579	6.0	https://www.epa.govt.nz/database-search/chemical-classification-and-information-database-ccid/view/16579
21499	78-76-2	6.0	https://www.epa.govt.nz/database-search/chemical-classification-and-information-database-ccid/view/1673	6.0	https://www.epa.govt.nz/database-search/chemical-classification-and-information-database-ccid/view/1673	6.0	https://www.epa.govt.nz/database-search/chemical-classification-and-information-database-ccid/view/1673
21503	74-97-5	4.0	https://www.epa.govt.nz/database-search/chemical-classification-and-information-database-ccid/view/2386	4.0	https://www.epa.govt.nz/database-search/chemical-classification-and-information-database-ccid/view/2386	4.0	https://www.epa.govt.nz/database-search/chemical-classification-and-information-database-ccid/view/2386
21513	123-72-8	6.0	https://www.epa.govt.nz/database-search/chemical-classification-and-information-database-ccid/view/1525	6.0	https://www.epa.govt.nz/database-search/chemical-classification-and-information-database-ccid/view/1525	5.0	https://www.epa.govt.nz/database-search/chemical-classification-and-information-database-ccid/view/1525
21515	107-92-6	6.0	https://www.epa.govt.nz/database-search/chemical-classification-and-information-database-ccid/view/12487	6.0	https://www.epa.govt.nz/database-search/chemical-classification-and-information-database-ccid/view/12487	6.0	https://www.epa.govt.nz/database-search/chemical-classification-and-information-database-ccid/view/12487
21516	78-93-3	6.0	https://www.epa.govt.nz/database-search/chemical-classification-and-information-database-ccid/view/1613	6.0	https://www.epa.govt.nz/database-search/chemical-classification-and-information-database-ccid/view/1613	5.0	https://www.epa.govt.nz/database-search/chemical-classification-and-information-database-ccid/view/1613
21517	110-16-7	4.0	https://www.epa.govt.nz/database-search/chemical-classification-and-information-database-ccid/view/4996	6.0	https://www.epa.govt.nz/database-search/chemical-classification-and-information-database-ccid/view/4996	4.0	https://www.epa.govt.nz/database-search/chemical-classification-and-information-database-ccid/view/4996
21518	110-17-8	6.0	https://www.epa.govt.nz/database-search/chemical-classification-and-information-database-ccid/view/4092	6.0	https://www.epa.govt.nz/database-search/chemical-classification-and-information-database-ccid/view/4092	6.0	https://www.epa.govt.nz/database-search/chemical-classification-and-information-database-ccid/view/4092
21519	112-34-5	6.0	https://www.epa.govt.nz/database-search/chemical-classification-and-information-database-ccid/view/14565	6.0	https://www.epa.govt.nz/database-search/chemical-classification-and-information-database-ccid/view/14565	6.0	https://www.epa.govt.nz/database-search/chemical-classification-and-information-database-ccid/view/14565
21524	107-14-2	2.0	https://www.epa.govt.nz/database-search/chemical-classification-and-information-database-ccid/view/13593	2.0	https://www.epa.govt.nz/database-search/chemical-classification-and-information-database-ccid/view/13593	2.0	https://www.epa.govt.nz/database-search/chemical-classification-and-information-database-ccid/view/13593
21543	111-85-3	6.0	https://www.epa.govt.nz/database-search/chemical-classification-and-information-database-ccid/view/13578	6.0	https://www.epa.govt.nz/database-search/chemical-classification-and-information-database-ccid/view/13578	6.0	https://www.epa.govt.nz/database-search/chemical-classification-and-information-database-ccid/view/13578
21544	95-57-8	4.0	https://www.epa.govt.nz/database-search/chemical-classification-and-information-database-ccid/view/13334	4.0	https://www.epa.govt.nz/database-search/chemical-classification-and-information-database-ccid/view/13334	4.0	https://www.epa.govt.nz/database-search/chemical-classification-and-information-database-ccid/view/13334
21545	598-78-7	6.0	https://www.epa.govt.nz/database-search/chemical-classification-and-information-database-ccid/view/2396	6.0	https://www.epa.govt.nz/database-search/chemical-classification-and-information-database-ccid/view/2396	4.0	https://www.epa.govt.nz/database-search/chemical-classification-and-information-database-ccid/view/2396
21546	107-94-8	6.0	https://www.epa.govt.nz/database-search/chemical-classification-and-information-database-ccid/view/12359	6.0	https://www.epa.govt.nz/database-search/chemical-classification-and-information-database-ccid/view/12359	4.0	https://www.epa.govt.nz/database-search/chemical-classification-and-information-database-ccid/view/12359
21547	78-95-5	2.0	https://www.epa.govt.nz/database-search/chemical-classification-and-information-database-ccid/view/2381	2.0	https://www.epa.govt.nz/database-search/chemical-classification-and-information-database-ccid/view/2381	3.0	https://www.epa.govt.nz/database-search/chemical-classification-and-information-database-ccid/view/2381
21550	506-68-3	1.0	https://www.epa.govt.nz/database-search/chemical-classification-and-information-database-ccid/view/12518	1.0	https://www.epa.govt.nz/database-search/chemical-classification-and-information-database-ccid/view/12518	1.0	https://www.epa.govt.nz/database-search/chemical-classification-and-information-database-ccid/view/12518
21552	294-62-2	6.0	https://www.epa.govt.nz/database-search/chemical-classification-and-information-database-ccid/view/17099	6.0	https://www.epa.govt.nz/database-search/chemical-classification-and-information-database-ccid/view/17099	6.0	https://www.epa.govt.nz/database-search/chemical-classification-and-information-database-ccid/view/17099
21553	112-31-2	4.0	https://www.epa.govt.nz/database-search/chemical-classification-and-information-database-ccid/view/1924	4.0	https://www.epa.govt.nz/database-search/chemical-classification-and-information-database-ccid/view/1924	4.0	https://www.epa.govt.nz/database-search/chemical-classification-and-information-database-ccid/view/1924
21554	334-48-5	6.0	https://www.epa.govt.nz/database-search/chemical-classification-and-information-database-ccid/view/5174	6.0	https://www.epa.govt.nz/database-search/chemical-classification-and-information-database-ccid/view/5174	6.0	https://www.epa.govt.nz/database-search/chemical-classification-and-information-database-ccid/view/5174
21557	74-95-3	6.0	https://www.epa.govt.nz/database-search/chemical-classification-and-information-database-ccid/view/13339	4.0	https://www.epa.govt.nz/database-search/chemical-classification-and-information-database-ccid/view/13339	6.0	https://www.epa.govt.nz/database-search/chemical-classification-and-information-database-ccid/view/13339
21561	683-72-7	6.0	https://www.epa.govt.nz/database-search/chemical-classification-and-information-database-ccid/view/13913	6.0	https://www.epa.govt.nz/database-search/chemical-classification-and-information-database-ccid/view/13913	6.0	https://www.epa.govt.nz/database-search/chemical-classification-and-information-database-ccid/view/13913
21575	75-99-0	6.0	https://www.epa.govt.nz/database-search/chemical-classification-and-information-database-ccid/view/2457	6.0	https://www.epa.govt.nz/database-search/chemical-classification-and-information-database-ccid/view/2457	4.0	https://www.epa.govt.nz/database-search/chemical-classification-and-information-database-ccid/view/2457
21576	513-88-2	6.0	https://www.epa.govt.nz/database-search/chemical-classification-and-information-database-ccid/view/12226	6.0	https://www.epa.govt.nz/database-search/chemical-classification-and-information-database-ccid/view/12226	6.0	https://www.epa.govt.nz/database-search/chemical-classification-and-information-database-ccid/view/12226
21577	534-07-6	2.0	https://www.epa.govt.nz/database-search/chemical-classification-and-information-database-ccid/view/12239	2.0	https://www.epa.govt.nz/database-search/chemical-classification-and-information-database-ccid/view/12239	2.0	https://www.epa.govt.nz/database-search/chemical-classification-and-information-database-ccid/view/12239
21583	431-03-8	6.0	https://www.epa.govt.nz/database-search/chemical-classification-and-information-database-ccid/view/1509	6.0	https://www.epa.govt.nz/database-search/chemical-classification-and-information-database-ccid/view/1509	4.0	https://www.epa.govt.nz/database-search/chemical-classification-and-information-database-ccid/view/1509
21590	143-07-7	6.0	https://www.epa.govt.nz/database-search/chemical-classification-and-information-database-ccid/view/9126	6.0	https://www.epa.govt.nz/database-search/chemical-classification-and-information-database-ccid/view/9126	6.0	https://www.epa.govt.nz/database-search/chemical-classification-and-information-database-ccid/view/9126
21597	111-71-7	6.0	https://www.epa.govt.nz/database-search/chemical-classification-and-information-database-ccid/view/1586	6.0	https://www.epa.govt.nz/database-search/chemical-classification-and-information-database-ccid/view/1586	5.0	https://www.epa.govt.nz/database-search/chemical-classification-and-information-database-ccid/view/1586
21600	111-14-8	6.0	https://www.epa.govt.nz/database-search/chemical-classification-and-information-database-ccid/view/12600	6.0	https://www.epa.govt.nz/database-search/chemical-classification-and-information-database-ccid/view/12600	6.0	https://www.epa.govt.nz/database-search/chemical-classification-and-information-database-ccid/view/12600
21601	116-16-5	6.0	https://www.epa.govt.nz/database-search/chemical-classification-and-information-database-ccid/view/13324	6.0	https://www.epa.govt.nz/database-search/chemical-classification-and-information-database-ccid/view/13324	4.0	https://www.epa.govt.nz/database-search/chemical-classification-and-information-database-ccid/view/13324
21604	66-25-1	6.0	https://www.epa.govt.nz/database-search/chemical-classification-and-information-database-ccid/view/5267	6.0	https://www.epa.govt.nz/database-search/chemical-classification-and-information-database-ccid/view/5267	6.0	https://www.epa.govt.nz/database-search/chemical-classification-and-information-database-ccid/view/5267
21605	124-04-9	6.0	https://www.epa.govt.nz/database-search/chemical-classification-and-information-database-ccid/view/1977	6.0	https://www.epa.govt.nz/database-search/chemical-classification-and-information-database-ccid/view/1977	4.0	https://www.epa.govt.nz/database-search/chemical-classification-and-information-database-ccid/view/1977
21607	142-62-1	6.0	https://www.epa.govt.nz/database-search/chemical-classification-and-information-database-ccid/view/12609	6.0	https://www.epa.govt.nz/database-search/chemical-classification-and-information-database-ccid/view/12609	6.0	https://www.epa.govt.nz/database-search/chemical-classification-and-information-database-ccid/view/12609
21608	589-38-8	6.0	https://www.epa.govt.nz/database-search/chemical-classification-and-information-database-ccid/view/15676	6.0	https://www.epa.govt.nz/database-search/chemical-classification-and-information-database-ccid/view/15676	5.0	https://www.epa.govt.nz/database-search/chemical-classification-and-information-database-ccid/view/15676
21610	99-06-9	6.0	https://www.epa.govt.nz/database-search/chemical-classification-and-information-database-ccid/view/13891	6.0	https://www.epa.govt.nz/database-search/chemical-classification-and-information-database-ccid/view/13891	6.0	https://www.epa.govt.nz/database-search/chemical-classification-and-information-database-ccid/view/13891
21615	124-63-0	4.0	https://www.epa.govt.nz/database-search/chemical-classification-and-information-database-ccid/view/12666	1.0	https://www.epa.govt.nz/database-search/chemical-classification-and-information-database-ccid/view/12666	4.0	https://www.epa.govt.nz/database-search/chemical-classification-and-information-database-ccid/view/12666
21617	99-04-7	6.0	https://www.epa.govt.nz/database-search/chemical-classification-and-information-database-ccid/view/13890	6.0	https://www.epa.govt.nz/database-search/chemical-classification-and-information-database-ccid/view/13890	6.0	https://www.epa.govt.nz/database-search/chemical-classification-and-information-database-ccid/view/13890
21618	99-94-5	6.0	https://www.epa.govt.nz/database-search/chemical-classification-and-information-database-ccid/view/13147	6.0	https://www.epa.govt.nz/database-search/chemical-classification-and-information-database-ccid/view/13147	4.0	https://www.epa.govt.nz/database-search/chemical-classification-and-information-database-ccid/view/13147
21619	590-86-3	6.0	https://www.epa.govt.nz/database-search/chemical-classification-and-information-database-ccid/view/15797	6.0	https://www.epa.govt.nz/database-search/chemical-classification-and-information-database-ccid/view/15797	6.0	https://www.epa.govt.nz/database-search/chemical-classification-and-information-database-ccid/view/15797
21620	625-28-5	6.0	https://www.epa.govt.nz/database-search/chemical-classification-and-information-database-ccid/view/13691	6.0	https://www.epa.govt.nz/database-search/chemical-classification-and-information-database-ccid/view/13691	6.0	https://www.epa.govt.nz/database-search/chemical-classification-and-information-database-ccid/view/13691
21621	116-53-0	4.0	https://www.epa.govt.nz/database-search/chemical-classification-and-information-database-ccid/view/12328	6.0	https://www.epa.govt.nz/database-search/chemical-classification-and-information-database-ccid/view/12328	4.0	https://www.epa.govt.nz/database-search/chemical-classification-and-information-database-ccid/view/12328
21626	536-60-7	6.0	https://www.epa.govt.nz/database-search/chemical-classification-and-information-database-ccid/view/13000	6.0	https://www.epa.govt.nz/database-search/chemical-classification-and-information-database-ccid/view/13000	4.0	https://www.epa.govt.nz/database-search/chemical-classification-and-information-database-ccid/view/13000
21633	97-61-0	6.0	https://www.epa.govt.nz/database-search/chemical-classification-and-information-database-ccid/view/12332	6.0	https://www.epa.govt.nz/database-search/chemical-classification-and-information-database-ccid/view/12332	6.0	https://www.epa.govt.nz/database-search/chemical-classification-and-information-database-ccid/view/12332
21635	78-84-2	6.0	https://www.epa.govt.nz/database-search/chemical-classification-and-information-database-ccid/view/1687	6.0	https://www.epa.govt.nz/database-search/chemical-classification-and-information-database-ccid/view/1687	4.0	https://www.epa.govt.nz/database-search/chemical-classification-and-information-database-ccid/view/1687
21636	79-31-2	3.0	https://www.epa.govt.nz/database-search/chemical-classification-and-information-database-ccid/view/1597	6.0	https://www.epa.govt.nz/database-search/chemical-classification-and-information-database-ccid/view/1597	3.0	https://www.epa.govt.nz/database-search/chemical-classification-and-information-database-ccid/view/1597
21639	124-19-6	6.0	https://www.epa.govt.nz/database-search/chemical-classification-and-information-database-ccid/view/13799	6.0	https://www.epa.govt.nz/database-search/chemical-classification-and-information-database-ccid/view/13799	6.0	https://www.epa.govt.nz/database-search/chemical-classification-and-information-database-ccid/view/13799
21640	123-99-9	6.0	https://www.epa.govt.nz/database-search/chemical-classification-and-information-database-ccid/view/16450	6.0	https://www.epa.govt.nz/database-search/chemical-classification-and-information-database-ccid/view/16450	6.0	https://www.epa.govt.nz/database-search/chemical-classification-and-information-database-ccid/view/16450
21641	112-05-0	6.0	https://www.epa.govt.nz/database-search/chemical-classification-and-information-database-ccid/view/12710	6.0	https://www.epa.govt.nz/database-search/chemical-classification-and-information-database-ccid/view/12710	6.0	https://www.epa.govt.nz/database-search/chemical-classification-and-information-database-ccid/view/12710
21643	124-13-0	6.0	https://www.epa.govt.nz/database-search/chemical-classification-and-information-database-ccid/view/11440	6.0	https://www.epa.govt.nz/database-search/chemical-classification-and-information-database-ccid/view/11440	6.0	https://www.epa.govt.nz/database-search/chemical-classification-and-information-database-ccid/view/11440
21644	505-48-6	6.0	https://www.epa.govt.nz/database-search/chemical-classification-and-information-database-ccid/view/13877	6.0	https://www.epa.govt.nz/database-search/chemical-classification-and-information-database-ccid/view/13877	6.0	https://www.epa.govt.nz/database-search/chemical-classification-and-information-database-ccid/view/13877
21645	124-07-2	6.0	https://www.epa.govt.nz/database-search/chemical-classification-and-information-database-ccid/view/5164	6.0	https://www.epa.govt.nz/database-search/chemical-classification-and-information-database-ccid/view/5164	6.0	https://www.epa.govt.nz/database-search/chemical-classification-and-information-database-ccid/view/5164
21647	1821-02-9	6.0	https://www.epa.govt.nz/database-search/chemical-classification-and-information-database-ccid/view/16983	6.0	https://www.epa.govt.nz/database-search/chemical-classification-and-information-database-ccid/view/16983	6.0	https://www.epa.govt.nz/database-search/chemical-classification-and-information-database-ccid/view/16983
21648	123-76-2	6.0	https://www.epa.govt.nz/database-search/chemical-classification-and-information-database-ccid/view/13156	6.0	https://www.epa.govt.nz/database-search/chemical-classification-and-information-database-ccid/view/13156	4.0	https://www.epa.govt.nz/database-search/chemical-classification-and-information-database-ccid/view/13156
21650	127-17-3	6.0	https://www.epa.govt.nz/database-search/chemical-classification-and-information-database-ccid/view/12782	6.0	https://www.epa.govt.nz/database-search/chemical-classification-and-information-database-ccid/view/12782	6.0	https://www.epa.govt.nz/database-search/chemical-classification-and-information-database-ccid/view/12782
21653	110-62-3	5.0	https://www.epa.govt.nz/database-search/chemical-classification-and-information-database-ccid/view/1658	4.0	https://www.epa.govt.nz/database-search/chemical-classification-and-information-database-ccid/view/1658	5.0	https://www.epa.govt.nz/database-search/chemical-classification-and-information-database-ccid/view/1658
21654	110-94-1	6.0	https://www.epa.govt.nz/database-search/chemical-classification-and-information-database-ccid/view/13867	6.0	https://www.epa.govt.nz/database-search/chemical-classification-and-information-database-ccid/view/13867	6.0	https://www.epa.govt.nz/database-search/chemical-classification-and-information-database-ccid/view/13867
21655	109-52-4	6.0	https://www.epa.govt.nz/database-search/chemical-classification-and-information-database-ccid/view/12738	6.0	https://www.epa.govt.nz/database-search/chemical-classification-and-information-database-ccid/view/12738	6.0	https://www.epa.govt.nz/database-search/chemical-classification-and-information-database-ccid/view/12738
21656	103-82-2	6.0	https://www.epa.govt.nz/database-search/chemical-classification-and-information-database-ccid/view/13833	6.0	https://www.epa.govt.nz/database-search/chemical-classification-and-information-database-ccid/view/13833	6.0	https://www.epa.govt.nz/database-search/chemical-classification-and-information-database-ccid/view/13833
21658	123-38-6	5.0	https://www.epa.govt.nz/database-search/chemical-classification-and-information-database-ccid/view/1640	4.0	https://www.epa.govt.nz/database-search/chemical-classification-and-information-database-ccid/view/1640	4.0	https://www.epa.govt.nz/database-search/chemical-classification-and-information-database-ccid/view/1640
21659	141-82-2	6.0	https://www.epa.govt.nz/database-search/chemical-classification-and-information-database-ccid/view/13130	6.0	https://www.epa.govt.nz/database-search/chemical-classification-and-information-database-ccid/view/13130	4.0	https://www.epa.govt.nz/database-search/chemical-classification-and-information-database-ccid/view/13130
21667	115-17-3	6.0	https://www.epa.govt.nz/database-search/chemical-classification-and-information-database-ccid/view/14460	6.0	https://www.epa.govt.nz/database-search/chemical-classification-and-information-database-ccid/view/14460	6.0	https://www.epa.govt.nz/database-search/chemical-classification-and-information-database-ccid/view/14460
21672	545-06-2	3.0	https://www.epa.govt.nz/database-search/chemical-classification-and-information-database-ccid/view/13599	3.0	https://www.epa.govt.nz/database-search/chemical-classification-and-information-database-ccid/view/13599	3.0	https://www.epa.govt.nz/database-search/chemical-classification-and-information-database-ccid/view/13599
21680	921-03-9	6.0	https://www.epa.govt.nz/database-search/chemical-classification-and-information-database-ccid/view/14497	3.0	https://www.epa.govt.nz/database-search/chemical-classification-and-information-database-ccid/view/14497	6.0	https://www.epa.govt.nz/database-search/chemical-classification-and-information-database-ccid/view/14497
21689	1120-21-4	6.0	https://www.epa.govt.nz/database-search/chemical-classification-and-information-database-ccid/view/1694	6.0	https://www.epa.govt.nz/database-search/chemical-classification-and-information-database-ccid/view/1694	6.0	https://www.epa.govt.nz/database-search/chemical-classification-and-information-database-ccid/view/1694
21708	54-21-7	6.0	https://www.epa.govt.nz/database-search/chemical-classification-and-information-database-ccid/view/6089	5.0	https://www.epa.govt.nz/database-search/chemical-classification-and-information-database-ccid/view/6089	4.0	https://www.epa.govt.nz/database-search/chemical-classification-and-information-database-ccid/view/6089
21709	55-21-0	6.0	https://www.epa.govt.nz/database-search/chemical-classification-and-information-database-ccid/view/13280	6.0	https://www.epa.govt.nz/database-search/chemical-classification-and-information-database-ccid/view/13280	4.0	https://www.epa.govt.nz/database-search/chemical-classification-and-information-database-ccid/view/13280
21710	56-37-1	6.0	https://www.epa.govt.nz/database-search/chemical-classification-and-information-database-ccid/view/14040	6.0	https://www.epa.govt.nz/database-search/chemical-classification-and-information-database-ccid/view/14040	6.0	https://www.epa.govt.nz/database-search/chemical-classification-and-information-database-ccid/view/14040
21715	58-27-5	6.0	https://www.epa.govt.nz/database-search/chemical-classification-and-information-database-ccid/view/7085	6.0	https://www.epa.govt.nz/database-search/chemical-classification-and-information-database-ccid/view/7085	4.0	https://www.epa.govt.nz/database-search/chemical-classification-and-information-database-ccid/view/7085
21717	59-50-7	4.0	https://www.epa.govt.nz/database-search/chemical-classification-and-information-database-ccid/view/5050	6.0	https://www.epa.govt.nz/database-search/chemical-classification-and-information-database-ccid/view/5050	4.0	https://www.epa.govt.nz/database-search/chemical-classification-and-information-database-ccid/view/5050
21721	60-41-3	6.0	https://www.epa.govt.nz/database-search/chemical-classification-and-information-database-ccid/view/16582	1.0	https://www.epa.govt.nz/database-search/chemical-classification-and-information-database-ccid/view/16582	1.0	https://www.epa.govt.nz/database-search/chemical-classification-and-information-database-ccid/view/16582
21726	65-45-2	6.0	https://www.epa.govt.nz/database-search/chemical-classification-and-information-database-ccid/view/18019	6.0	https://www.epa.govt.nz/database-search/chemical-classification-and-information-database-ccid/view/18019	3.0	https://www.epa.govt.nz/database-search/chemical-classification-and-information-database-ccid/view/18019
21731	67-56-1	3.0	https://www.epa.govt.nz/database-search/chemical-classification-and-information-database-ccid/view/1609	3.0	https://www.epa.govt.nz/database-search/chemical-classification-and-information-database-ccid/view/1609	3.0	https://www.epa.govt.nz/database-search/chemical-classification-and-information-database-ccid/view/1609
21735	67-68-5	6.0	https://www.epa.govt.nz/database-search/chemical-classification-and-information-database-ccid/view/2497	6.0	https://www.epa.govt.nz/database-search/chemical-classification-and-information-database-ccid/view/2497	6.0	https://www.epa.govt.nz/database-search/chemical-classification-and-information-database-ccid/view/2497
21739	71-23-8	5.0	https://www.epa.govt.nz/database-search/chemical-classification-and-information-database-ccid/view/1639	6.0	https://www.epa.govt.nz/database-search/chemical-classification-and-information-database-ccid/view/1639	4.0	https://www.epa.govt.nz/database-search/chemical-classification-and-information-database-ccid/view/1639
21740	71-36-3	5.0	https://www.epa.govt.nz/database-search/chemical-classification-and-information-database-ccid/view/1516	5.0	https://www.epa.govt.nz/database-search/chemical-classification-and-information-database-ccid/view/1516	4.0	https://www.epa.govt.nz/database-search/chemical-classification-and-information-database-ccid/view/1516
21741	71-41-0	4.0	https://www.epa.govt.nz/database-search/chemical-classification-and-information-database-ccid/view/1885	4.0	https://www.epa.govt.nz/database-search/chemical-classification-and-information-database-ccid/view/1885	3.0	https://www.epa.govt.nz/database-search/chemical-classification-and-information-database-ccid/view/1885
21744	71-73-8	3.0	https://www.epa.govt.nz/database-search/chemical-classification-and-information-database-ccid/view/7805	3.0	https://www.epa.govt.nz/database-search/chemical-classification-and-information-database-ccid/view/7805	3.0	https://www.epa.govt.nz/database-search/chemical-classification-and-information-database-ccid/view/7805
21749	75-57-0	3.0	https://www.epa.govt.nz/database-search/chemical-classification-and-information-database-ccid/view/12831	6.0	https://www.epa.govt.nz/database-search/chemical-classification-and-information-database-ccid/view/12831	3.0	https://www.epa.govt.nz/database-search/chemical-classification-and-information-database-ccid/view/12831
21751	75-89-8	4.0	https://www.epa.govt.nz/database-search/chemical-classification-and-information-database-ccid/view/12278	4.0	https://www.epa.govt.nz/database-search/chemical-classification-and-information-database-ccid/view/12278	4.0	https://www.epa.govt.nz/database-search/chemical-classification-and-information-database-ccid/view/12278
21756	77-75-8	6.0	https://www.epa.govt.nz/database-search/chemical-classification-and-information-database-ccid/view/13335	6.0	https://www.epa.govt.nz/database-search/chemical-classification-and-information-database-ccid/view/13335	4.0	https://www.epa.govt.nz/database-search/chemical-classification-and-information-database-ccid/view/13335
21758	78-51-3	6.0	https://www.epa.govt.nz/database-search/chemical-classification-and-information-database-ccid/view/5775	6.0	https://www.epa.govt.nz/database-search/chemical-classification-and-information-database-ccid/view/5775	5.0	https://www.epa.govt.nz/database-search/chemical-classification-and-information-database-ccid/view/5775
21759	78-83-1	5.0	https://www.epa.govt.nz/database-search/chemical-classification-and-information-database-ccid/view/1517	6.0	https://www.epa.govt.nz/database-search/chemical-classification-and-information-database-ccid/view/1517	5.0	https://www.epa.govt.nz/database-search/chemical-classification-and-information-database-ccid/view/1517
21761	78-90-0	4.0	https://www.epa.govt.nz/database-search/chemical-classification-and-information-database-ccid/view/12230	6.0	https://www.epa.govt.nz/database-search/chemical-classification-and-information-database-ccid/view/12230	4.0	https://www.epa.govt.nz/database-search/chemical-classification-and-information-database-ccid/view/12230
21762	78-92-2	6.0	https://www.epa.govt.nz/database-search/chemical-classification-and-information-database-ccid/view/1518	6.0	https://www.epa.govt.nz/database-search/chemical-classification-and-information-database-ccid/view/1518	5.0	https://www.epa.govt.nz/database-search/chemical-classification-and-information-database-ccid/view/1518
21764	78-96-6	6.0	https://www.epa.govt.nz/database-search/chemical-classification-and-information-database-ccid/view/9411	6.0	https://www.epa.govt.nz/database-search/chemical-classification-and-information-database-ccid/view/9411	6.0	https://www.epa.govt.nz/database-search/chemical-classification-and-information-database-ccid/view/9411
21767	79-20-9	6.0	https://www.epa.govt.nz/database-search/chemical-classification-and-information-database-ccid/view/1611	6.0	https://www.epa.govt.nz/database-search/chemical-classification-and-information-database-ccid/view/1611	5.0	https://www.epa.govt.nz/database-search/chemical-classification-and-information-database-ccid/view/1611
21780	84-66-2	6.0	https://www.epa.govt.nz/database-search/chemical-classification-and-information-database-ccid/view/2475	4.0	https://www.epa.govt.nz/database-search/chemical-classification-and-information-database-ccid/view/2475	4.0	https://www.epa.govt.nz/database-search/chemical-classification-and-information-database-ccid/view/2475
21781	84-74-2	6.0	https://www.epa.govt.nz/database-search/chemical-classification-and-information-database-ccid/view/703	6.0	https://www.epa.govt.nz/database-search/chemical-classification-and-information-database-ccid/view/703	5.0	https://www.epa.govt.nz/database-search/chemical-classification-and-information-database-ccid/view/703
21784	87-17-2	6.0	https://www.epa.govt.nz/database-search/chemical-classification-and-information-database-ccid/view/13940	6.0	https://www.epa.govt.nz/database-search/chemical-classification-and-information-database-ccid/view/13940	6.0	https://www.epa.govt.nz/database-search/chemical-classification-and-information-database-ccid/view/13940
21789	88-68-6	6.0	https://www.epa.govt.nz/database-search/chemical-classification-and-information-database-ccid/view/13887	6.0	https://www.epa.govt.nz/database-search/chemical-classification-and-information-database-ccid/view/13887	6.0	https://www.epa.govt.nz/database-search/chemical-classification-and-information-database-ccid/view/13887
21790	88-75-5	6.0	https://www.epa.govt.nz/database-search/chemical-classification-and-information-database-ccid/view/13816	6.0	https://www.epa.govt.nz/database-search/chemical-classification-and-information-database-ccid/view/13816	6.0	https://www.epa.govt.nz/database-search/chemical-classification-and-information-database-ccid/view/13816
21792	90-02-8	6.0	https://www.epa.govt.nz/database-search/chemical-classification-and-information-database-ccid/view/13118	6.0	https://www.epa.govt.nz/database-search/chemical-classification-and-information-database-ccid/view/13118	4.0	https://www.epa.govt.nz/database-search/chemical-classification-and-information-database-ccid/view/13118
21793	90-15-3	4.0	https://www.epa.govt.nz/database-search/chemical-classification-and-information-database-ccid/view/5324	6.0	https://www.epa.govt.nz/database-search/chemical-classification-and-information-database-ccid/view/5324	4.0	https://www.epa.govt.nz/database-search/chemical-classification-and-information-database-ccid/view/5324
21798	91-22-5	4.0	https://www.epa.govt.nz/database-search/chemical-classification-and-information-database-ccid/view/4169	6.0	https://www.epa.govt.nz/database-search/chemical-classification-and-information-database-ccid/view/4169	4.0	https://www.epa.govt.nz/database-search/chemical-classification-and-information-database-ccid/view/4169
21800	91-66-7	6.0	https://www.epa.govt.nz/database-search/chemical-classification-and-information-database-ccid/view/13566	6.0	https://www.epa.govt.nz/database-search/chemical-classification-and-information-database-ccid/view/13566	3.0	https://www.epa.govt.nz/database-search/chemical-classification-and-information-database-ccid/view/13566
21804	94-09-7	6.0	https://www.epa.govt.nz/database-search/chemical-classification-and-information-database-ccid/view/8308	6.0	https://www.epa.govt.nz/database-search/chemical-classification-and-information-database-ccid/view/8308	5.0	https://www.epa.govt.nz/database-search/chemical-classification-and-information-database-ccid/view/8308
21805	94-62-2	6.0	https://www.epa.govt.nz/database-search/chemical-classification-and-information-database-ccid/view/13067	6.0	https://www.epa.govt.nz/database-search/chemical-classification-and-information-database-ccid/view/13067	4.0	https://www.epa.govt.nz/database-search/chemical-classification-and-information-database-ccid/view/13067
21807	95-47-6	4.0	https://www.epa.govt.nz/database-search/chemical-classification-and-information-database-ccid/view/1662	4.0	https://www.epa.govt.nz/database-search/chemical-classification-and-information-database-ccid/view/1662	4.0	https://www.epa.govt.nz/database-search/chemical-classification-and-information-database-ccid/view/1662
21808	95-48-7	6.0	https://www.epa.govt.nz/database-search/chemical-classification-and-information-database-ccid/view/12719	6.0	https://www.epa.govt.nz/database-search/chemical-classification-and-information-database-ccid/view/12719	2.0	https://www.epa.govt.nz/database-search/chemical-classification-and-information-database-ccid/view/12719
21810	95-51-2	2.0	https://www.epa.govt.nz/database-search/chemical-classification-and-information-database-ccid/view/13559	2.0	https://www.epa.govt.nz/database-search/chemical-classification-and-information-database-ccid/view/13559	2.0	https://www.epa.govt.nz/database-search/chemical-classification-and-information-database-ccid/view/13559
21815	95-76-1	2.0	https://www.epa.govt.nz/database-search/chemical-classification-and-information-database-ccid/view/13560	2.0	https://www.epa.govt.nz/database-search/chemical-classification-and-information-database-ccid/view/13560	2.0	https://www.epa.govt.nz/database-search/chemical-classification-and-information-database-ccid/view/13560
21816	96-05-9	3.0	https://www.epa.govt.nz/database-search/chemical-classification-and-information-database-ccid/view/1853	2.0	https://www.epa.govt.nz/database-search/chemical-classification-and-information-database-ccid/view/1853	4.0	https://www.epa.govt.nz/database-search/chemical-classification-and-information-database-ccid/view/1853
21817	96-13-9	3.0	https://www.epa.govt.nz/database-search/chemical-classification-and-information-database-ccid/view/12288	3.0	https://www.epa.govt.nz/database-search/chemical-classification-and-information-database-ccid/view/12288	3.0	https://www.epa.govt.nz/database-search/chemical-classification-and-information-database-ccid/view/12288
21820	96-22-0	6.0	https://www.epa.govt.nz/database-search/chemical-classification-and-information-database-ccid/view/1545	6.0	https://www.epa.govt.nz/database-search/chemical-classification-and-information-database-ccid/view/1545	5.0	https://www.epa.govt.nz/database-search/chemical-classification-and-information-database-ccid/view/1545
21821	96-29-7	4.0	https://www.epa.govt.nz/database-search/chemical-classification-and-information-database-ccid/view/1614	4.0	https://www.epa.govt.nz/database-search/chemical-classification-and-information-database-ccid/view/1614	4.0	https://www.epa.govt.nz/database-search/chemical-classification-and-information-database-ccid/view/1614
21823	97-02-9	1.0	https://www.epa.govt.nz/database-search/chemical-classification-and-information-database-ccid/view/12242	2.0	https://www.epa.govt.nz/database-search/chemical-classification-and-information-database-ccid/view/12242	2.0	https://www.epa.govt.nz/database-search/chemical-classification-and-information-database-ccid/view/12242
21824	97-23-4	6.0	https://www.epa.govt.nz/database-search/chemical-classification-and-information-database-ccid/view/4828	6.0	https://www.epa.govt.nz/database-search/chemical-classification-and-information-database-ccid/view/4828	4.0	https://www.epa.govt.nz/database-search/chemical-classification-and-information-database-ccid/view/4828
21827	98-82-8	5.0	https://www.epa.govt.nz/database-search/chemical-classification-and-information-database-ccid/view/1607	5.0	https://www.epa.govt.nz/database-search/chemical-classification-and-information-database-ccid/view/1607	4.0	https://www.epa.govt.nz/database-search/chemical-classification-and-information-database-ccid/view/1607
21828	98-86-2	6.0	https://www.epa.govt.nz/database-search/chemical-classification-and-information-database-ccid/view/2249	6.0	https://www.epa.govt.nz/database-search/chemical-classification-and-information-database-ccid/view/2249	4.0	https://www.epa.govt.nz/database-search/chemical-classification-and-information-database-ccid/view/2249
21831	99-08-1	4.0	https://www.epa.govt.nz/database-search/chemical-classification-and-information-database-ccid/view/2029	6.0	https://www.epa.govt.nz/database-search/chemical-classification-and-information-database-ccid/view/2029	4.0	https://www.epa.govt.nz/database-search/chemical-classification-and-information-database-ccid/view/2029
21832	99-97-8	5.0	https://www.epa.govt.nz/database-search/chemical-classification-and-information-database-ccid/view/8132	4.0	https://www.epa.govt.nz/database-search/chemical-classification-and-information-database-ccid/view/8132	4.0	https://www.epa.govt.nz/database-search/chemical-classification-and-information-database-ccid/view/8132
21834	100-02-7	4.0	https://www.epa.govt.nz/database-search/chemical-classification-and-information-database-ccid/view/3135	6.0	https://www.epa.govt.nz/database-search/chemical-classification-and-information-database-ccid/view/3135	3.0	https://www.epa.govt.nz/database-search/chemical-classification-and-information-database-ccid/view/3135
21836	100-25-4	2.0	https://www.epa.govt.nz/database-search/chemical-classification-and-information-database-ccid/view/12253	2.0	https://www.epa.govt.nz/database-search/chemical-classification-and-information-database-ccid/view/12253	2.0	https://www.epa.govt.nz/database-search/chemical-classification-and-information-database-ccid/view/12253
21837	100-37-8	4.0	https://www.epa.govt.nz/database-search/chemical-classification-and-information-database-ccid/view/2468	4.0	https://www.epa.govt.nz/database-search/chemical-classification-and-information-database-ccid/view/2468	4.0	https://www.epa.govt.nz/database-search/chemical-classification-and-information-database-ccid/view/2468
21839	100-46-9	4.0	https://www.epa.govt.nz/database-search/chemical-classification-and-information-database-ccid/view/12469	6.0	https://www.epa.govt.nz/database-search/chemical-classification-and-information-database-ccid/view/12469	4.0	https://www.epa.govt.nz/database-search/chemical-classification-and-information-database-ccid/view/12469
21841	100-61-8	6.0	https://www.epa.govt.nz/database-search/chemical-classification-and-information-database-ccid/view/2676	6.0	https://www.epa.govt.nz/database-search/chemical-classification-and-information-database-ccid/view/2676	3.0	https://www.epa.govt.nz/database-search/chemical-classification-and-information-database-ccid/view/2676
21842	100-64-1	6.0	https://www.epa.govt.nz/database-search/chemical-classification-and-information-database-ccid/view/12891	6.0	https://www.epa.govt.nz/database-search/chemical-classification-and-information-database-ccid/view/12891	4.0	https://www.epa.govt.nz/database-search/chemical-classification-and-information-database-ccid/view/12891
21843	100-70-9	6.0	https://www.epa.govt.nz/database-search/chemical-classification-and-information-database-ccid/view/13126	6.0	https://www.epa.govt.nz/database-search/chemical-classification-and-information-database-ccid/view/13126	4.0	https://www.epa.govt.nz/database-search/chemical-classification-and-information-database-ccid/view/13126
21847	101-84-8	6.0	https://www.epa.govt.nz/database-search/chemical-classification-and-information-database-ccid/view/2782	6.0	https://www.epa.govt.nz/database-search/chemical-classification-and-information-database-ccid/view/2782	5.0	https://www.epa.govt.nz/database-search/chemical-classification-and-information-database-ccid/view/2782
21853	103-76-4	6.0	https://www.epa.govt.nz/database-search/chemical-classification-and-information-database-ccid/view/12261	6.0	https://www.epa.govt.nz/database-search/chemical-classification-and-information-database-ccid/view/12261	6.0	https://www.epa.govt.nz/database-search/chemical-classification-and-information-database-ccid/view/12261
21854	103-83-3	6.0	https://www.epa.govt.nz/database-search/chemical-classification-and-information-database-ccid/view/12688	6.0	https://www.epa.govt.nz/database-search/chemical-classification-and-information-database-ccid/view/12688	4.0	https://www.epa.govt.nz/database-search/chemical-classification-and-information-database-ccid/view/12688
21860	104-88-1	6.0	https://www.epa.govt.nz/database-search/chemical-classification-and-information-database-ccid/view/13228	6.0	https://www.epa.govt.nz/database-search/chemical-classification-and-information-database-ccid/view/13228	4.0	https://www.epa.govt.nz/database-search/chemical-classification-and-information-database-ccid/view/13228
21861	104-90-5	4.0	https://www.epa.govt.nz/database-search/chemical-classification-and-information-database-ccid/view/14310	6.0	https://www.epa.govt.nz/database-search/chemical-classification-and-information-database-ccid/view/14310	4.0	https://www.epa.govt.nz/database-search/chemical-classification-and-information-database-ccid/view/14310
21863	105-53-3	6.0	https://www.epa.govt.nz/database-search/chemical-classification-and-information-database-ccid/view/14427	6.0	https://www.epa.govt.nz/database-search/chemical-classification-and-information-database-ccid/view/14427	5.0	https://www.epa.govt.nz/database-search/chemical-classification-and-information-database-ccid/view/14427
21864	105-67-9	4.0	https://www.epa.govt.nz/database-search/chemical-classification-and-information-database-ccid/view/5101	6.0	https://www.epa.govt.nz/database-search/chemical-classification-and-information-database-ccid/view/5101	4.0	https://www.epa.govt.nz/database-search/chemical-classification-and-information-database-ccid/view/5101
21867	106-40-1	3.0	https://www.epa.govt.nz/database-search/chemical-classification-and-information-database-ccid/view/13544	3.0	https://www.epa.govt.nz/database-search/chemical-classification-and-information-database-ccid/view/13544	3.0	https://www.epa.govt.nz/database-search/chemical-classification-and-information-database-ccid/view/13544
21868	106-42-3	6.0	https://www.epa.govt.nz/database-search/chemical-classification-and-information-database-ccid/view/1459	6.0	https://www.epa.govt.nz/database-search/chemical-classification-and-information-database-ccid/view/1459	5.0	https://www.epa.govt.nz/database-search/chemical-classification-and-information-database-ccid/view/1459
21869	106-44-5	6.0	https://www.epa.govt.nz/database-search/chemical-classification-and-information-database-ccid/view/12735	6.0	https://www.epa.govt.nz/database-search/chemical-classification-and-information-database-ccid/view/12735	2.0	https://www.epa.govt.nz/database-search/chemical-classification-and-information-database-ccid/view/12735
21871	106-48-9	4.0	https://www.epa.govt.nz/database-search/chemical-classification-and-information-database-ccid/view/13321	4.0	https://www.epa.govt.nz/database-search/chemical-classification-and-information-database-ccid/view/13321	4.0	https://www.epa.govt.nz/database-search/chemical-classification-and-information-database-ccid/view/13321
21872	106-49-0	2.0	https://www.epa.govt.nz/database-search/chemical-classification-and-information-database-ccid/view/2868	2.0	https://www.epa.govt.nz/database-search/chemical-classification-and-information-database-ccid/view/2868	2.0	https://www.epa.govt.nz/database-search/chemical-classification-and-information-database-ccid/view/2868
21873	106-63-8	3.0	https://www.epa.govt.nz/database-search/chemical-classification-and-information-database-ccid/view/1515	4.0	https://www.epa.govt.nz/database-search/chemical-classification-and-information-database-ccid/view/1515	6.0	https://www.epa.govt.nz/database-search/chemical-classification-and-information-database-ccid/view/1515
21877	107-07-3	1.0	https://www.epa.govt.nz/database-search/chemical-classification-and-information-database-ccid/view/2541	1.0	https://www.epa.govt.nz/database-search/chemical-classification-and-information-database-ccid/view/2541	2.0	https://www.epa.govt.nz/database-search/chemical-classification-and-information-database-ccid/view/2541
21879	107-12-0	2.0	https://www.epa.govt.nz/database-search/chemical-classification-and-information-database-ccid/view/2791	1.0	https://www.epa.govt.nz/database-search/chemical-classification-and-information-database-ccid/view/2791	2.0	https://www.epa.govt.nz/database-search/chemical-classification-and-information-database-ccid/view/2791
21881	107-15-3	3.0	https://www.epa.govt.nz/database-search/chemical-classification-and-information-database-ccid/view/2542	6.0	https://www.epa.govt.nz/database-search/chemical-classification-and-information-database-ccid/view/2542	4.0	https://www.epa.govt.nz/database-search/chemical-classification-and-information-database-ccid/view/2542
21883	107-19-7	1.0	https://www.epa.govt.nz/database-search/chemical-classification-and-information-database-ccid/view/2811	3.0	https://www.epa.govt.nz/database-search/chemical-classification-and-information-database-ccid/view/2811	2.0	https://www.epa.govt.nz/database-search/chemical-classification-and-information-database-ccid/view/2811
21885	107-41-5	6.0	https://www.epa.govt.nz/database-search/chemical-classification-and-information-database-ccid/view/2597	5.0	https://www.epa.govt.nz/database-search/chemical-classification-and-information-database-ccid/view/2597	5.0	https://www.epa.govt.nz/database-search/chemical-classification-and-information-database-ccid/view/2597
21888	107-87-9	6.0	https://www.epa.govt.nz/database-search/chemical-classification-and-information-database-ccid/view/1456	6.0	https://www.epa.govt.nz/database-search/chemical-classification-and-information-database-ccid/view/1456	4.0	https://www.epa.govt.nz/database-search/chemical-classification-and-information-database-ccid/view/1456
21889	108-10-1	6.0	https://www.epa.govt.nz/database-search/chemical-classification-and-information-database-ccid/view/1617	6.0	https://www.epa.govt.nz/database-search/chemical-classification-and-information-database-ccid/view/1617	4.0	https://www.epa.govt.nz/database-search/chemical-classification-and-information-database-ccid/view/1617
21890	108-20-3	6.0	https://www.epa.govt.nz/database-search/chemical-classification-and-information-database-ccid/view/1551	6.0	https://www.epa.govt.nz/database-search/chemical-classification-and-information-database-ccid/view/1551	6.0	https://www.epa.govt.nz/database-search/chemical-classification-and-information-database-ccid/view/1551
21892	108-89-4	3.0	https://www.epa.govt.nz/database-search/chemical-classification-and-information-database-ccid/view/12409	3.0	https://www.epa.govt.nz/database-search/chemical-classification-and-information-database-ccid/view/12409	3.0	https://www.epa.govt.nz/database-search/chemical-classification-and-information-database-ccid/view/12409
21894	108-93-0	6.0	https://www.epa.govt.nz/database-search/chemical-classification-and-information-database-ccid/view/1856	4.0	https://www.epa.govt.nz/database-search/chemical-classification-and-information-database-ccid/view/1856	4.0	https://www.epa.govt.nz/database-search/chemical-classification-and-information-database-ccid/view/1856
21897	108-99-6	4.0	https://www.epa.govt.nz/database-search/chemical-classification-and-information-database-ccid/view/13216	4.0	https://www.epa.govt.nz/database-search/chemical-classification-and-information-database-ccid/view/13216	4.0	https://www.epa.govt.nz/database-search/chemical-classification-and-information-database-ccid/view/13216
21899	109-06-8	4.0	https://www.epa.govt.nz/database-search/chemical-classification-and-information-database-ccid/view/13148	4.0	https://www.epa.govt.nz/database-search/chemical-classification-and-information-database-ccid/view/13148	4.0	https://www.epa.govt.nz/database-search/chemical-classification-and-information-database-ccid/view/13148
21901	109-60-4	6.0	https://www.epa.govt.nz/database-search/chemical-classification-and-information-database-ccid/view/1641	6.0	https://www.epa.govt.nz/database-search/chemical-classification-and-information-database-ccid/view/1641	6.0	https://www.epa.govt.nz/database-search/chemical-classification-and-information-database-ccid/view/1641
21902	109-64-8	6.0	https://www.epa.govt.nz/database-search/chemical-classification-and-information-database-ccid/view/13125	6.0	https://www.epa.govt.nz/database-search/chemical-classification-and-information-database-ccid/view/13125	4.0	https://www.epa.govt.nz/database-search/chemical-classification-and-information-database-ccid/view/13125
21904	109-73-9	3.0	https://www.epa.govt.nz/database-search/chemical-classification-and-information-database-ccid/view/1510	2.0	https://www.epa.govt.nz/database-search/chemical-classification-and-information-database-ccid/view/1510	4.0	https://www.epa.govt.nz/database-search/chemical-classification-and-information-database-ccid/view/1510
21907	109-77-3	2.0	https://www.epa.govt.nz/database-search/chemical-classification-and-information-database-ccid/view/13577	2.0	https://www.epa.govt.nz/database-search/chemical-classification-and-information-database-ccid/view/13577	2.0	https://www.epa.govt.nz/database-search/chemical-classification-and-information-database-ccid/view/13577
21909	109-89-7	3.0	https://www.epa.govt.nz/database-search/chemical-classification-and-information-database-ccid/view/1547	4.0	https://www.epa.govt.nz/database-search/chemical-classification-and-information-database-ccid/view/1547	4.0	https://www.epa.govt.nz/database-search/chemical-classification-and-information-database-ccid/view/1547
21910	109-97-7	6.0	https://www.epa.govt.nz/database-search/chemical-classification-and-information-database-ccid/view/1892	6.0	https://www.epa.govt.nz/database-search/chemical-classification-and-information-database-ccid/view/1892	4.0	https://www.epa.govt.nz/database-search/chemical-classification-and-information-database-ccid/view/1892
21914	110-12-3	6.0	https://www.epa.govt.nz/database-search/chemical-classification-and-information-database-ccid/view/1624	6.0	https://www.epa.govt.nz/database-search/chemical-classification-and-information-database-ccid/view/1624	6.0	https://www.epa.govt.nz/database-search/chemical-classification-and-information-database-ccid/view/1624
21916	110-43-0	6.0	https://www.epa.govt.nz/database-search/chemical-classification-and-information-database-ccid/view/1503	6.0	https://www.epa.govt.nz/database-search/chemical-classification-and-information-database-ccid/view/1503	4.0	https://www.epa.govt.nz/database-search/chemical-classification-and-information-database-ccid/view/1503
21917	110-54-3	6.0	https://www.epa.govt.nz/database-search/chemical-classification-and-information-database-ccid/view/1589	6.0	https://www.epa.govt.nz/database-search/chemical-classification-and-information-database-ccid/view/1589	5.0	https://www.epa.govt.nz/database-search/chemical-classification-and-information-database-ccid/view/1589
21921	110-65-6	3.0	https://www.epa.govt.nz/database-search/chemical-classification-and-information-database-ccid/view/7735	3.0	https://www.epa.govt.nz/database-search/chemical-classification-and-information-database-ccid/view/7735	3.0	https://www.epa.govt.nz/database-search/chemical-classification-and-information-database-ccid/view/7735
21922	110-73-6	6.0	https://www.epa.govt.nz/database-search/chemical-classification-and-information-database-ccid/view/12272	6.0	https://www.epa.govt.nz/database-search/chemical-classification-and-information-database-ccid/view/12272	4.0	https://www.epa.govt.nz/database-search/chemical-classification-and-information-database-ccid/view/12272
21923	110-82-7	6.0	https://www.epa.govt.nz/database-search/chemical-classification-and-information-database-ccid/view/1531	4.0	https://www.epa.govt.nz/database-search/chemical-classification-and-information-database-ccid/view/1531	4.0	https://www.epa.govt.nz/database-search/chemical-classification-and-information-database-ccid/view/1531
21924	110-86-1	4.0	https://www.epa.govt.nz/database-search/chemical-classification-and-information-database-ccid/view/1498	4.0	https://www.epa.govt.nz/database-search/chemical-classification-and-information-database-ccid/view/1498	4.0	https://www.epa.govt.nz/database-search/chemical-classification-and-information-database-ccid/view/1498
21925	110-88-3	6.0	https://www.epa.govt.nz/database-search/chemical-classification-and-information-database-ccid/view/12913	6.0	https://www.epa.govt.nz/database-search/chemical-classification-and-information-database-ccid/view/12913	4.0	https://www.epa.govt.nz/database-search/chemical-classification-and-information-database-ccid/view/12913
21928	111-15-9	5.0	https://www.epa.govt.nz/database-search/chemical-classification-and-information-database-ccid/view/1580	6.0	https://www.epa.govt.nz/database-search/chemical-classification-and-information-database-ccid/view/1580	4.0	https://www.epa.govt.nz/database-search/chemical-classification-and-information-database-ccid/view/1580
21929	111-25-1	6.0	https://www.epa.govt.nz/database-search/chemical-classification-and-information-database-ccid/view/13361	6.0	https://www.epa.govt.nz/database-search/chemical-classification-and-information-database-ccid/view/13361	6.0	https://www.epa.govt.nz/database-search/chemical-classification-and-information-database-ccid/view/13361
21930	111-26-2	4.0	https://www.epa.govt.nz/database-search/chemical-classification-and-information-database-ccid/view/12614	6.0	https://www.epa.govt.nz/database-search/chemical-classification-and-information-database-ccid/view/12614	4.0	https://www.epa.govt.nz/database-search/chemical-classification-and-information-database-ccid/view/12614
21931	111-27-3	4.0	https://www.epa.govt.nz/database-search/chemical-classification-and-information-database-ccid/view/1590	6.0	https://www.epa.govt.nz/database-search/chemical-classification-and-information-database-ccid/view/1590	4.0	https://www.epa.govt.nz/database-search/chemical-classification-and-information-database-ccid/view/1590
21932	111-42-2	6.0	https://www.epa.govt.nz/database-search/chemical-classification-and-information-database-ccid/view/2466	6.0	https://www.epa.govt.nz/database-search/chemical-classification-and-information-database-ccid/view/2466	4.0	https://www.epa.govt.nz/database-search/chemical-classification-and-information-database-ccid/view/2466
21936	111-69-3	6.0	https://www.epa.govt.nz/database-search/chemical-classification-and-information-database-ccid/view/14127	3.0	https://www.epa.govt.nz/database-search/chemical-classification-and-information-database-ccid/view/14127	3.0	https://www.epa.govt.nz/database-search/chemical-classification-and-information-database-ccid/view/14127
21937	111-70-6	6.0	https://www.epa.govt.nz/database-search/chemical-classification-and-information-database-ccid/view/1868	6.0	https://www.epa.govt.nz/database-search/chemical-classification-and-information-database-ccid/view/1868	6.0	https://www.epa.govt.nz/database-search/chemical-classification-and-information-database-ccid/view/1868
21939	111-86-4	4.0	https://www.epa.govt.nz/database-search/chemical-classification-and-information-database-ccid/view/12721	4.0	https://www.epa.govt.nz/database-search/chemical-classification-and-information-database-ccid/view/12721	4.0	https://www.epa.govt.nz/database-search/chemical-classification-and-information-database-ccid/view/12721
21940	111-87-5	6.0	https://www.epa.govt.nz/database-search/chemical-classification-and-information-database-ccid/view/1879	6.0	https://www.epa.govt.nz/database-search/chemical-classification-and-information-database-ccid/view/1879	4.0	https://www.epa.govt.nz/database-search/chemical-classification-and-information-database-ccid/view/1879
21941	111-90-0	6.0	https://www.epa.govt.nz/database-search/chemical-classification-and-information-database-ccid/view/3084	6.0	https://www.epa.govt.nz/database-search/chemical-classification-and-information-database-ccid/view/3084	5.0	https://www.epa.govt.nz/database-search/chemical-classification-and-information-database-ccid/view/3084
21943	112-12-9	6.0	https://www.epa.govt.nz/database-search/chemical-classification-and-information-database-ccid/view/3136	6.0	https://www.epa.govt.nz/database-search/chemical-classification-and-information-database-ccid/view/3136	5.0	https://www.epa.govt.nz/database-search/chemical-classification-and-information-database-ccid/view/3136
21946	112-30-1	5.0	https://www.epa.govt.nz/database-search/chemical-classification-and-information-database-ccid/view/1857	3.0	https://www.epa.govt.nz/database-search/chemical-classification-and-information-database-ccid/view/1857	5.0	https://www.epa.govt.nz/database-search/chemical-classification-and-information-database-ccid/view/1857
21947	112-70-9	6.0	https://www.epa.govt.nz/database-search/chemical-classification-and-information-database-ccid/view/2041	6.0	https://www.epa.govt.nz/database-search/chemical-classification-and-information-database-ccid/view/2041	6.0	https://www.epa.govt.nz/database-search/chemical-classification-and-information-database-ccid/view/2041
21948	114-26-1	3.0	https://www.epa.govt.nz/database-search/chemical-classification-and-information-database-ccid/view/2814	3.0	https://www.epa.govt.nz/database-search/chemical-classification-and-information-database-ccid/view/2814	2.0	https://www.epa.govt.nz/database-search/chemical-classification-and-information-database-ccid/view/2814
21949	115-19-5	6.0	https://www.epa.govt.nz/database-search/chemical-classification-and-information-database-ccid/view/1850	6.0	https://www.epa.govt.nz/database-search/chemical-classification-and-information-database-ccid/view/1850	4.0	https://www.epa.govt.nz/database-search/chemical-classification-and-information-database-ccid/view/1850
21952	115-86-6	6.0	https://www.epa.govt.nz/database-search/chemical-classification-and-information-database-ccid/view/2882	6.0	https://www.epa.govt.nz/database-search/chemical-classification-and-information-database-ccid/view/2882	4.0	https://www.epa.govt.nz/database-search/chemical-classification-and-information-database-ccid/view/2882
21957	118-55-8	6.0	https://www.epa.govt.nz/database-search/chemical-classification-and-information-database-ccid/view/15865	6.0	https://www.epa.govt.nz/database-search/chemical-classification-and-information-database-ccid/view/15865	5.0	https://www.epa.govt.nz/database-search/chemical-classification-and-information-database-ccid/view/15865
21958	118-61-6	6.0	https://www.epa.govt.nz/database-search/chemical-classification-and-information-database-ccid/view/13154	6.0	https://www.epa.govt.nz/database-search/chemical-classification-and-information-database-ccid/view/13154	4.0	https://www.epa.govt.nz/database-search/chemical-classification-and-information-database-ccid/view/13154
21959	118-79-6	6.0	https://www.epa.govt.nz/database-search/chemical-classification-and-information-database-ccid/view/16436	6.0	https://www.epa.govt.nz/database-search/chemical-classification-and-information-database-ccid/view/16436	4.0	https://www.epa.govt.nz/database-search/chemical-classification-and-information-database-ccid/view/16436
21961	119-61-9	6.0	https://www.epa.govt.nz/database-search/chemical-classification-and-information-database-ccid/view/5224	6.0	https://www.epa.govt.nz/database-search/chemical-classification-and-information-database-ccid/view/5224	4.0	https://www.epa.govt.nz/database-search/chemical-classification-and-information-database-ccid/view/5224
21962	120-07-0	6.0	https://www.epa.govt.nz/database-search/chemical-classification-and-information-database-ccid/view/12714	6.0	https://www.epa.govt.nz/database-search/chemical-classification-and-information-database-ccid/view/12714	4.0	https://www.epa.govt.nz/database-search/chemical-classification-and-information-database-ccid/view/12714
21965	120-82-1	6.0	https://www.epa.govt.nz/database-search/chemical-classification-and-information-database-ccid/view/2040	6.0	https://www.epa.govt.nz/database-search/chemical-classification-and-information-database-ccid/view/2040	4.0	https://www.epa.govt.nz/database-search/chemical-classification-and-information-database-ccid/view/2040
21968	121-32-4	6.0	https://www.epa.govt.nz/database-search/chemical-classification-and-information-database-ccid/view/12922	6.0	https://www.epa.govt.nz/database-search/chemical-classification-and-information-database-ccid/view/12922	4.0	https://www.epa.govt.nz/database-search/chemical-classification-and-information-database-ccid/view/12922
21969	121-33-5	6.0	https://www.epa.govt.nz/database-search/chemical-classification-and-information-database-ccid/view/5329	6.0	https://www.epa.govt.nz/database-search/chemical-classification-and-information-database-ccid/view/5329	4.0	https://www.epa.govt.nz/database-search/chemical-classification-and-information-database-ccid/view/5329
21971	121-73-3	2.0	https://www.epa.govt.nz/database-search/chemical-classification-and-information-database-ccid/view/13537	2.0	https://www.epa.govt.nz/database-search/chemical-classification-and-information-database-ccid/view/13537	2.0	https://www.epa.govt.nz/database-search/chemical-classification-and-information-database-ccid/view/13537
21973	121-87-9	6.0	https://www.epa.govt.nz/database-search/chemical-classification-and-information-database-ccid/view/13325	6.0	https://www.epa.govt.nz/database-search/chemical-classification-and-information-database-ccid/view/13325	4.0	https://www.epa.govt.nz/database-search/chemical-classification-and-information-database-ccid/view/13325
21974	122-03-2	6.0	https://www.epa.govt.nz/database-search/chemical-classification-and-information-database-ccid/view/12923	6.0	https://www.epa.govt.nz/database-search/chemical-classification-and-information-database-ccid/view/12923	4.0	https://www.epa.govt.nz/database-search/chemical-classification-and-information-database-ccid/view/12923
21975	122-39-4	3.0	https://www.epa.govt.nz/database-search/chemical-classification-and-information-database-ccid/view/700	3.0	https://www.epa.govt.nz/database-search/chemical-classification-and-information-database-ccid/view/700	3.0	https://www.epa.govt.nz/database-search/chemical-classification-and-information-database-ccid/view/700
21976	122-99-6	4.0	https://www.epa.govt.nz/database-search/chemical-classification-and-information-database-ccid/view/2777	4.0	https://www.epa.govt.nz/database-search/chemical-classification-and-information-database-ccid/view/2777	4.0	https://www.epa.govt.nz/database-search/chemical-classification-and-information-database-ccid/view/2777
21979	123-54-6	3.0	https://www.epa.govt.nz/database-search/chemical-classification-and-information-database-ccid/view/1491	3.0	https://www.epa.govt.nz/database-search/chemical-classification-and-information-database-ccid/view/1491	3.0	https://www.epa.govt.nz/database-search/chemical-classification-and-information-database-ccid/view/1491
21980	123-66-0	6.0	https://www.epa.govt.nz/database-search/chemical-classification-and-information-database-ccid/view/5266	6.0	https://www.epa.govt.nz/database-search/chemical-classification-and-information-database-ccid/view/5266	6.0	https://www.epa.govt.nz/database-search/chemical-classification-and-information-database-ccid/view/5266
21982	123-86-4	6.0	https://www.epa.govt.nz/database-search/chemical-classification-and-information-database-ccid/view/1511	4.0	https://www.epa.govt.nz/database-search/chemical-classification-and-information-database-ccid/view/1511	5.0	https://www.epa.govt.nz/database-search/chemical-classification-and-information-database-ccid/view/1511
21984	124-22-1	6.0	https://www.epa.govt.nz/database-search/chemical-classification-and-information-database-ccid/view/12567	6.0	https://www.epa.govt.nz/database-search/chemical-classification-and-information-database-ccid/view/12567	4.0	https://www.epa.govt.nz/database-search/chemical-classification-and-information-database-ccid/view/12567
21986	126-73-8	6.0	https://www.epa.govt.nz/database-search/chemical-classification-and-information-database-ccid/view/2869	6.0	https://www.epa.govt.nz/database-search/chemical-classification-and-information-database-ccid/view/2869	4.0	https://www.epa.govt.nz/database-search/chemical-classification-and-information-database-ccid/view/2869
21993	132-64-9	6.0	https://www.epa.govt.nz/database-search/chemical-classification-and-information-database-ccid/view/16848	6.0	https://www.epa.govt.nz/database-search/chemical-classification-and-information-database-ccid/view/16848	6.0	https://www.epa.govt.nz/database-search/chemical-classification-and-information-database-ccid/view/16848
21995	134-62-3	5.0	https://www.epa.govt.nz/database-search/chemical-classification-and-information-database-ccid/view/4602	6.0	https://www.epa.govt.nz/database-search/chemical-classification-and-information-database-ccid/view/4602	4.0	https://www.epa.govt.nz/database-search/chemical-classification-and-information-database-ccid/view/4602
21996	137-40-6	3.0	https://www.epa.govt.nz/database-search/chemical-classification-and-information-database-ccid/view/7155	5.0	https://www.epa.govt.nz/database-search/chemical-classification-and-information-database-ccid/view/7155	6.0	https://www.epa.govt.nz/database-search/chemical-classification-and-information-database-ccid/view/7155
21997	140-31-8	4.0	https://www.epa.govt.nz/database-search/chemical-classification-and-information-database-ccid/view/10726	6.0	https://www.epa.govt.nz/database-search/chemical-classification-and-information-database-ccid/view/10726	4.0	https://www.epa.govt.nz/database-search/chemical-classification-and-information-database-ccid/view/10726
22000	141-43-5	4.0	https://www.epa.govt.nz/database-search/chemical-classification-and-information-database-ccid/view/2523	4.0	https://www.epa.govt.nz/database-search/chemical-classification-and-information-database-ccid/view/2523	4.0	https://www.epa.govt.nz/database-search/chemical-classification-and-information-database-ccid/view/2523
22001	141-78-6	6.0	https://www.epa.govt.nz/database-search/chemical-classification-and-information-database-ccid/view/1451	6.0	https://www.epa.govt.nz/database-search/chemical-classification-and-information-database-ccid/view/1451	5.0	https://www.epa.govt.nz/database-search/chemical-classification-and-information-database-ccid/view/1451
22004	142-28-9	6.0	https://www.epa.govt.nz/database-search/chemical-classification-and-information-database-ccid/view/2912	6.0	https://www.epa.govt.nz/database-search/chemical-classification-and-information-database-ccid/view/2912	4.0	https://www.epa.govt.nz/database-search/chemical-classification-and-information-database-ccid/view/2912
22006	142-92-7	6.0	https://www.epa.govt.nz/database-search/chemical-classification-and-information-database-ccid/view/11447	6.0	https://www.epa.govt.nz/database-search/chemical-classification-and-information-database-ccid/view/11447	6.0	https://www.epa.govt.nz/database-search/chemical-classification-and-information-database-ccid/view/11447
22007	142-96-1	6.0	https://www.epa.govt.nz/database-search/chemical-classification-and-information-database-ccid/view/1495	6.0	https://www.epa.govt.nz/database-search/chemical-classification-and-information-database-ccid/view/1495	6.0	https://www.epa.govt.nz/database-search/chemical-classification-and-information-database-ccid/view/1495
22008	143-08-8	5.0	https://www.epa.govt.nz/database-search/chemical-classification-and-information-database-ccid/view/1878	3.0	https://www.epa.govt.nz/database-search/chemical-classification-and-information-database-ccid/view/1878	5.0	https://www.epa.govt.nz/database-search/chemical-classification-and-information-database-ccid/view/1878
22009	143-16-8	1.0	https://www.epa.govt.nz/database-search/chemical-classification-and-information-database-ccid/view/12548	1.0	https://www.epa.govt.nz/database-search/chemical-classification-and-information-database-ccid/view/12548	3.0	https://www.epa.govt.nz/database-search/chemical-classification-and-information-database-ccid/view/12548
22010	143-28-2	6.0	https://www.epa.govt.nz/database-search/chemical-classification-and-information-database-ccid/view/13766	6.0	https://www.epa.govt.nz/database-search/chemical-classification-and-information-database-ccid/view/13766	5.0	https://www.epa.govt.nz/database-search/chemical-classification-and-information-database-ccid/view/13766
22012	150-19-6	4.0	https://www.epa.govt.nz/database-search/chemical-classification-and-information-database-ccid/view/13166	6.0	https://www.epa.govt.nz/database-search/chemical-classification-and-information-database-ccid/view/13166	4.0	https://www.epa.govt.nz/database-search/chemical-classification-and-information-database-ccid/view/13166
22016	280-57-9	5.0	https://www.epa.govt.nz/database-search/chemical-classification-and-information-database-ccid/view/7094	6.0	https://www.epa.govt.nz/database-search/chemical-classification-and-information-database-ccid/view/7094	4.0	https://www.epa.govt.nz/database-search/chemical-classification-and-information-database-ccid/view/7094
22027	371-40-4	6.0	https://www.epa.govt.nz/database-search/chemical-classification-and-information-database-ccid/view/13179	6.0	https://www.epa.govt.nz/database-search/chemical-classification-and-information-database-ccid/view/13179	4.0	https://www.epa.govt.nz/database-search/chemical-classification-and-information-database-ccid/view/13179
22036	464-48-2	6.0	https://www.epa.govt.nz/database-search/chemical-classification-and-information-database-ccid/view/15795	6.0	https://www.epa.govt.nz/database-search/chemical-classification-and-information-database-ccid/view/15795	6.0	https://www.epa.govt.nz/database-search/chemical-classification-and-information-database-ccid/view/15795
22043	499-83-2	6.0	https://www.epa.govt.nz/database-search/chemical-classification-and-information-database-ccid/view/14023	6.0	https://www.epa.govt.nz/database-search/chemical-classification-and-information-database-ccid/view/14023	6.0	https://www.epa.govt.nz/database-search/chemical-classification-and-information-database-ccid/view/14023
22050	529-19-1	6.0	https://www.epa.govt.nz/database-search/chemical-classification-and-information-database-ccid/view/13364	6.0	https://www.epa.govt.nz/database-search/chemical-classification-and-information-database-ccid/view/13364	6.0	https://www.epa.govt.nz/database-search/chemical-classification-and-information-database-ccid/view/13364
22053	534-52-1	2.0	https://www.epa.govt.nz/database-search/chemical-classification-and-information-database-ccid/view/2499	2.0	https://www.epa.govt.nz/database-search/chemical-classification-and-information-database-ccid/view/2499	2.0	https://www.epa.govt.nz/database-search/chemical-classification-and-information-database-ccid/view/2499
22055	540-88-5	6.0	https://www.epa.govt.nz/database-search/chemical-classification-and-information-database-ccid/view/1514	6.0	https://www.epa.govt.nz/database-search/chemical-classification-and-information-database-ccid/view/1514	6.0	https://www.epa.govt.nz/database-search/chemical-classification-and-information-database-ccid/view/1514
22056	541-73-1	6.0	https://www.epa.govt.nz/database-search/chemical-classification-and-information-database-ccid/view/4114	6.0	https://www.epa.govt.nz/database-search/chemical-classification-and-information-database-ccid/view/4114	4.0	https://www.epa.govt.nz/database-search/chemical-classification-and-information-database-ccid/view/4114
22057	542-75-6	3.0	https://www.epa.govt.nz/database-search/chemical-classification-and-information-database-ccid/view/1841	3.0	https://www.epa.govt.nz/database-search/chemical-classification-and-information-database-ccid/view/1841	3.0	https://www.epa.govt.nz/database-search/chemical-classification-and-information-database-ccid/view/1841
22058	544-40-1	6.0	https://www.epa.govt.nz/database-search/chemical-classification-and-information-database-ccid/view/15912	6.0	https://www.epa.govt.nz/database-search/chemical-classification-and-information-database-ccid/view/15912	5.0	https://www.epa.govt.nz/database-search/chemical-classification-and-information-database-ccid/view/15912
22062	563-80-4	6.0	https://www.epa.govt.nz/database-search/chemical-classification-and-information-database-ccid/view/2703	6.0	https://www.epa.govt.nz/database-search/chemical-classification-and-information-database-ccid/view/2703	3.0	https://www.epa.govt.nz/database-search/chemical-classification-and-information-database-ccid/view/2703
22089	621-42-1	6.0	https://www.epa.govt.nz/database-search/chemical-classification-and-information-database-ccid/view/14214	6.0	https://www.epa.govt.nz/database-search/chemical-classification-and-information-database-ccid/view/14214	6.0	https://www.epa.govt.nz/database-search/chemical-classification-and-information-database-ccid/view/14214
22090	622-40-2	6.0	https://www.epa.govt.nz/database-search/chemical-classification-and-information-database-ccid/view/13881	6.0	https://www.epa.govt.nz/database-search/chemical-classification-and-information-database-ccid/view/13881	6.0	https://www.epa.govt.nz/database-search/chemical-classification-and-information-database-ccid/view/13881
22107	693-98-1	6.0	https://www.epa.govt.nz/database-search/chemical-classification-and-information-database-ccid/view/12331	6.0	https://www.epa.govt.nz/database-search/chemical-classification-and-information-database-ccid/view/12331	4.0	https://www.epa.govt.nz/database-search/chemical-classification-and-information-database-ccid/view/12331
22111	709-98-8	6.0	https://www.epa.govt.nz/database-search/chemical-classification-and-information-database-ccid/view/13315	6.0	https://www.epa.govt.nz/database-search/chemical-classification-and-information-database-ccid/view/13315	4.0	https://www.epa.govt.nz/database-search/chemical-classification-and-information-database-ccid/view/13315
22121	791-28-6	4.0	https://www.epa.govt.nz/database-search/chemical-classification-and-information-database-ccid/view/13340	6.0	https://www.epa.govt.nz/database-search/chemical-classification-and-information-database-ccid/view/13340	4.0	https://www.epa.govt.nz/database-search/chemical-classification-and-information-database-ccid/view/13340
22123	818-61-1	6.0	https://www.epa.govt.nz/database-search/chemical-classification-and-information-database-ccid/view/2610	6.0	https://www.epa.govt.nz/database-search/chemical-classification-and-information-database-ccid/view/2610	6.0	https://www.epa.govt.nz/database-search/chemical-classification-and-information-database-ccid/view/2610
22128	868-77-9	6.0	https://www.epa.govt.nz/database-search/chemical-classification-and-information-database-ccid/view/2611	6.0	https://www.epa.govt.nz/database-search/chemical-classification-and-information-database-ccid/view/2611	5.0	https://www.epa.govt.nz/database-search/chemical-classification-and-information-database-ccid/view/2611
22130	874-42-0	6.0	https://www.epa.govt.nz/database-search/chemical-classification-and-information-database-ccid/view/13419	6.0	https://www.epa.govt.nz/database-search/chemical-classification-and-information-database-ccid/view/13419	6.0	https://www.epa.govt.nz/database-search/chemical-classification-and-information-database-ccid/view/13419
22137	928-96-1	5.0	https://www.epa.govt.nz/database-search/chemical-classification-and-information-database-ccid/view/5287	6.0	https://www.epa.govt.nz/database-search/chemical-classification-and-information-database-ccid/view/5287	5.0	https://www.epa.govt.nz/database-search/chemical-classification-and-information-database-ccid/view/5287
22153	1461-25-2	6.0	https://www.epa.govt.nz/database-search/chemical-classification-and-information-database-ccid/view/13355	5.0	https://www.epa.govt.nz/database-search/chemical-classification-and-information-database-ccid/view/13355	6.0	https://www.epa.govt.nz/database-search/chemical-classification-and-information-database-ccid/view/13355
22161	1689-83-4	3.0	https://www.epa.govt.nz/database-search/chemical-classification-and-information-database-ccid/view/4260	6.0	https://www.epa.govt.nz/database-search/chemical-classification-and-information-database-ccid/view/4260	3.0	https://www.epa.govt.nz/database-search/chemical-classification-and-information-database-ccid/view/4260
22162	1689-84-5	6.0	https://www.epa.govt.nz/database-search/chemical-classification-and-information-database-ccid/view/4291	2.0	https://www.epa.govt.nz/database-search/chemical-classification-and-information-database-ccid/view/4291	3.0	https://www.epa.govt.nz/database-search/chemical-classification-and-information-database-ccid/view/4291
22164	1745-81-9	4.0	https://www.epa.govt.nz/database-search/chemical-classification-and-information-database-ccid/view/12300	6.0	https://www.epa.govt.nz/database-search/chemical-classification-and-information-database-ccid/view/12300	4.0	https://www.epa.govt.nz/database-search/chemical-classification-and-information-database-ccid/view/12300
22180	2216-51-5	6.0	https://www.epa.govt.nz/database-search/chemical-classification-and-information-database-ccid/view/4354	6.0	https://www.epa.govt.nz/database-search/chemical-classification-and-information-database-ccid/view/4354	5.0	https://www.epa.govt.nz/database-search/chemical-classification-and-information-database-ccid/view/4354
22186	2370-63-0	6.0	https://www.epa.govt.nz/database-search/chemical-classification-and-information-database-ccid/view/1864	6.0	https://www.epa.govt.nz/database-search/chemical-classification-and-information-database-ccid/view/1864	6.0	https://www.epa.govt.nz/database-search/chemical-classification-and-information-database-ccid/view/1864
22227	5407-04-5	6.0	https://www.epa.govt.nz/database-search/chemical-classification-and-information-database-ccid/view/13003	6.0	https://www.epa.govt.nz/database-search/chemical-classification-and-information-database-ccid/view/13003	4.0	https://www.epa.govt.nz/database-search/chemical-classification-and-information-database-ccid/view/13003
22247	7212-44-4	6.0	https://www.epa.govt.nz/database-search/chemical-classification-and-information-database-ccid/view/5371	6.0	https://www.epa.govt.nz/database-search/chemical-classification-and-information-database-ccid/view/5371	6.0	https://www.epa.govt.nz/database-search/chemical-classification-and-information-database-ccid/view/5371
22265	15972-60-8	6.0	https://www.epa.govt.nz/database-search/chemical-classification-and-information-database-ccid/view/4554	4.0	https://www.epa.govt.nz/database-search/chemical-classification-and-information-database-ccid/view/4554	4.0	https://www.epa.govt.nz/database-search/chemical-classification-and-information-database-ccid/view/4554
22267	16752-77-5	6.0	https://www.epa.govt.nz/database-search/chemical-classification-and-information-database-ccid/view/2187	2.0	https://www.epa.govt.nz/database-search/chemical-classification-and-information-database-ccid/view/2187	2.0	https://www.epa.govt.nz/database-search/chemical-classification-and-information-database-ccid/view/2187
22284	13952-84-6	6.0	https://www.epa.govt.nz/database-search/chemical-classification-and-information-database-ccid/view/2114	6.0	https://www.epa.govt.nz/database-search/chemical-classification-and-information-database-ccid/view/2114	4.0	https://www.epa.govt.nz/database-search/chemical-classification-and-information-database-ccid/view/2114
22292	52645-53-1	6.0	https://www.epa.govt.nz/database-search/chemical-classification-and-information-database-ccid/view/2915	6.0	https://www.epa.govt.nz/database-search/chemical-classification-and-information-database-ccid/view/2915	3.0	https://www.epa.govt.nz/database-search/chemical-classification-and-information-database-ccid/view/2915
22333	135-98-8	6.0	https://www.epa.govt.nz/database-search/chemical-classification-and-information-database-ccid/view/13087	6.0	https://www.epa.govt.nz/database-search/chemical-classification-and-information-database-ccid/view/13087	4.0	https://www.epa.govt.nz/database-search/chemical-classification-and-information-database-ccid/view/13087
22360	140-66-9	4.0	https://www.epa.govt.nz/database-search/chemical-classification-and-information-database-ccid/view/12378	6.0	https://www.epa.govt.nz/database-search/chemical-classification-and-information-database-ccid/view/12378	6.0	https://www.epa.govt.nz/database-search/chemical-classification-and-information-database-ccid/view/12378
22366	50-27-1	6.0	https://www.epa.govt.nz/database-search/chemical-classification-and-information-database-ccid/view/8739	6.0	https://www.epa.govt.nz/database-search/chemical-classification-and-information-database-ccid/view/8739	6.0	https://www.epa.govt.nz/database-search/chemical-classification-and-information-database-ccid/view/8739
22370	57-83-0	6.0	https://www.epa.govt.nz/database-search/chemical-classification-and-information-database-ccid/view/8446	6.0	https://www.epa.govt.nz/database-search/chemical-classification-and-information-database-ccid/view/8446	6.0	https://www.epa.govt.nz/database-search/chemical-classification-and-information-database-ccid/view/8446
22391	520-36-5	6.0	https://www.epa.govt.nz/database-search/chemical-classification-and-information-database-ccid/view/17248	6.0	https://www.epa.govt.nz/database-search/chemical-classification-and-information-database-ccid/view/17248	6.0	https://www.epa.govt.nz/database-search/chemical-classification-and-information-database-ccid/view/17248
22401	57-88-5	6.0	https://www.epa.govt.nz/database-search/chemical-classification-and-information-database-ccid/view/8161	6.0	https://www.epa.govt.nz/database-search/chemical-classification-and-information-database-ccid/view/8161	6.0	https://www.epa.govt.nz/database-search/chemical-classification-and-information-database-ccid/view/8161
22406	131-56-6	6.0	https://www.epa.govt.nz/database-search/chemical-classification-and-information-database-ccid/view/16457	6.0	https://www.epa.govt.nz/database-search/chemical-classification-and-information-database-ccid/view/16457	6.0	https://www.epa.govt.nz/database-search/chemical-classification-and-information-database-ccid/view/16457
22409	80-09-1	6.0	https://www.epa.govt.nz/database-search/chemical-classification-and-information-database-ccid/view/3897	6.0	https://www.epa.govt.nz/database-search/chemical-classification-and-information-database-ccid/view/3897	5.0	https://www.epa.govt.nz/database-search/chemical-classification-and-information-database-ccid/view/3897
22411	118-82-1	6.0	https://www.epa.govt.nz/database-search/chemical-classification-and-information-database-ccid/view/9872	6.0	https://www.epa.govt.nz/database-search/chemical-classification-and-information-database-ccid/view/9872	6.0	https://www.epa.govt.nz/database-search/chemical-classification-and-information-database-ccid/view/9872
22413	97-54-1	6.0	https://www.epa.govt.nz/database-search/chemical-classification-and-information-database-ccid/view/7779	6.0	https://www.epa.govt.nz/database-search/chemical-classification-and-information-database-ccid/view/7779	4.0	https://www.epa.govt.nz/database-search/chemical-classification-and-information-database-ccid/view/7779
22421	73-31-4	6.0	https://www.epa.govt.nz/database-search/chemical-classification-and-information-database-ccid/view/8409	6.0	https://www.epa.govt.nz/database-search/chemical-classification-and-information-database-ccid/view/8409	4.0	https://www.epa.govt.nz/database-search/chemical-classification-and-information-database-ccid/view/8409
22422	101-77-9	6.0	https://www.epa.govt.nz/database-search/chemical-classification-and-information-database-ccid/view/15774	6.0	https://www.epa.govt.nz/database-search/chemical-classification-and-information-database-ccid/view/15774	6.0	https://www.epa.govt.nz/database-search/chemical-classification-and-information-database-ccid/view/15774
22432	218-01-9	6.0	https://www.epa.govt.nz/database-search/chemical-classification-and-information-database-ccid/view/2404	6.0	https://www.epa.govt.nz/database-search/chemical-classification-and-information-database-ccid/view/2404	6.0	https://www.epa.govt.nz/database-search/chemical-classification-and-information-database-ccid/view/2404
22448	51218-45-2	5.0	https://www.epa.govt.nz/database-search/chemical-classification-and-information-database-ccid/view/4549	6.0	https://www.epa.govt.nz/database-search/chemical-classification-and-information-database-ccid/view/4549	5.0	https://www.epa.govt.nz/database-search/chemical-classification-and-information-database-ccid/view/4549
22455	131-11-3	6.0	https://www.epa.govt.nz/database-search/chemical-classification-and-information-database-ccid/view/2495	3.0	https://www.epa.govt.nz/database-search/chemical-classification-and-information-database-ccid/view/2495	4.0	https://www.epa.govt.nz/database-search/chemical-classification-and-information-database-ccid/view/2495
22472	104-51-8	6.0	https://www.epa.govt.nz/database-search/chemical-classification-and-information-database-ccid/view/1676	6.0	https://www.epa.govt.nz/database-search/chemical-classification-and-information-database-ccid/view/1676	6.0	https://www.epa.govt.nz/database-search/chemical-classification-and-information-database-ccid/view/1676
22489	140-10-3	6.0	https://www.epa.govt.nz/database-search/chemical-classification-and-information-database-ccid/view/16896	6.0	https://www.epa.govt.nz/database-search/chemical-classification-and-information-database-ccid/view/16896	3.0	https://www.epa.govt.nz/database-search/chemical-classification-and-information-database-ccid/view/16896
22510	1570-64-5	6.0	https://www.epa.govt.nz/database-search/chemical-classification-and-information-database-ccid/view/4751	2.0	https://www.epa.govt.nz/database-search/chemical-classification-and-information-database-ccid/view/4751	4.0	https://www.epa.govt.nz/database-search/chemical-classification-and-information-database-ccid/view/4751
22520	103-36-6	6.0	https://www.epa.govt.nz/database-search/chemical-classification-and-information-database-ccid/view/14280	5.0	https://www.epa.govt.nz/database-search/chemical-classification-and-information-database-ccid/view/14280	6.0	https://www.epa.govt.nz/database-search/chemical-classification-and-information-database-ccid/view/14280
22522	84-69-5	6.0	https://www.epa.govt.nz/database-search/chemical-classification-and-information-database-ccid/view/2480	6.0	https://www.epa.govt.nz/database-search/chemical-classification-and-information-database-ccid/view/2480	6.0	https://www.epa.govt.nz/database-search/chemical-classification-and-information-database-ccid/view/2480
22527	94-13-3	6.0	https://www.epa.govt.nz/database-search/chemical-classification-and-information-database-ccid/view/3051	6.0	https://www.epa.govt.nz/database-search/chemical-classification-and-information-database-ccid/view/3051	6.0	https://www.epa.govt.nz/database-search/chemical-classification-and-information-database-ccid/view/3051
22528	120-47-8	6.0	https://www.epa.govt.nz/database-search/chemical-classification-and-information-database-ccid/view/6218	6.0	https://www.epa.govt.nz/database-search/chemical-classification-and-information-database-ccid/view/6218	5.0	https://www.epa.govt.nz/database-search/chemical-classification-and-information-database-ccid/view/6218
22529	99-76-3	6.0	https://www.epa.govt.nz/database-search/chemical-classification-and-information-database-ccid/view/1946	6.0	https://www.epa.govt.nz/database-search/chemical-classification-and-information-database-ccid/view/1946	6.0	https://www.epa.govt.nz/database-search/chemical-classification-and-information-database-ccid/view/1946
22543	103-84-4	6.0	https://www.epa.govt.nz/database-search/chemical-classification-and-information-database-ccid/view/12901	6.0	https://www.epa.govt.nz/database-search/chemical-classification-and-information-database-ccid/view/12901	4.0	https://www.epa.govt.nz/database-search/chemical-classification-and-information-database-ccid/view/12901
22556	59277-89-3	6.0	https://www.epa.govt.nz/database-search/chemical-classification-and-information-database-ccid/view/16308	6.0	https://www.epa.govt.nz/database-search/chemical-classification-and-information-database-ccid/view/16308	4.0	https://www.epa.govt.nz/database-search/chemical-classification-and-information-database-ccid/view/16308
22557	73-24-5	6.0	https://www.epa.govt.nz/database-search/chemical-classification-and-information-database-ccid/view/14437	6.0	https://www.epa.govt.nz/database-search/chemical-classification-and-information-database-ccid/view/14437	4.0	https://www.epa.govt.nz/database-search/chemical-classification-and-information-database-ccid/view/14437
22559	56-65-5	6.0	https://www.epa.govt.nz/database-search/chemical-classification-and-information-database-ccid/view/8288	6.0	https://www.epa.govt.nz/database-search/chemical-classification-and-information-database-ccid/view/8288	6.0	https://www.epa.govt.nz/database-search/chemical-classification-and-information-database-ccid/view/8288
22563	54965-21-8	6.0	https://www.epa.govt.nz/database-search/chemical-classification-and-information-database-ccid/view/2099	6.0	https://www.epa.govt.nz/database-search/chemical-classification-and-information-database-ccid/view/2099	4.0	https://www.epa.govt.nz/database-search/chemical-classification-and-information-database-ccid/view/2099
22573	315-30-0	6.0	https://www.epa.govt.nz/database-search/chemical-classification-and-information-database-ccid/view/16262	6.0	https://www.epa.govt.nz/database-search/chemical-classification-and-information-database-ccid/view/16262	4.0	https://www.epa.govt.nz/database-search/chemical-classification-and-information-database-ccid/view/16262
22602	69-53-4	6.0	https://www.epa.govt.nz/database-search/chemical-classification-and-information-database-ccid/view/2101	6.0	https://www.epa.govt.nz/database-search/chemical-classification-and-information-database-ccid/view/2101	6.0	https://www.epa.govt.nz/database-search/chemical-classification-and-information-database-ccid/view/2101
22628	29122-68-7	6.0	https://www.epa.govt.nz/database-search/chemical-classification-and-information-database-ccid/view/16259	6.0	https://www.epa.govt.nz/database-search/chemical-classification-and-information-database-ccid/view/16259	5.0	https://www.epa.govt.nz/database-search/chemical-classification-and-information-database-ccid/view/16259
22641	1134-47-0	6.0	https://www.epa.govt.nz/database-search/chemical-classification-and-information-database-ccid/view/14526	6.0	https://www.epa.govt.nz/database-search/chemical-classification-and-information-database-ccid/view/14526	3.0	https://www.epa.govt.nz/database-search/chemical-classification-and-information-database-ccid/view/14526
22643	57-44-3	6.0	https://www.epa.govt.nz/database-search/chemical-classification-and-information-database-ccid/view/13009	6.0	https://www.epa.govt.nz/database-search/chemical-classification-and-information-database-ccid/view/13009	4.0	https://www.epa.govt.nz/database-search/chemical-classification-and-information-database-ccid/view/13009
22647	73-48-3	6.0	https://www.epa.govt.nz/database-search/chemical-classification-and-information-database-ccid/view/16319	6.0	https://www.epa.govt.nz/database-search/chemical-classification-and-information-database-ccid/view/16319	5.0	https://www.epa.govt.nz/database-search/chemical-classification-and-information-database-ccid/view/16319
22667	378-44-9	6.0	https://www.epa.govt.nz/database-search/chemical-classification-and-information-database-ccid/view/7777	6.0	https://www.epa.govt.nz/database-search/chemical-classification-and-information-database-ccid/view/7777	6.0	https://www.epa.govt.nz/database-search/chemical-classification-and-information-database-ccid/view/7777
22673	2152-44-5	6.0	https://www.epa.govt.nz/database-search/chemical-classification-and-information-database-ccid/view/8528	6.0	https://www.epa.govt.nz/database-search/chemical-classification-and-information-database-ccid/view/8528	5.0	https://www.epa.govt.nz/database-search/chemical-classification-and-information-database-ccid/view/8528
22722	32222-06-3	6.0	https://www.epa.govt.nz/database-search/chemical-classification-and-information-database-ccid/view/16265	6.0	https://www.epa.govt.nz/database-search/chemical-classification-and-information-database-ccid/view/16265	1.0	https://www.epa.govt.nz/database-search/chemical-classification-and-information-database-ccid/view/16265
22730	51-83-2	6.0	https://www.epa.govt.nz/database-search/chemical-classification-and-information-database-ccid/view/14520	6.0	https://www.epa.govt.nz/database-search/chemical-classification-and-information-database-ccid/view/14520	3.0	https://www.epa.govt.nz/database-search/chemical-classification-and-information-database-ccid/view/14520
22815	314-13-6	6.0	https://www.epa.govt.nz/database-search/chemical-classification-and-information-database-ccid/view/12585	6.0	https://www.epa.govt.nz/database-search/chemical-classification-and-information-database-ccid/view/12585	6.0	https://www.epa.govt.nz/database-search/chemical-classification-and-information-database-ccid/view/12585
22816	573-58-0	6.0	https://www.epa.govt.nz/database-search/chemical-classification-and-information-database-ccid/view/12510	6.0	https://www.epa.govt.nz/database-search/chemical-classification-and-information-database-ccid/view/12510	6.0	https://www.epa.govt.nz/database-search/chemical-classification-and-information-database-ccid/view/12510
22829	81103-11-9	6.0	https://www.epa.govt.nz/database-search/chemical-classification-and-information-database-ccid/view/16330	6.0	https://www.epa.govt.nz/database-search/chemical-classification-and-information-database-ccid/view/16330	4.0	https://www.epa.govt.nz/database-search/chemical-classification-and-information-database-ccid/view/16330
22855	5786-21-0	6.0	https://www.epa.govt.nz/database-search/chemical-classification-and-information-database-ccid/view/16307	6.0	https://www.epa.govt.nz/database-search/chemical-classification-and-information-database-ccid/view/16307	3.0	https://www.epa.govt.nz/database-search/chemical-classification-and-information-database-ccid/view/16307
22857	53-06-5	6.0	https://www.epa.govt.nz/database-search/chemical-classification-and-information-database-ccid/view/16294	6.0	https://www.epa.govt.nz/database-search/chemical-classification-and-information-database-ccid/view/16294	4.0	https://www.epa.govt.nz/database-search/chemical-classification-and-information-database-ccid/view/16294
22858	50-04-4	6.0	https://www.epa.govt.nz/database-search/chemical-classification-and-information-database-ccid/view/16287	6.0	https://www.epa.govt.nz/database-search/chemical-classification-and-information-database-ccid/view/16287	4.0	https://www.epa.govt.nz/database-search/chemical-classification-and-information-database-ccid/view/16287
22868	742-20-1	6.0	https://www.epa.govt.nz/database-search/chemical-classification-and-information-database-ccid/view/16320	6.0	https://www.epa.govt.nz/database-search/chemical-classification-and-information-database-ccid/view/16320	4.0	https://www.epa.govt.nz/database-search/chemical-classification-and-information-database-ccid/view/16320
22898	54024-22-5	6.0	https://www.epa.govt.nz/database-search/chemical-classification-and-information-database-ccid/view/16298	6.0	https://www.epa.govt.nz/database-search/chemical-classification-and-information-database-ccid/view/16298	4.0	https://www.epa.govt.nz/database-search/chemical-classification-and-information-database-ccid/view/16298
22901	1177-87-3	6.0	https://www.epa.govt.nz/database-search/chemical-classification-and-information-database-ccid/view/8579	6.0	https://www.epa.govt.nz/database-search/chemical-classification-and-information-database-ccid/view/8579	5.0	https://www.epa.govt.nz/database-search/chemical-classification-and-information-database-ccid/view/8579
22906	81-13-0	6.0	https://www.epa.govt.nz/database-search/chemical-classification-and-information-database-ccid/view/5222	6.0	https://www.epa.govt.nz/database-search/chemical-classification-and-information-database-ccid/view/5222	6.0	https://www.epa.govt.nz/database-search/chemical-classification-and-information-database-ccid/view/5222
22956	148-18-5	6.0	https://www.epa.govt.nz/database-search/chemical-classification-and-information-database-ccid/view/3099	6.0	https://www.epa.govt.nz/database-search/chemical-classification-and-information-database-ccid/view/3099	4.0	https://www.epa.govt.nz/database-search/chemical-classification-and-information-database-ccid/view/3099
22959	577-11-7	6.0	https://www.epa.govt.nz/database-search/chemical-classification-and-information-database-ccid/view/3111	6.0	https://www.epa.govt.nz/database-search/chemical-classification-and-information-database-ccid/view/3111	4.0	https://www.epa.govt.nz/database-search/chemical-classification-and-information-database-ccid/view/3111
22977	60-00-4	6.0	https://www.epa.govt.nz/database-search/chemical-classification-and-information-database-ccid/view/2797	6.0	https://www.epa.govt.nz/database-search/chemical-classification-and-information-database-ccid/view/2797	5.0	https://www.epa.govt.nz/database-search/chemical-classification-and-information-database-ccid/view/2797
22986	51-43-4	3.0	https://www.epa.govt.nz/database-search/chemical-classification-and-information-database-ccid/view/14528	6.0	https://www.epa.govt.nz/database-search/chemical-classification-and-information-database-ccid/view/14528	6.0	https://www.epa.govt.nz/database-search/chemical-classification-and-information-database-ccid/view/14528
22991	114-07-8	6.0	https://www.epa.govt.nz/database-search/chemical-classification-and-information-database-ccid/view/8347	6.0	https://www.epa.govt.nz/database-search/chemical-classification-and-information-database-ccid/view/8347	5.0	https://www.epa.govt.nz/database-search/chemical-classification-and-information-database-ccid/view/8347
22998	50-50-0	6.0	https://www.epa.govt.nz/database-search/chemical-classification-and-information-database-ccid/view/8476	6.0	https://www.epa.govt.nz/database-search/chemical-classification-and-information-database-ccid/view/8476	6.0	https://www.epa.govt.nz/database-search/chemical-classification-and-information-database-ccid/view/8476
23028	2809-21-4	6.0	https://www.epa.govt.nz/database-search/chemical-classification-and-information-database-ccid/view/3072	6.0	https://www.epa.govt.nz/database-search/chemical-classification-and-information-database-ccid/view/3072	4.0	https://www.epa.govt.nz/database-search/chemical-classification-and-information-database-ccid/view/3072
23035	33419-42-0	6.0	https://www.epa.govt.nz/database-search/chemical-classification-and-information-database-ccid/view/14527	6.0	https://www.epa.govt.nz/database-search/chemical-classification-and-information-database-ccid/view/14527	4.0	https://www.epa.govt.nz/database-search/chemical-classification-and-information-database-ccid/view/14527
23039	76824-35-6	6.0	https://www.epa.govt.nz/database-search/chemical-classification-and-information-database-ccid/view/16323	6.0	https://www.epa.govt.nz/database-search/chemical-classification-and-information-database-ccid/view/16323	5.0	https://www.epa.govt.nz/database-search/chemical-classification-and-information-database-ccid/view/16323
23049	437-38-7	6.0	https://www.epa.govt.nz/database-search/chemical-classification-and-information-database-ccid/view/16283	6.0	https://www.epa.govt.nz/database-search/chemical-classification-and-information-database-ccid/view/16283	2.0	https://www.epa.govt.nz/database-search/chemical-classification-and-information-database-ccid/view/16283
23057	50-91-9	6.0	https://www.epa.govt.nz/database-search/chemical-classification-and-information-database-ccid/view/15732	6.0	https://www.epa.govt.nz/database-search/chemical-classification-and-information-database-ccid/view/15732	4.0	https://www.epa.govt.nz/database-search/chemical-classification-and-information-database-ccid/view/15732
23110	303-45-7	6.0	https://www.epa.govt.nz/database-search/chemical-classification-and-information-database-ccid/view/16528	6.0	https://www.epa.govt.nz/database-search/chemical-classification-and-information-database-ccid/view/16528	6.0	https://www.epa.govt.nz/database-search/chemical-classification-and-information-database-ccid/view/16528
23113	90-05-1	6.0	https://www.epa.govt.nz/database-search/chemical-classification-and-information-database-ccid/view/13207	6.0	https://www.epa.govt.nz/database-search/chemical-classification-and-information-database-ccid/view/13207	4.0	https://www.epa.govt.nz/database-search/chemical-classification-and-information-database-ccid/view/13207
23114	93-14-1	6.0	https://www.epa.govt.nz/database-search/chemical-classification-and-information-database-ccid/view/7830	6.0	https://www.epa.govt.nz/database-search/chemical-classification-and-information-database-ccid/view/7830	4.0	https://www.epa.govt.nz/database-search/chemical-classification-and-information-database-ccid/view/7830
23176	16051-77-7	6.0	https://www.epa.govt.nz/database-search/chemical-classification-and-information-database-ccid/view/1751	6.0	https://www.epa.govt.nz/database-search/chemical-classification-and-information-database-ccid/view/1751	4.0	https://www.epa.govt.nz/database-search/chemical-classification-and-information-database-ccid/view/1751
23177	4759-48-2	6.0	https://www.epa.govt.nz/database-search/chemical-classification-and-information-database-ccid/view/16286	6.0	https://www.epa.govt.nz/database-search/chemical-classification-and-information-database-ccid/view/16286	4.0	https://www.epa.govt.nz/database-search/chemical-classification-and-information-database-ccid/view/16286
23187	6740-88-1	6.0	https://www.epa.govt.nz/database-search/chemical-classification-and-information-database-ccid/view/16598	6.0	https://www.epa.govt.nz/database-search/chemical-classification-and-information-database-ccid/view/16598	4.0	https://www.epa.govt.nz/database-search/chemical-classification-and-information-database-ccid/view/16598
23209	59-92-7	6.0	https://www.epa.govt.nz/database-search/chemical-classification-and-information-database-ccid/view/14386	6.0	https://www.epa.govt.nz/database-search/chemical-classification-and-information-database-ccid/view/14386	4.0	https://www.epa.govt.nz/database-search/chemical-classification-and-information-database-ccid/view/14386
23225	846-49-1	6.0	https://www.epa.govt.nz/database-search/chemical-classification-and-information-database-ccid/view/16335	6.0	https://www.epa.govt.nz/database-search/chemical-classification-and-information-database-ccid/view/16335	4.0	https://www.epa.govt.nz/database-search/chemical-classification-and-information-database-ccid/view/16335
23296	61-73-4	6.0	https://www.epa.govt.nz/database-search/chemical-classification-and-information-database-ccid/view/6656	6.0	https://www.epa.govt.nz/database-search/chemical-classification-and-information-database-ccid/view/6656	6.0	https://www.epa.govt.nz/database-search/chemical-classification-and-information-database-ccid/view/6656
23300	83-43-2	6.0	https://www.epa.govt.nz/database-search/chemical-classification-and-information-database-ccid/view/7869	6.0	https://www.epa.govt.nz/database-search/chemical-classification-and-information-database-ccid/view/7869	5.0	https://www.epa.govt.nz/database-search/chemical-classification-and-information-database-ccid/view/7869
23367	100-55-0	6.0	https://www.epa.govt.nz/database-search/chemical-classification-and-information-database-ccid/view/13956	6.0	https://www.epa.govt.nz/database-search/chemical-classification-and-information-database-ccid/view/13956	6.0	https://www.epa.govt.nz/database-search/chemical-classification-and-information-database-ccid/view/13956
23372	146-22-5	6.0	https://www.epa.govt.nz/database-search/chemical-classification-and-information-database-ccid/view/16238	6.0	https://www.epa.govt.nz/database-search/chemical-classification-and-information-database-ccid/view/16238	4.0	https://www.epa.govt.nz/database-search/chemical-classification-and-information-database-ccid/view/16238
23380	68-22-4	6.0	https://www.epa.govt.nz/database-search/chemical-classification-and-information-database-ccid/view/16317	6.0	https://www.epa.govt.nz/database-search/chemical-classification-and-information-database-ccid/view/16317	6.0	https://www.epa.govt.nz/database-search/chemical-classification-and-information-database-ccid/view/16317
23386	1476-53-5	6.0	https://www.epa.govt.nz/database-search/chemical-classification-and-information-database-ccid/view/8593	6.0	https://www.epa.govt.nz/database-search/chemical-classification-and-information-database-ccid/view/8593	4.0	https://www.epa.govt.nz/database-search/chemical-classification-and-information-database-ccid/view/8593
23412	6153-64-6	6.0	https://www.epa.govt.nz/database-search/chemical-classification-and-information-database-ccid/view/8427	6.0	https://www.epa.govt.nz/database-search/chemical-classification-and-information-database-ccid/view/8427	5.0	https://www.epa.govt.nz/database-search/chemical-classification-and-information-database-ccid/view/8427
23419	123-63-7	6.0	https://www.epa.govt.nz/database-search/chemical-classification-and-information-database-ccid/view/1633	6.0	https://www.epa.govt.nz/database-search/chemical-classification-and-information-database-ccid/view/1633	4.0	https://www.epa.govt.nz/database-search/chemical-classification-and-information-database-ccid/view/1633
23434	67-43-6	6.0	https://www.epa.govt.nz/database-search/chemical-classification-and-information-database-ccid/view/15926	6.0	https://www.epa.govt.nz/database-search/chemical-classification-and-information-database-ccid/view/15926	5.0	https://www.epa.govt.nz/database-search/chemical-classification-and-information-database-ccid/view/15926
23476	13523-86-9	6.0	https://www.epa.govt.nz/database-search/chemical-classification-and-information-database-ccid/view/16236	6.0	https://www.epa.govt.nz/database-search/chemical-classification-and-information-database-ccid/view/16236	3.0	https://www.epa.govt.nz/database-search/chemical-classification-and-information-database-ccid/view/16236
23502	52-21-1	6.0	https://www.epa.govt.nz/database-search/chemical-classification-and-information-database-ccid/view/8008	6.0	https://www.epa.govt.nz/database-search/chemical-classification-and-information-database-ccid/view/8008	4.0	https://www.epa.govt.nz/database-search/chemical-classification-and-information-database-ccid/view/8008
23523	2078-54-8	4.0	https://www.epa.govt.nz/database-search/chemical-classification-and-information-database-ccid/view/4131	4.0	https://www.epa.govt.nz/database-search/chemical-classification-and-information-database-ccid/view/4131	4.0	https://www.epa.govt.nz/database-search/chemical-classification-and-information-database-ccid/view/4131
23556	68-26-8	6.0	https://www.epa.govt.nz/database-search/chemical-classification-and-information-database-ccid/view/4135	6.0	https://www.epa.govt.nz/database-search/chemical-classification-and-information-database-ccid/view/4135	4.0	https://www.epa.govt.nz/database-search/chemical-classification-and-information-database-ccid/view/4135
23600	57-24-9	1.0	https://www.epa.govt.nz/database-search/chemical-classification-and-information-database-ccid/view/2836	6.0	https://www.epa.govt.nz/database-search/chemical-classification-and-information-database-ccid/view/2836	1.0	https://www.epa.govt.nz/database-search/chemical-classification-and-information-database-ccid/view/2836
23602	110-15-6	6.0	https://www.epa.govt.nz/database-search/chemical-classification-and-information-database-ccid/view/4992	6.0	https://www.epa.govt.nz/database-search/chemical-classification-and-information-database-ccid/view/4992	6.0	https://www.epa.govt.nz/database-search/chemical-classification-and-information-database-ccid/view/4992
23609	57-67-0	6.0	https://www.epa.govt.nz/database-search/chemical-classification-and-information-database-ccid/view/8403	6.0	https://www.epa.govt.nz/database-search/chemical-classification-and-information-database-ccid/view/8403	6.0	https://www.epa.govt.nz/database-search/chemical-classification-and-information-database-ccid/view/8403
23622	63-74-1	6.0	https://www.epa.govt.nz/database-search/chemical-classification-and-information-database-ccid/view/8367	6.0	https://www.epa.govt.nz/database-search/chemical-classification-and-information-database-ccid/view/8367	4.0	https://www.epa.govt.nz/database-search/chemical-classification-and-information-database-ccid/view/8367
23624	38194-50-2	6.0	https://www.epa.govt.nz/database-search/chemical-classification-and-information-database-ccid/view/16276	6.0	https://www.epa.govt.nz/database-search/chemical-classification-and-information-database-ccid/view/16276	3.0	https://www.epa.govt.nz/database-search/chemical-classification-and-information-database-ccid/view/16276
23632	87-69-4	6.0	https://www.epa.govt.nz/database-search/chemical-classification-and-information-database-ccid/view/5189	6.0	https://www.epa.govt.nz/database-search/chemical-classification-and-information-database-ccid/view/5189	6.0	https://www.epa.govt.nz/database-search/chemical-classification-and-information-database-ccid/view/5189
23658	5591-45-7	6.0	https://www.epa.govt.nz/database-search/chemical-classification-and-information-database-ccid/view/16301	6.0	https://www.epa.govt.nz/database-search/chemical-classification-and-information-database-ccid/view/16301	4.0	https://www.epa.govt.nz/database-search/chemical-classification-and-information-database-ccid/view/16301
23676	19387-91-8	6.0	https://www.epa.govt.nz/database-search/chemical-classification-and-information-database-ccid/view/16246	6.0	https://www.epa.govt.nz/database-search/chemical-classification-and-information-database-ccid/view/16246	4.0	https://www.epa.govt.nz/database-search/chemical-classification-and-information-database-ccid/view/16246
23691	36282-47-0	6.0	https://www.epa.govt.nz/database-search/chemical-classification-and-information-database-ccid/view/17726	6.0	https://www.epa.govt.nz/database-search/chemical-classification-and-information-database-ccid/view/17726	3.0	https://www.epa.govt.nz/database-search/chemical-classification-and-information-database-ccid/view/17726
23702	112-24-3	3.0	https://www.epa.govt.nz/database-search/chemical-classification-and-information-database-ccid/view/6047	6.0	https://www.epa.govt.nz/database-search/chemical-classification-and-information-database-ccid/view/6047	4.0	https://www.epa.govt.nz/database-search/chemical-classification-and-information-database-ccid/view/6047
23712	738-70-5	6.0	https://www.epa.govt.nz/database-search/chemical-classification-and-information-database-ccid/view/6596	6.0	https://www.epa.govt.nz/database-search/chemical-classification-and-information-database-ccid/view/6596	4.0	https://www.epa.govt.nz/database-search/chemical-classification-and-information-database-ccid/view/6596
23723	77-86-1	6.0	https://www.epa.govt.nz/database-search/chemical-classification-and-information-database-ccid/view/14856	5.0	https://www.epa.govt.nz/database-search/chemical-classification-and-information-database-ccid/view/14856	6.0	https://www.epa.govt.nz/database-search/chemical-classification-and-information-database-ccid/view/14856
23733	99-66-1	6.0	https://www.epa.govt.nz/database-search/chemical-classification-and-information-database-ccid/view/15737	6.0	https://www.epa.govt.nz/database-search/chemical-classification-and-information-database-ccid/view/15737	4.0	https://www.epa.govt.nz/database-search/chemical-classification-and-information-database-ccid/view/15737
23742	81-81-2	4.0	https://www.epa.govt.nz/database-search/chemical-classification-and-information-database-ccid/view/2240	6.0	https://www.epa.govt.nz/database-search/chemical-classification-and-information-database-ccid/view/2240	1.0	https://www.epa.govt.nz/database-search/chemical-classification-and-information-database-ccid/view/2240
23775	630-93-3	6.0	https://www.epa.govt.nz/database-search/chemical-classification-and-information-database-ccid/view/7851	6.0	https://www.epa.govt.nz/database-search/chemical-classification-and-information-database-ccid/view/7851	3.0	https://www.epa.govt.nz/database-search/chemical-classification-and-information-database-ccid/view/7851
23792	99-99-0	6.0	https://www.epa.govt.nz/database-search/chemical-classification-and-information-database-ccid/view/2030	3.0	https://www.epa.govt.nz/database-search/chemical-classification-and-information-database-ccid/view/2030	4.0	https://www.epa.govt.nz/database-search/chemical-classification-and-information-database-ccid/view/2030
23810	121-54-0	4.0	https://www.epa.govt.nz/database-search/chemical-classification-and-information-database-ccid/view/7696	4.0	https://www.epa.govt.nz/database-search/chemical-classification-and-information-database-ccid/view/7696	3.0	https://www.epa.govt.nz/database-search/chemical-classification-and-information-database-ccid/view/7696
23817	538-75-0	2.0	https://www.epa.govt.nz/database-search/chemical-classification-and-information-database-ccid/view/11732	6.0	https://www.epa.govt.nz/database-search/chemical-classification-and-information-database-ccid/view/11732	3.0	https://www.epa.govt.nz/database-search/chemical-classification-and-information-database-ccid/view/11732
23826	4098-71-9	5.0	https://www.epa.govt.nz/database-search/chemical-classification-and-information-database-ccid/view/9327	3.0	https://www.epa.govt.nz/database-search/chemical-classification-and-information-database-ccid/view/9327	4.0	https://www.epa.govt.nz/database-search/chemical-classification-and-information-database-ccid/view/9327
23837	7789-38-0	6.0	https://www.epa.govt.nz/database-search/chemical-classification-and-information-database-ccid/view/1800	6.0	https://www.epa.govt.nz/database-search/chemical-classification-and-information-database-ccid/view/1800	3.0	https://www.epa.govt.nz/database-search/chemical-classification-and-information-database-ccid/view/1800
23846	30560-19-1	6.0	https://www.epa.govt.nz/database-search/chemical-classification-and-information-database-ccid/view/1392	6.0	https://www.epa.govt.nz/database-search/chemical-classification-and-information-database-ccid/view/1392	4.0	https://www.epa.govt.nz/database-search/chemical-classification-and-information-database-ccid/view/1392
23848	34256-82-1	5.0	https://www.epa.govt.nz/database-search/chemical-classification-and-information-database-ccid/view/4553	4.0	https://www.epa.govt.nz/database-search/chemical-classification-and-information-database-ccid/view/4553	4.0	https://www.epa.govt.nz/database-search/chemical-classification-and-information-database-ccid/view/4553
23864	74223-64-6	6.0	https://www.epa.govt.nz/database-search/chemical-classification-and-information-database-ccid/view/3860	6.0	https://www.epa.govt.nz/database-search/chemical-classification-and-information-database-ccid/view/3860	6.0	https://www.epa.govt.nz/database-search/chemical-classification-and-information-database-ccid/view/3860
23868	67485-29-4	6.0	https://www.epa.govt.nz/database-search/chemical-classification-and-information-database-ccid/view/4973	6.0	https://www.epa.govt.nz/database-search/chemical-classification-and-information-database-ccid/view/4973	4.0	https://www.epa.govt.nz/database-search/chemical-classification-and-information-database-ccid/view/4973
23869	834-12-8	5.0	https://www.epa.govt.nz/database-search/chemical-classification-and-information-database-ccid/view/9607	6.0	https://www.epa.govt.nz/database-search/chemical-classification-and-information-database-ccid/view/9607	4.0	https://www.epa.govt.nz/database-search/chemical-classification-and-information-database-ccid/view/9607
23870	504-24-5	6.0	https://www.epa.govt.nz/database-search/chemical-classification-and-information-database-ccid/view/12390	6.0	https://www.epa.govt.nz/database-search/chemical-classification-and-information-database-ccid/view/12390	1.0	https://www.epa.govt.nz/database-search/chemical-classification-and-information-database-ccid/view/12390
23875	7773-06-0	6.0	https://www.epa.govt.nz/database-search/chemical-classification-and-information-database-ccid/view/2272	6.0	https://www.epa.govt.nz/database-search/chemical-classification-and-information-database-ccid/view/2272	4.0	https://www.epa.govt.nz/database-search/chemical-classification-and-information-database-ccid/view/2272
23877	90-04-0	3.0	https://www.epa.govt.nz/database-search/chemical-classification-and-information-database-ccid/view/12718	3.0	https://www.epa.govt.nz/database-search/chemical-classification-and-information-database-ccid/view/12718	3.0	https://www.epa.govt.nz/database-search/chemical-classification-and-information-database-ccid/view/12718
23878	120-12-7	4.0	https://www.epa.govt.nz/database-search/chemical-classification-and-information-database-ccid/view/16794	4.0	https://www.epa.govt.nz/database-search/chemical-classification-and-information-database-ccid/view/16794	4.0	https://www.epa.govt.nz/database-search/chemical-classification-and-information-database-ccid/view/16794
23889	76578-14-8	6.0	https://www.epa.govt.nz/database-search/chemical-classification-and-information-database-ccid/view/16624	4.0	https://www.epa.govt.nz/database-search/chemical-classification-and-information-database-ccid/view/16624	4.0	https://www.epa.govt.nz/database-search/chemical-classification-and-information-database-ccid/view/16624
23890	3337-71-1	6.0	https://www.epa.govt.nz/database-search/chemical-classification-and-information-database-ccid/view/4920	6.0	https://www.epa.govt.nz/database-search/chemical-classification-and-information-database-ccid/view/4920	6.0	https://www.epa.govt.nz/database-search/chemical-classification-and-information-database-ccid/view/4920
23897	43121-43-3	6.0	https://www.epa.govt.nz/database-search/chemical-classification-and-information-database-ccid/view/2233	6.0	https://www.epa.govt.nz/database-search/chemical-classification-and-information-database-ccid/view/2233	4.0	https://www.epa.govt.nz/database-search/chemical-classification-and-information-database-ccid/view/2233
23900	17804-35-2	6.0	https://www.epa.govt.nz/database-search/chemical-classification-and-information-database-ccid/view/2107	6.0	https://www.epa.govt.nz/database-search/chemical-classification-and-information-database-ccid/view/2107	6.0	https://www.epa.govt.nz/database-search/chemical-classification-and-information-database-ccid/view/2107
23901	25057-89-0	5.0	https://www.epa.govt.nz/database-search/chemical-classification-and-information-database-ccid/view/4292	6.0	https://www.epa.govt.nz/database-search/chemical-classification-and-information-database-ccid/view/4292	4.0	https://www.epa.govt.nz/database-search/chemical-classification-and-information-database-ccid/view/4292
23930	75-62-7	6.0	https://www.epa.govt.nz/database-search/chemical-classification-and-information-database-ccid/view/14231	6.0	https://www.epa.govt.nz/database-search/chemical-classification-and-information-database-ccid/view/14231	6.0	https://www.epa.govt.nz/database-search/chemical-classification-and-information-database-ccid/view/14231
23932	1689-99-2	4.0	https://www.epa.govt.nz/database-search/chemical-classification-and-information-database-ccid/view/4337	3.0	https://www.epa.govt.nz/database-search/chemical-classification-and-information-database-ccid/view/4337	3.0	https://www.epa.govt.nz/database-search/chemical-classification-and-information-database-ccid/view/4337
23937	507-20-0	6.0	https://www.epa.govt.nz/database-search/chemical-classification-and-information-database-ccid/view/15657	6.0	https://www.epa.govt.nz/database-search/chemical-classification-and-information-database-ccid/view/15657	6.0	https://www.epa.govt.nz/database-search/chemical-classification-and-information-database-ccid/view/15657
23947	75-15-0	6.0	https://www.epa.govt.nz/database-search/chemical-classification-and-information-database-ccid/view/1527	3.0	https://www.epa.govt.nz/database-search/chemical-classification-and-information-database-ccid/view/1527	4.0	https://www.epa.govt.nz/database-search/chemical-classification-and-information-database-ccid/view/1527
23950	55285-14-8	3.0	https://www.epa.govt.nz/database-search/chemical-classification-and-information-database-ccid/view/5037	2.0	https://www.epa.govt.nz/database-search/chemical-classification-and-information-database-ccid/view/5037	3.0	https://www.epa.govt.nz/database-search/chemical-classification-and-information-database-ccid/view/5037
23951	5234-68-4	6.0	https://www.epa.govt.nz/database-search/chemical-classification-and-information-database-ccid/view/2953	6.0	https://www.epa.govt.nz/database-search/chemical-classification-and-information-database-ccid/view/2953	5.0	https://www.epa.govt.nz/database-search/chemical-classification-and-information-database-ccid/view/2953
23966	78-86-4	6.0	https://www.epa.govt.nz/database-search/chemical-classification-and-information-database-ccid/view/1844	6.0	https://www.epa.govt.nz/database-search/chemical-classification-and-information-database-ccid/view/1844	6.0	https://www.epa.govt.nz/database-search/chemical-classification-and-information-database-ccid/view/1844
23980	64902-72-3	6.0	https://www.epa.govt.nz/database-search/chemical-classification-and-information-database-ccid/view/3855	6.0	https://www.epa.govt.nz/database-search/chemical-classification-and-information-database-ccid/view/3855	6.0	https://www.epa.govt.nz/database-search/chemical-classification-and-information-database-ccid/view/3855
23986	544-92-3	1.0	https://www.epa.govt.nz/database-search/chemical-classification-and-information-database-ccid/view/12512	1.0	https://www.epa.govt.nz/database-search/chemical-classification-and-information-database-ccid/view/12512	1.0	https://www.epa.govt.nz/database-search/chemical-classification-and-information-database-ccid/view/12512
23990	21725-46-2	4.0	https://www.epa.govt.nz/database-search/chemical-classification-and-information-database-ccid/view/4555	6.0	https://www.epa.govt.nz/database-search/chemical-classification-and-information-database-ccid/view/4555	3.0	https://www.epa.govt.nz/database-search/chemical-classification-and-information-database-ccid/view/4555
23996	108-91-8	3.0	https://www.epa.govt.nz/database-search/chemical-classification-and-information-database-ccid/view/627	2.0	https://www.epa.govt.nz/database-search/chemical-classification-and-information-database-ccid/view/627	2.0	https://www.epa.govt.nz/database-search/chemical-classification-and-information-database-ccid/view/627
23998	52315-07-8	4.0	https://www.epa.govt.nz/database-search/chemical-classification-and-information-database-ccid/view/2133	4.0	https://www.epa.govt.nz/database-search/chemical-classification-and-information-database-ccid/view/2133	3.0	https://www.epa.govt.nz/database-search/chemical-classification-and-information-database-ccid/view/2133
23999	66215-27-8	6.0	https://www.epa.govt.nz/database-search/chemical-classification-and-information-database-ccid/view/2130	6.0	https://www.epa.govt.nz/database-search/chemical-classification-and-information-database-ccid/view/2130	4.0	https://www.epa.govt.nz/database-search/chemical-classification-and-information-database-ccid/view/2130
24001	127-20-8	6.0	https://www.epa.govt.nz/database-search/chemical-classification-and-information-database-ccid/view/5458	6.0	https://www.epa.govt.nz/database-search/chemical-classification-and-information-database-ccid/view/5458	4.0	https://www.epa.govt.nz/database-search/chemical-classification-and-information-database-ccid/view/5458
24012	106-37-6	6.0	https://www.epa.govt.nz/database-search/chemical-classification-and-information-database-ccid/view/13962	6.0	https://www.epa.govt.nz/database-search/chemical-classification-and-information-database-ccid/view/13962	6.0	https://www.epa.govt.nz/database-search/chemical-classification-and-information-database-ccid/view/13962
24018	1918-00-9	6.0	https://www.epa.govt.nz/database-search/chemical-classification-and-information-database-ccid/view/4302	6.0	https://www.epa.govt.nz/database-search/chemical-classification-and-information-database-ccid/view/4302	4.0	https://www.epa.govt.nz/database-search/chemical-classification-and-information-database-ccid/view/4302
24030	156-59-2	6.0	https://www.epa.govt.nz/database-search/chemical-classification-and-information-database-ccid/view/1541	6.0	https://www.epa.govt.nz/database-search/chemical-classification-and-information-database-ccid/view/1541	4.0	https://www.epa.govt.nz/database-search/chemical-classification-and-information-database-ccid/view/1541
24031	156-60-5	6.0	https://www.epa.govt.nz/database-search/chemical-classification-and-information-database-ccid/view/1542	6.0	https://www.epa.govt.nz/database-search/chemical-classification-and-information-database-ccid/view/1542	4.0	https://www.epa.govt.nz/database-search/chemical-classification-and-information-database-ccid/view/1542
24038	616-23-9	6.0	https://www.epa.govt.nz/database-search/chemical-classification-and-information-database-ccid/view/13911	6.0	https://www.epa.govt.nz/database-search/chemical-classification-and-information-database-ccid/view/13911	6.0	https://www.epa.govt.nz/database-search/chemical-classification-and-information-database-ccid/view/13911
24045	64-67-5	4.0	https://www.epa.govt.nz/database-search/chemical-classification-and-information-database-ccid/view/2476	4.0	https://www.epa.govt.nz/database-search/chemical-classification-and-information-database-ccid/view/2476	4.0	https://www.epa.govt.nz/database-search/chemical-classification-and-information-database-ccid/view/2476
24049	35367-38-5	6.0	https://www.epa.govt.nz/database-search/chemical-classification-and-information-database-ccid/view/4089	6.0	https://www.epa.govt.nz/database-search/chemical-classification-and-information-database-ccid/view/4089	6.0	https://www.epa.govt.nz/database-search/chemical-classification-and-information-database-ccid/view/4089
24055	77-78-1	6.0	https://www.epa.govt.nz/database-search/chemical-classification-and-information-database-ccid/view/2496	1.0	https://www.epa.govt.nz/database-search/chemical-classification-and-information-database-ccid/view/2496	3.0	https://www.epa.govt.nz/database-search/chemical-classification-and-information-database-ccid/view/2496
24057	124-40-3	5.0	https://www.epa.govt.nz/database-search/chemical-classification-and-information-database-ccid/view/3254	4.0	https://www.epa.govt.nz/database-search/chemical-classification-and-information-database-ccid/view/3254	3.0	https://www.epa.govt.nz/database-search/chemical-classification-and-information-database-ccid/view/3254
24059	119-93-7	6.0	https://www.epa.govt.nz/database-search/chemical-classification-and-information-database-ccid/view/662	6.0	https://www.epa.govt.nz/database-search/chemical-classification-and-information-database-ccid/view/662	4.0	https://www.epa.govt.nz/database-search/chemical-classification-and-information-database-ccid/view/662
24062	95-65-8	6.0	https://www.epa.govt.nz/database-search/chemical-classification-and-information-database-ccid/view/5103	6.0	https://www.epa.govt.nz/database-search/chemical-classification-and-information-database-ccid/view/5103	6.0	https://www.epa.govt.nz/database-search/chemical-classification-and-information-database-ccid/view/5103
24063	576-26-1	6.0	https://www.epa.govt.nz/database-search/chemical-classification-and-information-database-ccid/view/5104	6.0	https://www.epa.govt.nz/database-search/chemical-classification-and-information-database-ccid/view/5104	6.0	https://www.epa.govt.nz/database-search/chemical-classification-and-information-database-ccid/view/5104
24065	99-65-0	1.0	https://www.epa.govt.nz/database-search/chemical-classification-and-information-database-ccid/view/12246	2.0	https://www.epa.govt.nz/database-search/chemical-classification-and-information-database-ccid/view/12246	2.0	https://www.epa.govt.nz/database-search/chemical-classification-and-information-database-ccid/view/12246
24066	528-29-0	2.0	https://www.epa.govt.nz/database-search/chemical-classification-and-information-database-ccid/view/12233	2.0	https://www.epa.govt.nz/database-search/chemical-classification-and-information-database-ccid/view/12233	2.0	https://www.epa.govt.nz/database-search/chemical-classification-and-information-database-ccid/view/12233
24086	563-12-2	3.0	https://www.epa.govt.nz/database-search/chemical-classification-and-information-database-ccid/view/2524	6.0	https://www.epa.govt.nz/database-search/chemical-classification-and-information-database-ccid/view/2524	3.0	https://www.epa.govt.nz/database-search/chemical-classification-and-information-database-ccid/view/2524
24087	110-80-5	5.0	https://www.epa.govt.nz/database-search/chemical-classification-and-information-database-ccid/view/1579	6.0	https://www.epa.govt.nz/database-search/chemical-classification-and-information-database-ccid/view/1579	4.0	https://www.epa.govt.nz/database-search/chemical-classification-and-information-database-ccid/view/1579
24097	111-76-2	5.0	https://www.epa.govt.nz/database-search/chemical-classification-and-information-database-ccid/view/1577	4.0	https://www.epa.govt.nz/database-search/chemical-classification-and-information-database-ccid/view/1577	4.0	https://www.epa.govt.nz/database-search/chemical-classification-and-information-database-ccid/view/1577
24104	206-44-0	6.0	https://www.epa.govt.nz/database-search/chemical-classification-and-information-database-ccid/view/16504	6.0	https://www.epa.govt.nz/database-search/chemical-classification-and-information-database-ccid/view/16504	4.0	https://www.epa.govt.nz/database-search/chemical-classification-and-information-database-ccid/view/16504
24107	59756-60-4	6.0	https://www.epa.govt.nz/database-search/chemical-classification-and-information-database-ccid/view/17357	6.0	https://www.epa.govt.nz/database-search/chemical-classification-and-information-database-ccid/view/17357	6.0	https://www.epa.govt.nz/database-search/chemical-classification-and-information-database-ccid/view/17357
24108	56425-91-3	6.0	https://www.epa.govt.nz/database-search/chemical-classification-and-information-database-ccid/view/16576	6.0	https://www.epa.govt.nz/database-search/chemical-classification-and-information-database-ccid/view/16576	4.0	https://www.epa.govt.nz/database-search/chemical-classification-and-information-database-ccid/view/16576
24123	69806-40-2	6.0	https://www.epa.govt.nz/database-search/chemical-classification-and-information-database-ccid/view/4474	6.0	https://www.epa.govt.nz/database-search/chemical-classification-and-information-database-ccid/view/4474	3.0	https://www.epa.govt.nz/database-search/chemical-classification-and-information-database-ccid/view/4474
24127	142-82-5	6.0	https://www.epa.govt.nz/database-search/chemical-classification-and-information-database-ccid/view/1587	6.0	https://www.epa.govt.nz/database-search/chemical-classification-and-information-database-ccid/view/1587	5.0	https://www.epa.govt.nz/database-search/chemical-classification-and-information-database-ccid/view/1587
24143	822-06-0	3.0	https://www.epa.govt.nz/database-search/chemical-classification-and-information-database-ccid/view/639	1.0	https://www.epa.govt.nz/database-search/chemical-classification-and-information-database-ccid/view/639	4.0	https://www.epa.govt.nz/database-search/chemical-classification-and-information-database-ccid/view/639
24145	51235-04-2	6.0	https://www.epa.govt.nz/database-search/chemical-classification-and-information-database-ccid/view/4556	4.0	https://www.epa.govt.nz/database-search/chemical-classification-and-information-database-ccid/view/4556	4.0	https://www.epa.govt.nz/database-search/chemical-classification-and-information-database-ccid/view/4556
24151	35554-44-0	5.0	https://www.epa.govt.nz/database-search/chemical-classification-and-information-database-ccid/view/2173	4.0	https://www.epa.govt.nz/database-search/chemical-classification-and-information-database-ccid/view/2173	3.0	https://www.epa.govt.nz/database-search/chemical-classification-and-information-database-ccid/view/2173
24154	36734-19-7	6.0	https://www.epa.govt.nz/database-search/chemical-classification-and-information-database-ccid/view/2174	6.0	https://www.epa.govt.nz/database-search/chemical-classification-and-information-database-ccid/view/2174	5.0	https://www.epa.govt.nz/database-search/chemical-classification-and-information-database-ccid/view/2174
24163	330-55-2	6.0	https://www.epa.govt.nz/database-search/chemical-classification-and-information-database-ccid/view/3848	6.0	https://www.epa.govt.nz/database-search/chemical-classification-and-information-database-ccid/view/3848	4.0	https://www.epa.govt.nz/database-search/chemical-classification-and-information-database-ccid/view/3848
24164	83055-99-6	6.0	https://www.epa.govt.nz/database-search/chemical-classification-and-information-database-ccid/view/13490	6.0	https://www.epa.govt.nz/database-search/chemical-classification-and-information-database-ccid/view/13490	6.0	https://www.epa.govt.nz/database-search/chemical-classification-and-information-database-ccid/view/13490
24166	108-31-6	6.0	https://www.epa.govt.nz/database-search/chemical-classification-and-information-database-ccid/view/2651	6.0	https://www.epa.govt.nz/database-search/chemical-classification-and-information-database-ccid/view/2651	4.0	https://www.epa.govt.nz/database-search/chemical-classification-and-information-database-ccid/view/2651
24175	57837-19-1	6.0	https://www.epa.govt.nz/database-search/chemical-classification-and-information-database-ccid/view/2184	6.0	https://www.epa.govt.nz/database-search/chemical-classification-and-information-database-ccid/view/2184	4.0	https://www.epa.govt.nz/database-search/chemical-classification-and-information-database-ccid/view/2184
24176	126-98-7	3.0	https://www.epa.govt.nz/database-search/chemical-classification-and-information-database-ccid/view/2671	3.0	https://www.epa.govt.nz/database-search/chemical-classification-and-information-database-ccid/view/2671	3.0	https://www.epa.govt.nz/database-search/chemical-classification-and-information-database-ccid/view/2671
24177	10265-92-6	2.0	https://www.epa.govt.nz/database-search/chemical-classification-and-information-database-ccid/view/2185	2.0	https://www.epa.govt.nz/database-search/chemical-classification-and-information-database-ccid/view/2185	2.0	https://www.epa.govt.nz/database-search/chemical-classification-and-information-database-ccid/view/2185
24182	109-86-4	4.0	https://www.epa.govt.nz/database-search/chemical-classification-and-information-database-ccid/view/1582	3.0	https://www.epa.govt.nz/database-search/chemical-classification-and-information-database-ccid/view/1582	4.0	https://www.epa.govt.nz/database-search/chemical-classification-and-information-database-ccid/view/1582
24183	96-33-3	4.0	https://www.epa.govt.nz/database-search/chemical-classification-and-information-database-ccid/view/1612	3.0	https://www.epa.govt.nz/database-search/chemical-classification-and-information-database-ccid/view/1612	3.0	https://www.epa.govt.nz/database-search/chemical-classification-and-information-database-ccid/view/1612
24185	79-22-1	6.0	https://www.epa.govt.nz/database-search/chemical-classification-and-information-database-ccid/view/15633	3.0	https://www.epa.govt.nz/database-search/chemical-classification-and-information-database-ccid/view/15633	6.0	https://www.epa.govt.nz/database-search/chemical-classification-and-information-database-ccid/view/15633
24193	94-81-5	6.0	https://www.epa.govt.nz/database-search/chemical-classification-and-information-database-ccid/view/4364	6.0	https://www.epa.govt.nz/database-search/chemical-classification-and-information-database-ccid/view/4364	4.0	https://www.epa.govt.nz/database-search/chemical-classification-and-information-database-ccid/view/4364
24194	93-65-2	6.0	https://www.epa.govt.nz/database-search/chemical-classification-and-information-database-ccid/view/4262	6.0	https://www.epa.govt.nz/database-search/chemical-classification-and-information-database-ccid/view/4262	4.0	https://www.epa.govt.nz/database-search/chemical-classification-and-information-database-ccid/view/4262
24195	94-74-6	4.0	https://www.epa.govt.nz/database-search/chemical-classification-and-information-database-ccid/view/4347	4.0	https://www.epa.govt.nz/database-search/chemical-classification-and-information-database-ccid/view/4347	4.0	https://www.epa.govt.nz/database-search/chemical-classification-and-information-database-ccid/view/4347
24200	108-39-4	4.0	https://www.epa.govt.nz/database-search/chemical-classification-and-information-database-ccid/view/6126	2.0	https://www.epa.govt.nz/database-search/chemical-classification-and-information-database-ccid/view/6126	3.0	https://www.epa.govt.nz/database-search/chemical-classification-and-information-database-ccid/view/6126
24204	21087-64-9	6.0	https://www.epa.govt.nz/database-search/chemical-classification-and-information-database-ccid/view/2713	6.0	https://www.epa.govt.nz/database-search/chemical-classification-and-information-database-ccid/view/2713	3.0	https://www.epa.govt.nz/database-search/chemical-classification-and-information-database-ccid/view/2713
24234	27314-13-2	6.0	https://www.epa.govt.nz/database-search/chemical-classification-and-information-database-ccid/view/3433	6.0	https://www.epa.govt.nz/database-search/chemical-classification-and-information-database-ccid/view/3433	6.0	https://www.epa.govt.nz/database-search/chemical-classification-and-information-database-ccid/view/3433
24238	19044-88-3	6.0	https://www.epa.govt.nz/database-search/chemical-classification-and-information-database-ccid/view/3863	6.0	https://www.epa.govt.nz/database-search/chemical-classification-and-information-database-ccid/view/3863	4.0	https://www.epa.govt.nz/database-search/chemical-classification-and-information-database-ccid/view/3863
24239	19666-30-9	6.0	https://www.epa.govt.nz/database-search/chemical-classification-and-information-database-ccid/view/4552	6.0	https://www.epa.govt.nz/database-search/chemical-classification-and-information-database-ccid/view/4552	6.0	https://www.epa.govt.nz/database-search/chemical-classification-and-information-database-ccid/view/4552
24241	42874-03-3	6.0	https://www.epa.govt.nz/database-search/chemical-classification-and-information-database-ccid/view/4907	6.0	https://www.epa.govt.nz/database-search/chemical-classification-and-information-database-ccid/view/4907	5.0	https://www.epa.govt.nz/database-search/chemical-classification-and-information-database-ccid/view/4907
24242	76738-62-0	6.0	https://www.epa.govt.nz/database-search/chemical-classification-and-information-database-ccid/view/6000	4.0	https://www.epa.govt.nz/database-search/chemical-classification-and-information-database-ccid/view/6000	4.0	https://www.epa.govt.nz/database-search/chemical-classification-and-information-database-ccid/view/6000
24245	40487-42-1	6.0	https://www.epa.govt.nz/database-search/chemical-classification-and-information-database-ccid/view/5000	6.0	https://www.epa.govt.nz/database-search/chemical-classification-and-information-database-ccid/view/5000	4.0	https://www.epa.govt.nz/database-search/chemical-classification-and-information-database-ccid/view/5000
24254	85-01-8	6.0	https://www.epa.govt.nz/database-search/chemical-classification-and-information-database-ccid/view/13590	6.0	https://www.epa.govt.nz/database-search/chemical-classification-and-information-database-ccid/view/13590	6.0	https://www.epa.govt.nz/database-search/chemical-classification-and-information-database-ccid/view/13590
24263	7664-38-2	6.0	https://www.epa.govt.nz/database-search/chemical-classification-and-information-database-ccid/view/3357	6.0	https://www.epa.govt.nz/database-search/chemical-classification-and-information-database-ccid/view/3357	5.0	https://www.epa.govt.nz/database-search/chemical-classification-and-information-database-ccid/view/3357
24266	29232-93-7	4.0	https://www.epa.govt.nz/database-search/chemical-classification-and-information-database-ccid/view/2207	6.0	https://www.epa.govt.nz/database-search/chemical-classification-and-information-database-ccid/view/2207	5.0	https://www.epa.govt.nz/database-search/chemical-classification-and-information-database-ccid/view/2207
24269	506-61-6	1.0	https://www.epa.govt.nz/database-search/chemical-classification-and-information-database-ccid/view/12774	2.0	https://www.epa.govt.nz/database-search/chemical-classification-and-information-database-ccid/view/12774	2.0	https://www.epa.govt.nz/database-search/chemical-classification-and-information-database-ccid/view/12774
24270	67747-09-5	6.0	https://www.epa.govt.nz/database-search/chemical-classification-and-information-database-ccid/view/2214	6.0	https://www.epa.govt.nz/database-search/chemical-classification-and-information-database-ccid/view/2214	4.0	https://www.epa.govt.nz/database-search/chemical-classification-and-information-database-ccid/view/2214
24272	7287-19-6	6.0	https://www.epa.govt.nz/database-search/chemical-classification-and-information-database-ccid/view/4806	6.0	https://www.epa.govt.nz/database-search/chemical-classification-and-information-database-ccid/view/4806	4.0	https://www.epa.govt.nz/database-search/chemical-classification-and-information-database-ccid/view/4806
24274	1918-16-7	6.0	https://www.epa.govt.nz/database-search/chemical-classification-and-information-database-ccid/view/4649	4.0	https://www.epa.govt.nz/database-search/chemical-classification-and-information-database-ccid/view/4649	3.0	https://www.epa.govt.nz/database-search/chemical-classification-and-information-database-ccid/view/4649
24276	2312-35-8	6.0	https://www.epa.govt.nz/database-search/chemical-classification-and-information-database-ccid/view/2216	3.0	https://www.epa.govt.nz/database-search/chemical-classification-and-information-database-ccid/view/2216	5.0	https://www.epa.govt.nz/database-search/chemical-classification-and-information-database-ccid/view/2216
24280	60207-90-1	6.0	https://www.epa.govt.nz/database-search/chemical-classification-and-information-database-ccid/view/2909	6.0	https://www.epa.govt.nz/database-search/chemical-classification-and-information-database-ccid/view/2909	4.0	https://www.epa.govt.nz/database-search/chemical-classification-and-information-database-ccid/view/2909
24284	107-98-2	6.0	https://www.epa.govt.nz/database-search/chemical-classification-and-information-database-ccid/view/1610	6.0	https://www.epa.govt.nz/database-search/chemical-classification-and-information-database-ccid/view/1610	5.0	https://www.epa.govt.nz/database-search/chemical-classification-and-information-database-ccid/view/1610
24289	129-00-0	6.0	https://www.epa.govt.nz/database-search/chemical-classification-and-information-database-ccid/view/13620	6.0	https://www.epa.govt.nz/database-search/chemical-classification-and-information-database-ccid/view/13620	6.0	https://www.epa.govt.nz/database-search/chemical-classification-and-information-database-ccid/view/13620
24300	7783-00-8	6.0	https://www.epa.govt.nz/database-search/chemical-classification-and-information-database-ccid/view/16631	3.0	https://www.epa.govt.nz/database-search/chemical-classification-and-information-database-ccid/view/16631	3.0	https://www.epa.govt.nz/database-search/chemical-classification-and-information-database-ccid/view/16631
24303	630-10-4	6.0	https://www.epa.govt.nz/database-search/chemical-classification-and-information-database-ccid/view/14295	3.0	https://www.epa.govt.nz/database-search/chemical-classification-and-information-database-ccid/view/14295	3.0	https://www.epa.govt.nz/database-search/chemical-classification-and-information-database-ccid/view/14295
24315	88671-89-0	6.0	https://www.epa.govt.nz/database-search/chemical-classification-and-information-database-ccid/view/2192	6.0	https://www.epa.govt.nz/database-search/chemical-classification-and-information-database-ccid/view/2192	4.0	https://www.epa.govt.nz/database-search/chemical-classification-and-information-database-ccid/view/2192
24316	34014-18-1	6.0	https://www.epa.govt.nz/database-search/chemical-classification-and-information-database-ccid/view/11676	6.0	https://www.epa.govt.nz/database-search/chemical-classification-and-information-database-ccid/view/11676	3.0	https://www.epa.govt.nz/database-search/chemical-classification-and-information-database-ccid/view/11676
24318	886-50-0	6.0	https://www.epa.govt.nz/database-search/chemical-classification-and-information-database-ccid/view/4558	6.0	https://www.epa.govt.nz/database-search/chemical-classification-and-information-database-ccid/view/4558	4.0	https://www.epa.govt.nz/database-search/chemical-classification-and-information-database-ccid/view/4558
24334	10102-45-1	6.0	https://www.epa.govt.nz/database-search/chemical-classification-and-information-database-ccid/view/12838	2.0	https://www.epa.govt.nz/database-search/chemical-classification-and-information-database-ccid/view/12838	2.0	https://www.epa.govt.nz/database-search/chemical-classification-and-information-database-ccid/view/12838
24338	23564-05-8	6.0	https://www.epa.govt.nz/database-search/chemical-classification-and-information-database-ccid/view/2900	4.0	https://www.epa.govt.nz/database-search/chemical-classification-and-information-database-ccid/view/2900	5.0	https://www.epa.govt.nz/database-search/chemical-classification-and-information-database-ccid/view/2900
24359	95-95-4	6.0	https://www.epa.govt.nz/database-search/chemical-classification-and-information-database-ccid/view/13227	6.0	https://www.epa.govt.nz/database-search/chemical-classification-and-information-database-ccid/view/13227	4.0	https://www.epa.govt.nz/database-search/chemical-classification-and-information-database-ccid/view/13227
24366	121-44-8	3.0	https://www.epa.govt.nz/database-search/chemical-classification-and-information-database-ccid/view/1652	4.0	https://www.epa.govt.nz/database-search/chemical-classification-and-information-database-ccid/view/1652	4.0	https://www.epa.govt.nz/database-search/chemical-classification-and-information-database-ccid/view/1652
24370	540-84-1	6.0	https://www.epa.govt.nz/database-search/chemical-classification-and-information-database-ccid/view/1599	6.0	https://www.epa.govt.nz/database-search/chemical-classification-and-information-database-ccid/view/1599	5.0	https://www.epa.govt.nz/database-search/chemical-classification-and-information-database-ccid/view/1599
24394	64-19-7	5.0	https://www.epa.govt.nz/database-search/chemical-classification-and-information-database-ccid/view/3371	6.0	https://www.epa.govt.nz/database-search/chemical-classification-and-information-database-ccid/view/3371	5.0	https://www.epa.govt.nz/database-search/chemical-classification-and-information-database-ccid/view/3371
24395	108-24-7	6.0	https://www.epa.govt.nz/database-search/chemical-classification-and-information-database-ccid/view/2245	4.0	https://www.epa.govt.nz/database-search/chemical-classification-and-information-database-ccid/view/2245	4.0	https://www.epa.govt.nz/database-search/chemical-classification-and-information-database-ccid/view/2245
24397	102-01-2	6.0	https://www.epa.govt.nz/database-search/chemical-classification-and-information-database-ccid/view/14433	6.0	https://www.epa.govt.nz/database-search/chemical-classification-and-information-database-ccid/view/14433	4.0	https://www.epa.govt.nz/database-search/chemical-classification-and-information-database-ccid/view/14433
24399	513-86-0	6.0	https://www.epa.govt.nz/database-search/chemical-classification-and-information-database-ccid/view/1493	6.0	https://www.epa.govt.nz/database-search/chemical-classification-and-information-database-ccid/view/1493	6.0	https://www.epa.govt.nz/database-search/chemical-classification-and-information-database-ccid/view/1493
24409	1122-62-9	6.0	https://www.epa.govt.nz/database-search/chemical-classification-and-information-database-ccid/view/13781	6.0	https://www.epa.govt.nz/database-search/chemical-classification-and-information-database-ccid/view/13781	6.0	https://www.epa.govt.nz/database-search/chemical-classification-and-information-database-ccid/view/13781
24437	591-87-7	4.0	https://www.epa.govt.nz/database-search/chemical-classification-and-information-database-ccid/view/1670	2.0	https://www.epa.govt.nz/database-search/chemical-classification-and-information-database-ccid/view/1670	3.0	https://www.epa.govt.nz/database-search/chemical-classification-and-information-database-ccid/view/1670
24442	106-95-6	6.0	https://www.epa.govt.nz/database-search/chemical-classification-and-information-database-ccid/view/12356	3.0	https://www.epa.govt.nz/database-search/chemical-classification-and-information-database-ccid/view/12356	3.0	https://www.epa.govt.nz/database-search/chemical-classification-and-information-database-ccid/view/12356
24449	109-57-9	6.0	https://www.epa.govt.nz/database-search/chemical-classification-and-information-database-ccid/view/16140	6.0	https://www.epa.govt.nz/database-search/chemical-classification-and-information-database-ccid/view/16140	3.0	https://www.epa.govt.nz/database-search/chemical-classification-and-information-database-ccid/view/16140
24452	2016-88-8	6.0	https://www.epa.govt.nz/database-search/chemical-classification-and-information-database-ccid/view/14522	6.0	https://www.epa.govt.nz/database-search/chemical-classification-and-information-database-ccid/view/14522	3.0	https://www.epa.govt.nz/database-search/chemical-classification-and-information-database-ccid/view/14522
24460	60-09-3	6.0	https://www.epa.govt.nz/database-search/chemical-classification-and-information-database-ccid/view/12389	6.0	https://www.epa.govt.nz/database-search/chemical-classification-and-information-database-ccid/view/12389	6.0	https://www.epa.govt.nz/database-search/chemical-classification-and-information-database-ccid/view/12389
24466	150-13-0	6.0	https://www.epa.govt.nz/database-search/chemical-classification-and-information-database-ccid/view/8340	6.0	https://www.epa.govt.nz/database-search/chemical-classification-and-information-database-ccid/view/8340	6.0	https://www.epa.govt.nz/database-search/chemical-classification-and-information-database-ccid/view/8340
24473	95-85-2	6.0	https://www.epa.govt.nz/database-search/chemical-classification-and-information-database-ccid/view/13071	6.0	https://www.epa.govt.nz/database-search/chemical-classification-and-information-database-ccid/view/13071	4.0	https://www.epa.govt.nz/database-search/chemical-classification-and-information-database-ccid/view/13071
24479	96-91-3	6.0	https://www.epa.govt.nz/database-search/chemical-classification-and-information-database-ccid/view/697	6.0	https://www.epa.govt.nz/database-search/chemical-classification-and-information-database-ccid/view/697	6.0	https://www.epa.govt.nz/database-search/chemical-classification-and-information-database-ccid/view/697
24497	591-27-5	6.0	https://www.epa.govt.nz/database-search/chemical-classification-and-information-database-ccid/view/5318	4.0	https://www.epa.govt.nz/database-search/chemical-classification-and-information-database-ccid/view/5318	4.0	https://www.epa.govt.nz/database-search/chemical-classification-and-information-database-ccid/view/5318
24498	95-55-6	6.0	https://www.epa.govt.nz/database-search/chemical-classification-and-information-database-ccid/view/13281	4.0	https://www.epa.govt.nz/database-search/chemical-classification-and-information-database-ccid/view/13281	4.0	https://www.epa.govt.nz/database-search/chemical-classification-and-information-database-ccid/view/13281
24499	123-30-8	6.0	https://www.epa.govt.nz/database-search/chemical-classification-and-information-database-ccid/view/5316	4.0	https://www.epa.govt.nz/database-search/chemical-classification-and-information-database-ccid/view/5316	4.0	https://www.epa.govt.nz/database-search/chemical-classification-and-information-database-ccid/view/5316
24505	504-29-0	6.0	https://www.epa.govt.nz/database-search/chemical-classification-and-information-database-ccid/view/14196	6.0	https://www.epa.govt.nz/database-search/chemical-classification-and-information-database-ccid/view/14196	3.0	https://www.epa.govt.nz/database-search/chemical-classification-and-information-database-ccid/view/14196
24508	96-50-4	6.0	https://www.epa.govt.nz/database-search/chemical-classification-and-information-database-ccid/view/13072	6.0	https://www.epa.govt.nz/database-search/chemical-classification-and-information-database-ccid/view/13072	4.0	https://www.epa.govt.nz/database-search/chemical-classification-and-information-database-ccid/view/13072
24512	98-16-8	6.0	https://www.epa.govt.nz/database-search/chemical-classification-and-information-database-ccid/view/12355	2.0	https://www.epa.govt.nz/database-search/chemical-classification-and-information-database-ccid/view/12355	4.0	https://www.epa.govt.nz/database-search/chemical-classification-and-information-database-ccid/view/12355
24515	7790-98-9	6.0	https://www.epa.govt.nz/database-search/chemical-classification-and-information-database-ccid/view/716	6.0	https://www.epa.govt.nz/database-search/chemical-classification-and-information-database-ccid/view/716	4.0	https://www.epa.govt.nz/database-search/chemical-classification-and-information-database-ccid/view/716
24522	463-04-7	6.0	https://www.epa.govt.nz/database-search/chemical-classification-and-information-database-ccid/view/13104	4.0	https://www.epa.govt.nz/database-search/chemical-classification-and-information-database-ccid/view/13104	4.0	https://www.epa.govt.nz/database-search/chemical-classification-and-information-database-ccid/view/13104
24529	536-90-3	3.0	https://www.epa.govt.nz/database-search/chemical-classification-and-information-database-ccid/view/12650	3.0	https://www.epa.govt.nz/database-search/chemical-classification-and-information-database-ccid/view/12650	3.0	https://www.epa.govt.nz/database-search/chemical-classification-and-information-database-ccid/view/12650
24532	104-94-9	6.0	https://www.epa.govt.nz/database-search/chemical-classification-and-information-database-ccid/view/12731	6.0	https://www.epa.govt.nz/database-search/chemical-classification-and-information-database-ccid/view/12731	3.0	https://www.epa.govt.nz/database-search/chemical-classification-and-information-database-ccid/view/12731
24538	1143-38-0	6.0	https://www.epa.govt.nz/database-search/chemical-classification-and-information-database-ccid/view/16227	6.0	https://www.epa.govt.nz/database-search/chemical-classification-and-information-database-ccid/view/16227	4.0	https://www.epa.govt.nz/database-search/chemical-classification-and-information-database-ccid/view/16227
24553	123-77-3	6.0	https://www.epa.govt.nz/database-search/chemical-classification-and-information-database-ccid/view/1698	6.0	https://www.epa.govt.nz/database-search/chemical-classification-and-information-database-ccid/view/1698	6.0	https://www.epa.govt.nz/database-search/chemical-classification-and-information-database-ccid/view/1698
24555	495-48-7	6.0	https://www.epa.govt.nz/database-search/chemical-classification-and-information-database-ccid/view/12987	4.0	https://www.epa.govt.nz/database-search/chemical-classification-and-information-database-ccid/view/12987	4.0	https://www.epa.govt.nz/database-search/chemical-classification-and-information-database-ccid/view/12987
24568	98-11-3	6.0	https://www.epa.govt.nz/database-search/chemical-classification-and-information-database-ccid/view/16661	4.0	https://www.epa.govt.nz/database-search/chemical-classification-and-information-database-ccid/view/16661	4.0	https://www.epa.govt.nz/database-search/chemical-classification-and-information-database-ccid/view/16661
24586	95-16-9	4.0	https://www.epa.govt.nz/database-search/chemical-classification-and-information-database-ccid/view/13069	4.0	https://www.epa.govt.nz/database-search/chemical-classification-and-information-database-ccid/view/13069	4.0	https://www.epa.govt.nz/database-search/chemical-classification-and-information-database-ccid/view/13069
24591	94-36-0	6.0	https://www.epa.govt.nz/database-search/chemical-classification-and-information-database-ccid/view/16656	6.0	https://www.epa.govt.nz/database-search/chemical-classification-and-information-database-ccid/view/16656	6.0	https://www.epa.govt.nz/database-search/chemical-classification-and-information-database-ccid/view/16656
24598	118-58-1	6.0	https://www.epa.govt.nz/database-search/chemical-classification-and-information-database-ccid/view/5355	6.0	https://www.epa.govt.nz/database-search/chemical-classification-and-information-database-ccid/view/5355	5.0	https://www.epa.govt.nz/database-search/chemical-classification-and-information-database-ccid/view/5355
24600	56-93-9	6.0	https://www.epa.govt.nz/database-search/chemical-classification-and-information-database-ccid/view/13188	6.0	https://www.epa.govt.nz/database-search/chemical-classification-and-information-database-ccid/view/13188	4.0	https://www.epa.govt.nz/database-search/chemical-classification-and-information-database-ccid/view/13188
24603	7787-56-6	6.0	https://www.epa.govt.nz/database-search/chemical-classification-and-information-database-ccid/view/14448	1.0	https://www.epa.govt.nz/database-search/chemical-classification-and-information-database-ccid/view/14448	3.0	https://www.epa.govt.nz/database-search/chemical-classification-and-information-database-ccid/view/14448
24621	111-96-6	6.0	https://www.epa.govt.nz/database-search/chemical-classification-and-information-database-ccid/view/2470	6.0	https://www.epa.govt.nz/database-search/chemical-classification-and-information-database-ccid/view/2470	6.0	https://www.epa.govt.nz/database-search/chemical-classification-and-information-database-ccid/view/2470
24622	14882-18-9	6.0	https://www.epa.govt.nz/database-search/chemical-classification-and-information-database-ccid/view/15193	6.0	https://www.epa.govt.nz/database-search/chemical-classification-and-information-database-ccid/view/15193	3.0	https://www.epa.govt.nz/database-search/chemical-classification-and-information-database-ccid/view/15193
24624	1675-54-3	6.0	https://www.epa.govt.nz/database-search/chemical-classification-and-information-database-ccid/view/2472	6.0	https://www.epa.govt.nz/database-search/chemical-classification-and-information-database-ccid/view/2472	6.0	https://www.epa.govt.nz/database-search/chemical-classification-and-information-database-ccid/view/2472
24637	108-86-1	6.0	https://www.epa.govt.nz/database-search/chemical-classification-and-information-database-ccid/view/13359	6.0	https://www.epa.govt.nz/database-search/chemical-classification-and-information-database-ccid/view/13359	6.0	https://www.epa.govt.nz/database-search/chemical-classification-and-information-database-ccid/view/13359
24652	52-51-7	4.0	https://www.epa.govt.nz/database-search/chemical-classification-and-information-database-ccid/view/6004	5.0	https://www.epa.govt.nz/database-search/chemical-classification-and-information-database-ccid/view/6004	3.0	https://www.epa.govt.nz/database-search/chemical-classification-and-information-database-ccid/view/6004
24657	627-18-9	6.0	https://www.epa.govt.nz/database-search/chemical-classification-and-information-database-ccid/view/14063	6.0	https://www.epa.govt.nz/database-search/chemical-classification-and-information-database-ccid/view/14063	6.0	https://www.epa.govt.nz/database-search/chemical-classification-and-information-database-ccid/view/14063
24658	100-39-0	6.0	https://www.epa.govt.nz/database-search/chemical-classification-and-information-database-ccid/view/14110	6.0	https://www.epa.govt.nz/database-search/chemical-classification-and-information-database-ccid/view/14110	6.0	https://www.epa.govt.nz/database-search/chemical-classification-and-information-database-ccid/view/14110
24659	591-17-3	6.0	https://www.epa.govt.nz/database-search/chemical-classification-and-information-database-ccid/view/14048	6.0	https://www.epa.govt.nz/database-search/chemical-classification-and-information-database-ccid/view/14048	6.0	https://www.epa.govt.nz/database-search/chemical-classification-and-information-database-ccid/view/14048
24660	95-46-5	6.0	https://www.epa.govt.nz/database-search/chemical-classification-and-information-database-ccid/view/14097	6.0	https://www.epa.govt.nz/database-search/chemical-classification-and-information-database-ccid/view/14097	6.0	https://www.epa.govt.nz/database-search/chemical-classification-and-information-database-ccid/view/14097
24661	106-38-7	6.0	https://www.epa.govt.nz/database-search/chemical-classification-and-information-database-ccid/view/13229	4.0	https://www.epa.govt.nz/database-search/chemical-classification-and-information-database-ccid/view/13229	6.0	https://www.epa.govt.nz/database-search/chemical-classification-and-information-database-ccid/view/13229
24662	357-57-3	6.0	https://www.epa.govt.nz/database-search/chemical-classification-and-information-database-ccid/view/621	1.0	https://www.epa.govt.nz/database-search/chemical-classification-and-information-database-ccid/view/621	1.0	https://www.epa.govt.nz/database-search/chemical-classification-and-information-database-ccid/view/621
24664	110-69-0	3.0	https://www.epa.govt.nz/database-search/chemical-classification-and-information-database-ccid/view/12486	6.0	https://www.epa.govt.nz/database-search/chemical-classification-and-information-database-ccid/view/12486	3.0	https://www.epa.govt.nz/database-search/chemical-classification-and-information-database-ccid/view/12486
24666	110-63-4	6.0	https://www.epa.govt.nz/database-search/chemical-classification-and-information-database-ccid/view/12911	6.0	https://www.epa.govt.nz/database-search/chemical-classification-and-information-database-ccid/view/12911	4.0	https://www.epa.govt.nz/database-search/chemical-classification-and-information-database-ccid/view/12911
24667	2425-79-8	4.0	https://www.epa.govt.nz/database-search/chemical-classification-and-information-database-ccid/view/9624	4.0	https://www.epa.govt.nz/database-search/chemical-classification-and-information-database-ccid/view/9624	6.0	https://www.epa.govt.nz/database-search/chemical-classification-and-information-database-ccid/view/9624
24676	141-32-2	4.0	https://www.epa.govt.nz/database-search/chemical-classification-and-information-database-ccid/view/1520	3.0	https://www.epa.govt.nz/database-search/chemical-classification-and-information-database-ccid/view/1520	4.0	https://www.epa.govt.nz/database-search/chemical-classification-and-information-database-ccid/view/1520
24681	75-64-9	6.0	https://www.epa.govt.nz/database-search/chemical-classification-and-information-database-ccid/view/2338	6.0	https://www.epa.govt.nz/database-search/chemical-classification-and-information-database-ccid/view/2338	2.0	https://www.epa.govt.nz/database-search/chemical-classification-and-information-database-ccid/view/2338
24687	98-29-3	4.0	https://www.epa.govt.nz/database-search/chemical-classification-and-information-database-ccid/view/12414	6.0	https://www.epa.govt.nz/database-search/chemical-classification-and-information-database-ccid/view/12414	4.0	https://www.epa.govt.nz/database-search/chemical-classification-and-information-database-ccid/view/12414
24691	2426-08-6	6.0	https://www.epa.govt.nz/database-search/chemical-classification-and-information-database-ccid/view/2340	4.0	https://www.epa.govt.nz/database-search/chemical-classification-and-information-database-ccid/view/2340	4.0	https://www.epa.govt.nz/database-search/chemical-classification-and-information-database-ccid/view/2340
24696	97-88-1	6.0	https://www.epa.govt.nz/database-search/chemical-classification-and-information-database-ccid/view/1523	6.0	https://www.epa.govt.nz/database-search/chemical-classification-and-information-database-ccid/view/1523	6.0	https://www.epa.govt.nz/database-search/chemical-classification-and-information-database-ccid/view/1523
24699	614-45-9	5.0	https://www.epa.govt.nz/database-search/chemical-classification-and-information-database-ccid/view/1820	6.0	https://www.epa.govt.nz/database-search/chemical-classification-and-information-database-ccid/view/1820	5.0	https://www.epa.govt.nz/database-search/chemical-classification-and-information-database-ccid/view/1820
24704	98-51-1	6.0	https://www.epa.govt.nz/database-search/chemical-classification-and-information-database-ccid/view/2344	3.0	https://www.epa.govt.nz/database-search/chemical-classification-and-information-database-ccid/view/2344	3.0	https://www.epa.govt.nz/database-search/chemical-classification-and-information-database-ccid/view/2344
24710	141-75-3	6.0	https://www.epa.govt.nz/database-search/chemical-classification-and-information-database-ccid/view/12490	6.0	https://www.epa.govt.nz/database-search/chemical-classification-and-information-database-ccid/view/12490	6.0	https://www.epa.govt.nz/database-search/chemical-classification-and-information-database-ccid/view/12490
24715	1306-19-0	6.0	https://www.epa.govt.nz/database-search/chemical-classification-and-information-database-ccid/view/12494	6.0	https://www.epa.govt.nz/database-search/chemical-classification-and-information-database-ccid/view/12494	4.0	https://www.epa.govt.nz/database-search/chemical-classification-and-information-database-ccid/view/12494
24721	464-49-3	6.0	https://www.epa.govt.nz/database-search/chemical-classification-and-information-database-ccid/view/15796	6.0	https://www.epa.govt.nz/database-search/chemical-classification-and-information-database-ccid/view/15796	6.0	https://www.epa.govt.nz/database-search/chemical-classification-and-information-database-ccid/view/15796
24724	111-64-8	6.0	https://www.epa.govt.nz/database-search/chemical-classification-and-information-database-ccid/view/12720	6.0	https://www.epa.govt.nz/database-search/chemical-classification-and-information-database-ccid/view/12720	4.0	https://www.epa.govt.nz/database-search/chemical-classification-and-information-database-ccid/view/12720
24726	124-43-6	6.0	https://www.epa.govt.nz/database-search/chemical-classification-and-information-database-ccid/view/1813	6.0	https://www.epa.govt.nz/database-search/chemical-classification-and-information-database-ccid/view/1813	4.0	https://www.epa.govt.nz/database-search/chemical-classification-and-information-database-ccid/view/1813
24729	10605-21-7	6.0	https://www.epa.govt.nz/database-search/chemical-classification-and-information-database-ccid/view/2662	6.0	https://www.epa.govt.nz/database-search/chemical-classification-and-information-database-ccid/view/2662	5.0	https://www.epa.govt.nz/database-search/chemical-classification-and-information-database-ccid/view/2662
24761	108-42-9	2.0	https://www.epa.govt.nz/database-search/chemical-classification-and-information-database-ccid/view/13545	2.0	https://www.epa.govt.nz/database-search/chemical-classification-and-information-database-ccid/view/13545	2.0	https://www.epa.govt.nz/database-search/chemical-classification-and-information-database-ccid/view/13545
24764	89-98-5	6.0	https://www.epa.govt.nz/database-search/chemical-classification-and-information-database-ccid/view/12310	6.0	https://www.epa.govt.nz/database-search/chemical-classification-and-information-database-ccid/view/12310	6.0	https://www.epa.govt.nz/database-search/chemical-classification-and-information-database-ccid/view/12310
24771	118-91-2	6.0	https://www.epa.govt.nz/database-search/chemical-classification-and-information-database-ccid/view/13972	6.0	https://www.epa.govt.nz/database-search/chemical-classification-and-information-database-ccid/view/13972	6.0	https://www.epa.govt.nz/database-search/chemical-classification-and-information-database-ccid/view/13972
24772	74-11-3	6.0	https://www.epa.govt.nz/database-search/chemical-classification-and-information-database-ccid/view/13048	6.0	https://www.epa.govt.nz/database-search/chemical-classification-and-information-database-ccid/view/13048	4.0	https://www.epa.govt.nz/database-search/chemical-classification-and-information-database-ccid/view/13048
24774	88-16-4	6.0	https://www.epa.govt.nz/database-search/chemical-classification-and-information-database-ccid/view/14248	6.0	https://www.epa.govt.nz/database-search/chemical-classification-and-information-database-ccid/view/14248	6.0	https://www.epa.govt.nz/database-search/chemical-classification-and-information-database-ccid/view/14248
24775	107-04-0	6.0	https://www.epa.govt.nz/database-search/chemical-classification-and-information-database-ccid/view/14162	6.0	https://www.epa.govt.nz/database-search/chemical-classification-and-information-database-ccid/view/14162	3.0	https://www.epa.govt.nz/database-search/chemical-classification-and-information-database-ccid/view/14162
24780	4584-49-0	6.0	https://www.epa.govt.nz/database-search/chemical-classification-and-information-database-ccid/view/12983	6.0	https://www.epa.govt.nz/database-search/chemical-classification-and-information-database-ccid/view/12983	4.0	https://www.epa.govt.nz/database-search/chemical-classification-and-information-database-ccid/view/12983
24791	90-13-1	6.0	https://www.epa.govt.nz/database-search/chemical-classification-and-information-database-ccid/view/14330	6.0	https://www.epa.govt.nz/database-search/chemical-classification-and-information-database-ccid/view/14330	4.0	https://www.epa.govt.nz/database-search/chemical-classification-and-information-database-ccid/view/14330
24800	108-43-0	4.0	https://www.epa.govt.nz/database-search/chemical-classification-and-information-database-ccid/view/13323	4.0	https://www.epa.govt.nz/database-search/chemical-classification-and-information-database-ccid/view/13323	4.0	https://www.epa.govt.nz/database-search/chemical-classification-and-information-database-ccid/view/13323
24809	627-30-5	6.0	https://www.epa.govt.nz/database-search/chemical-classification-and-information-database-ccid/view/13139	6.0	https://www.epa.govt.nz/database-search/chemical-classification-and-information-database-ccid/view/13139	4.0	https://www.epa.govt.nz/database-search/chemical-classification-and-information-database-ccid/view/13139
24810	109-09-1	3.0	https://www.epa.govt.nz/database-search/chemical-classification-and-information-database-ccid/view/13802	3.0	https://www.epa.govt.nz/database-search/chemical-classification-and-information-database-ccid/view/13802	3.0	https://www.epa.govt.nz/database-search/chemical-classification-and-information-database-ccid/view/13802
24814	106-43-4	6.0	https://www.epa.govt.nz/database-search/chemical-classification-and-information-database-ccid/view/3337	4.0	https://www.epa.govt.nz/database-search/chemical-classification-and-information-database-ccid/view/3337	4.0	https://www.epa.govt.nz/database-search/chemical-classification-and-information-database-ccid/view/3337
24815	87-60-5	6.0	https://www.epa.govt.nz/database-search/chemical-classification-and-information-database-ccid/view/13204	6.0	https://www.epa.govt.nz/database-search/chemical-classification-and-information-database-ccid/view/13204	4.0	https://www.epa.govt.nz/database-search/chemical-classification-and-information-database-ccid/view/13204
24821	98-56-6	6.0	https://www.epa.govt.nz/database-search/chemical-classification-and-information-database-ccid/view/13408	6.0	https://www.epa.govt.nz/database-search/chemical-classification-and-information-database-ccid/view/13408	6.0	https://www.epa.govt.nz/database-search/chemical-classification-and-information-database-ccid/view/13408
24822	75-77-4	4.0	https://www.epa.govt.nz/database-search/chemical-classification-and-information-database-ccid/view/1656	3.0	https://www.epa.govt.nz/database-search/chemical-classification-and-information-database-ccid/view/1656	5.0	https://www.epa.govt.nz/database-search/chemical-classification-and-information-database-ccid/view/1656
24827	69-09-0	1.0	https://www.epa.govt.nz/database-search/chemical-classification-and-information-database-ccid/view/14519	6.0	https://www.epa.govt.nz/database-search/chemical-classification-and-information-database-ccid/view/14519	1.0	https://www.epa.govt.nz/database-search/chemical-classification-and-information-database-ccid/view/14519
24831	14639-25-9	6.0	https://www.epa.govt.nz/database-search/chemical-classification-and-information-database-ccid/view/10991	6.0	https://www.epa.govt.nz/database-search/chemical-classification-and-information-database-ccid/view/10991	6.0	https://www.epa.govt.nz/database-search/chemical-classification-and-information-database-ccid/view/10991
24835	104-55-2	6.0	https://www.epa.govt.nz/database-search/chemical-classification-and-information-database-ccid/view/2022	6.0	https://www.epa.govt.nz/database-search/chemical-classification-and-information-database-ccid/view/2022	4.0	https://www.epa.govt.nz/database-search/chemical-classification-and-information-database-ccid/view/2022
24836	5392-40-5	5.0	https://www.epa.govt.nz/database-search/chemical-classification-and-information-database-ccid/view/1923	6.0	https://www.epa.govt.nz/database-search/chemical-classification-and-information-database-ccid/view/1923	4.0	https://www.epa.govt.nz/database-search/chemical-classification-and-information-database-ccid/view/1923
24845	64-86-8	6.0	https://www.epa.govt.nz/database-search/chemical-classification-and-information-database-ccid/view/12509	2.0	https://www.epa.govt.nz/database-search/chemical-classification-and-information-database-ccid/view/12509	2.0	https://www.epa.govt.nz/database-search/chemical-classification-and-information-database-ccid/view/12509
24862	2210-79-9	6.0	https://www.epa.govt.nz/database-search/chemical-classification-and-information-database-ccid/view/16508	6.0	https://www.epa.govt.nz/database-search/chemical-classification-and-information-database-ccid/view/16508	6.0	https://www.epa.govt.nz/database-search/chemical-classification-and-information-database-ccid/view/16508
24869	80-15-9	2.0	https://www.epa.govt.nz/database-search/chemical-classification-and-information-database-ccid/view/1821	4.0	https://www.epa.govt.nz/database-search/chemical-classification-and-information-database-ccid/view/1821	4.0	https://www.epa.govt.nz/database-search/chemical-classification-and-information-database-ccid/view/1821
24873	108-80-5	6.0	https://www.epa.govt.nz/database-search/chemical-classification-and-information-database-ccid/view/16424	6.0	https://www.epa.govt.nz/database-search/chemical-classification-and-information-database-ccid/view/16424	6.0	https://www.epa.govt.nz/database-search/chemical-classification-and-information-database-ccid/view/16424
24880	286-20-4	4.0	https://www.epa.govt.nz/database-search/chemical-classification-and-information-database-ccid/view/12569	4.0	https://www.epa.govt.nz/database-search/chemical-classification-and-information-database-ccid/view/12569	4.0	https://www.epa.govt.nz/database-search/chemical-classification-and-information-database-ccid/view/12569
24881	930-68-7	2.0	https://www.epa.govt.nz/database-search/chemical-classification-and-information-database-ccid/view/12314	2.0	https://www.epa.govt.nz/database-search/chemical-classification-and-information-database-ccid/view/12314	4.0	https://www.epa.govt.nz/database-search/chemical-classification-and-information-database-ccid/view/12314
24882	66-81-9	6.0	https://www.epa.govt.nz/database-search/chemical-classification-and-information-database-ccid/view/12521	6.0	https://www.epa.govt.nz/database-search/chemical-classification-and-information-database-ccid/view/12521	2.0	https://www.epa.govt.nz/database-search/chemical-classification-and-information-database-ccid/view/12521
24886	287-92-3	6.0	https://www.epa.govt.nz/database-search/chemical-classification-and-information-database-ccid/view/1537	6.0	https://www.epa.govt.nz/database-search/chemical-classification-and-information-database-ccid/view/1537	5.0	https://www.epa.govt.nz/database-search/chemical-classification-and-information-database-ccid/view/1537
24896	2008-39-1	5.0	https://www.epa.govt.nz/database-search/chemical-classification-and-information-database-ccid/view/4435	4.0	https://www.epa.govt.nz/database-search/chemical-classification-and-information-database-ccid/view/4435	4.0	https://www.epa.govt.nz/database-search/chemical-classification-and-information-database-ccid/view/4435
24902	533-74-4	5.0	https://www.epa.govt.nz/database-search/chemical-classification-and-information-database-ccid/view/4697	6.0	https://www.epa.govt.nz/database-search/chemical-classification-and-information-database-ccid/view/4697	3.0	https://www.epa.govt.nz/database-search/chemical-classification-and-information-database-ccid/view/4697
24912	91-17-8	6.0	https://www.epa.govt.nz/database-search/chemical-classification-and-information-database-ccid/view/1538	3.0	https://www.epa.govt.nz/database-search/chemical-classification-and-information-database-ccid/view/1538	5.0	https://www.epa.govt.nz/database-search/chemical-classification-and-information-database-ccid/view/1538
24913	124-18-5	6.0	https://www.epa.govt.nz/database-search/chemical-classification-and-information-database-ccid/view/1539	6.0	https://www.epa.govt.nz/database-search/chemical-classification-and-information-database-ccid/view/1539	6.0	https://www.epa.govt.nz/database-search/chemical-classification-and-information-database-ccid/view/1539
24917	123-42-2	6.0	https://www.epa.govt.nz/database-search/chemical-classification-and-information-database-ccid/view/1540	6.0	https://www.epa.govt.nz/database-search/chemical-classification-and-information-database-ccid/view/1540	5.0	https://www.epa.govt.nz/database-search/chemical-classification-and-information-database-ccid/view/1540
24918	124-02-7	4.0	https://www.epa.govt.nz/database-search/chemical-classification-and-information-database-ccid/view/12533	4.0	https://www.epa.govt.nz/database-search/chemical-classification-and-information-database-ccid/view/12533	4.0	https://www.epa.govt.nz/database-search/chemical-classification-and-information-database-ccid/view/12533
24921	1761-71-3	6.0	https://www.epa.govt.nz/database-search/chemical-classification-and-information-database-ccid/view/5955	1.0	https://www.epa.govt.nz/database-search/chemical-classification-and-information-database-ccid/view/5955	4.0	https://www.epa.govt.nz/database-search/chemical-classification-and-information-database-ccid/view/5955
24922	124-09-4	4.0	https://www.epa.govt.nz/database-search/chemical-classification-and-information-database-ccid/view/1957	6.0	https://www.epa.govt.nz/database-search/chemical-classification-and-information-database-ccid/view/1957	4.0	https://www.epa.govt.nz/database-search/chemical-classification-and-information-database-ccid/view/1957
24930	496-72-0	3.0	https://www.epa.govt.nz/database-search/chemical-classification-and-information-database-ccid/view/15731	3.0	https://www.epa.govt.nz/database-search/chemical-classification-and-information-database-ccid/view/15731	3.0	https://www.epa.govt.nz/database-search/chemical-classification-and-information-database-ccid/view/15731
24931	2050-92-2	6.0	https://www.epa.govt.nz/database-search/chemical-classification-and-information-database-ccid/view/1560	2.0	https://www.epa.govt.nz/database-search/chemical-classification-and-information-database-ccid/view/1560	3.0	https://www.epa.govt.nz/database-search/chemical-classification-and-information-database-ccid/view/1560
24940	3252-43-5	6.0	https://www.epa.govt.nz/database-search/chemical-classification-and-information-database-ccid/view/14374	6.0	https://www.epa.govt.nz/database-search/chemical-classification-and-information-database-ccid/view/14374	4.0	https://www.epa.govt.nz/database-search/chemical-classification-and-information-database-ccid/view/14374
24952	111-92-2	6.0	https://www.epa.govt.nz/database-search/chemical-classification-and-information-database-ccid/view/4886	6.0	https://www.epa.govt.nz/database-search/chemical-classification-and-information-database-ccid/view/4886	3.0	https://www.epa.govt.nz/database-search/chemical-classification-and-information-database-ccid/view/4886
24955	110-05-4	6.0	https://www.epa.govt.nz/database-search/chemical-classification-and-information-database-ccid/view/1826	6.0	https://www.epa.govt.nz/database-search/chemical-classification-and-information-database-ccid/view/1826	5.0	https://www.epa.govt.nz/database-search/chemical-classification-and-information-database-ccid/view/1826
24961	77-58-7	3.0	https://www.epa.govt.nz/database-search/chemical-classification-and-information-database-ccid/view/6346	2.0	https://www.epa.govt.nz/database-search/chemical-classification-and-information-database-ccid/view/6346	2.0	https://www.epa.govt.nz/database-search/chemical-classification-and-information-database-ccid/view/6346
24965	79-36-7	6.0	https://www.epa.govt.nz/database-search/chemical-classification-and-information-database-ccid/view/12538	6.0	https://www.epa.govt.nz/database-search/chemical-classification-and-information-database-ccid/view/12538	6.0	https://www.epa.govt.nz/database-search/chemical-classification-and-information-database-ccid/view/12538
24966	554-00-7	2.0	https://www.epa.govt.nz/database-search/chemical-classification-and-information-database-ccid/view/13551	2.0	https://www.epa.govt.nz/database-search/chemical-classification-and-information-database-ccid/view/13551	2.0	https://www.epa.govt.nz/database-search/chemical-classification-and-information-database-ccid/view/13551
24967	95-82-9	2.0	https://www.epa.govt.nz/database-search/chemical-classification-and-information-database-ccid/view/13561	2.0	https://www.epa.govt.nz/database-search/chemical-classification-and-information-database-ccid/view/13561	2.0	https://www.epa.govt.nz/database-search/chemical-classification-and-information-database-ccid/view/13561
24970	83-38-5	6.0	https://www.epa.govt.nz/database-search/chemical-classification-and-information-database-ccid/view/14083	6.0	https://www.epa.govt.nz/database-search/chemical-classification-and-information-database-ccid/view/14083	6.0	https://www.epa.govt.nz/database-search/chemical-classification-and-information-database-ccid/view/14083
24977	50-84-0	6.0	https://www.epa.govt.nz/database-search/chemical-classification-and-information-database-ccid/view/13928	6.0	https://www.epa.govt.nz/database-search/chemical-classification-and-information-database-ccid/view/13928	6.0	https://www.epa.govt.nz/database-search/chemical-classification-and-information-database-ccid/view/13928
24978	50-79-3	6.0	https://www.epa.govt.nz/database-search/chemical-classification-and-information-database-ccid/view/14028	6.0	https://www.epa.govt.nz/database-search/chemical-classification-and-information-database-ccid/view/14028	6.0	https://www.epa.govt.nz/database-search/chemical-classification-and-information-database-ccid/view/14028
24979	50-30-6	6.0	https://www.epa.govt.nz/database-search/chemical-classification-and-information-database-ccid/view/14026	6.0	https://www.epa.govt.nz/database-search/chemical-classification-and-information-database-ccid/view/14026	6.0	https://www.epa.govt.nz/database-search/chemical-classification-and-information-database-ccid/view/14026
24985	118-52-5	6.0	https://www.epa.govt.nz/database-search/chemical-classification-and-information-database-ccid/view/2450	6.0	https://www.epa.govt.nz/database-search/chemical-classification-and-information-database-ccid/view/2450	4.0	https://www.epa.govt.nz/database-search/chemical-classification-and-information-database-ccid/view/2450
24993	2782-57-2	6.0	https://www.epa.govt.nz/database-search/chemical-classification-and-information-database-ccid/view/11735	6.0	https://www.epa.govt.nz/database-search/chemical-classification-and-information-database-ccid/view/11735	4.0	https://www.epa.govt.nz/database-search/chemical-classification-and-information-database-ccid/view/11735
24994	2893-78-9	6.0	https://www.epa.govt.nz/database-search/chemical-classification-and-information-database-ccid/view/1776	6.0	https://www.epa.govt.nz/database-search/chemical-classification-and-information-database-ccid/view/1776	6.0	https://www.epa.govt.nz/database-search/chemical-classification-and-information-database-ccid/view/1776
24998	611-06-3	6.0	https://www.epa.govt.nz/database-search/chemical-classification-and-information-database-ccid/view/13276	6.0	https://www.epa.govt.nz/database-search/chemical-classification-and-information-database-ccid/view/13276	4.0	https://www.epa.govt.nz/database-search/chemical-classification-and-information-database-ccid/view/13276
24999	99-54-7	6.0	https://www.epa.govt.nz/database-search/chemical-classification-and-information-database-ccid/view/13232	6.0	https://www.epa.govt.nz/database-search/chemical-classification-and-information-database-ccid/view/13232	4.0	https://www.epa.govt.nz/database-search/chemical-classification-and-information-database-ccid/view/13232
25001	576-24-9	6.0	https://www.epa.govt.nz/database-search/chemical-classification-and-information-database-ccid/view/14191	6.0	https://www.epa.govt.nz/database-search/chemical-classification-and-information-database-ccid/view/14191	6.0	https://www.epa.govt.nz/database-search/chemical-classification-and-information-database-ccid/view/14191
25003	583-78-8	6.0	https://www.epa.govt.nz/database-search/chemical-classification-and-information-database-ccid/view/13190	6.0	https://www.epa.govt.nz/database-search/chemical-classification-and-information-database-ccid/view/13190	4.0	https://www.epa.govt.nz/database-search/chemical-classification-and-information-database-ccid/view/13190
25004	87-65-0	6.0	https://www.epa.govt.nz/database-search/chemical-classification-and-information-database-ccid/view/14246	6.0	https://www.epa.govt.nz/database-search/chemical-classification-and-information-database-ccid/view/14246	6.0	https://www.epa.govt.nz/database-search/chemical-classification-and-information-database-ccid/view/14246
25005	95-77-2	6.0	https://www.epa.govt.nz/database-search/chemical-classification-and-information-database-ccid/view/14251	6.0	https://www.epa.govt.nz/database-search/chemical-classification-and-information-database-ccid/view/14251	6.0	https://www.epa.govt.nz/database-search/chemical-classification-and-information-database-ccid/view/14251
25010	96-23-1	4.0	https://www.epa.govt.nz/database-search/chemical-classification-and-information-database-ccid/view/12238	6.0	https://www.epa.govt.nz/database-search/chemical-classification-and-information-database-ccid/view/12238	2.0	https://www.epa.govt.nz/database-search/chemical-classification-and-information-database-ccid/view/12238
25014	98-87-3	6.0	https://www.epa.govt.nz/database-search/chemical-classification-and-information-database-ccid/view/12461	2.0	https://www.epa.govt.nz/database-search/chemical-classification-and-information-database-ccid/view/12461	4.0	https://www.epa.govt.nz/database-search/chemical-classification-and-information-database-ccid/view/12461
25017	80-43-3	6.0	https://www.epa.govt.nz/database-search/chemical-classification-and-information-database-ccid/view/1827	6.0	https://www.epa.govt.nz/database-search/chemical-classification-and-information-database-ccid/view/1827	5.0	https://www.epa.govt.nz/database-search/chemical-classification-and-information-database-ccid/view/1827
25018	101-83-7	6.0	https://www.epa.govt.nz/database-search/chemical-classification-and-information-database-ccid/view/11319	6.0	https://www.epa.govt.nz/database-search/chemical-classification-and-information-database-ccid/view/11319	3.0	https://www.epa.govt.nz/database-search/chemical-classification-and-information-database-ccid/view/11319
25023	77-73-6	5.0	https://www.epa.govt.nz/database-search/chemical-classification-and-information-database-ccid/view/1543	3.0	https://www.epa.govt.nz/database-search/chemical-classification-and-information-database-ccid/view/1543	3.0	https://www.epa.govt.nz/database-search/chemical-classification-and-information-database-ccid/view/1543
25041	105-58-8	6.0	https://www.epa.govt.nz/database-search/chemical-classification-and-information-database-ccid/view/1500	6.0	https://www.epa.govt.nz/database-search/chemical-classification-and-information-database-ccid/view/1500	6.0	https://www.epa.govt.nz/database-search/chemical-classification-and-information-database-ccid/view/1500
25045	4074-88-8	2.0	https://www.epa.govt.nz/database-search/chemical-classification-and-information-database-ccid/view/16541	6.0	https://www.epa.govt.nz/database-search/chemical-classification-and-information-database-ccid/view/16541	3.0	https://www.epa.govt.nz/database-search/chemical-classification-and-information-database-ccid/view/16541
25049	111-77-3	4.0	https://www.epa.govt.nz/database-search/chemical-classification-and-information-database-ccid/view/1961	6.0	https://www.epa.govt.nz/database-search/chemical-classification-and-information-database-ccid/view/1961	5.0	https://www.epa.govt.nz/database-search/chemical-classification-and-information-database-ccid/view/1961
25050	111-40-0	2.0	https://www.epa.govt.nz/database-search/chemical-classification-and-information-database-ccid/view/2473	6.0	https://www.epa.govt.nz/database-search/chemical-classification-and-information-database-ccid/view/2473	4.0	https://www.epa.govt.nz/database-search/chemical-classification-and-information-database-ccid/view/2473
25053	106-20-7	4.0	https://www.epa.govt.nz/database-search/chemical-classification-and-information-database-ccid/view/12473	6.0	https://www.epa.govt.nz/database-search/chemical-classification-and-information-database-ccid/view/12473	4.0	https://www.epa.govt.nz/database-search/chemical-classification-and-information-database-ccid/view/12473
25055	122-62-3	6.0	https://www.epa.govt.nz/database-search/chemical-classification-and-information-database-ccid/view/3835	6.0	https://www.epa.govt.nz/database-search/chemical-classification-and-information-database-ccid/view/3835	4.0	https://www.epa.govt.nz/database-search/chemical-classification-and-information-database-ccid/view/3835
25058	93-05-0	6.0	https://www.epa.govt.nz/database-search/chemical-classification-and-information-database-ccid/view/12685	6.0	https://www.epa.govt.nz/database-search/chemical-classification-and-information-database-ccid/view/12685	3.0	https://www.epa.govt.nz/database-search/chemical-classification-and-information-database-ccid/view/12685
25079	110-96-3	3.0	https://www.epa.govt.nz/database-search/chemical-classification-and-information-database-ccid/view/1682	6.0	https://www.epa.govt.nz/database-search/chemical-classification-and-information-database-ccid/view/1682	3.0	https://www.epa.govt.nz/database-search/chemical-classification-and-information-database-ccid/view/1682
25080	108-83-8	6.0	https://www.epa.govt.nz/database-search/chemical-classification-and-information-database-ccid/view/1550	6.0	https://www.epa.govt.nz/database-search/chemical-classification-and-information-database-ccid/view/1550	4.0	https://www.epa.govt.nz/database-search/chemical-classification-and-information-database-ccid/view/1550
25085	108-18-9	6.0	https://www.epa.govt.nz/database-search/chemical-classification-and-information-database-ccid/view/1552	4.0	https://www.epa.govt.nz/database-search/chemical-classification-and-information-database-ccid/view/1552	4.0	https://www.epa.govt.nz/database-search/chemical-classification-and-information-database-ccid/view/1552
25086	693-13-0	6.0	https://www.epa.govt.nz/database-search/chemical-classification-and-information-database-ccid/view/12687	2.0	https://www.epa.govt.nz/database-search/chemical-classification-and-information-database-ccid/view/12687	6.0	https://www.epa.govt.nz/database-search/chemical-classification-and-information-database-ccid/view/12687
25096	627-93-0	6.0	https://www.epa.govt.nz/database-search/chemical-classification-and-information-database-ccid/view/5128	6.0	https://www.epa.govt.nz/database-search/chemical-classification-and-information-database-ccid/view/5128	4.0	https://www.epa.govt.nz/database-search/chemical-classification-and-information-database-ccid/view/5128
25102	109-55-7	6.0	https://www.epa.govt.nz/database-search/chemical-classification-and-information-database-ccid/view/12692	6.0	https://www.epa.govt.nz/database-search/chemical-classification-and-information-database-ccid/view/12692	4.0	https://www.epa.govt.nz/database-search/chemical-classification-and-information-database-ccid/view/12692
25110	78-63-7	5.0	https://www.epa.govt.nz/database-search/chemical-classification-and-information-database-ccid/view/1828	6.0	https://www.epa.govt.nz/database-search/chemical-classification-and-information-database-ccid/view/1828	6.0	https://www.epa.govt.nz/database-search/chemical-classification-and-information-database-ccid/view/1828
25111	75-83-2	6.0	https://www.epa.govt.nz/database-search/chemical-classification-and-information-database-ccid/view/14378	6.0	https://www.epa.govt.nz/database-search/chemical-classification-and-information-database-ccid/view/14378	5.0	https://www.epa.govt.nz/database-search/chemical-classification-and-information-database-ccid/view/14378
25112	79-29-8	6.0	https://www.epa.govt.nz/database-search/chemical-classification-and-information-database-ccid/view/14658	6.0	https://www.epa.govt.nz/database-search/chemical-classification-and-information-database-ccid/view/14658	5.0	https://www.epa.govt.nz/database-search/chemical-classification-and-information-database-ccid/view/14658
25114	793-24-8	6.0	https://www.epa.govt.nz/database-search/chemical-classification-and-information-database-ccid/view/15858	6.0	https://www.epa.govt.nz/database-search/chemical-classification-and-information-database-ccid/view/15858	5.0	https://www.epa.govt.nz/database-search/chemical-classification-and-information-database-ccid/view/15858
25117	624-92-0	6.0	https://www.epa.govt.nz/database-search/chemical-classification-and-information-database-ccid/view/1554	3.0	https://www.epa.govt.nz/database-search/chemical-classification-and-information-database-ccid/view/1554	3.0	https://www.epa.govt.nz/database-search/chemical-classification-and-information-database-ccid/view/1554
25122	1119-40-0	6.0	https://www.epa.govt.nz/database-search/chemical-classification-and-information-database-ccid/view/4662	6.0	https://www.epa.govt.nz/database-search/chemical-classification-and-information-database-ccid/view/4662	6.0	https://www.epa.govt.nz/database-search/chemical-classification-and-information-database-ccid/view/4662
25138	138-89-6	3.0	https://www.epa.govt.nz/database-search/chemical-classification-and-information-database-ccid/view/16143	3.0	https://www.epa.govt.nz/database-search/chemical-classification-and-information-database-ccid/view/16143	3.0	https://www.epa.govt.nz/database-search/chemical-classification-and-information-database-ccid/view/16143
25139	122-19-0	4.0	https://www.epa.govt.nz/database-search/chemical-classification-and-information-database-ccid/view/5690	6.0	https://www.epa.govt.nz/database-search/chemical-classification-and-information-database-ccid/view/5690	4.0	https://www.epa.govt.nz/database-search/chemical-classification-and-information-database-ccid/view/5690
25143	526-75-0	3.0	https://www.epa.govt.nz/database-search/chemical-classification-and-information-database-ccid/view/5102	6.0	https://www.epa.govt.nz/database-search/chemical-classification-and-information-database-ccid/view/5102	2.0	https://www.epa.govt.nz/database-search/chemical-classification-and-information-database-ccid/view/5102
25145	95-87-4	3.0	https://www.epa.govt.nz/database-search/chemical-classification-and-information-database-ccid/view/5105	6.0	https://www.epa.govt.nz/database-search/chemical-classification-and-information-database-ccid/view/5105	2.0	https://www.epa.govt.nz/database-search/chemical-classification-and-information-database-ccid/view/5105
25148	108-68-9	3.0	https://www.epa.govt.nz/database-search/chemical-classification-and-information-database-ccid/view/5098	6.0	https://www.epa.govt.nz/database-search/chemical-classification-and-information-database-ccid/view/5098	2.0	https://www.epa.govt.nz/database-search/chemical-classification-and-information-database-ccid/view/5098
25149	99-98-9	2.0	https://www.epa.govt.nz/database-search/chemical-classification-and-information-database-ccid/view/16173	2.0	https://www.epa.govt.nz/database-search/chemical-classification-and-information-database-ccid/view/16173	2.0	https://www.epa.govt.nz/database-search/chemical-classification-and-information-database-ccid/view/16173
25152	106-65-0	6.0	https://www.epa.govt.nz/database-search/chemical-classification-and-information-database-ccid/view/5129	6.0	https://www.epa.govt.nz/database-search/chemical-classification-and-information-database-ccid/view/5129	6.0	https://www.epa.govt.nz/database-search/chemical-classification-and-information-database-ccid/view/5129
25165	605-71-0	6.0	https://www.epa.govt.nz/database-search/chemical-classification-and-information-database-ccid/view/14404	6.0	https://www.epa.govt.nz/database-search/chemical-classification-and-information-database-ccid/view/14404	6.0	https://www.epa.govt.nz/database-search/chemical-classification-and-information-database-ccid/view/14404
25170	101-67-7	6.0	https://www.epa.govt.nz/database-search/chemical-classification-and-information-database-ccid/view/1971	6.0	https://www.epa.govt.nz/database-search/chemical-classification-and-information-database-ccid/view/1971	6.0	https://www.epa.govt.nz/database-search/chemical-classification-and-information-database-ccid/view/1971
25178	102-06-7	6.0	https://www.epa.govt.nz/database-search/chemical-classification-and-information-database-ccid/view/9028	6.0	https://www.epa.govt.nz/database-search/chemical-classification-and-information-database-ccid/view/9028	3.0	https://www.epa.govt.nz/database-search/chemical-classification-and-information-database-ccid/view/9028
25180	101-68-8	6.0	https://www.epa.govt.nz/database-search/chemical-classification-and-information-database-ccid/view/14707	4.0	https://www.epa.govt.nz/database-search/chemical-classification-and-information-database-ccid/view/14707	6.0	https://www.epa.govt.nz/database-search/chemical-classification-and-information-database-ccid/view/14707
25185	142-84-7	3.0	https://www.epa.govt.nz/database-search/chemical-classification-and-information-database-ccid/view/1565	3.0	https://www.epa.govt.nz/database-search/chemical-classification-and-information-database-ccid/view/1565	3.0	https://www.epa.govt.nz/database-search/chemical-classification-and-information-database-ccid/view/1565
25220	112-55-0	6.0	https://www.epa.govt.nz/database-search/chemical-classification-and-information-database-ccid/view/14125	6.0	https://www.epa.govt.nz/database-search/chemical-classification-and-information-database-ccid/view/14125	6.0	https://www.epa.govt.nz/database-search/chemical-classification-and-information-database-ccid/view/14125
25221	25103-58-6	6.0	https://www.epa.govt.nz/database-search/chemical-classification-and-information-database-ccid/view/13418	6.0	https://www.epa.govt.nz/database-search/chemical-classification-and-information-database-ccid/view/13418	6.0	https://www.epa.govt.nz/database-search/chemical-classification-and-information-database-ccid/view/13418
25234	17372-87-1	6.0	https://www.epa.govt.nz/database-search/chemical-classification-and-information-database-ccid/view/13844	6.0	https://www.epa.govt.nz/database-search/chemical-classification-and-information-database-ccid/view/13844	6.0	https://www.epa.govt.nz/database-search/chemical-classification-and-information-database-ccid/view/13844
25258	1239-45-8	6.0	https://www.epa.govt.nz/database-search/chemical-classification-and-information-database-ccid/view/12571	1.0	https://www.epa.govt.nz/database-search/chemical-classification-and-information-database-ccid/view/12571	4.0	https://www.epa.govt.nz/database-search/chemical-classification-and-information-database-ccid/view/12571
25271	103-69-5	6.0	https://www.epa.govt.nz/database-search/chemical-classification-and-information-database-ccid/view/13536	6.0	https://www.epa.govt.nz/database-search/chemical-classification-and-information-database-ccid/view/13536	3.0	https://www.epa.govt.nz/database-search/chemical-classification-and-information-database-ccid/view/13536
25279	7085-85-0	6.0	https://www.epa.govt.nz/database-search/chemical-classification-and-information-database-ccid/view/13934	6.0	https://www.epa.govt.nz/database-search/chemical-classification-and-information-database-ccid/view/13934	6.0	https://www.epa.govt.nz/database-search/chemical-classification-and-information-database-ccid/view/13934
25285	629-14-1	6.0	https://www.epa.govt.nz/database-search/chemical-classification-and-information-database-ccid/view/1576	6.0	https://www.epa.govt.nz/database-search/chemical-classification-and-information-database-ccid/view/1576	5.0	https://www.epa.govt.nz/database-search/chemical-classification-and-information-database-ccid/view/1576
25286	110-71-4	6.0	https://www.epa.govt.nz/database-search/chemical-classification-and-information-database-ccid/view/1559	4.0	https://www.epa.govt.nz/database-search/chemical-classification-and-information-database-ccid/view/1559	5.0	https://www.epa.govt.nz/database-search/chemical-classification-and-information-database-ccid/view/1559
25292	94-96-2	6.0	https://www.epa.govt.nz/database-search/chemical-classification-and-information-database-ccid/view/6945	6.0	https://www.epa.govt.nz/database-search/chemical-classification-and-information-database-ccid/view/6945	4.0	https://www.epa.govt.nz/database-search/chemical-classification-and-information-database-ccid/view/6945
25293	149-57-5	4.0	https://www.epa.govt.nz/database-search/chemical-classification-and-information-database-ccid/view/1962	6.0	https://www.epa.govt.nz/database-search/chemical-classification-and-information-database-ccid/view/1962	4.0	https://www.epa.govt.nz/database-search/chemical-classification-and-information-database-ccid/view/1962
25297	103-11-7	6.0	https://www.epa.govt.nz/database-search/chemical-classification-and-information-database-ccid/view/1846	6.0	https://www.epa.govt.nz/database-search/chemical-classification-and-information-database-ccid/view/1846	5.0	https://www.epa.govt.nz/database-search/chemical-classification-and-information-database-ccid/view/1846
25298	104-75-6	3.0	https://www.epa.govt.nz/database-search/chemical-classification-and-information-database-ccid/view/1571	2.0	https://www.epa.govt.nz/database-search/chemical-classification-and-information-database-ccid/view/1571	4.0	https://www.epa.govt.nz/database-search/chemical-classification-and-information-database-ccid/view/1571
25299	6197-30-4	6.0	https://www.epa.govt.nz/database-search/chemical-classification-and-information-database-ccid/view/13623	6.0	https://www.epa.govt.nz/database-search/chemical-classification-and-information-database-ccid/view/13623	6.0	https://www.epa.govt.nz/database-search/chemical-classification-and-information-database-ccid/view/13623
25300	1241-94-7	6.0	https://www.epa.govt.nz/database-search/chemical-classification-and-information-database-ccid/view/15236	4.0	https://www.epa.govt.nz/database-search/chemical-classification-and-information-database-ccid/view/15236	3.0	https://www.epa.govt.nz/database-search/chemical-classification-and-information-database-ccid/view/15236
25308	97-63-2	6.0	https://www.epa.govt.nz/database-search/chemical-classification-and-information-database-ccid/view/1454	6.0	https://www.epa.govt.nz/database-search/chemical-classification-and-information-database-ccid/view/1454	6.0	https://www.epa.govt.nz/database-search/chemical-classification-and-information-database-ccid/view/1454
25309	62-50-0	6.0	https://www.epa.govt.nz/database-search/chemical-classification-and-information-database-ccid/view/14309	6.0	https://www.epa.govt.nz/database-search/chemical-classification-and-information-database-ccid/view/14309	6.0	https://www.epa.govt.nz/database-search/chemical-classification-and-information-database-ccid/view/14309
25312	100-74-3	6.0	https://www.epa.govt.nz/database-search/chemical-classification-and-information-database-ccid/view/2556	4.0	https://www.epa.govt.nz/database-search/chemical-classification-and-information-database-ccid/view/2556	4.0	https://www.epa.govt.nz/database-search/chemical-classification-and-information-database-ccid/view/2556
25315	92-59-1	4.0	https://www.epa.govt.nz/database-search/chemical-classification-and-information-database-ccid/view/13065	6.0	https://www.epa.govt.nz/database-search/chemical-classification-and-information-database-ccid/view/13065	4.0	https://www.epa.govt.nz/database-search/chemical-classification-and-information-database-ccid/view/13065
25326	102-54-5	6.0	https://www.epa.govt.nz/database-search/chemical-classification-and-information-database-ccid/view/2464	6.0	https://www.epa.govt.nz/database-search/chemical-classification-and-information-database-ccid/view/2464	4.0	https://www.epa.govt.nz/database-search/chemical-classification-and-information-database-ccid/view/2464
25328	518-47-8	6.0	https://www.epa.govt.nz/database-search/chemical-classification-and-information-database-ccid/view/5653	6.0	https://www.epa.govt.nz/database-search/chemical-classification-and-information-database-ccid/view/5653	5.0	https://www.epa.govt.nz/database-search/chemical-classification-and-information-database-ccid/view/5653
25329	462-06-6	6.0	https://www.epa.govt.nz/database-search/chemical-classification-and-information-database-ccid/view/15655	6.0	https://www.epa.govt.nz/database-search/chemical-classification-and-information-database-ccid/view/15655	6.0	https://www.epa.govt.nz/database-search/chemical-classification-and-information-database-ccid/view/15655
25330	393-52-2	6.0	https://www.epa.govt.nz/database-search/chemical-classification-and-information-database-ccid/view/12317	6.0	https://www.epa.govt.nz/database-search/chemical-classification-and-information-database-ccid/view/12317	6.0	https://www.epa.govt.nz/database-search/chemical-classification-and-information-database-ccid/view/12317
25331	70-34-8	4.0	https://www.epa.govt.nz/database-search/chemical-classification-and-information-database-ccid/view/13255	4.0	https://www.epa.govt.nz/database-search/chemical-classification-and-information-database-ccid/view/13255	4.0	https://www.epa.govt.nz/database-search/chemical-classification-and-information-database-ccid/view/13255
25337	75-12-7	6.0	https://www.epa.govt.nz/database-search/chemical-classification-and-information-database-ccid/view/2568	6.0	https://www.epa.govt.nz/database-search/chemical-classification-and-information-database-ccid/view/2568	6.0	https://www.epa.govt.nz/database-search/chemical-classification-and-information-database-ccid/view/2568
25342	764-42-1	6.0	https://www.epa.govt.nz/database-search/chemical-classification-and-information-database-ccid/view/16164	6.0	https://www.epa.govt.nz/database-search/chemical-classification-and-information-database-ccid/view/16164	3.0	https://www.epa.govt.nz/database-search/chemical-classification-and-information-database-ccid/view/16164
25347	98-00-0	4.0	https://www.epa.govt.nz/database-search/chemical-classification-and-information-database-ccid/view/2571	4.0	https://www.epa.govt.nz/database-search/chemical-classification-and-information-database-ccid/view/2571	4.0	https://www.epa.govt.nz/database-search/chemical-classification-and-information-database-ccid/view/2571
25355	111-30-8	6.0	https://www.epa.govt.nz/database-search/chemical-classification-and-information-database-ccid/view/16428	5.0	https://www.epa.govt.nz/database-search/chemical-classification-and-information-database-ccid/view/16428	6.0	https://www.epa.govt.nz/database-search/chemical-classification-and-information-database-ccid/view/16428
25361	106-91-2	4.0	https://www.epa.govt.nz/database-search/chemical-classification-and-information-database-ccid/view/2578	4.0	https://www.epa.govt.nz/database-search/chemical-classification-and-information-database-ccid/view/2578	4.0	https://www.epa.govt.nz/database-search/chemical-classification-and-information-database-ccid/view/2578
25363	79-14-1	6.0	https://www.epa.govt.nz/database-search/chemical-classification-and-information-database-ccid/view/5821	4.0	https://www.epa.govt.nz/database-search/chemical-classification-and-information-database-ccid/view/5821	4.0	https://www.epa.govt.nz/database-search/chemical-classification-and-information-database-ccid/view/5821
25364	107-22-2	6.0	https://www.epa.govt.nz/database-search/chemical-classification-and-information-database-ccid/view/13249	4.0	https://www.epa.govt.nz/database-search/chemical-classification-and-information-database-ccid/view/13249	6.0	https://www.epa.govt.nz/database-search/chemical-classification-and-information-database-ccid/view/13249
25371	151-67-7	6.0	https://www.epa.govt.nz/database-search/chemical-classification-and-information-database-ccid/view/2581	6.0	https://www.epa.govt.nz/database-search/chemical-classification-and-information-database-ccid/view/2581	6.0	https://www.epa.govt.nz/database-search/chemical-classification-and-information-database-ccid/view/2581
25390	143-27-1	6.0	https://www.epa.govt.nz/database-search/chemical-classification-and-information-database-ccid/view/11020	6.0	https://www.epa.govt.nz/database-search/chemical-classification-and-information-database-ccid/view/11020	6.0	https://www.epa.govt.nz/database-search/chemical-classification-and-information-database-ccid/view/11020
25394	4719-04-4	6.0	https://www.epa.govt.nz/database-search/chemical-classification-and-information-database-ccid/view/5808	6.0	https://www.epa.govt.nz/database-search/chemical-classification-and-information-database-ccid/view/5808	4.0	https://www.epa.govt.nz/database-search/chemical-classification-and-information-database-ccid/view/5808
25395	999-97-3	4.0	https://www.epa.govt.nz/database-search/chemical-classification-and-information-database-ccid/view/12223	4.0	https://www.epa.govt.nz/database-search/chemical-classification-and-information-database-ccid/view/12223	4.0	https://www.epa.govt.nz/database-search/chemical-classification-and-information-database-ccid/view/12223
25401	13048-33-4	6.0	https://www.epa.govt.nz/database-search/chemical-classification-and-information-database-ccid/view/6475	6.0	https://www.epa.govt.nz/database-search/chemical-classification-and-information-database-ccid/view/6475	6.0	https://www.epa.govt.nz/database-search/chemical-classification-and-information-database-ccid/view/6475
25402	592-41-6	6.0	https://www.epa.govt.nz/database-search/chemical-classification-and-information-database-ccid/view/1593	6.0	https://www.epa.govt.nz/database-search/chemical-classification-and-information-database-ccid/view/1593	6.0	https://www.epa.govt.nz/database-search/chemical-classification-and-information-database-ccid/view/1593
25422	532-28-5	6.0	https://www.epa.govt.nz/database-search/chemical-classification-and-information-database-ccid/view/14197	6.0	https://www.epa.govt.nz/database-search/chemical-classification-and-information-database-ccid/view/14197	6.0	https://www.epa.govt.nz/database-search/chemical-classification-and-information-database-ccid/view/14197
25423	111-41-1	6.0	https://www.epa.govt.nz/database-search/chemical-classification-and-information-database-ccid/view/12264	6.0	https://www.epa.govt.nz/database-search/chemical-classification-and-information-database-ccid/view/12264	6.0	https://www.epa.govt.nz/database-search/chemical-classification-and-information-database-ccid/view/12264
25424	10039-54-0	6.0	https://www.epa.govt.nz/database-search/chemical-classification-and-information-database-ccid/view/11547	6.0	https://www.epa.govt.nz/database-search/chemical-classification-and-information-database-ccid/view/11547	4.0	https://www.epa.govt.nz/database-search/chemical-classification-and-information-database-ccid/view/11547
25425	5470-11-1	6.0	https://www.epa.govt.nz/database-search/chemical-classification-and-information-database-ccid/view/13271	6.0	https://www.epa.govt.nz/database-search/chemical-classification-and-information-database-ccid/view/13271	4.0	https://www.epa.govt.nz/database-search/chemical-classification-and-information-database-ccid/view/13271
25433	109-78-4	6.0	https://www.epa.govt.nz/database-search/chemical-classification-and-information-database-ccid/view/14300	6.0	https://www.epa.govt.nz/database-search/chemical-classification-and-information-database-ccid/view/14300	4.0	https://www.epa.govt.nz/database-search/chemical-classification-and-information-database-ccid/view/14300
25436	134-31-6	6.0	https://www.epa.govt.nz/database-search/chemical-classification-and-information-database-ccid/view/608	6.0	https://www.epa.govt.nz/database-search/chemical-classification-and-information-database-ccid/view/608	3.0	https://www.epa.govt.nz/database-search/chemical-classification-and-information-database-ccid/view/608
25437	4350-09-8	6.0	https://www.epa.govt.nz/database-search/chemical-classification-and-information-database-ccid/view/12978	6.0	https://www.epa.govt.nz/database-search/chemical-classification-and-information-database-ccid/view/12978	4.0	https://www.epa.govt.nz/database-search/chemical-classification-and-information-database-ccid/view/12978
25453	123-92-2	6.0	https://www.epa.govt.nz/database-search/chemical-classification-and-information-database-ccid/view/1594	6.0	https://www.epa.govt.nz/database-search/chemical-classification-and-information-database-ccid/view/1594	6.0	https://www.epa.govt.nz/database-search/chemical-classification-and-information-database-ccid/view/1594
25455	110-46-3	6.0	https://www.epa.govt.nz/database-search/chemical-classification-and-information-database-ccid/view/1505	3.0	https://www.epa.govt.nz/database-search/chemical-classification-and-information-database-ccid/view/1505	4.0	https://www.epa.govt.nz/database-search/chemical-classification-and-information-database-ccid/view/1505
25461	97-86-9	6.0	https://www.epa.govt.nz/database-search/chemical-classification-and-information-database-ccid/view/1596	6.0	https://www.epa.govt.nz/database-search/chemical-classification-and-information-database-ccid/view/1596	6.0	https://www.epa.govt.nz/database-search/chemical-classification-and-information-database-ccid/view/1596
25464	3173-53-3	6.0	https://www.epa.govt.nz/database-search/chemical-classification-and-information-database-ccid/view/12522	1.0	https://www.epa.govt.nz/database-search/chemical-classification-and-information-database-ccid/view/12522	6.0	https://www.epa.govt.nz/database-search/chemical-classification-and-information-database-ccid/view/12522
25469	123-51-3	5.0	https://www.epa.govt.nz/database-search/chemical-classification-and-information-database-ccid/view/1595	6.0	https://www.epa.govt.nz/database-search/chemical-classification-and-information-database-ccid/view/1595	4.0	https://www.epa.govt.nz/database-search/chemical-classification-and-information-database-ccid/view/1595
25478	108-21-4	6.0	https://www.epa.govt.nz/database-search/chemical-classification-and-information-database-ccid/view/1605	6.0	https://www.epa.govt.nz/database-search/chemical-classification-and-information-database-ccid/view/1605	5.0	https://www.epa.govt.nz/database-search/chemical-classification-and-information-database-ccid/view/1605
25481	75-33-2	6.0	https://www.epa.govt.nz/database-search/chemical-classification-and-information-database-ccid/view/1638	6.0	https://www.epa.govt.nz/database-search/chemical-classification-and-information-database-ccid/view/1638	4.0	https://www.epa.govt.nz/database-search/chemical-classification-and-information-database-ccid/view/1638
25485	101-72-4	6.0	https://www.epa.govt.nz/database-search/chemical-classification-and-information-database-ccid/view/9623	6.0	https://www.epa.govt.nz/database-search/chemical-classification-and-information-database-ccid/view/9623	4.0	https://www.epa.govt.nz/database-search/chemical-classification-and-information-database-ccid/view/9623
25491	120-40-1	6.0	https://www.epa.govt.nz/database-search/chemical-classification-and-information-database-ccid/view/5258	6.0	https://www.epa.govt.nz/database-search/chemical-classification-and-information-database-ccid/view/5258	5.0	https://www.epa.govt.nz/database-search/chemical-classification-and-information-database-ccid/view/5258
25492	112-52-7	6.0	https://www.epa.govt.nz/database-search/chemical-classification-and-information-database-ccid/view/13782	6.0	https://www.epa.govt.nz/database-search/chemical-classification-and-information-database-ccid/view/13782	6.0	https://www.epa.govt.nz/database-search/chemical-classification-and-information-database-ccid/view/13782
25502	78-70-6	6.0	https://www.epa.govt.nz/database-search/chemical-classification-and-information-database-ccid/view/5338	6.0	https://www.epa.govt.nz/database-search/chemical-classification-and-information-database-ccid/view/5338	5.0	https://www.epa.govt.nz/database-search/chemical-classification-and-information-database-ccid/view/5338
25512	569-64-2	6.0	https://www.epa.govt.nz/database-search/chemical-classification-and-information-database-ccid/view/6934	6.0	https://www.epa.govt.nz/database-search/chemical-classification-and-information-database-ccid/view/6934	3.0	https://www.epa.govt.nz/database-search/chemical-classification-and-information-database-ccid/view/6934
25513	2437-29-8	4.0	https://www.epa.govt.nz/database-search/chemical-classification-and-information-database-ccid/view/12959	6.0	https://www.epa.govt.nz/database-search/chemical-classification-and-information-database-ccid/view/12959	4.0	https://www.epa.govt.nz/database-search/chemical-classification-and-information-database-ccid/view/12959
25523	118-71-8	6.0	https://www.epa.govt.nz/database-search/chemical-classification-and-information-database-ccid/view/12917	6.0	https://www.epa.govt.nz/database-search/chemical-classification-and-information-database-ccid/view/12917	4.0	https://www.epa.govt.nz/database-search/chemical-classification-and-information-database-ccid/view/12917
25527	71-58-9	6.0	https://www.epa.govt.nz/database-search/chemical-classification-and-information-database-ccid/view/8701	6.0	https://www.epa.govt.nz/database-search/chemical-classification-and-information-database-ccid/view/8701	6.0	https://www.epa.govt.nz/database-search/chemical-classification-and-information-database-ccid/view/8701
25536	583-39-1	6.0	https://www.epa.govt.nz/database-search/chemical-classification-and-information-database-ccid/view/13137	6.0	https://www.epa.govt.nz/database-search/chemical-classification-and-information-database-ccid/view/13137	4.0	https://www.epa.govt.nz/database-search/chemical-classification-and-information-database-ccid/view/13137
25542	79-41-4	3.0	https://www.epa.govt.nz/database-search/chemical-classification-and-information-database-ccid/view/646	6.0	https://www.epa.govt.nz/database-search/chemical-classification-and-information-database-ccid/view/646	4.0	https://www.epa.govt.nz/database-search/chemical-classification-and-information-database-ccid/view/646
25557	107-70-0	6.0	https://www.epa.govt.nz/database-search/chemical-classification-and-information-database-ccid/view/13082	4.0	https://www.epa.govt.nz/database-search/chemical-classification-and-information-database-ccid/view/13082	6.0	https://www.epa.govt.nz/database-search/chemical-classification-and-information-database-ccid/view/13082
25565	55-55-0	6.0	https://www.epa.govt.nz/database-search/chemical-classification-and-information-database-ccid/view/13273	6.0	https://www.epa.govt.nz/database-search/chemical-classification-and-information-database-ccid/view/13273	4.0	https://www.epa.govt.nz/database-search/chemical-classification-and-information-database-ccid/view/13273
25567	134-20-3	6.0	https://www.epa.govt.nz/database-search/chemical-classification-and-information-database-ccid/view/5380	6.0	https://www.epa.govt.nz/database-search/chemical-classification-and-information-database-ccid/view/5380	5.0	https://www.epa.govt.nz/database-search/chemical-classification-and-information-database-ccid/view/5380
25572	93-58-3	6.0	https://www.epa.govt.nz/database-search/chemical-classification-and-information-database-ccid/view/5362	6.0	https://www.epa.govt.nz/database-search/chemical-classification-and-information-database-ccid/view/5362	5.0	https://www.epa.govt.nz/database-search/chemical-classification-and-information-database-ccid/view/5362
25588	92-48-8	6.0	https://www.epa.govt.nz/database-search/chemical-classification-and-information-database-ccid/view/16655	6.0	https://www.epa.govt.nz/database-search/chemical-classification-and-information-database-ccid/view/16655	4.0	https://www.epa.govt.nz/database-search/chemical-classification-and-information-database-ccid/view/16655
25590	96-37-7	6.0	https://www.epa.govt.nz/database-search/chemical-classification-and-information-database-ccid/view/15679	6.0	https://www.epa.govt.nz/database-search/chemical-classification-and-information-database-ccid/view/15679	5.0	https://www.epa.govt.nz/database-search/chemical-classification-and-information-database-ccid/view/15679
25591	105-59-9	6.0	https://www.epa.govt.nz/database-search/chemical-classification-and-information-database-ccid/view/3088	6.0	https://www.epa.govt.nz/database-search/chemical-classification-and-information-database-ccid/view/3088	4.0	https://www.epa.govt.nz/database-search/chemical-classification-and-information-database-ccid/view/3088
25595	110-26-9	6.0	https://www.epa.govt.nz/database-search/chemical-classification-and-information-database-ccid/view/12908	6.0	https://www.epa.govt.nz/database-search/chemical-classification-and-information-database-ccid/view/12908	4.0	https://www.epa.govt.nz/database-search/chemical-classification-and-information-database-ccid/view/12908
25603	109-83-1	4.0	https://www.epa.govt.nz/database-search/chemical-classification-and-information-database-ccid/view/12274	6.0	https://www.epa.govt.nz/database-search/chemical-classification-and-information-database-ccid/view/12274	4.0	https://www.epa.govt.nz/database-search/chemical-classification-and-information-database-ccid/view/12274
25607	93-15-2	6.0	https://www.epa.govt.nz/database-search/chemical-classification-and-information-database-ccid/view/15781	6.0	https://www.epa.govt.nz/database-search/chemical-classification-and-information-database-ccid/view/15781	4.0	https://www.epa.govt.nz/database-search/chemical-classification-and-information-database-ccid/view/15781
25609	107-31-3	6.0	https://www.epa.govt.nz/database-search/chemical-classification-and-information-database-ccid/view/1615	4.0	https://www.epa.govt.nz/database-search/chemical-classification-and-information-database-ccid/view/1615	4.0	https://www.epa.govt.nz/database-search/chemical-classification-and-information-database-ccid/view/1615
25611	534-22-5	6.0	https://www.epa.govt.nz/database-search/chemical-classification-and-information-database-ccid/view/15671	3.0	https://www.epa.govt.nz/database-search/chemical-classification-and-information-database-ccid/view/15671	3.0	https://www.epa.govt.nz/database-search/chemical-classification-and-information-database-ccid/view/15671
25628	603-83-8	3.0	https://www.epa.govt.nz/database-search/chemical-classification-and-information-database-ccid/view/13564	3.0	https://www.epa.govt.nz/database-search/chemical-classification-and-information-database-ccid/view/13564	3.0	https://www.epa.govt.nz/database-search/chemical-classification-and-information-database-ccid/view/13564
25629	99-52-5	3.0	https://www.epa.govt.nz/database-search/chemical-classification-and-information-database-ccid/view/13570	3.0	https://www.epa.govt.nz/database-search/chemical-classification-and-information-database-ccid/view/13570	3.0	https://www.epa.govt.nz/database-search/chemical-classification-and-information-database-ccid/view/13570
25659	119-36-8	6.0	https://www.epa.govt.nz/database-search/chemical-classification-and-information-database-ccid/view/3164	6.0	https://www.epa.govt.nz/database-search/chemical-classification-and-information-database-ccid/view/3164	4.0	https://www.epa.govt.nz/database-search/chemical-classification-and-information-database-ccid/view/3164
25661	98-83-9	6.0	https://www.epa.govt.nz/database-search/chemical-classification-and-information-database-ccid/view/1604	6.0	https://www.epa.govt.nz/database-search/chemical-classification-and-information-database-ccid/view/1604	5.0	https://www.epa.govt.nz/database-search/chemical-classification-and-information-database-ccid/view/1604
25662	122-57-6	6.0	https://www.epa.govt.nz/database-search/chemical-classification-and-information-database-ccid/view/3162	6.0	https://www.epa.govt.nz/database-search/chemical-classification-and-information-database-ccid/view/3162	5.0	https://www.epa.govt.nz/database-search/chemical-classification-and-information-database-ccid/view/3162
25671	78-94-4	6.0	https://www.epa.govt.nz/database-search/chemical-classification-and-information-database-ccid/view/2712	1.0	https://www.epa.govt.nz/database-search/chemical-classification-and-information-database-ccid/view/2712	1.0	https://www.epa.govt.nz/database-search/chemical-classification-and-information-database-ccid/view/2712
25688	110-91-8	6.0	https://www.epa.govt.nz/database-search/chemical-classification-and-information-database-ccid/view/1628	6.0	https://www.epa.govt.nz/database-search/chemical-classification-and-information-database-ccid/view/1628	6.0	https://www.epa.govt.nz/database-search/chemical-classification-and-information-database-ccid/view/1628
25692	123-35-3	6.0	https://www.epa.govt.nz/database-search/chemical-classification-and-information-database-ccid/view/1873	6.0	https://www.epa.govt.nz/database-search/chemical-classification-and-information-database-ccid/view/1873	6.0	https://www.epa.govt.nz/database-search/chemical-classification-and-information-database-ccid/view/1873
25707	17557-23-2	6.0	https://www.epa.govt.nz/database-search/chemical-classification-and-information-database-ccid/view/9746	6.0	https://www.epa.govt.nz/database-search/chemical-classification-and-information-database-ccid/view/9746	5.0	https://www.epa.govt.nz/database-search/chemical-classification-and-information-database-ccid/view/9746
25715	21829-25-4	6.0	https://www.epa.govt.nz/database-search/chemical-classification-and-information-database-ccid/view/16247	6.0	https://www.epa.govt.nz/database-search/chemical-classification-and-information-database-ccid/view/16247	4.0	https://www.epa.govt.nz/database-search/chemical-classification-and-information-database-ccid/view/16247
25716	485-47-2	6.0	https://www.epa.govt.nz/database-search/chemical-classification-and-information-database-ccid/view/13182	6.0	https://www.epa.govt.nz/database-search/chemical-classification-and-information-database-ccid/view/13182	4.0	https://www.epa.govt.nz/database-search/chemical-classification-and-information-database-ccid/view/13182
25723	577-59-3	6.0	https://www.epa.govt.nz/database-search/chemical-classification-and-information-database-ccid/view/13010	6.0	https://www.epa.govt.nz/database-search/chemical-classification-and-information-database-ccid/view/13010	4.0	https://www.epa.govt.nz/database-search/chemical-classification-and-information-database-ccid/view/13010
25724	100-19-6	6.0	https://www.epa.govt.nz/database-search/chemical-classification-and-information-database-ccid/view/12886	6.0	https://www.epa.govt.nz/database-search/chemical-classification-and-information-database-ccid/view/12886	4.0	https://www.epa.govt.nz/database-search/chemical-classification-and-information-database-ccid/view/12886
25725	99-09-2	2.0	https://www.epa.govt.nz/database-search/chemical-classification-and-information-database-ccid/view/13574	2.0	https://www.epa.govt.nz/database-search/chemical-classification-and-information-database-ccid/view/13574	2.0	https://www.epa.govt.nz/database-search/chemical-classification-and-information-database-ccid/view/13574
25726	88-74-4	2.0	https://www.epa.govt.nz/database-search/chemical-classification-and-information-database-ccid/view/13573	2.0	https://www.epa.govt.nz/database-search/chemical-classification-and-information-database-ccid/view/13573	2.0	https://www.epa.govt.nz/database-search/chemical-classification-and-information-database-ccid/view/13573
25741	610-14-0	6.0	https://www.epa.govt.nz/database-search/chemical-classification-and-information-database-ccid/view/14469	6.0	https://www.epa.govt.nz/database-search/chemical-classification-and-information-database-ccid/view/14469	6.0	https://www.epa.govt.nz/database-search/chemical-classification-and-information-database-ccid/view/14469
25742	122-04-3	6.0	https://www.epa.govt.nz/database-search/chemical-classification-and-information-database-ccid/view/12411	6.0	https://www.epa.govt.nz/database-search/chemical-classification-and-information-database-ccid/view/12411	6.0	https://www.epa.govt.nz/database-search/chemical-classification-and-information-database-ccid/view/12411
25745	100-14-1	6.0	https://www.epa.govt.nz/database-search/chemical-classification-and-information-database-ccid/view/14468	6.0	https://www.epa.govt.nz/database-search/chemical-classification-and-information-database-ccid/view/14468	6.0	https://www.epa.govt.nz/database-search/chemical-classification-and-information-database-ccid/view/14468
25751	625-48-9	6.0	https://www.epa.govt.nz/database-search/chemical-classification-and-information-database-ccid/view/14107	6.0	https://www.epa.govt.nz/database-search/chemical-classification-and-information-database-ccid/view/14107	6.0	https://www.epa.govt.nz/database-search/chemical-classification-and-information-database-ccid/view/14107
25765	554-84-7	6.0	https://www.epa.govt.nz/database-search/chemical-classification-and-information-database-ccid/view/13186	6.0	https://www.epa.govt.nz/database-search/chemical-classification-and-information-database-ccid/view/13186	4.0	https://www.epa.govt.nz/database-search/chemical-classification-and-information-database-ccid/view/13186
25789	102-96-5	6.0	https://www.epa.govt.nz/database-search/chemical-classification-and-information-database-ccid/view/14156	6.0	https://www.epa.govt.nz/database-search/chemical-classification-and-information-database-ccid/view/14156	6.0	https://www.epa.govt.nz/database-search/chemical-classification-and-information-database-ccid/view/14156
25791	88-72-2	6.0	https://www.epa.govt.nz/database-search/chemical-classification-and-information-database-ccid/view/2028	6.0	https://www.epa.govt.nz/database-search/chemical-classification-and-information-database-ccid/view/2028	2.0	https://www.epa.govt.nz/database-search/chemical-classification-and-information-database-ccid/view/2028
25796	111-84-2	6.0	https://www.epa.govt.nz/database-search/chemical-classification-and-information-database-ccid/view/1632	4.0	https://www.epa.govt.nz/database-search/chemical-classification-and-information-database-ccid/view/1632	5.0	https://www.epa.govt.nz/database-search/chemical-classification-and-information-database-ccid/view/1632
25804	111-66-0	6.0	https://www.epa.govt.nz/database-search/chemical-classification-and-information-database-ccid/view/6567	4.0	https://www.epa.govt.nz/database-search/chemical-classification-and-information-database-ccid/view/6567	4.0	https://www.epa.govt.nz/database-search/chemical-classification-and-information-database-ccid/view/6567
25805	26530-20-1	3.0	https://www.epa.govt.nz/database-search/chemical-classification-and-information-database-ccid/view/2376	3.0	https://www.epa.govt.nz/database-search/chemical-classification-and-information-database-ccid/view/2376	4.0	https://www.epa.govt.nz/database-search/chemical-classification-and-information-database-ccid/view/2376
25809	112-80-1	6.0	https://www.epa.govt.nz/database-search/chemical-classification-and-information-database-ccid/view/3083	6.0	https://www.epa.govt.nz/database-search/chemical-classification-and-information-database-ccid/view/3083	6.0	https://www.epa.govt.nz/database-search/chemical-classification-and-information-database-ccid/view/3083
25816	144-62-7	4.0	https://www.epa.govt.nz/database-search/chemical-classification-and-information-database-ccid/view/663	4.0	https://www.epa.govt.nz/database-search/chemical-classification-and-information-database-ccid/view/663	4.0	https://www.epa.govt.nz/database-search/chemical-classification-and-information-database-ccid/view/663
25824	7647-10-1	6.0	https://www.epa.govt.nz/database-search/chemical-classification-and-information-database-ccid/view/14232	6.0	https://www.epa.govt.nz/database-search/chemical-classification-and-information-database-ccid/view/14232	6.0	https://www.epa.govt.nz/database-search/chemical-classification-and-information-database-ccid/view/14232
25842	3524-68-3	2.0	https://www.epa.govt.nz/database-search/chemical-classification-and-information-database-ccid/view/1934	6.0	https://www.epa.govt.nz/database-search/chemical-classification-and-information-database-ccid/view/1934	4.0	https://www.epa.govt.nz/database-search/chemical-classification-and-information-database-ccid/view/1934
25846	109-66-0	6.0	https://www.epa.govt.nz/database-search/chemical-classification-and-information-database-ccid/view/1636	6.0	https://www.epa.govt.nz/database-search/chemical-classification-and-information-database-ccid/view/1636	5.0	https://www.epa.govt.nz/database-search/chemical-classification-and-information-database-ccid/view/1636
25849	109-67-1	6.0	https://www.epa.govt.nz/database-search/chemical-classification-and-information-database-ccid/view/14475	6.0	https://www.epa.govt.nz/database-search/chemical-classification-and-information-database-ccid/view/14475	5.0	https://www.epa.govt.nz/database-search/chemical-classification-and-information-database-ccid/view/14475
25853	79-21-0	6.0	https://www.epa.govt.nz/database-search/chemical-classification-and-information-database-ccid/view/1831	2.0	https://www.epa.govt.nz/database-search/chemical-classification-and-information-database-ccid/view/1831	2.0	https://www.epa.govt.nz/database-search/chemical-classification-and-information-database-ccid/view/1831
25857	66-71-7	6.0	https://www.epa.govt.nz/database-search/chemical-classification-and-information-database-ccid/view/9478	6.0	https://www.epa.govt.nz/database-search/chemical-classification-and-information-database-ccid/view/9478	3.0	https://www.epa.govt.nz/database-search/chemical-classification-and-information-database-ccid/view/9478
25862	621-33-0	6.0	https://www.epa.govt.nz/database-search/chemical-classification-and-information-database-ccid/view/13028	6.0	https://www.epa.govt.nz/database-search/chemical-classification-and-information-database-ccid/view/13028	4.0	https://www.epa.govt.nz/database-search/chemical-classification-and-information-database-ccid/view/13028
25863	94-70-2	6.0	https://www.epa.govt.nz/database-search/chemical-classification-and-information-database-ccid/view/13541	6.0	https://www.epa.govt.nz/database-search/chemical-classification-and-information-database-ccid/view/13541	3.0	https://www.epa.govt.nz/database-search/chemical-classification-and-information-database-ccid/view/13541
25864	156-43-4	3.0	https://www.epa.govt.nz/database-search/chemical-classification-and-information-database-ccid/view/7226	3.0	https://www.epa.govt.nz/database-search/chemical-classification-and-information-database-ccid/view/7226	3.0	https://www.epa.govt.nz/database-search/chemical-classification-and-information-database-ccid/view/7226
25873	122-59-8	6.0	https://www.epa.govt.nz/database-search/chemical-classification-and-information-database-ccid/view/13155	6.0	https://www.epa.govt.nz/database-search/chemical-classification-and-information-database-ccid/view/13155	4.0	https://www.epa.govt.nz/database-search/chemical-classification-and-information-database-ccid/view/13155
25881	95-54-5	3.0	https://www.epa.govt.nz/database-search/chemical-classification-and-information-database-ccid/view/2780	3.0	https://www.epa.govt.nz/database-search/chemical-classification-and-information-database-ccid/view/2780	3.0	https://www.epa.govt.nz/database-search/chemical-classification-and-information-database-ccid/view/2780
25892	90-30-2	6.0	https://www.epa.govt.nz/database-search/chemical-classification-and-information-database-ccid/view/13274	6.0	https://www.epa.govt.nz/database-search/chemical-classification-and-information-database-ccid/view/13274	4.0	https://www.epa.govt.nz/database-search/chemical-classification-and-information-database-ccid/view/13274
25895	101-54-2	6.0	https://www.epa.govt.nz/database-search/chemical-classification-and-information-database-ccid/view/13260	6.0	https://www.epa.govt.nz/database-search/chemical-classification-and-information-database-ccid/view/13260	4.0	https://www.epa.govt.nz/database-search/chemical-classification-and-information-database-ccid/view/13260
25896	154-41-6	6.0	https://www.epa.govt.nz/database-search/chemical-classification-and-information-database-ccid/view/8711	6.0	https://www.epa.govt.nz/database-search/chemical-classification-and-information-database-ccid/view/8711	4.0	https://www.epa.govt.nz/database-search/chemical-classification-and-information-database-ccid/view/8711
25903	119-39-1	6.0	https://www.epa.govt.nz/database-search/chemical-classification-and-information-database-ccid/view/12918	6.0	https://www.epa.govt.nz/database-search/chemical-classification-and-information-database-ccid/view/12918	4.0	https://www.epa.govt.nz/database-search/chemical-classification-and-information-database-ccid/view/12918
25922	473-55-2	6.0	https://www.epa.govt.nz/database-search/chemical-classification-and-information-database-ccid/view/13668	6.0	https://www.epa.govt.nz/database-search/chemical-classification-and-information-database-ccid/view/13668	6.0	https://www.epa.govt.nz/database-search/chemical-classification-and-information-database-ccid/view/13668
25930	83-26-1	6.0	https://www.epa.govt.nz/database-search/chemical-classification-and-information-database-ccid/view/1996	6.0	https://www.epa.govt.nz/database-search/chemical-classification-and-information-database-ccid/view/1996	2.0	https://www.epa.govt.nz/database-search/chemical-classification-and-information-database-ccid/view/1996
25948	7778-50-9	4.0	https://www.epa.govt.nz/database-search/chemical-classification-and-information-database-ccid/view/1912	2.0	https://www.epa.govt.nz/database-search/chemical-classification-and-information-database-ccid/view/1912	2.0	https://www.epa.govt.nz/database-search/chemical-classification-and-information-database-ccid/view/1912
25961	79-09-4	3.0	https://www.epa.govt.nz/database-search/chemical-classification-and-information-database-ccid/view/2813	6.0	https://www.epa.govt.nz/database-search/chemical-classification-and-information-database-ccid/view/2813	4.0	https://www.epa.govt.nz/database-search/chemical-classification-and-information-database-ccid/view/2813
25967	57018-52-7	6.0	https://www.epa.govt.nz/database-search/chemical-classification-and-information-database-ccid/view/1890	6.0	https://www.epa.govt.nz/database-search/chemical-classification-and-information-database-ccid/view/1890	5.0	https://www.epa.govt.nz/database-search/chemical-classification-and-information-database-ccid/view/1890
25969	503-30-0	4.0	https://www.epa.govt.nz/database-search/chemical-classification-and-information-database-ccid/view/13105	4.0	https://www.epa.govt.nz/database-search/chemical-classification-and-information-database-ccid/view/13105	4.0	https://www.epa.govt.nz/database-search/chemical-classification-and-information-database-ccid/view/13105
25975	89-82-7	6.0	https://www.epa.govt.nz/database-search/chemical-classification-and-information-database-ccid/view/13063	6.0	https://www.epa.govt.nz/database-search/chemical-classification-and-information-database-ccid/view/13063	4.0	https://www.epa.govt.nz/database-search/chemical-classification-and-information-database-ccid/view/13063
25983	87-66-1	4.0	https://www.epa.govt.nz/database-search/chemical-classification-and-information-database-ccid/view/13282	4.0	https://www.epa.govt.nz/database-search/chemical-classification-and-information-database-ccid/view/13282	4.0	https://www.epa.govt.nz/database-search/chemical-classification-and-information-database-ccid/view/13282
26025	7775-09-9	6.0	https://www.epa.govt.nz/database-search/chemical-classification-and-information-database-ccid/view/1801	6.0	https://www.epa.govt.nz/database-search/chemical-classification-and-information-database-ccid/view/1801	4.0	https://www.epa.govt.nz/database-search/chemical-classification-and-information-database-ccid/view/1801
26029	4418-26-2	6.0	https://www.epa.govt.nz/database-search/chemical-classification-and-information-database-ccid/view/12980	6.0	https://www.epa.govt.nz/database-search/chemical-classification-and-information-database-ccid/view/12980	4.0	https://www.epa.govt.nz/database-search/chemical-classification-and-information-database-ccid/view/12980
26031	151-21-3	3.0	https://www.epa.govt.nz/database-search/chemical-classification-and-information-database-ccid/view/2957	6.0	https://www.epa.govt.nz/database-search/chemical-classification-and-information-database-ccid/view/2957	4.0	https://www.epa.govt.nz/database-search/chemical-classification-and-information-database-ccid/view/2957
26035	2492-26-4	6.0	https://www.epa.govt.nz/database-search/chemical-classification-and-information-database-ccid/view/12793	6.0	https://www.epa.govt.nz/database-search/chemical-classification-and-information-database-ccid/view/12793	6.0	https://www.epa.govt.nz/database-search/chemical-classification-and-information-database-ccid/view/12793
26053	3810-74-0	3.0	https://www.epa.govt.nz/database-search/chemical-classification-and-information-database-ccid/view/5994	6.0	https://www.epa.govt.nz/database-search/chemical-classification-and-information-database-ccid/view/5994	6.0	https://www.epa.govt.nz/database-search/chemical-classification-and-information-database-ccid/view/5994
26059	110-61-2	6.0	https://www.epa.govt.nz/database-search/chemical-classification-and-information-database-ccid/view/12910	6.0	https://www.epa.govt.nz/database-search/chemical-classification-and-information-database-ccid/view/12910	4.0	https://www.epa.govt.nz/database-search/chemical-classification-and-information-database-ccid/view/12910
26064	723-46-6	6.0	https://www.epa.govt.nz/database-search/chemical-classification-and-information-database-ccid/view/8380	6.0	https://www.epa.govt.nz/database-search/chemical-classification-and-information-database-ccid/view/8380	5.0	https://www.epa.govt.nz/database-search/chemical-classification-and-information-database-ccid/view/8380
26068	72-14-0	6.0	https://www.epa.govt.nz/database-search/chemical-classification-and-information-database-ccid/view/8390	6.0	https://www.epa.govt.nz/database-search/chemical-classification-and-information-database-ccid/view/8390	5.0	https://www.epa.govt.nz/database-search/chemical-classification-and-information-database-ccid/view/8390
26076	1401-55-4	6.0	https://www.epa.govt.nz/database-search/chemical-classification-and-information-database-ccid/view/6222	6.0	https://www.epa.govt.nz/database-search/chemical-classification-and-information-database-ccid/view/6222	5.0	https://www.epa.govt.nz/database-search/chemical-classification-and-information-database-ccid/view/6222
26081	79-94-7	6.0	https://www.epa.govt.nz/database-search/chemical-classification-and-information-database-ccid/view/4651	6.0	https://www.epa.govt.nz/database-search/chemical-classification-and-information-database-ccid/view/4651	6.0	https://www.epa.govt.nz/database-search/chemical-classification-and-information-database-ccid/view/4651
26083	79-27-6	6.0	https://www.epa.govt.nz/database-search/chemical-classification-and-information-database-ccid/view/2251	2.0	https://www.epa.govt.nz/database-search/chemical-classification-and-information-database-ccid/view/2251	6.0	https://www.epa.govt.nz/database-search/chemical-classification-and-information-database-ccid/view/2251
26102	117-08-8	6.0	https://www.epa.govt.nz/database-search/chemical-classification-and-information-database-ccid/view/9104	6.0	https://www.epa.govt.nz/database-search/chemical-classification-and-information-database-ccid/view/9104	6.0	https://www.epa.govt.nz/database-search/chemical-classification-and-information-database-ccid/view/9104
26108	112-57-2	3.0	https://www.epa.govt.nz/database-search/chemical-classification-and-information-database-ccid/view/3403	4.0	https://www.epa.govt.nz/database-search/chemical-classification-and-information-database-ccid/view/3403	5.0	https://www.epa.govt.nz/database-search/chemical-classification-and-information-database-ccid/view/3403
26118	119-64-2	6.0	https://www.epa.govt.nz/database-search/chemical-classification-and-information-database-ccid/view/13416	6.0	https://www.epa.govt.nz/database-search/chemical-classification-and-information-database-ccid/view/13416	6.0	https://www.epa.govt.nz/database-search/chemical-classification-and-information-database-ccid/view/13416
26122	110-18-9	4.0	https://www.epa.govt.nz/database-search/chemical-classification-and-information-database-ccid/view/1499	3.0	https://www.epa.govt.nz/database-search/chemical-classification-and-information-database-ccid/view/1499	3.0	https://www.epa.govt.nz/database-search/chemical-classification-and-information-database-ccid/view/1499
26124	100-22-1	4.0	https://www.epa.govt.nz/database-search/chemical-classification-and-information-database-ccid/view/12887	4.0	https://www.epa.govt.nz/database-search/chemical-classification-and-information-database-ccid/view/12887	4.0	https://www.epa.govt.nz/database-search/chemical-classification-and-information-database-ccid/view/12887
26139	102-08-9	6.0	https://www.epa.govt.nz/database-search/chemical-classification-and-information-database-ccid/view/16139	6.0	https://www.epa.govt.nz/database-search/chemical-classification-and-information-database-ccid/view/16139	3.0	https://www.epa.govt.nz/database-search/chemical-classification-and-information-database-ccid/view/16139
26141	68-11-1	3.0	https://www.epa.govt.nz/database-search/chemical-classification-and-information-database-ccid/view/2862	3.0	https://www.epa.govt.nz/database-search/chemical-classification-and-information-database-ccid/view/2862	3.0	https://www.epa.govt.nz/database-search/chemical-classification-and-information-database-ccid/view/2862
26145	110-02-1	6.0	https://www.epa.govt.nz/database-search/chemical-classification-and-information-database-ccid/view/1650	3.0	https://www.epa.govt.nz/database-search/chemical-classification-and-information-database-ccid/view/1650	4.0	https://www.epa.govt.nz/database-search/chemical-classification-and-information-database-ccid/view/1650
26156	584-84-9	6.0	https://www.epa.govt.nz/database-search/chemical-classification-and-information-database-ccid/view/678	1.0	https://www.epa.govt.nz/database-search/chemical-classification-and-information-database-ccid/view/678	5.0	https://www.epa.govt.nz/database-search/chemical-classification-and-information-database-ccid/view/678
26157	91-08-7	6.0	https://www.epa.govt.nz/database-search/chemical-classification-and-information-database-ccid/view/12326	2.0	https://www.epa.govt.nz/database-search/chemical-classification-and-information-database-ccid/view/12326	6.0	https://www.epa.govt.nz/database-search/chemical-classification-and-information-database-ccid/view/12326
26161	118-90-1	6.0	https://www.epa.govt.nz/database-search/chemical-classification-and-information-database-ccid/view/13869	6.0	https://www.epa.govt.nz/database-search/chemical-classification-and-information-database-ccid/view/13869	6.0	https://www.epa.govt.nz/database-search/chemical-classification-and-information-database-ccid/view/13869
26164	95-53-4	6.0	https://www.epa.govt.nz/database-search/chemical-classification-and-information-database-ccid/view/2866	2.0	https://www.epa.govt.nz/database-search/chemical-classification-and-information-database-ccid/view/2866	2.0	https://www.epa.govt.nz/database-search/chemical-classification-and-information-database-ccid/view/2866
26169	104-85-8	6.0	https://www.epa.govt.nz/database-search/chemical-classification-and-information-database-ccid/view/13960	6.0	https://www.epa.govt.nz/database-search/chemical-classification-and-information-database-ccid/view/13960	6.0	https://www.epa.govt.nz/database-search/chemical-classification-and-information-database-ccid/view/13960
26175	1025-15-6	6.0	https://www.epa.govt.nz/database-search/chemical-classification-and-information-database-ccid/view/12897	6.0	https://www.epa.govt.nz/database-search/chemical-classification-and-information-database-ccid/view/12897	4.0	https://www.epa.govt.nz/database-search/chemical-classification-and-information-database-ccid/view/12897
26183	102-82-9	6.0	https://www.epa.govt.nz/database-search/chemical-classification-and-information-database-ccid/view/6550	2.0	https://www.epa.govt.nz/database-search/chemical-classification-and-information-database-ccid/view/6550	6.0	https://www.epa.govt.nz/database-search/chemical-classification-and-information-database-ccid/view/6550
26190	4252-78-2	6.0	https://www.epa.govt.nz/database-search/chemical-classification-and-information-database-ccid/view/14185	6.0	https://www.epa.govt.nz/database-search/chemical-classification-and-information-database-ccid/view/14185	6.0	https://www.epa.govt.nz/database-search/chemical-classification-and-information-database-ccid/view/14185
26193	87-61-6	6.0	https://www.epa.govt.nz/database-search/chemical-classification-and-information-database-ccid/view/13318	6.0	https://www.epa.govt.nz/database-search/chemical-classification-and-information-database-ccid/view/13318	4.0	https://www.epa.govt.nz/database-search/chemical-classification-and-information-database-ccid/view/13318
26224	112-49-2	6.0	https://www.epa.govt.nz/database-search/chemical-classification-and-information-database-ccid/view/13528	6.0	https://www.epa.govt.nz/database-search/chemical-classification-and-information-database-ccid/view/13528	6.0	https://www.epa.govt.nz/database-search/chemical-classification-and-information-database-ccid/view/13528
26228	78-40-0	6.0	https://www.epa.govt.nz/database-search/chemical-classification-and-information-database-ccid/view/2042	6.0	https://www.epa.govt.nz/database-search/chemical-classification-and-information-database-ccid/view/2042	4.0	https://www.epa.govt.nz/database-search/chemical-classification-and-information-database-ccid/view/2042
26235	552-30-7	6.0	https://www.epa.govt.nz/database-search/chemical-classification-and-information-database-ccid/view/2877	5.0	https://www.epa.govt.nz/database-search/chemical-classification-and-information-database-ccid/view/2877	6.0	https://www.epa.govt.nz/database-search/chemical-classification-and-information-database-ccid/view/2877
26238	75-50-3	6.0	https://www.epa.govt.nz/database-search/chemical-classification-and-information-database-ccid/view/3255	3.0	https://www.epa.govt.nz/database-search/chemical-classification-and-information-database-ccid/view/3255	4.0	https://www.epa.govt.nz/database-search/chemical-classification-and-information-database-ccid/view/3255
26251	603-35-0	6.0	https://www.epa.govt.nz/database-search/chemical-classification-and-information-database-ccid/view/6460	6.0	https://www.epa.govt.nz/database-search/chemical-classification-and-information-database-ccid/view/6460	4.0	https://www.epa.govt.nz/database-search/chemical-classification-and-information-database-ccid/view/6460
26252	101-02-0	4.0	https://www.epa.govt.nz/database-search/chemical-classification-and-information-database-ccid/view/4767	5.0	https://www.epa.govt.nz/database-search/chemical-classification-and-information-database-ccid/view/4767	4.0	https://www.epa.govt.nz/database-search/chemical-classification-and-information-database-ccid/view/4767
26259	13674-84-5	6.0	https://www.epa.govt.nz/database-search/chemical-classification-and-information-database-ccid/view/11393	6.0	https://www.epa.govt.nz/database-search/chemical-classification-and-information-database-ccid/view/11393	5.0	https://www.epa.govt.nz/database-search/chemical-classification-and-information-database-ccid/view/11393
26262	2451-62-9	6.0	https://www.epa.govt.nz/database-search/chemical-classification-and-information-database-ccid/view/681	3.0	https://www.epa.govt.nz/database-search/chemical-classification-and-information-database-ccid/view/681	3.0	https://www.epa.govt.nz/database-search/chemical-classification-and-information-database-ccid/view/681
26268	72-57-1	6.0	https://www.epa.govt.nz/database-search/chemical-classification-and-information-database-ccid/view/12876	6.0	https://www.epa.govt.nz/database-search/chemical-classification-and-information-database-ccid/view/12876	6.0	https://www.epa.govt.nz/database-search/chemical-classification-and-information-database-ccid/view/12876
26275	110-59-8	6.0	https://www.epa.govt.nz/database-search/chemical-classification-and-information-database-ccid/view/13084	6.0	https://www.epa.govt.nz/database-search/chemical-classification-and-information-database-ccid/view/13084	4.0	https://www.epa.govt.nz/database-search/chemical-classification-and-information-database-ccid/view/13084
26285	120-14-9	6.0	https://www.epa.govt.nz/database-search/chemical-classification-and-information-database-ccid/view/13113	6.0	https://www.epa.govt.nz/database-search/chemical-classification-and-information-database-ccid/view/13113	4.0	https://www.epa.govt.nz/database-search/chemical-classification-and-information-database-ccid/view/13113
26294	67-97-0	2.0	https://www.epa.govt.nz/database-search/chemical-classification-and-information-database-ccid/view/1999	2.0	https://www.epa.govt.nz/database-search/chemical-classification-and-information-database-ccid/view/1999	2.0	https://www.epa.govt.nz/database-search/chemical-classification-and-information-database-ccid/view/1999
26298	108-38-3	6.0	https://www.epa.govt.nz/database-search/chemical-classification-and-information-database-ccid/view/1661	4.0	https://www.epa.govt.nz/database-search/chemical-classification-and-information-database-ccid/view/1661	4.0	https://www.epa.govt.nz/database-search/chemical-classification-and-information-database-ccid/view/1661
26304	87-59-2	2.0	https://www.epa.govt.nz/database-search/chemical-classification-and-information-database-ccid/view/13565	2.0	https://www.epa.govt.nz/database-search/chemical-classification-and-information-database-ccid/view/13565	2.0	https://www.epa.govt.nz/database-search/chemical-classification-and-information-database-ccid/view/13565
26305	95-68-1	2.0	https://www.epa.govt.nz/database-search/chemical-classification-and-information-database-ccid/view/13568	2.0	https://www.epa.govt.nz/database-search/chemical-classification-and-information-database-ccid/view/13568	2.0	https://www.epa.govt.nz/database-search/chemical-classification-and-information-database-ccid/view/13568
26306	95-78-3	2.0	https://www.epa.govt.nz/database-search/chemical-classification-and-information-database-ccid/view/13569	2.0	https://www.epa.govt.nz/database-search/chemical-classification-and-information-database-ccid/view/13569	2.0	https://www.epa.govt.nz/database-search/chemical-classification-and-information-database-ccid/view/13569
[truncated: 959 more rows]
