# Supplementary material for: Leveraging heterogeneous data from GHS toxicity annotations, molecular and protein target descriptors and Tox21 assay readouts to predict and rationalise acute toxicity
Source: J Cheminform. 2019 May 31;11:36. doi: 10.1186/s13321-019-0356-5 (PMC6544914; doi:10.1186/s13321-019-0356-5)
Supplement: Supplementary file 2 — Additional file 2. Research code and data. [file 13321_2019_356_MOESM2_ESM.bz2 › code/data/ghs_au.csv]

CHID	CASRN	d_tox	d_source	i_tox	i_source	o_tox	o_source
20005	60-35-5	6.0	http://hcis.safeworkaustralia.gov.au/HazardousChemical/Search?SearchBy=CasNo&SearchText=60-35-5&results=30&sortBy=Cas_No&isAdvancedSearch=false	6.0	http://hcis.safeworkaustralia.gov.au/HazardousChemical/Search?SearchBy=CasNo&SearchText=60-35-5&results=30&sortBy=Cas_No&isAdvancedSearch=false	6.0	http://hcis.safeworkaustralia.gov.au/HazardousChemical/Search?SearchBy=CasNo&SearchText=60-35-5&results=30&sortBy=Cas_No&isAdvancedSearch=false
20009	75-05-8	4.0	http://hcis.safeworkaustralia.gov.au/HazardousChemical/Search?SearchBy=CasNo&SearchText=75-05-8&results=30&sortBy=Cas_No&isAdvancedSearch=false	4.0	http://hcis.safeworkaustralia.gov.au/HazardousChemical/Search?SearchBy=CasNo&SearchText=75-05-8&results=30&sortBy=Cas_No&isAdvancedSearch=false	4.0	http://hcis.safeworkaustralia.gov.au/HazardousChemical/Search?SearchBy=CasNo&SearchText=75-05-8&results=30&sortBy=Cas_No&isAdvancedSearch=false
20014	520-45-6	6.0	http://hcis.safeworkaustralia.gov.au/HazardousChemical/Search?SearchBy=CasNo&SearchText=520-45-6&results=30&sortBy=Cas_No&isAdvancedSearch=false	6.0	http://hcis.safeworkaustralia.gov.au/HazardousChemical/Search?SearchBy=CasNo&SearchText=520-45-6&results=30&sortBy=Cas_No&isAdvancedSearch=false	4.0	http://hcis.safeworkaustralia.gov.au/HazardousChemical/Search?SearchBy=CasNo&SearchText=520-45-6&results=30&sortBy=Cas_No&isAdvancedSearch=false
20022	50594-66-6	6.0	http://hcis.safeworkaustralia.gov.au/HazardousChemical/Search?SearchBy=CasNo&SearchText=50594-66-6&results=30&sortBy=Cas_No&isAdvancedSearch=false	6.0	http://hcis.safeworkaustralia.gov.au/HazardousChemical/Search?SearchBy=CasNo&SearchText=50594-66-6&results=30&sortBy=Cas_No&isAdvancedSearch=false	4.0	http://hcis.safeworkaustralia.gov.au/HazardousChemical/Search?SearchBy=CasNo&SearchText=50594-66-6&results=30&sortBy=Cas_No&isAdvancedSearch=false
20023	107-02-8	3.0	http://hcis.safeworkaustralia.gov.au/HazardousChemical/Search?SearchBy=CasNo&SearchText=107-02-8&results=30&sortBy=Cas_No&isAdvancedSearch=false	2.0	http://hcis.safeworkaustralia.gov.au/HazardousChemical/Search?SearchBy=CasNo&SearchText=107-02-8&results=30&sortBy=Cas_No&isAdvancedSearch=false	2.0	http://hcis.safeworkaustralia.gov.au/HazardousChemical/Search?SearchBy=CasNo&SearchText=107-02-8&results=30&sortBy=Cas_No&isAdvancedSearch=false
20027	79-06-1	4.0	http://hcis.safeworkaustralia.gov.au/HazardousChemical/Search?SearchBy=CasNo&SearchText=79-06-1&results=30&sortBy=Cas_No&isAdvancedSearch=false	4.0	http://hcis.safeworkaustralia.gov.au/HazardousChemical/Search?SearchBy=CasNo&SearchText=79-06-1&results=30&sortBy=Cas_No&isAdvancedSearch=false	3.0	http://hcis.safeworkaustralia.gov.au/HazardousChemical/Search?SearchBy=CasNo&SearchText=79-06-1&results=30&sortBy=Cas_No&isAdvancedSearch=false
20029	107-13-1	3.0	http://hcis.safeworkaustralia.gov.au/HazardousChemical/Search?SearchBy=CasNo&SearchText=107-13-1&results=30&sortBy=Cas_No&isAdvancedSearch=false	3.0	http://hcis.safeworkaustralia.gov.au/HazardousChemical/Search?SearchBy=CasNo&SearchText=107-13-1&results=30&sortBy=Cas_No&isAdvancedSearch=false	3.0	http://hcis.safeworkaustralia.gov.au/HazardousChemical/Search?SearchBy=CasNo&SearchText=107-13-1&results=30&sortBy=Cas_No&isAdvancedSearch=false
20040	309-00-2	3.0	http://hcis.safeworkaustralia.gov.au/HazardousChemical/Search?SearchBy=CasNo&SearchText=309-00-2&results=30&sortBy=Cas_No&isAdvancedSearch=false	6.0	http://hcis.safeworkaustralia.gov.au/HazardousChemical/Search?SearchBy=CasNo&SearchText=309-00-2&results=30&sortBy=Cas_No&isAdvancedSearch=false	3.0	http://hcis.safeworkaustralia.gov.au/HazardousChemical/Search?SearchBy=CasNo&SearchText=309-00-2&results=30&sortBy=Cas_No&isAdvancedSearch=false
20044	107-18-6	3.0	http://hcis.safeworkaustralia.gov.au/HazardousChemical/Search?SearchBy=CasNo&SearchText=107-18-6&results=30&sortBy=Cas_No&isAdvancedSearch=false	3.0	http://hcis.safeworkaustralia.gov.au/HazardousChemical/Search?SearchBy=CasNo&SearchText=107-18-6&results=30&sortBy=Cas_No&isAdvancedSearch=false	3.0	http://hcis.safeworkaustralia.gov.au/HazardousChemical/Search?SearchBy=CasNo&SearchText=107-18-6&results=30&sortBy=Cas_No&isAdvancedSearch=false
20069	97-56-3	6.0	http://hcis.safeworkaustralia.gov.au/HazardousChemical/Search?SearchBy=CasNo&SearchText=97-56-3&results=30&sortBy=Cas_No&isAdvancedSearch=false	6.0	http://hcis.safeworkaustralia.gov.au/HazardousChemical/Search?SearchBy=CasNo&SearchText=97-56-3&results=30&sortBy=Cas_No&isAdvancedSearch=false	6.0	http://hcis.safeworkaustralia.gov.au/HazardousChemical/Search?SearchBy=CasNo&SearchText=97-56-3&results=30&sortBy=Cas_No&isAdvancedSearch=false
20071	92-67-1	6.0	http://hcis.safeworkaustralia.gov.au/HazardousChemical/Search?SearchBy=CasNo&SearchText=92-67-1&results=30&sortBy=Cas_No&isAdvancedSearch=false	6.0	http://hcis.safeworkaustralia.gov.au/HazardousChemical/Search?SearchBy=CasNo&SearchText=92-67-1&results=30&sortBy=Cas_No&isAdvancedSearch=false	4.0	http://hcis.safeworkaustralia.gov.au/HazardousChemical/Search?SearchBy=CasNo&SearchText=92-67-1&results=30&sortBy=Cas_No&isAdvancedSearch=false
20076	61-82-5	6.0	http://hcis.safeworkaustralia.gov.au/HazardousChemical/Search?SearchBy=CasNo&SearchText=61-82-5&results=30&sortBy=Cas_No&isAdvancedSearch=false	6.0	http://hcis.safeworkaustralia.gov.au/HazardousChemical/Search?SearchBy=CasNo&SearchText=61-82-5&results=30&sortBy=Cas_No&isAdvancedSearch=false	6.0	http://hcis.safeworkaustralia.gov.au/HazardousChemical/Search?SearchBy=CasNo&SearchText=61-82-5&results=30&sortBy=Cas_No&isAdvancedSearch=false
20088	15879-93-3	6.0	http://hcis.safeworkaustralia.gov.au/HazardousChemical/Search?SearchBy=CasNo&SearchText=15879-93-3&results=30&sortBy=Cas_No&isAdvancedSearch=false	4.0	http://hcis.safeworkaustralia.gov.au/HazardousChemical/Search?SearchBy=CasNo&SearchText=15879-93-3&results=30&sortBy=Cas_No&isAdvancedSearch=false	4.0	http://hcis.safeworkaustralia.gov.au/HazardousChemical/Search?SearchBy=CasNo&SearchText=15879-93-3&results=30&sortBy=Cas_No&isAdvancedSearch=false
20089	101-05-3	6.0	http://hcis.safeworkaustralia.gov.au/HazardousChemical/Search?SearchBy=CasNo&SearchText=101-05-3&results=30&sortBy=Cas_No&isAdvancedSearch=false	6.0	http://hcis.safeworkaustralia.gov.au/HazardousChemical/Search?SearchBy=CasNo&SearchText=101-05-3&results=30&sortBy=Cas_No&isAdvancedSearch=false	6.0	http://hcis.safeworkaustralia.gov.au/HazardousChemical/Search?SearchBy=CasNo&SearchText=101-05-3&results=30&sortBy=Cas_No&isAdvancedSearch=false
20090	62-53-3	3.0	http://hcis.safeworkaustralia.gov.au/HazardousChemical/Search?SearchBy=CasNo&SearchText=62-53-3&results=30&sortBy=Cas_No&isAdvancedSearch=false	3.0	http://hcis.safeworkaustralia.gov.au/HazardousChemical/Search?SearchBy=CasNo&SearchText=62-53-3&results=30&sortBy=Cas_No&isAdvancedSearch=false	3.0	http://hcis.safeworkaustralia.gov.au/HazardousChemical/Search?SearchBy=CasNo&SearchText=62-53-3&results=30&sortBy=Cas_No&isAdvancedSearch=false
20103	1327-53-3	6.0	http://hcis.safeworkaustralia.gov.au/HazardousChemical/Search?SearchBy=CasNo&SearchText=1327-53-3&results=30&sortBy=Cas_No&isAdvancedSearch=false	3.0	http://hcis.safeworkaustralia.gov.au/HazardousChemical/Search?SearchBy=CasNo&SearchText=1327-53-3&results=30&sortBy=Cas_No&isAdvancedSearch=false	2.0	http://hcis.safeworkaustralia.gov.au/HazardousChemical/Search?SearchBy=CasNo&SearchText=1327-53-3&results=30&sortBy=Cas_No&isAdvancedSearch=false
20112	1912-24-9	6.0	http://hcis.safeworkaustralia.gov.au/HazardousChemical/Search?SearchBy=CasNo&SearchText=1912-24-9&results=30&sortBy=Cas_No&isAdvancedSearch=false	6.0	http://hcis.safeworkaustralia.gov.au/HazardousChemical/Search?SearchBy=CasNo&SearchText=1912-24-9&results=30&sortBy=Cas_No&isAdvancedSearch=false	6.0	http://hcis.safeworkaustralia.gov.au/HazardousChemical/Search?SearchBy=CasNo&SearchText=1912-24-9&results=30&sortBy=Cas_No&isAdvancedSearch=false
20113	51-55-8	6.0	http://hcis.safeworkaustralia.gov.au/HazardousChemical/Search?SearchBy=CasNo&SearchText=51-55-8&results=30&sortBy=Cas_No&isAdvancedSearch=false	2.0	http://hcis.safeworkaustralia.gov.au/HazardousChemical/Search?SearchBy=CasNo&SearchText=51-55-8&results=30&sortBy=Cas_No&isAdvancedSearch=false	2.0	http://hcis.safeworkaustralia.gov.au/HazardousChemical/Search?SearchBy=CasNo&SearchText=51-55-8&results=30&sortBy=Cas_No&isAdvancedSearch=false
20121	26628-22-8	6.0	http://hcis.safeworkaustralia.gov.au/HazardousChemical/Search?SearchBy=CasNo&SearchText=26628-22-8&results=30&sortBy=Cas_No&isAdvancedSearch=false	6.0	http://hcis.safeworkaustralia.gov.au/HazardousChemical/Search?SearchBy=CasNo&SearchText=26628-22-8&results=30&sortBy=Cas_No&isAdvancedSearch=false	2.0	http://hcis.safeworkaustralia.gov.au/HazardousChemical/Search?SearchBy=CasNo&SearchText=26628-22-8&results=30&sortBy=Cas_No&isAdvancedSearch=false
20122	86-50-0	3.0	http://hcis.safeworkaustralia.gov.au/HazardousChemical/Search?SearchBy=CasNo&SearchText=86-50-0&results=30&sortBy=Cas_No&isAdvancedSearch=false	2.0	http://hcis.safeworkaustralia.gov.au/HazardousChemical/Search?SearchBy=CasNo&SearchText=86-50-0&results=30&sortBy=Cas_No&isAdvancedSearch=false	2.0	http://hcis.safeworkaustralia.gov.au/HazardousChemical/Search?SearchBy=CasNo&SearchText=86-50-0&results=30&sortBy=Cas_No&isAdvancedSearch=false
20123	103-33-3	6.0	http://hcis.safeworkaustralia.gov.au/HazardousChemical/Search?SearchBy=CasNo&SearchText=103-33-3&results=30&sortBy=Cas_No&isAdvancedSearch=false	4.0	http://hcis.safeworkaustralia.gov.au/HazardousChemical/Search?SearchBy=CasNo&SearchText=103-33-3&results=30&sortBy=Cas_No&isAdvancedSearch=false	4.0	http://hcis.safeworkaustralia.gov.au/HazardousChemical/Search?SearchBy=CasNo&SearchText=103-33-3&results=30&sortBy=Cas_No&isAdvancedSearch=false
20137	92-87-5	6.0	http://hcis.safeworkaustralia.gov.au/HazardousChemical/Search?SearchBy=CasNo&SearchText=92-87-5&results=30&sortBy=Cas_No&isAdvancedSearch=false	6.0	http://hcis.safeworkaustralia.gov.au/HazardousChemical/Search?SearchBy=CasNo&SearchText=92-87-5&results=30&sortBy=Cas_No&isAdvancedSearch=false	4.0	http://hcis.safeworkaustralia.gov.au/HazardousChemical/Search?SearchBy=CasNo&SearchText=92-87-5&results=30&sortBy=Cas_No&isAdvancedSearch=false
20138	531-85-1	6.0	http://hcis.safeworkaustralia.gov.au/HazardousChemical/Search?SearchBy=CasNo&SearchText=531-85-1&results=30&sortBy=Cas_No&isAdvancedSearch=false	6.0	http://hcis.safeworkaustralia.gov.au/HazardousChemical/Search?SearchBy=CasNo&SearchText=531-85-1&results=30&sortBy=Cas_No&isAdvancedSearch=false	4.0	http://hcis.safeworkaustralia.gov.au/HazardousChemical/Search?SearchBy=CasNo&SearchText=531-85-1&results=30&sortBy=Cas_No&isAdvancedSearch=false
20139	50-32-8	6.0	http://hcis.safeworkaustralia.gov.au/HazardousChemical/Search?SearchBy=CasNo&SearchText=50-32-8&results=30&sortBy=Cas_No&isAdvancedSearch=false	6.0	http://hcis.safeworkaustralia.gov.au/HazardousChemical/Search?SearchBy=CasNo&SearchText=50-32-8&results=30&sortBy=Cas_No&isAdvancedSearch=false	6.0	http://hcis.safeworkaustralia.gov.au/HazardousChemical/Search?SearchBy=CasNo&SearchText=50-32-8&results=30&sortBy=Cas_No&isAdvancedSearch=false
20142	91-76-9	6.0	http://hcis.safeworkaustralia.gov.au/HazardousChemical/Search?SearchBy=CasNo&SearchText=91-76-9&results=30&sortBy=Cas_No&isAdvancedSearch=false	6.0	http://hcis.safeworkaustralia.gov.au/HazardousChemical/Search?SearchBy=CasNo&SearchText=91-76-9&results=30&sortBy=Cas_No&isAdvancedSearch=false	4.0	http://hcis.safeworkaustralia.gov.au/HazardousChemical/Search?SearchBy=CasNo&SearchText=91-76-9&results=30&sortBy=Cas_No&isAdvancedSearch=false
20143	65-85-0	6.0	http://hcis.safeworkaustralia.gov.au/HazardousChemical/Search?SearchBy=CasNo&SearchText=65-85-0&results=30&sortBy=Cas_No&isAdvancedSearch=false	6.0	http://hcis.safeworkaustralia.gov.au/HazardousChemical/Search?SearchBy=CasNo&SearchText=65-85-0&results=30&sortBy=Cas_No&isAdvancedSearch=false	6.0	http://hcis.safeworkaustralia.gov.au/HazardousChemical/Search?SearchBy=CasNo&SearchText=65-85-0&results=30&sortBy=Cas_No&isAdvancedSearch=false
20145	106-51-4	6.0	http://hcis.safeworkaustralia.gov.au/HazardousChemical/Search?SearchBy=CasNo&SearchText=106-51-4&results=30&sortBy=Cas_No&isAdvancedSearch=false	3.0	http://hcis.safeworkaustralia.gov.au/HazardousChemical/Search?SearchBy=CasNo&SearchText=106-51-4&results=30&sortBy=Cas_No&isAdvancedSearch=false	3.0	http://hcis.safeworkaustralia.gov.au/HazardousChemical/Search?SearchBy=CasNo&SearchText=106-51-4&results=30&sortBy=Cas_No&isAdvancedSearch=false
20146	120-78-5	6.0	http://hcis.safeworkaustralia.gov.au/HazardousChemical/Search?SearchBy=CasNo&SearchText=120-78-5&results=30&sortBy=Cas_No&isAdvancedSearch=false	6.0	http://hcis.safeworkaustralia.gov.au/HazardousChemical/Search?SearchBy=CasNo&SearchText=120-78-5&results=30&sortBy=Cas_No&isAdvancedSearch=false	6.0	http://hcis.safeworkaustralia.gov.au/HazardousChemical/Search?SearchBy=CasNo&SearchText=120-78-5&results=30&sortBy=Cas_No&isAdvancedSearch=false
20148	98-07-7	6.0	http://hcis.safeworkaustralia.gov.au/HazardousChemical/Search?SearchBy=CasNo&SearchText=98-07-7&results=30&sortBy=Cas_No&isAdvancedSearch=false	3.0	http://hcis.safeworkaustralia.gov.au/HazardousChemical/Search?SearchBy=CasNo&SearchText=98-07-7&results=30&sortBy=Cas_No&isAdvancedSearch=false	4.0	http://hcis.safeworkaustralia.gov.au/HazardousChemical/Search?SearchBy=CasNo&SearchText=98-07-7&results=30&sortBy=Cas_No&isAdvancedSearch=false
20152	100-51-6	6.0	http://hcis.safeworkaustralia.gov.au/HazardousChemical/Search?SearchBy=CasNo&SearchText=100-51-6&results=30&sortBy=Cas_No&isAdvancedSearch=false	4.0	http://hcis.safeworkaustralia.gov.au/HazardousChemical/Search?SearchBy=CasNo&SearchText=100-51-6&results=30&sortBy=Cas_No&isAdvancedSearch=false	4.0	http://hcis.safeworkaustralia.gov.au/HazardousChemical/Search?SearchBy=CasNo&SearchText=100-51-6&results=30&sortBy=Cas_No&isAdvancedSearch=false
20153	100-44-7	6.0	http://hcis.safeworkaustralia.gov.au/HazardousChemical/Search?SearchBy=CasNo&SearchText=100-44-7&results=30&sortBy=Cas_No&isAdvancedSearch=false	3.0	http://hcis.safeworkaustralia.gov.au/HazardousChemical/Search?SearchBy=CasNo&SearchText=100-44-7&results=30&sortBy=Cas_No&isAdvancedSearch=false	4.0	http://hcis.safeworkaustralia.gov.au/HazardousChemical/Search?SearchBy=CasNo&SearchText=100-44-7&results=30&sortBy=Cas_No&isAdvancedSearch=false
20160	82657-04-3	6.0	http://hcis.safeworkaustralia.gov.au/HazardousChemical/Search?SearchBy=CasNo&SearchText=82657-04-3&results=30&sortBy=Cas_No&isAdvancedSearch=false	3.0	http://hcis.safeworkaustralia.gov.au/HazardousChemical/Search?SearchBy=CasNo&SearchText=82657-04-3&results=30&sortBy=Cas_No&isAdvancedSearch=false	2.0	http://hcis.safeworkaustralia.gov.au/HazardousChemical/Search?SearchBy=CasNo&SearchText=82657-04-3&results=30&sortBy=Cas_No&isAdvancedSearch=false
20161	92-52-4	6.0	http://hcis.safeworkaustralia.gov.au/HazardousChemical/Search?SearchBy=CasNo&SearchText=92-52-4&results=30&sortBy=Cas_No&isAdvancedSearch=false	6.0	http://hcis.safeworkaustralia.gov.au/HazardousChemical/Search?SearchBy=CasNo&SearchText=92-52-4&results=30&sortBy=Cas_No&isAdvancedSearch=false	6.0	http://hcis.safeworkaustralia.gov.au/HazardousChemical/Search?SearchBy=CasNo&SearchText=92-52-4&results=30&sortBy=Cas_No&isAdvancedSearch=false
20168	111-44-4	1.0	http://hcis.safeworkaustralia.gov.au/HazardousChemical/Search?SearchBy=CasNo&SearchText=111-44-4&results=30&sortBy=Cas_No&isAdvancedSearch=false	2.0	http://hcis.safeworkaustralia.gov.au/HazardousChemical/Search?SearchBy=CasNo&SearchText=111-44-4&results=30&sortBy=Cas_No&isAdvancedSearch=false	2.0	http://hcis.safeworkaustralia.gov.au/HazardousChemical/Search?SearchBy=CasNo&SearchText=111-44-4&results=30&sortBy=Cas_No&isAdvancedSearch=false
20173	542-88-1	3.0	http://hcis.safeworkaustralia.gov.au/HazardousChemical/Search?SearchBy=CasNo&SearchText=542-88-1&results=30&sortBy=Cas_No&isAdvancedSearch=false	2.0	http://hcis.safeworkaustralia.gov.au/HazardousChemical/Search?SearchBy=CasNo&SearchText=542-88-1&results=30&sortBy=Cas_No&isAdvancedSearch=false	4.0	http://hcis.safeworkaustralia.gov.au/HazardousChemical/Search?SearchBy=CasNo&SearchText=542-88-1&results=30&sortBy=Cas_No&isAdvancedSearch=false
20179	110-97-4	6.0	http://hcis.safeworkaustralia.gov.au/HazardousChemical/Search?SearchBy=CasNo&SearchText=110-97-4&results=30&sortBy=Cas_No&isAdvancedSearch=false	6.0	http://hcis.safeworkaustralia.gov.au/HazardousChemical/Search?SearchBy=CasNo&SearchText=110-97-4&results=30&sortBy=Cas_No&isAdvancedSearch=false	6.0	http://hcis.safeworkaustralia.gov.au/HazardousChemical/Search?SearchBy=CasNo&SearchText=110-97-4&results=30&sortBy=Cas_No&isAdvancedSearch=false
20182	80-05-7	6.0	http://hcis.safeworkaustralia.gov.au/HazardousChemical/Search?SearchBy=CasNo&SearchText=80-05-7&results=30&sortBy=Cas_No&isAdvancedSearch=false	6.0	http://hcis.safeworkaustralia.gov.au/HazardousChemical/Search?SearchBy=CasNo&SearchText=80-05-7&results=30&sortBy=Cas_No&isAdvancedSearch=false	6.0	http://hcis.safeworkaustralia.gov.au/HazardousChemical/Search?SearchBy=CasNo&SearchText=80-05-7&results=30&sortBy=Cas_No&isAdvancedSearch=false
20184	1937-37-7	6.0	http://hcis.safeworkaustralia.gov.au/HazardousChemical/Search?SearchBy=CasNo&SearchText=1937-37-7&results=30&sortBy=Cas_No&isAdvancedSearch=false	6.0	http://hcis.safeworkaustralia.gov.au/HazardousChemical/Search?SearchBy=CasNo&SearchText=1937-37-7&results=30&sortBy=Cas_No&isAdvancedSearch=false	6.0	http://hcis.safeworkaustralia.gov.au/HazardousChemical/Search?SearchBy=CasNo&SearchText=1937-37-7&results=30&sortBy=Cas_No&isAdvancedSearch=false
20194	10043-35-3	6.0	http://hcis.safeworkaustralia.gov.au/HazardousChemical/Search?SearchBy=CasNo&SearchText=10043-35-3&results=30&sortBy=Cas_No&isAdvancedSearch=false	6.0	http://hcis.safeworkaustralia.gov.au/HazardousChemical/Search?SearchBy=CasNo&SearchText=10043-35-3&results=30&sortBy=Cas_No&isAdvancedSearch=false	6.0	http://hcis.safeworkaustralia.gov.au/HazardousChemical/Search?SearchBy=CasNo&SearchText=10043-35-3&results=30&sortBy=Cas_No&isAdvancedSearch=false
20199	74-96-4	6.0	http://hcis.safeworkaustralia.gov.au/HazardousChemical/Search?SearchBy=CasNo&SearchText=74-96-4&results=30&sortBy=Cas_No&isAdvancedSearch=false	4.0	http://hcis.safeworkaustralia.gov.au/HazardousChemical/Search?SearchBy=CasNo&SearchText=74-96-4&results=30&sortBy=Cas_No&isAdvancedSearch=false	4.0	http://hcis.safeworkaustralia.gov.au/HazardousChemical/Search?SearchBy=CasNo&SearchText=74-96-4&results=30&sortBy=Cas_No&isAdvancedSearch=false
20205	85-68-7	6.0	http://hcis.safeworkaustralia.gov.au/HazardousChemical/Search?SearchBy=CasNo&SearchText=85-68-7&results=30&sortBy=Cas_No&isAdvancedSearch=false	6.0	http://hcis.safeworkaustralia.gov.au/HazardousChemical/Search?SearchBy=CasNo&SearchText=85-68-7&results=30&sortBy=Cas_No&isAdvancedSearch=false	6.0	http://hcis.safeworkaustralia.gov.au/HazardousChemical/Search?SearchBy=CasNo&SearchText=85-68-7&results=30&sortBy=Cas_No&isAdvancedSearch=false
20206	109-69-3	6.0	http://hcis.safeworkaustralia.gov.au/HazardousChemical/Search?SearchBy=CasNo&SearchText=109-69-3&results=30&sortBy=Cas_No&isAdvancedSearch=false	6.0	http://hcis.safeworkaustralia.gov.au/HazardousChemical/Search?SearchBy=CasNo&SearchText=109-69-3&results=30&sortBy=Cas_No&isAdvancedSearch=false	6.0	http://hcis.safeworkaustralia.gov.au/HazardousChemical/Search?SearchBy=CasNo&SearchText=109-69-3&results=30&sortBy=Cas_No&isAdvancedSearch=false
20207	88-85-7	3.0	http://hcis.safeworkaustralia.gov.au/HazardousChemical/Search?SearchBy=CasNo&SearchText=88-85-7&results=30&sortBy=Cas_No&isAdvancedSearch=false	6.0	http://hcis.safeworkaustralia.gov.au/HazardousChemical/Search?SearchBy=CasNo&SearchText=88-85-7&results=30&sortBy=Cas_No&isAdvancedSearch=false	3.0	http://hcis.safeworkaustralia.gov.au/HazardousChemical/Search?SearchBy=CasNo&SearchText=88-85-7&results=30&sortBy=Cas_No&isAdvancedSearch=false
20221	98-54-4	6.0	http://hcis.safeworkaustralia.gov.au/HazardousChemical/Search?SearchBy=CasNo&SearchText=98-54-4&results=30&sortBy=Cas_No&isAdvancedSearch=false	6.0	http://hcis.safeworkaustralia.gov.au/HazardousChemical/Search?SearchBy=CasNo&SearchText=98-54-4&results=30&sortBy=Cas_No&isAdvancedSearch=false	6.0	http://hcis.safeworkaustralia.gov.au/HazardousChemical/Search?SearchBy=CasNo&SearchText=98-54-4&results=30&sortBy=Cas_No&isAdvancedSearch=false
20226	10108-64-2	4.0	http://hcis.safeworkaustralia.gov.au/HazardousChemical/Search?SearchBy=CasNo&SearchText=10108-64-2&results=30&sortBy=Cas_No&isAdvancedSearch=false	2.0	http://hcis.safeworkaustralia.gov.au/HazardousChemical/Search?SearchBy=CasNo&SearchText=10108-64-2&results=30&sortBy=Cas_No&isAdvancedSearch=false	3.0	http://hcis.safeworkaustralia.gov.au/HazardousChemical/Search?SearchBy=CasNo&SearchText=10108-64-2&results=30&sortBy=Cas_No&isAdvancedSearch=false
20232	58-08-2	6.0	http://hcis.safeworkaustralia.gov.au/HazardousChemical/Search?SearchBy=CasNo&SearchText=58-08-2&results=30&sortBy=Cas_No&isAdvancedSearch=false	6.0	http://hcis.safeworkaustralia.gov.au/HazardousChemical/Search?SearchBy=CasNo&SearchText=58-08-2&results=30&sortBy=Cas_No&isAdvancedSearch=false	4.0	http://hcis.safeworkaustralia.gov.au/HazardousChemical/Search?SearchBy=CasNo&SearchText=58-08-2&results=30&sortBy=Cas_No&isAdvancedSearch=false
20233	50-14-6	3.0	http://hcis.safeworkaustralia.gov.au/HazardousChemical/Search?SearchBy=CasNo&SearchText=50-14-6&results=30&sortBy=Cas_No&isAdvancedSearch=false	2.0	http://hcis.safeworkaustralia.gov.au/HazardousChemical/Search?SearchBy=CasNo&SearchText=50-14-6&results=30&sortBy=Cas_No&isAdvancedSearch=false	3.0	http://hcis.safeworkaustralia.gov.au/HazardousChemical/Search?SearchBy=CasNo&SearchText=50-14-6&results=30&sortBy=Cas_No&isAdvancedSearch=false
20235	10043-52-4	6.0	http://hcis.safeworkaustralia.gov.au/HazardousChemical/Search?SearchBy=CasNo&SearchText=10043-52-4&results=30&sortBy=Cas_No&isAdvancedSearch=false	6.0	http://hcis.safeworkaustralia.gov.au/HazardousChemical/Search?SearchBy=CasNo&SearchText=10043-52-4&results=30&sortBy=Cas_No&isAdvancedSearch=false	6.0	http://hcis.safeworkaustralia.gov.au/HazardousChemical/Search?SearchBy=CasNo&SearchText=10043-52-4&results=30&sortBy=Cas_No&isAdvancedSearch=false
20240	105-60-2	6.0	http://hcis.safeworkaustralia.gov.au/HazardousChemical/Search?SearchBy=CasNo&SearchText=105-60-2&results=30&sortBy=Cas_No&isAdvancedSearch=false	4.0	http://hcis.safeworkaustralia.gov.au/HazardousChemical/Search?SearchBy=CasNo&SearchText=105-60-2&results=30&sortBy=Cas_No&isAdvancedSearch=false	4.0	http://hcis.safeworkaustralia.gov.au/HazardousChemical/Search?SearchBy=CasNo&SearchText=105-60-2&results=30&sortBy=Cas_No&isAdvancedSearch=false
20242	2425-06-1	6.0	http://hcis.safeworkaustralia.gov.au/HazardousChemical/Search?SearchBy=CasNo&SearchText=2425-06-1&results=30&sortBy=Cas_No&isAdvancedSearch=false	6.0	http://hcis.safeworkaustralia.gov.au/HazardousChemical/Search?SearchBy=CasNo&SearchText=2425-06-1&results=30&sortBy=Cas_No&isAdvancedSearch=false	6.0	http://hcis.safeworkaustralia.gov.au/HazardousChemical/Search?SearchBy=CasNo&SearchText=2425-06-1&results=30&sortBy=Cas_No&isAdvancedSearch=false
20243	133-06-2	6.0	http://hcis.safeworkaustralia.gov.au/HazardousChemical/Search?SearchBy=CasNo&SearchText=133-06-2&results=30&sortBy=Cas_No&isAdvancedSearch=false	3.0	http://hcis.safeworkaustralia.gov.au/HazardousChemical/Search?SearchBy=CasNo&SearchText=133-06-2&results=30&sortBy=Cas_No&isAdvancedSearch=false	6.0	http://hcis.safeworkaustralia.gov.au/HazardousChemical/Search?SearchBy=CasNo&SearchText=133-06-2&results=30&sortBy=Cas_No&isAdvancedSearch=false
20247	63-25-2	6.0	http://hcis.safeworkaustralia.gov.au/HazardousChemical/Search?SearchBy=CasNo&SearchText=63-25-2&results=30&sortBy=Cas_No&isAdvancedSearch=false	4.0	http://hcis.safeworkaustralia.gov.au/HazardousChemical/Search?SearchBy=CasNo&SearchText=63-25-2&results=30&sortBy=Cas_No&isAdvancedSearch=false	4.0	http://hcis.safeworkaustralia.gov.au/HazardousChemical/Search?SearchBy=CasNo&SearchText=63-25-2&results=30&sortBy=Cas_No&isAdvancedSearch=false
20249	1563-66-2	6.0	http://hcis.safeworkaustralia.gov.au/HazardousChemical/Search?SearchBy=CasNo&SearchText=1563-66-2&results=30&sortBy=Cas_No&isAdvancedSearch=false	2.0	http://hcis.safeworkaustralia.gov.au/HazardousChemical/Search?SearchBy=CasNo&SearchText=1563-66-2&results=30&sortBy=Cas_No&isAdvancedSearch=false	2.0	http://hcis.safeworkaustralia.gov.au/HazardousChemical/Search?SearchBy=CasNo&SearchText=1563-66-2&results=30&sortBy=Cas_No&isAdvancedSearch=false
20250	56-23-5	3.0	http://hcis.safeworkaustralia.gov.au/HazardousChemical/Search?SearchBy=CasNo&SearchText=56-23-5&results=30&sortBy=Cas_No&isAdvancedSearch=false	3.0	http://hcis.safeworkaustralia.gov.au/HazardousChemical/Search?SearchBy=CasNo&SearchText=56-23-5&results=30&sortBy=Cas_No&isAdvancedSearch=false	3.0	http://hcis.safeworkaustralia.gov.au/HazardousChemical/Search?SearchBy=CasNo&SearchText=56-23-5&results=30&sortBy=Cas_No&isAdvancedSearch=false
20257	120-80-9	3.0	http://hcis.safeworkaustralia.gov.au/HazardousChemical/Search?SearchBy=CasNo&SearchText=120-80-9&results=30&sortBy=Cas_No&isAdvancedSearch=false	6.0	http://hcis.safeworkaustralia.gov.au/HazardousChemical/Search?SearchBy=CasNo&SearchText=120-80-9&results=30&sortBy=Cas_No&isAdvancedSearch=false	3.0	http://hcis.safeworkaustralia.gov.au/HazardousChemical/Search?SearchBy=CasNo&SearchText=120-80-9&results=30&sortBy=Cas_No&isAdvancedSearch=false
20261	302-17-0	6.0	http://hcis.safeworkaustralia.gov.au/HazardousChemical/Search?SearchBy=CasNo&SearchText=302-17-0&results=30&sortBy=Cas_No&isAdvancedSearch=false	6.0	http://hcis.safeworkaustralia.gov.au/HazardousChemical/Search?SearchBy=CasNo&SearchText=302-17-0&results=30&sortBy=Cas_No&isAdvancedSearch=false	3.0	http://hcis.safeworkaustralia.gov.au/HazardousChemical/Search?SearchBy=CasNo&SearchText=302-17-0&results=30&sortBy=Cas_No&isAdvancedSearch=false
20266	118-75-2	6.0	http://hcis.safeworkaustralia.gov.au/HazardousChemical/Search?SearchBy=CasNo&SearchText=118-75-2&results=30&sortBy=Cas_No&isAdvancedSearch=false	6.0	http://hcis.safeworkaustralia.gov.au/HazardousChemical/Search?SearchBy=CasNo&SearchText=118-75-2&results=30&sortBy=Cas_No&isAdvancedSearch=false	6.0	http://hcis.safeworkaustralia.gov.au/HazardousChemical/Search?SearchBy=CasNo&SearchText=118-75-2&results=30&sortBy=Cas_No&isAdvancedSearch=false
20267	57-74-9	4.0	http://hcis.safeworkaustralia.gov.au/HazardousChemical/Search?SearchBy=CasNo&SearchText=57-74-9&results=30&sortBy=Cas_No&isAdvancedSearch=false	6.0	http://hcis.safeworkaustralia.gov.au/HazardousChemical/Search?SearchBy=CasNo&SearchText=57-74-9&results=30&sortBy=Cas_No&isAdvancedSearch=false	4.0	http://hcis.safeworkaustralia.gov.au/HazardousChemical/Search?SearchBy=CasNo&SearchText=57-74-9&results=30&sortBy=Cas_No&isAdvancedSearch=false
20279	563-47-3	6.0	http://hcis.safeworkaustralia.gov.au/HazardousChemical/Search?SearchBy=CasNo&SearchText=563-47-3&results=30&sortBy=Cas_No&isAdvancedSearch=false	4.0	http://hcis.safeworkaustralia.gov.au/HazardousChemical/Search?SearchBy=CasNo&SearchText=563-47-3&results=30&sortBy=Cas_No&isAdvancedSearch=false	4.0	http://hcis.safeworkaustralia.gov.au/HazardousChemical/Search?SearchBy=CasNo&SearchText=563-47-3&results=30&sortBy=Cas_No&isAdvancedSearch=false
20281	100-00-5	3.0	http://hcis.safeworkaustralia.gov.au/HazardousChemical/Search?SearchBy=CasNo&SearchText=100-00-5&results=30&sortBy=Cas_No&isAdvancedSearch=false	3.0	http://hcis.safeworkaustralia.gov.au/HazardousChemical/Search?SearchBy=CasNo&SearchText=100-00-5&results=30&sortBy=Cas_No&isAdvancedSearch=false	3.0	http://hcis.safeworkaustralia.gov.au/HazardousChemical/Search?SearchBy=CasNo&SearchText=100-00-5&results=30&sortBy=Cas_No&isAdvancedSearch=false
20288	3165-93-3	3.0	http://hcis.safeworkaustralia.gov.au/HazardousChemical/Search?SearchBy=CasNo&SearchText=3165-93-3&results=30&sortBy=Cas_No&isAdvancedSearch=false	3.0	http://hcis.safeworkaustralia.gov.au/HazardousChemical/Search?SearchBy=CasNo&SearchText=3165-93-3&results=30&sortBy=Cas_No&isAdvancedSearch=false	3.0	http://hcis.safeworkaustralia.gov.au/HazardousChemical/Search?SearchBy=CasNo&SearchText=3165-93-3&results=30&sortBy=Cas_No&isAdvancedSearch=false
20292	107-20-0	3.0	http://hcis.safeworkaustralia.gov.au/HazardousChemical/Search?SearchBy=CasNo&SearchText=107-20-0&results=30&sortBy=Cas_No&isAdvancedSearch=false	2.0	http://hcis.safeworkaustralia.gov.au/HazardousChemical/Search?SearchBy=CasNo&SearchText=107-20-0&results=30&sortBy=Cas_No&isAdvancedSearch=false	3.0	http://hcis.safeworkaustralia.gov.au/HazardousChemical/Search?SearchBy=CasNo&SearchText=107-20-0&results=30&sortBy=Cas_No&isAdvancedSearch=false
20295	106-47-8	3.0	http://hcis.safeworkaustralia.gov.au/HazardousChemical/Search?SearchBy=CasNo&SearchText=106-47-8&results=30&sortBy=Cas_No&isAdvancedSearch=false	3.0	http://hcis.safeworkaustralia.gov.au/HazardousChemical/Search?SearchBy=CasNo&SearchText=106-47-8&results=30&sortBy=Cas_No&isAdvancedSearch=false	3.0	http://hcis.safeworkaustralia.gov.au/HazardousChemical/Search?SearchBy=CasNo&SearchText=106-47-8&results=30&sortBy=Cas_No&isAdvancedSearch=false
20298	108-90-7	6.0	http://hcis.safeworkaustralia.gov.au/HazardousChemical/Search?SearchBy=CasNo&SearchText=108-90-7&results=30&sortBy=Cas_No&isAdvancedSearch=false	4.0	http://hcis.safeworkaustralia.gov.au/HazardousChemical/Search?SearchBy=CasNo&SearchText=108-90-7&results=30&sortBy=Cas_No&isAdvancedSearch=false	6.0	http://hcis.safeworkaustralia.gov.au/HazardousChemical/Search?SearchBy=CasNo&SearchText=108-90-7&results=30&sortBy=Cas_No&isAdvancedSearch=false
20299	510-15-6	6.0	http://hcis.safeworkaustralia.gov.au/HazardousChemical/Search?SearchBy=CasNo&SearchText=510-15-6&results=30&sortBy=Cas_No&isAdvancedSearch=false	6.0	http://hcis.safeworkaustralia.gov.au/HazardousChemical/Search?SearchBy=CasNo&SearchText=510-15-6&results=30&sortBy=Cas_No&isAdvancedSearch=false	4.0	http://hcis.safeworkaustralia.gov.au/HazardousChemical/Search?SearchBy=CasNo&SearchText=510-15-6&results=30&sortBy=Cas_No&isAdvancedSearch=false
20303	999-81-5	4.0	http://hcis.safeworkaustralia.gov.au/HazardousChemical/Search?SearchBy=CasNo&SearchText=999-81-5&results=30&sortBy=Cas_No&isAdvancedSearch=false	6.0	http://hcis.safeworkaustralia.gov.au/HazardousChemical/Search?SearchBy=CasNo&SearchText=999-81-5&results=30&sortBy=Cas_No&isAdvancedSearch=false	4.0	http://hcis.safeworkaustralia.gov.au/HazardousChemical/Search?SearchBy=CasNo&SearchText=999-81-5&results=30&sortBy=Cas_No&isAdvancedSearch=false
20306	67-66-3	6.0	http://hcis.safeworkaustralia.gov.au/HazardousChemical/Search?SearchBy=CasNo&SearchText=67-66-3&results=30&sortBy=Cas_No&isAdvancedSearch=false	3.0	http://hcis.safeworkaustralia.gov.au/HazardousChemical/Search?SearchBy=CasNo&SearchText=67-66-3&results=30&sortBy=Cas_No&isAdvancedSearch=false	4.0	http://hcis.safeworkaustralia.gov.au/HazardousChemical/Search?SearchBy=CasNo&SearchText=67-66-3&results=30&sortBy=Cas_No&isAdvancedSearch=false
20307	107-30-2	4.0	http://hcis.safeworkaustralia.gov.au/HazardousChemical/Search?SearchBy=CasNo&SearchText=107-30-2&results=30&sortBy=Cas_No&isAdvancedSearch=false	4.0	http://hcis.safeworkaustralia.gov.au/HazardousChemical/Search?SearchBy=CasNo&SearchText=107-30-2&results=30&sortBy=Cas_No&isAdvancedSearch=false	4.0	http://hcis.safeworkaustralia.gov.au/HazardousChemical/Search?SearchBy=CasNo&SearchText=107-30-2&results=30&sortBy=Cas_No&isAdvancedSearch=false
20310	80-33-1	6.0	http://hcis.safeworkaustralia.gov.au/HazardousChemical/Search?SearchBy=CasNo&SearchText=80-33-1&results=30&sortBy=Cas_No&isAdvancedSearch=false	6.0	http://hcis.safeworkaustralia.gov.au/HazardousChemical/Search?SearchBy=CasNo&SearchText=80-33-1&results=30&sortBy=Cas_No&isAdvancedSearch=false	4.0	http://hcis.safeworkaustralia.gov.au/HazardousChemical/Search?SearchBy=CasNo&SearchText=80-33-1&results=30&sortBy=Cas_No&isAdvancedSearch=false
20311	150-68-5	6.0	http://hcis.safeworkaustralia.gov.au/HazardousChemical/Search?SearchBy=CasNo&SearchText=150-68-5&results=30&sortBy=Cas_No&isAdvancedSearch=false	6.0	http://hcis.safeworkaustralia.gov.au/HazardousChemical/Search?SearchBy=CasNo&SearchText=150-68-5&results=30&sortBy=Cas_No&isAdvancedSearch=false	4.0	http://hcis.safeworkaustralia.gov.au/HazardousChemical/Search?SearchBy=CasNo&SearchText=150-68-5&results=30&sortBy=Cas_No&isAdvancedSearch=false
20315	76-06-2	6.0	http://hcis.safeworkaustralia.gov.au/HazardousChemical/Search?SearchBy=CasNo&SearchText=76-06-2&results=30&sortBy=Cas_No&isAdvancedSearch=false	2.0	http://hcis.safeworkaustralia.gov.au/HazardousChemical/Search?SearchBy=CasNo&SearchText=76-06-2&results=30&sortBy=Cas_No&isAdvancedSearch=false	4.0	http://hcis.safeworkaustralia.gov.au/HazardousChemical/Search?SearchBy=CasNo&SearchText=76-06-2&results=30&sortBy=Cas_No&isAdvancedSearch=false
20319	1897-45-6	6.0	http://hcis.safeworkaustralia.gov.au/HazardousChemical/Search?SearchBy=CasNo&SearchText=1897-45-6&results=30&sortBy=Cas_No&isAdvancedSearch=false	2.0	http://hcis.safeworkaustralia.gov.au/HazardousChemical/Search?SearchBy=CasNo&SearchText=1897-45-6&results=30&sortBy=Cas_No&isAdvancedSearch=false	6.0	http://hcis.safeworkaustralia.gov.au/HazardousChemical/Search?SearchBy=CasNo&SearchText=1897-45-6&results=30&sortBy=Cas_No&isAdvancedSearch=false
20332	77-92-9	6.0	http://hcis.safeworkaustralia.gov.au/HazardousChemical/Search?SearchBy=CasNo&SearchText=77-92-9&results=30&sortBy=Cas_No&isAdvancedSearch=false	6.0	http://hcis.safeworkaustralia.gov.au/HazardousChemical/Search?SearchBy=CasNo&SearchText=77-92-9&results=30&sortBy=Cas_No&isAdvancedSearch=false	6.0	http://hcis.safeworkaustralia.gov.au/HazardousChemical/Search?SearchBy=CasNo&SearchText=77-92-9&results=30&sortBy=Cas_No&isAdvancedSearch=false
20347	56-72-4	4.0	http://hcis.safeworkaustralia.gov.au/HazardousChemical/Search?SearchBy=CasNo&SearchText=56-72-4&results=30&sortBy=Cas_No&isAdvancedSearch=false	6.0	http://hcis.safeworkaustralia.gov.au/HazardousChemical/Search?SearchBy=CasNo&SearchText=56-72-4&results=30&sortBy=Cas_No&isAdvancedSearch=false	2.0	http://hcis.safeworkaustralia.gov.au/HazardousChemical/Search?SearchBy=CasNo&SearchText=56-72-4&results=30&sortBy=Cas_No&isAdvancedSearch=false
20350	120-71-8	6.0	http://hcis.safeworkaustralia.gov.au/HazardousChemical/Search?SearchBy=CasNo&SearchText=120-71-8&results=30&sortBy=Cas_No&isAdvancedSearch=false	6.0	http://hcis.safeworkaustralia.gov.au/HazardousChemical/Search?SearchBy=CasNo&SearchText=120-71-8&results=30&sortBy=Cas_No&isAdvancedSearch=false	4.0	http://hcis.safeworkaustralia.gov.au/HazardousChemical/Search?SearchBy=CasNo&SearchText=120-71-8&results=30&sortBy=Cas_No&isAdvancedSearch=false
20359	108-94-1	6.0	http://hcis.safeworkaustralia.gov.au/HazardousChemical/Search?SearchBy=CasNo&SearchText=108-94-1&results=30&sortBy=Cas_No&isAdvancedSearch=false	4.0	http://hcis.safeworkaustralia.gov.au/HazardousChemical/Search?SearchBy=CasNo&SearchText=108-94-1&results=30&sortBy=Cas_No&isAdvancedSearch=false	6.0	http://hcis.safeworkaustralia.gov.au/HazardousChemical/Search?SearchBy=CasNo&SearchText=108-94-1&results=30&sortBy=Cas_No&isAdvancedSearch=false
20360	95-33-0	6.0	http://hcis.safeworkaustralia.gov.au/HazardousChemical/Search?SearchBy=CasNo&SearchText=95-33-0&results=30&sortBy=Cas_No&isAdvancedSearch=false	6.0	http://hcis.safeworkaustralia.gov.au/HazardousChemical/Search?SearchBy=CasNo&SearchText=95-33-0&results=30&sortBy=Cas_No&isAdvancedSearch=false	6.0	http://hcis.safeworkaustralia.gov.au/HazardousChemical/Search?SearchBy=CasNo&SearchText=95-33-0&results=30&sortBy=Cas_No&isAdvancedSearch=false
20371	80-08-0	6.0	http://hcis.safeworkaustralia.gov.au/HazardousChemical/Search?SearchBy=CasNo&SearchText=80-08-0&results=30&sortBy=Cas_No&isAdvancedSearch=false	6.0	http://hcis.safeworkaustralia.gov.au/HazardousChemical/Search?SearchBy=CasNo&SearchText=80-08-0&results=30&sortBy=Cas_No&isAdvancedSearch=false	4.0	http://hcis.safeworkaustralia.gov.au/HazardousChemical/Search?SearchBy=CasNo&SearchText=80-08-0&results=30&sortBy=Cas_No&isAdvancedSearch=false
20375	50-29-3	6.0	http://hcis.safeworkaustralia.gov.au/HazardousChemical/Search?SearchBy=CasNo&SearchText=50-29-3&results=30&sortBy=Cas_No&isAdvancedSearch=false	6.0	http://hcis.safeworkaustralia.gov.au/HazardousChemical/Search?SearchBy=CasNo&SearchText=50-29-3&results=30&sortBy=Cas_No&isAdvancedSearch=false	3.0	http://hcis.safeworkaustralia.gov.au/HazardousChemical/Search?SearchBy=CasNo&SearchText=50-29-3&results=30&sortBy=Cas_No&isAdvancedSearch=false
20381	52918-63-5	6.0	http://hcis.safeworkaustralia.gov.au/HazardousChemical/Search?SearchBy=CasNo&SearchText=52918-63-5&results=30&sortBy=Cas_No&isAdvancedSearch=false	3.0	http://hcis.safeworkaustralia.gov.au/HazardousChemical/Search?SearchBy=CasNo&SearchText=52918-63-5&results=30&sortBy=Cas_No&isAdvancedSearch=false	3.0	http://hcis.safeworkaustralia.gov.au/HazardousChemical/Search?SearchBy=CasNo&SearchText=52918-63-5&results=30&sortBy=Cas_No&isAdvancedSearch=false
20391	2303-16-4	6.0	http://hcis.safeworkaustralia.gov.au/HazardousChemical/Search?SearchBy=CasNo&SearchText=2303-16-4&results=30&sortBy=Cas_No&isAdvancedSearch=false	6.0	http://hcis.safeworkaustralia.gov.au/HazardousChemical/Search?SearchBy=CasNo&SearchText=2303-16-4&results=30&sortBy=Cas_No&isAdvancedSearch=false	4.0	http://hcis.safeworkaustralia.gov.au/HazardousChemical/Search?SearchBy=CasNo&SearchText=2303-16-4&results=30&sortBy=Cas_No&isAdvancedSearch=false
20392	131-17-9	6.0	http://hcis.safeworkaustralia.gov.au/HazardousChemical/Search?SearchBy=CasNo&SearchText=131-17-9&results=30&sortBy=Cas_No&isAdvancedSearch=false	6.0	http://hcis.safeworkaustralia.gov.au/HazardousChemical/Search?SearchBy=CasNo&SearchText=131-17-9&results=30&sortBy=Cas_No&isAdvancedSearch=false	4.0	http://hcis.safeworkaustralia.gov.au/HazardousChemical/Search?SearchBy=CasNo&SearchText=131-17-9&results=30&sortBy=Cas_No&isAdvancedSearch=false
20398	39156-41-7	6.0	http://hcis.safeworkaustralia.gov.au/HazardousChemical/Search?SearchBy=CasNo&SearchText=39156-41-7&results=30&sortBy=Cas_No&isAdvancedSearch=false	6.0	http://hcis.safeworkaustralia.gov.au/HazardousChemical/Search?SearchBy=CasNo&SearchText=39156-41-7&results=30&sortBy=Cas_No&isAdvancedSearch=false	4.0	http://hcis.safeworkaustralia.gov.au/HazardousChemical/Search?SearchBy=CasNo&SearchText=39156-41-7&results=30&sortBy=Cas_No&isAdvancedSearch=false
20402	95-80-7	4.0	http://hcis.safeworkaustralia.gov.au/HazardousChemical/Search?SearchBy=CasNo&SearchText=95-80-7&results=30&sortBy=Cas_No&isAdvancedSearch=false	6.0	http://hcis.safeworkaustralia.gov.au/HazardousChemical/Search?SearchBy=CasNo&SearchText=95-80-7&results=30&sortBy=Cas_No&isAdvancedSearch=false	3.0	http://hcis.safeworkaustralia.gov.au/HazardousChemical/Search?SearchBy=CasNo&SearchText=95-80-7&results=30&sortBy=Cas_No&isAdvancedSearch=false
20407	333-41-5	6.0	http://hcis.safeworkaustralia.gov.au/HazardousChemical/Search?SearchBy=CasNo&SearchText=333-41-5&results=30&sortBy=Cas_No&isAdvancedSearch=false	6.0	http://hcis.safeworkaustralia.gov.au/HazardousChemical/Search?SearchBy=CasNo&SearchText=333-41-5&results=30&sortBy=Cas_No&isAdvancedSearch=false	4.0	http://hcis.safeworkaustralia.gov.au/HazardousChemical/Search?SearchBy=CasNo&SearchText=333-41-5&results=30&sortBy=Cas_No&isAdvancedSearch=false
20409	53-70-3	6.0	http://hcis.safeworkaustralia.gov.au/HazardousChemical/Search?SearchBy=CasNo&SearchText=53-70-3&results=30&sortBy=Cas_No&isAdvancedSearch=false	6.0	http://hcis.safeworkaustralia.gov.au/HazardousChemical/Search?SearchBy=CasNo&SearchText=53-70-3&results=30&sortBy=Cas_No&isAdvancedSearch=false	6.0	http://hcis.safeworkaustralia.gov.au/HazardousChemical/Search?SearchBy=CasNo&SearchText=53-70-3&results=30&sortBy=Cas_No&isAdvancedSearch=false
20413	96-12-8	6.0	http://hcis.safeworkaustralia.gov.au/HazardousChemical/Search?SearchBy=CasNo&SearchText=96-12-8&results=30&sortBy=Cas_No&isAdvancedSearch=false	6.0	http://hcis.safeworkaustralia.gov.au/HazardousChemical/Search?SearchBy=CasNo&SearchText=96-12-8&results=30&sortBy=Cas_No&isAdvancedSearch=false	3.0	http://hcis.safeworkaustralia.gov.au/HazardousChemical/Search?SearchBy=CasNo&SearchText=96-12-8&results=30&sortBy=Cas_No&isAdvancedSearch=false
20415	106-93-4	3.0	http://hcis.safeworkaustralia.gov.au/HazardousChemical/Search?SearchBy=CasNo&SearchText=106-93-4&results=30&sortBy=Cas_No&isAdvancedSearch=false	2.0	http://hcis.safeworkaustralia.gov.au/HazardousChemical/Search?SearchBy=CasNo&SearchText=106-93-4&results=30&sortBy=Cas_No&isAdvancedSearch=false	3.0	http://hcis.safeworkaustralia.gov.au/HazardousChemical/Search?SearchBy=CasNo&SearchText=106-93-4&results=30&sortBy=Cas_No&isAdvancedSearch=false
20420	23950-58-5	6.0	http://hcis.safeworkaustralia.gov.au/HazardousChemical/Search?SearchBy=CasNo&SearchText=23950-58-5&results=30&sortBy=Cas_No&isAdvancedSearch=false	6.0	http://hcis.safeworkaustralia.gov.au/HazardousChemical/Search?SearchBy=CasNo&SearchText=23950-58-5&results=30&sortBy=Cas_No&isAdvancedSearch=false	6.0	http://hcis.safeworkaustralia.gov.au/HazardousChemical/Search?SearchBy=CasNo&SearchText=23950-58-5&results=30&sortBy=Cas_No&isAdvancedSearch=false
20425	117-80-6	6.0	http://hcis.safeworkaustralia.gov.au/HazardousChemical/Search?SearchBy=CasNo&SearchText=117-80-6&results=30&sortBy=Cas_No&isAdvancedSearch=false	6.0	http://hcis.safeworkaustralia.gov.au/HazardousChemical/Search?SearchBy=CasNo&SearchText=117-80-6&results=30&sortBy=Cas_No&isAdvancedSearch=false	4.0	http://hcis.safeworkaustralia.gov.au/HazardousChemical/Search?SearchBy=CasNo&SearchText=117-80-6&results=30&sortBy=Cas_No&isAdvancedSearch=false
20428	79-43-6	6.0	http://hcis.safeworkaustralia.gov.au/HazardousChemical/Search?SearchBy=CasNo&SearchText=79-43-6&results=30&sortBy=Cas_No&isAdvancedSearch=false	6.0	http://hcis.safeworkaustralia.gov.au/HazardousChemical/Search?SearchBy=CasNo&SearchText=79-43-6&results=30&sortBy=Cas_No&isAdvancedSearch=false	6.0	http://hcis.safeworkaustralia.gov.au/HazardousChemical/Search?SearchBy=CasNo&SearchText=79-43-6&results=30&sortBy=Cas_No&isAdvancedSearch=false
20430	95-50-1	6.0	http://hcis.safeworkaustralia.gov.au/HazardousChemical/Search?SearchBy=CasNo&SearchText=95-50-1&results=30&sortBy=Cas_No&isAdvancedSearch=false	6.0	http://hcis.safeworkaustralia.gov.au/HazardousChemical/Search?SearchBy=CasNo&SearchText=95-50-1&results=30&sortBy=Cas_No&isAdvancedSearch=false	4.0	http://hcis.safeworkaustralia.gov.au/HazardousChemical/Search?SearchBy=CasNo&SearchText=95-50-1&results=30&sortBy=Cas_No&isAdvancedSearch=false
20431	106-46-7	6.0	http://hcis.safeworkaustralia.gov.au/HazardousChemical/Search?SearchBy=CasNo&SearchText=106-46-7&results=30&sortBy=Cas_No&isAdvancedSearch=false	6.0	http://hcis.safeworkaustralia.gov.au/HazardousChemical/Search?SearchBy=CasNo&SearchText=106-46-7&results=30&sortBy=Cas_No&isAdvancedSearch=false	6.0	http://hcis.safeworkaustralia.gov.au/HazardousChemical/Search?SearchBy=CasNo&SearchText=106-46-7&results=30&sortBy=Cas_No&isAdvancedSearch=false
20432	91-94-1	6.0	http://hcis.safeworkaustralia.gov.au/HazardousChemical/Search?SearchBy=CasNo&SearchText=91-94-1&results=30&sortBy=Cas_No&isAdvancedSearch=false	6.0	http://hcis.safeworkaustralia.gov.au/HazardousChemical/Search?SearchBy=CasNo&SearchText=91-94-1&results=30&sortBy=Cas_No&isAdvancedSearch=false	6.0	http://hcis.safeworkaustralia.gov.au/HazardousChemical/Search?SearchBy=CasNo&SearchText=91-94-1&results=30&sortBy=Cas_No&isAdvancedSearch=false
20433	612-83-9	6.0	http://hcis.safeworkaustralia.gov.au/HazardousChemical/Search?SearchBy=CasNo&SearchText=612-83-9&results=30&sortBy=Cas_No&isAdvancedSearch=false	6.0	http://hcis.safeworkaustralia.gov.au/HazardousChemical/Search?SearchBy=CasNo&SearchText=612-83-9&results=30&sortBy=Cas_No&isAdvancedSearch=false	6.0	http://hcis.safeworkaustralia.gov.au/HazardousChemical/Search?SearchBy=CasNo&SearchText=612-83-9&results=30&sortBy=Cas_No&isAdvancedSearch=false
20437	75-34-3	6.0	http://hcis.safeworkaustralia.gov.au/HazardousChemical/Search?SearchBy=CasNo&SearchText=75-34-3&results=30&sortBy=Cas_No&isAdvancedSearch=false	6.0	http://hcis.safeworkaustralia.gov.au/HazardousChemical/Search?SearchBy=CasNo&SearchText=75-34-3&results=30&sortBy=Cas_No&isAdvancedSearch=false	4.0	http://hcis.safeworkaustralia.gov.au/HazardousChemical/Search?SearchBy=CasNo&SearchText=75-34-3&results=30&sortBy=Cas_No&isAdvancedSearch=false
20438	107-06-2	6.0	http://hcis.safeworkaustralia.gov.au/HazardousChemical/Search?SearchBy=CasNo&SearchText=107-06-2&results=30&sortBy=Cas_No&isAdvancedSearch=false	3.0	http://hcis.safeworkaustralia.gov.au/HazardousChemical/Search?SearchBy=CasNo&SearchText=107-06-2&results=30&sortBy=Cas_No&isAdvancedSearch=false	4.0	http://hcis.safeworkaustralia.gov.au/HazardousChemical/Search?SearchBy=CasNo&SearchText=107-06-2&results=30&sortBy=Cas_No&isAdvancedSearch=false
20439	120-83-2	3.0	http://hcis.safeworkaustralia.gov.au/HazardousChemical/Search?SearchBy=CasNo&SearchText=120-83-2&results=30&sortBy=Cas_No&isAdvancedSearch=false	6.0	http://hcis.safeworkaustralia.gov.au/HazardousChemical/Search?SearchBy=CasNo&SearchText=120-83-2&results=30&sortBy=Cas_No&isAdvancedSearch=false	4.0	http://hcis.safeworkaustralia.gov.au/HazardousChemical/Search?SearchBy=CasNo&SearchText=120-83-2&results=30&sortBy=Cas_No&isAdvancedSearch=false
20440	120-36-5	4.0	http://hcis.safeworkaustralia.gov.au/HazardousChemical/Search?SearchBy=CasNo&SearchText=120-36-5&results=30&sortBy=Cas_No&isAdvancedSearch=false	6.0	http://hcis.safeworkaustralia.gov.au/HazardousChemical/Search?SearchBy=CasNo&SearchText=120-36-5&results=30&sortBy=Cas_No&isAdvancedSearch=false	4.0	http://hcis.safeworkaustralia.gov.au/HazardousChemical/Search?SearchBy=CasNo&SearchText=120-36-5&results=30&sortBy=Cas_No&isAdvancedSearch=false
20442	94-75-7	6.0	http://hcis.safeworkaustralia.gov.au/HazardousChemical/Search?SearchBy=CasNo&SearchText=94-75-7&results=30&sortBy=Cas_No&isAdvancedSearch=false	6.0	http://hcis.safeworkaustralia.gov.au/HazardousChemical/Search?SearchBy=CasNo&SearchText=94-75-7&results=30&sortBy=Cas_No&isAdvancedSearch=false	4.0	http://hcis.safeworkaustralia.gov.au/HazardousChemical/Search?SearchBy=CasNo&SearchText=94-75-7&results=30&sortBy=Cas_No&isAdvancedSearch=false
20446	330-54-1	6.0	http://hcis.safeworkaustralia.gov.au/HazardousChemical/Search?SearchBy=CasNo&SearchText=330-54-1&results=30&sortBy=Cas_No&isAdvancedSearch=false	6.0	http://hcis.safeworkaustralia.gov.au/HazardousChemical/Search?SearchBy=CasNo&SearchText=330-54-1&results=30&sortBy=Cas_No&isAdvancedSearch=false	4.0	http://hcis.safeworkaustralia.gov.au/HazardousChemical/Search?SearchBy=CasNo&SearchText=330-54-1&results=30&sortBy=Cas_No&isAdvancedSearch=false
20448	78-87-5	6.0	http://hcis.safeworkaustralia.gov.au/HazardousChemical/Search?SearchBy=CasNo&SearchText=78-87-5&results=30&sortBy=Cas_No&isAdvancedSearch=false	4.0	http://hcis.safeworkaustralia.gov.au/HazardousChemical/Search?SearchBy=CasNo&SearchText=78-87-5&results=30&sortBy=Cas_No&isAdvancedSearch=false	4.0	http://hcis.safeworkaustralia.gov.au/HazardousChemical/Search?SearchBy=CasNo&SearchText=78-87-5&results=30&sortBy=Cas_No&isAdvancedSearch=false
20449	62-73-7	3.0	http://hcis.safeworkaustralia.gov.au/HazardousChemical/Search?SearchBy=CasNo&SearchText=62-73-7&results=30&sortBy=Cas_No&isAdvancedSearch=false	2.0	http://hcis.safeworkaustralia.gov.au/HazardousChemical/Search?SearchBy=CasNo&SearchText=62-73-7&results=30&sortBy=Cas_No&isAdvancedSearch=false	3.0	http://hcis.safeworkaustralia.gov.au/HazardousChemical/Search?SearchBy=CasNo&SearchText=62-73-7&results=30&sortBy=Cas_No&isAdvancedSearch=false
20450	115-32-2	4.0	http://hcis.safeworkaustralia.gov.au/HazardousChemical/Search?SearchBy=CasNo&SearchText=115-32-2&results=30&sortBy=Cas_No&isAdvancedSearch=false	6.0	http://hcis.safeworkaustralia.gov.au/HazardousChemical/Search?SearchBy=CasNo&SearchText=115-32-2&results=30&sortBy=Cas_No&isAdvancedSearch=false	4.0	http://hcis.safeworkaustralia.gov.au/HazardousChemical/Search?SearchBy=CasNo&SearchText=115-32-2&results=30&sortBy=Cas_No&isAdvancedSearch=false
20453	60-57-1	1.0	http://hcis.safeworkaustralia.gov.au/HazardousChemical/Search?SearchBy=CasNo&SearchText=60-57-1&results=30&sortBy=Cas_No&isAdvancedSearch=false	6.0	http://hcis.safeworkaustralia.gov.au/HazardousChemical/Search?SearchBy=CasNo&SearchText=60-57-1&results=30&sortBy=Cas_No&isAdvancedSearch=false	3.0	http://hcis.safeworkaustralia.gov.au/HazardousChemical/Search?SearchBy=CasNo&SearchText=60-57-1&results=30&sortBy=Cas_No&isAdvancedSearch=false
20458	2921-88-2	6.0	http://hcis.safeworkaustralia.gov.au/HazardousChemical/Search?SearchBy=CasNo&SearchText=2921-88-2&results=30&sortBy=Cas_No&isAdvancedSearch=false	6.0	http://hcis.safeworkaustralia.gov.au/HazardousChemical/Search?SearchBy=CasNo&SearchText=2921-88-2&results=30&sortBy=Cas_No&isAdvancedSearch=false	3.0	http://hcis.safeworkaustralia.gov.au/HazardousChemical/Search?SearchBy=CasNo&SearchText=2921-88-2&results=30&sortBy=Cas_No&isAdvancedSearch=false
20462	111-46-6	6.0	http://hcis.safeworkaustralia.gov.au/HazardousChemical/Search?SearchBy=CasNo&SearchText=111-46-6&results=30&sortBy=Cas_No&isAdvancedSearch=false	6.0	http://hcis.safeworkaustralia.gov.au/HazardousChemical/Search?SearchBy=CasNo&SearchText=111-46-6&results=30&sortBy=Cas_No&isAdvancedSearch=false	4.0	http://hcis.safeworkaustralia.gov.au/HazardousChemical/Search?SearchBy=CasNo&SearchText=111-46-6&results=30&sortBy=Cas_No&isAdvancedSearch=false
20470	101-90-6	4.0	http://hcis.safeworkaustralia.gov.au/HazardousChemical/Search?SearchBy=CasNo&SearchText=101-90-6&results=30&sortBy=Cas_No&isAdvancedSearch=false	6.0	http://hcis.safeworkaustralia.gov.au/HazardousChemical/Search?SearchBy=CasNo&SearchText=101-90-6&results=30&sortBy=Cas_No&isAdvancedSearch=false	4.0	http://hcis.safeworkaustralia.gov.au/HazardousChemical/Search?SearchBy=CasNo&SearchText=101-90-6&results=30&sortBy=Cas_No&isAdvancedSearch=false
20479	60-51-5	3.0	http://hcis.safeworkaustralia.gov.au/HazardousChemical/Search?SearchBy=CasNo&SearchText=60-51-5&results=30&sortBy=Cas_No&isAdvancedSearch=false	4.0	http://hcis.safeworkaustralia.gov.au/HazardousChemical/Search?SearchBy=CasNo&SearchText=60-51-5&results=30&sortBy=Cas_No&isAdvancedSearch=false	2.0	http://hcis.safeworkaustralia.gov.au/HazardousChemical/Search?SearchBy=CasNo&SearchText=60-51-5&results=30&sortBy=Cas_No&isAdvancedSearch=false
20499	127-19-5	4.0	http://hcis.safeworkaustralia.gov.au/HazardousChemical/Search?SearchBy=CasNo&SearchText=127-19-5&results=30&sortBy=Cas_No&isAdvancedSearch=false	4.0	http://hcis.safeworkaustralia.gov.au/HazardousChemical/Search?SearchBy=CasNo&SearchText=127-19-5&results=30&sortBy=Cas_No&isAdvancedSearch=false	6.0	http://hcis.safeworkaustralia.gov.au/HazardousChemical/Search?SearchBy=CasNo&SearchText=127-19-5&results=30&sortBy=Cas_No&isAdvancedSearch=false
20505	108-01-0	4.0	http://hcis.safeworkaustralia.gov.au/HazardousChemical/Search?SearchBy=CasNo&SearchText=108-01-0&results=30&sortBy=Cas_No&isAdvancedSearch=false	4.0	http://hcis.safeworkaustralia.gov.au/HazardousChemical/Search?SearchBy=CasNo&SearchText=108-01-0&results=30&sortBy=Cas_No&isAdvancedSearch=false	4.0	http://hcis.safeworkaustralia.gov.au/HazardousChemical/Search?SearchBy=CasNo&SearchText=108-01-0&results=30&sortBy=Cas_No&isAdvancedSearch=false
20507	121-69-7	3.0	http://hcis.safeworkaustralia.gov.au/HazardousChemical/Search?SearchBy=CasNo&SearchText=121-69-7&results=30&sortBy=Cas_No&isAdvancedSearch=false	3.0	http://hcis.safeworkaustralia.gov.au/HazardousChemical/Search?SearchBy=CasNo&SearchText=121-69-7&results=30&sortBy=Cas_No&isAdvancedSearch=false	3.0	http://hcis.safeworkaustralia.gov.au/HazardousChemical/Search?SearchBy=CasNo&SearchText=121-69-7&results=30&sortBy=Cas_No&isAdvancedSearch=false
20511	612-82-8	6.0	http://hcis.safeworkaustralia.gov.au/HazardousChemical/Search?SearchBy=CasNo&SearchText=612-82-8&results=30&sortBy=Cas_No&isAdvancedSearch=false	6.0	http://hcis.safeworkaustralia.gov.au/HazardousChemical/Search?SearchBy=CasNo&SearchText=612-82-8&results=30&sortBy=Cas_No&isAdvancedSearch=false	4.0	http://hcis.safeworkaustralia.gov.au/HazardousChemical/Search?SearchBy=CasNo&SearchText=612-82-8&results=30&sortBy=Cas_No&isAdvancedSearch=false
20512	79-44-7	6.0	http://hcis.safeworkaustralia.gov.au/HazardousChemical/Search?SearchBy=CasNo&SearchText=79-44-7&results=30&sortBy=Cas_No&isAdvancedSearch=false	3.0	http://hcis.safeworkaustralia.gov.au/HazardousChemical/Search?SearchBy=CasNo&SearchText=79-44-7&results=30&sortBy=Cas_No&isAdvancedSearch=false	4.0	http://hcis.safeworkaustralia.gov.au/HazardousChemical/Search?SearchBy=CasNo&SearchText=79-44-7&results=30&sortBy=Cas_No&isAdvancedSearch=false
20515	68-12-2	6.0	http://hcis.safeworkaustralia.gov.au/HazardousChemical/Search?SearchBy=CasNo&SearchText=68-12-2&results=30&sortBy=Cas_No&isAdvancedSearch=false	4.0	http://hcis.safeworkaustralia.gov.au/HazardousChemical/Search?SearchBy=CasNo&SearchText=68-12-2&results=30&sortBy=Cas_No&isAdvancedSearch=false	6.0	http://hcis.safeworkaustralia.gov.au/HazardousChemical/Search?SearchBy=CasNo&SearchText=68-12-2&results=30&sortBy=Cas_No&isAdvancedSearch=false
20516	57-14-7	6.0	http://hcis.safeworkaustralia.gov.au/HazardousChemical/Search?SearchBy=CasNo&SearchText=57-14-7&results=30&sortBy=Cas_No&isAdvancedSearch=false	3.0	http://hcis.safeworkaustralia.gov.au/HazardousChemical/Search?SearchBy=CasNo&SearchText=57-14-7&results=30&sortBy=Cas_No&isAdvancedSearch=false	3.0	http://hcis.safeworkaustralia.gov.au/HazardousChemical/Search?SearchBy=CasNo&SearchText=57-14-7&results=30&sortBy=Cas_No&isAdvancedSearch=false
20523	51-28-5	3.0	http://hcis.safeworkaustralia.gov.au/HazardousChemical/Search?SearchBy=CasNo&SearchText=51-28-5&results=30&sortBy=Cas_No&isAdvancedSearch=false	3.0	http://hcis.safeworkaustralia.gov.au/HazardousChemical/Search?SearchBy=CasNo&SearchText=51-28-5&results=30&sortBy=Cas_No&isAdvancedSearch=false	3.0	http://hcis.safeworkaustralia.gov.au/HazardousChemical/Search?SearchBy=CasNo&SearchText=51-28-5&results=30&sortBy=Cas_No&isAdvancedSearch=false
20528	606-20-2	3.0	http://hcis.safeworkaustralia.gov.au/HazardousChemical/Search?SearchBy=CasNo&SearchText=606-20-2&results=30&sortBy=Cas_No&isAdvancedSearch=false	3.0	http://hcis.safeworkaustralia.gov.au/HazardousChemical/Search?SearchBy=CasNo&SearchText=606-20-2&results=30&sortBy=Cas_No&isAdvancedSearch=false	3.0	http://hcis.safeworkaustralia.gov.au/HazardousChemical/Search?SearchBy=CasNo&SearchText=606-20-2&results=30&sortBy=Cas_No&isAdvancedSearch=false
20529	121-14-2	3.0	http://hcis.safeworkaustralia.gov.au/HazardousChemical/Search?SearchBy=CasNo&SearchText=121-14-2&results=30&sortBy=Cas_No&isAdvancedSearch=false	3.0	http://hcis.safeworkaustralia.gov.au/HazardousChemical/Search?SearchBy=CasNo&SearchText=121-14-2&results=30&sortBy=Cas_No&isAdvancedSearch=false	3.0	http://hcis.safeworkaustralia.gov.au/HazardousChemical/Search?SearchBy=CasNo&SearchText=121-14-2&results=30&sortBy=Cas_No&isAdvancedSearch=false
20533	123-91-1	6.0	http://hcis.safeworkaustralia.gov.au/HazardousChemical/Search?SearchBy=CasNo&SearchText=123-91-1&results=30&sortBy=Cas_No&isAdvancedSearch=false	6.0	http://hcis.safeworkaustralia.gov.au/HazardousChemical/Search?SearchBy=CasNo&SearchText=123-91-1&results=30&sortBy=Cas_No&isAdvancedSearch=false	6.0	http://hcis.safeworkaustralia.gov.au/HazardousChemical/Search?SearchBy=CasNo&SearchText=123-91-1&results=30&sortBy=Cas_No&isAdvancedSearch=false
20538	74-31-7	6.0	http://hcis.safeworkaustralia.gov.au/HazardousChemical/Search?SearchBy=CasNo&SearchText=74-31-7&results=30&sortBy=Cas_No&isAdvancedSearch=false	6.0	http://hcis.safeworkaustralia.gov.au/HazardousChemical/Search?SearchBy=CasNo&SearchText=74-31-7&results=30&sortBy=Cas_No&isAdvancedSearch=false	6.0	http://hcis.safeworkaustralia.gov.au/HazardousChemical/Search?SearchBy=CasNo&SearchText=74-31-7&results=30&sortBy=Cas_No&isAdvancedSearch=false
20548	2439-10-3	6.0	http://hcis.safeworkaustralia.gov.au/HazardousChemical/Search?SearchBy=CasNo&SearchText=2439-10-3&results=30&sortBy=Cas_No&isAdvancedSearch=false	6.0	http://hcis.safeworkaustralia.gov.au/HazardousChemical/Search?SearchBy=CasNo&SearchText=2439-10-3&results=30&sortBy=Cas_No&isAdvancedSearch=false	4.0	http://hcis.safeworkaustralia.gov.au/HazardousChemical/Search?SearchBy=CasNo&SearchText=2439-10-3&results=30&sortBy=Cas_No&isAdvancedSearch=false
20560	115-29-7	4.0	http://hcis.safeworkaustralia.gov.au/HazardousChemical/Search?SearchBy=CasNo&SearchText=115-29-7&results=30&sortBy=Cas_No&isAdvancedSearch=false	2.0	http://hcis.safeworkaustralia.gov.au/HazardousChemical/Search?SearchBy=CasNo&SearchText=115-29-7&results=30&sortBy=Cas_No&isAdvancedSearch=false	2.0	http://hcis.safeworkaustralia.gov.au/HazardousChemical/Search?SearchBy=CasNo&SearchText=115-29-7&results=30&sortBy=Cas_No&isAdvancedSearch=false
20561	72-20-8	3.0	http://hcis.safeworkaustralia.gov.au/HazardousChemical/Search?SearchBy=CasNo&SearchText=72-20-8&results=30&sortBy=Cas_No&isAdvancedSearch=false	6.0	http://hcis.safeworkaustralia.gov.au/HazardousChemical/Search?SearchBy=CasNo&SearchText=72-20-8&results=30&sortBy=Cas_No&isAdvancedSearch=false	2.0	http://hcis.safeworkaustralia.gov.au/HazardousChemical/Search?SearchBy=CasNo&SearchText=72-20-8&results=30&sortBy=Cas_No&isAdvancedSearch=false
20566	106-89-8	3.0	http://hcis.safeworkaustralia.gov.au/HazardousChemical/Search?SearchBy=CasNo&SearchText=106-89-8&results=30&sortBy=Cas_No&isAdvancedSearch=false	3.0	http://hcis.safeworkaustralia.gov.au/HazardousChemical/Search?SearchBy=CasNo&SearchText=106-89-8&results=30&sortBy=Cas_No&isAdvancedSearch=false	3.0	http://hcis.safeworkaustralia.gov.au/HazardousChemical/Search?SearchBy=CasNo&SearchText=106-89-8&results=30&sortBy=Cas_No&isAdvancedSearch=false
20569	106-88-7	4.0	http://hcis.safeworkaustralia.gov.au/HazardousChemical/Search?SearchBy=CasNo&SearchText=106-88-7&results=30&sortBy=Cas_No&isAdvancedSearch=false	4.0	http://hcis.safeworkaustralia.gov.au/HazardousChemical/Search?SearchBy=CasNo&SearchText=106-88-7&results=30&sortBy=Cas_No&isAdvancedSearch=false	4.0	http://hcis.safeworkaustralia.gov.au/HazardousChemical/Search?SearchBy=CasNo&SearchText=106-88-7&results=30&sortBy=Cas_No&isAdvancedSearch=false
20582	91-53-2	6.0	http://hcis.safeworkaustralia.gov.au/HazardousChemical/Search?SearchBy=CasNo&SearchText=91-53-2&results=30&sortBy=Cas_No&isAdvancedSearch=false	6.0	http://hcis.safeworkaustralia.gov.au/HazardousChemical/Search?SearchBy=CasNo&SearchText=91-53-2&results=30&sortBy=Cas_No&isAdvancedSearch=false	4.0	http://hcis.safeworkaustralia.gov.au/HazardousChemical/Search?SearchBy=CasNo&SearchText=91-53-2&results=30&sortBy=Cas_No&isAdvancedSearch=false
20583	140-88-5	4.0	http://hcis.safeworkaustralia.gov.au/HazardousChemical/Search?SearchBy=CasNo&SearchText=140-88-5&results=30&sortBy=Cas_No&isAdvancedSearch=false	4.0	http://hcis.safeworkaustralia.gov.au/HazardousChemical/Search?SearchBy=CasNo&SearchText=140-88-5&results=30&sortBy=Cas_No&isAdvancedSearch=false	4.0	http://hcis.safeworkaustralia.gov.au/HazardousChemical/Search?SearchBy=CasNo&SearchText=140-88-5&results=30&sortBy=Cas_No&isAdvancedSearch=false
20584	64-17-5	6.0	http://hcis.safeworkaustralia.gov.au/HazardousChemical/Search?SearchBy=CasNo&SearchText=64-17-5&results=30&sortBy=Cas_No&isAdvancedSearch=false	6.0	http://hcis.safeworkaustralia.gov.au/HazardousChemical/Search?SearchBy=CasNo&SearchText=64-17-5&results=30&sortBy=Cas_No&isAdvancedSearch=false	6.0	http://hcis.safeworkaustralia.gov.au/HazardousChemical/Search?SearchBy=CasNo&SearchText=64-17-5&results=30&sortBy=Cas_No&isAdvancedSearch=false
20587	105-36-2	1.0	http://hcis.safeworkaustralia.gov.au/HazardousChemical/Search?SearchBy=CasNo&SearchText=105-36-2&results=30&sortBy=Cas_No&isAdvancedSearch=false	2.0	http://hcis.safeworkaustralia.gov.au/HazardousChemical/Search?SearchBy=CasNo&SearchText=105-36-2&results=30&sortBy=Cas_No&isAdvancedSearch=false	2.0	http://hcis.safeworkaustralia.gov.au/HazardousChemical/Search?SearchBy=CasNo&SearchText=105-36-2&results=30&sortBy=Cas_No&isAdvancedSearch=false
20596	100-41-4	6.0	http://hcis.safeworkaustralia.gov.au/HazardousChemical/Search?SearchBy=CasNo&SearchText=100-41-4&results=30&sortBy=Cas_No&isAdvancedSearch=false	4.0	http://hcis.safeworkaustralia.gov.au/HazardousChemical/Search?SearchBy=CasNo&SearchText=100-41-4&results=30&sortBy=Cas_No&isAdvancedSearch=false	6.0	http://hcis.safeworkaustralia.gov.au/HazardousChemical/Search?SearchBy=CasNo&SearchText=100-41-4&results=30&sortBy=Cas_No&isAdvancedSearch=false
20597	107-21-1	6.0	http://hcis.safeworkaustralia.gov.au/HazardousChemical/Search?SearchBy=CasNo&SearchText=107-21-1&results=30&sortBy=Cas_No&isAdvancedSearch=false	6.0	http://hcis.safeworkaustralia.gov.au/HazardousChemical/Search?SearchBy=CasNo&SearchText=107-21-1&results=30&sortBy=Cas_No&isAdvancedSearch=false	4.0	http://hcis.safeworkaustralia.gov.au/HazardousChemical/Search?SearchBy=CasNo&SearchText=107-21-1&results=30&sortBy=Cas_No&isAdvancedSearch=false
20601	96-45-7	6.0	http://hcis.safeworkaustralia.gov.au/HazardousChemical/Search?SearchBy=CasNo&SearchText=96-45-7&results=30&sortBy=Cas_No&isAdvancedSearch=false	6.0	http://hcis.safeworkaustralia.gov.au/HazardousChemical/Search?SearchBy=CasNo&SearchText=96-45-7&results=30&sortBy=Cas_No&isAdvancedSearch=false	4.0	http://hcis.safeworkaustralia.gov.au/HazardousChemical/Search?SearchBy=CasNo&SearchText=96-45-7&results=30&sortBy=Cas_No&isAdvancedSearch=false
20603	142-59-6	6.0	http://hcis.safeworkaustralia.gov.au/HazardousChemical/Search?SearchBy=CasNo&SearchText=142-59-6&results=30&sortBy=Cas_No&isAdvancedSearch=false	6.0	http://hcis.safeworkaustralia.gov.au/HazardousChemical/Search?SearchBy=CasNo&SearchText=142-59-6&results=30&sortBy=Cas_No&isAdvancedSearch=false	4.0	http://hcis.safeworkaustralia.gov.au/HazardousChemical/Search?SearchBy=CasNo&SearchText=142-59-6&results=30&sortBy=Cas_No&isAdvancedSearch=false
20604	106-87-6	3.0	http://hcis.safeworkaustralia.gov.au/HazardousChemical/Search?SearchBy=CasNo&SearchText=106-87-6&results=30&sortBy=Cas_No&isAdvancedSearch=false	3.0	http://hcis.safeworkaustralia.gov.au/HazardousChemical/Search?SearchBy=CasNo&SearchText=106-87-6&results=30&sortBy=Cas_No&isAdvancedSearch=false	3.0	http://hcis.safeworkaustralia.gov.au/HazardousChemical/Search?SearchBy=CasNo&SearchText=106-87-6&results=30&sortBy=Cas_No&isAdvancedSearch=false
20605	104-76-7	6.0	http://hcis.safeworkaustralia.gov.au/HazardousChemical/Search?SearchBy=CasNo&SearchText=104-76-7&results=30&sortBy=Cas_No&isAdvancedSearch=false	4.0	http://hcis.safeworkaustralia.gov.au/HazardousChemical/Search?SearchBy=CasNo&SearchText=104-76-7&results=30&sortBy=Cas_No&isAdvancedSearch=false	6.0	http://hcis.safeworkaustralia.gov.au/HazardousChemical/Search?SearchBy=CasNo&SearchText=104-76-7&results=30&sortBy=Cas_No&isAdvancedSearch=false
20607	117-81-7	6.0	http://hcis.safeworkaustralia.gov.au/HazardousChemical/Search?SearchBy=CasNo&SearchText=117-81-7&results=30&sortBy=Cas_No&isAdvancedSearch=false	6.0	http://hcis.safeworkaustralia.gov.au/HazardousChemical/Search?SearchBy=CasNo&SearchText=117-81-7&results=30&sortBy=Cas_No&isAdvancedSearch=false	6.0	http://hcis.safeworkaustralia.gov.au/HazardousChemical/Search?SearchBy=CasNo&SearchText=117-81-7&results=30&sortBy=Cas_No&isAdvancedSearch=false
20620	55-38-9	4.0	http://hcis.safeworkaustralia.gov.au/HazardousChemical/Search?SearchBy=CasNo&SearchText=55-38-9&results=30&sortBy=Cas_No&isAdvancedSearch=false	3.0	http://hcis.safeworkaustralia.gov.au/HazardousChemical/Search?SearchBy=CasNo&SearchText=55-38-9&results=30&sortBy=Cas_No&isAdvancedSearch=false	4.0	http://hcis.safeworkaustralia.gov.au/HazardousChemical/Search?SearchBy=CasNo&SearchText=55-38-9&results=30&sortBy=Cas_No&isAdvancedSearch=false
20624	14484-64-1	6.0	http://hcis.safeworkaustralia.gov.au/HazardousChemical/Search?SearchBy=CasNo&SearchText=14484-64-1&results=30&sortBy=Cas_No&isAdvancedSearch=false	6.0	http://hcis.safeworkaustralia.gov.au/HazardousChemical/Search?SearchBy=CasNo&SearchText=14484-64-1&results=30&sortBy=Cas_No&isAdvancedSearch=false	6.0	http://hcis.safeworkaustralia.gov.au/HazardousChemical/Search?SearchBy=CasNo&SearchText=14484-64-1&results=30&sortBy=Cas_No&isAdvancedSearch=false
20646	110-00-9	6.0	http://hcis.safeworkaustralia.gov.au/HazardousChemical/Search?SearchBy=CasNo&SearchText=110-00-9&results=30&sortBy=Cas_No&isAdvancedSearch=false	4.0	http://hcis.safeworkaustralia.gov.au/HazardousChemical/Search?SearchBy=CasNo&SearchText=110-00-9&results=30&sortBy=Cas_No&isAdvancedSearch=false	4.0	http://hcis.safeworkaustralia.gov.au/HazardousChemical/Search?SearchBy=CasNo&SearchText=110-00-9&results=30&sortBy=Cas_No&isAdvancedSearch=false
20647	98-01-1	3.0	http://hcis.safeworkaustralia.gov.au/HazardousChemical/Search?SearchBy=CasNo&SearchText=98-01-1&results=30&sortBy=Cas_No&isAdvancedSearch=false	3.0	http://hcis.safeworkaustralia.gov.au/HazardousChemical/Search?SearchBy=CasNo&SearchText=98-01-1&results=30&sortBy=Cas_No&isAdvancedSearch=false	3.0	http://hcis.safeworkaustralia.gov.au/HazardousChemical/Search?SearchBy=CasNo&SearchText=98-01-1&results=30&sortBy=Cas_No&isAdvancedSearch=false
20666	556-52-5	4.0	http://hcis.safeworkaustralia.gov.au/HazardousChemical/Search?SearchBy=CasNo&SearchText=556-52-5&results=30&sortBy=Cas_No&isAdvancedSearch=false	3.0	http://hcis.safeworkaustralia.gov.au/HazardousChemical/Search?SearchBy=CasNo&SearchText=556-52-5&results=30&sortBy=Cas_No&isAdvancedSearch=false	4.0	http://hcis.safeworkaustralia.gov.au/HazardousChemical/Search?SearchBy=CasNo&SearchText=556-52-5&results=30&sortBy=Cas_No&isAdvancedSearch=false
20679	76-44-8	3.0	http://hcis.safeworkaustralia.gov.au/HazardousChemical/Search?SearchBy=CasNo&SearchText=76-44-8&results=30&sortBy=Cas_No&isAdvancedSearch=false	6.0	http://hcis.safeworkaustralia.gov.au/HazardousChemical/Search?SearchBy=CasNo&SearchText=76-44-8&results=30&sortBy=Cas_No&isAdvancedSearch=false	3.0	http://hcis.safeworkaustralia.gov.au/HazardousChemical/Search?SearchBy=CasNo&SearchText=76-44-8&results=30&sortBy=Cas_No&isAdvancedSearch=false
20682	118-74-1	6.0	http://hcis.safeworkaustralia.gov.au/HazardousChemical/Search?SearchBy=CasNo&SearchText=118-74-1&results=30&sortBy=Cas_No&isAdvancedSearch=false	6.0	http://hcis.safeworkaustralia.gov.au/HazardousChemical/Search?SearchBy=CasNo&SearchText=118-74-1&results=30&sortBy=Cas_No&isAdvancedSearch=false	6.0	http://hcis.safeworkaustralia.gov.au/HazardousChemical/Search?SearchBy=CasNo&SearchText=118-74-1&results=30&sortBy=Cas_No&isAdvancedSearch=false
20686	58-89-9	4.0	http://hcis.safeworkaustralia.gov.au/HazardousChemical/Search?SearchBy=CasNo&SearchText=58-89-9&results=30&sortBy=Cas_No&isAdvancedSearch=false	4.0	http://hcis.safeworkaustralia.gov.au/HazardousChemical/Search?SearchBy=CasNo&SearchText=58-89-9&results=30&sortBy=Cas_No&isAdvancedSearch=false	3.0	http://hcis.safeworkaustralia.gov.au/HazardousChemical/Search?SearchBy=CasNo&SearchText=58-89-9&results=30&sortBy=Cas_No&isAdvancedSearch=false
20688	77-47-4	3.0	http://hcis.safeworkaustralia.gov.au/HazardousChemical/Search?SearchBy=CasNo&SearchText=77-47-4&results=30&sortBy=Cas_No&isAdvancedSearch=false	2.0	http://hcis.safeworkaustralia.gov.au/HazardousChemical/Search?SearchBy=CasNo&SearchText=77-47-4&results=30&sortBy=Cas_No&isAdvancedSearch=false	4.0	http://hcis.safeworkaustralia.gov.au/HazardousChemical/Search?SearchBy=CasNo&SearchText=77-47-4&results=30&sortBy=Cas_No&isAdvancedSearch=false
20690	70-30-4	3.0	http://hcis.safeworkaustralia.gov.au/HazardousChemical/Search?SearchBy=CasNo&SearchText=70-30-4&results=30&sortBy=Cas_No&isAdvancedSearch=false	6.0	http://hcis.safeworkaustralia.gov.au/HazardousChemical/Search?SearchBy=CasNo&SearchText=70-30-4&results=30&sortBy=Cas_No&isAdvancedSearch=false	3.0	http://hcis.safeworkaustralia.gov.au/HazardousChemical/Search?SearchBy=CasNo&SearchText=70-30-4&results=30&sortBy=Cas_No&isAdvancedSearch=false
20692	100-97-0	6.0	http://hcis.safeworkaustralia.gov.au/HazardousChemical/Search?SearchBy=CasNo&SearchText=100-97-0&results=30&sortBy=Cas_No&isAdvancedSearch=false	6.0	http://hcis.safeworkaustralia.gov.au/HazardousChemical/Search?SearchBy=CasNo&SearchText=100-97-0&results=30&sortBy=Cas_No&isAdvancedSearch=false	6.0	http://hcis.safeworkaustralia.gov.au/HazardousChemical/Search?SearchBy=CasNo&SearchText=100-97-0&results=30&sortBy=Cas_No&isAdvancedSearch=false
20694	680-31-9	6.0	http://hcis.safeworkaustralia.gov.au/HazardousChemical/Search?SearchBy=CasNo&SearchText=680-31-9&results=30&sortBy=Cas_No&isAdvancedSearch=false	6.0	http://hcis.safeworkaustralia.gov.au/HazardousChemical/Search?SearchBy=CasNo&SearchText=680-31-9&results=30&sortBy=Cas_No&isAdvancedSearch=false	6.0	http://hcis.safeworkaustralia.gov.au/HazardousChemical/Search?SearchBy=CasNo&SearchText=680-31-9&results=30&sortBy=Cas_No&isAdvancedSearch=false
20703	10034-93-2	3.0	http://hcis.safeworkaustralia.gov.au/HazardousChemical/Search?SearchBy=CasNo&SearchText=10034-93-2&results=30&sortBy=Cas_No&isAdvancedSearch=false	3.0	http://hcis.safeworkaustralia.gov.au/HazardousChemical/Search?SearchBy=CasNo&SearchText=10034-93-2&results=30&sortBy=Cas_No&isAdvancedSearch=false	3.0	http://hcis.safeworkaustralia.gov.au/HazardousChemical/Search?SearchBy=CasNo&SearchText=10034-93-2&results=30&sortBy=Cas_No&isAdvancedSearch=false
20710	122-66-7	6.0	http://hcis.safeworkaustralia.gov.au/HazardousChemical/Search?SearchBy=CasNo&SearchText=122-66-7&results=30&sortBy=Cas_No&isAdvancedSearch=false	6.0	http://hcis.safeworkaustralia.gov.au/HazardousChemical/Search?SearchBy=CasNo&SearchText=122-66-7&results=30&sortBy=Cas_No&isAdvancedSearch=false	4.0	http://hcis.safeworkaustralia.gov.au/HazardousChemical/Search?SearchBy=CasNo&SearchText=122-66-7&results=30&sortBy=Cas_No&isAdvancedSearch=false
20716	123-31-9	6.0	http://hcis.safeworkaustralia.gov.au/HazardousChemical/Search?SearchBy=CasNo&SearchText=123-31-9&results=30&sortBy=Cas_No&isAdvancedSearch=false	6.0	http://hcis.safeworkaustralia.gov.au/HazardousChemical/Search?SearchBy=CasNo&SearchText=123-31-9&results=30&sortBy=Cas_No&isAdvancedSearch=false	4.0	http://hcis.safeworkaustralia.gov.au/HazardousChemical/Search?SearchBy=CasNo&SearchText=123-31-9&results=30&sortBy=Cas_No&isAdvancedSearch=false
20717	103-16-2	6.0	http://hcis.safeworkaustralia.gov.au/HazardousChemical/Search?SearchBy=CasNo&SearchText=103-16-2&results=30&sortBy=Cas_No&isAdvancedSearch=false	6.0	http://hcis.safeworkaustralia.gov.au/HazardousChemical/Search?SearchBy=CasNo&SearchText=103-16-2&results=30&sortBy=Cas_No&isAdvancedSearch=false	6.0	http://hcis.safeworkaustralia.gov.au/HazardousChemical/Search?SearchBy=CasNo&SearchText=103-16-2&results=30&sortBy=Cas_No&isAdvancedSearch=false
20750	542-56-3	6.0	http://hcis.safeworkaustralia.gov.au/HazardousChemical/Search?SearchBy=CasNo&SearchText=542-56-3&results=30&sortBy=Cas_No&isAdvancedSearch=false	4.0	http://hcis.safeworkaustralia.gov.au/HazardousChemical/Search?SearchBy=CasNo&SearchText=542-56-3&results=30&sortBy=Cas_No&isAdvancedSearch=false	4.0	http://hcis.safeworkaustralia.gov.au/HazardousChemical/Search?SearchBy=CasNo&SearchText=542-56-3&results=30&sortBy=Cas_No&isAdvancedSearch=false
20759	78-59-1	4.0	http://hcis.safeworkaustralia.gov.au/HazardousChemical/Search?SearchBy=CasNo&SearchText=78-59-1&results=30&sortBy=Cas_No&isAdvancedSearch=false	6.0	http://hcis.safeworkaustralia.gov.au/HazardousChemical/Search?SearchBy=CasNo&SearchText=78-59-1&results=30&sortBy=Cas_No&isAdvancedSearch=false	4.0	http://hcis.safeworkaustralia.gov.au/HazardousChemical/Search?SearchBy=CasNo&SearchText=78-59-1&results=30&sortBy=Cas_No&isAdvancedSearch=false
20761	78-79-5	6.0	http://hcis.safeworkaustralia.gov.au/HazardousChemical/Search?SearchBy=CasNo&SearchText=78-79-5&results=30&sortBy=Cas_No&isAdvancedSearch=false	6.0	http://hcis.safeworkaustralia.gov.au/HazardousChemical/Search?SearchBy=CasNo&SearchText=78-79-5&results=30&sortBy=Cas_No&isAdvancedSearch=false	6.0	http://hcis.safeworkaustralia.gov.au/HazardousChemical/Search?SearchBy=CasNo&SearchText=78-79-5&results=30&sortBy=Cas_No&isAdvancedSearch=false
20762	67-63-0	6.0	http://hcis.safeworkaustralia.gov.au/HazardousChemical/Search?SearchBy=CasNo&SearchText=67-63-0&results=30&sortBy=Cas_No&isAdvancedSearch=false	6.0	http://hcis.safeworkaustralia.gov.au/HazardousChemical/Search?SearchBy=CasNo&SearchText=67-63-0&results=30&sortBy=Cas_No&isAdvancedSearch=false	6.0	http://hcis.safeworkaustralia.gov.au/HazardousChemical/Search?SearchBy=CasNo&SearchText=67-63-0&results=30&sortBy=Cas_No&isAdvancedSearch=false
20764	101-21-3	6.0	http://hcis.safeworkaustralia.gov.au/HazardousChemical/Search?SearchBy=CasNo&SearchText=101-21-3&results=30&sortBy=Cas_No&isAdvancedSearch=false	6.0	http://hcis.safeworkaustralia.gov.au/HazardousChemical/Search?SearchBy=CasNo&SearchText=101-21-3&results=30&sortBy=Cas_No&isAdvancedSearch=false	6.0	http://hcis.safeworkaustralia.gov.au/HazardousChemical/Search?SearchBy=CasNo&SearchText=101-21-3&results=30&sortBy=Cas_No&isAdvancedSearch=false
20770	143-50-0	3.0	http://hcis.safeworkaustralia.gov.au/HazardousChemical/Search?SearchBy=CasNo&SearchText=143-50-0&results=30&sortBy=Cas_No&isAdvancedSearch=false	6.0	http://hcis.safeworkaustralia.gov.au/HazardousChemical/Search?SearchBy=CasNo&SearchText=143-50-0&results=30&sortBy=Cas_No&isAdvancedSearch=false	3.0	http://hcis.safeworkaustralia.gov.au/HazardousChemical/Search?SearchBy=CasNo&SearchText=143-50-0&results=30&sortBy=Cas_No&isAdvancedSearch=false
20778	5989-27-5	6.0	http://hcis.safeworkaustralia.gov.au/HazardousChemical/Search?SearchBy=CasNo&SearchText=5989-27-5&results=30&sortBy=Cas_No&isAdvancedSearch=false	6.0	http://hcis.safeworkaustralia.gov.au/HazardousChemical/Search?SearchBy=CasNo&SearchText=5989-27-5&results=30&sortBy=Cas_No&isAdvancedSearch=false	6.0	http://hcis.safeworkaustralia.gov.au/HazardousChemical/Search?SearchBy=CasNo&SearchText=5989-27-5&results=30&sortBy=Cas_No&isAdvancedSearch=false
20791	121-75-5	6.0	http://hcis.safeworkaustralia.gov.au/HazardousChemical/Search?SearchBy=CasNo&SearchText=121-75-5&results=30&sortBy=Cas_No&isAdvancedSearch=false	6.0	http://hcis.safeworkaustralia.gov.au/HazardousChemical/Search?SearchBy=CasNo&SearchText=121-75-5&results=30&sortBy=Cas_No&isAdvancedSearch=false	4.0	http://hcis.safeworkaustralia.gov.au/HazardousChemical/Search?SearchBy=CasNo&SearchText=121-75-5&results=30&sortBy=Cas_No&isAdvancedSearch=false
20794	12427-38-2	6.0	http://hcis.safeworkaustralia.gov.au/HazardousChemical/Search?SearchBy=CasNo&SearchText=12427-38-2&results=30&sortBy=Cas_No&isAdvancedSearch=false	4.0	http://hcis.safeworkaustralia.gov.au/HazardousChemical/Search?SearchBy=CasNo&SearchText=12427-38-2&results=30&sortBy=Cas_No&isAdvancedSearch=false	6.0	http://hcis.safeworkaustralia.gov.au/HazardousChemical/Search?SearchBy=CasNo&SearchText=12427-38-2&results=30&sortBy=Cas_No&isAdvancedSearch=false
20803	71125-38-7	6.0	http://hcis.safeworkaustralia.gov.au/HazardousChemical/Search?SearchBy=CasNo&SearchText=71125-38-7&results=30&sortBy=Cas_No&isAdvancedSearch=false	6.0	http://hcis.safeworkaustralia.gov.au/HazardousChemical/Search?SearchBy=CasNo&SearchText=71125-38-7&results=30&sortBy=Cas_No&isAdvancedSearch=false	6.0	http://hcis.safeworkaustralia.gov.au/HazardousChemical/Search?SearchBy=CasNo&SearchText=71125-38-7&results=30&sortBy=Cas_No&isAdvancedSearch=false
20807	149-30-4	6.0	http://hcis.safeworkaustralia.gov.au/HazardousChemical/Search?SearchBy=CasNo&SearchText=149-30-4&results=30&sortBy=Cas_No&isAdvancedSearch=false	6.0	http://hcis.safeworkaustralia.gov.au/HazardousChemical/Search?SearchBy=CasNo&SearchText=149-30-4&results=30&sortBy=Cas_No&isAdvancedSearch=false	6.0	http://hcis.safeworkaustralia.gov.au/HazardousChemical/Search?SearchBy=CasNo&SearchText=149-30-4&results=30&sortBy=Cas_No&isAdvancedSearch=false
20811	7487-94-7	6.0	http://hcis.safeworkaustralia.gov.au/HazardousChemical/Search?SearchBy=CasNo&SearchText=7487-94-7&results=30&sortBy=Cas_No&isAdvancedSearch=false	6.0	http://hcis.safeworkaustralia.gov.au/HazardousChemical/Search?SearchBy=CasNo&SearchText=7487-94-7&results=30&sortBy=Cas_No&isAdvancedSearch=false	2.0	http://hcis.safeworkaustralia.gov.au/HazardousChemical/Search?SearchBy=CasNo&SearchText=7487-94-7&results=30&sortBy=Cas_No&isAdvancedSearch=false
20819	950-37-8	4.0	http://hcis.safeworkaustralia.gov.au/HazardousChemical/Search?SearchBy=CasNo&SearchText=950-37-8&results=30&sortBy=Cas_No&isAdvancedSearch=false	6.0	http://hcis.safeworkaustralia.gov.au/HazardousChemical/Search?SearchBy=CasNo&SearchText=950-37-8&results=30&sortBy=Cas_No&isAdvancedSearch=false	2.0	http://hcis.safeworkaustralia.gov.au/HazardousChemical/Search?SearchBy=CasNo&SearchText=950-37-8&results=30&sortBy=Cas_No&isAdvancedSearch=false
20828	150-76-5	6.0	http://hcis.safeworkaustralia.gov.au/HazardousChemical/Search?SearchBy=CasNo&SearchText=150-76-5&results=30&sortBy=Cas_No&isAdvancedSearch=false	6.0	http://hcis.safeworkaustralia.gov.au/HazardousChemical/Search?SearchBy=CasNo&SearchText=150-76-5&results=30&sortBy=Cas_No&isAdvancedSearch=false	4.0	http://hcis.safeworkaustralia.gov.au/HazardousChemical/Search?SearchBy=CasNo&SearchText=150-76-5&results=30&sortBy=Cas_No&isAdvancedSearch=false
20833	1634-04-4	6.0	http://hcis.safeworkaustralia.gov.au/HazardousChemical/Search?SearchBy=CasNo&SearchText=1634-04-4&results=30&sortBy=Cas_No&isAdvancedSearch=false	6.0	http://hcis.safeworkaustralia.gov.au/HazardousChemical/Search?SearchBy=CasNo&SearchText=1634-04-4&results=30&sortBy=Cas_No&isAdvancedSearch=false	6.0	http://hcis.safeworkaustralia.gov.au/HazardousChemical/Search?SearchBy=CasNo&SearchText=1634-04-4&results=30&sortBy=Cas_No&isAdvancedSearch=false
20844	80-62-6	6.0	http://hcis.safeworkaustralia.gov.au/HazardousChemical/Search?SearchBy=CasNo&SearchText=80-62-6&results=30&sortBy=Cas_No&isAdvancedSearch=false	6.0	http://hcis.safeworkaustralia.gov.au/HazardousChemical/Search?SearchBy=CasNo&SearchText=80-62-6&results=30&sortBy=Cas_No&isAdvancedSearch=false	6.0	http://hcis.safeworkaustralia.gov.au/HazardousChemical/Search?SearchBy=CasNo&SearchText=80-62-6&results=30&sortBy=Cas_No&isAdvancedSearch=false
20846	70-25-7	6.0	http://hcis.safeworkaustralia.gov.au/HazardousChemical/Search?SearchBy=CasNo&SearchText=70-25-7&results=30&sortBy=Cas_No&isAdvancedSearch=false	4.0	http://hcis.safeworkaustralia.gov.au/HazardousChemical/Search?SearchBy=CasNo&SearchText=70-25-7&results=30&sortBy=Cas_No&isAdvancedSearch=false	6.0	http://hcis.safeworkaustralia.gov.au/HazardousChemical/Search?SearchBy=CasNo&SearchText=70-25-7&results=30&sortBy=Cas_No&isAdvancedSearch=false
20855	298-00-0	3.0	http://hcis.safeworkaustralia.gov.au/HazardousChemical/Search?SearchBy=CasNo&SearchText=298-00-0&results=30&sortBy=Cas_No&isAdvancedSearch=false	2.0	http://hcis.safeworkaustralia.gov.au/HazardousChemical/Search?SearchBy=CasNo&SearchText=298-00-0&results=30&sortBy=Cas_No&isAdvancedSearch=false	2.0	http://hcis.safeworkaustralia.gov.au/HazardousChemical/Search?SearchBy=CasNo&SearchText=298-00-0&results=30&sortBy=Cas_No&isAdvancedSearch=false
20856	872-50-4	6.0	http://hcis.safeworkaustralia.gov.au/HazardousChemical/Search?SearchBy=CasNo&SearchText=872-50-4&results=30&sortBy=Cas_No&isAdvancedSearch=false	6.0	http://hcis.safeworkaustralia.gov.au/HazardousChemical/Search?SearchBy=CasNo&SearchText=872-50-4&results=30&sortBy=Cas_No&isAdvancedSearch=false	6.0	http://hcis.safeworkaustralia.gov.au/HazardousChemical/Search?SearchBy=CasNo&SearchText=872-50-4&results=30&sortBy=Cas_No&isAdvancedSearch=false
20865	101-14-4	6.0	http://hcis.safeworkaustralia.gov.au/HazardousChemical/Search?SearchBy=CasNo&SearchText=101-14-4&results=30&sortBy=Cas_No&isAdvancedSearch=false	6.0	http://hcis.safeworkaustralia.gov.au/HazardousChemical/Search?SearchBy=CasNo&SearchText=101-14-4&results=30&sortBy=Cas_No&isAdvancedSearch=false	4.0	http://hcis.safeworkaustralia.gov.au/HazardousChemical/Search?SearchBy=CasNo&SearchText=101-14-4&results=30&sortBy=Cas_No&isAdvancedSearch=false
20867	838-88-0	6.0	http://hcis.safeworkaustralia.gov.au/HazardousChemical/Search?SearchBy=CasNo&SearchText=838-88-0&results=30&sortBy=Cas_No&isAdvancedSearch=false	6.0	http://hcis.safeworkaustralia.gov.au/HazardousChemical/Search?SearchBy=CasNo&SearchText=838-88-0&results=30&sortBy=Cas_No&isAdvancedSearch=false	4.0	http://hcis.safeworkaustralia.gov.au/HazardousChemical/Search?SearchBy=CasNo&SearchText=838-88-0&results=30&sortBy=Cas_No&isAdvancedSearch=false
20868	75-09-2	6.0	http://hcis.safeworkaustralia.gov.au/HazardousChemical/Search?SearchBy=CasNo&SearchText=75-09-2&results=30&sortBy=Cas_No&isAdvancedSearch=false	6.0	http://hcis.safeworkaustralia.gov.au/HazardousChemical/Search?SearchBy=CasNo&SearchText=75-09-2&results=30&sortBy=Cas_No&isAdvancedSearch=false	6.0	http://hcis.safeworkaustralia.gov.au/HazardousChemical/Search?SearchBy=CasNo&SearchText=75-09-2&results=30&sortBy=Cas_No&isAdvancedSearch=false
20869	101-61-1	6.0	http://hcis.safeworkaustralia.gov.au/HazardousChemical/Search?SearchBy=CasNo&SearchText=101-61-1&results=30&sortBy=Cas_No&isAdvancedSearch=false	6.0	http://hcis.safeworkaustralia.gov.au/HazardousChemical/Search?SearchBy=CasNo&SearchText=101-61-1&results=30&sortBy=Cas_No&isAdvancedSearch=false	6.0	http://hcis.safeworkaustralia.gov.au/HazardousChemical/Search?SearchBy=CasNo&SearchText=101-61-1&results=30&sortBy=Cas_No&isAdvancedSearch=false
20893	315-18-4	4.0	http://hcis.safeworkaustralia.gov.au/HazardousChemical/Search?SearchBy=CasNo&SearchText=315-18-4&results=30&sortBy=Cas_No&isAdvancedSearch=false	6.0	http://hcis.safeworkaustralia.gov.au/HazardousChemical/Search?SearchBy=CasNo&SearchText=315-18-4&results=30&sortBy=Cas_No&isAdvancedSearch=false	2.0	http://hcis.safeworkaustralia.gov.au/HazardousChemical/Search?SearchBy=CasNo&SearchText=315-18-4&results=30&sortBy=Cas_No&isAdvancedSearch=false
20894	90-94-8	6.0	http://hcis.safeworkaustralia.gov.au/HazardousChemical/Search?SearchBy=CasNo&SearchText=90-94-8&results=30&sortBy=Cas_No&isAdvancedSearch=false	6.0	http://hcis.safeworkaustralia.gov.au/HazardousChemical/Search?SearchBy=CasNo&SearchText=90-94-8&results=30&sortBy=Cas_No&isAdvancedSearch=false	6.0	http://hcis.safeworkaustralia.gov.au/HazardousChemical/Search?SearchBy=CasNo&SearchText=90-94-8&results=30&sortBy=Cas_No&isAdvancedSearch=false
20895	2385-85-5	4.0	http://hcis.safeworkaustralia.gov.au/HazardousChemical/Search?SearchBy=CasNo&SearchText=2385-85-5&results=30&sortBy=Cas_No&isAdvancedSearch=false	6.0	http://hcis.safeworkaustralia.gov.au/HazardousChemical/Search?SearchBy=CasNo&SearchText=2385-85-5&results=30&sortBy=Cas_No&isAdvancedSearch=false	4.0	http://hcis.safeworkaustralia.gov.au/HazardousChemical/Search?SearchBy=CasNo&SearchText=2385-85-5&results=30&sortBy=Cas_No&isAdvancedSearch=false
20899	1313-27-5	6.0	http://hcis.safeworkaustralia.gov.au/HazardousChemical/Search?SearchBy=CasNo&SearchText=1313-27-5&results=30&sortBy=Cas_No&isAdvancedSearch=false	6.0	http://hcis.safeworkaustralia.gov.au/HazardousChemical/Search?SearchBy=CasNo&SearchText=1313-27-5&results=30&sortBy=Cas_No&isAdvancedSearch=false	6.0	http://hcis.safeworkaustralia.gov.au/HazardousChemical/Search?SearchBy=CasNo&SearchText=1313-27-5&results=30&sortBy=Cas_No&isAdvancedSearch=false
20901	79-11-8	3.0	http://hcis.safeworkaustralia.gov.au/HazardousChemical/Search?SearchBy=CasNo&SearchText=79-11-8&results=30&sortBy=Cas_No&isAdvancedSearch=false	3.0	http://hcis.safeworkaustralia.gov.au/HazardousChemical/Search?SearchBy=CasNo&SearchText=79-11-8&results=30&sortBy=Cas_No&isAdvancedSearch=false	3.0	http://hcis.safeworkaustralia.gov.au/HazardousChemical/Search?SearchBy=CasNo&SearchText=79-11-8&results=30&sortBy=Cas_No&isAdvancedSearch=false
20913	91-20-3	6.0	http://hcis.safeworkaustralia.gov.au/HazardousChemical/Search?SearchBy=CasNo&SearchText=91-20-3&results=30&sortBy=Cas_No&isAdvancedSearch=false	6.0	http://hcis.safeworkaustralia.gov.au/HazardousChemical/Search?SearchBy=CasNo&SearchText=91-20-3&results=30&sortBy=Cas_No&isAdvancedSearch=false	4.0	http://hcis.safeworkaustralia.gov.au/HazardousChemical/Search?SearchBy=CasNo&SearchText=91-20-3&results=30&sortBy=Cas_No&isAdvancedSearch=false
20916	2243-62-1	6.0	http://hcis.safeworkaustralia.gov.au/HazardousChemical/Search?SearchBy=CasNo&SearchText=2243-62-1&results=30&sortBy=Cas_No&isAdvancedSearch=false	6.0	http://hcis.safeworkaustralia.gov.au/HazardousChemical/Search?SearchBy=CasNo&SearchText=2243-62-1&results=30&sortBy=Cas_No&isAdvancedSearch=false	6.0	http://hcis.safeworkaustralia.gov.au/HazardousChemical/Search?SearchBy=CasNo&SearchText=2243-62-1&results=30&sortBy=Cas_No&isAdvancedSearch=false
20919	86-88-4	6.0	http://hcis.safeworkaustralia.gov.au/HazardousChemical/Search?SearchBy=CasNo&SearchText=86-88-4&results=30&sortBy=Cas_No&isAdvancedSearch=false	6.0	http://hcis.safeworkaustralia.gov.au/HazardousChemical/Search?SearchBy=CasNo&SearchText=86-88-4&results=30&sortBy=Cas_No&isAdvancedSearch=false	2.0	http://hcis.safeworkaustralia.gov.au/HazardousChemical/Search?SearchBy=CasNo&SearchText=86-88-4&results=30&sortBy=Cas_No&isAdvancedSearch=false
20920	134-32-7	6.0	http://hcis.safeworkaustralia.gov.au/HazardousChemical/Search?SearchBy=CasNo&SearchText=134-32-7&results=30&sortBy=Cas_No&isAdvancedSearch=false	6.0	http://hcis.safeworkaustralia.gov.au/HazardousChemical/Search?SearchBy=CasNo&SearchText=134-32-7&results=30&sortBy=Cas_No&isAdvancedSearch=false	4.0	http://hcis.safeworkaustralia.gov.au/HazardousChemical/Search?SearchBy=CasNo&SearchText=134-32-7&results=30&sortBy=Cas_No&isAdvancedSearch=false
20921	91-59-8	6.0	http://hcis.safeworkaustralia.gov.au/HazardousChemical/Search?SearchBy=CasNo&SearchText=91-59-8&results=30&sortBy=Cas_No&isAdvancedSearch=false	6.0	http://hcis.safeworkaustralia.gov.au/HazardousChemical/Search?SearchBy=CasNo&SearchText=91-59-8&results=30&sortBy=Cas_No&isAdvancedSearch=false	4.0	http://hcis.safeworkaustralia.gov.au/HazardousChemical/Search?SearchBy=CasNo&SearchText=91-59-8&results=30&sortBy=Cas_No&isAdvancedSearch=false
20930	54-11-5	1.0	http://hcis.safeworkaustralia.gov.au/HazardousChemical/Search?SearchBy=CasNo&SearchText=54-11-5&results=30&sortBy=Cas_No&isAdvancedSearch=false	6.0	http://hcis.safeworkaustralia.gov.au/HazardousChemical/Search?SearchBy=CasNo&SearchText=54-11-5&results=30&sortBy=Cas_No&isAdvancedSearch=false	3.0	http://hcis.safeworkaustralia.gov.au/HazardousChemical/Search?SearchBy=CasNo&SearchText=54-11-5&results=30&sortBy=Cas_No&isAdvancedSearch=false
20941	7632-00-0	6.0	http://hcis.safeworkaustralia.gov.au/HazardousChemical/Search?SearchBy=CasNo&SearchText=7632-00-0&results=30&sortBy=Cas_No&isAdvancedSearch=false	6.0	http://hcis.safeworkaustralia.gov.au/HazardousChemical/Search?SearchBy=CasNo&SearchText=7632-00-0&results=30&sortBy=Cas_No&isAdvancedSearch=false	3.0	http://hcis.safeworkaustralia.gov.au/HazardousChemical/Search?SearchBy=CasNo&SearchText=7632-00-0&results=30&sortBy=Cas_No&isAdvancedSearch=false
20959	99-55-8	3.0	http://hcis.safeworkaustralia.gov.au/HazardousChemical/Search?SearchBy=CasNo&SearchText=99-55-8&results=30&sortBy=Cas_No&isAdvancedSearch=false	3.0	http://hcis.safeworkaustralia.gov.au/HazardousChemical/Search?SearchBy=CasNo&SearchText=99-55-8&results=30&sortBy=Cas_No&isAdvancedSearch=false	3.0	http://hcis.safeworkaustralia.gov.au/HazardousChemical/Search?SearchBy=CasNo&SearchText=99-55-8&results=30&sortBy=Cas_No&isAdvancedSearch=false
20960	602-87-9	6.0	http://hcis.safeworkaustralia.gov.au/HazardousChemical/Search?SearchBy=CasNo&SearchText=602-87-9&results=30&sortBy=Cas_No&isAdvancedSearch=false	6.0	http://hcis.safeworkaustralia.gov.au/HazardousChemical/Search?SearchBy=CasNo&SearchText=602-87-9&results=30&sortBy=Cas_No&isAdvancedSearch=false	6.0	http://hcis.safeworkaustralia.gov.au/HazardousChemical/Search?SearchBy=CasNo&SearchText=602-87-9&results=30&sortBy=Cas_No&isAdvancedSearch=false
20961	100-01-6	3.0	http://hcis.safeworkaustralia.gov.au/HazardousChemical/Search?SearchBy=CasNo&SearchText=100-01-6&results=30&sortBy=Cas_No&isAdvancedSearch=false	3.0	http://hcis.safeworkaustralia.gov.au/HazardousChemical/Search?SearchBy=CasNo&SearchText=100-01-6&results=30&sortBy=Cas_No&isAdvancedSearch=false	3.0	http://hcis.safeworkaustralia.gov.au/HazardousChemical/Search?SearchBy=CasNo&SearchText=100-01-6&results=30&sortBy=Cas_No&isAdvancedSearch=false
20962	91-23-6	6.0	http://hcis.safeworkaustralia.gov.au/HazardousChemical/Search?SearchBy=CasNo&SearchText=91-23-6&results=30&sortBy=Cas_No&isAdvancedSearch=false	6.0	http://hcis.safeworkaustralia.gov.au/HazardousChemical/Search?SearchBy=CasNo&SearchText=91-23-6&results=30&sortBy=Cas_No&isAdvancedSearch=false	4.0	http://hcis.safeworkaustralia.gov.au/HazardousChemical/Search?SearchBy=CasNo&SearchText=91-23-6&results=30&sortBy=Cas_No&isAdvancedSearch=false
20964	98-95-3	3.0	http://hcis.safeworkaustralia.gov.au/HazardousChemical/Search?SearchBy=CasNo&SearchText=98-95-3&results=30&sortBy=Cas_No&isAdvancedSearch=false	3.0	http://hcis.safeworkaustralia.gov.au/HazardousChemical/Search?SearchBy=CasNo&SearchText=98-95-3&results=30&sortBy=Cas_No&isAdvancedSearch=false	3.0	http://hcis.safeworkaustralia.gov.au/HazardousChemical/Search?SearchBy=CasNo&SearchText=98-95-3&results=30&sortBy=Cas_No&isAdvancedSearch=false
20969	79-24-3	6.0	http://hcis.safeworkaustralia.gov.au/HazardousChemical/Search?SearchBy=CasNo&SearchText=79-24-3&results=30&sortBy=Cas_No&isAdvancedSearch=false	4.0	http://hcis.safeworkaustralia.gov.au/HazardousChemical/Search?SearchBy=CasNo&SearchText=79-24-3&results=30&sortBy=Cas_No&isAdvancedSearch=false	4.0	http://hcis.safeworkaustralia.gov.au/HazardousChemical/Search?SearchBy=CasNo&SearchText=79-24-3&results=30&sortBy=Cas_No&isAdvancedSearch=false
20970	1836-75-5	6.0	http://hcis.safeworkaustralia.gov.au/HazardousChemical/Search?SearchBy=CasNo&SearchText=1836-75-5&results=30&sortBy=Cas_No&isAdvancedSearch=false	6.0	http://hcis.safeworkaustralia.gov.au/HazardousChemical/Search?SearchBy=CasNo&SearchText=1836-75-5&results=30&sortBy=Cas_No&isAdvancedSearch=false	4.0	http://hcis.safeworkaustralia.gov.au/HazardousChemical/Search?SearchBy=CasNo&SearchText=1836-75-5&results=30&sortBy=Cas_No&isAdvancedSearch=false
20977	75-52-5	6.0	http://hcis.safeworkaustralia.gov.au/HazardousChemical/Search?SearchBy=CasNo&SearchText=75-52-5&results=30&sortBy=Cas_No&isAdvancedSearch=false	6.0	http://hcis.safeworkaustralia.gov.au/HazardousChemical/Search?SearchBy=CasNo&SearchText=75-52-5&results=30&sortBy=Cas_No&isAdvancedSearch=false	4.0	http://hcis.safeworkaustralia.gov.au/HazardousChemical/Search?SearchBy=CasNo&SearchText=75-52-5&results=30&sortBy=Cas_No&isAdvancedSearch=false
20980	108-03-2	4.0	http://hcis.safeworkaustralia.gov.au/HazardousChemical/Search?SearchBy=CasNo&SearchText=108-03-2&results=30&sortBy=Cas_No&isAdvancedSearch=false	4.0	http://hcis.safeworkaustralia.gov.au/HazardousChemical/Search?SearchBy=CasNo&SearchText=108-03-2&results=30&sortBy=Cas_No&isAdvancedSearch=false	4.0	http://hcis.safeworkaustralia.gov.au/HazardousChemical/Search?SearchBy=CasNo&SearchText=108-03-2&results=30&sortBy=Cas_No&isAdvancedSearch=false
20981	79-46-9	6.0	http://hcis.safeworkaustralia.gov.au/HazardousChemical/Search?SearchBy=CasNo&SearchText=79-46-9&results=30&sortBy=Cas_No&isAdvancedSearch=false	4.0	http://hcis.safeworkaustralia.gov.au/HazardousChemical/Search?SearchBy=CasNo&SearchText=79-46-9&results=30&sortBy=Cas_No&isAdvancedSearch=false	4.0	http://hcis.safeworkaustralia.gov.au/HazardousChemical/Search?SearchBy=CasNo&SearchText=79-46-9&results=30&sortBy=Cas_No&isAdvancedSearch=false
21027	1116-54-7	6.0	http://hcis.safeworkaustralia.gov.au/HazardousChemical/Search?SearchBy=CasNo&SearchText=1116-54-7&results=30&sortBy=Cas_No&isAdvancedSearch=false	6.0	http://hcis.safeworkaustralia.gov.au/HazardousChemical/Search?SearchBy=CasNo&SearchText=1116-54-7&results=30&sortBy=Cas_No&isAdvancedSearch=false	6.0	http://hcis.safeworkaustralia.gov.au/HazardousChemical/Search?SearchBy=CasNo&SearchText=1116-54-7&results=30&sortBy=Cas_No&isAdvancedSearch=false
21029	62-75-9	6.0	http://hcis.safeworkaustralia.gov.au/HazardousChemical/Search?SearchBy=CasNo&SearchText=62-75-9&results=30&sortBy=Cas_No&isAdvancedSearch=false	2.0	http://hcis.safeworkaustralia.gov.au/HazardousChemical/Search?SearchBy=CasNo&SearchText=62-75-9&results=30&sortBy=Cas_No&isAdvancedSearch=false	3.0	http://hcis.safeworkaustralia.gov.au/HazardousChemical/Search?SearchBy=CasNo&SearchText=62-75-9&results=30&sortBy=Cas_No&isAdvancedSearch=false
21032	621-64-7	6.0	http://hcis.safeworkaustralia.gov.au/HazardousChemical/Search?SearchBy=CasNo&SearchText=621-64-7&results=30&sortBy=Cas_No&isAdvancedSearch=false	6.0	http://hcis.safeworkaustralia.gov.au/HazardousChemical/Search?SearchBy=CasNo&SearchText=621-64-7&results=30&sortBy=Cas_No&isAdvancedSearch=false	4.0	http://hcis.safeworkaustralia.gov.au/HazardousChemical/Search?SearchBy=CasNo&SearchText=621-64-7&results=30&sortBy=Cas_No&isAdvancedSearch=false
21086	23135-22-0	4.0	http://hcis.safeworkaustralia.gov.au/HazardousChemical/Search?SearchBy=CasNo&SearchText=23135-22-0&results=30&sortBy=Cas_No&isAdvancedSearch=false	2.0	http://hcis.safeworkaustralia.gov.au/HazardousChemical/Search?SearchBy=CasNo&SearchText=23135-22-0&results=30&sortBy=Cas_No&isAdvancedSearch=false	2.0	http://hcis.safeworkaustralia.gov.au/HazardousChemical/Search?SearchBy=CasNo&SearchText=23135-22-0&results=30&sortBy=Cas_No&isAdvancedSearch=false
21094	101-80-4	3.0	http://hcis.safeworkaustralia.gov.au/HazardousChemical/Search?SearchBy=CasNo&SearchText=101-80-4&results=30&sortBy=Cas_No&isAdvancedSearch=false	3.0	http://hcis.safeworkaustralia.gov.au/HazardousChemical/Search?SearchBy=CasNo&SearchText=101-80-4&results=30&sortBy=Cas_No&isAdvancedSearch=false	3.0	http://hcis.safeworkaustralia.gov.au/HazardousChemical/Search?SearchBy=CasNo&SearchText=101-80-4&results=30&sortBy=Cas_No&isAdvancedSearch=false
21096	102-77-2	6.0	http://hcis.safeworkaustralia.gov.au/HazardousChemical/Search?SearchBy=CasNo&SearchText=102-77-2&results=30&sortBy=Cas_No&isAdvancedSearch=false	6.0	http://hcis.safeworkaustralia.gov.au/HazardousChemical/Search?SearchBy=CasNo&SearchText=102-77-2&results=30&sortBy=Cas_No&isAdvancedSearch=false	6.0	http://hcis.safeworkaustralia.gov.au/HazardousChemical/Search?SearchBy=CasNo&SearchText=102-77-2&results=30&sortBy=Cas_No&isAdvancedSearch=false
21100	56-38-2	3.0	http://hcis.safeworkaustralia.gov.au/HazardousChemical/Search?SearchBy=CasNo&SearchText=56-38-2&results=30&sortBy=Cas_No&isAdvancedSearch=false	2.0	http://hcis.safeworkaustralia.gov.au/HazardousChemical/Search?SearchBy=CasNo&SearchText=56-38-2&results=30&sortBy=Cas_No&isAdvancedSearch=false	2.0	http://hcis.safeworkaustralia.gov.au/HazardousChemical/Search?SearchBy=CasNo&SearchText=56-38-2&results=30&sortBy=Cas_No&isAdvancedSearch=false
21104	76-01-7	6.0	http://hcis.safeworkaustralia.gov.au/HazardousChemical/Search?SearchBy=CasNo&SearchText=76-01-7&results=30&sortBy=Cas_No&isAdvancedSearch=false	6.0	http://hcis.safeworkaustralia.gov.au/HazardousChemical/Search?SearchBy=CasNo&SearchText=76-01-7&results=30&sortBy=Cas_No&isAdvancedSearch=false	6.0	http://hcis.safeworkaustralia.gov.au/HazardousChemical/Search?SearchBy=CasNo&SearchText=76-01-7&results=30&sortBy=Cas_No&isAdvancedSearch=false
21105	82-68-8	6.0	http://hcis.safeworkaustralia.gov.au/HazardousChemical/Search?SearchBy=CasNo&SearchText=82-68-8&results=30&sortBy=Cas_No&isAdvancedSearch=false	6.0	http://hcis.safeworkaustralia.gov.au/HazardousChemical/Search?SearchBy=CasNo&SearchText=82-68-8&results=30&sortBy=Cas_No&isAdvancedSearch=false	6.0	http://hcis.safeworkaustralia.gov.au/HazardousChemical/Search?SearchBy=CasNo&SearchText=82-68-8&results=30&sortBy=Cas_No&isAdvancedSearch=false
21106	87-86-5	3.0	http://hcis.safeworkaustralia.gov.au/HazardousChemical/Search?SearchBy=CasNo&SearchText=87-86-5&results=30&sortBy=Cas_No&isAdvancedSearch=false	2.0	http://hcis.safeworkaustralia.gov.au/HazardousChemical/Search?SearchBy=CasNo&SearchText=87-86-5&results=30&sortBy=Cas_No&isAdvancedSearch=false	3.0	http://hcis.safeworkaustralia.gov.au/HazardousChemical/Search?SearchBy=CasNo&SearchText=87-86-5&results=30&sortBy=Cas_No&isAdvancedSearch=false
21124	108-95-2	3.0	http://hcis.safeworkaustralia.gov.au/HazardousChemical/Search?SearchBy=CasNo&SearchText=108-95-2&results=30&sortBy=Cas_No&isAdvancedSearch=false	3.0	http://hcis.safeworkaustralia.gov.au/HazardousChemical/Search?SearchBy=CasNo&SearchText=108-95-2&results=30&sortBy=Cas_No&isAdvancedSearch=false	3.0	http://hcis.safeworkaustralia.gov.au/HazardousChemical/Search?SearchBy=CasNo&SearchText=108-95-2&results=30&sortBy=Cas_No&isAdvancedSearch=false
21125	77-09-8	6.0	http://hcis.safeworkaustralia.gov.au/HazardousChemical/Search?SearchBy=CasNo&SearchText=77-09-8&results=30&sortBy=Cas_No&isAdvancedSearch=false	6.0	http://hcis.safeworkaustralia.gov.au/HazardousChemical/Search?SearchBy=CasNo&SearchText=77-09-8&results=30&sortBy=Cas_No&isAdvancedSearch=false	6.0	http://hcis.safeworkaustralia.gov.au/HazardousChemical/Search?SearchBy=CasNo&SearchText=77-09-8&results=30&sortBy=Cas_No&isAdvancedSearch=false
21131	135-88-6	6.0	http://hcis.safeworkaustralia.gov.au/HazardousChemical/Search?SearchBy=CasNo&SearchText=135-88-6&results=30&sortBy=Cas_No&isAdvancedSearch=false	6.0	http://hcis.safeworkaustralia.gov.au/HazardousChemical/Search?SearchBy=CasNo&SearchText=135-88-6&results=30&sortBy=Cas_No&isAdvancedSearch=false	6.0	http://hcis.safeworkaustralia.gov.au/HazardousChemical/Search?SearchBy=CasNo&SearchText=135-88-6&results=30&sortBy=Cas_No&isAdvancedSearch=false
21132	2198-59-6	6.0	http://hcis.safeworkaustralia.gov.au/HazardousChemical/Search?SearchBy=CasNo&SearchText=2198-59-6&results=30&sortBy=Cas_No&isAdvancedSearch=false	6.0	http://hcis.safeworkaustralia.gov.au/HazardousChemical/Search?SearchBy=CasNo&SearchText=2198-59-6&results=30&sortBy=Cas_No&isAdvancedSearch=false	4.0	http://hcis.safeworkaustralia.gov.au/HazardousChemical/Search?SearchBy=CasNo&SearchText=2198-59-6&results=30&sortBy=Cas_No&isAdvancedSearch=false
21135	842-07-9	6.0	http://hcis.safeworkaustralia.gov.au/HazardousChemical/Search?SearchBy=CasNo&SearchText=842-07-9&results=30&sortBy=Cas_No&isAdvancedSearch=false	6.0	http://hcis.safeworkaustralia.gov.au/HazardousChemical/Search?SearchBy=CasNo&SearchText=842-07-9&results=30&sortBy=Cas_No&isAdvancedSearch=false	6.0	http://hcis.safeworkaustralia.gov.au/HazardousChemical/Search?SearchBy=CasNo&SearchText=842-07-9&results=30&sortBy=Cas_No&isAdvancedSearch=false
21137	108-45-2	3.0	http://hcis.safeworkaustralia.gov.au/HazardousChemical/Search?SearchBy=CasNo&SearchText=108-45-2&results=30&sortBy=Cas_No&isAdvancedSearch=false	3.0	http://hcis.safeworkaustralia.gov.au/HazardousChemical/Search?SearchBy=CasNo&SearchText=108-45-2&results=30&sortBy=Cas_No&isAdvancedSearch=false	3.0	http://hcis.safeworkaustralia.gov.au/HazardousChemical/Search?SearchBy=CasNo&SearchText=108-45-2&results=30&sortBy=Cas_No&isAdvancedSearch=false
21138	106-50-3	3.0	http://hcis.safeworkaustralia.gov.au/HazardousChemical/Search?SearchBy=CasNo&SearchText=106-50-3&results=30&sortBy=Cas_No&isAdvancedSearch=false	3.0	http://hcis.safeworkaustralia.gov.au/HazardousChemical/Search?SearchBy=CasNo&SearchText=106-50-3&results=30&sortBy=Cas_No&isAdvancedSearch=false	3.0	http://hcis.safeworkaustralia.gov.au/HazardousChemical/Search?SearchBy=CasNo&SearchText=106-50-3&results=30&sortBy=Cas_No&isAdvancedSearch=false
21139	541-69-5	3.0	http://hcis.safeworkaustralia.gov.au/HazardousChemical/Search?SearchBy=CasNo&SearchText=541-69-5&results=30&sortBy=Cas_No&isAdvancedSearch=false	3.0	http://hcis.safeworkaustralia.gov.au/HazardousChemical/Search?SearchBy=CasNo&SearchText=541-69-5&results=30&sortBy=Cas_No&isAdvancedSearch=false	3.0	http://hcis.safeworkaustralia.gov.au/HazardousChemical/Search?SearchBy=CasNo&SearchText=541-69-5&results=30&sortBy=Cas_No&isAdvancedSearch=false
21140	615-28-1	4.0	http://hcis.safeworkaustralia.gov.au/HazardousChemical/Search?SearchBy=CasNo&SearchText=615-28-1&results=30&sortBy=Cas_No&isAdvancedSearch=false	4.0	http://hcis.safeworkaustralia.gov.au/HazardousChemical/Search?SearchBy=CasNo&SearchText=615-28-1&results=30&sortBy=Cas_No&isAdvancedSearch=false	3.0	http://hcis.safeworkaustralia.gov.au/HazardousChemical/Search?SearchBy=CasNo&SearchText=615-28-1&results=30&sortBy=Cas_No&isAdvancedSearch=false
21141	624-18-0	3.0	http://hcis.safeworkaustralia.gov.au/HazardousChemical/Search?SearchBy=CasNo&SearchText=624-18-0&results=30&sortBy=Cas_No&isAdvancedSearch=false	3.0	http://hcis.safeworkaustralia.gov.au/HazardousChemical/Search?SearchBy=CasNo&SearchText=624-18-0&results=30&sortBy=Cas_No&isAdvancedSearch=false	3.0	http://hcis.safeworkaustralia.gov.au/HazardousChemical/Search?SearchBy=CasNo&SearchText=624-18-0&results=30&sortBy=Cas_No&isAdvancedSearch=false
21145	122-60-1	6.0	http://hcis.safeworkaustralia.gov.au/HazardousChemical/Search?SearchBy=CasNo&SearchText=122-60-1&results=30&sortBy=Cas_No&isAdvancedSearch=false	4.0	http://hcis.safeworkaustralia.gov.au/HazardousChemical/Search?SearchBy=CasNo&SearchText=122-60-1&results=30&sortBy=Cas_No&isAdvancedSearch=false	6.0	http://hcis.safeworkaustralia.gov.au/HazardousChemical/Search?SearchBy=CasNo&SearchText=122-60-1&results=30&sortBy=Cas_No&isAdvancedSearch=false
21147	100-63-0	3.0	http://hcis.safeworkaustralia.gov.au/HazardousChemical/Search?SearchBy=CasNo&SearchText=100-63-0&results=30&sortBy=Cas_No&isAdvancedSearch=false	3.0	http://hcis.safeworkaustralia.gov.au/HazardousChemical/Search?SearchBy=CasNo&SearchText=100-63-0&results=30&sortBy=Cas_No&isAdvancedSearch=false	3.0	http://hcis.safeworkaustralia.gov.au/HazardousChemical/Search?SearchBy=CasNo&SearchText=100-63-0&results=30&sortBy=Cas_No&isAdvancedSearch=false
21148	59-88-1	3.0	http://hcis.safeworkaustralia.gov.au/HazardousChemical/Search?SearchBy=CasNo&SearchText=59-88-1&results=30&sortBy=Cas_No&isAdvancedSearch=false	3.0	http://hcis.safeworkaustralia.gov.au/HazardousChemical/Search?SearchBy=CasNo&SearchText=59-88-1&results=30&sortBy=Cas_No&isAdvancedSearch=false	3.0	http://hcis.safeworkaustralia.gov.au/HazardousChemical/Search?SearchBy=CasNo&SearchText=59-88-1&results=30&sortBy=Cas_No&isAdvancedSearch=false
21150	62-38-4	6.0	http://hcis.safeworkaustralia.gov.au/HazardousChemical/Search?SearchBy=CasNo&SearchText=62-38-4&results=30&sortBy=Cas_No&isAdvancedSearch=false	6.0	http://hcis.safeworkaustralia.gov.au/HazardousChemical/Search?SearchBy=CasNo&SearchText=62-38-4&results=30&sortBy=Cas_No&isAdvancedSearch=false	3.0	http://hcis.safeworkaustralia.gov.au/HazardousChemical/Search?SearchBy=CasNo&SearchText=62-38-4&results=30&sortBy=Cas_No&isAdvancedSearch=false
21151	90-43-7	6.0	http://hcis.safeworkaustralia.gov.au/HazardousChemical/Search?SearchBy=CasNo&SearchText=90-43-7&results=30&sortBy=Cas_No&isAdvancedSearch=false	6.0	http://hcis.safeworkaustralia.gov.au/HazardousChemical/Search?SearchBy=CasNo&SearchText=90-43-7&results=30&sortBy=Cas_No&isAdvancedSearch=false	6.0	http://hcis.safeworkaustralia.gov.au/HazardousChemical/Search?SearchBy=CasNo&SearchText=90-43-7&results=30&sortBy=Cas_No&isAdvancedSearch=false
21156	13171-21-6	3.0	http://hcis.safeworkaustralia.gov.au/HazardousChemical/Search?SearchBy=CasNo&SearchText=13171-21-6&results=30&sortBy=Cas_No&isAdvancedSearch=false	6.0	http://hcis.safeworkaustralia.gov.au/HazardousChemical/Search?SearchBy=CasNo&SearchText=13171-21-6&results=30&sortBy=Cas_No&isAdvancedSearch=false	2.0	http://hcis.safeworkaustralia.gov.au/HazardousChemical/Search?SearchBy=CasNo&SearchText=13171-21-6&results=30&sortBy=Cas_No&isAdvancedSearch=false
21159	85-44-9	6.0	http://hcis.safeworkaustralia.gov.au/HazardousChemical/Search?SearchBy=CasNo&SearchText=85-44-9&results=30&sortBy=Cas_No&isAdvancedSearch=false	6.0	http://hcis.safeworkaustralia.gov.au/HazardousChemical/Search?SearchBy=CasNo&SearchText=85-44-9&results=30&sortBy=Cas_No&isAdvancedSearch=false	4.0	http://hcis.safeworkaustralia.gov.au/HazardousChemical/Search?SearchBy=CasNo&SearchText=85-44-9&results=30&sortBy=Cas_No&isAdvancedSearch=false
21162	92-13-7	6.0	http://hcis.safeworkaustralia.gov.au/HazardousChemical/Search?SearchBy=CasNo&SearchText=92-13-7&results=30&sortBy=Cas_No&isAdvancedSearch=false	2.0	http://hcis.safeworkaustralia.gov.au/HazardousChemical/Search?SearchBy=CasNo&SearchText=92-13-7&results=30&sortBy=Cas_No&isAdvancedSearch=false	2.0	http://hcis.safeworkaustralia.gov.au/HazardousChemical/Search?SearchBy=CasNo&SearchText=92-13-7&results=30&sortBy=Cas_No&isAdvancedSearch=false
21164	110-85-0	6.0	http://hcis.safeworkaustralia.gov.au/HazardousChemical/Search?SearchBy=CasNo&SearchText=110-85-0&results=30&sortBy=Cas_No&isAdvancedSearch=false	6.0	http://hcis.safeworkaustralia.gov.au/HazardousChemical/Search?SearchBy=CasNo&SearchText=110-85-0&results=30&sortBy=Cas_No&isAdvancedSearch=false	6.0	http://hcis.safeworkaustralia.gov.au/HazardousChemical/Search?SearchBy=CasNo&SearchText=110-85-0&results=30&sortBy=Cas_No&isAdvancedSearch=false
21165	110-89-4	3.0	http://hcis.safeworkaustralia.gov.au/HazardousChemical/Search?SearchBy=CasNo&SearchText=110-89-4&results=30&sortBy=Cas_No&isAdvancedSearch=false	3.0	http://hcis.safeworkaustralia.gov.au/HazardousChemical/Search?SearchBy=CasNo&SearchText=110-89-4&results=30&sortBy=Cas_No&isAdvancedSearch=false	6.0	http://hcis.safeworkaustralia.gov.au/HazardousChemical/Search?SearchBy=CasNo&SearchText=110-89-4&results=30&sortBy=Cas_No&isAdvancedSearch=false
21195	1120-71-4	4.0	http://hcis.safeworkaustralia.gov.au/HazardousChemical/Search?SearchBy=CasNo&SearchText=1120-71-4&results=30&sortBy=Cas_No&isAdvancedSearch=false	6.0	http://hcis.safeworkaustralia.gov.au/HazardousChemical/Search?SearchBy=CasNo&SearchText=1120-71-4&results=30&sortBy=Cas_No&isAdvancedSearch=false	4.0	http://hcis.safeworkaustralia.gov.au/HazardousChemical/Search?SearchBy=CasNo&SearchText=1120-71-4&results=30&sortBy=Cas_No&isAdvancedSearch=false
21196	139-40-2	6.0	http://hcis.safeworkaustralia.gov.au/HazardousChemical/Search?SearchBy=CasNo&SearchText=139-40-2&results=30&sortBy=Cas_No&isAdvancedSearch=false	6.0	http://hcis.safeworkaustralia.gov.au/HazardousChemical/Search?SearchBy=CasNo&SearchText=139-40-2&results=30&sortBy=Cas_No&isAdvancedSearch=false	6.0	http://hcis.safeworkaustralia.gov.au/HazardousChemical/Search?SearchBy=CasNo&SearchText=139-40-2&results=30&sortBy=Cas_No&isAdvancedSearch=false
21197	57-57-8	6.0	http://hcis.safeworkaustralia.gov.au/HazardousChemical/Search?SearchBy=CasNo&SearchText=57-57-8&results=30&sortBy=Cas_No&isAdvancedSearch=false	2.0	http://hcis.safeworkaustralia.gov.au/HazardousChemical/Search?SearchBy=CasNo&SearchText=57-57-8&results=30&sortBy=Cas_No&isAdvancedSearch=false	6.0	http://hcis.safeworkaustralia.gov.au/HazardousChemical/Search?SearchBy=CasNo&SearchText=57-57-8&results=30&sortBy=Cas_No&isAdvancedSearch=false
21199	1114-71-2	6.0	http://hcis.safeworkaustralia.gov.au/HazardousChemical/Search?SearchBy=CasNo&SearchText=1114-71-2&results=30&sortBy=Cas_No&isAdvancedSearch=false	6.0	http://hcis.safeworkaustralia.gov.au/HazardousChemical/Search?SearchBy=CasNo&SearchText=1114-71-2&results=30&sortBy=Cas_No&isAdvancedSearch=false	4.0	http://hcis.safeworkaustralia.gov.au/HazardousChemical/Search?SearchBy=CasNo&SearchText=1114-71-2&results=30&sortBy=Cas_No&isAdvancedSearch=false
21201	121-79-9	6.0	http://hcis.safeworkaustralia.gov.au/HazardousChemical/Search?SearchBy=CasNo&SearchText=121-79-9&results=30&sortBy=Cas_No&isAdvancedSearch=false	6.0	http://hcis.safeworkaustralia.gov.au/HazardousChemical/Search?SearchBy=CasNo&SearchText=121-79-9&results=30&sortBy=Cas_No&isAdvancedSearch=false	4.0	http://hcis.safeworkaustralia.gov.au/HazardousChemical/Search?SearchBy=CasNo&SearchText=121-79-9&results=30&sortBy=Cas_No&isAdvancedSearch=false
21238	108-46-3	6.0	http://hcis.safeworkaustralia.gov.au/HazardousChemical/Search?SearchBy=CasNo&SearchText=108-46-3&results=30&sortBy=Cas_No&isAdvancedSearch=false	6.0	http://hcis.safeworkaustralia.gov.au/HazardousChemical/Search?SearchBy=CasNo&SearchText=108-46-3&results=30&sortBy=Cas_No&isAdvancedSearch=false	4.0	http://hcis.safeworkaustralia.gov.au/HazardousChemical/Search?SearchBy=CasNo&SearchText=108-46-3&results=30&sortBy=Cas_No&isAdvancedSearch=false
21247	569-61-9	6.0	http://hcis.safeworkaustralia.gov.au/HazardousChemical/Search?SearchBy=CasNo&SearchText=569-61-9&results=30&sortBy=Cas_No&isAdvancedSearch=false	6.0	http://hcis.safeworkaustralia.gov.au/HazardousChemical/Search?SearchBy=CasNo&SearchText=569-61-9&results=30&sortBy=Cas_No&isAdvancedSearch=false	6.0	http://hcis.safeworkaustralia.gov.au/HazardousChemical/Search?SearchBy=CasNo&SearchText=569-61-9&results=30&sortBy=Cas_No&isAdvancedSearch=false
21248	83-79-4	6.0	http://hcis.safeworkaustralia.gov.au/HazardousChemical/Search?SearchBy=CasNo&SearchText=83-79-4&results=30&sortBy=Cas_No&isAdvancedSearch=false	6.0	http://hcis.safeworkaustralia.gov.au/HazardousChemical/Search?SearchBy=CasNo&SearchText=83-79-4&results=30&sortBy=Cas_No&isAdvancedSearch=false	3.0	http://hcis.safeworkaustralia.gov.au/HazardousChemical/Search?SearchBy=CasNo&SearchText=83-79-4&results=30&sortBy=Cas_No&isAdvancedSearch=false
21254	94-59-7	6.0	http://hcis.safeworkaustralia.gov.au/HazardousChemical/Search?SearchBy=CasNo&SearchText=94-59-7&results=30&sortBy=Cas_No&isAdvancedSearch=false	6.0	http://hcis.safeworkaustralia.gov.au/HazardousChemical/Search?SearchBy=CasNo&SearchText=94-59-7&results=30&sortBy=Cas_No&isAdvancedSearch=false	4.0	http://hcis.safeworkaustralia.gov.au/HazardousChemical/Search?SearchBy=CasNo&SearchText=94-59-7&results=30&sortBy=Cas_No&isAdvancedSearch=false
21268	122-34-9	6.0	http://hcis.safeworkaustralia.gov.au/HazardousChemical/Search?SearchBy=CasNo&SearchText=122-34-9&results=30&sortBy=Cas_No&isAdvancedSearch=false	6.0	http://hcis.safeworkaustralia.gov.au/HazardousChemical/Search?SearchBy=CasNo&SearchText=122-34-9&results=30&sortBy=Cas_No&isAdvancedSearch=false	6.0	http://hcis.safeworkaustralia.gov.au/HazardousChemical/Search?SearchBy=CasNo&SearchText=122-34-9&results=30&sortBy=Cas_No&isAdvancedSearch=false
21272	7758-19-2	2.0	http://hcis.safeworkaustralia.gov.au/HazardousChemical/Search?SearchBy=CasNo&SearchText=7758-19-2&results=30&sortBy=Cas_No&isAdvancedSearch=false	6.0	http://hcis.safeworkaustralia.gov.au/HazardousChemical/Search?SearchBy=CasNo&SearchText=7758-19-2&results=30&sortBy=Cas_No&isAdvancedSearch=false	3.0	http://hcis.safeworkaustralia.gov.au/HazardousChemical/Search?SearchBy=CasNo&SearchText=7758-19-2&results=30&sortBy=Cas_No&isAdvancedSearch=false
21276	7681-52-9	6.0	http://hcis.safeworkaustralia.gov.au/HazardousChemical/Search?SearchBy=CasNo&SearchText=7681-52-9&results=30&sortBy=Cas_No&isAdvancedSearch=false	6.0	http://hcis.safeworkaustralia.gov.au/HazardousChemical/Search?SearchBy=CasNo&SearchText=7681-52-9&results=30&sortBy=Cas_No&isAdvancedSearch=false	6.0	http://hcis.safeworkaustralia.gov.au/HazardousChemical/Search?SearchBy=CasNo&SearchText=7681-52-9&results=30&sortBy=Cas_No&isAdvancedSearch=false
21284	100-42-5	6.0	http://hcis.safeworkaustralia.gov.au/HazardousChemical/Search?SearchBy=CasNo&SearchText=100-42-5&results=30&sortBy=Cas_No&isAdvancedSearch=false	4.0	http://hcis.safeworkaustralia.gov.au/HazardousChemical/Search?SearchBy=CasNo&SearchText=100-42-5&results=30&sortBy=Cas_No&isAdvancedSearch=false	6.0	http://hcis.safeworkaustralia.gov.au/HazardousChemical/Search?SearchBy=CasNo&SearchText=100-42-5&results=30&sortBy=Cas_No&isAdvancedSearch=false
21286	96-09-3	4.0	http://hcis.safeworkaustralia.gov.au/HazardousChemical/Search?SearchBy=CasNo&SearchText=96-09-3&results=30&sortBy=Cas_No&isAdvancedSearch=false	6.0	http://hcis.safeworkaustralia.gov.au/HazardousChemical/Search?SearchBy=CasNo&SearchText=96-09-3&results=30&sortBy=Cas_No&isAdvancedSearch=false	6.0	http://hcis.safeworkaustralia.gov.au/HazardousChemical/Search?SearchBy=CasNo&SearchText=96-09-3&results=30&sortBy=Cas_No&isAdvancedSearch=false
21287	108-30-5	6.0	http://hcis.safeworkaustralia.gov.au/HazardousChemical/Search?SearchBy=CasNo&SearchText=108-30-5&results=30&sortBy=Cas_No&isAdvancedSearch=false	6.0	http://hcis.safeworkaustralia.gov.au/HazardousChemical/Search?SearchBy=CasNo&SearchText=108-30-5&results=30&sortBy=Cas_No&isAdvancedSearch=false	4.0	http://hcis.safeworkaustralia.gov.au/HazardousChemical/Search?SearchBy=CasNo&SearchText=108-30-5&results=30&sortBy=Cas_No&isAdvancedSearch=false
21289	95-06-7	6.0	http://hcis.safeworkaustralia.gov.au/HazardousChemical/Search?SearchBy=CasNo&SearchText=95-06-7&results=30&sortBy=Cas_No&isAdvancedSearch=false	6.0	http://hcis.safeworkaustralia.gov.au/HazardousChemical/Search?SearchBy=CasNo&SearchText=95-06-7&results=30&sortBy=Cas_No&isAdvancedSearch=false	4.0	http://hcis.safeworkaustralia.gov.au/HazardousChemical/Search?SearchBy=CasNo&SearchText=95-06-7&results=30&sortBy=Cas_No&isAdvancedSearch=false
21318	79-34-5	1.0	http://hcis.safeworkaustralia.gov.au/HazardousChemical/Search?SearchBy=CasNo&SearchText=79-34-5&results=30&sortBy=Cas_No&isAdvancedSearch=false	2.0	http://hcis.safeworkaustralia.gov.au/HazardousChemical/Search?SearchBy=CasNo&SearchText=79-34-5&results=30&sortBy=Cas_No&isAdvancedSearch=false	6.0	http://hcis.safeworkaustralia.gov.au/HazardousChemical/Search?SearchBy=CasNo&SearchText=79-34-5&results=30&sortBy=Cas_No&isAdvancedSearch=false
21319	127-18-4	6.0	http://hcis.safeworkaustralia.gov.au/HazardousChemical/Search?SearchBy=CasNo&SearchText=127-18-4&results=30&sortBy=Cas_No&isAdvancedSearch=false	6.0	http://hcis.safeworkaustralia.gov.au/HazardousChemical/Search?SearchBy=CasNo&SearchText=127-18-4&results=30&sortBy=Cas_No&isAdvancedSearch=false	6.0	http://hcis.safeworkaustralia.gov.au/HazardousChemical/Search?SearchBy=CasNo&SearchText=127-18-4&results=30&sortBy=Cas_No&isAdvancedSearch=false
21322	97-77-8	6.0	http://hcis.safeworkaustralia.gov.au/HazardousChemical/Search?SearchBy=CasNo&SearchText=97-77-8&results=30&sortBy=Cas_No&isAdvancedSearch=false	6.0	http://hcis.safeworkaustralia.gov.au/HazardousChemical/Search?SearchBy=CasNo&SearchText=97-77-8&results=30&sortBy=Cas_No&isAdvancedSearch=false	4.0	http://hcis.safeworkaustralia.gov.au/HazardousChemical/Search?SearchBy=CasNo&SearchText=97-77-8&results=30&sortBy=Cas_No&isAdvancedSearch=false
21328	109-99-9	6.0	http://hcis.safeworkaustralia.gov.au/HazardousChemical/Search?SearchBy=CasNo&SearchText=109-99-9&results=30&sortBy=Cas_No&isAdvancedSearch=false	6.0	http://hcis.safeworkaustralia.gov.au/HazardousChemical/Search?SearchBy=CasNo&SearchText=109-99-9&results=30&sortBy=Cas_No&isAdvancedSearch=false	6.0	http://hcis.safeworkaustralia.gov.au/HazardousChemical/Search?SearchBy=CasNo&SearchText=109-99-9&results=30&sortBy=Cas_No&isAdvancedSearch=false
21331	55566-30-8	6.0	http://hcis.safeworkaustralia.gov.au/HazardousChemical/Search?SearchBy=CasNo&SearchText=55566-30-8&results=30&sortBy=Cas_No&isAdvancedSearch=false	6.0	http://hcis.safeworkaustralia.gov.au/HazardousChemical/Search?SearchBy=CasNo&SearchText=55566-30-8&results=30&sortBy=Cas_No&isAdvancedSearch=false	3.0	http://hcis.safeworkaustralia.gov.au/HazardousChemical/Search?SearchBy=CasNo&SearchText=55566-30-8&results=30&sortBy=Cas_No&isAdvancedSearch=false
21332	137-26-8	6.0	http://hcis.safeworkaustralia.gov.au/HazardousChemical/Search?SearchBy=CasNo&SearchText=137-26-8&results=30&sortBy=Cas_No&isAdvancedSearch=false	4.0	http://hcis.safeworkaustralia.gov.au/HazardousChemical/Search?SearchBy=CasNo&SearchText=137-26-8&results=30&sortBy=Cas_No&isAdvancedSearch=false	4.0	http://hcis.safeworkaustralia.gov.au/HazardousChemical/Search?SearchBy=CasNo&SearchText=137-26-8&results=30&sortBy=Cas_No&isAdvancedSearch=false
21333	97-74-5	6.0	http://hcis.safeworkaustralia.gov.au/HazardousChemical/Search?SearchBy=CasNo&SearchText=97-74-5&results=30&sortBy=Cas_No&isAdvancedSearch=false	6.0	http://hcis.safeworkaustralia.gov.au/HazardousChemical/Search?SearchBy=CasNo&SearchText=97-74-5&results=30&sortBy=Cas_No&isAdvancedSearch=false	4.0	http://hcis.safeworkaustralia.gov.au/HazardousChemical/Search?SearchBy=CasNo&SearchText=97-74-5&results=30&sortBy=Cas_No&isAdvancedSearch=false
21337	148-79-8	6.0	http://hcis.safeworkaustralia.gov.au/HazardousChemical/Search?SearchBy=CasNo&SearchText=148-79-8&results=30&sortBy=Cas_No&isAdvancedSearch=false	6.0	http://hcis.safeworkaustralia.gov.au/HazardousChemical/Search?SearchBy=CasNo&SearchText=148-79-8&results=30&sortBy=Cas_No&isAdvancedSearch=false	6.0	http://hcis.safeworkaustralia.gov.au/HazardousChemical/Search?SearchBy=CasNo&SearchText=148-79-8&results=30&sortBy=Cas_No&isAdvancedSearch=false
21340	62-55-5	6.0	http://hcis.safeworkaustralia.gov.au/HazardousChemical/Search?SearchBy=CasNo&SearchText=62-55-5&results=30&sortBy=Cas_No&isAdvancedSearch=false	6.0	http://hcis.safeworkaustralia.gov.au/HazardousChemical/Search?SearchBy=CasNo&SearchText=62-55-5&results=30&sortBy=Cas_No&isAdvancedSearch=false	4.0	http://hcis.safeworkaustralia.gov.au/HazardousChemical/Search?SearchBy=CasNo&SearchText=62-55-5&results=30&sortBy=Cas_No&isAdvancedSearch=false
21344	139-65-1	6.0	http://hcis.safeworkaustralia.gov.au/HazardousChemical/Search?SearchBy=CasNo&SearchText=139-65-1&results=30&sortBy=Cas_No&isAdvancedSearch=false	6.0	http://hcis.safeworkaustralia.gov.au/HazardousChemical/Search?SearchBy=CasNo&SearchText=139-65-1&results=30&sortBy=Cas_No&isAdvancedSearch=false	4.0	http://hcis.safeworkaustralia.gov.au/HazardousChemical/Search?SearchBy=CasNo&SearchText=139-65-1&results=30&sortBy=Cas_No&isAdvancedSearch=false
21348	62-56-6	6.0	http://hcis.safeworkaustralia.gov.au/HazardousChemical/Search?SearchBy=CasNo&SearchText=62-56-6&results=30&sortBy=Cas_No&isAdvancedSearch=false	6.0	http://hcis.safeworkaustralia.gov.au/HazardousChemical/Search?SearchBy=CasNo&SearchText=62-56-6&results=30&sortBy=Cas_No&isAdvancedSearch=false	4.0	http://hcis.safeworkaustralia.gov.au/HazardousChemical/Search?SearchBy=CasNo&SearchText=62-56-6&results=30&sortBy=Cas_No&isAdvancedSearch=false
21360	108-88-3	6.0	http://hcis.safeworkaustralia.gov.au/HazardousChemical/Search?SearchBy=CasNo&SearchText=108-88-3&results=30&sortBy=Cas_No&isAdvancedSearch=false	6.0	http://hcis.safeworkaustralia.gov.au/HazardousChemical/Search?SearchBy=CasNo&SearchText=108-88-3&results=30&sortBy=Cas_No&isAdvancedSearch=false	6.0	http://hcis.safeworkaustralia.gov.au/HazardousChemical/Search?SearchBy=CasNo&SearchText=108-88-3&results=30&sortBy=Cas_No&isAdvancedSearch=false
21365	540-23-8	3.0	http://hcis.safeworkaustralia.gov.au/HazardousChemical/Search?SearchBy=CasNo&SearchText=540-23-8&results=30&sortBy=Cas_No&isAdvancedSearch=false	3.0	http://hcis.safeworkaustralia.gov.au/HazardousChemical/Search?SearchBy=CasNo&SearchText=540-23-8&results=30&sortBy=Cas_No&isAdvancedSearch=false	3.0	http://hcis.safeworkaustralia.gov.au/HazardousChemical/Search?SearchBy=CasNo&SearchText=540-23-8&results=30&sortBy=Cas_No&isAdvancedSearch=false
21374	75-25-2	6.0	http://hcis.safeworkaustralia.gov.au/HazardousChemical/Search?SearchBy=CasNo&SearchText=75-25-2&results=30&sortBy=Cas_No&isAdvancedSearch=false	3.0	http://hcis.safeworkaustralia.gov.au/HazardousChemical/Search?SearchBy=CasNo&SearchText=75-25-2&results=30&sortBy=Cas_No&isAdvancedSearch=false	4.0	http://hcis.safeworkaustralia.gov.au/HazardousChemical/Search?SearchBy=CasNo&SearchText=75-25-2&results=30&sortBy=Cas_No&isAdvancedSearch=false
21378	76-03-9	6.0	http://hcis.safeworkaustralia.gov.au/HazardousChemical/Search?SearchBy=CasNo&SearchText=76-03-9&results=30&sortBy=Cas_No&isAdvancedSearch=false	6.0	http://hcis.safeworkaustralia.gov.au/HazardousChemical/Search?SearchBy=CasNo&SearchText=76-03-9&results=30&sortBy=Cas_No&isAdvancedSearch=false	6.0	http://hcis.safeworkaustralia.gov.au/HazardousChemical/Search?SearchBy=CasNo&SearchText=76-03-9&results=30&sortBy=Cas_No&isAdvancedSearch=false
21380	79-00-5	4.0	http://hcis.safeworkaustralia.gov.au/HazardousChemical/Search?SearchBy=CasNo&SearchText=79-00-5&results=30&sortBy=Cas_No&isAdvancedSearch=false	4.0	http://hcis.safeworkaustralia.gov.au/HazardousChemical/Search?SearchBy=CasNo&SearchText=79-00-5&results=30&sortBy=Cas_No&isAdvancedSearch=false	4.0	http://hcis.safeworkaustralia.gov.au/HazardousChemical/Search?SearchBy=CasNo&SearchText=79-00-5&results=30&sortBy=Cas_No&isAdvancedSearch=false
21381	71-55-6	6.0	http://hcis.safeworkaustralia.gov.au/HazardousChemical/Search?SearchBy=CasNo&SearchText=71-55-6&results=30&sortBy=Cas_No&isAdvancedSearch=false	4.0	http://hcis.safeworkaustralia.gov.au/HazardousChemical/Search?SearchBy=CasNo&SearchText=71-55-6&results=30&sortBy=Cas_No&isAdvancedSearch=false	6.0	http://hcis.safeworkaustralia.gov.au/HazardousChemical/Search?SearchBy=CasNo&SearchText=71-55-6&results=30&sortBy=Cas_No&isAdvancedSearch=false
21383	79-01-6	6.0	http://hcis.safeworkaustralia.gov.au/HazardousChemical/Search?SearchBy=CasNo&SearchText=79-01-6&results=30&sortBy=Cas_No&isAdvancedSearch=false	6.0	http://hcis.safeworkaustralia.gov.au/HazardousChemical/Search?SearchBy=CasNo&SearchText=79-01-6&results=30&sortBy=Cas_No&isAdvancedSearch=false	6.0	http://hcis.safeworkaustralia.gov.au/HazardousChemical/Search?SearchBy=CasNo&SearchText=79-01-6&results=30&sortBy=Cas_No&isAdvancedSearch=false
21385	133-07-3	6.0	http://hcis.safeworkaustralia.gov.au/HazardousChemical/Search?SearchBy=CasNo&SearchText=133-07-3&results=30&sortBy=Cas_No&isAdvancedSearch=false	4.0	http://hcis.safeworkaustralia.gov.au/HazardousChemical/Search?SearchBy=CasNo&SearchText=133-07-3&results=30&sortBy=Cas_No&isAdvancedSearch=false	6.0	http://hcis.safeworkaustralia.gov.au/HazardousChemical/Search?SearchBy=CasNo&SearchText=133-07-3&results=30&sortBy=Cas_No&isAdvancedSearch=false
21386	88-06-2	6.0	http://hcis.safeworkaustralia.gov.au/HazardousChemical/Search?SearchBy=CasNo&SearchText=88-06-2&results=30&sortBy=Cas_No&isAdvancedSearch=false	6.0	http://hcis.safeworkaustralia.gov.au/HazardousChemical/Search?SearchBy=CasNo&SearchText=88-06-2&results=30&sortBy=Cas_No&isAdvancedSearch=false	4.0	http://hcis.safeworkaustralia.gov.au/HazardousChemical/Search?SearchBy=CasNo&SearchText=88-06-2&results=30&sortBy=Cas_No&isAdvancedSearch=false
21387	93-72-1	6.0	http://hcis.safeworkaustralia.gov.au/HazardousChemical/Search?SearchBy=CasNo&SearchText=93-72-1&results=30&sortBy=Cas_No&isAdvancedSearch=false	6.0	http://hcis.safeworkaustralia.gov.au/HazardousChemical/Search?SearchBy=CasNo&SearchText=93-72-1&results=30&sortBy=Cas_No&isAdvancedSearch=false	4.0	http://hcis.safeworkaustralia.gov.au/HazardousChemical/Search?SearchBy=CasNo&SearchText=93-72-1&results=30&sortBy=Cas_No&isAdvancedSearch=false
21388	93-76-5	6.0	http://hcis.safeworkaustralia.gov.au/HazardousChemical/Search?SearchBy=CasNo&SearchText=93-76-5&results=30&sortBy=Cas_No&isAdvancedSearch=false	6.0	http://hcis.safeworkaustralia.gov.au/HazardousChemical/Search?SearchBy=CasNo&SearchText=93-76-5&results=30&sortBy=Cas_No&isAdvancedSearch=false	4.0	http://hcis.safeworkaustralia.gov.au/HazardousChemical/Search?SearchBy=CasNo&SearchText=93-76-5&results=30&sortBy=Cas_No&isAdvancedSearch=false
21389	52-68-6	6.0	http://hcis.safeworkaustralia.gov.au/HazardousChemical/Search?SearchBy=CasNo&SearchText=52-68-6&results=30&sortBy=Cas_No&isAdvancedSearch=false	6.0	http://hcis.safeworkaustralia.gov.au/HazardousChemical/Search?SearchBy=CasNo&SearchText=52-68-6&results=30&sortBy=Cas_No&isAdvancedSearch=false	4.0	http://hcis.safeworkaustralia.gov.au/HazardousChemical/Search?SearchBy=CasNo&SearchText=52-68-6&results=30&sortBy=Cas_No&isAdvancedSearch=false
21390	96-18-4	4.0	http://hcis.safeworkaustralia.gov.au/HazardousChemical/Search?SearchBy=CasNo&SearchText=96-18-4&results=30&sortBy=Cas_No&isAdvancedSearch=false	4.0	http://hcis.safeworkaustralia.gov.au/HazardousChemical/Search?SearchBy=CasNo&SearchText=96-18-4&results=30&sortBy=Cas_No&isAdvancedSearch=false	4.0	http://hcis.safeworkaustralia.gov.au/HazardousChemical/Search?SearchBy=CasNo&SearchText=96-18-4&results=30&sortBy=Cas_No&isAdvancedSearch=false
21392	102-71-6	6.0	http://hcis.safeworkaustralia.gov.au/HazardousChemical/Search?SearchBy=CasNo&SearchText=102-71-6&results=30&sortBy=Cas_No&isAdvancedSearch=false	6.0	http://hcis.safeworkaustralia.gov.au/HazardousChemical/Search?SearchBy=CasNo&SearchText=102-71-6&results=30&sortBy=Cas_No&isAdvancedSearch=false	6.0	http://hcis.safeworkaustralia.gov.au/HazardousChemical/Search?SearchBy=CasNo&SearchText=102-71-6&results=30&sortBy=Cas_No&isAdvancedSearch=false
21395	1582-09-8	6.0	http://hcis.safeworkaustralia.gov.au/HazardousChemical/Search?SearchBy=CasNo&SearchText=1582-09-8&results=30&sortBy=Cas_No&isAdvancedSearch=false	6.0	http://hcis.safeworkaustralia.gov.au/HazardousChemical/Search?SearchBy=CasNo&SearchText=1582-09-8&results=30&sortBy=Cas_No&isAdvancedSearch=false	6.0	http://hcis.safeworkaustralia.gov.au/HazardousChemical/Search?SearchBy=CasNo&SearchText=1582-09-8&results=30&sortBy=Cas_No&isAdvancedSearch=false
21398	137-17-7	3.0	http://hcis.safeworkaustralia.gov.au/HazardousChemical/Search?SearchBy=CasNo&SearchText=137-17-7&results=30&sortBy=Cas_No&isAdvancedSearch=false	3.0	http://hcis.safeworkaustralia.gov.au/HazardousChemical/Search?SearchBy=CasNo&SearchText=137-17-7&results=30&sortBy=Cas_No&isAdvancedSearch=false	3.0	http://hcis.safeworkaustralia.gov.au/HazardousChemical/Search?SearchBy=CasNo&SearchText=137-17-7&results=30&sortBy=Cas_No&isAdvancedSearch=false
21402	95-63-6	6.0	http://hcis.safeworkaustralia.gov.au/HazardousChemical/Search?SearchBy=CasNo&SearchText=95-63-6&results=30&sortBy=Cas_No&isAdvancedSearch=false	4.0	http://hcis.safeworkaustralia.gov.au/HazardousChemical/Search?SearchBy=CasNo&SearchText=95-63-6&results=30&sortBy=Cas_No&isAdvancedSearch=false	6.0	http://hcis.safeworkaustralia.gov.au/HazardousChemical/Search?SearchBy=CasNo&SearchText=95-63-6&results=30&sortBy=Cas_No&isAdvancedSearch=false
21405	81-15-2	6.0	http://hcis.safeworkaustralia.gov.au/HazardousChemical/Search?SearchBy=CasNo&SearchText=81-15-2&results=30&sortBy=Cas_No&isAdvancedSearch=false	6.0	http://hcis.safeworkaustralia.gov.au/HazardousChemical/Search?SearchBy=CasNo&SearchText=81-15-2&results=30&sortBy=Cas_No&isAdvancedSearch=false	6.0	http://hcis.safeworkaustralia.gov.au/HazardousChemical/Search?SearchBy=CasNo&SearchText=81-15-2&results=30&sortBy=Cas_No&isAdvancedSearch=false
21408	900-95-8	3.0	http://hcis.safeworkaustralia.gov.au/HazardousChemical/Search?SearchBy=CasNo&SearchText=900-95-8&results=30&sortBy=Cas_No&isAdvancedSearch=false	2.0	http://hcis.safeworkaustralia.gov.au/HazardousChemical/Search?SearchBy=CasNo&SearchText=900-95-8&results=30&sortBy=Cas_No&isAdvancedSearch=false	3.0	http://hcis.safeworkaustralia.gov.au/HazardousChemical/Search?SearchBy=CasNo&SearchText=900-95-8&results=30&sortBy=Cas_No&isAdvancedSearch=false
21409	76-87-9	3.0	http://hcis.safeworkaustralia.gov.au/HazardousChemical/Search?SearchBy=CasNo&SearchText=76-87-9&results=30&sortBy=Cas_No&isAdvancedSearch=false	2.0	http://hcis.safeworkaustralia.gov.au/HazardousChemical/Search?SearchBy=CasNo&SearchText=76-87-9&results=30&sortBy=Cas_No&isAdvancedSearch=false	3.0	http://hcis.safeworkaustralia.gov.au/HazardousChemical/Search?SearchBy=CasNo&SearchText=76-87-9&results=30&sortBy=Cas_No&isAdvancedSearch=false
21411	115-96-8	6.0	http://hcis.safeworkaustralia.gov.au/HazardousChemical/Search?SearchBy=CasNo&SearchText=115-96-8&results=30&sortBy=Cas_No&isAdvancedSearch=false	6.0	http://hcis.safeworkaustralia.gov.au/HazardousChemical/Search?SearchBy=CasNo&SearchText=115-96-8&results=30&sortBy=Cas_No&isAdvancedSearch=false	4.0	http://hcis.safeworkaustralia.gov.au/HazardousChemical/Search?SearchBy=CasNo&SearchText=115-96-8&results=30&sortBy=Cas_No&isAdvancedSearch=false
21413	126-72-7	6.0	http://hcis.safeworkaustralia.gov.au/HazardousChemical/Search?SearchBy=CasNo&SearchText=126-72-7&results=30&sortBy=Cas_No&isAdvancedSearch=false	6.0	http://hcis.safeworkaustralia.gov.au/HazardousChemical/Search?SearchBy=CasNo&SearchText=126-72-7&results=30&sortBy=Cas_No&isAdvancedSearch=false	6.0	http://hcis.safeworkaustralia.gov.au/HazardousChemical/Search?SearchBy=CasNo&SearchText=126-72-7&results=30&sortBy=Cas_No&isAdvancedSearch=false
21415	122-20-3	6.0	http://hcis.safeworkaustralia.gov.au/HazardousChemical/Search?SearchBy=CasNo&SearchText=122-20-3&results=30&sortBy=Cas_No&isAdvancedSearch=false	6.0	http://hcis.safeworkaustralia.gov.au/HazardousChemical/Search?SearchBy=CasNo&SearchText=122-20-3&results=30&sortBy=Cas_No&isAdvancedSearch=false	6.0	http://hcis.safeworkaustralia.gov.au/HazardousChemical/Search?SearchBy=CasNo&SearchText=122-20-3&results=30&sortBy=Cas_No&isAdvancedSearch=false
21427	51-79-6	6.0	http://hcis.safeworkaustralia.gov.au/HazardousChemical/Search?SearchBy=CasNo&SearchText=51-79-6&results=30&sortBy=Cas_No&isAdvancedSearch=false	6.0	http://hcis.safeworkaustralia.gov.au/HazardousChemical/Search?SearchBy=CasNo&SearchText=51-79-6&results=30&sortBy=Cas_No&isAdvancedSearch=false	6.0	http://hcis.safeworkaustralia.gov.au/HazardousChemical/Search?SearchBy=CasNo&SearchText=51-79-6&results=30&sortBy=Cas_No&isAdvancedSearch=false
21431	108-05-4	6.0	http://hcis.safeworkaustralia.gov.au/HazardousChemical/Search?SearchBy=CasNo&SearchText=108-05-4&results=30&sortBy=Cas_No&isAdvancedSearch=false	4.0	http://hcis.safeworkaustralia.gov.au/HazardousChemical/Search?SearchBy=CasNo&SearchText=108-05-4&results=30&sortBy=Cas_No&isAdvancedSearch=false	6.0	http://hcis.safeworkaustralia.gov.au/HazardousChemical/Search?SearchBy=CasNo&SearchText=108-05-4&results=30&sortBy=Cas_No&isAdvancedSearch=false
21437	100-40-3	6.0	http://hcis.safeworkaustralia.gov.au/HazardousChemical/Search?SearchBy=CasNo&SearchText=100-40-3&results=30&sortBy=Cas_No&isAdvancedSearch=false	6.0	http://hcis.safeworkaustralia.gov.au/HazardousChemical/Search?SearchBy=CasNo&SearchText=100-40-3&results=30&sortBy=Cas_No&isAdvancedSearch=false	6.0	http://hcis.safeworkaustralia.gov.au/HazardousChemical/Search?SearchBy=CasNo&SearchText=100-40-3&results=30&sortBy=Cas_No&isAdvancedSearch=false
21438	75-35-4	6.0	http://hcis.safeworkaustralia.gov.au/HazardousChemical/Search?SearchBy=CasNo&SearchText=75-35-4&results=30&sortBy=Cas_No&isAdvancedSearch=false	4.0	http://hcis.safeworkaustralia.gov.au/HazardousChemical/Search?SearchBy=CasNo&SearchText=75-35-4&results=30&sortBy=Cas_No&isAdvancedSearch=false	6.0	http://hcis.safeworkaustralia.gov.au/HazardousChemical/Search?SearchBy=CasNo&SearchText=75-35-4&results=30&sortBy=Cas_No&isAdvancedSearch=false
21440	88-12-0	4.0	http://hcis.safeworkaustralia.gov.au/HazardousChemical/Search?SearchBy=CasNo&SearchText=88-12-0&results=30&sortBy=Cas_No&isAdvancedSearch=false	4.0	http://hcis.safeworkaustralia.gov.au/HazardousChemical/Search?SearchBy=CasNo&SearchText=88-12-0&results=30&sortBy=Cas_No&isAdvancedSearch=false	4.0	http://hcis.safeworkaustralia.gov.au/HazardousChemical/Search?SearchBy=CasNo&SearchText=88-12-0&results=30&sortBy=Cas_No&isAdvancedSearch=false
21450	2832-40-8	6.0	http://hcis.safeworkaustralia.gov.au/HazardousChemical/Search?SearchBy=CasNo&SearchText=2832-40-8&results=30&sortBy=Cas_No&isAdvancedSearch=false	6.0	http://hcis.safeworkaustralia.gov.au/HazardousChemical/Search?SearchBy=CasNo&SearchText=2832-40-8&results=30&sortBy=Cas_No&isAdvancedSearch=false	6.0	http://hcis.safeworkaustralia.gov.au/HazardousChemical/Search?SearchBy=CasNo&SearchText=2832-40-8&results=30&sortBy=Cas_No&isAdvancedSearch=false
21462	136-23-2	6.0	http://hcis.safeworkaustralia.gov.au/HazardousChemical/Search?SearchBy=CasNo&SearchText=136-23-2&results=30&sortBy=Cas_No&isAdvancedSearch=false	6.0	http://hcis.safeworkaustralia.gov.au/HazardousChemical/Search?SearchBy=CasNo&SearchText=136-23-2&results=30&sortBy=Cas_No&isAdvancedSearch=false	6.0	http://hcis.safeworkaustralia.gov.au/HazardousChemical/Search?SearchBy=CasNo&SearchText=136-23-2&results=30&sortBy=Cas_No&isAdvancedSearch=false
21463	14324-55-1	6.0	http://hcis.safeworkaustralia.gov.au/HazardousChemical/Search?SearchBy=CasNo&SearchText=14324-55-1&results=30&sortBy=Cas_No&isAdvancedSearch=false	6.0	http://hcis.safeworkaustralia.gov.au/HazardousChemical/Search?SearchBy=CasNo&SearchText=14324-55-1&results=30&sortBy=Cas_No&isAdvancedSearch=false	4.0	http://hcis.safeworkaustralia.gov.au/HazardousChemical/Search?SearchBy=CasNo&SearchText=14324-55-1&results=30&sortBy=Cas_No&isAdvancedSearch=false
21464	137-30-4	6.0	http://hcis.safeworkaustralia.gov.au/HazardousChemical/Search?SearchBy=CasNo&SearchText=137-30-4&results=30&sortBy=Cas_No&isAdvancedSearch=false	2.0	http://hcis.safeworkaustralia.gov.au/HazardousChemical/Search?SearchBy=CasNo&SearchText=137-30-4&results=30&sortBy=Cas_No&isAdvancedSearch=false	4.0	http://hcis.safeworkaustralia.gov.au/HazardousChemical/Search?SearchBy=CasNo&SearchText=137-30-4&results=30&sortBy=Cas_No&isAdvancedSearch=false
21482	67-64-1	6.0	http://hcis.safeworkaustralia.gov.au/HazardousChemical/Search?SearchBy=CasNo&SearchText=67-64-1&results=30&sortBy=Cas_No&isAdvancedSearch=false	6.0	http://hcis.safeworkaustralia.gov.au/HazardousChemical/Search?SearchBy=CasNo&SearchText=67-64-1&results=30&sortBy=Cas_No&isAdvancedSearch=false	6.0	http://hcis.safeworkaustralia.gov.au/HazardousChemical/Search?SearchBy=CasNo&SearchText=67-64-1&results=30&sortBy=Cas_No&isAdvancedSearch=false
21491	100-47-0	4.0	http://hcis.safeworkaustralia.gov.au/HazardousChemical/Search?SearchBy=CasNo&SearchText=100-47-0&results=30&sortBy=Cas_No&isAdvancedSearch=false	6.0	http://hcis.safeworkaustralia.gov.au/HazardousChemical/Search?SearchBy=CasNo&SearchText=100-47-0&results=30&sortBy=Cas_No&isAdvancedSearch=false	4.0	http://hcis.safeworkaustralia.gov.au/HazardousChemical/Search?SearchBy=CasNo&SearchText=100-47-0&results=30&sortBy=Cas_No&isAdvancedSearch=false
21495	79-08-3	3.0	http://hcis.safeworkaustralia.gov.au/HazardousChemical/Search?SearchBy=CasNo&SearchText=79-08-3&results=30&sortBy=Cas_No&isAdvancedSearch=false	3.0	http://hcis.safeworkaustralia.gov.au/HazardousChemical/Search?SearchBy=CasNo&SearchText=79-08-3&results=30&sortBy=Cas_No&isAdvancedSearch=false	3.0	http://hcis.safeworkaustralia.gov.au/HazardousChemical/Search?SearchBy=CasNo&SearchText=79-08-3&results=30&sortBy=Cas_No&isAdvancedSearch=false
21513	123-72-8	6.0	http://hcis.safeworkaustralia.gov.au/HazardousChemical/Search?SearchBy=CasNo&SearchText=123-72-8&results=30&sortBy=Cas_No&isAdvancedSearch=false	6.0	http://hcis.safeworkaustralia.gov.au/HazardousChemical/Search?SearchBy=CasNo&SearchText=123-72-8&results=30&sortBy=Cas_No&isAdvancedSearch=false	6.0	http://hcis.safeworkaustralia.gov.au/HazardousChemical/Search?SearchBy=CasNo&SearchText=123-72-8&results=30&sortBy=Cas_No&isAdvancedSearch=false
21515	107-92-6	6.0	http://hcis.safeworkaustralia.gov.au/HazardousChemical/Search?SearchBy=CasNo&SearchText=107-92-6&results=30&sortBy=Cas_No&isAdvancedSearch=false	6.0	http://hcis.safeworkaustralia.gov.au/HazardousChemical/Search?SearchBy=CasNo&SearchText=107-92-6&results=30&sortBy=Cas_No&isAdvancedSearch=false	6.0	http://hcis.safeworkaustralia.gov.au/HazardousChemical/Search?SearchBy=CasNo&SearchText=107-92-6&results=30&sortBy=Cas_No&isAdvancedSearch=false
21516	78-93-3	6.0	http://hcis.safeworkaustralia.gov.au/HazardousChemical/Search?SearchBy=CasNo&SearchText=78-93-3&results=30&sortBy=Cas_No&isAdvancedSearch=false	6.0	http://hcis.safeworkaustralia.gov.au/HazardousChemical/Search?SearchBy=CasNo&SearchText=78-93-3&results=30&sortBy=Cas_No&isAdvancedSearch=false	6.0	http://hcis.safeworkaustralia.gov.au/HazardousChemical/Search?SearchBy=CasNo&SearchText=78-93-3&results=30&sortBy=Cas_No&isAdvancedSearch=false
21517	110-16-7	6.0	http://hcis.safeworkaustralia.gov.au/HazardousChemical/Search?SearchBy=CasNo&SearchText=110-16-7&results=30&sortBy=Cas_No&isAdvancedSearch=false	6.0	http://hcis.safeworkaustralia.gov.au/HazardousChemical/Search?SearchBy=CasNo&SearchText=110-16-7&results=30&sortBy=Cas_No&isAdvancedSearch=false	4.0	http://hcis.safeworkaustralia.gov.au/HazardousChemical/Search?SearchBy=CasNo&SearchText=110-16-7&results=30&sortBy=Cas_No&isAdvancedSearch=false
21518	110-17-8	6.0	http://hcis.safeworkaustralia.gov.au/HazardousChemical/Search?SearchBy=CasNo&SearchText=110-17-8&results=30&sortBy=Cas_No&isAdvancedSearch=false	6.0	http://hcis.safeworkaustralia.gov.au/HazardousChemical/Search?SearchBy=CasNo&SearchText=110-17-8&results=30&sortBy=Cas_No&isAdvancedSearch=false	6.0	http://hcis.safeworkaustralia.gov.au/HazardousChemical/Search?SearchBy=CasNo&SearchText=110-17-8&results=30&sortBy=Cas_No&isAdvancedSearch=false
21519	112-34-5	6.0	http://hcis.safeworkaustralia.gov.au/HazardousChemical/Search?SearchBy=CasNo&SearchText=112-34-5&results=30&sortBy=Cas_No&isAdvancedSearch=false	6.0	http://hcis.safeworkaustralia.gov.au/HazardousChemical/Search?SearchBy=CasNo&SearchText=112-34-5&results=30&sortBy=Cas_No&isAdvancedSearch=false	6.0	http://hcis.safeworkaustralia.gov.au/HazardousChemical/Search?SearchBy=CasNo&SearchText=112-34-5&results=30&sortBy=Cas_No&isAdvancedSearch=false
21520	143-22-6	6.0	http://hcis.safeworkaustralia.gov.au/HazardousChemical/Search?SearchBy=CasNo&SearchText=143-22-6&results=30&sortBy=Cas_No&isAdvancedSearch=false	6.0	http://hcis.safeworkaustralia.gov.au/HazardousChemical/Search?SearchBy=CasNo&SearchText=143-22-6&results=30&sortBy=Cas_No&isAdvancedSearch=false	6.0	http://hcis.safeworkaustralia.gov.au/HazardousChemical/Search?SearchBy=CasNo&SearchText=143-22-6&results=30&sortBy=Cas_No&isAdvancedSearch=false
21524	107-14-2	3.0	http://hcis.safeworkaustralia.gov.au/HazardousChemical/Search?SearchBy=CasNo&SearchText=107-14-2&results=30&sortBy=Cas_No&isAdvancedSearch=false	3.0	http://hcis.safeworkaustralia.gov.au/HazardousChemical/Search?SearchBy=CasNo&SearchText=107-14-2&results=30&sortBy=Cas_No&isAdvancedSearch=false	3.0	http://hcis.safeworkaustralia.gov.au/HazardousChemical/Search?SearchBy=CasNo&SearchText=107-14-2&results=30&sortBy=Cas_No&isAdvancedSearch=false
21544	95-57-8	4.0	http://hcis.safeworkaustralia.gov.au/HazardousChemical/Search?SearchBy=CasNo&SearchText=95-57-8&results=30&sortBy=Cas_No&isAdvancedSearch=false	4.0	http://hcis.safeworkaustralia.gov.au/HazardousChemical/Search?SearchBy=CasNo&SearchText=95-57-8&results=30&sortBy=Cas_No&isAdvancedSearch=false	4.0	http://hcis.safeworkaustralia.gov.au/HazardousChemical/Search?SearchBy=CasNo&SearchText=95-57-8&results=30&sortBy=Cas_No&isAdvancedSearch=false
21545	598-78-7	6.0	http://hcis.safeworkaustralia.gov.au/HazardousChemical/Search?SearchBy=CasNo&SearchText=598-78-7&results=30&sortBy=Cas_No&isAdvancedSearch=false	6.0	http://hcis.safeworkaustralia.gov.au/HazardousChemical/Search?SearchBy=CasNo&SearchText=598-78-7&results=30&sortBy=Cas_No&isAdvancedSearch=false	4.0	http://hcis.safeworkaustralia.gov.au/HazardousChemical/Search?SearchBy=CasNo&SearchText=598-78-7&results=30&sortBy=Cas_No&isAdvancedSearch=false
21557	74-95-3	6.0	http://hcis.safeworkaustralia.gov.au/HazardousChemical/Search?SearchBy=CasNo&SearchText=74-95-3&results=30&sortBy=Cas_No&isAdvancedSearch=false	4.0	http://hcis.safeworkaustralia.gov.au/HazardousChemical/Search?SearchBy=CasNo&SearchText=74-95-3&results=30&sortBy=Cas_No&isAdvancedSearch=false	6.0	http://hcis.safeworkaustralia.gov.au/HazardousChemical/Search?SearchBy=CasNo&SearchText=74-95-3&results=30&sortBy=Cas_No&isAdvancedSearch=false
21575	75-99-0	6.0	http://hcis.safeworkaustralia.gov.au/HazardousChemical/Search?SearchBy=CasNo&SearchText=75-99-0&results=30&sortBy=Cas_No&isAdvancedSearch=false	6.0	http://hcis.safeworkaustralia.gov.au/HazardousChemical/Search?SearchBy=CasNo&SearchText=75-99-0&results=30&sortBy=Cas_No&isAdvancedSearch=false	6.0	http://hcis.safeworkaustralia.gov.au/HazardousChemical/Search?SearchBy=CasNo&SearchText=75-99-0&results=30&sortBy=Cas_No&isAdvancedSearch=false
21600	111-14-8	6.0	http://hcis.safeworkaustralia.gov.au/HazardousChemical/Search?SearchBy=CasNo&SearchText=111-14-8&results=30&sortBy=Cas_No&isAdvancedSearch=false	6.0	http://hcis.safeworkaustralia.gov.au/HazardousChemical/Search?SearchBy=CasNo&SearchText=111-14-8&results=30&sortBy=Cas_No&isAdvancedSearch=false	6.0	http://hcis.safeworkaustralia.gov.au/HazardousChemical/Search?SearchBy=CasNo&SearchText=111-14-8&results=30&sortBy=Cas_No&isAdvancedSearch=false
21601	116-16-5	6.0	http://hcis.safeworkaustralia.gov.au/HazardousChemical/Search?SearchBy=CasNo&SearchText=116-16-5&results=30&sortBy=Cas_No&isAdvancedSearch=false	6.0	http://hcis.safeworkaustralia.gov.au/HazardousChemical/Search?SearchBy=CasNo&SearchText=116-16-5&results=30&sortBy=Cas_No&isAdvancedSearch=false	4.0	http://hcis.safeworkaustralia.gov.au/HazardousChemical/Search?SearchBy=CasNo&SearchText=116-16-5&results=30&sortBy=Cas_No&isAdvancedSearch=false
21605	124-04-9	6.0	http://hcis.safeworkaustralia.gov.au/HazardousChemical/Search?SearchBy=CasNo&SearchText=124-04-9&results=30&sortBy=Cas_No&isAdvancedSearch=false	6.0	http://hcis.safeworkaustralia.gov.au/HazardousChemical/Search?SearchBy=CasNo&SearchText=124-04-9&results=30&sortBy=Cas_No&isAdvancedSearch=false	6.0	http://hcis.safeworkaustralia.gov.au/HazardousChemical/Search?SearchBy=CasNo&SearchText=124-04-9&results=30&sortBy=Cas_No&isAdvancedSearch=false
21636	79-31-2	4.0	http://hcis.safeworkaustralia.gov.au/HazardousChemical/Search?SearchBy=CasNo&SearchText=79-31-2&results=30&sortBy=Cas_No&isAdvancedSearch=false	6.0	http://hcis.safeworkaustralia.gov.au/HazardousChemical/Search?SearchBy=CasNo&SearchText=79-31-2&results=30&sortBy=Cas_No&isAdvancedSearch=false	4.0	http://hcis.safeworkaustralia.gov.au/HazardousChemical/Search?SearchBy=CasNo&SearchText=79-31-2&results=30&sortBy=Cas_No&isAdvancedSearch=false
21638	594-72-9	3.0	http://hcis.safeworkaustralia.gov.au/HazardousChemical/Search?SearchBy=CasNo&SearchText=594-72-9&results=30&sortBy=Cas_No&isAdvancedSearch=false	3.0	http://hcis.safeworkaustralia.gov.au/HazardousChemical/Search?SearchBy=CasNo&SearchText=594-72-9&results=30&sortBy=Cas_No&isAdvancedSearch=false	3.0	http://hcis.safeworkaustralia.gov.au/HazardousChemical/Search?SearchBy=CasNo&SearchText=594-72-9&results=30&sortBy=Cas_No&isAdvancedSearch=false
21641	112-05-0	6.0	http://hcis.safeworkaustralia.gov.au/HazardousChemical/Search?SearchBy=CasNo&SearchText=112-05-0&results=30&sortBy=Cas_No&isAdvancedSearch=false	6.0	http://hcis.safeworkaustralia.gov.au/HazardousChemical/Search?SearchBy=CasNo&SearchText=112-05-0&results=30&sortBy=Cas_No&isAdvancedSearch=false	6.0	http://hcis.safeworkaustralia.gov.au/HazardousChemical/Search?SearchBy=CasNo&SearchText=112-05-0&results=30&sortBy=Cas_No&isAdvancedSearch=false
21655	109-52-4	6.0	http://hcis.safeworkaustralia.gov.au/HazardousChemical/Search?SearchBy=CasNo&SearchText=109-52-4&results=30&sortBy=Cas_No&isAdvancedSearch=false	6.0	http://hcis.safeworkaustralia.gov.au/HazardousChemical/Search?SearchBy=CasNo&SearchText=109-52-4&results=30&sortBy=Cas_No&isAdvancedSearch=false	6.0	http://hcis.safeworkaustralia.gov.au/HazardousChemical/Search?SearchBy=CasNo&SearchText=109-52-4&results=30&sortBy=Cas_No&isAdvancedSearch=false
21658	123-38-6	6.0	http://hcis.safeworkaustralia.gov.au/HazardousChemical/Search?SearchBy=CasNo&SearchText=123-38-6&results=30&sortBy=Cas_No&isAdvancedSearch=false	6.0	http://hcis.safeworkaustralia.gov.au/HazardousChemical/Search?SearchBy=CasNo&SearchText=123-38-6&results=30&sortBy=Cas_No&isAdvancedSearch=false	6.0	http://hcis.safeworkaustralia.gov.au/HazardousChemical/Search?SearchBy=CasNo&SearchText=123-38-6&results=30&sortBy=Cas_No&isAdvancedSearch=false
21672	545-06-2	3.0	http://hcis.safeworkaustralia.gov.au/HazardousChemical/Search?SearchBy=CasNo&SearchText=545-06-2&results=30&sortBy=Cas_No&isAdvancedSearch=false	3.0	http://hcis.safeworkaustralia.gov.au/HazardousChemical/Search?SearchBy=CasNo&SearchText=545-06-2&results=30&sortBy=Cas_No&isAdvancedSearch=false	3.0	http://hcis.safeworkaustralia.gov.au/HazardousChemical/Search?SearchBy=CasNo&SearchText=545-06-2&results=30&sortBy=Cas_No&isAdvancedSearch=false
21708	54-21-7	6.0	http://hcis.safeworkaustralia.gov.au/HazardousChemical/Search?SearchBy=CasNo&SearchText=54-21-7&results=30&sortBy=Cas_No&isAdvancedSearch=false	6.0	http://hcis.safeworkaustralia.gov.au/HazardousChemical/Search?SearchBy=CasNo&SearchText=54-21-7&results=30&sortBy=Cas_No&isAdvancedSearch=false	4.0	http://hcis.safeworkaustralia.gov.au/HazardousChemical/Search?SearchBy=CasNo&SearchText=54-21-7&results=30&sortBy=Cas_No&isAdvancedSearch=false
21716	58-90-2	6.0	http://hcis.safeworkaustralia.gov.au/HazardousChemical/Search?SearchBy=CasNo&SearchText=58-90-2&results=30&sortBy=Cas_No&isAdvancedSearch=false	6.0	http://hcis.safeworkaustralia.gov.au/HazardousChemical/Search?SearchBy=CasNo&SearchText=58-90-2&results=30&sortBy=Cas_No&isAdvancedSearch=false	3.0	http://hcis.safeworkaustralia.gov.au/HazardousChemical/Search?SearchBy=CasNo&SearchText=58-90-2&results=30&sortBy=Cas_No&isAdvancedSearch=false
21717	59-50-7	4.0	http://hcis.safeworkaustralia.gov.au/HazardousChemical/Search?SearchBy=CasNo&SearchText=59-50-7&results=30&sortBy=Cas_No&isAdvancedSearch=false	6.0	http://hcis.safeworkaustralia.gov.au/HazardousChemical/Search?SearchBy=CasNo&SearchText=59-50-7&results=30&sortBy=Cas_No&isAdvancedSearch=false	4.0	http://hcis.safeworkaustralia.gov.au/HazardousChemical/Search?SearchBy=CasNo&SearchText=59-50-7&results=30&sortBy=Cas_No&isAdvancedSearch=false
21729	66-76-2	6.0	http://hcis.safeworkaustralia.gov.au/HazardousChemical/Search?SearchBy=CasNo&SearchText=66-76-2&results=30&sortBy=Cas_No&isAdvancedSearch=false	6.0	http://hcis.safeworkaustralia.gov.au/HazardousChemical/Search?SearchBy=CasNo&SearchText=66-76-2&results=30&sortBy=Cas_No&isAdvancedSearch=false	4.0	http://hcis.safeworkaustralia.gov.au/HazardousChemical/Search?SearchBy=CasNo&SearchText=66-76-2&results=30&sortBy=Cas_No&isAdvancedSearch=false
21731	67-56-1	3.0	http://hcis.safeworkaustralia.gov.au/HazardousChemical/Search?SearchBy=CasNo&SearchText=67-56-1&results=30&sortBy=Cas_No&isAdvancedSearch=false	3.0	http://hcis.safeworkaustralia.gov.au/HazardousChemical/Search?SearchBy=CasNo&SearchText=67-56-1&results=30&sortBy=Cas_No&isAdvancedSearch=false	3.0	http://hcis.safeworkaustralia.gov.au/HazardousChemical/Search?SearchBy=CasNo&SearchText=67-56-1&results=30&sortBy=Cas_No&isAdvancedSearch=false
21739	71-23-8	6.0	http://hcis.safeworkaustralia.gov.au/HazardousChemical/Search?SearchBy=CasNo&SearchText=71-23-8&results=30&sortBy=Cas_No&isAdvancedSearch=false	6.0	http://hcis.safeworkaustralia.gov.au/HazardousChemical/Search?SearchBy=CasNo&SearchText=71-23-8&results=30&sortBy=Cas_No&isAdvancedSearch=false	6.0	http://hcis.safeworkaustralia.gov.au/HazardousChemical/Search?SearchBy=CasNo&SearchText=71-23-8&results=30&sortBy=Cas_No&isAdvancedSearch=false
21740	71-36-3	6.0	http://hcis.safeworkaustralia.gov.au/HazardousChemical/Search?SearchBy=CasNo&SearchText=71-36-3&results=30&sortBy=Cas_No&isAdvancedSearch=false	6.0	http://hcis.safeworkaustralia.gov.au/HazardousChemical/Search?SearchBy=CasNo&SearchText=71-36-3&results=30&sortBy=Cas_No&isAdvancedSearch=false	4.0	http://hcis.safeworkaustralia.gov.au/HazardousChemical/Search?SearchBy=CasNo&SearchText=71-36-3&results=30&sortBy=Cas_No&isAdvancedSearch=false
21741	71-41-0	6.0	http://hcis.safeworkaustralia.gov.au/HazardousChemical/Search?SearchBy=CasNo&SearchText=71-41-0&results=30&sortBy=Cas_No&isAdvancedSearch=false	4.0	http://hcis.safeworkaustralia.gov.au/HazardousChemical/Search?SearchBy=CasNo&SearchText=71-41-0&results=30&sortBy=Cas_No&isAdvancedSearch=false	6.0	http://hcis.safeworkaustralia.gov.au/HazardousChemical/Search?SearchBy=CasNo&SearchText=71-41-0&results=30&sortBy=Cas_No&isAdvancedSearch=false
21749	75-57-0	3.0	http://hcis.safeworkaustralia.gov.au/HazardousChemical/Search?SearchBy=CasNo&SearchText=75-57-0&results=30&sortBy=Cas_No&isAdvancedSearch=false	6.0	http://hcis.safeworkaustralia.gov.au/HazardousChemical/Search?SearchBy=CasNo&SearchText=75-57-0&results=30&sortBy=Cas_No&isAdvancedSearch=false	3.0	http://hcis.safeworkaustralia.gov.au/HazardousChemical/Search?SearchBy=CasNo&SearchText=75-57-0&results=30&sortBy=Cas_No&isAdvancedSearch=false
21759	78-83-1	6.0	http://hcis.safeworkaustralia.gov.au/HazardousChemical/Search?SearchBy=CasNo&SearchText=78-83-1&results=30&sortBy=Cas_No&isAdvancedSearch=false	6.0	http://hcis.safeworkaustralia.gov.au/HazardousChemical/Search?SearchBy=CasNo&SearchText=78-83-1&results=30&sortBy=Cas_No&isAdvancedSearch=false	6.0	http://hcis.safeworkaustralia.gov.au/HazardousChemical/Search?SearchBy=CasNo&SearchText=78-83-1&results=30&sortBy=Cas_No&isAdvancedSearch=false
21761	78-90-0	4.0	http://hcis.safeworkaustralia.gov.au/HazardousChemical/Search?SearchBy=CasNo&SearchText=78-90-0&results=30&sortBy=Cas_No&isAdvancedSearch=false	6.0	http://hcis.safeworkaustralia.gov.au/HazardousChemical/Search?SearchBy=CasNo&SearchText=78-90-0&results=30&sortBy=Cas_No&isAdvancedSearch=false	4.0	http://hcis.safeworkaustralia.gov.au/HazardousChemical/Search?SearchBy=CasNo&SearchText=78-90-0&results=30&sortBy=Cas_No&isAdvancedSearch=false
21762	78-92-2	6.0	http://hcis.safeworkaustralia.gov.au/HazardousChemical/Search?SearchBy=CasNo&SearchText=78-92-2&results=30&sortBy=Cas_No&isAdvancedSearch=false	6.0	http://hcis.safeworkaustralia.gov.au/HazardousChemical/Search?SearchBy=CasNo&SearchText=78-92-2&results=30&sortBy=Cas_No&isAdvancedSearch=false	6.0	http://hcis.safeworkaustralia.gov.au/HazardousChemical/Search?SearchBy=CasNo&SearchText=78-92-2&results=30&sortBy=Cas_No&isAdvancedSearch=false
21764	78-96-6	4.0	http://hcis.safeworkaustralia.gov.au/HazardousChemical/Search?SearchBy=CasNo&SearchText=78-96-6&results=30&sortBy=Cas_No&isAdvancedSearch=false	6.0	http://hcis.safeworkaustralia.gov.au/HazardousChemical/Search?SearchBy=CasNo&SearchText=78-96-6&results=30&sortBy=Cas_No&isAdvancedSearch=false	4.0	http://hcis.safeworkaustralia.gov.au/HazardousChemical/Search?SearchBy=CasNo&SearchText=78-96-6&results=30&sortBy=Cas_No&isAdvancedSearch=false
21767	79-20-9	6.0	http://hcis.safeworkaustralia.gov.au/HazardousChemical/Search?SearchBy=CasNo&SearchText=79-20-9&results=30&sortBy=Cas_No&isAdvancedSearch=false	6.0	http://hcis.safeworkaustralia.gov.au/HazardousChemical/Search?SearchBy=CasNo&SearchText=79-20-9&results=30&sortBy=Cas_No&isAdvancedSearch=false	6.0	http://hcis.safeworkaustralia.gov.au/HazardousChemical/Search?SearchBy=CasNo&SearchText=79-20-9&results=30&sortBy=Cas_No&isAdvancedSearch=false
21781	84-74-2	6.0	http://hcis.safeworkaustralia.gov.au/HazardousChemical/Search?SearchBy=CasNo&SearchText=84-74-2&results=30&sortBy=Cas_No&isAdvancedSearch=false	6.0	http://hcis.safeworkaustralia.gov.au/HazardousChemical/Search?SearchBy=CasNo&SearchText=84-74-2&results=30&sortBy=Cas_No&isAdvancedSearch=false	6.0	http://hcis.safeworkaustralia.gov.au/HazardousChemical/Search?SearchBy=CasNo&SearchText=84-74-2&results=30&sortBy=Cas_No&isAdvancedSearch=false
21793	90-15-3	4.0	http://hcis.safeworkaustralia.gov.au/HazardousChemical/Search?SearchBy=CasNo&SearchText=90-15-3&results=30&sortBy=Cas_No&isAdvancedSearch=false	6.0	http://hcis.safeworkaustralia.gov.au/HazardousChemical/Search?SearchBy=CasNo&SearchText=90-15-3&results=30&sortBy=Cas_No&isAdvancedSearch=false	4.0	http://hcis.safeworkaustralia.gov.au/HazardousChemical/Search?SearchBy=CasNo&SearchText=90-15-3&results=30&sortBy=Cas_No&isAdvancedSearch=false
21798	91-22-5	4.0	http://hcis.safeworkaustralia.gov.au/HazardousChemical/Search?SearchBy=CasNo&SearchText=91-22-5&results=30&sortBy=Cas_No&isAdvancedSearch=false	6.0	http://hcis.safeworkaustralia.gov.au/HazardousChemical/Search?SearchBy=CasNo&SearchText=91-22-5&results=30&sortBy=Cas_No&isAdvancedSearch=false	4.0	http://hcis.safeworkaustralia.gov.au/HazardousChemical/Search?SearchBy=CasNo&SearchText=91-22-5&results=30&sortBy=Cas_No&isAdvancedSearch=false
21800	91-66-7	3.0	http://hcis.safeworkaustralia.gov.au/HazardousChemical/Search?SearchBy=CasNo&SearchText=91-66-7&results=30&sortBy=Cas_No&isAdvancedSearch=false	3.0	http://hcis.safeworkaustralia.gov.au/HazardousChemical/Search?SearchBy=CasNo&SearchText=91-66-7&results=30&sortBy=Cas_No&isAdvancedSearch=false	3.0	http://hcis.safeworkaustralia.gov.au/HazardousChemical/Search?SearchBy=CasNo&SearchText=91-66-7&results=30&sortBy=Cas_No&isAdvancedSearch=false
21807	95-47-6	4.0	http://hcis.safeworkaustralia.gov.au/HazardousChemical/Search?SearchBy=CasNo&SearchText=95-47-6&results=30&sortBy=Cas_No&isAdvancedSearch=false	4.0	http://hcis.safeworkaustralia.gov.au/HazardousChemical/Search?SearchBy=CasNo&SearchText=95-47-6&results=30&sortBy=Cas_No&isAdvancedSearch=false	6.0	http://hcis.safeworkaustralia.gov.au/HazardousChemical/Search?SearchBy=CasNo&SearchText=95-47-6&results=30&sortBy=Cas_No&isAdvancedSearch=false
21808	95-48-7	3.0	http://hcis.safeworkaustralia.gov.au/HazardousChemical/Search?SearchBy=CasNo&SearchText=95-48-7&results=30&sortBy=Cas_No&isAdvancedSearch=false	6.0	http://hcis.safeworkaustralia.gov.au/HazardousChemical/Search?SearchBy=CasNo&SearchText=95-48-7&results=30&sortBy=Cas_No&isAdvancedSearch=false	3.0	http://hcis.safeworkaustralia.gov.au/HazardousChemical/Search?SearchBy=CasNo&SearchText=95-48-7&results=30&sortBy=Cas_No&isAdvancedSearch=false
21815	95-76-1	3.0	http://hcis.safeworkaustralia.gov.au/HazardousChemical/Search?SearchBy=CasNo&SearchText=95-76-1&results=30&sortBy=Cas_No&isAdvancedSearch=false	3.0	http://hcis.safeworkaustralia.gov.au/HazardousChemical/Search?SearchBy=CasNo&SearchText=95-76-1&results=30&sortBy=Cas_No&isAdvancedSearch=false	3.0	http://hcis.safeworkaustralia.gov.au/HazardousChemical/Search?SearchBy=CasNo&SearchText=95-76-1&results=30&sortBy=Cas_No&isAdvancedSearch=false
21816	96-05-9	4.0	http://hcis.safeworkaustralia.gov.au/HazardousChemical/Search?SearchBy=CasNo&SearchText=96-05-9&results=30&sortBy=Cas_No&isAdvancedSearch=false	3.0	http://hcis.safeworkaustralia.gov.au/HazardousChemical/Search?SearchBy=CasNo&SearchText=96-05-9&results=30&sortBy=Cas_No&isAdvancedSearch=false	4.0	http://hcis.safeworkaustralia.gov.au/HazardousChemical/Search?SearchBy=CasNo&SearchText=96-05-9&results=30&sortBy=Cas_No&isAdvancedSearch=false
21817	96-13-9	3.0	http://hcis.safeworkaustralia.gov.au/HazardousChemical/Search?SearchBy=CasNo&SearchText=96-13-9&results=30&sortBy=Cas_No&isAdvancedSearch=false	4.0	http://hcis.safeworkaustralia.gov.au/HazardousChemical/Search?SearchBy=CasNo&SearchText=96-13-9&results=30&sortBy=Cas_No&isAdvancedSearch=false	4.0	http://hcis.safeworkaustralia.gov.au/HazardousChemical/Search?SearchBy=CasNo&SearchText=96-13-9&results=30&sortBy=Cas_No&isAdvancedSearch=false
21820	96-22-0	6.0	http://hcis.safeworkaustralia.gov.au/HazardousChemical/Search?SearchBy=CasNo&SearchText=96-22-0&results=30&sortBy=Cas_No&isAdvancedSearch=false	6.0	http://hcis.safeworkaustralia.gov.au/HazardousChemical/Search?SearchBy=CasNo&SearchText=96-22-0&results=30&sortBy=Cas_No&isAdvancedSearch=false	6.0	http://hcis.safeworkaustralia.gov.au/HazardousChemical/Search?SearchBy=CasNo&SearchText=96-22-0&results=30&sortBy=Cas_No&isAdvancedSearch=false
21821	96-29-7	4.0	http://hcis.safeworkaustralia.gov.au/HazardousChemical/Search?SearchBy=CasNo&SearchText=96-29-7&results=30&sortBy=Cas_No&isAdvancedSearch=false	6.0	http://hcis.safeworkaustralia.gov.au/HazardousChemical/Search?SearchBy=CasNo&SearchText=96-29-7&results=30&sortBy=Cas_No&isAdvancedSearch=false	6.0	http://hcis.safeworkaustralia.gov.au/HazardousChemical/Search?SearchBy=CasNo&SearchText=96-29-7&results=30&sortBy=Cas_No&isAdvancedSearch=false
21823	97-02-9	1.0	http://hcis.safeworkaustralia.gov.au/HazardousChemical/Search?SearchBy=CasNo&SearchText=97-02-9&results=30&sortBy=Cas_No&isAdvancedSearch=false	2.0	http://hcis.safeworkaustralia.gov.au/HazardousChemical/Search?SearchBy=CasNo&SearchText=97-02-9&results=30&sortBy=Cas_No&isAdvancedSearch=false	2.0	http://hcis.safeworkaustralia.gov.au/HazardousChemical/Search?SearchBy=CasNo&SearchText=97-02-9&results=30&sortBy=Cas_No&isAdvancedSearch=false
21824	97-23-4	6.0	http://hcis.safeworkaustralia.gov.au/HazardousChemical/Search?SearchBy=CasNo&SearchText=97-23-4&results=30&sortBy=Cas_No&isAdvancedSearch=false	6.0	http://hcis.safeworkaustralia.gov.au/HazardousChemical/Search?SearchBy=CasNo&SearchText=97-23-4&results=30&sortBy=Cas_No&isAdvancedSearch=false	4.0	http://hcis.safeworkaustralia.gov.au/HazardousChemical/Search?SearchBy=CasNo&SearchText=97-23-4&results=30&sortBy=Cas_No&isAdvancedSearch=false
21827	98-82-8	6.0	http://hcis.safeworkaustralia.gov.au/HazardousChemical/Search?SearchBy=CasNo&SearchText=98-82-8&results=30&sortBy=Cas_No&isAdvancedSearch=false	6.0	http://hcis.safeworkaustralia.gov.au/HazardousChemical/Search?SearchBy=CasNo&SearchText=98-82-8&results=30&sortBy=Cas_No&isAdvancedSearch=false	6.0	http://hcis.safeworkaustralia.gov.au/HazardousChemical/Search?SearchBy=CasNo&SearchText=98-82-8&results=30&sortBy=Cas_No&isAdvancedSearch=false
21828	98-86-2	6.0	http://hcis.safeworkaustralia.gov.au/HazardousChemical/Search?SearchBy=CasNo&SearchText=98-86-2&results=30&sortBy=Cas_No&isAdvancedSearch=false	6.0	http://hcis.safeworkaustralia.gov.au/HazardousChemical/Search?SearchBy=CasNo&SearchText=98-86-2&results=30&sortBy=Cas_No&isAdvancedSearch=false	4.0	http://hcis.safeworkaustralia.gov.au/HazardousChemical/Search?SearchBy=CasNo&SearchText=98-86-2&results=30&sortBy=Cas_No&isAdvancedSearch=false
21832	99-97-8	3.0	http://hcis.safeworkaustralia.gov.au/HazardousChemical/Search?SearchBy=CasNo&SearchText=99-97-8&results=30&sortBy=Cas_No&isAdvancedSearch=false	3.0	http://hcis.safeworkaustralia.gov.au/HazardousChemical/Search?SearchBy=CasNo&SearchText=99-97-8&results=30&sortBy=Cas_No&isAdvancedSearch=false	3.0	http://hcis.safeworkaustralia.gov.au/HazardousChemical/Search?SearchBy=CasNo&SearchText=99-97-8&results=30&sortBy=Cas_No&isAdvancedSearch=false
21834	100-02-7	4.0	http://hcis.safeworkaustralia.gov.au/HazardousChemical/Search?SearchBy=CasNo&SearchText=100-02-7&results=30&sortBy=Cas_No&isAdvancedSearch=false	4.0	http://hcis.safeworkaustralia.gov.au/HazardousChemical/Search?SearchBy=CasNo&SearchText=100-02-7&results=30&sortBy=Cas_No&isAdvancedSearch=false	4.0	http://hcis.safeworkaustralia.gov.au/HazardousChemical/Search?SearchBy=CasNo&SearchText=100-02-7&results=30&sortBy=Cas_No&isAdvancedSearch=false
21836	100-25-4	1.0	http://hcis.safeworkaustralia.gov.au/HazardousChemical/Search?SearchBy=CasNo&SearchText=100-25-4&results=30&sortBy=Cas_No&isAdvancedSearch=false	2.0	http://hcis.safeworkaustralia.gov.au/HazardousChemical/Search?SearchBy=CasNo&SearchText=100-25-4&results=30&sortBy=Cas_No&isAdvancedSearch=false	2.0	http://hcis.safeworkaustralia.gov.au/HazardousChemical/Search?SearchBy=CasNo&SearchText=100-25-4&results=30&sortBy=Cas_No&isAdvancedSearch=false
21837	100-37-8	4.0	http://hcis.safeworkaustralia.gov.au/HazardousChemical/Search?SearchBy=CasNo&SearchText=100-37-8&results=30&sortBy=Cas_No&isAdvancedSearch=false	3.0	http://hcis.safeworkaustralia.gov.au/HazardousChemical/Search?SearchBy=CasNo&SearchText=100-37-8&results=30&sortBy=Cas_No&isAdvancedSearch=false	4.0	http://hcis.safeworkaustralia.gov.au/HazardousChemical/Search?SearchBy=CasNo&SearchText=100-37-8&results=30&sortBy=Cas_No&isAdvancedSearch=false
21839	100-46-9	4.0	http://hcis.safeworkaustralia.gov.au/HazardousChemical/Search?SearchBy=CasNo&SearchText=100-46-9&results=30&sortBy=Cas_No&isAdvancedSearch=false	6.0	http://hcis.safeworkaustralia.gov.au/HazardousChemical/Search?SearchBy=CasNo&SearchText=100-46-9&results=30&sortBy=Cas_No&isAdvancedSearch=false	4.0	http://hcis.safeworkaustralia.gov.au/HazardousChemical/Search?SearchBy=CasNo&SearchText=100-46-9&results=30&sortBy=Cas_No&isAdvancedSearch=false
21841	100-61-8	3.0	http://hcis.safeworkaustralia.gov.au/HazardousChemical/Search?SearchBy=CasNo&SearchText=100-61-8&results=30&sortBy=Cas_No&isAdvancedSearch=false	3.0	http://hcis.safeworkaustralia.gov.au/HazardousChemical/Search?SearchBy=CasNo&SearchText=100-61-8&results=30&sortBy=Cas_No&isAdvancedSearch=false	3.0	http://hcis.safeworkaustralia.gov.au/HazardousChemical/Search?SearchBy=CasNo&SearchText=100-61-8&results=30&sortBy=Cas_No&isAdvancedSearch=false
21854	103-83-3	4.0	http://hcis.safeworkaustralia.gov.au/HazardousChemical/Search?SearchBy=CasNo&SearchText=103-83-3&results=30&sortBy=Cas_No&isAdvancedSearch=false	4.0	http://hcis.safeworkaustralia.gov.au/HazardousChemical/Search?SearchBy=CasNo&SearchText=103-83-3&results=30&sortBy=Cas_No&isAdvancedSearch=false	4.0	http://hcis.safeworkaustralia.gov.au/HazardousChemical/Search?SearchBy=CasNo&SearchText=103-83-3&results=30&sortBy=Cas_No&isAdvancedSearch=false
21864	105-67-9	3.0	http://hcis.safeworkaustralia.gov.au/HazardousChemical/Search?SearchBy=CasNo&SearchText=105-67-9&results=30&sortBy=Cas_No&isAdvancedSearch=false	6.0	http://hcis.safeworkaustralia.gov.au/HazardousChemical/Search?SearchBy=CasNo&SearchText=105-67-9&results=30&sortBy=Cas_No&isAdvancedSearch=false	3.0	http://hcis.safeworkaustralia.gov.au/HazardousChemical/Search?SearchBy=CasNo&SearchText=105-67-9&results=30&sortBy=Cas_No&isAdvancedSearch=false
21868	106-42-3	4.0	http://hcis.safeworkaustralia.gov.au/HazardousChemical/Search?SearchBy=CasNo&SearchText=106-42-3&results=30&sortBy=Cas_No&isAdvancedSearch=false	4.0	http://hcis.safeworkaustralia.gov.au/HazardousChemical/Search?SearchBy=CasNo&SearchText=106-42-3&results=30&sortBy=Cas_No&isAdvancedSearch=false	6.0	http://hcis.safeworkaustralia.gov.au/HazardousChemical/Search?SearchBy=CasNo&SearchText=106-42-3&results=30&sortBy=Cas_No&isAdvancedSearch=false
21869	106-44-5	3.0	http://hcis.safeworkaustralia.gov.au/HazardousChemical/Search?SearchBy=CasNo&SearchText=106-44-5&results=30&sortBy=Cas_No&isAdvancedSearch=false	6.0	http://hcis.safeworkaustralia.gov.au/HazardousChemical/Search?SearchBy=CasNo&SearchText=106-44-5&results=30&sortBy=Cas_No&isAdvancedSearch=false	3.0	http://hcis.safeworkaustralia.gov.au/HazardousChemical/Search?SearchBy=CasNo&SearchText=106-44-5&results=30&sortBy=Cas_No&isAdvancedSearch=false
21871	106-48-9	4.0	http://hcis.safeworkaustralia.gov.au/HazardousChemical/Search?SearchBy=CasNo&SearchText=106-48-9&results=30&sortBy=Cas_No&isAdvancedSearch=false	4.0	http://hcis.safeworkaustralia.gov.au/HazardousChemical/Search?SearchBy=CasNo&SearchText=106-48-9&results=30&sortBy=Cas_No&isAdvancedSearch=false	4.0	http://hcis.safeworkaustralia.gov.au/HazardousChemical/Search?SearchBy=CasNo&SearchText=106-48-9&results=30&sortBy=Cas_No&isAdvancedSearch=false
21872	106-49-0	3.0	http://hcis.safeworkaustralia.gov.au/HazardousChemical/Search?SearchBy=CasNo&SearchText=106-49-0&results=30&sortBy=Cas_No&isAdvancedSearch=false	3.0	http://hcis.safeworkaustralia.gov.au/HazardousChemical/Search?SearchBy=CasNo&SearchText=106-49-0&results=30&sortBy=Cas_No&isAdvancedSearch=false	3.0	http://hcis.safeworkaustralia.gov.au/HazardousChemical/Search?SearchBy=CasNo&SearchText=106-49-0&results=30&sortBy=Cas_No&isAdvancedSearch=false
21873	106-63-8	4.0	http://hcis.safeworkaustralia.gov.au/HazardousChemical/Search?SearchBy=CasNo&SearchText=106-63-8&results=30&sortBy=Cas_No&isAdvancedSearch=false	4.0	http://hcis.safeworkaustralia.gov.au/HazardousChemical/Search?SearchBy=CasNo&SearchText=106-63-8&results=30&sortBy=Cas_No&isAdvancedSearch=false	6.0	http://hcis.safeworkaustralia.gov.au/HazardousChemical/Search?SearchBy=CasNo&SearchText=106-63-8&results=30&sortBy=Cas_No&isAdvancedSearch=false
21874	106-94-5	6.0	http://hcis.safeworkaustralia.gov.au/HazardousChemical/Search?SearchBy=CasNo&SearchText=106-94-5&results=30&sortBy=Cas_No&isAdvancedSearch=false	6.0	http://hcis.safeworkaustralia.gov.au/HazardousChemical/Search?SearchBy=CasNo&SearchText=106-94-5&results=30&sortBy=Cas_No&isAdvancedSearch=false	6.0	http://hcis.safeworkaustralia.gov.au/HazardousChemical/Search?SearchBy=CasNo&SearchText=106-94-5&results=30&sortBy=Cas_No&isAdvancedSearch=false
21877	107-07-3	1.0	http://hcis.safeworkaustralia.gov.au/HazardousChemical/Search?SearchBy=CasNo&SearchText=107-07-3&results=30&sortBy=Cas_No&isAdvancedSearch=false	2.0	http://hcis.safeworkaustralia.gov.au/HazardousChemical/Search?SearchBy=CasNo&SearchText=107-07-3&results=30&sortBy=Cas_No&isAdvancedSearch=false	2.0	http://hcis.safeworkaustralia.gov.au/HazardousChemical/Search?SearchBy=CasNo&SearchText=107-07-3&results=30&sortBy=Cas_No&isAdvancedSearch=false
21881	107-15-3	4.0	http://hcis.safeworkaustralia.gov.au/HazardousChemical/Search?SearchBy=CasNo&SearchText=107-15-3&results=30&sortBy=Cas_No&isAdvancedSearch=false	6.0	http://hcis.safeworkaustralia.gov.au/HazardousChemical/Search?SearchBy=CasNo&SearchText=107-15-3&results=30&sortBy=Cas_No&isAdvancedSearch=false	4.0	http://hcis.safeworkaustralia.gov.au/HazardousChemical/Search?SearchBy=CasNo&SearchText=107-15-3&results=30&sortBy=Cas_No&isAdvancedSearch=false
21883	107-19-7	3.0	http://hcis.safeworkaustralia.gov.au/HazardousChemical/Search?SearchBy=CasNo&SearchText=107-19-7&results=30&sortBy=Cas_No&isAdvancedSearch=false	3.0	http://hcis.safeworkaustralia.gov.au/HazardousChemical/Search?SearchBy=CasNo&SearchText=107-19-7&results=30&sortBy=Cas_No&isAdvancedSearch=false	3.0	http://hcis.safeworkaustralia.gov.au/HazardousChemical/Search?SearchBy=CasNo&SearchText=107-19-7&results=30&sortBy=Cas_No&isAdvancedSearch=false
21885	107-41-5	6.0	http://hcis.safeworkaustralia.gov.au/HazardousChemical/Search?SearchBy=CasNo&SearchText=107-41-5&results=30&sortBy=Cas_No&isAdvancedSearch=false	6.0	http://hcis.safeworkaustralia.gov.au/HazardousChemical/Search?SearchBy=CasNo&SearchText=107-41-5&results=30&sortBy=Cas_No&isAdvancedSearch=false	6.0	http://hcis.safeworkaustralia.gov.au/HazardousChemical/Search?SearchBy=CasNo&SearchText=107-41-5&results=30&sortBy=Cas_No&isAdvancedSearch=false
21889	108-10-1	6.0	http://hcis.safeworkaustralia.gov.au/HazardousChemical/Search?SearchBy=CasNo&SearchText=108-10-1&results=30&sortBy=Cas_No&isAdvancedSearch=false	4.0	http://hcis.safeworkaustralia.gov.au/HazardousChemical/Search?SearchBy=CasNo&SearchText=108-10-1&results=30&sortBy=Cas_No&isAdvancedSearch=false	6.0	http://hcis.safeworkaustralia.gov.au/HazardousChemical/Search?SearchBy=CasNo&SearchText=108-10-1&results=30&sortBy=Cas_No&isAdvancedSearch=false
21890	108-20-3	6.0	http://hcis.safeworkaustralia.gov.au/HazardousChemical/Search?SearchBy=CasNo&SearchText=108-20-3&results=30&sortBy=Cas_No&isAdvancedSearch=false	6.0	http://hcis.safeworkaustralia.gov.au/HazardousChemical/Search?SearchBy=CasNo&SearchText=108-20-3&results=30&sortBy=Cas_No&isAdvancedSearch=false	6.0	http://hcis.safeworkaustralia.gov.au/HazardousChemical/Search?SearchBy=CasNo&SearchText=108-20-3&results=30&sortBy=Cas_No&isAdvancedSearch=false
21892	108-89-4	3.0	http://hcis.safeworkaustralia.gov.au/HazardousChemical/Search?SearchBy=CasNo&SearchText=108-89-4&results=30&sortBy=Cas_No&isAdvancedSearch=false	4.0	http://hcis.safeworkaustralia.gov.au/HazardousChemical/Search?SearchBy=CasNo&SearchText=108-89-4&results=30&sortBy=Cas_No&isAdvancedSearch=false	4.0	http://hcis.safeworkaustralia.gov.au/HazardousChemical/Search?SearchBy=CasNo&SearchText=108-89-4&results=30&sortBy=Cas_No&isAdvancedSearch=false
21894	108-93-0	6.0	http://hcis.safeworkaustralia.gov.au/HazardousChemical/Search?SearchBy=CasNo&SearchText=108-93-0&results=30&sortBy=Cas_No&isAdvancedSearch=false	4.0	http://hcis.safeworkaustralia.gov.au/HazardousChemical/Search?SearchBy=CasNo&SearchText=108-93-0&results=30&sortBy=Cas_No&isAdvancedSearch=false	4.0	http://hcis.safeworkaustralia.gov.au/HazardousChemical/Search?SearchBy=CasNo&SearchText=108-93-0&results=30&sortBy=Cas_No&isAdvancedSearch=false
21899	109-06-8	4.0	http://hcis.safeworkaustralia.gov.au/HazardousChemical/Search?SearchBy=CasNo&SearchText=109-06-8&results=30&sortBy=Cas_No&isAdvancedSearch=false	4.0	http://hcis.safeworkaustralia.gov.au/HazardousChemical/Search?SearchBy=CasNo&SearchText=109-06-8&results=30&sortBy=Cas_No&isAdvancedSearch=false	4.0	http://hcis.safeworkaustralia.gov.au/HazardousChemical/Search?SearchBy=CasNo&SearchText=109-06-8&results=30&sortBy=Cas_No&isAdvancedSearch=false
21901	109-60-4	6.0	http://hcis.safeworkaustralia.gov.au/HazardousChemical/Search?SearchBy=CasNo&SearchText=109-60-4&results=30&sortBy=Cas_No&isAdvancedSearch=false	6.0	http://hcis.safeworkaustralia.gov.au/HazardousChemical/Search?SearchBy=CasNo&SearchText=109-60-4&results=30&sortBy=Cas_No&isAdvancedSearch=false	6.0	http://hcis.safeworkaustralia.gov.au/HazardousChemical/Search?SearchBy=CasNo&SearchText=109-60-4&results=30&sortBy=Cas_No&isAdvancedSearch=false
21904	109-73-9	4.0	http://hcis.safeworkaustralia.gov.au/HazardousChemical/Search?SearchBy=CasNo&SearchText=109-73-9&results=30&sortBy=Cas_No&isAdvancedSearch=false	4.0	http://hcis.safeworkaustralia.gov.au/HazardousChemical/Search?SearchBy=CasNo&SearchText=109-73-9&results=30&sortBy=Cas_No&isAdvancedSearch=false	4.0	http://hcis.safeworkaustralia.gov.au/HazardousChemical/Search?SearchBy=CasNo&SearchText=109-73-9&results=30&sortBy=Cas_No&isAdvancedSearch=false
21907	109-77-3	3.0	http://hcis.safeworkaustralia.gov.au/HazardousChemical/Search?SearchBy=CasNo&SearchText=109-77-3&results=30&sortBy=Cas_No&isAdvancedSearch=false	3.0	http://hcis.safeworkaustralia.gov.au/HazardousChemical/Search?SearchBy=CasNo&SearchText=109-77-3&results=30&sortBy=Cas_No&isAdvancedSearch=false	3.0	http://hcis.safeworkaustralia.gov.au/HazardousChemical/Search?SearchBy=CasNo&SearchText=109-77-3&results=30&sortBy=Cas_No&isAdvancedSearch=false
21909	109-89-7	4.0	http://hcis.safeworkaustralia.gov.au/HazardousChemical/Search?SearchBy=CasNo&SearchText=109-89-7&results=30&sortBy=Cas_No&isAdvancedSearch=false	4.0	http://hcis.safeworkaustralia.gov.au/HazardousChemical/Search?SearchBy=CasNo&SearchText=109-89-7&results=30&sortBy=Cas_No&isAdvancedSearch=false	4.0	http://hcis.safeworkaustralia.gov.au/HazardousChemical/Search?SearchBy=CasNo&SearchText=109-89-7&results=30&sortBy=Cas_No&isAdvancedSearch=false
21914	110-12-3	6.0	http://hcis.safeworkaustralia.gov.au/HazardousChemical/Search?SearchBy=CasNo&SearchText=110-12-3&results=30&sortBy=Cas_No&isAdvancedSearch=false	4.0	http://hcis.safeworkaustralia.gov.au/HazardousChemical/Search?SearchBy=CasNo&SearchText=110-12-3&results=30&sortBy=Cas_No&isAdvancedSearch=false	6.0	http://hcis.safeworkaustralia.gov.au/HazardousChemical/Search?SearchBy=CasNo&SearchText=110-12-3&results=30&sortBy=Cas_No&isAdvancedSearch=false
21916	110-43-0	6.0	http://hcis.safeworkaustralia.gov.au/HazardousChemical/Search?SearchBy=CasNo&SearchText=110-43-0&results=30&sortBy=Cas_No&isAdvancedSearch=false	4.0	http://hcis.safeworkaustralia.gov.au/HazardousChemical/Search?SearchBy=CasNo&SearchText=110-43-0&results=30&sortBy=Cas_No&isAdvancedSearch=false	4.0	http://hcis.safeworkaustralia.gov.au/HazardousChemical/Search?SearchBy=CasNo&SearchText=110-43-0&results=30&sortBy=Cas_No&isAdvancedSearch=false
21917	110-54-3	6.0	http://hcis.safeworkaustralia.gov.au/HazardousChemical/Search?SearchBy=CasNo&SearchText=110-54-3&results=30&sortBy=Cas_No&isAdvancedSearch=false	6.0	http://hcis.safeworkaustralia.gov.au/HazardousChemical/Search?SearchBy=CasNo&SearchText=110-54-3&results=30&sortBy=Cas_No&isAdvancedSearch=false	6.0	http://hcis.safeworkaustralia.gov.au/HazardousChemical/Search?SearchBy=CasNo&SearchText=110-54-3&results=30&sortBy=Cas_No&isAdvancedSearch=false
21921	110-65-6	4.0	http://hcis.safeworkaustralia.gov.au/HazardousChemical/Search?SearchBy=CasNo&SearchText=110-65-6&results=30&sortBy=Cas_No&isAdvancedSearch=false	3.0	http://hcis.safeworkaustralia.gov.au/HazardousChemical/Search?SearchBy=CasNo&SearchText=110-65-6&results=30&sortBy=Cas_No&isAdvancedSearch=false	3.0	http://hcis.safeworkaustralia.gov.au/HazardousChemical/Search?SearchBy=CasNo&SearchText=110-65-6&results=30&sortBy=Cas_No&isAdvancedSearch=false
21923	110-82-7	6.0	http://hcis.safeworkaustralia.gov.au/HazardousChemical/Search?SearchBy=CasNo&SearchText=110-82-7&results=30&sortBy=Cas_No&isAdvancedSearch=false	6.0	http://hcis.safeworkaustralia.gov.au/HazardousChemical/Search?SearchBy=CasNo&SearchText=110-82-7&results=30&sortBy=Cas_No&isAdvancedSearch=false	6.0	http://hcis.safeworkaustralia.gov.au/HazardousChemical/Search?SearchBy=CasNo&SearchText=110-82-7&results=30&sortBy=Cas_No&isAdvancedSearch=false
21924	110-86-1	4.0	http://hcis.safeworkaustralia.gov.au/HazardousChemical/Search?SearchBy=CasNo&SearchText=110-86-1&results=30&sortBy=Cas_No&isAdvancedSearch=false	4.0	http://hcis.safeworkaustralia.gov.au/HazardousChemical/Search?SearchBy=CasNo&SearchText=110-86-1&results=30&sortBy=Cas_No&isAdvancedSearch=false	4.0	http://hcis.safeworkaustralia.gov.au/HazardousChemical/Search?SearchBy=CasNo&SearchText=110-86-1&results=30&sortBy=Cas_No&isAdvancedSearch=false
21925	110-88-3	6.0	http://hcis.safeworkaustralia.gov.au/HazardousChemical/Search?SearchBy=CasNo&SearchText=110-88-3&results=30&sortBy=Cas_No&isAdvancedSearch=false	6.0	http://hcis.safeworkaustralia.gov.au/HazardousChemical/Search?SearchBy=CasNo&SearchText=110-88-3&results=30&sortBy=Cas_No&isAdvancedSearch=false	6.0	http://hcis.safeworkaustralia.gov.au/HazardousChemical/Search?SearchBy=CasNo&SearchText=110-88-3&results=30&sortBy=Cas_No&isAdvancedSearch=false
21928	111-15-9	4.0	http://hcis.safeworkaustralia.gov.au/HazardousChemical/Search?SearchBy=CasNo&SearchText=111-15-9&results=30&sortBy=Cas_No&isAdvancedSearch=false	4.0	http://hcis.safeworkaustralia.gov.au/HazardousChemical/Search?SearchBy=CasNo&SearchText=111-15-9&results=30&sortBy=Cas_No&isAdvancedSearch=false	4.0	http://hcis.safeworkaustralia.gov.au/HazardousChemical/Search?SearchBy=CasNo&SearchText=111-15-9&results=30&sortBy=Cas_No&isAdvancedSearch=false
21931	111-27-3	6.0	http://hcis.safeworkaustralia.gov.au/HazardousChemical/Search?SearchBy=CasNo&SearchText=111-27-3&results=30&sortBy=Cas_No&isAdvancedSearch=false	6.0	http://hcis.safeworkaustralia.gov.au/HazardousChemical/Search?SearchBy=CasNo&SearchText=111-27-3&results=30&sortBy=Cas_No&isAdvancedSearch=false	4.0	http://hcis.safeworkaustralia.gov.au/HazardousChemical/Search?SearchBy=CasNo&SearchText=111-27-3&results=30&sortBy=Cas_No&isAdvancedSearch=false
21932	111-42-2	6.0	http://hcis.safeworkaustralia.gov.au/HazardousChemical/Search?SearchBy=CasNo&SearchText=111-42-2&results=30&sortBy=Cas_No&isAdvancedSearch=false	6.0	http://hcis.safeworkaustralia.gov.au/HazardousChemical/Search?SearchBy=CasNo&SearchText=111-42-2&results=30&sortBy=Cas_No&isAdvancedSearch=false	4.0	http://hcis.safeworkaustralia.gov.au/HazardousChemical/Search?SearchBy=CasNo&SearchText=111-42-2&results=30&sortBy=Cas_No&isAdvancedSearch=false
21937	111-70-6	6.0	http://hcis.safeworkaustralia.gov.au/HazardousChemical/Search?SearchBy=CasNo&SearchText=111-70-6&results=30&sortBy=Cas_No&isAdvancedSearch=false	6.0	http://hcis.safeworkaustralia.gov.au/HazardousChemical/Search?SearchBy=CasNo&SearchText=111-70-6&results=30&sortBy=Cas_No&isAdvancedSearch=false	6.0	http://hcis.safeworkaustralia.gov.au/HazardousChemical/Search?SearchBy=CasNo&SearchText=111-70-6&results=30&sortBy=Cas_No&isAdvancedSearch=false
21940	111-87-5	6.0	http://hcis.safeworkaustralia.gov.au/HazardousChemical/Search?SearchBy=CasNo&SearchText=111-87-5&results=30&sortBy=Cas_No&isAdvancedSearch=false	6.0	http://hcis.safeworkaustralia.gov.au/HazardousChemical/Search?SearchBy=CasNo&SearchText=111-87-5&results=30&sortBy=Cas_No&isAdvancedSearch=false	6.0	http://hcis.safeworkaustralia.gov.au/HazardousChemical/Search?SearchBy=CasNo&SearchText=111-87-5&results=30&sortBy=Cas_No&isAdvancedSearch=false
21948	114-26-1	6.0	http://hcis.safeworkaustralia.gov.au/HazardousChemical/Search?SearchBy=CasNo&SearchText=114-26-1&results=30&sortBy=Cas_No&isAdvancedSearch=false	6.0	http://hcis.safeworkaustralia.gov.au/HazardousChemical/Search?SearchBy=CasNo&SearchText=114-26-1&results=30&sortBy=Cas_No&isAdvancedSearch=false	3.0	http://hcis.safeworkaustralia.gov.au/HazardousChemical/Search?SearchBy=CasNo&SearchText=114-26-1&results=30&sortBy=Cas_No&isAdvancedSearch=false
21953	115-90-2	1.0	http://hcis.safeworkaustralia.gov.au/HazardousChemical/Search?SearchBy=CasNo&SearchText=115-90-2&results=30&sortBy=Cas_No&isAdvancedSearch=false	6.0	http://hcis.safeworkaustralia.gov.au/HazardousChemical/Search?SearchBy=CasNo&SearchText=115-90-2&results=30&sortBy=Cas_No&isAdvancedSearch=false	2.0	http://hcis.safeworkaustralia.gov.au/HazardousChemical/Search?SearchBy=CasNo&SearchText=115-90-2&results=30&sortBy=Cas_No&isAdvancedSearch=false
21965	120-82-1	6.0	http://hcis.safeworkaustralia.gov.au/HazardousChemical/Search?SearchBy=CasNo&SearchText=120-82-1&results=30&sortBy=Cas_No&isAdvancedSearch=false	6.0	http://hcis.safeworkaustralia.gov.au/HazardousChemical/Search?SearchBy=CasNo&SearchText=120-82-1&results=30&sortBy=Cas_No&isAdvancedSearch=false	4.0	http://hcis.safeworkaustralia.gov.au/HazardousChemical/Search?SearchBy=CasNo&SearchText=120-82-1&results=30&sortBy=Cas_No&isAdvancedSearch=false
21973	121-87-9	6.0	http://hcis.safeworkaustralia.gov.au/HazardousChemical/Search?SearchBy=CasNo&SearchText=121-87-9&results=30&sortBy=Cas_No&isAdvancedSearch=false	6.0	http://hcis.safeworkaustralia.gov.au/HazardousChemical/Search?SearchBy=CasNo&SearchText=121-87-9&results=30&sortBy=Cas_No&isAdvancedSearch=false	4.0	http://hcis.safeworkaustralia.gov.au/HazardousChemical/Search?SearchBy=CasNo&SearchText=121-87-9&results=30&sortBy=Cas_No&isAdvancedSearch=false
21975	122-39-4	3.0	http://hcis.safeworkaustralia.gov.au/HazardousChemical/Search?SearchBy=CasNo&SearchText=122-39-4&results=30&sortBy=Cas_No&isAdvancedSearch=false	3.0	http://hcis.safeworkaustralia.gov.au/HazardousChemical/Search?SearchBy=CasNo&SearchText=122-39-4&results=30&sortBy=Cas_No&isAdvancedSearch=false	3.0	http://hcis.safeworkaustralia.gov.au/HazardousChemical/Search?SearchBy=CasNo&SearchText=122-39-4&results=30&sortBy=Cas_No&isAdvancedSearch=false
21976	122-99-6	6.0	http://hcis.safeworkaustralia.gov.au/HazardousChemical/Search?SearchBy=CasNo&SearchText=122-99-6&results=30&sortBy=Cas_No&isAdvancedSearch=false	6.0	http://hcis.safeworkaustralia.gov.au/HazardousChemical/Search?SearchBy=CasNo&SearchText=122-99-6&results=30&sortBy=Cas_No&isAdvancedSearch=false	4.0	http://hcis.safeworkaustralia.gov.au/HazardousChemical/Search?SearchBy=CasNo&SearchText=122-99-6&results=30&sortBy=Cas_No&isAdvancedSearch=false
21979	123-54-6	6.0	http://hcis.safeworkaustralia.gov.au/HazardousChemical/Search?SearchBy=CasNo&SearchText=123-54-6&results=30&sortBy=Cas_No&isAdvancedSearch=false	6.0	http://hcis.safeworkaustralia.gov.au/HazardousChemical/Search?SearchBy=CasNo&SearchText=123-54-6&results=30&sortBy=Cas_No&isAdvancedSearch=false	4.0	http://hcis.safeworkaustralia.gov.au/HazardousChemical/Search?SearchBy=CasNo&SearchText=123-54-6&results=30&sortBy=Cas_No&isAdvancedSearch=false
21982	123-86-4	6.0	http://hcis.safeworkaustralia.gov.au/HazardousChemical/Search?SearchBy=CasNo&SearchText=123-86-4&results=30&sortBy=Cas_No&isAdvancedSearch=false	6.0	http://hcis.safeworkaustralia.gov.au/HazardousChemical/Search?SearchBy=CasNo&SearchText=123-86-4&results=30&sortBy=Cas_No&isAdvancedSearch=false	6.0	http://hcis.safeworkaustralia.gov.au/HazardousChemical/Search?SearchBy=CasNo&SearchText=123-86-4&results=30&sortBy=Cas_No&isAdvancedSearch=false
21986	126-73-8	6.0	http://hcis.safeworkaustralia.gov.au/HazardousChemical/Search?SearchBy=CasNo&SearchText=126-73-8&results=30&sortBy=Cas_No&isAdvancedSearch=false	3.0	http://hcis.safeworkaustralia.gov.au/HazardousChemical/Search?SearchBy=CasNo&SearchText=126-73-8&results=30&sortBy=Cas_No&isAdvancedSearch=false	4.0	http://hcis.safeworkaustralia.gov.au/HazardousChemical/Search?SearchBy=CasNo&SearchText=126-73-8&results=30&sortBy=Cas_No&isAdvancedSearch=false
21995	134-62-3	6.0	http://hcis.safeworkaustralia.gov.au/HazardousChemical/Search?SearchBy=CasNo&SearchText=134-62-3&results=30&sortBy=Cas_No&isAdvancedSearch=false	6.0	http://hcis.safeworkaustralia.gov.au/HazardousChemical/Search?SearchBy=CasNo&SearchText=134-62-3&results=30&sortBy=Cas_No&isAdvancedSearch=false	4.0	http://hcis.safeworkaustralia.gov.au/HazardousChemical/Search?SearchBy=CasNo&SearchText=134-62-3&results=30&sortBy=Cas_No&isAdvancedSearch=false
21997	140-31-8	4.0	http://hcis.safeworkaustralia.gov.au/HazardousChemical/Search?SearchBy=CasNo&SearchText=140-31-8&results=30&sortBy=Cas_No&isAdvancedSearch=false	6.0	http://hcis.safeworkaustralia.gov.au/HazardousChemical/Search?SearchBy=CasNo&SearchText=140-31-8&results=30&sortBy=Cas_No&isAdvancedSearch=false	4.0	http://hcis.safeworkaustralia.gov.au/HazardousChemical/Search?SearchBy=CasNo&SearchText=140-31-8&results=30&sortBy=Cas_No&isAdvancedSearch=false
22000	141-43-5	4.0	http://hcis.safeworkaustralia.gov.au/HazardousChemical/Search?SearchBy=CasNo&SearchText=141-43-5&results=30&sortBy=Cas_No&isAdvancedSearch=false	4.0	http://hcis.safeworkaustralia.gov.au/HazardousChemical/Search?SearchBy=CasNo&SearchText=141-43-5&results=30&sortBy=Cas_No&isAdvancedSearch=false	4.0	http://hcis.safeworkaustralia.gov.au/HazardousChemical/Search?SearchBy=CasNo&SearchText=141-43-5&results=30&sortBy=Cas_No&isAdvancedSearch=false
22001	141-78-6	6.0	http://hcis.safeworkaustralia.gov.au/HazardousChemical/Search?SearchBy=CasNo&SearchText=141-78-6&results=30&sortBy=Cas_No&isAdvancedSearch=false	6.0	http://hcis.safeworkaustralia.gov.au/HazardousChemical/Search?SearchBy=CasNo&SearchText=141-78-6&results=30&sortBy=Cas_No&isAdvancedSearch=false	6.0	http://hcis.safeworkaustralia.gov.au/HazardousChemical/Search?SearchBy=CasNo&SearchText=141-78-6&results=30&sortBy=Cas_No&isAdvancedSearch=false
22007	142-96-1	6.0	http://hcis.safeworkaustralia.gov.au/HazardousChemical/Search?SearchBy=CasNo&SearchText=142-96-1&results=30&sortBy=Cas_No&isAdvancedSearch=false	6.0	http://hcis.safeworkaustralia.gov.au/HazardousChemical/Search?SearchBy=CasNo&SearchText=142-96-1&results=30&sortBy=Cas_No&isAdvancedSearch=false	6.0	http://hcis.safeworkaustralia.gov.au/HazardousChemical/Search?SearchBy=CasNo&SearchText=142-96-1&results=30&sortBy=Cas_No&isAdvancedSearch=false
22018	298-04-4	1.0	http://hcis.safeworkaustralia.gov.au/HazardousChemical/Search?SearchBy=CasNo&SearchText=298-04-4&results=30&sortBy=Cas_No&isAdvancedSearch=false	6.0	http://hcis.safeworkaustralia.gov.au/HazardousChemical/Search?SearchBy=CasNo&SearchText=298-04-4&results=30&sortBy=Cas_No&isAdvancedSearch=false	2.0	http://hcis.safeworkaustralia.gov.au/HazardousChemical/Search?SearchBy=CasNo&SearchText=298-04-4&results=30&sortBy=Cas_No&isAdvancedSearch=false
22053	534-52-1	1.0	http://hcis.safeworkaustralia.gov.au/HazardousChemical/Search?SearchBy=CasNo&SearchText=534-52-1&results=30&sortBy=Cas_No&isAdvancedSearch=false	2.0	http://hcis.safeworkaustralia.gov.au/HazardousChemical/Search?SearchBy=CasNo&SearchText=534-52-1&results=30&sortBy=Cas_No&isAdvancedSearch=false	2.0	http://hcis.safeworkaustralia.gov.au/HazardousChemical/Search?SearchBy=CasNo&SearchText=534-52-1&results=30&sortBy=Cas_No&isAdvancedSearch=false
22055	540-88-5	6.0	http://hcis.safeworkaustralia.gov.au/HazardousChemical/Search?SearchBy=CasNo&SearchText=540-88-5&results=30&sortBy=Cas_No&isAdvancedSearch=false	6.0	http://hcis.safeworkaustralia.gov.au/HazardousChemical/Search?SearchBy=CasNo&SearchText=540-88-5&results=30&sortBy=Cas_No&isAdvancedSearch=false	6.0	http://hcis.safeworkaustralia.gov.au/HazardousChemical/Search?SearchBy=CasNo&SearchText=540-88-5&results=30&sortBy=Cas_No&isAdvancedSearch=false
22056	541-73-1	6.0	http://hcis.safeworkaustralia.gov.au/HazardousChemical/Search?SearchBy=CasNo&SearchText=541-73-1&results=30&sortBy=Cas_No&isAdvancedSearch=false	6.0	http://hcis.safeworkaustralia.gov.au/HazardousChemical/Search?SearchBy=CasNo&SearchText=541-73-1&results=30&sortBy=Cas_No&isAdvancedSearch=false	4.0	http://hcis.safeworkaustralia.gov.au/HazardousChemical/Search?SearchBy=CasNo&SearchText=541-73-1&results=30&sortBy=Cas_No&isAdvancedSearch=false
22057	542-75-6	3.0	http://hcis.safeworkaustralia.gov.au/HazardousChemical/Search?SearchBy=CasNo&SearchText=542-75-6&results=30&sortBy=Cas_No&isAdvancedSearch=false	4.0	http://hcis.safeworkaustralia.gov.au/HazardousChemical/Search?SearchBy=CasNo&SearchText=542-75-6&results=30&sortBy=Cas_No&isAdvancedSearch=false	3.0	http://hcis.safeworkaustralia.gov.au/HazardousChemical/Search?SearchBy=CasNo&SearchText=542-75-6&results=30&sortBy=Cas_No&isAdvancedSearch=false
22062	563-80-4	6.0	http://hcis.safeworkaustralia.gov.au/HazardousChemical/Search?SearchBy=CasNo&SearchText=563-80-4&results=30&sortBy=Cas_No&isAdvancedSearch=false	6.0	http://hcis.safeworkaustralia.gov.au/HazardousChemical/Search?SearchBy=CasNo&SearchText=563-80-4&results=30&sortBy=Cas_No&isAdvancedSearch=false	6.0	http://hcis.safeworkaustralia.gov.au/HazardousChemical/Search?SearchBy=CasNo&SearchText=563-80-4&results=30&sortBy=Cas_No&isAdvancedSearch=false
22111	709-98-8	6.0	http://hcis.safeworkaustralia.gov.au/HazardousChemical/Search?SearchBy=CasNo&SearchText=709-98-8&results=30&sortBy=Cas_No&isAdvancedSearch=false	6.0	http://hcis.safeworkaustralia.gov.au/HazardousChemical/Search?SearchBy=CasNo&SearchText=709-98-8&results=30&sortBy=Cas_No&isAdvancedSearch=false	4.0	http://hcis.safeworkaustralia.gov.au/HazardousChemical/Search?SearchBy=CasNo&SearchText=709-98-8&results=30&sortBy=Cas_No&isAdvancedSearch=false
22120	786-19-6	3.0	http://hcis.safeworkaustralia.gov.au/HazardousChemical/Search?SearchBy=CasNo&SearchText=786-19-6&results=30&sortBy=Cas_No&isAdvancedSearch=false	6.0	http://hcis.safeworkaustralia.gov.au/HazardousChemical/Search?SearchBy=CasNo&SearchText=786-19-6&results=30&sortBy=Cas_No&isAdvancedSearch=false	3.0	http://hcis.safeworkaustralia.gov.au/HazardousChemical/Search?SearchBy=CasNo&SearchText=786-19-6&results=30&sortBy=Cas_No&isAdvancedSearch=false
22123	818-61-1	3.0	http://hcis.safeworkaustralia.gov.au/HazardousChemical/Search?SearchBy=CasNo&SearchText=818-61-1&results=30&sortBy=Cas_No&isAdvancedSearch=false	6.0	http://hcis.safeworkaustralia.gov.au/HazardousChemical/Search?SearchBy=CasNo&SearchText=818-61-1&results=30&sortBy=Cas_No&isAdvancedSearch=false	6.0	http://hcis.safeworkaustralia.gov.au/HazardousChemical/Search?SearchBy=CasNo&SearchText=818-61-1&results=30&sortBy=Cas_No&isAdvancedSearch=false
22128	868-77-9	6.0	http://hcis.safeworkaustralia.gov.au/HazardousChemical/Search?SearchBy=CasNo&SearchText=868-77-9&results=30&sortBy=Cas_No&isAdvancedSearch=false	6.0	http://hcis.safeworkaustralia.gov.au/HazardousChemical/Search?SearchBy=CasNo&SearchText=868-77-9&results=30&sortBy=Cas_No&isAdvancedSearch=false	6.0	http://hcis.safeworkaustralia.gov.au/HazardousChemical/Search?SearchBy=CasNo&SearchText=868-77-9&results=30&sortBy=Cas_No&isAdvancedSearch=false
22161	1689-83-4	4.0	http://hcis.safeworkaustralia.gov.au/HazardousChemical/Search?SearchBy=CasNo&SearchText=1689-83-4&results=30&sortBy=Cas_No&isAdvancedSearch=false	3.0	http://hcis.safeworkaustralia.gov.au/HazardousChemical/Search?SearchBy=CasNo&SearchText=1689-83-4&results=30&sortBy=Cas_No&isAdvancedSearch=false	3.0	http://hcis.safeworkaustralia.gov.au/HazardousChemical/Search?SearchBy=CasNo&SearchText=1689-83-4&results=30&sortBy=Cas_No&isAdvancedSearch=false
22162	1689-84-5	6.0	http://hcis.safeworkaustralia.gov.au/HazardousChemical/Search?SearchBy=CasNo&SearchText=1689-84-5&results=30&sortBy=Cas_No&isAdvancedSearch=false	2.0	http://hcis.safeworkaustralia.gov.au/HazardousChemical/Search?SearchBy=CasNo&SearchText=1689-84-5&results=30&sortBy=Cas_No&isAdvancedSearch=false	3.0	http://hcis.safeworkaustralia.gov.au/HazardousChemical/Search?SearchBy=CasNo&SearchText=1689-84-5&results=30&sortBy=Cas_No&isAdvancedSearch=false
22172	2032-59-9	3.0	http://hcis.safeworkaustralia.gov.au/HazardousChemical/Search?SearchBy=CasNo&SearchText=2032-59-9&results=30&sortBy=Cas_No&isAdvancedSearch=false	6.0	http://hcis.safeworkaustralia.gov.au/HazardousChemical/Search?SearchBy=CasNo&SearchText=2032-59-9&results=30&sortBy=Cas_No&isAdvancedSearch=false	3.0	http://hcis.safeworkaustralia.gov.au/HazardousChemical/Search?SearchBy=CasNo&SearchText=2032-59-9&results=30&sortBy=Cas_No&isAdvancedSearch=false
22174	2104-64-5	1.0	http://hcis.safeworkaustralia.gov.au/HazardousChemical/Search?SearchBy=CasNo&SearchText=2104-64-5&results=30&sortBy=Cas_No&isAdvancedSearch=false	6.0	http://hcis.safeworkaustralia.gov.au/HazardousChemical/Search?SearchBy=CasNo&SearchText=2104-64-5&results=30&sortBy=Cas_No&isAdvancedSearch=false	2.0	http://hcis.safeworkaustralia.gov.au/HazardousChemical/Search?SearchBy=CasNo&SearchText=2104-64-5&results=30&sortBy=Cas_No&isAdvancedSearch=false
22194	2499-95-8	6.0	http://hcis.safeworkaustralia.gov.au/HazardousChemical/Search?SearchBy=CasNo&SearchText=2499-95-8&results=30&sortBy=Cas_No&isAdvancedSearch=false	6.0	http://hcis.safeworkaustralia.gov.au/HazardousChemical/Search?SearchBy=CasNo&SearchText=2499-95-8&results=30&sortBy=Cas_No&isAdvancedSearch=false	6.0	http://hcis.safeworkaustralia.gov.au/HazardousChemical/Search?SearchBy=CasNo&SearchText=2499-95-8&results=30&sortBy=Cas_No&isAdvancedSearch=false
22253	10453-86-8	6.0	http://hcis.safeworkaustralia.gov.au/HazardousChemical/Search?SearchBy=CasNo&SearchText=10453-86-8&results=30&sortBy=Cas_No&isAdvancedSearch=false	6.0	http://hcis.safeworkaustralia.gov.au/HazardousChemical/Search?SearchBy=CasNo&SearchText=10453-86-8&results=30&sortBy=Cas_No&isAdvancedSearch=false	4.0	http://hcis.safeworkaustralia.gov.au/HazardousChemical/Search?SearchBy=CasNo&SearchText=10453-86-8&results=30&sortBy=Cas_No&isAdvancedSearch=false
22254	13071-79-9	1.0	http://hcis.safeworkaustralia.gov.au/HazardousChemical/Search?SearchBy=CasNo&SearchText=13071-79-9&results=30&sortBy=Cas_No&isAdvancedSearch=false	6.0	http://hcis.safeworkaustralia.gov.au/HazardousChemical/Search?SearchBy=CasNo&SearchText=13071-79-9&results=30&sortBy=Cas_No&isAdvancedSearch=false	2.0	http://hcis.safeworkaustralia.gov.au/HazardousChemical/Search?SearchBy=CasNo&SearchText=13071-79-9&results=30&sortBy=Cas_No&isAdvancedSearch=false
22265	15972-60-8	6.0	http://hcis.safeworkaustralia.gov.au/HazardousChemical/Search?SearchBy=CasNo&SearchText=15972-60-8&results=30&sortBy=Cas_No&isAdvancedSearch=false	6.0	http://hcis.safeworkaustralia.gov.au/HazardousChemical/Search?SearchBy=CasNo&SearchText=15972-60-8&results=30&sortBy=Cas_No&isAdvancedSearch=false	4.0	http://hcis.safeworkaustralia.gov.au/HazardousChemical/Search?SearchBy=CasNo&SearchText=15972-60-8&results=30&sortBy=Cas_No&isAdvancedSearch=false
22267	16752-77-5	6.0	http://hcis.safeworkaustralia.gov.au/HazardousChemical/Search?SearchBy=CasNo&SearchText=16752-77-5&results=30&sortBy=Cas_No&isAdvancedSearch=false	6.0	http://hcis.safeworkaustralia.gov.au/HazardousChemical/Search?SearchBy=CasNo&SearchText=16752-77-5&results=30&sortBy=Cas_No&isAdvancedSearch=false	2.0	http://hcis.safeworkaustralia.gov.au/HazardousChemical/Search?SearchBy=CasNo&SearchText=16752-77-5&results=30&sortBy=Cas_No&isAdvancedSearch=false
22284	13952-84-6	6.0	http://hcis.safeworkaustralia.gov.au/HazardousChemical/Search?SearchBy=CasNo&SearchText=13952-84-6&results=30&sortBy=Cas_No&isAdvancedSearch=false	4.0	http://hcis.safeworkaustralia.gov.au/HazardousChemical/Search?SearchBy=CasNo&SearchText=13952-84-6&results=30&sortBy=Cas_No&isAdvancedSearch=false	4.0	http://hcis.safeworkaustralia.gov.au/HazardousChemical/Search?SearchBy=CasNo&SearchText=13952-84-6&results=30&sortBy=Cas_No&isAdvancedSearch=false
22360	140-66-9	6.0	http://hcis.safeworkaustralia.gov.au/HazardousChemical/Search?SearchBy=CasNo&SearchText=140-66-9&results=30&sortBy=Cas_No&isAdvancedSearch=false	6.0	http://hcis.safeworkaustralia.gov.au/HazardousChemical/Search?SearchBy=CasNo&SearchText=140-66-9&results=30&sortBy=Cas_No&isAdvancedSearch=false	6.0	http://hcis.safeworkaustralia.gov.au/HazardousChemical/Search?SearchBy=CasNo&SearchText=140-66-9&results=30&sortBy=Cas_No&isAdvancedSearch=false
22361	50471-44-8	6.0	http://hcis.safeworkaustralia.gov.au/HazardousChemical/Search?SearchBy=CasNo&SearchText=50471-44-8&results=30&sortBy=Cas_No&isAdvancedSearch=false	6.0	http://hcis.safeworkaustralia.gov.au/HazardousChemical/Search?SearchBy=CasNo&SearchText=50471-44-8&results=30&sortBy=Cas_No&isAdvancedSearch=false	6.0	http://hcis.safeworkaustralia.gov.au/HazardousChemical/Search?SearchBy=CasNo&SearchText=50471-44-8&results=30&sortBy=Cas_No&isAdvancedSearch=false
22422	101-77-9	6.0	http://hcis.safeworkaustralia.gov.au/HazardousChemical/Search?SearchBy=CasNo&SearchText=101-77-9&results=30&sortBy=Cas_No&isAdvancedSearch=false	6.0	http://hcis.safeworkaustralia.gov.au/HazardousChemical/Search?SearchBy=CasNo&SearchText=101-77-9&results=30&sortBy=Cas_No&isAdvancedSearch=false	6.0	http://hcis.safeworkaustralia.gov.au/HazardousChemical/Search?SearchBy=CasNo&SearchText=101-77-9&results=30&sortBy=Cas_No&isAdvancedSearch=false
22432	218-01-9	6.0	http://hcis.safeworkaustralia.gov.au/HazardousChemical/Search?SearchBy=CasNo&SearchText=218-01-9&results=30&sortBy=Cas_No&isAdvancedSearch=false	6.0	http://hcis.safeworkaustralia.gov.au/HazardousChemical/Search?SearchBy=CasNo&SearchText=218-01-9&results=30&sortBy=Cas_No&isAdvancedSearch=false	6.0	http://hcis.safeworkaustralia.gov.au/HazardousChemical/Search?SearchBy=CasNo&SearchText=218-01-9&results=30&sortBy=Cas_No&isAdvancedSearch=false
22510	1570-64-5	6.0	http://hcis.safeworkaustralia.gov.au/HazardousChemical/Search?SearchBy=CasNo&SearchText=1570-64-5&results=30&sortBy=Cas_No&isAdvancedSearch=false	3.0	http://hcis.safeworkaustralia.gov.au/HazardousChemical/Search?SearchBy=CasNo&SearchText=1570-64-5&results=30&sortBy=Cas_No&isAdvancedSearch=false	6.0	http://hcis.safeworkaustralia.gov.au/HazardousChemical/Search?SearchBy=CasNo&SearchText=1570-64-5&results=30&sortBy=Cas_No&isAdvancedSearch=false
22522	84-69-5	6.0	http://hcis.safeworkaustralia.gov.au/HazardousChemical/Search?SearchBy=CasNo&SearchText=84-69-5&results=30&sortBy=Cas_No&isAdvancedSearch=false	6.0	http://hcis.safeworkaustralia.gov.au/HazardousChemical/Search?SearchBy=CasNo&SearchText=84-69-5&results=30&sortBy=Cas_No&isAdvancedSearch=false	6.0	http://hcis.safeworkaustralia.gov.au/HazardousChemical/Search?SearchBy=CasNo&SearchText=84-69-5&results=30&sortBy=Cas_No&isAdvancedSearch=false
22736	22232-54-8	6.0	http://hcis.safeworkaustralia.gov.au/HazardousChemical/Search?SearchBy=CasNo&SearchText=22232-54-8&results=30&sortBy=Cas_No&isAdvancedSearch=false	6.0	http://hcis.safeworkaustralia.gov.au/HazardousChemical/Search?SearchBy=CasNo&SearchText=22232-54-8&results=30&sortBy=Cas_No&isAdvancedSearch=false	6.0	http://hcis.safeworkaustralia.gov.au/HazardousChemical/Search?SearchBy=CasNo&SearchText=22232-54-8&results=30&sortBy=Cas_No&isAdvancedSearch=false
22816	573-58-0	6.0	http://hcis.safeworkaustralia.gov.au/HazardousChemical/Search?SearchBy=CasNo&SearchText=573-58-0&results=30&sortBy=Cas_No&isAdvancedSearch=false	6.0	http://hcis.safeworkaustralia.gov.au/HazardousChemical/Search?SearchBy=CasNo&SearchText=573-58-0&results=30&sortBy=Cas_No&isAdvancedSearch=false	6.0	http://hcis.safeworkaustralia.gov.au/HazardousChemical/Search?SearchBy=CasNo&SearchText=573-58-0&results=30&sortBy=Cas_No&isAdvancedSearch=false
22933	71-63-6	6.0	http://hcis.safeworkaustralia.gov.au/HazardousChemical/Search?SearchBy=CasNo&SearchText=71-63-6&results=30&sortBy=Cas_No&isAdvancedSearch=false	3.0	http://hcis.safeworkaustralia.gov.au/HazardousChemical/Search?SearchBy=CasNo&SearchText=71-63-6&results=30&sortBy=Cas_No&isAdvancedSearch=false	3.0	http://hcis.safeworkaustralia.gov.au/HazardousChemical/Search?SearchBy=CasNo&SearchText=71-63-6&results=30&sortBy=Cas_No&isAdvancedSearch=false
22977	60-00-4	6.0	http://hcis.safeworkaustralia.gov.au/HazardousChemical/Search?SearchBy=CasNo&SearchText=60-00-4&results=30&sortBy=Cas_No&isAdvancedSearch=false	6.0	http://hcis.safeworkaustralia.gov.au/HazardousChemical/Search?SearchBy=CasNo&SearchText=60-00-4&results=30&sortBy=Cas_No&isAdvancedSearch=false	6.0	http://hcis.safeworkaustralia.gov.au/HazardousChemical/Search?SearchBy=CasNo&SearchText=60-00-4&results=30&sortBy=Cas_No&isAdvancedSearch=false
23028	2809-21-4	6.0	http://hcis.safeworkaustralia.gov.au/HazardousChemical/Search?SearchBy=CasNo&SearchText=2809-21-4&results=30&sortBy=Cas_No&isAdvancedSearch=false	6.0	http://hcis.safeworkaustralia.gov.au/HazardousChemical/Search?SearchBy=CasNo&SearchText=2809-21-4&results=30&sortBy=Cas_No&isAdvancedSearch=false	4.0	http://hcis.safeworkaustralia.gov.au/HazardousChemical/Search?SearchBy=CasNo&SearchText=2809-21-4&results=30&sortBy=Cas_No&isAdvancedSearch=false
23113	90-05-1	6.0	http://hcis.safeworkaustralia.gov.au/HazardousChemical/Search?SearchBy=CasNo&SearchText=90-05-1&results=30&sortBy=Cas_No&isAdvancedSearch=false	6.0	http://hcis.safeworkaustralia.gov.au/HazardousChemical/Search?SearchBy=CasNo&SearchText=90-05-1&results=30&sortBy=Cas_No&isAdvancedSearch=false	4.0	http://hcis.safeworkaustralia.gov.au/HazardousChemical/Search?SearchBy=CasNo&SearchText=90-05-1&results=30&sortBy=Cas_No&isAdvancedSearch=false
23419	123-63-7	6.0	http://hcis.safeworkaustralia.gov.au/HazardousChemical/Search?SearchBy=CasNo&SearchText=123-63-7&results=30&sortBy=Cas_No&isAdvancedSearch=false	6.0	http://hcis.safeworkaustralia.gov.au/HazardousChemical/Search?SearchBy=CasNo&SearchText=123-63-7&results=30&sortBy=Cas_No&isAdvancedSearch=false	6.0	http://hcis.safeworkaustralia.gov.au/HazardousChemical/Search?SearchBy=CasNo&SearchText=123-63-7&results=30&sortBy=Cas_No&isAdvancedSearch=false
23430	78-11-5	6.0	http://hcis.safeworkaustralia.gov.au/HazardousChemical/Search?SearchBy=CasNo&SearchText=78-11-5&results=30&sortBy=Cas_No&isAdvancedSearch=false	6.0	http://hcis.safeworkaustralia.gov.au/HazardousChemical/Search?SearchBy=CasNo&SearchText=78-11-5&results=30&sortBy=Cas_No&isAdvancedSearch=false	6.0	http://hcis.safeworkaustralia.gov.au/HazardousChemical/Search?SearchBy=CasNo&SearchText=78-11-5&results=30&sortBy=Cas_No&isAdvancedSearch=false
23471	57-47-6	6.0	http://hcis.safeworkaustralia.gov.au/HazardousChemical/Search?SearchBy=CasNo&SearchText=57-47-6&results=30&sortBy=Cas_No&isAdvancedSearch=false	2.0	http://hcis.safeworkaustralia.gov.au/HazardousChemical/Search?SearchBy=CasNo&SearchText=57-47-6&results=30&sortBy=Cas_No&isAdvancedSearch=false	2.0	http://hcis.safeworkaustralia.gov.au/HazardousChemical/Search?SearchBy=CasNo&SearchText=57-47-6&results=30&sortBy=Cas_No&isAdvancedSearch=false
23600	57-24-9	1.0	http://hcis.safeworkaustralia.gov.au/HazardousChemical/Search?SearchBy=CasNo&SearchText=57-24-9&results=30&sortBy=Cas_No&isAdvancedSearch=false	6.0	http://hcis.safeworkaustralia.gov.au/HazardousChemical/Search?SearchBy=CasNo&SearchText=57-24-9&results=30&sortBy=Cas_No&isAdvancedSearch=false	2.0	http://hcis.safeworkaustralia.gov.au/HazardousChemical/Search?SearchBy=CasNo&SearchText=57-24-9&results=30&sortBy=Cas_No&isAdvancedSearch=false
23702	112-24-3	4.0	http://hcis.safeworkaustralia.gov.au/HazardousChemical/Search?SearchBy=CasNo&SearchText=112-24-3&results=30&sortBy=Cas_No&isAdvancedSearch=false	6.0	http://hcis.safeworkaustralia.gov.au/HazardousChemical/Search?SearchBy=CasNo&SearchText=112-24-3&results=30&sortBy=Cas_No&isAdvancedSearch=false	6.0	http://hcis.safeworkaustralia.gov.au/HazardousChemical/Search?SearchBy=CasNo&SearchText=112-24-3&results=30&sortBy=Cas_No&isAdvancedSearch=false
23742	81-81-2	6.0	http://hcis.safeworkaustralia.gov.au/HazardousChemical/Search?SearchBy=CasNo&SearchText=81-81-2&results=30&sortBy=Cas_No&isAdvancedSearch=false	6.0	http://hcis.safeworkaustralia.gov.au/HazardousChemical/Search?SearchBy=CasNo&SearchText=81-81-2&results=30&sortBy=Cas_No&isAdvancedSearch=false	6.0	http://hcis.safeworkaustralia.gov.au/HazardousChemical/Search?SearchBy=CasNo&SearchText=81-81-2&results=30&sortBy=Cas_No&isAdvancedSearch=false
23764	192-97-2	6.0	http://hcis.safeworkaustralia.gov.au/HazardousChemical/Search?SearchBy=CasNo&SearchText=192-97-2&results=30&sortBy=Cas_No&isAdvancedSearch=false	6.0	http://hcis.safeworkaustralia.gov.au/HazardousChemical/Search?SearchBy=CasNo&SearchText=192-97-2&results=30&sortBy=Cas_No&isAdvancedSearch=false	6.0	http://hcis.safeworkaustralia.gov.au/HazardousChemical/Search?SearchBy=CasNo&SearchText=192-97-2&results=30&sortBy=Cas_No&isAdvancedSearch=false
23786	624-83-9	3.0	http://hcis.safeworkaustralia.gov.au/HazardousChemical/Search?SearchBy=CasNo&SearchText=624-83-9&results=30&sortBy=Cas_No&isAdvancedSearch=false	2.0	http://hcis.safeworkaustralia.gov.au/HazardousChemical/Search?SearchBy=CasNo&SearchText=624-83-9&results=30&sortBy=Cas_No&isAdvancedSearch=false	3.0	http://hcis.safeworkaustralia.gov.au/HazardousChemical/Search?SearchBy=CasNo&SearchText=624-83-9&results=30&sortBy=Cas_No&isAdvancedSearch=false
23792	99-99-0	3.0	http://hcis.safeworkaustralia.gov.au/HazardousChemical/Search?SearchBy=CasNo&SearchText=99-99-0&results=30&sortBy=Cas_No&isAdvancedSearch=false	3.0	http://hcis.safeworkaustralia.gov.au/HazardousChemical/Search?SearchBy=CasNo&SearchText=99-99-0&results=30&sortBy=Cas_No&isAdvancedSearch=false	3.0	http://hcis.safeworkaustralia.gov.au/HazardousChemical/Search?SearchBy=CasNo&SearchText=99-99-0&results=30&sortBy=Cas_No&isAdvancedSearch=false
23817	538-75-0	3.0	http://hcis.safeworkaustralia.gov.au/HazardousChemical/Search?SearchBy=CasNo&SearchText=538-75-0&results=30&sortBy=Cas_No&isAdvancedSearch=false	6.0	http://hcis.safeworkaustralia.gov.au/HazardousChemical/Search?SearchBy=CasNo&SearchText=538-75-0&results=30&sortBy=Cas_No&isAdvancedSearch=false	4.0	http://hcis.safeworkaustralia.gov.au/HazardousChemical/Search?SearchBy=CasNo&SearchText=538-75-0&results=30&sortBy=Cas_No&isAdvancedSearch=false
23826	4098-71-9	6.0	http://hcis.safeworkaustralia.gov.au/HazardousChemical/Search?SearchBy=CasNo&SearchText=4098-71-9&results=30&sortBy=Cas_No&isAdvancedSearch=false	3.0	http://hcis.safeworkaustralia.gov.au/HazardousChemical/Search?SearchBy=CasNo&SearchText=4098-71-9&results=30&sortBy=Cas_No&isAdvancedSearch=false	6.0	http://hcis.safeworkaustralia.gov.au/HazardousChemical/Search?SearchBy=CasNo&SearchText=4098-71-9&results=30&sortBy=Cas_No&isAdvancedSearch=false
23846	30560-19-1	6.0	http://hcis.safeworkaustralia.gov.au/HazardousChemical/Search?SearchBy=CasNo&SearchText=30560-19-1&results=30&sortBy=Cas_No&isAdvancedSearch=false	6.0	http://hcis.safeworkaustralia.gov.au/HazardousChemical/Search?SearchBy=CasNo&SearchText=30560-19-1&results=30&sortBy=Cas_No&isAdvancedSearch=false	4.0	http://hcis.safeworkaustralia.gov.au/HazardousChemical/Search?SearchBy=CasNo&SearchText=30560-19-1&results=30&sortBy=Cas_No&isAdvancedSearch=false
23848	34256-82-1	6.0	http://hcis.safeworkaustralia.gov.au/HazardousChemical/Search?SearchBy=CasNo&SearchText=34256-82-1&results=30&sortBy=Cas_No&isAdvancedSearch=false	4.0	http://hcis.safeworkaustralia.gov.au/HazardousChemical/Search?SearchBy=CasNo&SearchText=34256-82-1&results=30&sortBy=Cas_No&isAdvancedSearch=false	6.0	http://hcis.safeworkaustralia.gov.au/HazardousChemical/Search?SearchBy=CasNo&SearchText=34256-82-1&results=30&sortBy=Cas_No&isAdvancedSearch=false
23853	62476-59-9	6.0	http://hcis.safeworkaustralia.gov.au/HazardousChemical/Search?SearchBy=CasNo&SearchText=62476-59-9&results=30&sortBy=Cas_No&isAdvancedSearch=false	6.0	http://hcis.safeworkaustralia.gov.au/HazardousChemical/Search?SearchBy=CasNo&SearchText=62476-59-9&results=30&sortBy=Cas_No&isAdvancedSearch=false	4.0	http://hcis.safeworkaustralia.gov.au/HazardousChemical/Search?SearchBy=CasNo&SearchText=62476-59-9&results=30&sortBy=Cas_No&isAdvancedSearch=false
23864	74223-64-6	6.0	http://hcis.safeworkaustralia.gov.au/HazardousChemical/Search?SearchBy=CasNo&SearchText=74223-64-6&results=30&sortBy=Cas_No&isAdvancedSearch=false	6.0	http://hcis.safeworkaustralia.gov.au/HazardousChemical/Search?SearchBy=CasNo&SearchText=74223-64-6&results=30&sortBy=Cas_No&isAdvancedSearch=false	6.0	http://hcis.safeworkaustralia.gov.au/HazardousChemical/Search?SearchBy=CasNo&SearchText=74223-64-6&results=30&sortBy=Cas_No&isAdvancedSearch=false
23868	67485-29-4	6.0	http://hcis.safeworkaustralia.gov.au/HazardousChemical/Search?SearchBy=CasNo&SearchText=67485-29-4&results=30&sortBy=Cas_No&isAdvancedSearch=false	6.0	http://hcis.safeworkaustralia.gov.au/HazardousChemical/Search?SearchBy=CasNo&SearchText=67485-29-4&results=30&sortBy=Cas_No&isAdvancedSearch=false	4.0	http://hcis.safeworkaustralia.gov.au/HazardousChemical/Search?SearchBy=CasNo&SearchText=67485-29-4&results=30&sortBy=Cas_No&isAdvancedSearch=false
23869	834-12-8	6.0	http://hcis.safeworkaustralia.gov.au/HazardousChemical/Search?SearchBy=CasNo&SearchText=834-12-8&results=30&sortBy=Cas_No&isAdvancedSearch=false	6.0	http://hcis.safeworkaustralia.gov.au/HazardousChemical/Search?SearchBy=CasNo&SearchText=834-12-8&results=30&sortBy=Cas_No&isAdvancedSearch=false	4.0	http://hcis.safeworkaustralia.gov.au/HazardousChemical/Search?SearchBy=CasNo&SearchText=834-12-8&results=30&sortBy=Cas_No&isAdvancedSearch=false
23871	33089-61-1	6.0	http://hcis.safeworkaustralia.gov.au/HazardousChemical/Search?SearchBy=CasNo&SearchText=33089-61-1&results=30&sortBy=Cas_No&isAdvancedSearch=false	6.0	http://hcis.safeworkaustralia.gov.au/HazardousChemical/Search?SearchBy=CasNo&SearchText=33089-61-1&results=30&sortBy=Cas_No&isAdvancedSearch=false	4.0	http://hcis.safeworkaustralia.gov.au/HazardousChemical/Search?SearchBy=CasNo&SearchText=33089-61-1&results=30&sortBy=Cas_No&isAdvancedSearch=false
23877	90-04-0	3.0	http://hcis.safeworkaustralia.gov.au/HazardousChemical/Search?SearchBy=CasNo&SearchText=90-04-0&results=30&sortBy=Cas_No&isAdvancedSearch=false	3.0	http://hcis.safeworkaustralia.gov.au/HazardousChemical/Search?SearchBy=CasNo&SearchText=90-04-0&results=30&sortBy=Cas_No&isAdvancedSearch=false	3.0	http://hcis.safeworkaustralia.gov.au/HazardousChemical/Search?SearchBy=CasNo&SearchText=90-04-0&results=30&sortBy=Cas_No&isAdvancedSearch=false
23897	43121-43-3	6.0	http://hcis.safeworkaustralia.gov.au/HazardousChemical/Search?SearchBy=CasNo&SearchText=43121-43-3&results=30&sortBy=Cas_No&isAdvancedSearch=false	6.0	http://hcis.safeworkaustralia.gov.au/HazardousChemical/Search?SearchBy=CasNo&SearchText=43121-43-3&results=30&sortBy=Cas_No&isAdvancedSearch=false	4.0	http://hcis.safeworkaustralia.gov.au/HazardousChemical/Search?SearchBy=CasNo&SearchText=43121-43-3&results=30&sortBy=Cas_No&isAdvancedSearch=false
23900	17804-35-2	6.0	http://hcis.safeworkaustralia.gov.au/HazardousChemical/Search?SearchBy=CasNo&SearchText=17804-35-2&results=30&sortBy=Cas_No&isAdvancedSearch=false	6.0	http://hcis.safeworkaustralia.gov.au/HazardousChemical/Search?SearchBy=CasNo&SearchText=17804-35-2&results=30&sortBy=Cas_No&isAdvancedSearch=false	6.0	http://hcis.safeworkaustralia.gov.au/HazardousChemical/Search?SearchBy=CasNo&SearchText=17804-35-2&results=30&sortBy=Cas_No&isAdvancedSearch=false
23901	25057-89-0	6.0	http://hcis.safeworkaustralia.gov.au/HazardousChemical/Search?SearchBy=CasNo&SearchText=25057-89-0&results=30&sortBy=Cas_No&isAdvancedSearch=false	6.0	http://hcis.safeworkaustralia.gov.au/HazardousChemical/Search?SearchBy=CasNo&SearchText=25057-89-0&results=30&sortBy=Cas_No&isAdvancedSearch=false	4.0	http://hcis.safeworkaustralia.gov.au/HazardousChemical/Search?SearchBy=CasNo&SearchText=25057-89-0&results=30&sortBy=Cas_No&isAdvancedSearch=false
23902	56-55-3	6.0	http://hcis.safeworkaustralia.gov.au/HazardousChemical/Search?SearchBy=CasNo&SearchText=56-55-3&results=30&sortBy=Cas_No&isAdvancedSearch=false	6.0	http://hcis.safeworkaustralia.gov.au/HazardousChemical/Search?SearchBy=CasNo&SearchText=56-55-3&results=30&sortBy=Cas_No&isAdvancedSearch=false	6.0	http://hcis.safeworkaustralia.gov.au/HazardousChemical/Search?SearchBy=CasNo&SearchText=56-55-3&results=30&sortBy=Cas_No&isAdvancedSearch=false
23907	205-99-2	6.0	http://hcis.safeworkaustralia.gov.au/HazardousChemical/Search?SearchBy=CasNo&SearchText=205-99-2&results=30&sortBy=Cas_No&isAdvancedSearch=false	6.0	http://hcis.safeworkaustralia.gov.au/HazardousChemical/Search?SearchBy=CasNo&SearchText=205-99-2&results=30&sortBy=Cas_No&isAdvancedSearch=false	6.0	http://hcis.safeworkaustralia.gov.au/HazardousChemical/Search?SearchBy=CasNo&SearchText=205-99-2&results=30&sortBy=Cas_No&isAdvancedSearch=false
23909	207-08-9	6.0	http://hcis.safeworkaustralia.gov.au/HazardousChemical/Search?SearchBy=CasNo&SearchText=207-08-9&results=30&sortBy=Cas_No&isAdvancedSearch=false	6.0	http://hcis.safeworkaustralia.gov.au/HazardousChemical/Search?SearchBy=CasNo&SearchText=207-08-9&results=30&sortBy=Cas_No&isAdvancedSearch=false	6.0	http://hcis.safeworkaustralia.gov.au/HazardousChemical/Search?SearchBy=CasNo&SearchText=207-08-9&results=30&sortBy=Cas_No&isAdvancedSearch=false
23914	141-66-2	3.0	http://hcis.safeworkaustralia.gov.au/HazardousChemical/Search?SearchBy=CasNo&SearchText=141-66-2&results=30&sortBy=Cas_No&isAdvancedSearch=false	6.0	http://hcis.safeworkaustralia.gov.au/HazardousChemical/Search?SearchBy=CasNo&SearchText=141-66-2&results=30&sortBy=Cas_No&isAdvancedSearch=false	2.0	http://hcis.safeworkaustralia.gov.au/HazardousChemical/Search?SearchBy=CasNo&SearchText=141-66-2&results=30&sortBy=Cas_No&isAdvancedSearch=false
23932	1689-99-2	6.0	http://hcis.safeworkaustralia.gov.au/HazardousChemical/Search?SearchBy=CasNo&SearchText=1689-99-2&results=30&sortBy=Cas_No&isAdvancedSearch=false	3.0	http://hcis.safeworkaustralia.gov.au/HazardousChemical/Search?SearchBy=CasNo&SearchText=1689-99-2&results=30&sortBy=Cas_No&isAdvancedSearch=false	4.0	http://hcis.safeworkaustralia.gov.au/HazardousChemical/Search?SearchBy=CasNo&SearchText=1689-99-2&results=30&sortBy=Cas_No&isAdvancedSearch=false
23947	75-15-0	6.0	http://hcis.safeworkaustralia.gov.au/HazardousChemical/Search?SearchBy=CasNo&SearchText=75-15-0&results=30&sortBy=Cas_No&isAdvancedSearch=false	6.0	http://hcis.safeworkaustralia.gov.au/HazardousChemical/Search?SearchBy=CasNo&SearchText=75-15-0&results=30&sortBy=Cas_No&isAdvancedSearch=false	6.0	http://hcis.safeworkaustralia.gov.au/HazardousChemical/Search?SearchBy=CasNo&SearchText=75-15-0&results=30&sortBy=Cas_No&isAdvancedSearch=false
23950	55285-14-8	6.0	http://hcis.safeworkaustralia.gov.au/HazardousChemical/Search?SearchBy=CasNo&SearchText=55285-14-8&results=30&sortBy=Cas_No&isAdvancedSearch=false	2.0	http://hcis.safeworkaustralia.gov.au/HazardousChemical/Search?SearchBy=CasNo&SearchText=55285-14-8&results=30&sortBy=Cas_No&isAdvancedSearch=false	3.0	http://hcis.safeworkaustralia.gov.au/HazardousChemical/Search?SearchBy=CasNo&SearchText=55285-14-8&results=30&sortBy=Cas_No&isAdvancedSearch=false
23977	95-49-8	6.0	http://hcis.safeworkaustralia.gov.au/HazardousChemical/Search?SearchBy=CasNo&SearchText=95-49-8&results=30&sortBy=Cas_No&isAdvancedSearch=false	4.0	http://hcis.safeworkaustralia.gov.au/HazardousChemical/Search?SearchBy=CasNo&SearchText=95-49-8&results=30&sortBy=Cas_No&isAdvancedSearch=false	6.0	http://hcis.safeworkaustralia.gov.au/HazardousChemical/Search?SearchBy=CasNo&SearchText=95-49-8&results=30&sortBy=Cas_No&isAdvancedSearch=false
23980	64902-72-3	6.0	http://hcis.safeworkaustralia.gov.au/HazardousChemical/Search?SearchBy=CasNo&SearchText=64902-72-3&results=30&sortBy=Cas_No&isAdvancedSearch=false	6.0	http://hcis.safeworkaustralia.gov.au/HazardousChemical/Search?SearchBy=CasNo&SearchText=64902-72-3&results=30&sortBy=Cas_No&isAdvancedSearch=false	6.0	http://hcis.safeworkaustralia.gov.au/HazardousChemical/Search?SearchBy=CasNo&SearchText=64902-72-3&results=30&sortBy=Cas_No&isAdvancedSearch=false
23990	21725-46-2	6.0	http://hcis.safeworkaustralia.gov.au/HazardousChemical/Search?SearchBy=CasNo&SearchText=21725-46-2&results=30&sortBy=Cas_No&isAdvancedSearch=false	6.0	http://hcis.safeworkaustralia.gov.au/HazardousChemical/Search?SearchBy=CasNo&SearchText=21725-46-2&results=30&sortBy=Cas_No&isAdvancedSearch=false	4.0	http://hcis.safeworkaustralia.gov.au/HazardousChemical/Search?SearchBy=CasNo&SearchText=21725-46-2&results=30&sortBy=Cas_No&isAdvancedSearch=false
23996	108-91-8	4.0	http://hcis.safeworkaustralia.gov.au/HazardousChemical/Search?SearchBy=CasNo&SearchText=108-91-8&results=30&sortBy=Cas_No&isAdvancedSearch=false	6.0	http://hcis.safeworkaustralia.gov.au/HazardousChemical/Search?SearchBy=CasNo&SearchText=108-91-8&results=30&sortBy=Cas_No&isAdvancedSearch=false	4.0	http://hcis.safeworkaustralia.gov.au/HazardousChemical/Search?SearchBy=CasNo&SearchText=108-91-8&results=30&sortBy=Cas_No&isAdvancedSearch=false
23998	52315-07-8	6.0	http://hcis.safeworkaustralia.gov.au/HazardousChemical/Search?SearchBy=CasNo&SearchText=52315-07-8&results=30&sortBy=Cas_No&isAdvancedSearch=false	6.0	http://hcis.safeworkaustralia.gov.au/HazardousChemical/Search?SearchBy=CasNo&SearchText=52315-07-8&results=30&sortBy=Cas_No&isAdvancedSearch=false	4.0	http://hcis.safeworkaustralia.gov.au/HazardousChemical/Search?SearchBy=CasNo&SearchText=52315-07-8&results=30&sortBy=Cas_No&isAdvancedSearch=false
24001	127-20-8	6.0	http://hcis.safeworkaustralia.gov.au/HazardousChemical/Search?SearchBy=CasNo&SearchText=127-20-8&results=30&sortBy=Cas_No&isAdvancedSearch=false	6.0	http://hcis.safeworkaustralia.gov.au/HazardousChemical/Search?SearchBy=CasNo&SearchText=127-20-8&results=30&sortBy=Cas_No&isAdvancedSearch=false	6.0	http://hcis.safeworkaustralia.gov.au/HazardousChemical/Search?SearchBy=CasNo&SearchText=127-20-8&results=30&sortBy=Cas_No&isAdvancedSearch=false
24002	39515-41-8	4.0	http://hcis.safeworkaustralia.gov.au/HazardousChemical/Search?SearchBy=CasNo&SearchText=39515-41-8&results=30&sortBy=Cas_No&isAdvancedSearch=false	2.0	http://hcis.safeworkaustralia.gov.au/HazardousChemical/Search?SearchBy=CasNo&SearchText=39515-41-8&results=30&sortBy=Cas_No&isAdvancedSearch=false	3.0	http://hcis.safeworkaustralia.gov.au/HazardousChemical/Search?SearchBy=CasNo&SearchText=39515-41-8&results=30&sortBy=Cas_No&isAdvancedSearch=false
24018	1918-00-9	6.0	http://hcis.safeworkaustralia.gov.au/HazardousChemical/Search?SearchBy=CasNo&SearchText=1918-00-9&results=30&sortBy=Cas_No&isAdvancedSearch=false	6.0	http://hcis.safeworkaustralia.gov.au/HazardousChemical/Search?SearchBy=CasNo&SearchText=1918-00-9&results=30&sortBy=Cas_No&isAdvancedSearch=false	4.0	http://hcis.safeworkaustralia.gov.au/HazardousChemical/Search?SearchBy=CasNo&SearchText=1918-00-9&results=30&sortBy=Cas_No&isAdvancedSearch=false
24030	156-59-2	6.0	http://hcis.safeworkaustralia.gov.au/HazardousChemical/Search?SearchBy=CasNo&SearchText=156-59-2&results=30&sortBy=Cas_No&isAdvancedSearch=false	4.0	http://hcis.safeworkaustralia.gov.au/HazardousChemical/Search?SearchBy=CasNo&SearchText=156-59-2&results=30&sortBy=Cas_No&isAdvancedSearch=false	6.0	http://hcis.safeworkaustralia.gov.au/HazardousChemical/Search?SearchBy=CasNo&SearchText=156-59-2&results=30&sortBy=Cas_No&isAdvancedSearch=false
24031	156-60-5	6.0	http://hcis.safeworkaustralia.gov.au/HazardousChemical/Search?SearchBy=CasNo&SearchText=156-60-5&results=30&sortBy=Cas_No&isAdvancedSearch=false	4.0	http://hcis.safeworkaustralia.gov.au/HazardousChemical/Search?SearchBy=CasNo&SearchText=156-60-5&results=30&sortBy=Cas_No&isAdvancedSearch=false	6.0	http://hcis.safeworkaustralia.gov.au/HazardousChemical/Search?SearchBy=CasNo&SearchText=156-60-5&results=30&sortBy=Cas_No&isAdvancedSearch=false
24035	94-82-6	6.0	http://hcis.safeworkaustralia.gov.au/HazardousChemical/Search?SearchBy=CasNo&SearchText=94-82-6&results=30&sortBy=Cas_No&isAdvancedSearch=false	6.0	http://hcis.safeworkaustralia.gov.au/HazardousChemical/Search?SearchBy=CasNo&SearchText=94-82-6&results=30&sortBy=Cas_No&isAdvancedSearch=false	4.0	http://hcis.safeworkaustralia.gov.au/HazardousChemical/Search?SearchBy=CasNo&SearchText=94-82-6&results=30&sortBy=Cas_No&isAdvancedSearch=false
24045	64-67-5	4.0	http://hcis.safeworkaustralia.gov.au/HazardousChemical/Search?SearchBy=CasNo&SearchText=64-67-5&results=30&sortBy=Cas_No&isAdvancedSearch=false	4.0	http://hcis.safeworkaustralia.gov.au/HazardousChemical/Search?SearchBy=CasNo&SearchText=64-67-5&results=30&sortBy=Cas_No&isAdvancedSearch=false	4.0	http://hcis.safeworkaustralia.gov.au/HazardousChemical/Search?SearchBy=CasNo&SearchText=64-67-5&results=30&sortBy=Cas_No&isAdvancedSearch=false
24048	43222-48-6	6.0	http://hcis.safeworkaustralia.gov.au/HazardousChemical/Search?SearchBy=CasNo&SearchText=43222-48-6&results=30&sortBy=Cas_No&isAdvancedSearch=false	6.0	http://hcis.safeworkaustralia.gov.au/HazardousChemical/Search?SearchBy=CasNo&SearchText=43222-48-6&results=30&sortBy=Cas_No&isAdvancedSearch=false	4.0	http://hcis.safeworkaustralia.gov.au/HazardousChemical/Search?SearchBy=CasNo&SearchText=43222-48-6&results=30&sortBy=Cas_No&isAdvancedSearch=false
24055	77-78-1	6.0	http://hcis.safeworkaustralia.gov.au/HazardousChemical/Search?SearchBy=CasNo&SearchText=77-78-1&results=30&sortBy=Cas_No&isAdvancedSearch=false	2.0	http://hcis.safeworkaustralia.gov.au/HazardousChemical/Search?SearchBy=CasNo&SearchText=77-78-1&results=30&sortBy=Cas_No&isAdvancedSearch=false	3.0	http://hcis.safeworkaustralia.gov.au/HazardousChemical/Search?SearchBy=CasNo&SearchText=77-78-1&results=30&sortBy=Cas_No&isAdvancedSearch=false
24059	119-93-7	6.0	http://hcis.safeworkaustralia.gov.au/HazardousChemical/Search?SearchBy=CasNo&SearchText=119-93-7&results=30&sortBy=Cas_No&isAdvancedSearch=false	6.0	http://hcis.safeworkaustralia.gov.au/HazardousChemical/Search?SearchBy=CasNo&SearchText=119-93-7&results=30&sortBy=Cas_No&isAdvancedSearch=false	4.0	http://hcis.safeworkaustralia.gov.au/HazardousChemical/Search?SearchBy=CasNo&SearchText=119-93-7&results=30&sortBy=Cas_No&isAdvancedSearch=false
24062	95-65-8	3.0	http://hcis.safeworkaustralia.gov.au/HazardousChemical/Search?SearchBy=CasNo&SearchText=95-65-8&results=30&sortBy=Cas_No&isAdvancedSearch=false	6.0	http://hcis.safeworkaustralia.gov.au/HazardousChemical/Search?SearchBy=CasNo&SearchText=95-65-8&results=30&sortBy=Cas_No&isAdvancedSearch=false	3.0	http://hcis.safeworkaustralia.gov.au/HazardousChemical/Search?SearchBy=CasNo&SearchText=95-65-8&results=30&sortBy=Cas_No&isAdvancedSearch=false
24063	576-26-1	3.0	http://hcis.safeworkaustralia.gov.au/HazardousChemical/Search?SearchBy=CasNo&SearchText=576-26-1&results=30&sortBy=Cas_No&isAdvancedSearch=false	6.0	http://hcis.safeworkaustralia.gov.au/HazardousChemical/Search?SearchBy=CasNo&SearchText=576-26-1&results=30&sortBy=Cas_No&isAdvancedSearch=false	3.0	http://hcis.safeworkaustralia.gov.au/HazardousChemical/Search?SearchBy=CasNo&SearchText=576-26-1&results=30&sortBy=Cas_No&isAdvancedSearch=false
24064	131-89-5	3.0	http://hcis.safeworkaustralia.gov.au/HazardousChemical/Search?SearchBy=CasNo&SearchText=131-89-5&results=30&sortBy=Cas_No&isAdvancedSearch=false	3.0	http://hcis.safeworkaustralia.gov.au/HazardousChemical/Search?SearchBy=CasNo&SearchText=131-89-5&results=30&sortBy=Cas_No&isAdvancedSearch=false	3.0	http://hcis.safeworkaustralia.gov.au/HazardousChemical/Search?SearchBy=CasNo&SearchText=131-89-5&results=30&sortBy=Cas_No&isAdvancedSearch=false
24065	99-65-0	1.0	http://hcis.safeworkaustralia.gov.au/HazardousChemical/Search?SearchBy=CasNo&SearchText=99-65-0&results=30&sortBy=Cas_No&isAdvancedSearch=false	2.0	http://hcis.safeworkaustralia.gov.au/HazardousChemical/Search?SearchBy=CasNo&SearchText=99-65-0&results=30&sortBy=Cas_No&isAdvancedSearch=false	2.0	http://hcis.safeworkaustralia.gov.au/HazardousChemical/Search?SearchBy=CasNo&SearchText=99-65-0&results=30&sortBy=Cas_No&isAdvancedSearch=false
24066	528-29-0	1.0	http://hcis.safeworkaustralia.gov.au/HazardousChemical/Search?SearchBy=CasNo&SearchText=528-29-0&results=30&sortBy=Cas_No&isAdvancedSearch=false	2.0	http://hcis.safeworkaustralia.gov.au/HazardousChemical/Search?SearchBy=CasNo&SearchText=528-29-0&results=30&sortBy=Cas_No&isAdvancedSearch=false	2.0	http://hcis.safeworkaustralia.gov.au/HazardousChemical/Search?SearchBy=CasNo&SearchText=528-29-0&results=30&sortBy=Cas_No&isAdvancedSearch=false
24072	957-51-7	6.0	http://hcis.safeworkaustralia.gov.au/HazardousChemical/Search?SearchBy=CasNo&SearchText=957-51-7&results=30&sortBy=Cas_No&isAdvancedSearch=false	6.0	http://hcis.safeworkaustralia.gov.au/HazardousChemical/Search?SearchBy=CasNo&SearchText=957-51-7&results=30&sortBy=Cas_No&isAdvancedSearch=false	4.0	http://hcis.safeworkaustralia.gov.au/HazardousChemical/Search?SearchBy=CasNo&SearchText=957-51-7&results=30&sortBy=Cas_No&isAdvancedSearch=false
24081	145-73-3	4.0	http://hcis.safeworkaustralia.gov.au/HazardousChemical/Search?SearchBy=CasNo&SearchText=145-73-3&results=30&sortBy=Cas_No&isAdvancedSearch=false	6.0	http://hcis.safeworkaustralia.gov.au/HazardousChemical/Search?SearchBy=CasNo&SearchText=145-73-3&results=30&sortBy=Cas_No&isAdvancedSearch=false	3.0	http://hcis.safeworkaustralia.gov.au/HazardousChemical/Search?SearchBy=CasNo&SearchText=145-73-3&results=30&sortBy=Cas_No&isAdvancedSearch=false
24085	16672-87-0	3.0	http://hcis.safeworkaustralia.gov.au/HazardousChemical/Search?SearchBy=CasNo&SearchText=16672-87-0&results=30&sortBy=Cas_No&isAdvancedSearch=false	4.0	http://hcis.safeworkaustralia.gov.au/HazardousChemical/Search?SearchBy=CasNo&SearchText=16672-87-0&results=30&sortBy=Cas_No&isAdvancedSearch=false	4.0	http://hcis.safeworkaustralia.gov.au/HazardousChemical/Search?SearchBy=CasNo&SearchText=16672-87-0&results=30&sortBy=Cas_No&isAdvancedSearch=false
24086	563-12-2	4.0	http://hcis.safeworkaustralia.gov.au/HazardousChemical/Search?SearchBy=CasNo&SearchText=563-12-2&results=30&sortBy=Cas_No&isAdvancedSearch=false	6.0	http://hcis.safeworkaustralia.gov.au/HazardousChemical/Search?SearchBy=CasNo&SearchText=563-12-2&results=30&sortBy=Cas_No&isAdvancedSearch=false	3.0	http://hcis.safeworkaustralia.gov.au/HazardousChemical/Search?SearchBy=CasNo&SearchText=563-12-2&results=30&sortBy=Cas_No&isAdvancedSearch=false
24087	110-80-5	6.0	http://hcis.safeworkaustralia.gov.au/HazardousChemical/Search?SearchBy=CasNo&SearchText=110-80-5&results=30&sortBy=Cas_No&isAdvancedSearch=false	3.0	http://hcis.safeworkaustralia.gov.au/HazardousChemical/Search?SearchBy=CasNo&SearchText=110-80-5&results=30&sortBy=Cas_No&isAdvancedSearch=false	4.0	http://hcis.safeworkaustralia.gov.au/HazardousChemical/Search?SearchBy=CasNo&SearchText=110-80-5&results=30&sortBy=Cas_No&isAdvancedSearch=false
24091	759-94-4	6.0	http://hcis.safeworkaustralia.gov.au/HazardousChemical/Search?SearchBy=CasNo&SearchText=759-94-4&results=30&sortBy=Cas_No&isAdvancedSearch=false	6.0	http://hcis.safeworkaustralia.gov.au/HazardousChemical/Search?SearchBy=CasNo&SearchText=759-94-4&results=30&sortBy=Cas_No&isAdvancedSearch=false	4.0	http://hcis.safeworkaustralia.gov.au/HazardousChemical/Search?SearchBy=CasNo&SearchText=759-94-4&results=30&sortBy=Cas_No&isAdvancedSearch=false
24097	111-76-2	4.0	http://hcis.safeworkaustralia.gov.au/HazardousChemical/Search?SearchBy=CasNo&SearchText=111-76-2&results=30&sortBy=Cas_No&isAdvancedSearch=false	4.0	http://hcis.safeworkaustralia.gov.au/HazardousChemical/Search?SearchBy=CasNo&SearchText=111-76-2&results=30&sortBy=Cas_No&isAdvancedSearch=false	4.0	http://hcis.safeworkaustralia.gov.au/HazardousChemical/Search?SearchBy=CasNo&SearchText=111-76-2&results=30&sortBy=Cas_No&isAdvancedSearch=false
24101	101200-48-0	6.0	http://hcis.safeworkaustralia.gov.au/HazardousChemical/Search?SearchBy=CasNo&SearchText=101200-48-0&results=30&sortBy=Cas_No&isAdvancedSearch=false	6.0	http://hcis.safeworkaustralia.gov.au/HazardousChemical/Search?SearchBy=CasNo&SearchText=101200-48-0&results=30&sortBy=Cas_No&isAdvancedSearch=false	6.0	http://hcis.safeworkaustralia.gov.au/HazardousChemical/Search?SearchBy=CasNo&SearchText=101200-48-0&results=30&sortBy=Cas_No&isAdvancedSearch=false
24102	22224-92-6	2.0	http://hcis.safeworkaustralia.gov.au/HazardousChemical/Search?SearchBy=CasNo&SearchText=22224-92-6&results=30&sortBy=Cas_No&isAdvancedSearch=false	2.0	http://hcis.safeworkaustralia.gov.au/HazardousChemical/Search?SearchBy=CasNo&SearchText=22224-92-6&results=30&sortBy=Cas_No&isAdvancedSearch=false	2.0	http://hcis.safeworkaustralia.gov.au/HazardousChemical/Search?SearchBy=CasNo&SearchText=22224-92-6&results=30&sortBy=Cas_No&isAdvancedSearch=false
24112	72178-02-0	6.0	http://hcis.safeworkaustralia.gov.au/HazardousChemical/Search?SearchBy=CasNo&SearchText=72178-02-0&results=30&sortBy=Cas_No&isAdvancedSearch=false	6.0	http://hcis.safeworkaustralia.gov.au/HazardousChemical/Search?SearchBy=CasNo&SearchText=72178-02-0&results=30&sortBy=Cas_No&isAdvancedSearch=false	4.0	http://hcis.safeworkaustralia.gov.au/HazardousChemical/Search?SearchBy=CasNo&SearchText=72178-02-0&results=30&sortBy=Cas_No&isAdvancedSearch=false
24113	944-22-9	1.0	http://hcis.safeworkaustralia.gov.au/HazardousChemical/Search?SearchBy=CasNo&SearchText=944-22-9&results=30&sortBy=Cas_No&isAdvancedSearch=false	6.0	http://hcis.safeworkaustralia.gov.au/HazardousChemical/Search?SearchBy=CasNo&SearchText=944-22-9&results=30&sortBy=Cas_No&isAdvancedSearch=false	2.0	http://hcis.safeworkaustralia.gov.au/HazardousChemical/Search?SearchBy=CasNo&SearchText=944-22-9&results=30&sortBy=Cas_No&isAdvancedSearch=false
24124	79277-27-3	6.0	http://hcis.safeworkaustralia.gov.au/HazardousChemical/Search?SearchBy=CasNo&SearchText=79277-27-3&results=30&sortBy=Cas_No&isAdvancedSearch=false	6.0	http://hcis.safeworkaustralia.gov.au/HazardousChemical/Search?SearchBy=CasNo&SearchText=79277-27-3&results=30&sortBy=Cas_No&isAdvancedSearch=false	6.0	http://hcis.safeworkaustralia.gov.au/HazardousChemical/Search?SearchBy=CasNo&SearchText=79277-27-3&results=30&sortBy=Cas_No&isAdvancedSearch=false
24126	1024-57-3	6.0	http://hcis.safeworkaustralia.gov.au/HazardousChemical/Search?SearchBy=CasNo&SearchText=1024-57-3&results=30&sortBy=Cas_No&isAdvancedSearch=false	6.0	http://hcis.safeworkaustralia.gov.au/HazardousChemical/Search?SearchBy=CasNo&SearchText=1024-57-3&results=30&sortBy=Cas_No&isAdvancedSearch=false	3.0	http://hcis.safeworkaustralia.gov.au/HazardousChemical/Search?SearchBy=CasNo&SearchText=1024-57-3&results=30&sortBy=Cas_No&isAdvancedSearch=false
24127	142-82-5	6.0	http://hcis.safeworkaustralia.gov.au/HazardousChemical/Search?SearchBy=CasNo&SearchText=142-82-5&results=30&sortBy=Cas_No&isAdvancedSearch=false	6.0	http://hcis.safeworkaustralia.gov.au/HazardousChemical/Search?SearchBy=CasNo&SearchText=142-82-5&results=30&sortBy=Cas_No&isAdvancedSearch=false	6.0	http://hcis.safeworkaustralia.gov.au/HazardousChemical/Search?SearchBy=CasNo&SearchText=142-82-5&results=30&sortBy=Cas_No&isAdvancedSearch=false
24143	822-06-0	6.0	http://hcis.safeworkaustralia.gov.au/HazardousChemical/Search?SearchBy=CasNo&SearchText=822-06-0&results=30&sortBy=Cas_No&isAdvancedSearch=false	3.0	http://hcis.safeworkaustralia.gov.au/HazardousChemical/Search?SearchBy=CasNo&SearchText=822-06-0&results=30&sortBy=Cas_No&isAdvancedSearch=false	6.0	http://hcis.safeworkaustralia.gov.au/HazardousChemical/Search?SearchBy=CasNo&SearchText=822-06-0&results=30&sortBy=Cas_No&isAdvancedSearch=false
24145	51235-04-2	6.0	http://hcis.safeworkaustralia.gov.au/HazardousChemical/Search?SearchBy=CasNo&SearchText=51235-04-2&results=30&sortBy=Cas_No&isAdvancedSearch=false	6.0	http://hcis.safeworkaustralia.gov.au/HazardousChemical/Search?SearchBy=CasNo&SearchText=51235-04-2&results=30&sortBy=Cas_No&isAdvancedSearch=false	4.0	http://hcis.safeworkaustralia.gov.au/HazardousChemical/Search?SearchBy=CasNo&SearchText=51235-04-2&results=30&sortBy=Cas_No&isAdvancedSearch=false
24151	35554-44-0	6.0	http://hcis.safeworkaustralia.gov.au/HazardousChemical/Search?SearchBy=CasNo&SearchText=35554-44-0&results=30&sortBy=Cas_No&isAdvancedSearch=false	4.0	http://hcis.safeworkaustralia.gov.au/HazardousChemical/Search?SearchBy=CasNo&SearchText=35554-44-0&results=30&sortBy=Cas_No&isAdvancedSearch=false	4.0	http://hcis.safeworkaustralia.gov.au/HazardousChemical/Search?SearchBy=CasNo&SearchText=35554-44-0&results=30&sortBy=Cas_No&isAdvancedSearch=false
24154	36734-19-7	6.0	http://hcis.safeworkaustralia.gov.au/HazardousChemical/Search?SearchBy=CasNo&SearchText=36734-19-7&results=30&sortBy=Cas_No&isAdvancedSearch=false	6.0	http://hcis.safeworkaustralia.gov.au/HazardousChemical/Search?SearchBy=CasNo&SearchText=36734-19-7&results=30&sortBy=Cas_No&isAdvancedSearch=false	6.0	http://hcis.safeworkaustralia.gov.au/HazardousChemical/Search?SearchBy=CasNo&SearchText=36734-19-7&results=30&sortBy=Cas_No&isAdvancedSearch=false
24159	82558-50-7	6.0	http://hcis.safeworkaustralia.gov.au/HazardousChemical/Search?SearchBy=CasNo&SearchText=82558-50-7&results=30&sortBy=Cas_No&isAdvancedSearch=false	6.0	http://hcis.safeworkaustralia.gov.au/HazardousChemical/Search?SearchBy=CasNo&SearchText=82558-50-7&results=30&sortBy=Cas_No&isAdvancedSearch=false	6.0	http://hcis.safeworkaustralia.gov.au/HazardousChemical/Search?SearchBy=CasNo&SearchText=82558-50-7&results=30&sortBy=Cas_No&isAdvancedSearch=false
24163	330-55-2	6.0	http://hcis.safeworkaustralia.gov.au/HazardousChemical/Search?SearchBy=CasNo&SearchText=330-55-2&results=30&sortBy=Cas_No&isAdvancedSearch=false	6.0	http://hcis.safeworkaustralia.gov.au/HazardousChemical/Search?SearchBy=CasNo&SearchText=330-55-2&results=30&sortBy=Cas_No&isAdvancedSearch=false	4.0	http://hcis.safeworkaustralia.gov.au/HazardousChemical/Search?SearchBy=CasNo&SearchText=330-55-2&results=30&sortBy=Cas_No&isAdvancedSearch=false
24164	83055-99-6	6.0	http://hcis.safeworkaustralia.gov.au/HazardousChemical/Search?SearchBy=CasNo&SearchText=83055-99-6&results=30&sortBy=Cas_No&isAdvancedSearch=false	6.0	http://hcis.safeworkaustralia.gov.au/HazardousChemical/Search?SearchBy=CasNo&SearchText=83055-99-6&results=30&sortBy=Cas_No&isAdvancedSearch=false	6.0	http://hcis.safeworkaustralia.gov.au/HazardousChemical/Search?SearchBy=CasNo&SearchText=83055-99-6&results=30&sortBy=Cas_No&isAdvancedSearch=false
24166	108-31-6	6.0	http://hcis.safeworkaustralia.gov.au/HazardousChemical/Search?SearchBy=CasNo&SearchText=108-31-6&results=30&sortBy=Cas_No&isAdvancedSearch=false	6.0	http://hcis.safeworkaustralia.gov.au/HazardousChemical/Search?SearchBy=CasNo&SearchText=108-31-6&results=30&sortBy=Cas_No&isAdvancedSearch=false	4.0	http://hcis.safeworkaustralia.gov.au/HazardousChemical/Search?SearchBy=CasNo&SearchText=108-31-6&results=30&sortBy=Cas_No&isAdvancedSearch=false
24170	24307-26-4	6.0	http://hcis.safeworkaustralia.gov.au/HazardousChemical/Search?SearchBy=CasNo&SearchText=24307-26-4&results=30&sortBy=Cas_No&isAdvancedSearch=false	6.0	http://hcis.safeworkaustralia.gov.au/HazardousChemical/Search?SearchBy=CasNo&SearchText=24307-26-4&results=30&sortBy=Cas_No&isAdvancedSearch=false	4.0	http://hcis.safeworkaustralia.gov.au/HazardousChemical/Search?SearchBy=CasNo&SearchText=24307-26-4&results=30&sortBy=Cas_No&isAdvancedSearch=false
24175	57837-19-1	6.0	http://hcis.safeworkaustralia.gov.au/HazardousChemical/Search?SearchBy=CasNo&SearchText=57837-19-1&results=30&sortBy=Cas_No&isAdvancedSearch=false	6.0	http://hcis.safeworkaustralia.gov.au/HazardousChemical/Search?SearchBy=CasNo&SearchText=57837-19-1&results=30&sortBy=Cas_No&isAdvancedSearch=false	4.0	http://hcis.safeworkaustralia.gov.au/HazardousChemical/Search?SearchBy=CasNo&SearchText=57837-19-1&results=30&sortBy=Cas_No&isAdvancedSearch=false
24176	126-98-7	3.0	http://hcis.safeworkaustralia.gov.au/HazardousChemical/Search?SearchBy=CasNo&SearchText=126-98-7&results=30&sortBy=Cas_No&isAdvancedSearch=false	3.0	http://hcis.safeworkaustralia.gov.au/HazardousChemical/Search?SearchBy=CasNo&SearchText=126-98-7&results=30&sortBy=Cas_No&isAdvancedSearch=false	3.0	http://hcis.safeworkaustralia.gov.au/HazardousChemical/Search?SearchBy=CasNo&SearchText=126-98-7&results=30&sortBy=Cas_No&isAdvancedSearch=false
24177	10265-92-6	3.0	http://hcis.safeworkaustralia.gov.au/HazardousChemical/Search?SearchBy=CasNo&SearchText=10265-92-6&results=30&sortBy=Cas_No&isAdvancedSearch=false	2.0	http://hcis.safeworkaustralia.gov.au/HazardousChemical/Search?SearchBy=CasNo&SearchText=10265-92-6&results=30&sortBy=Cas_No&isAdvancedSearch=false	2.0	http://hcis.safeworkaustralia.gov.au/HazardousChemical/Search?SearchBy=CasNo&SearchText=10265-92-6&results=30&sortBy=Cas_No&isAdvancedSearch=false
24182	109-86-4	4.0	http://hcis.safeworkaustralia.gov.au/HazardousChemical/Search?SearchBy=CasNo&SearchText=109-86-4&results=30&sortBy=Cas_No&isAdvancedSearch=false	4.0	http://hcis.safeworkaustralia.gov.au/HazardousChemical/Search?SearchBy=CasNo&SearchText=109-86-4&results=30&sortBy=Cas_No&isAdvancedSearch=false	4.0	http://hcis.safeworkaustralia.gov.au/HazardousChemical/Search?SearchBy=CasNo&SearchText=109-86-4&results=30&sortBy=Cas_No&isAdvancedSearch=false
24183	96-33-3	4.0	http://hcis.safeworkaustralia.gov.au/HazardousChemical/Search?SearchBy=CasNo&SearchText=96-33-3&results=30&sortBy=Cas_No&isAdvancedSearch=false	4.0	http://hcis.safeworkaustralia.gov.au/HazardousChemical/Search?SearchBy=CasNo&SearchText=96-33-3&results=30&sortBy=Cas_No&isAdvancedSearch=false	4.0	http://hcis.safeworkaustralia.gov.au/HazardousChemical/Search?SearchBy=CasNo&SearchText=96-33-3&results=30&sortBy=Cas_No&isAdvancedSearch=false
24185	79-22-1	4.0	http://hcis.safeworkaustralia.gov.au/HazardousChemical/Search?SearchBy=CasNo&SearchText=79-22-1&results=30&sortBy=Cas_No&isAdvancedSearch=false	2.0	http://hcis.safeworkaustralia.gov.au/HazardousChemical/Search?SearchBy=CasNo&SearchText=79-22-1&results=30&sortBy=Cas_No&isAdvancedSearch=false	4.0	http://hcis.safeworkaustralia.gov.au/HazardousChemical/Search?SearchBy=CasNo&SearchText=79-22-1&results=30&sortBy=Cas_No&isAdvancedSearch=false
24193	94-81-5	6.0	http://hcis.safeworkaustralia.gov.au/HazardousChemical/Search?SearchBy=CasNo&SearchText=94-81-5&results=30&sortBy=Cas_No&isAdvancedSearch=false	6.0	http://hcis.safeworkaustralia.gov.au/HazardousChemical/Search?SearchBy=CasNo&SearchText=94-81-5&results=30&sortBy=Cas_No&isAdvancedSearch=false	6.0	http://hcis.safeworkaustralia.gov.au/HazardousChemical/Search?SearchBy=CasNo&SearchText=94-81-5&results=30&sortBy=Cas_No&isAdvancedSearch=false
24195	94-74-6	6.0	http://hcis.safeworkaustralia.gov.au/HazardousChemical/Search?SearchBy=CasNo&SearchText=94-74-6&results=30&sortBy=Cas_No&isAdvancedSearch=false	6.0	http://hcis.safeworkaustralia.gov.au/HazardousChemical/Search?SearchBy=CasNo&SearchText=94-74-6&results=30&sortBy=Cas_No&isAdvancedSearch=false	4.0	http://hcis.safeworkaustralia.gov.au/HazardousChemical/Search?SearchBy=CasNo&SearchText=94-74-6&results=30&sortBy=Cas_No&isAdvancedSearch=false
24200	108-39-4	3.0	http://hcis.safeworkaustralia.gov.au/HazardousChemical/Search?SearchBy=CasNo&SearchText=108-39-4&results=30&sortBy=Cas_No&isAdvancedSearch=false	6.0	http://hcis.safeworkaustralia.gov.au/HazardousChemical/Search?SearchBy=CasNo&SearchText=108-39-4&results=30&sortBy=Cas_No&isAdvancedSearch=false	3.0	http://hcis.safeworkaustralia.gov.au/HazardousChemical/Search?SearchBy=CasNo&SearchText=108-39-4&results=30&sortBy=Cas_No&isAdvancedSearch=false
24204	21087-64-9	6.0	http://hcis.safeworkaustralia.gov.au/HazardousChemical/Search?SearchBy=CasNo&SearchText=21087-64-9&results=30&sortBy=Cas_No&isAdvancedSearch=false	6.0	http://hcis.safeworkaustralia.gov.au/HazardousChemical/Search?SearchBy=CasNo&SearchText=21087-64-9&results=30&sortBy=Cas_No&isAdvancedSearch=false	4.0	http://hcis.safeworkaustralia.gov.au/HazardousChemical/Search?SearchBy=CasNo&SearchText=21087-64-9&results=30&sortBy=Cas_No&isAdvancedSearch=false
24206	2212-67-1	6.0	http://hcis.safeworkaustralia.gov.au/HazardousChemical/Search?SearchBy=CasNo&SearchText=2212-67-1&results=30&sortBy=Cas_No&isAdvancedSearch=false	4.0	http://hcis.safeworkaustralia.gov.au/HazardousChemical/Search?SearchBy=CasNo&SearchText=2212-67-1&results=30&sortBy=Cas_No&isAdvancedSearch=false	4.0	http://hcis.safeworkaustralia.gov.au/HazardousChemical/Search?SearchBy=CasNo&SearchText=2212-67-1&results=30&sortBy=Cas_No&isAdvancedSearch=false
24209	300-76-5	4.0	http://hcis.safeworkaustralia.gov.au/HazardousChemical/Search?SearchBy=CasNo&SearchText=300-76-5&results=30&sortBy=Cas_No&isAdvancedSearch=false	6.0	http://hcis.safeworkaustralia.gov.au/HazardousChemical/Search?SearchBy=CasNo&SearchText=300-76-5&results=30&sortBy=Cas_No&isAdvancedSearch=false	4.0	http://hcis.safeworkaustralia.gov.au/HazardousChemical/Search?SearchBy=CasNo&SearchText=300-76-5&results=30&sortBy=Cas_No&isAdvancedSearch=false
24216	1929-82-4	6.0	http://hcis.safeworkaustralia.gov.au/HazardousChemical/Search?SearchBy=CasNo&SearchText=1929-82-4&results=30&sortBy=Cas_No&isAdvancedSearch=false	6.0	http://hcis.safeworkaustralia.gov.au/HazardousChemical/Search?SearchBy=CasNo&SearchText=1929-82-4&results=30&sortBy=Cas_No&isAdvancedSearch=false	4.0	http://hcis.safeworkaustralia.gov.au/HazardousChemical/Search?SearchBy=CasNo&SearchText=1929-82-4&results=30&sortBy=Cas_No&isAdvancedSearch=false
24235	85509-19-9	6.0	http://hcis.safeworkaustralia.gov.au/HazardousChemical/Search?SearchBy=CasNo&SearchText=85509-19-9&results=30&sortBy=Cas_No&isAdvancedSearch=false	6.0	http://hcis.safeworkaustralia.gov.au/HazardousChemical/Search?SearchBy=CasNo&SearchText=85509-19-9&results=30&sortBy=Cas_No&isAdvancedSearch=false	4.0	http://hcis.safeworkaustralia.gov.au/HazardousChemical/Search?SearchBy=CasNo&SearchText=85509-19-9&results=30&sortBy=Cas_No&isAdvancedSearch=false
24239	19666-30-9	6.0	http://hcis.safeworkaustralia.gov.au/HazardousChemical/Search?SearchBy=CasNo&SearchText=19666-30-9&results=30&sortBy=Cas_No&isAdvancedSearch=false	6.0	http://hcis.safeworkaustralia.gov.au/HazardousChemical/Search?SearchBy=CasNo&SearchText=19666-30-9&results=30&sortBy=Cas_No&isAdvancedSearch=false	6.0	http://hcis.safeworkaustralia.gov.au/HazardousChemical/Search?SearchBy=CasNo&SearchText=19666-30-9&results=30&sortBy=Cas_No&isAdvancedSearch=false
24245	40487-42-1	6.0	http://hcis.safeworkaustralia.gov.au/HazardousChemical/Search?SearchBy=CasNo&SearchText=40487-42-1&results=30&sortBy=Cas_No&isAdvancedSearch=false	6.0	http://hcis.safeworkaustralia.gov.au/HazardousChemical/Search?SearchBy=CasNo&SearchText=40487-42-1&results=30&sortBy=Cas_No&isAdvancedSearch=false	6.0	http://hcis.safeworkaustralia.gov.au/HazardousChemical/Search?SearchBy=CasNo&SearchText=40487-42-1&results=30&sortBy=Cas_No&isAdvancedSearch=false
24247	608-93-5	6.0	http://hcis.safeworkaustralia.gov.au/HazardousChemical/Search?SearchBy=CasNo&SearchText=608-93-5&results=30&sortBy=Cas_No&isAdvancedSearch=false	6.0	http://hcis.safeworkaustralia.gov.au/HazardousChemical/Search?SearchBy=CasNo&SearchText=608-93-5&results=30&sortBy=Cas_No&isAdvancedSearch=false	4.0	http://hcis.safeworkaustralia.gov.au/HazardousChemical/Search?SearchBy=CasNo&SearchText=608-93-5&results=30&sortBy=Cas_No&isAdvancedSearch=false
24255	13684-63-4	6.0	http://hcis.safeworkaustralia.gov.au/HazardousChemical/Search?SearchBy=CasNo&SearchText=13684-63-4&results=30&sortBy=Cas_No&isAdvancedSearch=false	6.0	http://hcis.safeworkaustralia.gov.au/HazardousChemical/Search?SearchBy=CasNo&SearchText=13684-63-4&results=30&sortBy=Cas_No&isAdvancedSearch=false	6.0	http://hcis.safeworkaustralia.gov.au/HazardousChemical/Search?SearchBy=CasNo&SearchText=13684-63-4&results=30&sortBy=Cas_No&isAdvancedSearch=false
24259	2310-17-0	4.0	http://hcis.safeworkaustralia.gov.au/HazardousChemical/Search?SearchBy=CasNo&SearchText=2310-17-0&results=30&sortBy=Cas_No&isAdvancedSearch=false	4.0	http://hcis.safeworkaustralia.gov.au/HazardousChemical/Search?SearchBy=CasNo&SearchText=2310-17-0&results=30&sortBy=Cas_No&isAdvancedSearch=false	3.0	http://hcis.safeworkaustralia.gov.au/HazardousChemical/Search?SearchBy=CasNo&SearchText=2310-17-0&results=30&sortBy=Cas_No&isAdvancedSearch=false
24261	732-11-6	4.0	http://hcis.safeworkaustralia.gov.au/HazardousChemical/Search?SearchBy=CasNo&SearchText=732-11-6&results=30&sortBy=Cas_No&isAdvancedSearch=false	6.0	http://hcis.safeworkaustralia.gov.au/HazardousChemical/Search?SearchBy=CasNo&SearchText=732-11-6&results=30&sortBy=Cas_No&isAdvancedSearch=false	4.0	http://hcis.safeworkaustralia.gov.au/HazardousChemical/Search?SearchBy=CasNo&SearchText=732-11-6&results=30&sortBy=Cas_No&isAdvancedSearch=false
24263	7664-38-2	6.0	http://hcis.safeworkaustralia.gov.au/HazardousChemical/Search?SearchBy=CasNo&SearchText=7664-38-2&results=30&sortBy=Cas_No&isAdvancedSearch=false	6.0	http://hcis.safeworkaustralia.gov.au/HazardousChemical/Search?SearchBy=CasNo&SearchText=7664-38-2&results=30&sortBy=Cas_No&isAdvancedSearch=false	6.0	http://hcis.safeworkaustralia.gov.au/HazardousChemical/Search?SearchBy=CasNo&SearchText=7664-38-2&results=30&sortBy=Cas_No&isAdvancedSearch=false
24266	29232-93-7	6.0	http://hcis.safeworkaustralia.gov.au/HazardousChemical/Search?SearchBy=CasNo&SearchText=29232-93-7&results=30&sortBy=Cas_No&isAdvancedSearch=false	6.0	http://hcis.safeworkaustralia.gov.au/HazardousChemical/Search?SearchBy=CasNo&SearchText=29232-93-7&results=30&sortBy=Cas_No&isAdvancedSearch=false	4.0	http://hcis.safeworkaustralia.gov.au/HazardousChemical/Search?SearchBy=CasNo&SearchText=29232-93-7&results=30&sortBy=Cas_No&isAdvancedSearch=false
24270	67747-09-5	6.0	http://hcis.safeworkaustralia.gov.au/HazardousChemical/Search?SearchBy=CasNo&SearchText=67747-09-5&results=30&sortBy=Cas_No&isAdvancedSearch=false	6.0	http://hcis.safeworkaustralia.gov.au/HazardousChemical/Search?SearchBy=CasNo&SearchText=67747-09-5&results=30&sortBy=Cas_No&isAdvancedSearch=false	4.0	http://hcis.safeworkaustralia.gov.au/HazardousChemical/Search?SearchBy=CasNo&SearchText=67747-09-5&results=30&sortBy=Cas_No&isAdvancedSearch=false
24274	1918-16-7	6.0	http://hcis.safeworkaustralia.gov.au/HazardousChemical/Search?SearchBy=CasNo&SearchText=1918-16-7&results=30&sortBy=Cas_No&isAdvancedSearch=false	6.0	http://hcis.safeworkaustralia.gov.au/HazardousChemical/Search?SearchBy=CasNo&SearchText=1918-16-7&results=30&sortBy=Cas_No&isAdvancedSearch=false	4.0	http://hcis.safeworkaustralia.gov.au/HazardousChemical/Search?SearchBy=CasNo&SearchText=1918-16-7&results=30&sortBy=Cas_No&isAdvancedSearch=false
24276	2312-35-8	6.0	http://hcis.safeworkaustralia.gov.au/HazardousChemical/Search?SearchBy=CasNo&SearchText=2312-35-8&results=30&sortBy=Cas_No&isAdvancedSearch=false	3.0	http://hcis.safeworkaustralia.gov.au/HazardousChemical/Search?SearchBy=CasNo&SearchText=2312-35-8&results=30&sortBy=Cas_No&isAdvancedSearch=false	6.0	http://hcis.safeworkaustralia.gov.au/HazardousChemical/Search?SearchBy=CasNo&SearchText=2312-35-8&results=30&sortBy=Cas_No&isAdvancedSearch=false
24280	60207-90-1	6.0	http://hcis.safeworkaustralia.gov.au/HazardousChemical/Search?SearchBy=CasNo&SearchText=60207-90-1&results=30&sortBy=Cas_No&isAdvancedSearch=false	6.0	http://hcis.safeworkaustralia.gov.au/HazardousChemical/Search?SearchBy=CasNo&SearchText=60207-90-1&results=30&sortBy=Cas_No&isAdvancedSearch=false	4.0	http://hcis.safeworkaustralia.gov.au/HazardousChemical/Search?SearchBy=CasNo&SearchText=60207-90-1&results=30&sortBy=Cas_No&isAdvancedSearch=false
24284	107-98-2	6.0	http://hcis.safeworkaustralia.gov.au/HazardousChemical/Search?SearchBy=CasNo&SearchText=107-98-2&results=30&sortBy=Cas_No&isAdvancedSearch=false	6.0	http://hcis.safeworkaustralia.gov.au/HazardousChemical/Search?SearchBy=CasNo&SearchText=107-98-2&results=30&sortBy=Cas_No&isAdvancedSearch=false	6.0	http://hcis.safeworkaustralia.gov.au/HazardousChemical/Search?SearchBy=CasNo&SearchText=107-98-2&results=30&sortBy=Cas_No&isAdvancedSearch=false
24286	75-55-8	1.0	http://hcis.safeworkaustralia.gov.au/HazardousChemical/Search?SearchBy=CasNo&SearchText=75-55-8&results=30&sortBy=Cas_No&isAdvancedSearch=false	2.0	http://hcis.safeworkaustralia.gov.au/HazardousChemical/Search?SearchBy=CasNo&SearchText=75-55-8&results=30&sortBy=Cas_No&isAdvancedSearch=false	2.0	http://hcis.safeworkaustralia.gov.au/HazardousChemical/Search?SearchBy=CasNo&SearchText=75-55-8&results=30&sortBy=Cas_No&isAdvancedSearch=false
24291	13593-03-8	4.0	http://hcis.safeworkaustralia.gov.au/HazardousChemical/Search?SearchBy=CasNo&SearchText=13593-03-8&results=30&sortBy=Cas_No&isAdvancedSearch=false	6.0	http://hcis.safeworkaustralia.gov.au/HazardousChemical/Search?SearchBy=CasNo&SearchText=13593-03-8&results=30&sortBy=Cas_No&isAdvancedSearch=false	3.0	http://hcis.safeworkaustralia.gov.au/HazardousChemical/Search?SearchBy=CasNo&SearchText=13593-03-8&results=30&sortBy=Cas_No&isAdvancedSearch=false
24299	78587-05-0	6.0	http://hcis.safeworkaustralia.gov.au/HazardousChemical/Search?SearchBy=CasNo&SearchText=78587-05-0&results=30&sortBy=Cas_No&isAdvancedSearch=false	6.0	http://hcis.safeworkaustralia.gov.au/HazardousChemical/Search?SearchBy=CasNo&SearchText=78587-05-0&results=30&sortBy=Cas_No&isAdvancedSearch=false	6.0	http://hcis.safeworkaustralia.gov.au/HazardousChemical/Search?SearchBy=CasNo&SearchText=78587-05-0&results=30&sortBy=Cas_No&isAdvancedSearch=false
24311	62-74-8	1.0	http://hcis.safeworkaustralia.gov.au/HazardousChemical/Search?SearchBy=CasNo&SearchText=62-74-8&results=30&sortBy=Cas_No&isAdvancedSearch=false	2.0	http://hcis.safeworkaustralia.gov.au/HazardousChemical/Search?SearchBy=CasNo&SearchText=62-74-8&results=30&sortBy=Cas_No&isAdvancedSearch=false	2.0	http://hcis.safeworkaustralia.gov.au/HazardousChemical/Search?SearchBy=CasNo&SearchText=62-74-8&results=30&sortBy=Cas_No&isAdvancedSearch=false
24315	88671-89-0	6.0	http://hcis.safeworkaustralia.gov.au/HazardousChemical/Search?SearchBy=CasNo&SearchText=88671-89-0&results=30&sortBy=Cas_No&isAdvancedSearch=false	6.0	http://hcis.safeworkaustralia.gov.au/HazardousChemical/Search?SearchBy=CasNo&SearchText=88671-89-0&results=30&sortBy=Cas_No&isAdvancedSearch=false	4.0	http://hcis.safeworkaustralia.gov.au/HazardousChemical/Search?SearchBy=CasNo&SearchText=88671-89-0&results=30&sortBy=Cas_No&isAdvancedSearch=false
24316	34014-18-1	6.0	http://hcis.safeworkaustralia.gov.au/HazardousChemical/Search?SearchBy=CasNo&SearchText=34014-18-1&results=30&sortBy=Cas_No&isAdvancedSearch=false	6.0	http://hcis.safeworkaustralia.gov.au/HazardousChemical/Search?SearchBy=CasNo&SearchText=34014-18-1&results=30&sortBy=Cas_No&isAdvancedSearch=false	4.0	http://hcis.safeworkaustralia.gov.au/HazardousChemical/Search?SearchBy=CasNo&SearchText=34014-18-1&results=30&sortBy=Cas_No&isAdvancedSearch=false
24328	3689-24-5	1.0	http://hcis.safeworkaustralia.gov.au/HazardousChemical/Search?SearchBy=CasNo&SearchText=3689-24-5&results=30&sortBy=Cas_No&isAdvancedSearch=false	6.0	http://hcis.safeworkaustralia.gov.au/HazardousChemical/Search?SearchBy=CasNo&SearchText=3689-24-5&results=30&sortBy=Cas_No&isAdvancedSearch=false	2.0	http://hcis.safeworkaustralia.gov.au/HazardousChemical/Search?SearchBy=CasNo&SearchText=3689-24-5&results=30&sortBy=Cas_No&isAdvancedSearch=false
24337	28249-77-6	6.0	http://hcis.safeworkaustralia.gov.au/HazardousChemical/Search?SearchBy=CasNo&SearchText=28249-77-6&results=30&sortBy=Cas_No&isAdvancedSearch=false	6.0	http://hcis.safeworkaustralia.gov.au/HazardousChemical/Search?SearchBy=CasNo&SearchText=28249-77-6&results=30&sortBy=Cas_No&isAdvancedSearch=false	4.0	http://hcis.safeworkaustralia.gov.au/HazardousChemical/Search?SearchBy=CasNo&SearchText=28249-77-6&results=30&sortBy=Cas_No&isAdvancedSearch=false
24338	23564-05-8	6.0	http://hcis.safeworkaustralia.gov.au/HazardousChemical/Search?SearchBy=CasNo&SearchText=23564-05-8&results=30&sortBy=Cas_No&isAdvancedSearch=false	4.0	http://hcis.safeworkaustralia.gov.au/HazardousChemical/Search?SearchBy=CasNo&SearchText=23564-05-8&results=30&sortBy=Cas_No&isAdvancedSearch=false	6.0	http://hcis.safeworkaustralia.gov.au/HazardousChemical/Search?SearchBy=CasNo&SearchText=23564-05-8&results=30&sortBy=Cas_No&isAdvancedSearch=false
24344	2303-17-5	6.0	http://hcis.safeworkaustralia.gov.au/HazardousChemical/Search?SearchBy=CasNo&SearchText=2303-17-5&results=30&sortBy=Cas_No&isAdvancedSearch=false	6.0	http://hcis.safeworkaustralia.gov.au/HazardousChemical/Search?SearchBy=CasNo&SearchText=2303-17-5&results=30&sortBy=Cas_No&isAdvancedSearch=false	4.0	http://hcis.safeworkaustralia.gov.au/HazardousChemical/Search?SearchBy=CasNo&SearchText=2303-17-5&results=30&sortBy=Cas_No&isAdvancedSearch=false
24345	82097-50-5	6.0	http://hcis.safeworkaustralia.gov.au/HazardousChemical/Search?SearchBy=CasNo&SearchText=82097-50-5&results=30&sortBy=Cas_No&isAdvancedSearch=false	6.0	http://hcis.safeworkaustralia.gov.au/HazardousChemical/Search?SearchBy=CasNo&SearchText=82097-50-5&results=30&sortBy=Cas_No&isAdvancedSearch=false	6.0	http://hcis.safeworkaustralia.gov.au/HazardousChemical/Search?SearchBy=CasNo&SearchText=82097-50-5&results=30&sortBy=Cas_No&isAdvancedSearch=false
24359	95-95-4	6.0	http://hcis.safeworkaustralia.gov.au/HazardousChemical/Search?SearchBy=CasNo&SearchText=95-95-4&results=30&sortBy=Cas_No&isAdvancedSearch=false	6.0	http://hcis.safeworkaustralia.gov.au/HazardousChemical/Search?SearchBy=CasNo&SearchText=95-95-4&results=30&sortBy=Cas_No&isAdvancedSearch=false	4.0	http://hcis.safeworkaustralia.gov.au/HazardousChemical/Search?SearchBy=CasNo&SearchText=95-95-4&results=30&sortBy=Cas_No&isAdvancedSearch=false
24366	121-44-8	4.0	http://hcis.safeworkaustralia.gov.au/HazardousChemical/Search?SearchBy=CasNo&SearchText=121-44-8&results=30&sortBy=Cas_No&isAdvancedSearch=false	4.0	http://hcis.safeworkaustralia.gov.au/HazardousChemical/Search?SearchBy=CasNo&SearchText=121-44-8&results=30&sortBy=Cas_No&isAdvancedSearch=false	4.0	http://hcis.safeworkaustralia.gov.au/HazardousChemical/Search?SearchBy=CasNo&SearchText=121-44-8&results=30&sortBy=Cas_No&isAdvancedSearch=false
24370	540-84-1	6.0	http://hcis.safeworkaustralia.gov.au/HazardousChemical/Search?SearchBy=CasNo&SearchText=540-84-1&results=30&sortBy=Cas_No&isAdvancedSearch=false	6.0	http://hcis.safeworkaustralia.gov.au/HazardousChemical/Search?SearchBy=CasNo&SearchText=540-84-1&results=30&sortBy=Cas_No&isAdvancedSearch=false	6.0	http://hcis.safeworkaustralia.gov.au/HazardousChemical/Search?SearchBy=CasNo&SearchText=540-84-1&results=30&sortBy=Cas_No&isAdvancedSearch=false
24376	1929-77-7	6.0	http://hcis.safeworkaustralia.gov.au/HazardousChemical/Search?SearchBy=CasNo&SearchText=1929-77-7&results=30&sortBy=Cas_No&isAdvancedSearch=false	6.0	http://hcis.safeworkaustralia.gov.au/HazardousChemical/Search?SearchBy=CasNo&SearchText=1929-77-7&results=30&sortBy=Cas_No&isAdvancedSearch=false	4.0	http://hcis.safeworkaustralia.gov.au/HazardousChemical/Search?SearchBy=CasNo&SearchText=1929-77-7&results=30&sortBy=Cas_No&isAdvancedSearch=false
24394	64-19-7	6.0	http://hcis.safeworkaustralia.gov.au/HazardousChemical/Search?SearchBy=CasNo&SearchText=64-19-7&results=30&sortBy=Cas_No&isAdvancedSearch=false	6.0	http://hcis.safeworkaustralia.gov.au/HazardousChemical/Search?SearchBy=CasNo&SearchText=64-19-7&results=30&sortBy=Cas_No&isAdvancedSearch=false	6.0	http://hcis.safeworkaustralia.gov.au/HazardousChemical/Search?SearchBy=CasNo&SearchText=64-19-7&results=30&sortBy=Cas_No&isAdvancedSearch=false
24395	108-24-7	6.0	http://hcis.safeworkaustralia.gov.au/HazardousChemical/Search?SearchBy=CasNo&SearchText=108-24-7&results=30&sortBy=Cas_No&isAdvancedSearch=false	4.0	http://hcis.safeworkaustralia.gov.au/HazardousChemical/Search?SearchBy=CasNo&SearchText=108-24-7&results=30&sortBy=Cas_No&isAdvancedSearch=false	4.0	http://hcis.safeworkaustralia.gov.au/HazardousChemical/Search?SearchBy=CasNo&SearchText=108-24-7&results=30&sortBy=Cas_No&isAdvancedSearch=false
24460	60-09-3	6.0	http://hcis.safeworkaustralia.gov.au/HazardousChemical/Search?SearchBy=CasNo&SearchText=60-09-3&results=30&sortBy=Cas_No&isAdvancedSearch=false	6.0	http://hcis.safeworkaustralia.gov.au/HazardousChemical/Search?SearchBy=CasNo&SearchText=60-09-3&results=30&sortBy=Cas_No&isAdvancedSearch=false	6.0	http://hcis.safeworkaustralia.gov.au/HazardousChemical/Search?SearchBy=CasNo&SearchText=60-09-3&results=30&sortBy=Cas_No&isAdvancedSearch=false
24462	121-47-1	4.0	http://hcis.safeworkaustralia.gov.au/HazardousChemical/Search?SearchBy=CasNo&SearchText=121-47-1&results=30&sortBy=Cas_No&isAdvancedSearch=false	4.0	http://hcis.safeworkaustralia.gov.au/HazardousChemical/Search?SearchBy=CasNo&SearchText=121-47-1&results=30&sortBy=Cas_No&isAdvancedSearch=false	4.0	http://hcis.safeworkaustralia.gov.au/HazardousChemical/Search?SearchBy=CasNo&SearchText=121-47-1&results=30&sortBy=Cas_No&isAdvancedSearch=false
24479	96-91-3	4.0	http://hcis.safeworkaustralia.gov.au/HazardousChemical/Search?SearchBy=CasNo&SearchText=96-91-3&results=30&sortBy=Cas_No&isAdvancedSearch=false	4.0	http://hcis.safeworkaustralia.gov.au/HazardousChemical/Search?SearchBy=CasNo&SearchText=96-91-3&results=30&sortBy=Cas_No&isAdvancedSearch=false	4.0	http://hcis.safeworkaustralia.gov.au/HazardousChemical/Search?SearchBy=CasNo&SearchText=96-91-3&results=30&sortBy=Cas_No&isAdvancedSearch=false
24497	591-27-5	6.0	http://hcis.safeworkaustralia.gov.au/HazardousChemical/Search?SearchBy=CasNo&SearchText=591-27-5&results=30&sortBy=Cas_No&isAdvancedSearch=false	4.0	http://hcis.safeworkaustralia.gov.au/HazardousChemical/Search?SearchBy=CasNo&SearchText=591-27-5&results=30&sortBy=Cas_No&isAdvancedSearch=false	4.0	http://hcis.safeworkaustralia.gov.au/HazardousChemical/Search?SearchBy=CasNo&SearchText=591-27-5&results=30&sortBy=Cas_No&isAdvancedSearch=false
24498	95-55-6	6.0	http://hcis.safeworkaustralia.gov.au/HazardousChemical/Search?SearchBy=CasNo&SearchText=95-55-6&results=30&sortBy=Cas_No&isAdvancedSearch=false	4.0	http://hcis.safeworkaustralia.gov.au/HazardousChemical/Search?SearchBy=CasNo&SearchText=95-55-6&results=30&sortBy=Cas_No&isAdvancedSearch=false	4.0	http://hcis.safeworkaustralia.gov.au/HazardousChemical/Search?SearchBy=CasNo&SearchText=95-55-6&results=30&sortBy=Cas_No&isAdvancedSearch=false
24499	123-30-8	6.0	http://hcis.safeworkaustralia.gov.au/HazardousChemical/Search?SearchBy=CasNo&SearchText=123-30-8&results=30&sortBy=Cas_No&isAdvancedSearch=false	4.0	http://hcis.safeworkaustralia.gov.au/HazardousChemical/Search?SearchBy=CasNo&SearchText=123-30-8&results=30&sortBy=Cas_No&isAdvancedSearch=false	4.0	http://hcis.safeworkaustralia.gov.au/HazardousChemical/Search?SearchBy=CasNo&SearchText=123-30-8&results=30&sortBy=Cas_No&isAdvancedSearch=false
24515	7790-98-9	6.0	http://hcis.safeworkaustralia.gov.au/HazardousChemical/Search?SearchBy=CasNo&SearchText=7790-98-9&results=30&sortBy=Cas_No&isAdvancedSearch=false	6.0	http://hcis.safeworkaustralia.gov.au/HazardousChemical/Search?SearchBy=CasNo&SearchText=7790-98-9&results=30&sortBy=Cas_No&isAdvancedSearch=false	6.0	http://hcis.safeworkaustralia.gov.au/HazardousChemical/Search?SearchBy=CasNo&SearchText=7790-98-9&results=30&sortBy=Cas_No&isAdvancedSearch=false
24521	994-05-8	6.0	http://hcis.safeworkaustralia.gov.au/HazardousChemical/Search?SearchBy=CasNo&SearchText=994-05-8&results=30&sortBy=Cas_No&isAdvancedSearch=false	6.0	http://hcis.safeworkaustralia.gov.au/HazardousChemical/Search?SearchBy=CasNo&SearchText=994-05-8&results=30&sortBy=Cas_No&isAdvancedSearch=false	4.0	http://hcis.safeworkaustralia.gov.au/HazardousChemical/Search?SearchBy=CasNo&SearchText=994-05-8&results=30&sortBy=Cas_No&isAdvancedSearch=false
24522	463-04-7	6.0	http://hcis.safeworkaustralia.gov.au/HazardousChemical/Search?SearchBy=CasNo&SearchText=463-04-7&results=30&sortBy=Cas_No&isAdvancedSearch=false	4.0	http://hcis.safeworkaustralia.gov.au/HazardousChemical/Search?SearchBy=CasNo&SearchText=463-04-7&results=30&sortBy=Cas_No&isAdvancedSearch=false	4.0	http://hcis.safeworkaustralia.gov.au/HazardousChemical/Search?SearchBy=CasNo&SearchText=463-04-7&results=30&sortBy=Cas_No&isAdvancedSearch=false
24532	104-94-9	1.0	http://hcis.safeworkaustralia.gov.au/HazardousChemical/Search?SearchBy=CasNo&SearchText=104-94-9&results=30&sortBy=Cas_No&isAdvancedSearch=false	2.0	http://hcis.safeworkaustralia.gov.au/HazardousChemical/Search?SearchBy=CasNo&SearchText=104-94-9&results=30&sortBy=Cas_No&isAdvancedSearch=false	2.0	http://hcis.safeworkaustralia.gov.au/HazardousChemical/Search?SearchBy=CasNo&SearchText=104-94-9&results=30&sortBy=Cas_No&isAdvancedSearch=false
24553	123-77-3	6.0	http://hcis.safeworkaustralia.gov.au/HazardousChemical/Search?SearchBy=CasNo&SearchText=123-77-3&results=30&sortBy=Cas_No&isAdvancedSearch=false	6.0	http://hcis.safeworkaustralia.gov.au/HazardousChemical/Search?SearchBy=CasNo&SearchText=123-77-3&results=30&sortBy=Cas_No&isAdvancedSearch=false	6.0	http://hcis.safeworkaustralia.gov.au/HazardousChemical/Search?SearchBy=CasNo&SearchText=123-77-3&results=30&sortBy=Cas_No&isAdvancedSearch=false
24555	495-48-7	6.0	http://hcis.safeworkaustralia.gov.au/HazardousChemical/Search?SearchBy=CasNo&SearchText=495-48-7&results=30&sortBy=Cas_No&isAdvancedSearch=false	4.0	http://hcis.safeworkaustralia.gov.au/HazardousChemical/Search?SearchBy=CasNo&SearchText=495-48-7&results=30&sortBy=Cas_No&isAdvancedSearch=false	4.0	http://hcis.safeworkaustralia.gov.au/HazardousChemical/Search?SearchBy=CasNo&SearchText=495-48-7&results=30&sortBy=Cas_No&isAdvancedSearch=false
24559	532-82-1	6.0	http://hcis.safeworkaustralia.gov.au/HazardousChemical/Search?SearchBy=CasNo&SearchText=532-82-1&results=30&sortBy=Cas_No&isAdvancedSearch=false	6.0	http://hcis.safeworkaustralia.gov.au/HazardousChemical/Search?SearchBy=CasNo&SearchText=532-82-1&results=30&sortBy=Cas_No&isAdvancedSearch=false	4.0	http://hcis.safeworkaustralia.gov.au/HazardousChemical/Search?SearchBy=CasNo&SearchText=532-82-1&results=30&sortBy=Cas_No&isAdvancedSearch=false
24589	98-08-8	6.0	http://hcis.safeworkaustralia.gov.au/HazardousChemical/Search?SearchBy=CasNo&SearchText=98-08-8&results=30&sortBy=Cas_No&isAdvancedSearch=false	6.0	http://hcis.safeworkaustralia.gov.au/HazardousChemical/Search?SearchBy=CasNo&SearchText=98-08-8&results=30&sortBy=Cas_No&isAdvancedSearch=false	6.0	http://hcis.safeworkaustralia.gov.au/HazardousChemical/Search?SearchBy=CasNo&SearchText=98-08-8&results=30&sortBy=Cas_No&isAdvancedSearch=false
24591	94-36-0	6.0	http://hcis.safeworkaustralia.gov.au/HazardousChemical/Search?SearchBy=CasNo&SearchText=94-36-0&results=30&sortBy=Cas_No&isAdvancedSearch=false	6.0	http://hcis.safeworkaustralia.gov.au/HazardousChemical/Search?SearchBy=CasNo&SearchText=94-36-0&results=30&sortBy=Cas_No&isAdvancedSearch=false	6.0	http://hcis.safeworkaustralia.gov.au/HazardousChemical/Search?SearchBy=CasNo&SearchText=94-36-0&results=30&sortBy=Cas_No&isAdvancedSearch=false
24621	111-96-6	6.0	http://hcis.safeworkaustralia.gov.au/HazardousChemical/Search?SearchBy=CasNo&SearchText=111-96-6&results=30&sortBy=Cas_No&isAdvancedSearch=false	6.0	http://hcis.safeworkaustralia.gov.au/HazardousChemical/Search?SearchBy=CasNo&SearchText=111-96-6&results=30&sortBy=Cas_No&isAdvancedSearch=false	6.0	http://hcis.safeworkaustralia.gov.au/HazardousChemical/Search?SearchBy=CasNo&SearchText=111-96-6&results=30&sortBy=Cas_No&isAdvancedSearch=false
24624	1675-54-3	6.0	http://hcis.safeworkaustralia.gov.au/HazardousChemical/Search?SearchBy=CasNo&SearchText=1675-54-3&results=30&sortBy=Cas_No&isAdvancedSearch=false	6.0	http://hcis.safeworkaustralia.gov.au/HazardousChemical/Search?SearchBy=CasNo&SearchText=1675-54-3&results=30&sortBy=Cas_No&isAdvancedSearch=false	6.0	http://hcis.safeworkaustralia.gov.au/HazardousChemical/Search?SearchBy=CasNo&SearchText=1675-54-3&results=30&sortBy=Cas_No&isAdvancedSearch=false
24637	108-86-1	6.0	http://hcis.safeworkaustralia.gov.au/HazardousChemical/Search?SearchBy=CasNo&SearchText=108-86-1&results=30&sortBy=Cas_No&isAdvancedSearch=false	6.0	http://hcis.safeworkaustralia.gov.au/HazardousChemical/Search?SearchBy=CasNo&SearchText=108-86-1&results=30&sortBy=Cas_No&isAdvancedSearch=false	6.0	http://hcis.safeworkaustralia.gov.au/HazardousChemical/Search?SearchBy=CasNo&SearchText=108-86-1&results=30&sortBy=Cas_No&isAdvancedSearch=false
24652	52-51-7	2.0	http://hcis.safeworkaustralia.gov.au/HazardousChemical/Search?SearchBy=CasNo&SearchText=52-51-7&results=30&sortBy=Cas_No&isAdvancedSearch=false	6.0	http://hcis.safeworkaustralia.gov.au/HazardousChemical/Search?SearchBy=CasNo&SearchText=52-51-7&results=30&sortBy=Cas_No&isAdvancedSearch=false	4.0	http://hcis.safeworkaustralia.gov.au/HazardousChemical/Search?SearchBy=CasNo&SearchText=52-51-7&results=30&sortBy=Cas_No&isAdvancedSearch=false
24658	100-39-0	6.0	http://hcis.safeworkaustralia.gov.au/HazardousChemical/Search?SearchBy=CasNo&SearchText=100-39-0&results=30&sortBy=Cas_No&isAdvancedSearch=false	6.0	http://hcis.safeworkaustralia.gov.au/HazardousChemical/Search?SearchBy=CasNo&SearchText=100-39-0&results=30&sortBy=Cas_No&isAdvancedSearch=false	6.0	http://hcis.safeworkaustralia.gov.au/HazardousChemical/Search?SearchBy=CasNo&SearchText=100-39-0&results=30&sortBy=Cas_No&isAdvancedSearch=false
24662	357-57-3	6.0	http://hcis.safeworkaustralia.gov.au/HazardousChemical/Search?SearchBy=CasNo&SearchText=357-57-3&results=30&sortBy=Cas_No&isAdvancedSearch=false	2.0	http://hcis.safeworkaustralia.gov.au/HazardousChemical/Search?SearchBy=CasNo&SearchText=357-57-3&results=30&sortBy=Cas_No&isAdvancedSearch=false	2.0	http://hcis.safeworkaustralia.gov.au/HazardousChemical/Search?SearchBy=CasNo&SearchText=357-57-3&results=30&sortBy=Cas_No&isAdvancedSearch=false
24664	110-69-0	3.0	http://hcis.safeworkaustralia.gov.au/HazardousChemical/Search?SearchBy=CasNo&SearchText=110-69-0&results=30&sortBy=Cas_No&isAdvancedSearch=false	6.0	http://hcis.safeworkaustralia.gov.au/HazardousChemical/Search?SearchBy=CasNo&SearchText=110-69-0&results=30&sortBy=Cas_No&isAdvancedSearch=false	4.0	http://hcis.safeworkaustralia.gov.au/HazardousChemical/Search?SearchBy=CasNo&SearchText=110-69-0&results=30&sortBy=Cas_No&isAdvancedSearch=false
24667	2425-79-8	4.0	http://hcis.safeworkaustralia.gov.au/HazardousChemical/Search?SearchBy=CasNo&SearchText=2425-79-8&results=30&sortBy=Cas_No&isAdvancedSearch=false	4.0	http://hcis.safeworkaustralia.gov.au/HazardousChemical/Search?SearchBy=CasNo&SearchText=2425-79-8&results=30&sortBy=Cas_No&isAdvancedSearch=false	6.0	http://hcis.safeworkaustralia.gov.au/HazardousChemical/Search?SearchBy=CasNo&SearchText=2425-79-8&results=30&sortBy=Cas_No&isAdvancedSearch=false
24674	112-56-1	3.0	http://hcis.safeworkaustralia.gov.au/HazardousChemical/Search?SearchBy=CasNo&SearchText=112-56-1&results=30&sortBy=Cas_No&isAdvancedSearch=false	6.0	http://hcis.safeworkaustralia.gov.au/HazardousChemical/Search?SearchBy=CasNo&SearchText=112-56-1&results=30&sortBy=Cas_No&isAdvancedSearch=false	3.0	http://hcis.safeworkaustralia.gov.au/HazardousChemical/Search?SearchBy=CasNo&SearchText=112-56-1&results=30&sortBy=Cas_No&isAdvancedSearch=false
24676	141-32-2	6.0	http://hcis.safeworkaustralia.gov.au/HazardousChemical/Search?SearchBy=CasNo&SearchText=141-32-2&results=30&sortBy=Cas_No&isAdvancedSearch=false	6.0	http://hcis.safeworkaustralia.gov.au/HazardousChemical/Search?SearchBy=CasNo&SearchText=141-32-2&results=30&sortBy=Cas_No&isAdvancedSearch=false	6.0	http://hcis.safeworkaustralia.gov.au/HazardousChemical/Search?SearchBy=CasNo&SearchText=141-32-2&results=30&sortBy=Cas_No&isAdvancedSearch=false
24690	762-75-4	6.0	http://hcis.safeworkaustralia.gov.au/HazardousChemical/Search?SearchBy=CasNo&SearchText=762-75-4&results=30&sortBy=Cas_No&isAdvancedSearch=false	6.0	http://hcis.safeworkaustralia.gov.au/HazardousChemical/Search?SearchBy=CasNo&SearchText=762-75-4&results=30&sortBy=Cas_No&isAdvancedSearch=false	6.0	http://hcis.safeworkaustralia.gov.au/HazardousChemical/Search?SearchBy=CasNo&SearchText=762-75-4&results=30&sortBy=Cas_No&isAdvancedSearch=false
24691	2426-08-6	6.0	http://hcis.safeworkaustralia.gov.au/HazardousChemical/Search?SearchBy=CasNo&SearchText=2426-08-6&results=30&sortBy=Cas_No&isAdvancedSearch=false	4.0	http://hcis.safeworkaustralia.gov.au/HazardousChemical/Search?SearchBy=CasNo&SearchText=2426-08-6&results=30&sortBy=Cas_No&isAdvancedSearch=false	4.0	http://hcis.safeworkaustralia.gov.au/HazardousChemical/Search?SearchBy=CasNo&SearchText=2426-08-6&results=30&sortBy=Cas_No&isAdvancedSearch=false
24696	97-88-1	6.0	http://hcis.safeworkaustralia.gov.au/HazardousChemical/Search?SearchBy=CasNo&SearchText=97-88-1&results=30&sortBy=Cas_No&isAdvancedSearch=false	6.0	http://hcis.safeworkaustralia.gov.au/HazardousChemical/Search?SearchBy=CasNo&SearchText=97-88-1&results=30&sortBy=Cas_No&isAdvancedSearch=false	6.0	http://hcis.safeworkaustralia.gov.au/HazardousChemical/Search?SearchBy=CasNo&SearchText=97-88-1&results=30&sortBy=Cas_No&isAdvancedSearch=false
24710	141-75-3	6.0	http://hcis.safeworkaustralia.gov.au/HazardousChemical/Search?SearchBy=CasNo&SearchText=141-75-3&results=30&sortBy=Cas_No&isAdvancedSearch=false	6.0	http://hcis.safeworkaustralia.gov.au/HazardousChemical/Search?SearchBy=CasNo&SearchText=141-75-3&results=30&sortBy=Cas_No&isAdvancedSearch=false	6.0	http://hcis.safeworkaustralia.gov.au/HazardousChemical/Search?SearchBy=CasNo&SearchText=141-75-3&results=30&sortBy=Cas_No&isAdvancedSearch=false
24715	1306-19-0	6.0	http://hcis.safeworkaustralia.gov.au/HazardousChemical/Search?SearchBy=CasNo&SearchText=1306-19-0&results=30&sortBy=Cas_No&isAdvancedSearch=false	6.0	http://hcis.safeworkaustralia.gov.au/HazardousChemical/Search?SearchBy=CasNo&SearchText=1306-19-0&results=30&sortBy=Cas_No&isAdvancedSearch=false	3.0	http://hcis.safeworkaustralia.gov.au/HazardousChemical/Search?SearchBy=CasNo&SearchText=1306-19-0&results=30&sortBy=Cas_No&isAdvancedSearch=false
24729	10605-21-7	6.0	http://hcis.safeworkaustralia.gov.au/HazardousChemical/Search?SearchBy=CasNo&SearchText=10605-21-7&results=30&sortBy=Cas_No&isAdvancedSearch=false	6.0	http://hcis.safeworkaustralia.gov.au/HazardousChemical/Search?SearchBy=CasNo&SearchText=10605-21-7&results=30&sortBy=Cas_No&isAdvancedSearch=false	6.0	http://hcis.safeworkaustralia.gov.au/HazardousChemical/Search?SearchBy=CasNo&SearchText=10605-21-7&results=30&sortBy=Cas_No&isAdvancedSearch=false
24764	89-98-5	6.0	http://hcis.safeworkaustralia.gov.au/HazardousChemical/Search?SearchBy=CasNo&SearchText=89-98-5&results=30&sortBy=Cas_No&isAdvancedSearch=false	6.0	http://hcis.safeworkaustralia.gov.au/HazardousChemical/Search?SearchBy=CasNo&SearchText=89-98-5&results=30&sortBy=Cas_No&isAdvancedSearch=false	6.0	http://hcis.safeworkaustralia.gov.au/HazardousChemical/Search?SearchBy=CasNo&SearchText=89-98-5&results=30&sortBy=Cas_No&isAdvancedSearch=false
24797	600-25-9	6.0	http://hcis.safeworkaustralia.gov.au/HazardousChemical/Search?SearchBy=CasNo&SearchText=600-25-9&results=30&sortBy=Cas_No&isAdvancedSearch=false	4.0	http://hcis.safeworkaustralia.gov.au/HazardousChemical/Search?SearchBy=CasNo&SearchText=600-25-9&results=30&sortBy=Cas_No&isAdvancedSearch=false	4.0	http://hcis.safeworkaustralia.gov.au/HazardousChemical/Search?SearchBy=CasNo&SearchText=600-25-9&results=30&sortBy=Cas_No&isAdvancedSearch=false
24800	108-43-0	4.0	http://hcis.safeworkaustralia.gov.au/HazardousChemical/Search?SearchBy=CasNo&SearchText=108-43-0&results=30&sortBy=Cas_No&isAdvancedSearch=false	4.0	http://hcis.safeworkaustralia.gov.au/HazardousChemical/Search?SearchBy=CasNo&SearchText=108-43-0&results=30&sortBy=Cas_No&isAdvancedSearch=false	4.0	http://hcis.safeworkaustralia.gov.au/HazardousChemical/Search?SearchBy=CasNo&SearchText=108-43-0&results=30&sortBy=Cas_No&isAdvancedSearch=false
24814	106-43-4	6.0	http://hcis.safeworkaustralia.gov.au/HazardousChemical/Search?SearchBy=CasNo&SearchText=106-43-4&results=30&sortBy=Cas_No&isAdvancedSearch=false	4.0	http://hcis.safeworkaustralia.gov.au/HazardousChemical/Search?SearchBy=CasNo&SearchText=106-43-4&results=30&sortBy=Cas_No&isAdvancedSearch=false	6.0	http://hcis.safeworkaustralia.gov.au/HazardousChemical/Search?SearchBy=CasNo&SearchText=106-43-4&results=30&sortBy=Cas_No&isAdvancedSearch=false
24836	5392-40-5	6.0	http://hcis.safeworkaustralia.gov.au/HazardousChemical/Search?SearchBy=CasNo&SearchText=5392-40-5&results=30&sortBy=Cas_No&isAdvancedSearch=false	6.0	http://hcis.safeworkaustralia.gov.au/HazardousChemical/Search?SearchBy=CasNo&SearchText=5392-40-5&results=30&sortBy=Cas_No&isAdvancedSearch=false	6.0	http://hcis.safeworkaustralia.gov.au/HazardousChemical/Search?SearchBy=CasNo&SearchText=5392-40-5&results=30&sortBy=Cas_No&isAdvancedSearch=false
24845	64-86-8	6.0	http://hcis.safeworkaustralia.gov.au/HazardousChemical/Search?SearchBy=CasNo&SearchText=64-86-8&results=30&sortBy=Cas_No&isAdvancedSearch=false	6.0	http://hcis.safeworkaustralia.gov.au/HazardousChemical/Search?SearchBy=CasNo&SearchText=64-86-8&results=30&sortBy=Cas_No&isAdvancedSearch=false	2.0	http://hcis.safeworkaustralia.gov.au/HazardousChemical/Search?SearchBy=CasNo&SearchText=64-86-8&results=30&sortBy=Cas_No&isAdvancedSearch=false
24862	2210-79-9	6.0	http://hcis.safeworkaustralia.gov.au/HazardousChemical/Search?SearchBy=CasNo&SearchText=2210-79-9&results=30&sortBy=Cas_No&isAdvancedSearch=false	6.0	http://hcis.safeworkaustralia.gov.au/HazardousChemical/Search?SearchBy=CasNo&SearchText=2210-79-9&results=30&sortBy=Cas_No&isAdvancedSearch=false	6.0	http://hcis.safeworkaustralia.gov.au/HazardousChemical/Search?SearchBy=CasNo&SearchText=2210-79-9&results=30&sortBy=Cas_No&isAdvancedSearch=false
24864	4170-30-3	3.0	http://hcis.safeworkaustralia.gov.au/HazardousChemical/Search?SearchBy=CasNo&SearchText=4170-30-3&results=30&sortBy=Cas_No&isAdvancedSearch=false	2.0	http://hcis.safeworkaustralia.gov.au/HazardousChemical/Search?SearchBy=CasNo&SearchText=4170-30-3&results=30&sortBy=Cas_No&isAdvancedSearch=false	3.0	http://hcis.safeworkaustralia.gov.au/HazardousChemical/Search?SearchBy=CasNo&SearchText=4170-30-3&results=30&sortBy=Cas_No&isAdvancedSearch=false
24869	80-15-9	4.0	http://hcis.safeworkaustralia.gov.au/HazardousChemical/Search?SearchBy=CasNo&SearchText=80-15-9&results=30&sortBy=Cas_No&isAdvancedSearch=false	3.0	http://hcis.safeworkaustralia.gov.au/HazardousChemical/Search?SearchBy=CasNo&SearchText=80-15-9&results=30&sortBy=Cas_No&isAdvancedSearch=false	4.0	http://hcis.safeworkaustralia.gov.au/HazardousChemical/Search?SearchBy=CasNo&SearchText=80-15-9&results=30&sortBy=Cas_No&isAdvancedSearch=false
24882	66-81-9	6.0	http://hcis.safeworkaustralia.gov.au/HazardousChemical/Search?SearchBy=CasNo&SearchText=66-81-9&results=30&sortBy=Cas_No&isAdvancedSearch=false	6.0	http://hcis.safeworkaustralia.gov.au/HazardousChemical/Search?SearchBy=CasNo&SearchText=66-81-9&results=30&sortBy=Cas_No&isAdvancedSearch=false	2.0	http://hcis.safeworkaustralia.gov.au/HazardousChemical/Search?SearchBy=CasNo&SearchText=66-81-9&results=30&sortBy=Cas_No&isAdvancedSearch=false
24886	287-92-3	6.0	http://hcis.safeworkaustralia.gov.au/HazardousChemical/Search?SearchBy=CasNo&SearchText=287-92-3&results=30&sortBy=Cas_No&isAdvancedSearch=false	6.0	http://hcis.safeworkaustralia.gov.au/HazardousChemical/Search?SearchBy=CasNo&SearchText=287-92-3&results=30&sortBy=Cas_No&isAdvancedSearch=false	6.0	http://hcis.safeworkaustralia.gov.au/HazardousChemical/Search?SearchBy=CasNo&SearchText=287-92-3&results=30&sortBy=Cas_No&isAdvancedSearch=false
24902	533-74-4	6.0	http://hcis.safeworkaustralia.gov.au/HazardousChemical/Search?SearchBy=CasNo&SearchText=533-74-4&results=30&sortBy=Cas_No&isAdvancedSearch=false	6.0	http://hcis.safeworkaustralia.gov.au/HazardousChemical/Search?SearchBy=CasNo&SearchText=533-74-4&results=30&sortBy=Cas_No&isAdvancedSearch=false	4.0	http://hcis.safeworkaustralia.gov.au/HazardousChemical/Search?SearchBy=CasNo&SearchText=533-74-4&results=30&sortBy=Cas_No&isAdvancedSearch=false
24917	123-42-2	6.0	http://hcis.safeworkaustralia.gov.au/HazardousChemical/Search?SearchBy=CasNo&SearchText=123-42-2&results=30&sortBy=Cas_No&isAdvancedSearch=false	6.0	http://hcis.safeworkaustralia.gov.au/HazardousChemical/Search?SearchBy=CasNo&SearchText=123-42-2&results=30&sortBy=Cas_No&isAdvancedSearch=false	6.0	http://hcis.safeworkaustralia.gov.au/HazardousChemical/Search?SearchBy=CasNo&SearchText=123-42-2&results=30&sortBy=Cas_No&isAdvancedSearch=false
24922	124-09-4	4.0	http://hcis.safeworkaustralia.gov.au/HazardousChemical/Search?SearchBy=CasNo&SearchText=124-09-4&results=30&sortBy=Cas_No&isAdvancedSearch=false	6.0	http://hcis.safeworkaustralia.gov.au/HazardousChemical/Search?SearchBy=CasNo&SearchText=124-09-4&results=30&sortBy=Cas_No&isAdvancedSearch=false	4.0	http://hcis.safeworkaustralia.gov.au/HazardousChemical/Search?SearchBy=CasNo&SearchText=124-09-4&results=30&sortBy=Cas_No&isAdvancedSearch=false
24944	35691-65-7	6.0	http://hcis.safeworkaustralia.gov.au/HazardousChemical/Search?SearchBy=CasNo&SearchText=35691-65-7&results=30&sortBy=Cas_No&isAdvancedSearch=false	6.0	http://hcis.safeworkaustralia.gov.au/HazardousChemical/Search?SearchBy=CasNo&SearchText=35691-65-7&results=30&sortBy=Cas_No&isAdvancedSearch=false	4.0	http://hcis.safeworkaustralia.gov.au/HazardousChemical/Search?SearchBy=CasNo&SearchText=35691-65-7&results=30&sortBy=Cas_No&isAdvancedSearch=false
24952	111-92-2	4.0	http://hcis.safeworkaustralia.gov.au/HazardousChemical/Search?SearchBy=CasNo&SearchText=111-92-2&results=30&sortBy=Cas_No&isAdvancedSearch=false	4.0	http://hcis.safeworkaustralia.gov.au/HazardousChemical/Search?SearchBy=CasNo&SearchText=111-92-2&results=30&sortBy=Cas_No&isAdvancedSearch=false	4.0	http://hcis.safeworkaustralia.gov.au/HazardousChemical/Search?SearchBy=CasNo&SearchText=111-92-2&results=30&sortBy=Cas_No&isAdvancedSearch=false
24955	110-05-4	6.0	http://hcis.safeworkaustralia.gov.au/HazardousChemical/Search?SearchBy=CasNo&SearchText=110-05-4&results=30&sortBy=Cas_No&isAdvancedSearch=false	6.0	http://hcis.safeworkaustralia.gov.au/HazardousChemical/Search?SearchBy=CasNo&SearchText=110-05-4&results=30&sortBy=Cas_No&isAdvancedSearch=false	6.0	http://hcis.safeworkaustralia.gov.au/HazardousChemical/Search?SearchBy=CasNo&SearchText=110-05-4&results=30&sortBy=Cas_No&isAdvancedSearch=false
24965	79-36-7	6.0	http://hcis.safeworkaustralia.gov.au/HazardousChemical/Search?SearchBy=CasNo&SearchText=79-36-7&results=30&sortBy=Cas_No&isAdvancedSearch=false	6.0	http://hcis.safeworkaustralia.gov.au/HazardousChemical/Search?SearchBy=CasNo&SearchText=79-36-7&results=30&sortBy=Cas_No&isAdvancedSearch=false	6.0	http://hcis.safeworkaustralia.gov.au/HazardousChemical/Search?SearchBy=CasNo&SearchText=79-36-7&results=30&sortBy=Cas_No&isAdvancedSearch=false
24991	540-59-0	6.0	http://hcis.safeworkaustralia.gov.au/HazardousChemical/Search?SearchBy=CasNo&SearchText=540-59-0&results=30&sortBy=Cas_No&isAdvancedSearch=false	4.0	http://hcis.safeworkaustralia.gov.au/HazardousChemical/Search?SearchBy=CasNo&SearchText=540-59-0&results=30&sortBy=Cas_No&isAdvancedSearch=false	6.0	http://hcis.safeworkaustralia.gov.au/HazardousChemical/Search?SearchBy=CasNo&SearchText=540-59-0&results=30&sortBy=Cas_No&isAdvancedSearch=false
24993	2782-57-2	6.0	http://hcis.safeworkaustralia.gov.au/HazardousChemical/Search?SearchBy=CasNo&SearchText=2782-57-2&results=30&sortBy=Cas_No&isAdvancedSearch=false	6.0	http://hcis.safeworkaustralia.gov.au/HazardousChemical/Search?SearchBy=CasNo&SearchText=2782-57-2&results=30&sortBy=Cas_No&isAdvancedSearch=false	4.0	http://hcis.safeworkaustralia.gov.au/HazardousChemical/Search?SearchBy=CasNo&SearchText=2782-57-2&results=30&sortBy=Cas_No&isAdvancedSearch=false
24994	2893-78-9	6.0	http://hcis.safeworkaustralia.gov.au/HazardousChemical/Search?SearchBy=CasNo&SearchText=2893-78-9&results=30&sortBy=Cas_No&isAdvancedSearch=false	6.0	http://hcis.safeworkaustralia.gov.au/HazardousChemical/Search?SearchBy=CasNo&SearchText=2893-78-9&results=30&sortBy=Cas_No&isAdvancedSearch=false	4.0	http://hcis.safeworkaustralia.gov.au/HazardousChemical/Search?SearchBy=CasNo&SearchText=2893-78-9&results=30&sortBy=Cas_No&isAdvancedSearch=false
24999	99-54-7	6.0	http://hcis.safeworkaustralia.gov.au/HazardousChemical/Search?SearchBy=CasNo&SearchText=99-54-7&results=30&sortBy=Cas_No&isAdvancedSearch=false	6.0	http://hcis.safeworkaustralia.gov.au/HazardousChemical/Search?SearchBy=CasNo&SearchText=99-54-7&results=30&sortBy=Cas_No&isAdvancedSearch=false	4.0	http://hcis.safeworkaustralia.gov.au/HazardousChemical/Search?SearchBy=CasNo&SearchText=99-54-7&results=30&sortBy=Cas_No&isAdvancedSearch=false
25010	96-23-1	4.0	http://hcis.safeworkaustralia.gov.au/HazardousChemical/Search?SearchBy=CasNo&SearchText=96-23-1&results=30&sortBy=Cas_No&isAdvancedSearch=false	6.0	http://hcis.safeworkaustralia.gov.au/HazardousChemical/Search?SearchBy=CasNo&SearchText=96-23-1&results=30&sortBy=Cas_No&isAdvancedSearch=false	3.0	http://hcis.safeworkaustralia.gov.au/HazardousChemical/Search?SearchBy=CasNo&SearchText=96-23-1&results=30&sortBy=Cas_No&isAdvancedSearch=false
25012	78-88-6	4.0	http://hcis.safeworkaustralia.gov.au/HazardousChemical/Search?SearchBy=CasNo&SearchText=78-88-6&results=30&sortBy=Cas_No&isAdvancedSearch=false	4.0	http://hcis.safeworkaustralia.gov.au/HazardousChemical/Search?SearchBy=CasNo&SearchText=78-88-6&results=30&sortBy=Cas_No&isAdvancedSearch=false	4.0	http://hcis.safeworkaustralia.gov.au/HazardousChemical/Search?SearchBy=CasNo&SearchText=78-88-6&results=30&sortBy=Cas_No&isAdvancedSearch=false
25014	98-87-3	6.0	http://hcis.safeworkaustralia.gov.au/HazardousChemical/Search?SearchBy=CasNo&SearchText=98-87-3&results=30&sortBy=Cas_No&isAdvancedSearch=false	3.0	http://hcis.safeworkaustralia.gov.au/HazardousChemical/Search?SearchBy=CasNo&SearchText=98-87-3&results=30&sortBy=Cas_No&isAdvancedSearch=false	4.0	http://hcis.safeworkaustralia.gov.au/HazardousChemical/Search?SearchBy=CasNo&SearchText=98-87-3&results=30&sortBy=Cas_No&isAdvancedSearch=false
25017	80-43-3	6.0	http://hcis.safeworkaustralia.gov.au/HazardousChemical/Search?SearchBy=CasNo&SearchText=80-43-3&results=30&sortBy=Cas_No&isAdvancedSearch=false	6.0	http://hcis.safeworkaustralia.gov.au/HazardousChemical/Search?SearchBy=CasNo&SearchText=80-43-3&results=30&sortBy=Cas_No&isAdvancedSearch=false	6.0	http://hcis.safeworkaustralia.gov.au/HazardousChemical/Search?SearchBy=CasNo&SearchText=80-43-3&results=30&sortBy=Cas_No&isAdvancedSearch=false
25018	101-83-7	6.0	http://hcis.safeworkaustralia.gov.au/HazardousChemical/Search?SearchBy=CasNo&SearchText=101-83-7&results=30&sortBy=Cas_No&isAdvancedSearch=false	6.0	http://hcis.safeworkaustralia.gov.au/HazardousChemical/Search?SearchBy=CasNo&SearchText=101-83-7&results=30&sortBy=Cas_No&isAdvancedSearch=false	4.0	http://hcis.safeworkaustralia.gov.au/HazardousChemical/Search?SearchBy=CasNo&SearchText=101-83-7&results=30&sortBy=Cas_No&isAdvancedSearch=false
25023	77-73-6	6.0	http://hcis.safeworkaustralia.gov.au/HazardousChemical/Search?SearchBy=CasNo&SearchText=77-73-6&results=30&sortBy=Cas_No&isAdvancedSearch=false	4.0	http://hcis.safeworkaustralia.gov.au/HazardousChemical/Search?SearchBy=CasNo&SearchText=77-73-6&results=30&sortBy=Cas_No&isAdvancedSearch=false	4.0	http://hcis.safeworkaustralia.gov.au/HazardousChemical/Search?SearchBy=CasNo&SearchText=77-73-6&results=30&sortBy=Cas_No&isAdvancedSearch=false
25045	4074-88-8	3.0	http://hcis.safeworkaustralia.gov.au/HazardousChemical/Search?SearchBy=CasNo&SearchText=4074-88-8&results=30&sortBy=Cas_No&isAdvancedSearch=false	6.0	http://hcis.safeworkaustralia.gov.au/HazardousChemical/Search?SearchBy=CasNo&SearchText=4074-88-8&results=30&sortBy=Cas_No&isAdvancedSearch=false	6.0	http://hcis.safeworkaustralia.gov.au/HazardousChemical/Search?SearchBy=CasNo&SearchText=4074-88-8&results=30&sortBy=Cas_No&isAdvancedSearch=false
25049	111-77-3	6.0	http://hcis.safeworkaustralia.gov.au/HazardousChemical/Search?SearchBy=CasNo&SearchText=111-77-3&results=30&sortBy=Cas_No&isAdvancedSearch=false	6.0	http://hcis.safeworkaustralia.gov.au/HazardousChemical/Search?SearchBy=CasNo&SearchText=111-77-3&results=30&sortBy=Cas_No&isAdvancedSearch=false	6.0	http://hcis.safeworkaustralia.gov.au/HazardousChemical/Search?SearchBy=CasNo&SearchText=111-77-3&results=30&sortBy=Cas_No&isAdvancedSearch=false
25050	111-40-0	4.0	http://hcis.safeworkaustralia.gov.au/HazardousChemical/Search?SearchBy=CasNo&SearchText=111-40-0&results=30&sortBy=Cas_No&isAdvancedSearch=false	6.0	http://hcis.safeworkaustralia.gov.au/HazardousChemical/Search?SearchBy=CasNo&SearchText=111-40-0&results=30&sortBy=Cas_No&isAdvancedSearch=false	4.0	http://hcis.safeworkaustralia.gov.au/HazardousChemical/Search?SearchBy=CasNo&SearchText=111-40-0&results=30&sortBy=Cas_No&isAdvancedSearch=false
25058	93-05-0	6.0	http://hcis.safeworkaustralia.gov.au/HazardousChemical/Search?SearchBy=CasNo&SearchText=93-05-0&results=30&sortBy=Cas_No&isAdvancedSearch=false	6.0	http://hcis.safeworkaustralia.gov.au/HazardousChemical/Search?SearchBy=CasNo&SearchText=93-05-0&results=30&sortBy=Cas_No&isAdvancedSearch=false	3.0	http://hcis.safeworkaustralia.gov.au/HazardousChemical/Search?SearchBy=CasNo&SearchText=93-05-0&results=30&sortBy=Cas_No&isAdvancedSearch=false
25068	84-75-3	6.0	http://hcis.safeworkaustralia.gov.au/HazardousChemical/Search?SearchBy=CasNo&SearchText=84-75-3&results=30&sortBy=Cas_No&isAdvancedSearch=false	6.0	http://hcis.safeworkaustralia.gov.au/HazardousChemical/Search?SearchBy=CasNo&SearchText=84-75-3&results=30&sortBy=Cas_No&isAdvancedSearch=false	6.0	http://hcis.safeworkaustralia.gov.au/HazardousChemical/Search?SearchBy=CasNo&SearchText=84-75-3&results=30&sortBy=Cas_No&isAdvancedSearch=false
25080	108-83-8	6.0	http://hcis.safeworkaustralia.gov.au/HazardousChemical/Search?SearchBy=CasNo&SearchText=108-83-8&results=30&sortBy=Cas_No&isAdvancedSearch=false	6.0	http://hcis.safeworkaustralia.gov.au/HazardousChemical/Search?SearchBy=CasNo&SearchText=108-83-8&results=30&sortBy=Cas_No&isAdvancedSearch=false	6.0	http://hcis.safeworkaustralia.gov.au/HazardousChemical/Search?SearchBy=CasNo&SearchText=108-83-8&results=30&sortBy=Cas_No&isAdvancedSearch=false
25085	108-18-9	6.0	http://hcis.safeworkaustralia.gov.au/HazardousChemical/Search?SearchBy=CasNo&SearchText=108-18-9&results=30&sortBy=Cas_No&isAdvancedSearch=false	4.0	http://hcis.safeworkaustralia.gov.au/HazardousChemical/Search?SearchBy=CasNo&SearchText=108-18-9&results=30&sortBy=Cas_No&isAdvancedSearch=false	4.0	http://hcis.safeworkaustralia.gov.au/HazardousChemical/Search?SearchBy=CasNo&SearchText=108-18-9&results=30&sortBy=Cas_No&isAdvancedSearch=false
25091	119-90-4	6.0	http://hcis.safeworkaustralia.gov.au/HazardousChemical/Search?SearchBy=CasNo&SearchText=119-90-4&results=30&sortBy=Cas_No&isAdvancedSearch=false	6.0	http://hcis.safeworkaustralia.gov.au/HazardousChemical/Search?SearchBy=CasNo&SearchText=119-90-4&results=30&sortBy=Cas_No&isAdvancedSearch=false	4.0	http://hcis.safeworkaustralia.gov.au/HazardousChemical/Search?SearchBy=CasNo&SearchText=119-90-4&results=30&sortBy=Cas_No&isAdvancedSearch=false
25094	117-82-8	6.0	http://hcis.safeworkaustralia.gov.au/HazardousChemical/Search?SearchBy=CasNo&SearchText=117-82-8&results=30&sortBy=Cas_No&isAdvancedSearch=false	6.0	http://hcis.safeworkaustralia.gov.au/HazardousChemical/Search?SearchBy=CasNo&SearchText=117-82-8&results=30&sortBy=Cas_No&isAdvancedSearch=false	6.0	http://hcis.safeworkaustralia.gov.au/HazardousChemical/Search?SearchBy=CasNo&SearchText=117-82-8&results=30&sortBy=Cas_No&isAdvancedSearch=false
25102	109-55-7	6.0	http://hcis.safeworkaustralia.gov.au/HazardousChemical/Search?SearchBy=CasNo&SearchText=109-55-7&results=30&sortBy=Cas_No&isAdvancedSearch=false	6.0	http://hcis.safeworkaustralia.gov.au/HazardousChemical/Search?SearchBy=CasNo&SearchText=109-55-7&results=30&sortBy=Cas_No&isAdvancedSearch=false	4.0	http://hcis.safeworkaustralia.gov.au/HazardousChemical/Search?SearchBy=CasNo&SearchText=109-55-7&results=30&sortBy=Cas_No&isAdvancedSearch=false
25111	75-83-2	6.0	http://hcis.safeworkaustralia.gov.au/HazardousChemical/Search?SearchBy=CasNo&SearchText=75-83-2&results=30&sortBy=Cas_No&isAdvancedSearch=false	6.0	http://hcis.safeworkaustralia.gov.au/HazardousChemical/Search?SearchBy=CasNo&SearchText=75-83-2&results=30&sortBy=Cas_No&isAdvancedSearch=false	6.0	http://hcis.safeworkaustralia.gov.au/HazardousChemical/Search?SearchBy=CasNo&SearchText=75-83-2&results=30&sortBy=Cas_No&isAdvancedSearch=false
25112	79-29-8	6.0	http://hcis.safeworkaustralia.gov.au/HazardousChemical/Search?SearchBy=CasNo&SearchText=79-29-8&results=30&sortBy=Cas_No&isAdvancedSearch=false	6.0	http://hcis.safeworkaustralia.gov.au/HazardousChemical/Search?SearchBy=CasNo&SearchText=79-29-8&results=30&sortBy=Cas_No&isAdvancedSearch=false	6.0	http://hcis.safeworkaustralia.gov.au/HazardousChemical/Search?SearchBy=CasNo&SearchText=79-29-8&results=30&sortBy=Cas_No&isAdvancedSearch=false
25143	526-75-0	3.0	http://hcis.safeworkaustralia.gov.au/HazardousChemical/Search?SearchBy=CasNo&SearchText=526-75-0&results=30&sortBy=Cas_No&isAdvancedSearch=false	6.0	http://hcis.safeworkaustralia.gov.au/HazardousChemical/Search?SearchBy=CasNo&SearchText=526-75-0&results=30&sortBy=Cas_No&isAdvancedSearch=false	3.0	http://hcis.safeworkaustralia.gov.au/HazardousChemical/Search?SearchBy=CasNo&SearchText=526-75-0&results=30&sortBy=Cas_No&isAdvancedSearch=false
25145	95-87-4	3.0	http://hcis.safeworkaustralia.gov.au/HazardousChemical/Search?SearchBy=CasNo&SearchText=95-87-4&results=30&sortBy=Cas_No&isAdvancedSearch=false	6.0	http://hcis.safeworkaustralia.gov.au/HazardousChemical/Search?SearchBy=CasNo&SearchText=95-87-4&results=30&sortBy=Cas_No&isAdvancedSearch=false	3.0	http://hcis.safeworkaustralia.gov.au/HazardousChemical/Search?SearchBy=CasNo&SearchText=95-87-4&results=30&sortBy=Cas_No&isAdvancedSearch=false
25148	108-68-9	3.0	http://hcis.safeworkaustralia.gov.au/HazardousChemical/Search?SearchBy=CasNo&SearchText=108-68-9&results=30&sortBy=Cas_No&isAdvancedSearch=false	6.0	http://hcis.safeworkaustralia.gov.au/HazardousChemical/Search?SearchBy=CasNo&SearchText=108-68-9&results=30&sortBy=Cas_No&isAdvancedSearch=false	3.0	http://hcis.safeworkaustralia.gov.au/HazardousChemical/Search?SearchBy=CasNo&SearchText=108-68-9&results=30&sortBy=Cas_No&isAdvancedSearch=false
25149	99-98-9	3.0	http://hcis.safeworkaustralia.gov.au/HazardousChemical/Search?SearchBy=CasNo&SearchText=99-98-9&results=30&sortBy=Cas_No&isAdvancedSearch=false	3.0	http://hcis.safeworkaustralia.gov.au/HazardousChemical/Search?SearchBy=CasNo&SearchText=99-98-9&results=30&sortBy=Cas_No&isAdvancedSearch=false	3.0	http://hcis.safeworkaustralia.gov.au/HazardousChemical/Search?SearchBy=CasNo&SearchText=99-98-9&results=30&sortBy=Cas_No&isAdvancedSearch=false
25178	102-06-7	6.0	http://hcis.safeworkaustralia.gov.au/HazardousChemical/Search?SearchBy=CasNo&SearchText=102-06-7&results=30&sortBy=Cas_No&isAdvancedSearch=false	6.0	http://hcis.safeworkaustralia.gov.au/HazardousChemical/Search?SearchBy=CasNo&SearchText=102-06-7&results=30&sortBy=Cas_No&isAdvancedSearch=false	4.0	http://hcis.safeworkaustralia.gov.au/HazardousChemical/Search?SearchBy=CasNo&SearchText=102-06-7&results=30&sortBy=Cas_No&isAdvancedSearch=false
25180	101-68-8	6.0	http://hcis.safeworkaustralia.gov.au/HazardousChemical/Search?SearchBy=CasNo&SearchText=101-68-8&results=30&sortBy=Cas_No&isAdvancedSearch=false	2.0	http://hcis.safeworkaustralia.gov.au/HazardousChemical/Search?SearchBy=CasNo&SearchText=101-68-8&results=30&sortBy=Cas_No&isAdvancedSearch=false	6.0	http://hcis.safeworkaustralia.gov.au/HazardousChemical/Search?SearchBy=CasNo&SearchText=101-68-8&results=30&sortBy=Cas_No&isAdvancedSearch=false
25185	142-84-7	4.0	http://hcis.safeworkaustralia.gov.au/HazardousChemical/Search?SearchBy=CasNo&SearchText=142-84-7&results=30&sortBy=Cas_No&isAdvancedSearch=false	4.0	http://hcis.safeworkaustralia.gov.au/HazardousChemical/Search?SearchBy=CasNo&SearchText=142-84-7&results=30&sortBy=Cas_No&isAdvancedSearch=false	4.0	http://hcis.safeworkaustralia.gov.au/HazardousChemical/Search?SearchBy=CasNo&SearchText=142-84-7&results=30&sortBy=Cas_No&isAdvancedSearch=false
25258	1239-45-8	6.0	http://hcis.safeworkaustralia.gov.au/HazardousChemical/Search?SearchBy=CasNo&SearchText=1239-45-8&results=30&sortBy=Cas_No&isAdvancedSearch=false	2.0	http://hcis.safeworkaustralia.gov.au/HazardousChemical/Search?SearchBy=CasNo&SearchText=1239-45-8&results=30&sortBy=Cas_No&isAdvancedSearch=false	4.0	http://hcis.safeworkaustralia.gov.au/HazardousChemical/Search?SearchBy=CasNo&SearchText=1239-45-8&results=30&sortBy=Cas_No&isAdvancedSearch=false
25271	103-69-5	3.0	http://hcis.safeworkaustralia.gov.au/HazardousChemical/Search?SearchBy=CasNo&SearchText=103-69-5&results=30&sortBy=Cas_No&isAdvancedSearch=false	3.0	http://hcis.safeworkaustralia.gov.au/HazardousChemical/Search?SearchBy=CasNo&SearchText=103-69-5&results=30&sortBy=Cas_No&isAdvancedSearch=false	3.0	http://hcis.safeworkaustralia.gov.au/HazardousChemical/Search?SearchBy=CasNo&SearchText=103-69-5&results=30&sortBy=Cas_No&isAdvancedSearch=false
25279	7085-85-0	6.0	http://hcis.safeworkaustralia.gov.au/HazardousChemical/Search?SearchBy=CasNo&SearchText=7085-85-0&results=30&sortBy=Cas_No&isAdvancedSearch=false	6.0	http://hcis.safeworkaustralia.gov.au/HazardousChemical/Search?SearchBy=CasNo&SearchText=7085-85-0&results=30&sortBy=Cas_No&isAdvancedSearch=false	6.0	http://hcis.safeworkaustralia.gov.au/HazardousChemical/Search?SearchBy=CasNo&SearchText=7085-85-0&results=30&sortBy=Cas_No&isAdvancedSearch=false
25285	629-14-1	6.0	http://hcis.safeworkaustralia.gov.au/HazardousChemical/Search?SearchBy=CasNo&SearchText=629-14-1&results=30&sortBy=Cas_No&isAdvancedSearch=false	6.0	http://hcis.safeworkaustralia.gov.au/HazardousChemical/Search?SearchBy=CasNo&SearchText=629-14-1&results=30&sortBy=Cas_No&isAdvancedSearch=false	6.0	http://hcis.safeworkaustralia.gov.au/HazardousChemical/Search?SearchBy=CasNo&SearchText=629-14-1&results=30&sortBy=Cas_No&isAdvancedSearch=false
25286	110-71-4	6.0	http://hcis.safeworkaustralia.gov.au/HazardousChemical/Search?SearchBy=CasNo&SearchText=110-71-4&results=30&sortBy=Cas_No&isAdvancedSearch=false	4.0	http://hcis.safeworkaustralia.gov.au/HazardousChemical/Search?SearchBy=CasNo&SearchText=110-71-4&results=30&sortBy=Cas_No&isAdvancedSearch=false	6.0	http://hcis.safeworkaustralia.gov.au/HazardousChemical/Search?SearchBy=CasNo&SearchText=110-71-4&results=30&sortBy=Cas_No&isAdvancedSearch=false
25292	94-96-2	6.0	http://hcis.safeworkaustralia.gov.au/HazardousChemical/Search?SearchBy=CasNo&SearchText=94-96-2&results=30&sortBy=Cas_No&isAdvancedSearch=false	6.0	http://hcis.safeworkaustralia.gov.au/HazardousChemical/Search?SearchBy=CasNo&SearchText=94-96-2&results=30&sortBy=Cas_No&isAdvancedSearch=false	6.0	http://hcis.safeworkaustralia.gov.au/HazardousChemical/Search?SearchBy=CasNo&SearchText=94-96-2&results=30&sortBy=Cas_No&isAdvancedSearch=false
25293	149-57-5	6.0	http://hcis.safeworkaustralia.gov.au/HazardousChemical/Search?SearchBy=CasNo&SearchText=149-57-5&results=30&sortBy=Cas_No&isAdvancedSearch=false	6.0	http://hcis.safeworkaustralia.gov.au/HazardousChemical/Search?SearchBy=CasNo&SearchText=149-57-5&results=30&sortBy=Cas_No&isAdvancedSearch=false	6.0	http://hcis.safeworkaustralia.gov.au/HazardousChemical/Search?SearchBy=CasNo&SearchText=149-57-5&results=30&sortBy=Cas_No&isAdvancedSearch=false
25297	103-11-7	6.0	http://hcis.safeworkaustralia.gov.au/HazardousChemical/Search?SearchBy=CasNo&SearchText=103-11-7&results=30&sortBy=Cas_No&isAdvancedSearch=false	6.0	http://hcis.safeworkaustralia.gov.au/HazardousChemical/Search?SearchBy=CasNo&SearchText=103-11-7&results=30&sortBy=Cas_No&isAdvancedSearch=false	6.0	http://hcis.safeworkaustralia.gov.au/HazardousChemical/Search?SearchBy=CasNo&SearchText=103-11-7&results=30&sortBy=Cas_No&isAdvancedSearch=false
25308	97-63-2	6.0	http://hcis.safeworkaustralia.gov.au/HazardousChemical/Search?SearchBy=CasNo&SearchText=97-63-2&results=30&sortBy=Cas_No&isAdvancedSearch=false	6.0	http://hcis.safeworkaustralia.gov.au/HazardousChemical/Search?SearchBy=CasNo&SearchText=97-63-2&results=30&sortBy=Cas_No&isAdvancedSearch=false	6.0	http://hcis.safeworkaustralia.gov.au/HazardousChemical/Search?SearchBy=CasNo&SearchText=97-63-2&results=30&sortBy=Cas_No&isAdvancedSearch=false
25337	75-12-7	6.0	http://hcis.safeworkaustralia.gov.au/HazardousChemical/Search?SearchBy=CasNo&SearchText=75-12-7&results=30&sortBy=Cas_No&isAdvancedSearch=false	6.0	http://hcis.safeworkaustralia.gov.au/HazardousChemical/Search?SearchBy=CasNo&SearchText=75-12-7&results=30&sortBy=Cas_No&isAdvancedSearch=false	6.0	http://hcis.safeworkaustralia.gov.au/HazardousChemical/Search?SearchBy=CasNo&SearchText=75-12-7&results=30&sortBy=Cas_No&isAdvancedSearch=false
25347	98-00-0	4.0	http://hcis.safeworkaustralia.gov.au/HazardousChemical/Search?SearchBy=CasNo&SearchText=98-00-0&results=30&sortBy=Cas_No&isAdvancedSearch=false	3.0	http://hcis.safeworkaustralia.gov.au/HazardousChemical/Search?SearchBy=CasNo&SearchText=98-00-0&results=30&sortBy=Cas_No&isAdvancedSearch=false	4.0	http://hcis.safeworkaustralia.gov.au/HazardousChemical/Search?SearchBy=CasNo&SearchText=98-00-0&results=30&sortBy=Cas_No&isAdvancedSearch=false
25355	111-30-8	6.0	http://hcis.safeworkaustralia.gov.au/HazardousChemical/Search?SearchBy=CasNo&SearchText=111-30-8&results=30&sortBy=Cas_No&isAdvancedSearch=false	3.0	http://hcis.safeworkaustralia.gov.au/HazardousChemical/Search?SearchBy=CasNo&SearchText=111-30-8&results=30&sortBy=Cas_No&isAdvancedSearch=false	3.0	http://hcis.safeworkaustralia.gov.au/HazardousChemical/Search?SearchBy=CasNo&SearchText=111-30-8&results=30&sortBy=Cas_No&isAdvancedSearch=false
25361	106-91-2	4.0	http://hcis.safeworkaustralia.gov.au/HazardousChemical/Search?SearchBy=CasNo&SearchText=106-91-2&results=30&sortBy=Cas_No&isAdvancedSearch=false	4.0	http://hcis.safeworkaustralia.gov.au/HazardousChemical/Search?SearchBy=CasNo&SearchText=106-91-2&results=30&sortBy=Cas_No&isAdvancedSearch=false	4.0	http://hcis.safeworkaustralia.gov.au/HazardousChemical/Search?SearchBy=CasNo&SearchText=106-91-2&results=30&sortBy=Cas_No&isAdvancedSearch=false
25364	107-22-2	6.0	http://hcis.safeworkaustralia.gov.au/HazardousChemical/Search?SearchBy=CasNo&SearchText=107-22-2&results=30&sortBy=Cas_No&isAdvancedSearch=false	4.0	http://hcis.safeworkaustralia.gov.au/HazardousChemical/Search?SearchBy=CasNo&SearchText=107-22-2&results=30&sortBy=Cas_No&isAdvancedSearch=false	4.0	http://hcis.safeworkaustralia.gov.au/HazardousChemical/Search?SearchBy=CasNo&SearchText=107-22-2&results=30&sortBy=Cas_No&isAdvancedSearch=false
25394	4719-04-4	6.0	http://hcis.safeworkaustralia.gov.au/HazardousChemical/Search?SearchBy=CasNo&SearchText=4719-04-4&results=30&sortBy=Cas_No&isAdvancedSearch=false	6.0	http://hcis.safeworkaustralia.gov.au/HazardousChemical/Search?SearchBy=CasNo&SearchText=4719-04-4&results=30&sortBy=Cas_No&isAdvancedSearch=false	4.0	http://hcis.safeworkaustralia.gov.au/HazardousChemical/Search?SearchBy=CasNo&SearchText=4719-04-4&results=30&sortBy=Cas_No&isAdvancedSearch=false
25401	13048-33-4	6.0	http://hcis.safeworkaustralia.gov.au/HazardousChemical/Search?SearchBy=CasNo&SearchText=13048-33-4&results=30&sortBy=Cas_No&isAdvancedSearch=false	6.0	http://hcis.safeworkaustralia.gov.au/HazardousChemical/Search?SearchBy=CasNo&SearchText=13048-33-4&results=30&sortBy=Cas_No&isAdvancedSearch=false	6.0	http://hcis.safeworkaustralia.gov.au/HazardousChemical/Search?SearchBy=CasNo&SearchText=13048-33-4&results=30&sortBy=Cas_No&isAdvancedSearch=false
25423	111-41-1	6.0	http://hcis.safeworkaustralia.gov.au/HazardousChemical/Search?SearchBy=CasNo&SearchText=111-41-1&results=30&sortBy=Cas_No&isAdvancedSearch=false	6.0	http://hcis.safeworkaustralia.gov.au/HazardousChemical/Search?SearchBy=CasNo&SearchText=111-41-1&results=30&sortBy=Cas_No&isAdvancedSearch=false	6.0	http://hcis.safeworkaustralia.gov.au/HazardousChemical/Search?SearchBy=CasNo&SearchText=111-41-1&results=30&sortBy=Cas_No&isAdvancedSearch=false
25424	10039-54-0	4.0	http://hcis.safeworkaustralia.gov.au/HazardousChemical/Search?SearchBy=CasNo&SearchText=10039-54-0&results=30&sortBy=Cas_No&isAdvancedSearch=false	6.0	http://hcis.safeworkaustralia.gov.au/HazardousChemical/Search?SearchBy=CasNo&SearchText=10039-54-0&results=30&sortBy=Cas_No&isAdvancedSearch=false	4.0	http://hcis.safeworkaustralia.gov.au/HazardousChemical/Search?SearchBy=CasNo&SearchText=10039-54-0&results=30&sortBy=Cas_No&isAdvancedSearch=false
25425	5470-11-1	4.0	http://hcis.safeworkaustralia.gov.au/HazardousChemical/Search?SearchBy=CasNo&SearchText=5470-11-1&results=30&sortBy=Cas_No&isAdvancedSearch=false	6.0	http://hcis.safeworkaustralia.gov.au/HazardousChemical/Search?SearchBy=CasNo&SearchText=5470-11-1&results=30&sortBy=Cas_No&isAdvancedSearch=false	4.0	http://hcis.safeworkaustralia.gov.au/HazardousChemical/Search?SearchBy=CasNo&SearchText=5470-11-1&results=30&sortBy=Cas_No&isAdvancedSearch=false
25427	75-86-5	1.0	http://hcis.safeworkaustralia.gov.au/HazardousChemical/Search?SearchBy=CasNo&SearchText=75-86-5&results=30&sortBy=Cas_No&isAdvancedSearch=false	2.0	http://hcis.safeworkaustralia.gov.au/HazardousChemical/Search?SearchBy=CasNo&SearchText=75-86-5&results=30&sortBy=Cas_No&isAdvancedSearch=false	2.0	http://hcis.safeworkaustralia.gov.au/HazardousChemical/Search?SearchBy=CasNo&SearchText=75-86-5&results=30&sortBy=Cas_No&isAdvancedSearch=false
25436	134-31-6	6.0	http://hcis.safeworkaustralia.gov.au/HazardousChemical/Search?SearchBy=CasNo&SearchText=134-31-6&results=30&sortBy=Cas_No&isAdvancedSearch=false	6.0	http://hcis.safeworkaustralia.gov.au/HazardousChemical/Search?SearchBy=CasNo&SearchText=134-31-6&results=30&sortBy=Cas_No&isAdvancedSearch=false	4.0	http://hcis.safeworkaustralia.gov.au/HazardousChemical/Search?SearchBy=CasNo&SearchText=134-31-6&results=30&sortBy=Cas_No&isAdvancedSearch=false
25440	56-18-8	3.0	http://hcis.safeworkaustralia.gov.au/HazardousChemical/Search?SearchBy=CasNo&SearchText=56-18-8&results=30&sortBy=Cas_No&isAdvancedSearch=false	2.0	http://hcis.safeworkaustralia.gov.au/HazardousChemical/Search?SearchBy=CasNo&SearchText=56-18-8&results=30&sortBy=Cas_No&isAdvancedSearch=false	4.0	http://hcis.safeworkaustralia.gov.au/HazardousChemical/Search?SearchBy=CasNo&SearchText=56-18-8&results=30&sortBy=Cas_No&isAdvancedSearch=false
25453	123-92-2	6.0	http://hcis.safeworkaustralia.gov.au/HazardousChemical/Search?SearchBy=CasNo&SearchText=123-92-2&results=30&sortBy=Cas_No&isAdvancedSearch=false	6.0	http://hcis.safeworkaustralia.gov.au/HazardousChemical/Search?SearchBy=CasNo&SearchText=123-92-2&results=30&sortBy=Cas_No&isAdvancedSearch=false	6.0	http://hcis.safeworkaustralia.gov.au/HazardousChemical/Search?SearchBy=CasNo&SearchText=123-92-2&results=30&sortBy=Cas_No&isAdvancedSearch=false
25455	110-46-3	6.0	http://hcis.safeworkaustralia.gov.au/HazardousChemical/Search?SearchBy=CasNo&SearchText=110-46-3&results=30&sortBy=Cas_No&isAdvancedSearch=false	4.0	http://hcis.safeworkaustralia.gov.au/HazardousChemical/Search?SearchBy=CasNo&SearchText=110-46-3&results=30&sortBy=Cas_No&isAdvancedSearch=false	4.0	http://hcis.safeworkaustralia.gov.au/HazardousChemical/Search?SearchBy=CasNo&SearchText=110-46-3&results=30&sortBy=Cas_No&isAdvancedSearch=false
25461	97-86-9	6.0	http://hcis.safeworkaustralia.gov.au/HazardousChemical/Search?SearchBy=CasNo&SearchText=97-86-9&results=30&sortBy=Cas_No&isAdvancedSearch=false	6.0	http://hcis.safeworkaustralia.gov.au/HazardousChemical/Search?SearchBy=CasNo&SearchText=97-86-9&results=30&sortBy=Cas_No&isAdvancedSearch=false	6.0	http://hcis.safeworkaustralia.gov.au/HazardousChemical/Search?SearchBy=CasNo&SearchText=97-86-9&results=30&sortBy=Cas_No&isAdvancedSearch=false
25478	108-21-4	6.0	http://hcis.safeworkaustralia.gov.au/HazardousChemical/Search?SearchBy=CasNo&SearchText=108-21-4&results=30&sortBy=Cas_No&isAdvancedSearch=false	6.0	http://hcis.safeworkaustralia.gov.au/HazardousChemical/Search?SearchBy=CasNo&SearchText=108-21-4&results=30&sortBy=Cas_No&isAdvancedSearch=false	6.0	http://hcis.safeworkaustralia.gov.au/HazardousChemical/Search?SearchBy=CasNo&SearchText=108-21-4&results=30&sortBy=Cas_No&isAdvancedSearch=false
25485	101-72-4	6.0	http://hcis.safeworkaustralia.gov.au/HazardousChemical/Search?SearchBy=CasNo&SearchText=101-72-4&results=30&sortBy=Cas_No&isAdvancedSearch=false	6.0	http://hcis.safeworkaustralia.gov.au/HazardousChemical/Search?SearchBy=CasNo&SearchText=101-72-4&results=30&sortBy=Cas_No&isAdvancedSearch=false	4.0	http://hcis.safeworkaustralia.gov.au/HazardousChemical/Search?SearchBy=CasNo&SearchText=101-72-4&results=30&sortBy=Cas_No&isAdvancedSearch=false
25512	569-64-2	6.0	http://hcis.safeworkaustralia.gov.au/HazardousChemical/Search?SearchBy=CasNo&SearchText=569-64-2&results=30&sortBy=Cas_No&isAdvancedSearch=false	6.0	http://hcis.safeworkaustralia.gov.au/HazardousChemical/Search?SearchBy=CasNo&SearchText=569-64-2&results=30&sortBy=Cas_No&isAdvancedSearch=false	4.0	http://hcis.safeworkaustralia.gov.au/HazardousChemical/Search?SearchBy=CasNo&SearchText=569-64-2&results=30&sortBy=Cas_No&isAdvancedSearch=false
25513	2437-29-8	6.0	http://hcis.safeworkaustralia.gov.au/HazardousChemical/Search?SearchBy=CasNo&SearchText=2437-29-8&results=30&sortBy=Cas_No&isAdvancedSearch=false	6.0	http://hcis.safeworkaustralia.gov.au/HazardousChemical/Search?SearchBy=CasNo&SearchText=2437-29-8&results=30&sortBy=Cas_No&isAdvancedSearch=false	4.0	http://hcis.safeworkaustralia.gov.au/HazardousChemical/Search?SearchBy=CasNo&SearchText=2437-29-8&results=30&sortBy=Cas_No&isAdvancedSearch=false
25542	79-41-4	4.0	http://hcis.safeworkaustralia.gov.au/HazardousChemical/Search?SearchBy=CasNo&SearchText=79-41-4&results=30&sortBy=Cas_No&isAdvancedSearch=false	6.0	http://hcis.safeworkaustralia.gov.au/HazardousChemical/Search?SearchBy=CasNo&SearchText=79-41-4&results=30&sortBy=Cas_No&isAdvancedSearch=false	4.0	http://hcis.safeworkaustralia.gov.au/HazardousChemical/Search?SearchBy=CasNo&SearchText=79-41-4&results=30&sortBy=Cas_No&isAdvancedSearch=false
25557	107-70-0	6.0	http://hcis.safeworkaustralia.gov.au/HazardousChemical/Search?SearchBy=CasNo&SearchText=107-70-0&results=30&sortBy=Cas_No&isAdvancedSearch=false	4.0	http://hcis.safeworkaustralia.gov.au/HazardousChemical/Search?SearchBy=CasNo&SearchText=107-70-0&results=30&sortBy=Cas_No&isAdvancedSearch=false	6.0	http://hcis.safeworkaustralia.gov.au/HazardousChemical/Search?SearchBy=CasNo&SearchText=107-70-0&results=30&sortBy=Cas_No&isAdvancedSearch=false
25565	55-55-0	6.0	http://hcis.safeworkaustralia.gov.au/HazardousChemical/Search?SearchBy=CasNo&SearchText=55-55-0&results=30&sortBy=Cas_No&isAdvancedSearch=false	6.0	http://hcis.safeworkaustralia.gov.au/HazardousChemical/Search?SearchBy=CasNo&SearchText=55-55-0&results=30&sortBy=Cas_No&isAdvancedSearch=false	4.0	http://hcis.safeworkaustralia.gov.au/HazardousChemical/Search?SearchBy=CasNo&SearchText=55-55-0&results=30&sortBy=Cas_No&isAdvancedSearch=false
25591	105-59-9	6.0	http://hcis.safeworkaustralia.gov.au/HazardousChemical/Search?SearchBy=CasNo&SearchText=105-59-9&results=30&sortBy=Cas_No&isAdvancedSearch=false	6.0	http://hcis.safeworkaustralia.gov.au/HazardousChemical/Search?SearchBy=CasNo&SearchText=105-59-9&results=30&sortBy=Cas_No&isAdvancedSearch=false	6.0	http://hcis.safeworkaustralia.gov.au/HazardousChemical/Search?SearchBy=CasNo&SearchText=105-59-9&results=30&sortBy=Cas_No&isAdvancedSearch=false
25599	6317-18-6	6.0	http://hcis.safeworkaustralia.gov.au/HazardousChemical/Search?SearchBy=CasNo&SearchText=6317-18-6&results=30&sortBy=Cas_No&isAdvancedSearch=false	2.0	http://hcis.safeworkaustralia.gov.au/HazardousChemical/Search?SearchBy=CasNo&SearchText=6317-18-6&results=30&sortBy=Cas_No&isAdvancedSearch=false	3.0	http://hcis.safeworkaustralia.gov.au/HazardousChemical/Search?SearchBy=CasNo&SearchText=6317-18-6&results=30&sortBy=Cas_No&isAdvancedSearch=false
25603	109-83-1	4.0	http://hcis.safeworkaustralia.gov.au/HazardousChemical/Search?SearchBy=CasNo&SearchText=109-83-1&results=30&sortBy=Cas_No&isAdvancedSearch=false	6.0	http://hcis.safeworkaustralia.gov.au/HazardousChemical/Search?SearchBy=CasNo&SearchText=109-83-1&results=30&sortBy=Cas_No&isAdvancedSearch=false	4.0	http://hcis.safeworkaustralia.gov.au/HazardousChemical/Search?SearchBy=CasNo&SearchText=109-83-1&results=30&sortBy=Cas_No&isAdvancedSearch=false
25609	107-31-3	6.0	http://hcis.safeworkaustralia.gov.au/HazardousChemical/Search?SearchBy=CasNo&SearchText=107-31-3&results=30&sortBy=Cas_No&isAdvancedSearch=false	4.0	http://hcis.safeworkaustralia.gov.au/HazardousChemical/Search?SearchBy=CasNo&SearchText=107-31-3&results=30&sortBy=Cas_No&isAdvancedSearch=false	4.0	http://hcis.safeworkaustralia.gov.au/HazardousChemical/Search?SearchBy=CasNo&SearchText=107-31-3&results=30&sortBy=Cas_No&isAdvancedSearch=false
25661	98-83-9	6.0	http://hcis.safeworkaustralia.gov.au/HazardousChemical/Search?SearchBy=CasNo&SearchText=98-83-9&results=30&sortBy=Cas_No&isAdvancedSearch=false	6.0	http://hcis.safeworkaustralia.gov.au/HazardousChemical/Search?SearchBy=CasNo&SearchText=98-83-9&results=30&sortBy=Cas_No&isAdvancedSearch=false	6.0	http://hcis.safeworkaustralia.gov.au/HazardousChemical/Search?SearchBy=CasNo&SearchText=98-83-9&results=30&sortBy=Cas_No&isAdvancedSearch=false
25688	110-91-8	4.0	http://hcis.safeworkaustralia.gov.au/HazardousChemical/Search?SearchBy=CasNo&SearchText=110-91-8&results=30&sortBy=Cas_No&isAdvancedSearch=false	4.0	http://hcis.safeworkaustralia.gov.au/HazardousChemical/Search?SearchBy=CasNo&SearchText=110-91-8&results=30&sortBy=Cas_No&isAdvancedSearch=false	4.0	http://hcis.safeworkaustralia.gov.au/HazardousChemical/Search?SearchBy=CasNo&SearchText=110-91-8&results=30&sortBy=Cas_No&isAdvancedSearch=false
25690	81-14-1	6.0	http://hcis.safeworkaustralia.gov.au/HazardousChemical/Search?SearchBy=CasNo&SearchText=81-14-1&results=30&sortBy=Cas_No&isAdvancedSearch=false	6.0	http://hcis.safeworkaustralia.gov.au/HazardousChemical/Search?SearchBy=CasNo&SearchText=81-14-1&results=30&sortBy=Cas_No&isAdvancedSearch=false	6.0	http://hcis.safeworkaustralia.gov.au/HazardousChemical/Search?SearchBy=CasNo&SearchText=81-14-1&results=30&sortBy=Cas_No&isAdvancedSearch=false
25707	17557-23-2	6.0	http://hcis.safeworkaustralia.gov.au/HazardousChemical/Search?SearchBy=CasNo&SearchText=17557-23-2&results=30&sortBy=Cas_No&isAdvancedSearch=false	6.0	http://hcis.safeworkaustralia.gov.au/HazardousChemical/Search?SearchBy=CasNo&SearchText=17557-23-2&results=30&sortBy=Cas_No&isAdvancedSearch=false	6.0	http://hcis.safeworkaustralia.gov.au/HazardousChemical/Search?SearchBy=CasNo&SearchText=17557-23-2&results=30&sortBy=Cas_No&isAdvancedSearch=false
25725	99-09-2	3.0	http://hcis.safeworkaustralia.gov.au/HazardousChemical/Search?SearchBy=CasNo&SearchText=99-09-2&results=30&sortBy=Cas_No&isAdvancedSearch=false	3.0	http://hcis.safeworkaustralia.gov.au/HazardousChemical/Search?SearchBy=CasNo&SearchText=99-09-2&results=30&sortBy=Cas_No&isAdvancedSearch=false	3.0	http://hcis.safeworkaustralia.gov.au/HazardousChemical/Search?SearchBy=CasNo&SearchText=99-09-2&results=30&sortBy=Cas_No&isAdvancedSearch=false
25726	88-74-4	3.0	http://hcis.safeworkaustralia.gov.au/HazardousChemical/Search?SearchBy=CasNo&SearchText=88-74-4&results=30&sortBy=Cas_No&isAdvancedSearch=false	3.0	http://hcis.safeworkaustralia.gov.au/HazardousChemical/Search?SearchBy=CasNo&SearchText=88-74-4&results=30&sortBy=Cas_No&isAdvancedSearch=false	3.0	http://hcis.safeworkaustralia.gov.au/HazardousChemical/Search?SearchBy=CasNo&SearchText=88-74-4&results=30&sortBy=Cas_No&isAdvancedSearch=false
25791	88-72-2	6.0	http://hcis.safeworkaustralia.gov.au/HazardousChemical/Search?SearchBy=CasNo&SearchText=88-72-2&results=30&sortBy=Cas_No&isAdvancedSearch=false	6.0	http://hcis.safeworkaustralia.gov.au/HazardousChemical/Search?SearchBy=CasNo&SearchText=88-72-2&results=30&sortBy=Cas_No&isAdvancedSearch=false	4.0	http://hcis.safeworkaustralia.gov.au/HazardousChemical/Search?SearchBy=CasNo&SearchText=88-72-2&results=30&sortBy=Cas_No&isAdvancedSearch=false
25805	26530-20-1	3.0	http://hcis.safeworkaustralia.gov.au/HazardousChemical/Search?SearchBy=CasNo&SearchText=26530-20-1&results=30&sortBy=Cas_No&isAdvancedSearch=false	3.0	http://hcis.safeworkaustralia.gov.au/HazardousChemical/Search?SearchBy=CasNo&SearchText=26530-20-1&results=30&sortBy=Cas_No&isAdvancedSearch=false	4.0	http://hcis.safeworkaustralia.gov.au/HazardousChemical/Search?SearchBy=CasNo&SearchText=26530-20-1&results=30&sortBy=Cas_No&isAdvancedSearch=false
25816	144-62-7	4.0	http://hcis.safeworkaustralia.gov.au/HazardousChemical/Search?SearchBy=CasNo&SearchText=144-62-7&results=30&sortBy=Cas_No&isAdvancedSearch=false	6.0	http://hcis.safeworkaustralia.gov.au/HazardousChemical/Search?SearchBy=CasNo&SearchText=144-62-7&results=30&sortBy=Cas_No&isAdvancedSearch=false	4.0	http://hcis.safeworkaustralia.gov.au/HazardousChemical/Search?SearchBy=CasNo&SearchText=144-62-7&results=30&sortBy=Cas_No&isAdvancedSearch=false
25842	3524-68-3	6.0	http://hcis.safeworkaustralia.gov.au/HazardousChemical/Search?SearchBy=CasNo&SearchText=3524-68-3&results=30&sortBy=Cas_No&isAdvancedSearch=false	6.0	http://hcis.safeworkaustralia.gov.au/HazardousChemical/Search?SearchBy=CasNo&SearchText=3524-68-3&results=30&sortBy=Cas_No&isAdvancedSearch=false	6.0	http://hcis.safeworkaustralia.gov.au/HazardousChemical/Search?SearchBy=CasNo&SearchText=3524-68-3&results=30&sortBy=Cas_No&isAdvancedSearch=false
25846	109-66-0	6.0	http://hcis.safeworkaustralia.gov.au/HazardousChemical/Search?SearchBy=CasNo&SearchText=109-66-0&results=30&sortBy=Cas_No&isAdvancedSearch=false	6.0	http://hcis.safeworkaustralia.gov.au/HazardousChemical/Search?SearchBy=CasNo&SearchText=109-66-0&results=30&sortBy=Cas_No&isAdvancedSearch=false	6.0	http://hcis.safeworkaustralia.gov.au/HazardousChemical/Search?SearchBy=CasNo&SearchText=109-66-0&results=30&sortBy=Cas_No&isAdvancedSearch=false
25853	79-21-0	4.0	http://hcis.safeworkaustralia.gov.au/HazardousChemical/Search?SearchBy=CasNo&SearchText=79-21-0&results=30&sortBy=Cas_No&isAdvancedSearch=false	4.0	http://hcis.safeworkaustralia.gov.au/HazardousChemical/Search?SearchBy=CasNo&SearchText=79-21-0&results=30&sortBy=Cas_No&isAdvancedSearch=false	4.0	http://hcis.safeworkaustralia.gov.au/HazardousChemical/Search?SearchBy=CasNo&SearchText=79-21-0&results=30&sortBy=Cas_No&isAdvancedSearch=false
25857	66-71-7	6.0	http://hcis.safeworkaustralia.gov.au/HazardousChemical/Search?SearchBy=CasNo&SearchText=66-71-7&results=30&sortBy=Cas_No&isAdvancedSearch=false	6.0	http://hcis.safeworkaustralia.gov.au/HazardousChemical/Search?SearchBy=CasNo&SearchText=66-71-7&results=30&sortBy=Cas_No&isAdvancedSearch=false	3.0	http://hcis.safeworkaustralia.gov.au/HazardousChemical/Search?SearchBy=CasNo&SearchText=66-71-7&results=30&sortBy=Cas_No&isAdvancedSearch=false
25863	94-70-2	3.0	http://hcis.safeworkaustralia.gov.au/HazardousChemical/Search?SearchBy=CasNo&SearchText=94-70-2&results=30&sortBy=Cas_No&isAdvancedSearch=false	3.0	http://hcis.safeworkaustralia.gov.au/HazardousChemical/Search?SearchBy=CasNo&SearchText=94-70-2&results=30&sortBy=Cas_No&isAdvancedSearch=false	3.0	http://hcis.safeworkaustralia.gov.au/HazardousChemical/Search?SearchBy=CasNo&SearchText=94-70-2&results=30&sortBy=Cas_No&isAdvancedSearch=false
25864	156-43-4	4.0	http://hcis.safeworkaustralia.gov.au/HazardousChemical/Search?SearchBy=CasNo&SearchText=156-43-4&results=30&sortBy=Cas_No&isAdvancedSearch=false	4.0	http://hcis.safeworkaustralia.gov.au/HazardousChemical/Search?SearchBy=CasNo&SearchText=156-43-4&results=30&sortBy=Cas_No&isAdvancedSearch=false	4.0	http://hcis.safeworkaustralia.gov.au/HazardousChemical/Search?SearchBy=CasNo&SearchText=156-43-4&results=30&sortBy=Cas_No&isAdvancedSearch=false
25881	95-54-5	4.0	http://hcis.safeworkaustralia.gov.au/HazardousChemical/Search?SearchBy=CasNo&SearchText=95-54-5&results=30&sortBy=Cas_No&isAdvancedSearch=false	4.0	http://hcis.safeworkaustralia.gov.au/HazardousChemical/Search?SearchBy=CasNo&SearchText=95-54-5&results=30&sortBy=Cas_No&isAdvancedSearch=false	3.0	http://hcis.safeworkaustralia.gov.au/HazardousChemical/Search?SearchBy=CasNo&SearchText=95-54-5&results=30&sortBy=Cas_No&isAdvancedSearch=false
25895	101-54-2	6.0	http://hcis.safeworkaustralia.gov.au/HazardousChemical/Search?SearchBy=CasNo&SearchText=101-54-2&results=30&sortBy=Cas_No&isAdvancedSearch=false	6.0	http://hcis.safeworkaustralia.gov.au/HazardousChemical/Search?SearchBy=CasNo&SearchText=101-54-2&results=30&sortBy=Cas_No&isAdvancedSearch=false	4.0	http://hcis.safeworkaustralia.gov.au/HazardousChemical/Search?SearchBy=CasNo&SearchText=101-54-2&results=30&sortBy=Cas_No&isAdvancedSearch=false
25930	83-26-1	6.0	http://hcis.safeworkaustralia.gov.au/HazardousChemical/Search?SearchBy=CasNo&SearchText=83-26-1&results=30&sortBy=Cas_No&isAdvancedSearch=false	6.0	http://hcis.safeworkaustralia.gov.au/HazardousChemical/Search?SearchBy=CasNo&SearchText=83-26-1&results=30&sortBy=Cas_No&isAdvancedSearch=false	3.0	http://hcis.safeworkaustralia.gov.au/HazardousChemical/Search?SearchBy=CasNo&SearchText=83-26-1&results=30&sortBy=Cas_No&isAdvancedSearch=false
25948	7778-50-9	4.0	http://hcis.safeworkaustralia.gov.au/HazardousChemical/Search?SearchBy=CasNo&SearchText=7778-50-9&results=30&sortBy=Cas_No&isAdvancedSearch=false	2.0	http://hcis.safeworkaustralia.gov.au/HazardousChemical/Search?SearchBy=CasNo&SearchText=7778-50-9&results=30&sortBy=Cas_No&isAdvancedSearch=false	3.0	http://hcis.safeworkaustralia.gov.au/HazardousChemical/Search?SearchBy=CasNo&SearchText=7778-50-9&results=30&sortBy=Cas_No&isAdvancedSearch=false
25961	79-09-4	6.0	http://hcis.safeworkaustralia.gov.au/HazardousChemical/Search?SearchBy=CasNo&SearchText=79-09-4&results=30&sortBy=Cas_No&isAdvancedSearch=false	6.0	http://hcis.safeworkaustralia.gov.au/HazardousChemical/Search?SearchBy=CasNo&SearchText=79-09-4&results=30&sortBy=Cas_No&isAdvancedSearch=false	6.0	http://hcis.safeworkaustralia.gov.au/HazardousChemical/Search?SearchBy=CasNo&SearchText=79-09-4&results=30&sortBy=Cas_No&isAdvancedSearch=false
25967	57018-52-7	6.0	http://hcis.safeworkaustralia.gov.au/HazardousChemical/Search?SearchBy=CasNo&SearchText=57018-52-7&results=30&sortBy=Cas_No&isAdvancedSearch=false	6.0	http://hcis.safeworkaustralia.gov.au/HazardousChemical/Search?SearchBy=CasNo&SearchText=57018-52-7&results=30&sortBy=Cas_No&isAdvancedSearch=false	6.0	http://hcis.safeworkaustralia.gov.au/HazardousChemical/Search?SearchBy=CasNo&SearchText=57018-52-7&results=30&sortBy=Cas_No&isAdvancedSearch=false
25969	503-30-0	4.0	http://hcis.safeworkaustralia.gov.au/HazardousChemical/Search?SearchBy=CasNo&SearchText=503-30-0&results=30&sortBy=Cas_No&isAdvancedSearch=false	4.0	http://hcis.safeworkaustralia.gov.au/HazardousChemical/Search?SearchBy=CasNo&SearchText=503-30-0&results=30&sortBy=Cas_No&isAdvancedSearch=false	4.0	http://hcis.safeworkaustralia.gov.au/HazardousChemical/Search?SearchBy=CasNo&SearchText=503-30-0&results=30&sortBy=Cas_No&isAdvancedSearch=false
25983	87-66-1	4.0	http://hcis.safeworkaustralia.gov.au/HazardousChemical/Search?SearchBy=CasNo&SearchText=87-66-1&results=30&sortBy=Cas_No&isAdvancedSearch=false	4.0	http://hcis.safeworkaustralia.gov.au/HazardousChemical/Search?SearchBy=CasNo&SearchText=87-66-1&results=30&sortBy=Cas_No&isAdvancedSearch=false	4.0	http://hcis.safeworkaustralia.gov.au/HazardousChemical/Search?SearchBy=CasNo&SearchText=87-66-1&results=30&sortBy=Cas_No&isAdvancedSearch=false
25991	104-91-6	6.0	http://hcis.safeworkaustralia.gov.au/HazardousChemical/Search?SearchBy=CasNo&SearchText=104-91-6&results=30&sortBy=Cas_No&isAdvancedSearch=false	6.0	http://hcis.safeworkaustralia.gov.au/HazardousChemical/Search?SearchBy=CasNo&SearchText=104-91-6&results=30&sortBy=Cas_No&isAdvancedSearch=false	4.0	http://hcis.safeworkaustralia.gov.au/HazardousChemical/Search?SearchBy=CasNo&SearchText=104-91-6&results=30&sortBy=Cas_No&isAdvancedSearch=false
26025	7775-09-9	6.0	http://hcis.safeworkaustralia.gov.au/HazardousChemical/Search?SearchBy=CasNo&SearchText=7775-09-9&results=30&sortBy=Cas_No&isAdvancedSearch=false	6.0	http://hcis.safeworkaustralia.gov.au/HazardousChemical/Search?SearchBy=CasNo&SearchText=7775-09-9&results=30&sortBy=Cas_No&isAdvancedSearch=false	4.0	http://hcis.safeworkaustralia.gov.au/HazardousChemical/Search?SearchBy=CasNo&SearchText=7775-09-9&results=30&sortBy=Cas_No&isAdvancedSearch=false
26029	4418-26-2	6.0	http://hcis.safeworkaustralia.gov.au/HazardousChemical/Search?SearchBy=CasNo&SearchText=4418-26-2&results=30&sortBy=Cas_No&isAdvancedSearch=false	6.0	http://hcis.safeworkaustralia.gov.au/HazardousChemical/Search?SearchBy=CasNo&SearchText=4418-26-2&results=30&sortBy=Cas_No&isAdvancedSearch=false	4.0	http://hcis.safeworkaustralia.gov.au/HazardousChemical/Search?SearchBy=CasNo&SearchText=4418-26-2&results=30&sortBy=Cas_No&isAdvancedSearch=false
26031	151-21-3	3.0	http://hcis.safeworkaustralia.gov.au/HazardousChemical/Search?SearchBy=CasNo&SearchText=151-21-3&results=30&sortBy=Cas_No&isAdvancedSearch=false	6.0	http://hcis.safeworkaustralia.gov.au/HazardousChemical/Search?SearchBy=CasNo&SearchText=151-21-3&results=30&sortBy=Cas_No&isAdvancedSearch=false	4.0	http://hcis.safeworkaustralia.gov.au/HazardousChemical/Search?SearchBy=CasNo&SearchText=151-21-3&results=30&sortBy=Cas_No&isAdvancedSearch=false
26081	79-94-7	6.0	http://hcis.safeworkaustralia.gov.au/HazardousChemical/Search?SearchBy=CasNo&SearchText=79-94-7&results=30&sortBy=Cas_No&isAdvancedSearch=false	6.0	http://hcis.safeworkaustralia.gov.au/HazardousChemical/Search?SearchBy=CasNo&SearchText=79-94-7&results=30&sortBy=Cas_No&isAdvancedSearch=false	6.0	http://hcis.safeworkaustralia.gov.au/HazardousChemical/Search?SearchBy=CasNo&SearchText=79-94-7&results=30&sortBy=Cas_No&isAdvancedSearch=false
26083	79-27-6	6.0	http://hcis.safeworkaustralia.gov.au/HazardousChemical/Search?SearchBy=CasNo&SearchText=79-27-6&results=30&sortBy=Cas_No&isAdvancedSearch=false	2.0	http://hcis.safeworkaustralia.gov.au/HazardousChemical/Search?SearchBy=CasNo&SearchText=79-27-6&results=30&sortBy=Cas_No&isAdvancedSearch=false	6.0	http://hcis.safeworkaustralia.gov.au/HazardousChemical/Search?SearchBy=CasNo&SearchText=79-27-6&results=30&sortBy=Cas_No&isAdvancedSearch=false
26098	117-18-0	6.0	http://hcis.safeworkaustralia.gov.au/HazardousChemical/Search?SearchBy=CasNo&SearchText=117-18-0&results=30&sortBy=Cas_No&isAdvancedSearch=false	6.0	http://hcis.safeworkaustralia.gov.au/HazardousChemical/Search?SearchBy=CasNo&SearchText=117-18-0&results=30&sortBy=Cas_No&isAdvancedSearch=false	4.0	http://hcis.safeworkaustralia.gov.au/HazardousChemical/Search?SearchBy=CasNo&SearchText=117-18-0&results=30&sortBy=Cas_No&isAdvancedSearch=false
26102	117-08-8	6.0	http://hcis.safeworkaustralia.gov.au/HazardousChemical/Search?SearchBy=CasNo&SearchText=117-08-8&results=30&sortBy=Cas_No&isAdvancedSearch=false	6.0	http://hcis.safeworkaustralia.gov.au/HazardousChemical/Search?SearchBy=CasNo&SearchText=117-08-8&results=30&sortBy=Cas_No&isAdvancedSearch=false	6.0	http://hcis.safeworkaustralia.gov.au/HazardousChemical/Search?SearchBy=CasNo&SearchText=117-08-8&results=30&sortBy=Cas_No&isAdvancedSearch=false
26108	112-57-2	4.0	http://hcis.safeworkaustralia.gov.au/HazardousChemical/Search?SearchBy=CasNo&SearchText=112-57-2&results=30&sortBy=Cas_No&isAdvancedSearch=false	6.0	http://hcis.safeworkaustralia.gov.au/HazardousChemical/Search?SearchBy=CasNo&SearchText=112-57-2&results=30&sortBy=Cas_No&isAdvancedSearch=false	4.0	http://hcis.safeworkaustralia.gov.au/HazardousChemical/Search?SearchBy=CasNo&SearchText=112-57-2&results=30&sortBy=Cas_No&isAdvancedSearch=false
26118	119-64-2	6.0	http://hcis.safeworkaustralia.gov.au/HazardousChemical/Search?SearchBy=CasNo&SearchText=119-64-2&results=30&sortBy=Cas_No&isAdvancedSearch=false	6.0	http://hcis.safeworkaustralia.gov.au/HazardousChemical/Search?SearchBy=CasNo&SearchText=119-64-2&results=30&sortBy=Cas_No&isAdvancedSearch=false	6.0	http://hcis.safeworkaustralia.gov.au/HazardousChemical/Search?SearchBy=CasNo&SearchText=119-64-2&results=30&sortBy=Cas_No&isAdvancedSearch=false
26122	110-18-9	6.0	http://hcis.safeworkaustralia.gov.au/HazardousChemical/Search?SearchBy=CasNo&SearchText=110-18-9&results=30&sortBy=Cas_No&isAdvancedSearch=false	4.0	http://hcis.safeworkaustralia.gov.au/HazardousChemical/Search?SearchBy=CasNo&SearchText=110-18-9&results=30&sortBy=Cas_No&isAdvancedSearch=false	4.0	http://hcis.safeworkaustralia.gov.au/HazardousChemical/Search?SearchBy=CasNo&SearchText=110-18-9&results=30&sortBy=Cas_No&isAdvancedSearch=false
26124	100-22-1	4.0	http://hcis.safeworkaustralia.gov.au/HazardousChemical/Search?SearchBy=CasNo&SearchText=100-22-1&results=30&sortBy=Cas_No&isAdvancedSearch=false	4.0	http://hcis.safeworkaustralia.gov.au/HazardousChemical/Search?SearchBy=CasNo&SearchText=100-22-1&results=30&sortBy=Cas_No&isAdvancedSearch=false	4.0	http://hcis.safeworkaustralia.gov.au/HazardousChemical/Search?SearchBy=CasNo&SearchText=100-22-1&results=30&sortBy=Cas_No&isAdvancedSearch=false
26141	68-11-1	4.0	http://hcis.safeworkaustralia.gov.au/HazardousChemical/Search?SearchBy=CasNo&SearchText=68-11-1&results=30&sortBy=Cas_No&isAdvancedSearch=false	2.0	http://hcis.safeworkaustralia.gov.au/HazardousChemical/Search?SearchBy=CasNo&SearchText=68-11-1&results=30&sortBy=Cas_No&isAdvancedSearch=false	3.0	http://hcis.safeworkaustralia.gov.au/HazardousChemical/Search?SearchBy=CasNo&SearchText=68-11-1&results=30&sortBy=Cas_No&isAdvancedSearch=false
26156	584-84-9	6.0	http://hcis.safeworkaustralia.gov.au/HazardousChemical/Search?SearchBy=CasNo&SearchText=584-84-9&results=30&sortBy=Cas_No&isAdvancedSearch=false	2.0	http://hcis.safeworkaustralia.gov.au/HazardousChemical/Search?SearchBy=CasNo&SearchText=584-84-9&results=30&sortBy=Cas_No&isAdvancedSearch=false	6.0	http://hcis.safeworkaustralia.gov.au/HazardousChemical/Search?SearchBy=CasNo&SearchText=584-84-9&results=30&sortBy=Cas_No&isAdvancedSearch=false
26157	91-08-7	6.0	http://hcis.safeworkaustralia.gov.au/HazardousChemical/Search?SearchBy=CasNo&SearchText=91-08-7&results=30&sortBy=Cas_No&isAdvancedSearch=false	2.0	http://hcis.safeworkaustralia.gov.au/HazardousChemical/Search?SearchBy=CasNo&SearchText=91-08-7&results=30&sortBy=Cas_No&isAdvancedSearch=false	6.0	http://hcis.safeworkaustralia.gov.au/HazardousChemical/Search?SearchBy=CasNo&SearchText=91-08-7&results=30&sortBy=Cas_No&isAdvancedSearch=false
26164	95-53-4	6.0	http://hcis.safeworkaustralia.gov.au/HazardousChemical/Search?SearchBy=CasNo&SearchText=95-53-4&results=30&sortBy=Cas_No&isAdvancedSearch=false	3.0	http://hcis.safeworkaustralia.gov.au/HazardousChemical/Search?SearchBy=CasNo&SearchText=95-53-4&results=30&sortBy=Cas_No&isAdvancedSearch=false	3.0	http://hcis.safeworkaustralia.gov.au/HazardousChemical/Search?SearchBy=CasNo&SearchText=95-53-4&results=30&sortBy=Cas_No&isAdvancedSearch=false
26178	2244-21-5	6.0	http://hcis.safeworkaustralia.gov.au/HazardousChemical/Search?SearchBy=CasNo&SearchText=2244-21-5&results=30&sortBy=Cas_No&isAdvancedSearch=false	6.0	http://hcis.safeworkaustralia.gov.au/HazardousChemical/Search?SearchBy=CasNo&SearchText=2244-21-5&results=30&sortBy=Cas_No&isAdvancedSearch=false	4.0	http://hcis.safeworkaustralia.gov.au/HazardousChemical/Search?SearchBy=CasNo&SearchText=2244-21-5&results=30&sortBy=Cas_No&isAdvancedSearch=false
26224	112-49-2	6.0	http://hcis.safeworkaustralia.gov.au/HazardousChemical/Search?SearchBy=CasNo&SearchText=112-49-2&results=30&sortBy=Cas_No&isAdvancedSearch=false	6.0	http://hcis.safeworkaustralia.gov.au/HazardousChemical/Search?SearchBy=CasNo&SearchText=112-49-2&results=30&sortBy=Cas_No&isAdvancedSearch=false	6.0	http://hcis.safeworkaustralia.gov.au/HazardousChemical/Search?SearchBy=CasNo&SearchText=112-49-2&results=30&sortBy=Cas_No&isAdvancedSearch=false
26228	78-40-0	6.0	http://hcis.safeworkaustralia.gov.au/HazardousChemical/Search?SearchBy=CasNo&SearchText=78-40-0&results=30&sortBy=Cas_No&isAdvancedSearch=false	6.0	http://hcis.safeworkaustralia.gov.au/HazardousChemical/Search?SearchBy=CasNo&SearchText=78-40-0&results=30&sortBy=Cas_No&isAdvancedSearch=false	4.0	http://hcis.safeworkaustralia.gov.au/HazardousChemical/Search?SearchBy=CasNo&SearchText=78-40-0&results=30&sortBy=Cas_No&isAdvancedSearch=false
26235	552-30-7	6.0	http://hcis.safeworkaustralia.gov.au/HazardousChemical/Search?SearchBy=CasNo&SearchText=552-30-7&results=30&sortBy=Cas_No&isAdvancedSearch=false	6.0	http://hcis.safeworkaustralia.gov.au/HazardousChemical/Search?SearchBy=CasNo&SearchText=552-30-7&results=30&sortBy=Cas_No&isAdvancedSearch=false	6.0	http://hcis.safeworkaustralia.gov.au/HazardousChemical/Search?SearchBy=CasNo&SearchText=552-30-7&results=30&sortBy=Cas_No&isAdvancedSearch=false
26252	101-02-0	6.0	http://hcis.safeworkaustralia.gov.au/HazardousChemical/Search?SearchBy=CasNo&SearchText=101-02-0&results=30&sortBy=Cas_No&isAdvancedSearch=false	6.0	http://hcis.safeworkaustralia.gov.au/HazardousChemical/Search?SearchBy=CasNo&SearchText=101-02-0&results=30&sortBy=Cas_No&isAdvancedSearch=false	6.0	http://hcis.safeworkaustralia.gov.au/HazardousChemical/Search?SearchBy=CasNo&SearchText=101-02-0&results=30&sortBy=Cas_No&isAdvancedSearch=false
26261	13674-87-8	6.0	http://hcis.safeworkaustralia.gov.au/HazardousChemical/Search?SearchBy=CasNo&SearchText=13674-87-8&results=30&sortBy=Cas_No&isAdvancedSearch=false	6.0	http://hcis.safeworkaustralia.gov.au/HazardousChemical/Search?SearchBy=CasNo&SearchText=13674-87-8&results=30&sortBy=Cas_No&isAdvancedSearch=false	6.0	http://hcis.safeworkaustralia.gov.au/HazardousChemical/Search?SearchBy=CasNo&SearchText=13674-87-8&results=30&sortBy=Cas_No&isAdvancedSearch=false
26294	67-97-0	3.0	http://hcis.safeworkaustralia.gov.au/HazardousChemical/Search?SearchBy=CasNo&SearchText=67-97-0&results=30&sortBy=Cas_No&isAdvancedSearch=false	2.0	http://hcis.safeworkaustralia.gov.au/HazardousChemical/Search?SearchBy=CasNo&SearchText=67-97-0&results=30&sortBy=Cas_No&isAdvancedSearch=false	3.0	http://hcis.safeworkaustralia.gov.au/HazardousChemical/Search?SearchBy=CasNo&SearchText=67-97-0&results=30&sortBy=Cas_No&isAdvancedSearch=false
26298	108-38-3	4.0	http://hcis.safeworkaustralia.gov.au/HazardousChemical/Search?SearchBy=CasNo&SearchText=108-38-3&results=30&sortBy=Cas_No&isAdvancedSearch=false	4.0	http://hcis.safeworkaustralia.gov.au/HazardousChemical/Search?SearchBy=CasNo&SearchText=108-38-3&results=30&sortBy=Cas_No&isAdvancedSearch=false	6.0	http://hcis.safeworkaustralia.gov.au/HazardousChemical/Search?SearchBy=CasNo&SearchText=108-38-3&results=30&sortBy=Cas_No&isAdvancedSearch=false
26307	87-62-7	4.0	http://hcis.safeworkaustralia.gov.au/HazardousChemical/Search?SearchBy=CasNo&SearchText=87-62-7&results=30&sortBy=Cas_No&isAdvancedSearch=false	4.0	http://hcis.safeworkaustralia.gov.au/HazardousChemical/Search?SearchBy=CasNo&SearchText=87-62-7&results=30&sortBy=Cas_No&isAdvancedSearch=false	4.0	http://hcis.safeworkaustralia.gov.au/HazardousChemical/Search?SearchBy=CasNo&SearchText=87-62-7&results=30&sortBy=Cas_No&isAdvancedSearch=false
26368	69-72-7	6.0	http://hcis.safeworkaustralia.gov.au/HazardousChemical/Search?SearchBy=CasNo&SearchText=69-72-7&results=30&sortBy=Cas_No&isAdvancedSearch=false	6.0	http://hcis.safeworkaustralia.gov.au/HazardousChemical/Search?SearchBy=CasNo&SearchText=69-72-7&results=30&sortBy=Cas_No&isAdvancedSearch=false	4.0	http://hcis.safeworkaustralia.gov.au/HazardousChemical/Search?SearchBy=CasNo&SearchText=69-72-7&results=30&sortBy=Cas_No&isAdvancedSearch=false
26373	71-48-7	6.0	http://hcis.safeworkaustralia.gov.au/HazardousChemical/Search?SearchBy=CasNo&SearchText=71-48-7&results=30&sortBy=Cas_No&isAdvancedSearch=false	6.0	http://hcis.safeworkaustralia.gov.au/HazardousChemical/Search?SearchBy=CasNo&SearchText=71-48-7&results=30&sortBy=Cas_No&isAdvancedSearch=false	6.0	http://hcis.safeworkaustralia.gov.au/HazardousChemical/Search?SearchBy=CasNo&SearchText=71-48-7&results=30&sortBy=Cas_No&isAdvancedSearch=false
26422	75-75-2	6.0	http://hcis.safeworkaustralia.gov.au/HazardousChemical/Search?SearchBy=CasNo&SearchText=75-75-2&results=30&sortBy=Cas_No&isAdvancedSearch=false	6.0	http://hcis.safeworkaustralia.gov.au/HazardousChemical/Search?SearchBy=CasNo&SearchText=75-75-2&results=30&sortBy=Cas_No&isAdvancedSearch=false	6.0	http://hcis.safeworkaustralia.gov.au/HazardousChemical/Search?SearchBy=CasNo&SearchText=75-75-2&results=30&sortBy=Cas_No&isAdvancedSearch=false
26450	78-10-4	6.0	http://hcis.safeworkaustralia.gov.au/HazardousChemical/Search?SearchBy=CasNo&SearchText=78-10-4&results=30&sortBy=Cas_No&isAdvancedSearch=false	4.0	http://hcis.safeworkaustralia.gov.au/HazardousChemical/Search?SearchBy=CasNo&SearchText=78-10-4&results=30&sortBy=Cas_No&isAdvancedSearch=false	6.0	http://hcis.safeworkaustralia.gov.au/HazardousChemical/Search?SearchBy=CasNo&SearchText=78-10-4&results=30&sortBy=Cas_No&isAdvancedSearch=false
26457	78-67-1	6.0	http://hcis.safeworkaustralia.gov.au/HazardousChemical/Search?SearchBy=CasNo&SearchText=78-67-1&results=30&sortBy=Cas_No&isAdvancedSearch=false	4.0	http://hcis.safeworkaustralia.gov.au/HazardousChemical/Search?SearchBy=CasNo&SearchText=78-67-1&results=30&sortBy=Cas_No&isAdvancedSearch=false	4.0	http://hcis.safeworkaustralia.gov.au/HazardousChemical/Search?SearchBy=CasNo&SearchText=78-67-1&results=30&sortBy=Cas_No&isAdvancedSearch=false
26472	79-04-9	3.0	http://hcis.safeworkaustralia.gov.au/HazardousChemical/Search?SearchBy=CasNo&SearchText=79-04-9&results=30&sortBy=Cas_No&isAdvancedSearch=false	3.0	http://hcis.safeworkaustralia.gov.au/HazardousChemical/Search?SearchBy=CasNo&SearchText=79-04-9&results=30&sortBy=Cas_No&isAdvancedSearch=false	3.0	http://hcis.safeworkaustralia.gov.au/HazardousChemical/Search?SearchBy=CasNo&SearchText=79-04-9&results=30&sortBy=Cas_No&isAdvancedSearch=false
26515	85-42-7	6.0	http://hcis.safeworkaustralia.gov.au/HazardousChemical/Search?SearchBy=CasNo&SearchText=85-42-7&results=30&sortBy=Cas_No&isAdvancedSearch=false	6.0	http://hcis.safeworkaustralia.gov.au/HazardousChemical/Search?SearchBy=CasNo&SearchText=85-42-7&results=30&sortBy=Cas_No&isAdvancedSearch=false	6.0	http://hcis.safeworkaustralia.gov.au/HazardousChemical/Search?SearchBy=CasNo&SearchText=85-42-7&results=30&sortBy=Cas_No&isAdvancedSearch=false
26516	85-43-8	6.0	http://hcis.safeworkaustralia.gov.au/HazardousChemical/Search?SearchBy=CasNo&SearchText=85-43-8&results=30&sortBy=Cas_No&isAdvancedSearch=false	6.0	http://hcis.safeworkaustralia.gov.au/HazardousChemical/Search?SearchBy=CasNo&SearchText=85-43-8&results=30&sortBy=Cas_No&isAdvancedSearch=false	6.0	http://hcis.safeworkaustralia.gov.au/HazardousChemical/Search?SearchBy=CasNo&SearchText=85-43-8&results=30&sortBy=Cas_No&isAdvancedSearch=false
26523	87-90-1	6.0	http://hcis.safeworkaustralia.gov.au/HazardousChemical/Search?SearchBy=CasNo&SearchText=87-90-1&results=30&sortBy=Cas_No&isAdvancedSearch=false	6.0	http://hcis.safeworkaustralia.gov.au/HazardousChemical/Search?SearchBy=CasNo&SearchText=87-90-1&results=30&sortBy=Cas_No&isAdvancedSearch=false	4.0	http://hcis.safeworkaustralia.gov.au/HazardousChemical/Search?SearchBy=CasNo&SearchText=87-90-1&results=30&sortBy=Cas_No&isAdvancedSearch=false
26536	89-32-7	6.0	http://hcis.safeworkaustralia.gov.au/HazardousChemical/Search?SearchBy=CasNo&SearchText=89-32-7&results=30&sortBy=Cas_No&isAdvancedSearch=false	6.0	http://hcis.safeworkaustralia.gov.au/HazardousChemical/Search?SearchBy=CasNo&SearchText=89-32-7&results=30&sortBy=Cas_No&isAdvancedSearch=false	6.0	http://hcis.safeworkaustralia.gov.au/HazardousChemical/Search?SearchBy=CasNo&SearchText=89-32-7&results=30&sortBy=Cas_No&isAdvancedSearch=false
26548	90-72-2	6.0	http://hcis.safeworkaustralia.gov.au/HazardousChemical/Search?SearchBy=CasNo&SearchText=90-72-2&results=30&sortBy=Cas_No&isAdvancedSearch=false	6.0	http://hcis.safeworkaustralia.gov.au/HazardousChemical/Search?SearchBy=CasNo&SearchText=90-72-2&results=30&sortBy=Cas_No&isAdvancedSearch=false	4.0	http://hcis.safeworkaustralia.gov.au/HazardousChemical/Search?SearchBy=CasNo&SearchText=90-72-2&results=30&sortBy=Cas_No&isAdvancedSearch=false
26615	97-90-5	6.0	http://hcis.safeworkaustralia.gov.au/HazardousChemical/Search?SearchBy=CasNo&SearchText=97-90-5&results=30&sortBy=Cas_No&isAdvancedSearch=false	6.0	http://hcis.safeworkaustralia.gov.au/HazardousChemical/Search?SearchBy=CasNo&SearchText=97-90-5&results=30&sortBy=Cas_No&isAdvancedSearch=false	6.0	http://hcis.safeworkaustralia.gov.au/HazardousChemical/Search?SearchBy=CasNo&SearchText=97-90-5&results=30&sortBy=Cas_No&isAdvancedSearch=false
26631	98-88-4	4.0	http://hcis.safeworkaustralia.gov.au/HazardousChemical/Search?SearchBy=CasNo&SearchText=98-88-4&results=30&sortBy=Cas_No&isAdvancedSearch=false	4.0	http://hcis.safeworkaustralia.gov.au/HazardousChemical/Search?SearchBy=CasNo&SearchText=98-88-4&results=30&sortBy=Cas_No&isAdvancedSearch=false	4.0	http://hcis.safeworkaustralia.gov.au/HazardousChemical/Search?SearchBy=CasNo&SearchText=98-88-4&results=30&sortBy=Cas_No&isAdvancedSearch=false
26701	104-15-4	6.0	http://hcis.safeworkaustralia.gov.au/HazardousChemical/Search?SearchBy=CasNo&SearchText=104-15-4&results=30&sortBy=Cas_No&isAdvancedSearch=false	6.0	http://hcis.safeworkaustralia.gov.au/HazardousChemical/Search?SearchBy=CasNo&SearchText=104-15-4&results=30&sortBy=Cas_No&isAdvancedSearch=false	6.0	http://hcis.safeworkaustralia.gov.au/HazardousChemical/Search?SearchBy=CasNo&SearchText=104-15-4&results=30&sortBy=Cas_No&isAdvancedSearch=false
26712	105-08-8	6.0	http://hcis.safeworkaustralia.gov.au/HazardousChemical/Search?SearchBy=CasNo&SearchText=105-08-8&results=30&sortBy=Cas_No&isAdvancedSearch=false	6.0	http://hcis.safeworkaustralia.gov.au/HazardousChemical/Search?SearchBy=CasNo&SearchText=105-08-8&results=30&sortBy=Cas_No&isAdvancedSearch=false	6.0	http://hcis.safeworkaustralia.gov.au/HazardousChemical/Search?SearchBy=CasNo&SearchText=105-08-8&results=30&sortBy=Cas_No&isAdvancedSearch=false
26713	105-16-8	6.0	http://hcis.safeworkaustralia.gov.au/HazardousChemical/Search?SearchBy=CasNo&SearchText=105-16-8&results=30&sortBy=Cas_No&isAdvancedSearch=false	4.0	http://hcis.safeworkaustralia.gov.au/HazardousChemical/Search?SearchBy=CasNo&SearchText=105-16-8&results=30&sortBy=Cas_No&isAdvancedSearch=false	6.0	http://hcis.safeworkaustralia.gov.au/HazardousChemical/Search?SearchBy=CasNo&SearchText=105-16-8&results=30&sortBy=Cas_No&isAdvancedSearch=false
26715	105-39-5	3.0	http://hcis.safeworkaustralia.gov.au/HazardousChemical/Search?SearchBy=CasNo&SearchText=105-39-5&results=30&sortBy=Cas_No&isAdvancedSearch=false	3.0	http://hcis.safeworkaustralia.gov.au/HazardousChemical/Search?SearchBy=CasNo&SearchText=105-39-5&results=30&sortBy=Cas_No&isAdvancedSearch=false	3.0	http://hcis.safeworkaustralia.gov.au/HazardousChemical/Search?SearchBy=CasNo&SearchText=105-39-5&results=30&sortBy=Cas_No&isAdvancedSearch=false
26716	105-45-3	6.0	http://hcis.safeworkaustralia.gov.au/HazardousChemical/Search?SearchBy=CasNo&SearchText=105-45-3&results=30&sortBy=Cas_No&isAdvancedSearch=false	6.0	http://hcis.safeworkaustralia.gov.au/HazardousChemical/Search?SearchBy=CasNo&SearchText=105-45-3&results=30&sortBy=Cas_No&isAdvancedSearch=false	6.0	http://hcis.safeworkaustralia.gov.au/HazardousChemical/Search?SearchBy=CasNo&SearchText=105-45-3&results=30&sortBy=Cas_No&isAdvancedSearch=false
26739	106-75-2	6.0	http://hcis.safeworkaustralia.gov.au/HazardousChemical/Search?SearchBy=CasNo&SearchText=106-75-2&results=30&sortBy=Cas_No&isAdvancedSearch=false	6.0	http://hcis.safeworkaustralia.gov.au/HazardousChemical/Search?SearchBy=CasNo&SearchText=106-75-2&results=30&sortBy=Cas_No&isAdvancedSearch=false	4.0	http://hcis.safeworkaustralia.gov.au/HazardousChemical/Search?SearchBy=CasNo&SearchText=106-75-2&results=30&sortBy=Cas_No&isAdvancedSearch=false
26765	107-39-1	6.0	http://hcis.safeworkaustralia.gov.au/HazardousChemical/Search?SearchBy=CasNo&SearchText=107-39-1&results=30&sortBy=Cas_No&isAdvancedSearch=false	6.0	http://hcis.safeworkaustralia.gov.au/HazardousChemical/Search?SearchBy=CasNo&SearchText=107-39-1&results=30&sortBy=Cas_No&isAdvancedSearch=false	6.0	http://hcis.safeworkaustralia.gov.au/HazardousChemical/Search?SearchBy=CasNo&SearchText=107-39-1&results=30&sortBy=Cas_No&isAdvancedSearch=false
26781	108-11-2	6.0	http://hcis.safeworkaustralia.gov.au/HazardousChemical/Search?SearchBy=CasNo&SearchText=108-11-2&results=30&sortBy=Cas_No&isAdvancedSearch=false	4.0	http://hcis.safeworkaustralia.gov.au/HazardousChemical/Search?SearchBy=CasNo&SearchText=108-11-2&results=30&sortBy=Cas_No&isAdvancedSearch=false	6.0	http://hcis.safeworkaustralia.gov.au/HazardousChemical/Search?SearchBy=CasNo&SearchText=108-11-2&results=30&sortBy=Cas_No&isAdvancedSearch=false
26789	108-32-7	6.0	http://hcis.safeworkaustralia.gov.au/HazardousChemical/Search?SearchBy=CasNo&SearchText=108-32-7&results=30&sortBy=Cas_No&isAdvancedSearch=false	6.0	http://hcis.safeworkaustralia.gov.au/HazardousChemical/Search?SearchBy=CasNo&SearchText=108-32-7&results=30&sortBy=Cas_No&isAdvancedSearch=false	6.0	http://hcis.safeworkaustralia.gov.au/HazardousChemical/Search?SearchBy=CasNo&SearchText=108-32-7&results=30&sortBy=Cas_No&isAdvancedSearch=false
26792	108-44-1	3.0	http://hcis.safeworkaustralia.gov.au/HazardousChemical/Search?SearchBy=CasNo&SearchText=108-44-1&results=30&sortBy=Cas_No&isAdvancedSearch=false	3.0	http://hcis.safeworkaustralia.gov.au/HazardousChemical/Search?SearchBy=CasNo&SearchText=108-44-1&results=30&sortBy=Cas_No&isAdvancedSearch=false	3.0	http://hcis.safeworkaustralia.gov.au/HazardousChemical/Search?SearchBy=CasNo&SearchText=108-44-1&results=30&sortBy=Cas_No&isAdvancedSearch=false
26796	108-65-6	6.0	http://hcis.safeworkaustralia.gov.au/HazardousChemical/Search?SearchBy=CasNo&SearchText=108-65-6&results=30&sortBy=Cas_No&isAdvancedSearch=false	6.0	http://hcis.safeworkaustralia.gov.au/HazardousChemical/Search?SearchBy=CasNo&SearchText=108-65-6&results=30&sortBy=Cas_No&isAdvancedSearch=false	6.0	http://hcis.safeworkaustralia.gov.au/HazardousChemical/Search?SearchBy=CasNo&SearchText=108-65-6&results=30&sortBy=Cas_No&isAdvancedSearch=false
26797	108-67-8	6.0	http://hcis.safeworkaustralia.gov.au/HazardousChemical/Search?SearchBy=CasNo&SearchText=108-67-8&results=30&sortBy=Cas_No&isAdvancedSearch=false	6.0	http://hcis.safeworkaustralia.gov.au/HazardousChemical/Search?SearchBy=CasNo&SearchText=108-67-8&results=30&sortBy=Cas_No&isAdvancedSearch=false	6.0	http://hcis.safeworkaustralia.gov.au/HazardousChemical/Search?SearchBy=CasNo&SearchText=108-67-8&results=30&sortBy=Cas_No&isAdvancedSearch=false
26799	108-77-0	6.0	http://hcis.safeworkaustralia.gov.au/HazardousChemical/Search?SearchBy=CasNo&SearchText=108-77-0&results=30&sortBy=Cas_No&isAdvancedSearch=false	2.0	http://hcis.safeworkaustralia.gov.au/HazardousChemical/Search?SearchBy=CasNo&SearchText=108-77-0&results=30&sortBy=Cas_No&isAdvancedSearch=false	4.0	http://hcis.safeworkaustralia.gov.au/HazardousChemical/Search?SearchBy=CasNo&SearchText=108-77-0&results=30&sortBy=Cas_No&isAdvancedSearch=false
26837	110-19-0	6.0	http://hcis.safeworkaustralia.gov.au/HazardousChemical/Search?SearchBy=CasNo&SearchText=110-19-0&results=30&sortBy=Cas_No&isAdvancedSearch=false	6.0	http://hcis.safeworkaustralia.gov.au/HazardousChemical/Search?SearchBy=CasNo&SearchText=110-19-0&results=30&sortBy=Cas_No&isAdvancedSearch=false	6.0	http://hcis.safeworkaustralia.gov.au/HazardousChemical/Search?SearchBy=CasNo&SearchText=110-19-0&results=30&sortBy=Cas_No&isAdvancedSearch=false
26878	111-48-8	6.0	http://hcis.safeworkaustralia.gov.au/HazardousChemical/Search?SearchBy=CasNo&SearchText=111-48-8&results=30&sortBy=Cas_No&isAdvancedSearch=false	6.0	http://hcis.safeworkaustralia.gov.au/HazardousChemical/Search?SearchBy=CasNo&SearchText=111-48-8&results=30&sortBy=Cas_No&isAdvancedSearch=false	6.0	http://hcis.safeworkaustralia.gov.au/HazardousChemical/Search?SearchBy=CasNo&SearchText=111-48-8&results=30&sortBy=Cas_No&isAdvancedSearch=false
26882	111-65-9	6.0	http://hcis.safeworkaustralia.gov.au/HazardousChemical/Search?SearchBy=CasNo&SearchText=111-65-9&results=30&sortBy=Cas_No&isAdvancedSearch=false	6.0	http://hcis.safeworkaustralia.gov.au/HazardousChemical/Search?SearchBy=CasNo&SearchText=111-65-9&results=30&sortBy=Cas_No&isAdvancedSearch=false	6.0	http://hcis.safeworkaustralia.gov.au/HazardousChemical/Search?SearchBy=CasNo&SearchText=111-65-9&results=30&sortBy=Cas_No&isAdvancedSearch=false
26904	112-07-2	4.0	http://hcis.safeworkaustralia.gov.au/HazardousChemical/Search?SearchBy=CasNo&SearchText=112-07-2&results=30&sortBy=Cas_No&isAdvancedSearch=false	4.0	http://hcis.safeworkaustralia.gov.au/HazardousChemical/Search?SearchBy=CasNo&SearchText=112-07-2&results=30&sortBy=Cas_No&isAdvancedSearch=false	4.0	http://hcis.safeworkaustralia.gov.au/HazardousChemical/Search?SearchBy=CasNo&SearchText=112-07-2&results=30&sortBy=Cas_No&isAdvancedSearch=false
26908	112-25-4	4.0	http://hcis.safeworkaustralia.gov.au/HazardousChemical/Search?SearchBy=CasNo&SearchText=112-25-4&results=30&sortBy=Cas_No&isAdvancedSearch=false	6.0	http://hcis.safeworkaustralia.gov.au/HazardousChemical/Search?SearchBy=CasNo&SearchText=112-25-4&results=30&sortBy=Cas_No&isAdvancedSearch=false	4.0	http://hcis.safeworkaustralia.gov.au/HazardousChemical/Search?SearchBy=CasNo&SearchText=112-25-4&results=30&sortBy=Cas_No&isAdvancedSearch=false
26921	112-59-4	4.0	http://hcis.safeworkaustralia.gov.au/HazardousChemical/Search?SearchBy=CasNo&SearchText=112-59-4&results=30&sortBy=Cas_No&isAdvancedSearch=false	6.0	http://hcis.safeworkaustralia.gov.au/HazardousChemical/Search?SearchBy=CasNo&SearchText=112-59-4&results=30&sortBy=Cas_No&isAdvancedSearch=false	6.0	http://hcis.safeworkaustralia.gov.au/HazardousChemical/Search?SearchBy=CasNo&SearchText=112-59-4&results=30&sortBy=Cas_No&isAdvancedSearch=false
26933	112-90-3	6.0	http://hcis.safeworkaustralia.gov.au/HazardousChemical/Search?SearchBy=CasNo&SearchText=112-90-3&results=30&sortBy=Cas_No&isAdvancedSearch=false	6.0	http://hcis.safeworkaustralia.gov.au/HazardousChemical/Search?SearchBy=CasNo&SearchText=112-90-3&results=30&sortBy=Cas_No&isAdvancedSearch=false	4.0	http://hcis.safeworkaustralia.gov.au/HazardousChemical/Search?SearchBy=CasNo&SearchText=112-90-3&results=30&sortBy=Cas_No&isAdvancedSearch=false
26941	115-27-5	6.0	http://hcis.safeworkaustralia.gov.au/HazardousChemical/Search?SearchBy=CasNo&SearchText=115-27-5&results=30&sortBy=Cas_No&isAdvancedSearch=false	6.0	http://hcis.safeworkaustralia.gov.au/HazardousChemical/Search?SearchBy=CasNo&SearchText=115-27-5&results=30&sortBy=Cas_No&isAdvancedSearch=false	6.0	http://hcis.safeworkaustralia.gov.au/HazardousChemical/Search?SearchBy=CasNo&SearchText=115-27-5&results=30&sortBy=Cas_No&isAdvancedSearch=false
26955	118-48-9	6.0	http://hcis.safeworkaustralia.gov.au/HazardousChemical/Search?SearchBy=CasNo&SearchText=118-48-9&results=30&sortBy=Cas_No&isAdvancedSearch=false	6.0	http://hcis.safeworkaustralia.gov.au/HazardousChemical/Search?SearchBy=CasNo&SearchText=118-48-9&results=30&sortBy=Cas_No&isAdvancedSearch=false	6.0	http://hcis.safeworkaustralia.gov.au/HazardousChemical/Search?SearchBy=CasNo&SearchText=118-48-9&results=30&sortBy=Cas_No&isAdvancedSearch=false
27007	123-62-6	6.0	http://hcis.safeworkaustralia.gov.au/HazardousChemical/Search?SearchBy=CasNo&SearchText=123-62-6&results=30&sortBy=Cas_No&isAdvancedSearch=false	6.0	http://hcis.safeworkaustralia.gov.au/HazardousChemical/Search?SearchBy=CasNo&SearchText=123-62-6&results=30&sortBy=Cas_No&isAdvancedSearch=false	6.0	http://hcis.safeworkaustralia.gov.au/HazardousChemical/Search?SearchBy=CasNo&SearchText=123-62-6&results=30&sortBy=Cas_No&isAdvancedSearch=false
27032	124-68-5	6.0	http://hcis.safeworkaustralia.gov.au/HazardousChemical/Search?SearchBy=CasNo&SearchText=124-68-5&results=30&sortBy=Cas_No&isAdvancedSearch=false	6.0	http://hcis.safeworkaustralia.gov.au/HazardousChemical/Search?SearchBy=CasNo&SearchText=124-68-5&results=30&sortBy=Cas_No&isAdvancedSearch=false	6.0	http://hcis.safeworkaustralia.gov.au/HazardousChemical/Search?SearchBy=CasNo&SearchText=124-68-5&results=30&sortBy=Cas_No&isAdvancedSearch=false
27037	126-33-0	6.0	http://hcis.safeworkaustralia.gov.au/HazardousChemical/Search?SearchBy=CasNo&SearchText=126-33-0&results=30&sortBy=Cas_No&isAdvancedSearch=false	6.0	http://hcis.safeworkaustralia.gov.au/HazardousChemical/Search?SearchBy=CasNo&SearchText=126-33-0&results=30&sortBy=Cas_No&isAdvancedSearch=false	4.0	http://hcis.safeworkaustralia.gov.au/HazardousChemical/Search?SearchBy=CasNo&SearchText=126-33-0&results=30&sortBy=Cas_No&isAdvancedSearch=false
27048	127-68-4	6.0	http://hcis.safeworkaustralia.gov.au/HazardousChemical/Search?SearchBy=CasNo&SearchText=127-68-4&results=30&sortBy=Cas_No&isAdvancedSearch=false	6.0	http://hcis.safeworkaustralia.gov.au/HazardousChemical/Search?SearchBy=CasNo&SearchText=127-68-4&results=30&sortBy=Cas_No&isAdvancedSearch=false	6.0	http://hcis.safeworkaustralia.gov.au/HazardousChemical/Search?SearchBy=CasNo&SearchText=127-68-4&results=30&sortBy=Cas_No&isAdvancedSearch=false
27061	135-19-3	6.0	http://hcis.safeworkaustralia.gov.au/HazardousChemical/Search?SearchBy=CasNo&SearchText=135-19-3&results=30&sortBy=Cas_No&isAdvancedSearch=false	4.0	http://hcis.safeworkaustralia.gov.au/HazardousChemical/Search?SearchBy=CasNo&SearchText=135-19-3&results=30&sortBy=Cas_No&isAdvancedSearch=false	4.0	http://hcis.safeworkaustralia.gov.au/HazardousChemical/Search?SearchBy=CasNo&SearchText=135-19-3&results=30&sortBy=Cas_No&isAdvancedSearch=false
27084	140-93-2	6.0	http://hcis.safeworkaustralia.gov.au/HazardousChemical/Search?SearchBy=CasNo&SearchText=140-93-2&results=30&sortBy=Cas_No&isAdvancedSearch=false	6.0	http://hcis.safeworkaustralia.gov.au/HazardousChemical/Search?SearchBy=CasNo&SearchText=140-93-2&results=30&sortBy=Cas_No&isAdvancedSearch=false	4.0	http://hcis.safeworkaustralia.gov.au/HazardousChemical/Search?SearchBy=CasNo&SearchText=140-93-2&results=30&sortBy=Cas_No&isAdvancedSearch=false
27103	142-90-5	6.0	http://hcis.safeworkaustralia.gov.au/HazardousChemical/Search?SearchBy=CasNo&SearchText=142-90-5&results=30&sortBy=Cas_No&isAdvancedSearch=false	6.0	http://hcis.safeworkaustralia.gov.au/HazardousChemical/Search?SearchBy=CasNo&SearchText=142-90-5&results=30&sortBy=Cas_No&isAdvancedSearch=false	6.0	http://hcis.safeworkaustralia.gov.au/HazardousChemical/Search?SearchBy=CasNo&SearchText=142-90-5&results=30&sortBy=Cas_No&isAdvancedSearch=false
27131	288-88-0	6.0	http://hcis.safeworkaustralia.gov.au/HazardousChemical/Search?SearchBy=CasNo&SearchText=288-88-0&results=30&sortBy=Cas_No&isAdvancedSearch=false	6.0	http://hcis.safeworkaustralia.gov.au/HazardousChemical/Search?SearchBy=CasNo&SearchText=288-88-0&results=30&sortBy=Cas_No&isAdvancedSearch=false	4.0	http://hcis.safeworkaustralia.gov.au/HazardousChemical/Search?SearchBy=CasNo&SearchText=288-88-0&results=30&sortBy=Cas_No&isAdvancedSearch=false
27158	501-53-1	6.0	http://hcis.safeworkaustralia.gov.au/HazardousChemical/Search?SearchBy=CasNo&SearchText=501-53-1&results=30&sortBy=Cas_No&isAdvancedSearch=false	6.0	http://hcis.safeworkaustralia.gov.au/HazardousChemical/Search?SearchBy=CasNo&SearchText=501-53-1&results=30&sortBy=Cas_No&isAdvancedSearch=false	6.0	http://hcis.safeworkaustralia.gov.au/HazardousChemical/Search?SearchBy=CasNo&SearchText=501-53-1&results=30&sortBy=Cas_No&isAdvancedSearch=false
27178	534-15-6	6.0	http://hcis.safeworkaustralia.gov.au/HazardousChemical/Search?SearchBy=CasNo&SearchText=534-15-6&results=30&sortBy=Cas_No&isAdvancedSearch=false	6.0	http://hcis.safeworkaustralia.gov.au/HazardousChemical/Search?SearchBy=CasNo&SearchText=534-15-6&results=30&sortBy=Cas_No&isAdvancedSearch=false	6.0	http://hcis.safeworkaustralia.gov.au/HazardousChemical/Search?SearchBy=CasNo&SearchText=534-15-6&results=30&sortBy=Cas_No&isAdvancedSearch=false
27186	541-41-3	6.0	http://hcis.safeworkaustralia.gov.au/HazardousChemical/Search?SearchBy=CasNo&SearchText=541-41-3&results=30&sortBy=Cas_No&isAdvancedSearch=false	2.0	http://hcis.safeworkaustralia.gov.au/HazardousChemical/Search?SearchBy=CasNo&SearchText=541-41-3&results=30&sortBy=Cas_No&isAdvancedSearch=false	4.0	http://hcis.safeworkaustralia.gov.au/HazardousChemical/Search?SearchBy=CasNo&SearchText=541-41-3&results=30&sortBy=Cas_No&isAdvancedSearch=false
27197	547-64-8	6.0	http://hcis.safeworkaustralia.gov.au/HazardousChemical/Search?SearchBy=CasNo&SearchText=547-64-8&results=30&sortBy=Cas_No&isAdvancedSearch=false	6.0	http://hcis.safeworkaustralia.gov.au/HazardousChemical/Search?SearchBy=CasNo&SearchText=547-64-8&results=30&sortBy=Cas_No&isAdvancedSearch=false	6.0	http://hcis.safeworkaustralia.gov.au/HazardousChemical/Search?SearchBy=CasNo&SearchText=547-64-8&results=30&sortBy=Cas_No&isAdvancedSearch=false
27201	554-12-1	6.0	http://hcis.safeworkaustralia.gov.au/HazardousChemical/Search?SearchBy=CasNo&SearchText=554-12-1&results=30&sortBy=Cas_No&isAdvancedSearch=false	4.0	http://hcis.safeworkaustralia.gov.au/HazardousChemical/Search?SearchBy=CasNo&SearchText=554-12-1&results=30&sortBy=Cas_No&isAdvancedSearch=false	6.0	http://hcis.safeworkaustralia.gov.au/HazardousChemical/Search?SearchBy=CasNo&SearchText=554-12-1&results=30&sortBy=Cas_No&isAdvancedSearch=false
27204	556-61-6	6.0	http://hcis.safeworkaustralia.gov.au/HazardousChemical/Search?SearchBy=CasNo&SearchText=556-61-6&results=30&sortBy=Cas_No&isAdvancedSearch=false	3.0	http://hcis.safeworkaustralia.gov.au/HazardousChemical/Search?SearchBy=CasNo&SearchText=556-61-6&results=30&sortBy=Cas_No&isAdvancedSearch=false	3.0	http://hcis.safeworkaustralia.gov.au/HazardousChemical/Search?SearchBy=CasNo&SearchText=556-61-6&results=30&sortBy=Cas_No&isAdvancedSearch=false
27205	556-67-2	6.0	http://hcis.safeworkaustralia.gov.au/HazardousChemical/Search?SearchBy=CasNo&SearchText=556-67-2&results=30&sortBy=Cas_No&isAdvancedSearch=false	6.0	http://hcis.safeworkaustralia.gov.au/HazardousChemical/Search?SearchBy=CasNo&SearchText=556-67-2&results=30&sortBy=Cas_No&isAdvancedSearch=false	6.0	http://hcis.safeworkaustralia.gov.au/HazardousChemical/Search?SearchBy=CasNo&SearchText=556-67-2&results=30&sortBy=Cas_No&isAdvancedSearch=false
27218	579-66-8	6.0	http://hcis.safeworkaustralia.gov.au/HazardousChemical/Search?SearchBy=CasNo&SearchText=579-66-8&results=30&sortBy=Cas_No&isAdvancedSearch=false	6.0	http://hcis.safeworkaustralia.gov.au/HazardousChemical/Search?SearchBy=CasNo&SearchText=579-66-8&results=30&sortBy=Cas_No&isAdvancedSearch=false	4.0	http://hcis.safeworkaustralia.gov.au/HazardousChemical/Search?SearchBy=CasNo&SearchText=579-66-8&results=30&sortBy=Cas_No&isAdvancedSearch=false
27223	590-01-2	6.0	http://hcis.safeworkaustralia.gov.au/HazardousChemical/Search?SearchBy=CasNo&SearchText=590-01-2&results=30&sortBy=Cas_No&isAdvancedSearch=false	6.0	http://hcis.safeworkaustralia.gov.au/HazardousChemical/Search?SearchBy=CasNo&SearchText=590-01-2&results=30&sortBy=Cas_No&isAdvancedSearch=false	6.0	http://hcis.safeworkaustralia.gov.au/HazardousChemical/Search?SearchBy=CasNo&SearchText=590-01-2&results=30&sortBy=Cas_No&isAdvancedSearch=false
27229	593-81-7	6.0	http://hcis.safeworkaustralia.gov.au/HazardousChemical/Search?SearchBy=CasNo&SearchText=593-81-7&results=30&sortBy=Cas_No&isAdvancedSearch=false	4.0	http://hcis.safeworkaustralia.gov.au/HazardousChemical/Search?SearchBy=CasNo&SearchText=593-81-7&results=30&sortBy=Cas_No&isAdvancedSearch=false	6.0	http://hcis.safeworkaustralia.gov.au/HazardousChemical/Search?SearchBy=CasNo&SearchText=593-81-7&results=30&sortBy=Cas_No&isAdvancedSearch=false
27236	602-01-7	3.0	http://hcis.safeworkaustralia.gov.au/HazardousChemical/Search?SearchBy=CasNo&SearchText=602-01-7&results=30&sortBy=Cas_No&isAdvancedSearch=false	3.0	http://hcis.safeworkaustralia.gov.au/HazardousChemical/Search?SearchBy=CasNo&SearchText=602-01-7&results=30&sortBy=Cas_No&isAdvancedSearch=false	3.0	http://hcis.safeworkaustralia.gov.au/HazardousChemical/Search?SearchBy=CasNo&SearchText=602-01-7&results=30&sortBy=Cas_No&isAdvancedSearch=false
27240	610-39-9	3.0	http://hcis.safeworkaustralia.gov.au/HazardousChemical/Search?SearchBy=CasNo&SearchText=610-39-9&results=30&sortBy=Cas_No&isAdvancedSearch=false	3.0	http://hcis.safeworkaustralia.gov.au/HazardousChemical/Search?SearchBy=CasNo&SearchText=610-39-9&results=30&sortBy=Cas_No&isAdvancedSearch=false	3.0	http://hcis.safeworkaustralia.gov.au/HazardousChemical/Search?SearchBy=CasNo&SearchText=610-39-9&results=30&sortBy=Cas_No&isAdvancedSearch=false
27254	624-41-9	6.0	http://hcis.safeworkaustralia.gov.au/HazardousChemical/Search?SearchBy=CasNo&SearchText=624-41-9&results=30&sortBy=Cas_No&isAdvancedSearch=false	6.0	http://hcis.safeworkaustralia.gov.au/HazardousChemical/Search?SearchBy=CasNo&SearchText=624-41-9&results=30&sortBy=Cas_No&isAdvancedSearch=false	6.0	http://hcis.safeworkaustralia.gov.au/HazardousChemical/Search?SearchBy=CasNo&SearchText=624-41-9&results=30&sortBy=Cas_No&isAdvancedSearch=false
27258	625-55-8	6.0	http://hcis.safeworkaustralia.gov.au/HazardousChemical/Search?SearchBy=CasNo&SearchText=625-55-8&results=30&sortBy=Cas_No&isAdvancedSearch=false	6.0	http://hcis.safeworkaustralia.gov.au/HazardousChemical/Search?SearchBy=CasNo&SearchText=625-55-8&results=30&sortBy=Cas_No&isAdvancedSearch=false	6.0	http://hcis.safeworkaustralia.gov.au/HazardousChemical/Search?SearchBy=CasNo&SearchText=625-55-8&results=30&sortBy=Cas_No&isAdvancedSearch=false
27263	628-63-7	6.0	http://hcis.safeworkaustralia.gov.au/HazardousChemical/Search?SearchBy=CasNo&SearchText=628-63-7&results=30&sortBy=Cas_No&isAdvancedSearch=false	6.0	http://hcis.safeworkaustralia.gov.au/HazardousChemical/Search?SearchBy=CasNo&SearchText=628-63-7&results=30&sortBy=Cas_No&isAdvancedSearch=false	6.0	http://hcis.safeworkaustralia.gov.au/HazardousChemical/Search?SearchBy=CasNo&SearchText=628-63-7&results=30&sortBy=Cas_No&isAdvancedSearch=false
27284	646-06-0	6.0	http://hcis.safeworkaustralia.gov.au/HazardousChemical/Search?SearchBy=CasNo&SearchText=646-06-0&results=30&sortBy=Cas_No&isAdvancedSearch=false	6.0	http://hcis.safeworkaustralia.gov.au/HazardousChemical/Search?SearchBy=CasNo&SearchText=646-06-0&results=30&sortBy=Cas_No&isAdvancedSearch=false	6.0	http://hcis.safeworkaustralia.gov.au/HazardousChemical/Search?SearchBy=CasNo&SearchText=646-06-0&results=30&sortBy=Cas_No&isAdvancedSearch=false
27292	683-18-1	4.0	http://hcis.safeworkaustralia.gov.au/HazardousChemical/Search?SearchBy=CasNo&SearchText=683-18-1&results=30&sortBy=Cas_No&isAdvancedSearch=false	2.0	http://hcis.safeworkaustralia.gov.au/HazardousChemical/Search?SearchBy=CasNo&SearchText=683-18-1&results=30&sortBy=Cas_No&isAdvancedSearch=false	3.0	http://hcis.safeworkaustralia.gov.au/HazardousChemical/Search?SearchBy=CasNo&SearchText=683-18-1&results=30&sortBy=Cas_No&isAdvancedSearch=false
27304	753-73-1	3.0	http://hcis.safeworkaustralia.gov.au/HazardousChemical/Search?SearchBy=CasNo&SearchText=753-73-1&results=30&sortBy=Cas_No&isAdvancedSearch=false	2.0	http://hcis.safeworkaustralia.gov.au/HazardousChemical/Search?SearchBy=CasNo&SearchText=753-73-1&results=30&sortBy=Cas_No&isAdvancedSearch=false	3.0	http://hcis.safeworkaustralia.gov.au/HazardousChemical/Search?SearchBy=CasNo&SearchText=753-73-1&results=30&sortBy=Cas_No&isAdvancedSearch=false
27310	764-41-0	3.0	http://hcis.safeworkaustralia.gov.au/HazardousChemical/Search?SearchBy=CasNo&SearchText=764-41-0&results=30&sortBy=Cas_No&isAdvancedSearch=false	2.0	http://hcis.safeworkaustralia.gov.au/HazardousChemical/Search?SearchBy=CasNo&SearchText=764-41-0&results=30&sortBy=Cas_No&isAdvancedSearch=false	3.0	http://hcis.safeworkaustralia.gov.au/HazardousChemical/Search?SearchBy=CasNo&SearchText=764-41-0&results=30&sortBy=Cas_No&isAdvancedSearch=false
27319	823-40-5	4.0	http://hcis.safeworkaustralia.gov.au/HazardousChemical/Search?SearchBy=CasNo&SearchText=823-40-5&results=30&sortBy=Cas_No&isAdvancedSearch=false	6.0	http://hcis.safeworkaustralia.gov.au/HazardousChemical/Search?SearchBy=CasNo&SearchText=823-40-5&results=30&sortBy=Cas_No&isAdvancedSearch=false	4.0	http://hcis.safeworkaustralia.gov.au/HazardousChemical/Search?SearchBy=CasNo&SearchText=823-40-5&results=30&sortBy=Cas_No&isAdvancedSearch=false
27320	824-78-2	6.0	http://hcis.safeworkaustralia.gov.au/HazardousChemical/Search?SearchBy=CasNo&SearchText=824-78-2&results=30&sortBy=Cas_No&isAdvancedSearch=false	6.0	http://hcis.safeworkaustralia.gov.au/HazardousChemical/Search?SearchBy=CasNo&SearchText=824-78-2&results=30&sortBy=Cas_No&isAdvancedSearch=false	4.0	http://hcis.safeworkaustralia.gov.au/HazardousChemical/Search?SearchBy=CasNo&SearchText=824-78-2&results=30&sortBy=Cas_No&isAdvancedSearch=false
27333	919-30-2	6.0	http://hcis.safeworkaustralia.gov.au/HazardousChemical/Search?SearchBy=CasNo&SearchText=919-30-2&results=30&sortBy=Cas_No&isAdvancedSearch=false	6.0	http://hcis.safeworkaustralia.gov.au/HazardousChemical/Search?SearchBy=CasNo&SearchText=919-30-2&results=30&sortBy=Cas_No&isAdvancedSearch=false	4.0	http://hcis.safeworkaustralia.gov.au/HazardousChemical/Search?SearchBy=CasNo&SearchText=919-30-2&results=30&sortBy=Cas_No&isAdvancedSearch=false
27346	993-16-8	6.0	http://hcis.safeworkaustralia.gov.au/HazardousChemical/Search?SearchBy=CasNo&SearchText=993-16-8&results=30&sortBy=Cas_No&isAdvancedSearch=false	6.0	http://hcis.safeworkaustralia.gov.au/HazardousChemical/Search?SearchBy=CasNo&SearchText=993-16-8&results=30&sortBy=Cas_No&isAdvancedSearch=false	6.0	http://hcis.safeworkaustralia.gov.au/HazardousChemical/Search?SearchBy=CasNo&SearchText=993-16-8&results=30&sortBy=Cas_No&isAdvancedSearch=false
27462	2235-54-3	3.0	http://hcis.safeworkaustralia.gov.au/HazardousChemical/Search?SearchBy=CasNo&SearchText=2235-54-3&results=30&sortBy=Cas_No&isAdvancedSearch=false	6.0	http://hcis.safeworkaustralia.gov.au/HazardousChemical/Search?SearchBy=CasNo&SearchText=2235-54-3&results=30&sortBy=Cas_No&isAdvancedSearch=false	4.0	http://hcis.safeworkaustralia.gov.au/HazardousChemical/Search?SearchBy=CasNo&SearchText=2235-54-3&results=30&sortBy=Cas_No&isAdvancedSearch=false
27500	2807-30-9	4.0	http://hcis.safeworkaustralia.gov.au/HazardousChemical/Search?SearchBy=CasNo&SearchText=2807-30-9&results=30&sortBy=Cas_No&isAdvancedSearch=false	6.0	http://hcis.safeworkaustralia.gov.au/HazardousChemical/Search?SearchBy=CasNo&SearchText=2807-30-9&results=30&sortBy=Cas_No&isAdvancedSearch=false	6.0	http://hcis.safeworkaustralia.gov.au/HazardousChemical/Search?SearchBy=CasNo&SearchText=2807-30-9&results=30&sortBy=Cas_No&isAdvancedSearch=false
27503	2855-13-2	4.0	http://hcis.safeworkaustralia.gov.au/HazardousChemical/Search?SearchBy=CasNo&SearchText=2855-13-2&results=30&sortBy=Cas_No&isAdvancedSearch=false	6.0	http://hcis.safeworkaustralia.gov.au/HazardousChemical/Search?SearchBy=CasNo&SearchText=2855-13-2&results=30&sortBy=Cas_No&isAdvancedSearch=false	4.0	http://hcis.safeworkaustralia.gov.au/HazardousChemical/Search?SearchBy=CasNo&SearchText=2855-13-2&results=30&sortBy=Cas_No&isAdvancedSearch=false
27504	2867-47-2	4.0	http://hcis.safeworkaustralia.gov.au/HazardousChemical/Search?SearchBy=CasNo&SearchText=2867-47-2&results=30&sortBy=Cas_No&isAdvancedSearch=false	6.0	http://hcis.safeworkaustralia.gov.au/HazardousChemical/Search?SearchBy=CasNo&SearchText=2867-47-2&results=30&sortBy=Cas_No&isAdvancedSearch=false	4.0	http://hcis.safeworkaustralia.gov.au/HazardousChemical/Search?SearchBy=CasNo&SearchText=2867-47-2&results=30&sortBy=Cas_No&isAdvancedSearch=false
27527	3194-55-6	6.0	http://hcis.safeworkaustralia.gov.au/HazardousChemical/Search?SearchBy=CasNo&SearchText=3194-55-6&results=30&sortBy=Cas_No&isAdvancedSearch=false	6.0	http://hcis.safeworkaustralia.gov.au/HazardousChemical/Search?SearchBy=CasNo&SearchText=3194-55-6&results=30&sortBy=Cas_No&isAdvancedSearch=false	6.0	http://hcis.safeworkaustralia.gov.au/HazardousChemical/Search?SearchBy=CasNo&SearchText=3194-55-6&results=30&sortBy=Cas_No&isAdvancedSearch=false
27534	3327-22-8	6.0	http://hcis.safeworkaustralia.gov.au/HazardousChemical/Search?SearchBy=CasNo&SearchText=3327-22-8&results=30&sortBy=Cas_No&isAdvancedSearch=false	6.0	http://hcis.safeworkaustralia.gov.au/HazardousChemical/Search?SearchBy=CasNo&SearchText=3327-22-8&results=30&sortBy=Cas_No&isAdvancedSearch=false	6.0	http://hcis.safeworkaustralia.gov.au/HazardousChemical/Search?SearchBy=CasNo&SearchText=3327-22-8&results=30&sortBy=Cas_No&isAdvancedSearch=false
27550	3926-62-3	6.0	http://hcis.safeworkaustralia.gov.au/HazardousChemical/Search?SearchBy=CasNo&SearchText=3926-62-3&results=30&sortBy=Cas_No&isAdvancedSearch=false	6.0	http://hcis.safeworkaustralia.gov.au/HazardousChemical/Search?SearchBy=CasNo&SearchText=3926-62-3&results=30&sortBy=Cas_No&isAdvancedSearch=false	3.0	http://hcis.safeworkaustralia.gov.au/HazardousChemical/Search?SearchBy=CasNo&SearchText=3926-62-3&results=30&sortBy=Cas_No&isAdvancedSearch=false
27558	4083-64-1	6.0	http://hcis.safeworkaustralia.gov.au/HazardousChemical/Search?SearchBy=CasNo&SearchText=4083-64-1&results=30&sortBy=Cas_No&isAdvancedSearch=false	6.0	http://hcis.safeworkaustralia.gov.au/HazardousChemical/Search?SearchBy=CasNo&SearchText=4083-64-1&results=30&sortBy=Cas_No&isAdvancedSearch=false	6.0	http://hcis.safeworkaustralia.gov.au/HazardousChemical/Search?SearchBy=CasNo&SearchText=4083-64-1&results=30&sortBy=Cas_No&isAdvancedSearch=false
27588	5124-30-1	6.0	http://hcis.safeworkaustralia.gov.au/HazardousChemical/Search?SearchBy=CasNo&SearchText=5124-30-1&results=30&sortBy=Cas_No&isAdvancedSearch=false	3.0	http://hcis.safeworkaustralia.gov.au/HazardousChemical/Search?SearchBy=CasNo&SearchText=5124-30-1&results=30&sortBy=Cas_No&isAdvancedSearch=false	6.0	http://hcis.safeworkaustralia.gov.au/HazardousChemical/Search?SearchBy=CasNo&SearchText=5124-30-1&results=30&sortBy=Cas_No&isAdvancedSearch=false
27589	5131-66-8	6.0	http://hcis.safeworkaustralia.gov.au/HazardousChemical/Search?SearchBy=CasNo&SearchText=5131-66-8&results=30&sortBy=Cas_No&isAdvancedSearch=false	6.0	http://hcis.safeworkaustralia.gov.au/HazardousChemical/Search?SearchBy=CasNo&SearchText=5131-66-8&results=30&sortBy=Cas_No&isAdvancedSearch=false	6.0	http://hcis.safeworkaustralia.gov.au/HazardousChemical/Search?SearchBy=CasNo&SearchText=5131-66-8&results=30&sortBy=Cas_No&isAdvancedSearch=false
27593	5216-25-1	4.0	http://hcis.safeworkaustralia.gov.au/HazardousChemical/Search?SearchBy=CasNo&SearchText=5216-25-1&results=30&sortBy=Cas_No&isAdvancedSearch=false	6.0	http://hcis.safeworkaustralia.gov.au/HazardousChemical/Search?SearchBy=CasNo&SearchText=5216-25-1&results=30&sortBy=Cas_No&isAdvancedSearch=false	4.0	http://hcis.safeworkaustralia.gov.au/HazardousChemical/Search?SearchBy=CasNo&SearchText=5216-25-1&results=30&sortBy=Cas_No&isAdvancedSearch=false
27599	5421-46-5	3.0	http://hcis.safeworkaustralia.gov.au/HazardousChemical/Search?SearchBy=CasNo&SearchText=5421-46-5&results=30&sortBy=Cas_No&isAdvancedSearch=false	2.0	http://hcis.safeworkaustralia.gov.au/HazardousChemical/Search?SearchBy=CasNo&SearchText=5421-46-5&results=30&sortBy=Cas_No&isAdvancedSearch=false	3.0	http://hcis.safeworkaustralia.gov.au/HazardousChemical/Search?SearchBy=CasNo&SearchText=5421-46-5&results=30&sortBy=Cas_No&isAdvancedSearch=false
27738	12108-13-3	2.0	http://hcis.safeworkaustralia.gov.au/HazardousChemical/Search?SearchBy=CasNo&SearchText=12108-13-3&results=30&sortBy=Cas_No&isAdvancedSearch=false	2.0	http://hcis.safeworkaustralia.gov.au/HazardousChemical/Search?SearchBy=CasNo&SearchText=12108-13-3&results=30&sortBy=Cas_No&isAdvancedSearch=false	1.0	http://hcis.safeworkaustralia.gov.au/HazardousChemical/Search?SearchBy=CasNo&SearchText=12108-13-3&results=30&sortBy=Cas_No&isAdvancedSearch=false
27771	15233-47-3	6.0	http://hcis.safeworkaustralia.gov.au/HazardousChemical/Search?SearchBy=CasNo&SearchText=15233-47-3&results=30&sortBy=Cas_No&isAdvancedSearch=false	6.0	http://hcis.safeworkaustralia.gov.au/HazardousChemical/Search?SearchBy=CasNo&SearchText=15233-47-3&results=30&sortBy=Cas_No&isAdvancedSearch=false	1.0	http://hcis.safeworkaustralia.gov.au/HazardousChemical/Search?SearchBy=CasNo&SearchText=15233-47-3&results=30&sortBy=Cas_No&isAdvancedSearch=false
27773	15625-89-5	6.0	http://hcis.safeworkaustralia.gov.au/HazardousChemical/Search?SearchBy=CasNo&SearchText=15625-89-5&results=30&sortBy=Cas_No&isAdvancedSearch=false	6.0	http://hcis.safeworkaustralia.gov.au/HazardousChemical/Search?SearchBy=CasNo&SearchText=15625-89-5&results=30&sortBy=Cas_No&isAdvancedSearch=false	6.0	http://hcis.safeworkaustralia.gov.au/HazardousChemical/Search?SearchBy=CasNo&SearchText=15625-89-5&results=30&sortBy=Cas_No&isAdvancedSearch=false
28015	42978-66-5	6.0	http://hcis.safeworkaustralia.gov.au/HazardousChemical/Search?SearchBy=CasNo&SearchText=42978-66-5&results=30&sortBy=Cas_No&isAdvancedSearch=false	6.0	http://hcis.safeworkaustralia.gov.au/HazardousChemical/Search?SearchBy=CasNo&SearchText=42978-66-5&results=30&sortBy=Cas_No&isAdvancedSearch=false	6.0	http://hcis.safeworkaustralia.gov.au/HazardousChemical/Search?SearchBy=CasNo&SearchText=42978-66-5&results=30&sortBy=Cas_No&isAdvancedSearch=false
28038	55406-53-6	6.0	http://hcis.safeworkaustralia.gov.au/HazardousChemical/Search?SearchBy=CasNo&SearchText=55406-53-6&results=30&sortBy=Cas_No&isAdvancedSearch=false	3.0	http://hcis.safeworkaustralia.gov.au/HazardousChemical/Search?SearchBy=CasNo&SearchText=55406-53-6&results=30&sortBy=Cas_No&isAdvancedSearch=false	4.0	http://hcis.safeworkaustralia.gov.au/HazardousChemical/Search?SearchBy=CasNo&SearchText=55406-53-6&results=30&sortBy=Cas_No&isAdvancedSearch=false
29127	97-64-3	6.0	http://hcis.safeworkaustralia.gov.au/HazardousChemical/Search?SearchBy=CasNo&SearchText=97-64-3&results=30&sortBy=Cas_No&isAdvancedSearch=false	6.0	http://hcis.safeworkaustralia.gov.au/HazardousChemical/Search?SearchBy=CasNo&SearchText=97-64-3&results=30&sortBy=Cas_No&isAdvancedSearch=false	6.0	http://hcis.safeworkaustralia.gov.au/HazardousChemical/Search?SearchBy=CasNo&SearchText=97-64-3&results=30&sortBy=Cas_No&isAdvancedSearch=false
29128	97-99-4	6.0	http://hcis.safeworkaustralia.gov.au/HazardousChemical/Search?SearchBy=CasNo&SearchText=97-99-4&results=30&sortBy=Cas_No&isAdvancedSearch=false	6.0	http://hcis.safeworkaustralia.gov.au/HazardousChemical/Search?SearchBy=CasNo&SearchText=97-99-4&results=30&sortBy=Cas_No&isAdvancedSearch=false	6.0	http://hcis.safeworkaustralia.gov.au/HazardousChemical/Search?SearchBy=CasNo&SearchText=97-99-4&results=30&sortBy=Cas_No&isAdvancedSearch=false
29143	107-83-5	6.0	http://hcis.safeworkaustralia.gov.au/HazardousChemical/Search?SearchBy=CasNo&SearchText=107-83-5&results=30&sortBy=Cas_No&isAdvancedSearch=false	6.0	http://hcis.safeworkaustralia.gov.au/HazardousChemical/Search?SearchBy=CasNo&SearchText=107-83-5&results=30&sortBy=Cas_No&isAdvancedSearch=false	6.0	http://hcis.safeworkaustralia.gov.au/HazardousChemical/Search?SearchBy=CasNo&SearchText=107-83-5&results=30&sortBy=Cas_No&isAdvancedSearch=false
29153	120-51-4	6.0	http://hcis.safeworkaustralia.gov.au/HazardousChemical/Search?SearchBy=CasNo&SearchText=120-51-4&results=30&sortBy=Cas_No&isAdvancedSearch=false	6.0	http://hcis.safeworkaustralia.gov.au/HazardousChemical/Search?SearchBy=CasNo&SearchText=120-51-4&results=30&sortBy=Cas_No&isAdvancedSearch=false	4.0	http://hcis.safeworkaustralia.gov.au/HazardousChemical/Search?SearchBy=CasNo&SearchText=120-51-4&results=30&sortBy=Cas_No&isAdvancedSearch=false
29154	120-92-3	6.0	http://hcis.safeworkaustralia.gov.au/HazardousChemical/Search?SearchBy=CasNo&SearchText=120-92-3&results=30&sortBy=Cas_No&isAdvancedSearch=false	6.0	http://hcis.safeworkaustralia.gov.au/HazardousChemical/Search?SearchBy=CasNo&SearchText=120-92-3&results=30&sortBy=Cas_No&isAdvancedSearch=false	6.0	http://hcis.safeworkaustralia.gov.au/HazardousChemical/Search?SearchBy=CasNo&SearchText=120-92-3&results=30&sortBy=Cas_No&isAdvancedSearch=false
29167	137-42-8	6.0	http://hcis.safeworkaustralia.gov.au/HazardousChemical/Search?SearchBy=CasNo&SearchText=137-42-8&results=30&sortBy=Cas_No&isAdvancedSearch=false	6.0	http://hcis.safeworkaustralia.gov.au/HazardousChemical/Search?SearchBy=CasNo&SearchText=137-42-8&results=30&sortBy=Cas_No&isAdvancedSearch=false	4.0	http://hcis.safeworkaustralia.gov.au/HazardousChemical/Search?SearchBy=CasNo&SearchText=137-42-8&results=30&sortBy=Cas_No&isAdvancedSearch=false
29170	141-79-7	4.0	http://hcis.safeworkaustralia.gov.au/HazardousChemical/Search?SearchBy=CasNo&SearchText=141-79-7&results=30&sortBy=Cas_No&isAdvancedSearch=false	4.0	http://hcis.safeworkaustralia.gov.au/HazardousChemical/Search?SearchBy=CasNo&SearchText=141-79-7&results=30&sortBy=Cas_No&isAdvancedSearch=false	4.0	http://hcis.safeworkaustralia.gov.au/HazardousChemical/Search?SearchBy=CasNo&SearchText=141-79-7&results=30&sortBy=Cas_No&isAdvancedSearch=false
29192	616-38-6	6.0	http://hcis.safeworkaustralia.gov.au/HazardousChemical/Search?SearchBy=CasNo&SearchText=616-38-6&results=30&sortBy=Cas_No&isAdvancedSearch=false	6.0	http://hcis.safeworkaustralia.gov.au/HazardousChemical/Search?SearchBy=CasNo&SearchText=616-38-6&results=30&sortBy=Cas_No&isAdvancedSearch=false	6.0	http://hcis.safeworkaustralia.gov.au/HazardousChemical/Search?SearchBy=CasNo&SearchText=616-38-6&results=30&sortBy=Cas_No&isAdvancedSearch=false
29221	1702-17-6	6.0	http://hcis.safeworkaustralia.gov.au/HazardousChemical/Search?SearchBy=CasNo&SearchText=1702-17-6&results=30&sortBy=Cas_No&isAdvancedSearch=false	6.0	http://hcis.safeworkaustralia.gov.au/HazardousChemical/Search?SearchBy=CasNo&SearchText=1702-17-6&results=30&sortBy=Cas_No&isAdvancedSearch=false	6.0	http://hcis.safeworkaustralia.gov.au/HazardousChemical/Search?SearchBy=CasNo&SearchText=1702-17-6&results=30&sortBy=Cas_No&isAdvancedSearch=false
29225	1939-36-2	6.0	http://hcis.safeworkaustralia.gov.au/HazardousChemical/Search?SearchBy=CasNo&SearchText=1939-36-2&results=30&sortBy=Cas_No&isAdvancedSearch=false	6.0	http://hcis.safeworkaustralia.gov.au/HazardousChemical/Search?SearchBy=CasNo&SearchText=1939-36-2&results=30&sortBy=Cas_No&isAdvancedSearch=false	4.0	http://hcis.safeworkaustralia.gov.au/HazardousChemical/Search?SearchBy=CasNo&SearchText=1939-36-2&results=30&sortBy=Cas_No&isAdvancedSearch=false
29233	2421-28-5	6.0	http://hcis.safeworkaustralia.gov.au/HazardousChemical/Search?SearchBy=CasNo&SearchText=2421-28-5&results=30&sortBy=Cas_No&isAdvancedSearch=false	6.0	http://hcis.safeworkaustralia.gov.au/HazardousChemical/Search?SearchBy=CasNo&SearchText=2421-28-5&results=30&sortBy=Cas_No&isAdvancedSearch=false	6.0	http://hcis.safeworkaustralia.gov.au/HazardousChemical/Search?SearchBy=CasNo&SearchText=2421-28-5&results=30&sortBy=Cas_No&isAdvancedSearch=false
29249	3030-47-5	3.0	http://hcis.safeworkaustralia.gov.au/HazardousChemical/Search?SearchBy=CasNo&SearchText=3030-47-5&results=30&sortBy=Cas_No&isAdvancedSearch=false	6.0	http://hcis.safeworkaustralia.gov.au/HazardousChemical/Search?SearchBy=CasNo&SearchText=3030-47-5&results=30&sortBy=Cas_No&isAdvancedSearch=false	4.0	http://hcis.safeworkaustralia.gov.au/HazardousChemical/Search?SearchBy=CasNo&SearchText=3030-47-5&results=30&sortBy=Cas_No&isAdvancedSearch=false
29282	6807-17-6	6.0	http://hcis.safeworkaustralia.gov.au/HazardousChemical/Search?SearchBy=CasNo&SearchText=6807-17-6&results=30&sortBy=Cas_No&isAdvancedSearch=false	6.0	http://hcis.safeworkaustralia.gov.au/HazardousChemical/Search?SearchBy=CasNo&SearchText=6807-17-6&results=30&sortBy=Cas_No&isAdvancedSearch=false	6.0	http://hcis.safeworkaustralia.gov.au/HazardousChemical/Search?SearchBy=CasNo&SearchText=6807-17-6&results=30&sortBy=Cas_No&isAdvancedSearch=false
29359	37143-54-7	6.0	http://hcis.safeworkaustralia.gov.au/HazardousChemical/Search?SearchBy=CasNo&SearchText=37143-54-7&results=30&sortBy=Cas_No&isAdvancedSearch=false	6.0	http://hcis.safeworkaustralia.gov.au/HazardousChemical/Search?SearchBy=CasNo&SearchText=37143-54-7&results=30&sortBy=Cas_No&isAdvancedSearch=false	4.0	http://hcis.safeworkaustralia.gov.au/HazardousChemical/Search?SearchBy=CasNo&SearchText=37143-54-7&results=30&sortBy=Cas_No&isAdvancedSearch=false
29612	138-86-3	6.0	http://hcis.safeworkaustralia.gov.au/HazardousChemical/Search?SearchBy=CasNo&SearchText=138-86-3&results=30&sortBy=Cas_No&isAdvancedSearch=false	6.0	http://hcis.safeworkaustralia.gov.au/HazardousChemical/Search?SearchBy=CasNo&SearchText=138-86-3&results=30&sortBy=Cas_No&isAdvancedSearch=false	6.0	http://hcis.safeworkaustralia.gov.au/HazardousChemical/Search?SearchBy=CasNo&SearchText=138-86-3&results=30&sortBy=Cas_No&isAdvancedSearch=false
29629	923-26-2	6.0	http://hcis.safeworkaustralia.gov.au/HazardousChemical/Search?SearchBy=CasNo&SearchText=923-26-2&results=30&sortBy=Cas_No&isAdvancedSearch=false	6.0	http://hcis.safeworkaustralia.gov.au/HazardousChemical/Search?SearchBy=CasNo&SearchText=923-26-2&results=30&sortBy=Cas_No&isAdvancedSearch=false	6.0	http://hcis.safeworkaustralia.gov.au/HazardousChemical/Search?SearchBy=CasNo&SearchText=923-26-2&results=30&sortBy=Cas_No&isAdvancedSearch=false
29652	1663-39-4	4.0	http://hcis.safeworkaustralia.gov.au/HazardousChemical/Search?SearchBy=CasNo&SearchText=1663-39-4&results=30&sortBy=Cas_No&isAdvancedSearch=false	4.0	http://hcis.safeworkaustralia.gov.au/HazardousChemical/Search?SearchBy=CasNo&SearchText=1663-39-4&results=30&sortBy=Cas_No&isAdvancedSearch=false	4.0	http://hcis.safeworkaustralia.gov.au/HazardousChemical/Search?SearchBy=CasNo&SearchText=1663-39-4&results=30&sortBy=Cas_No&isAdvancedSearch=false
29662	3542-36-7	6.0	http://hcis.safeworkaustralia.gov.au/HazardousChemical/Search?SearchBy=CasNo&SearchText=3542-36-7&results=30&sortBy=Cas_No&isAdvancedSearch=false	3.0	http://hcis.safeworkaustralia.gov.au/HazardousChemical/Search?SearchBy=CasNo&SearchText=3542-36-7&results=30&sortBy=Cas_No&isAdvancedSearch=false	6.0	http://hcis.safeworkaustralia.gov.au/HazardousChemical/Search?SearchBy=CasNo&SearchText=3542-36-7&results=30&sortBy=Cas_No&isAdvancedSearch=false
29668	6484-52-2	6.0	http://hcis.safeworkaustralia.gov.au/HazardousChemical/Search?SearchBy=CasNo&SearchText=6484-52-2&results=30&sortBy=Cas_No&isAdvancedSearch=false	6.0	http://hcis.safeworkaustralia.gov.au/HazardousChemical/Search?SearchBy=CasNo&SearchText=6484-52-2&results=30&sortBy=Cas_No&isAdvancedSearch=false	6.0	http://hcis.safeworkaustralia.gov.au/HazardousChemical/Search?SearchBy=CasNo&SearchText=6484-52-2&results=30&sortBy=Cas_No&isAdvancedSearch=false
29670	6864-37-5	3.0	http://hcis.safeworkaustralia.gov.au/HazardousChemical/Search?SearchBy=CasNo&SearchText=6864-37-5&results=30&sortBy=Cas_No&isAdvancedSearch=false	3.0	http://hcis.safeworkaustralia.gov.au/HazardousChemical/Search?SearchBy=CasNo&SearchText=6864-37-5&results=30&sortBy=Cas_No&isAdvancedSearch=false	4.0	http://hcis.safeworkaustralia.gov.au/HazardousChemical/Search?SearchBy=CasNo&SearchText=6864-37-5&results=30&sortBy=Cas_No&isAdvancedSearch=false
29671	7414-83-7	6.0	http://hcis.safeworkaustralia.gov.au/HazardousChemical/Search?SearchBy=CasNo&SearchText=7414-83-7&results=30&sortBy=Cas_No&isAdvancedSearch=false	6.0	http://hcis.safeworkaustralia.gov.au/HazardousChemical/Search?SearchBy=CasNo&SearchText=7414-83-7&results=30&sortBy=Cas_No&isAdvancedSearch=false	4.0	http://hcis.safeworkaustralia.gov.au/HazardousChemical/Search?SearchBy=CasNo&SearchText=7414-83-7&results=30&sortBy=Cas_No&isAdvancedSearch=false
29679	7646-78-8	6.0	http://hcis.safeworkaustralia.gov.au/HazardousChemical/Search?SearchBy=CasNo&SearchText=7646-78-8&results=30&sortBy=Cas_No&isAdvancedSearch=false	6.0	http://hcis.safeworkaustralia.gov.au/HazardousChemical/Search?SearchBy=CasNo&SearchText=7646-78-8&results=30&sortBy=Cas_No&isAdvancedSearch=false	6.0	http://hcis.safeworkaustralia.gov.au/HazardousChemical/Search?SearchBy=CasNo&SearchText=7646-78-8&results=30&sortBy=Cas_No&isAdvancedSearch=false
29683	7664-93-9	6.0	http://hcis.safeworkaustralia.gov.au/HazardousChemical/Search?SearchBy=CasNo&SearchText=7664-93-9&results=30&sortBy=Cas_No&isAdvancedSearch=false	6.0	http://hcis.safeworkaustralia.gov.au/HazardousChemical/Search?SearchBy=CasNo&SearchText=7664-93-9&results=30&sortBy=Cas_No&isAdvancedSearch=false	6.0	http://hcis.safeworkaustralia.gov.au/HazardousChemical/Search?SearchBy=CasNo&SearchText=7664-93-9&results=30&sortBy=Cas_No&isAdvancedSearch=false
29688	7720-78-7	6.0	http://hcis.safeworkaustralia.gov.au/HazardousChemical/Search?SearchBy=CasNo&SearchText=7720-78-7&results=30&sortBy=Cas_No&isAdvancedSearch=false	6.0	http://hcis.safeworkaustralia.gov.au/HazardousChemical/Search?SearchBy=CasNo&SearchText=7720-78-7&results=30&sortBy=Cas_No&isAdvancedSearch=false	4.0	http://hcis.safeworkaustralia.gov.au/HazardousChemical/Search?SearchBy=CasNo&SearchText=7720-78-7&results=30&sortBy=Cas_No&isAdvancedSearch=false
29690	7727-21-1	6.0	http://hcis.safeworkaustralia.gov.au/HazardousChemical/Search?SearchBy=CasNo&SearchText=7727-21-1&results=30&sortBy=Cas_No&isAdvancedSearch=false	6.0	http://hcis.safeworkaustralia.gov.au/HazardousChemical/Search?SearchBy=CasNo&SearchText=7727-21-1&results=30&sortBy=Cas_No&isAdvancedSearch=false	4.0	http://hcis.safeworkaustralia.gov.au/HazardousChemical/Search?SearchBy=CasNo&SearchText=7727-21-1&results=30&sortBy=Cas_No&isAdvancedSearch=false
29691	7727-54-0	6.0	http://hcis.safeworkaustralia.gov.au/HazardousChemical/Search?SearchBy=CasNo&SearchText=7727-54-0&results=30&sortBy=Cas_No&isAdvancedSearch=false	6.0	http://hcis.safeworkaustralia.gov.au/HazardousChemical/Search?SearchBy=CasNo&SearchText=7727-54-0&results=30&sortBy=Cas_No&isAdvancedSearch=false	4.0	http://hcis.safeworkaustralia.gov.au/HazardousChemical/Search?SearchBy=CasNo&SearchText=7727-54-0&results=30&sortBy=Cas_No&isAdvancedSearch=false
29698	7775-27-1	6.0	http://hcis.safeworkaustralia.gov.au/HazardousChemical/Search?SearchBy=CasNo&SearchText=7775-27-1&results=30&sortBy=Cas_No&isAdvancedSearch=false	6.0	http://hcis.safeworkaustralia.gov.au/HazardousChemical/Search?SearchBy=CasNo&SearchText=7775-27-1&results=30&sortBy=Cas_No&isAdvancedSearch=false	4.0	http://hcis.safeworkaustralia.gov.au/HazardousChemical/Search?SearchBy=CasNo&SearchText=7775-27-1&results=30&sortBy=Cas_No&isAdvancedSearch=false
29707	7791-25-5	6.0	http://hcis.safeworkaustralia.gov.au/HazardousChemical/Search?SearchBy=CasNo&SearchText=7791-25-5&results=30&sortBy=Cas_No&isAdvancedSearch=false	6.0	http://hcis.safeworkaustralia.gov.au/HazardousChemical/Search?SearchBy=CasNo&SearchText=7791-25-5&results=30&sortBy=Cas_No&isAdvancedSearch=false	6.0	http://hcis.safeworkaustralia.gov.au/HazardousChemical/Search?SearchBy=CasNo&SearchText=7791-25-5&results=30&sortBy=Cas_No&isAdvancedSearch=false
29710	10025-87-3	6.0	http://hcis.safeworkaustralia.gov.au/HazardousChemical/Search?SearchBy=CasNo&SearchText=10025-87-3&results=30&sortBy=Cas_No&isAdvancedSearch=false	2.0	http://hcis.safeworkaustralia.gov.au/HazardousChemical/Search?SearchBy=CasNo&SearchText=10025-87-3&results=30&sortBy=Cas_No&isAdvancedSearch=false	4.0	http://hcis.safeworkaustralia.gov.au/HazardousChemical/Search?SearchBy=CasNo&SearchText=10025-87-3&results=30&sortBy=Cas_No&isAdvancedSearch=false
29739	16872-11-0	6.0	http://hcis.safeworkaustralia.gov.au/HazardousChemical/Search?SearchBy=CasNo&SearchText=16872-11-0&results=30&sortBy=Cas_No&isAdvancedSearch=false	6.0	http://hcis.safeworkaustralia.gov.au/HazardousChemical/Search?SearchBy=CasNo&SearchText=16872-11-0&results=30&sortBy=Cas_No&isAdvancedSearch=false	6.0	http://hcis.safeworkaustralia.gov.au/HazardousChemical/Search?SearchBy=CasNo&SearchText=16872-11-0&results=30&sortBy=Cas_No&isAdvancedSearch=false
29761	51580-86-0	6.0	http://hcis.safeworkaustralia.gov.au/HazardousChemical/Search?SearchBy=CasNo&SearchText=51580-86-0&results=30&sortBy=Cas_No&isAdvancedSearch=false	6.0	http://hcis.safeworkaustralia.gov.au/HazardousChemical/Search?SearchBy=CasNo&SearchText=51580-86-0&results=30&sortBy=Cas_No&isAdvancedSearch=false	4.0	http://hcis.safeworkaustralia.gov.au/HazardousChemical/Search?SearchBy=CasNo&SearchText=51580-86-0&results=30&sortBy=Cas_No&isAdvancedSearch=false
29762	54574-82-2	6.0	http://hcis.safeworkaustralia.gov.au/HazardousChemical/Search?SearchBy=CasNo&SearchText=54574-82-2&results=30&sortBy=Cas_No&isAdvancedSearch=false	6.0	http://hcis.safeworkaustralia.gov.au/HazardousChemical/Search?SearchBy=CasNo&SearchText=54574-82-2&results=30&sortBy=Cas_No&isAdvancedSearch=false	6.0	http://hcis.safeworkaustralia.gov.au/HazardousChemical/Search?SearchBy=CasNo&SearchText=54574-82-2&results=30&sortBy=Cas_No&isAdvancedSearch=false
29879	65277-42-1	6.0	http://hcis.safeworkaustralia.gov.au/HazardousChemical/Search?SearchBy=CasNo&SearchText=65277-42-1&results=30&sortBy=Cas_No&isAdvancedSearch=false	6.0	http://hcis.safeworkaustralia.gov.au/HazardousChemical/Search?SearchBy=CasNo&SearchText=65277-42-1&results=30&sortBy=Cas_No&isAdvancedSearch=false	3.0	http://hcis.safeworkaustralia.gov.au/HazardousChemical/Search?SearchBy=CasNo&SearchText=65277-42-1&results=30&sortBy=Cas_No&isAdvancedSearch=false
29910	563-58-6	6.0	http://hcis.safeworkaustralia.gov.au/HazardousChemical/Search?SearchBy=CasNo&SearchText=563-58-6&results=30&sortBy=Cas_No&isAdvancedSearch=false	6.0	http://hcis.safeworkaustralia.gov.au/HazardousChemical/Search?SearchBy=CasNo&SearchText=563-58-6&results=30&sortBy=Cas_No&isAdvancedSearch=false	3.0	http://hcis.safeworkaustralia.gov.au/HazardousChemical/Search?SearchBy=CasNo&SearchText=563-58-6&results=30&sortBy=Cas_No&isAdvancedSearch=false
30189	90-41-5	6.0	http://hcis.safeworkaustralia.gov.au/HazardousChemical/Search?SearchBy=CasNo&SearchText=90-41-5&results=30&sortBy=Cas_No&isAdvancedSearch=false	6.0	http://hcis.safeworkaustralia.gov.au/HazardousChemical/Search?SearchBy=CasNo&SearchText=90-41-5&results=30&sortBy=Cas_No&isAdvancedSearch=false	4.0	http://hcis.safeworkaustralia.gov.au/HazardousChemical/Search?SearchBy=CasNo&SearchText=90-41-5&results=30&sortBy=Cas_No&isAdvancedSearch=false
30197	75-26-3	6.0	http://hcis.safeworkaustralia.gov.au/HazardousChemical/Search?SearchBy=CasNo&SearchText=75-26-3&results=30&sortBy=Cas_No&isAdvancedSearch=false	6.0	http://hcis.safeworkaustralia.gov.au/HazardousChemical/Search?SearchBy=CasNo&SearchText=75-26-3&results=30&sortBy=Cas_No&isAdvancedSearch=false	6.0	http://hcis.safeworkaustralia.gov.au/HazardousChemical/Search?SearchBy=CasNo&SearchText=75-26-3&results=30&sortBy=Cas_No&isAdvancedSearch=false
30319	132-32-1	6.0	http://hcis.safeworkaustralia.gov.au/HazardousChemical/Search?SearchBy=CasNo&SearchText=132-32-1&results=30&sortBy=Cas_No&isAdvancedSearch=false	6.0	http://hcis.safeworkaustralia.gov.au/HazardousChemical/Search?SearchBy=CasNo&SearchText=132-32-1&results=30&sortBy=Cas_No&isAdvancedSearch=false	6.0	http://hcis.safeworkaustralia.gov.au/HazardousChemical/Search?SearchBy=CasNo&SearchText=132-32-1&results=30&sortBy=Cas_No&isAdvancedSearch=false
30607	105-57-7	6.0	http://hcis.safeworkaustralia.gov.au/HazardousChemical/Search?SearchBy=CasNo&SearchText=105-57-7&results=30&sortBy=Cas_No&isAdvancedSearch=false	6.0	http://hcis.safeworkaustralia.gov.au/HazardousChemical/Search?SearchBy=CasNo&SearchText=105-57-7&results=30&sortBy=Cas_No&isAdvancedSearch=false	6.0	http://hcis.safeworkaustralia.gov.au/HazardousChemical/Search?SearchBy=CasNo&SearchText=105-57-7&results=30&sortBy=Cas_No&isAdvancedSearch=false
31131	131-18-0	6.0	http://hcis.safeworkaustralia.gov.au/HazardousChemical/Search?SearchBy=CasNo&SearchText=131-18-0&results=30&sortBy=Cas_No&isAdvancedSearch=false	6.0	http://hcis.safeworkaustralia.gov.au/HazardousChemical/Search?SearchBy=CasNo&SearchText=131-18-0&results=30&sortBy=Cas_No&isAdvancedSearch=false	6.0	http://hcis.safeworkaustralia.gov.au/HazardousChemical/Search?SearchBy=CasNo&SearchText=131-18-0&results=30&sortBy=Cas_No&isAdvancedSearch=false
31210	108-16-7	6.0	http://hcis.safeworkaustralia.gov.au/HazardousChemical/Search?SearchBy=CasNo&SearchText=108-16-7&results=30&sortBy=Cas_No&isAdvancedSearch=false	6.0	http://hcis.safeworkaustralia.gov.au/HazardousChemical/Search?SearchBy=CasNo&SearchText=108-16-7&results=30&sortBy=Cas_No&isAdvancedSearch=false	4.0	http://hcis.safeworkaustralia.gov.au/HazardousChemical/Search?SearchBy=CasNo&SearchText=108-16-7&results=30&sortBy=Cas_No&isAdvancedSearch=false
31444	22398-80-7	6.0	http://hcis.safeworkaustralia.gov.au/HazardousChemical/Search?SearchBy=CasNo&SearchText=22398-80-7&results=30&sortBy=Cas_No&isAdvancedSearch=false	6.0	http://hcis.safeworkaustralia.gov.au/HazardousChemical/Search?SearchBy=CasNo&SearchText=22398-80-7&results=30&sortBy=Cas_No&isAdvancedSearch=false	6.0	http://hcis.safeworkaustralia.gov.au/HazardousChemical/Search?SearchBy=CasNo&SearchText=22398-80-7&results=30&sortBy=Cas_No&isAdvancedSearch=false
31521	6080-56-4	6.0	http://hcis.safeworkaustralia.gov.au/HazardousChemical/Search?SearchBy=CasNo&SearchText=6080-56-4&results=30&sortBy=Cas_No&isAdvancedSearch=false	4.0	http://hcis.safeworkaustralia.gov.au/HazardousChemical/Search?SearchBy=CasNo&SearchText=6080-56-4&results=30&sortBy=Cas_No&isAdvancedSearch=false	6.0	http://hcis.safeworkaustralia.gov.au/HazardousChemical/Search?SearchBy=CasNo&SearchText=6080-56-4&results=30&sortBy=Cas_No&isAdvancedSearch=false
31531	129-73-7	6.0	http://hcis.safeworkaustralia.gov.au/HazardousChemical/Search?SearchBy=CasNo&SearchText=129-73-7&results=30&sortBy=Cas_No&isAdvancedSearch=false	6.0	http://hcis.safeworkaustralia.gov.au/HazardousChemical/Search?SearchBy=CasNo&SearchText=129-73-7&results=30&sortBy=Cas_No&isAdvancedSearch=false	6.0	http://hcis.safeworkaustralia.gov.au/HazardousChemical/Search?SearchBy=CasNo&SearchText=129-73-7&results=30&sortBy=Cas_No&isAdvancedSearch=false
31591	625-45-6	6.0	http://hcis.safeworkaustralia.gov.au/HazardousChemical/Search?SearchBy=CasNo&SearchText=625-45-6&results=30&sortBy=Cas_No&isAdvancedSearch=false	6.0	http://hcis.safeworkaustralia.gov.au/HazardousChemical/Search?SearchBy=CasNo&SearchText=625-45-6&results=30&sortBy=Cas_No&isAdvancedSearch=false	4.0	http://hcis.safeworkaustralia.gov.au/HazardousChemical/Search?SearchBy=CasNo&SearchText=625-45-6&results=30&sortBy=Cas_No&isAdvancedSearch=false
31864	1763-23-1	6.0	http://hcis.safeworkaustralia.gov.au/HazardousChemical/Search?SearchBy=CasNo&SearchText=1763-23-1&results=30&sortBy=Cas_No&isAdvancedSearch=false	4.0	http://hcis.safeworkaustralia.gov.au/HazardousChemical/Search?SearchBy=CasNo&SearchText=1763-23-1&results=30&sortBy=Cas_No&isAdvancedSearch=false	4.0	http://hcis.safeworkaustralia.gov.au/HazardousChemical/Search?SearchBy=CasNo&SearchText=1763-23-1&results=30&sortBy=Cas_No&isAdvancedSearch=false
31865	335-67-1	6.0	http://hcis.safeworkaustralia.gov.au/HazardousChemical/Search?SearchBy=CasNo&SearchText=335-67-1&results=30&sortBy=Cas_No&isAdvancedSearch=false	4.0	http://hcis.safeworkaustralia.gov.au/HazardousChemical/Search?SearchBy=CasNo&SearchText=335-67-1&results=30&sortBy=Cas_No&isAdvancedSearch=false	4.0	http://hcis.safeworkaustralia.gov.au/HazardousChemical/Search?SearchBy=CasNo&SearchText=335-67-1&results=30&sortBy=Cas_No&isAdvancedSearch=false
32061	7789-12-0	4.0	http://hcis.safeworkaustralia.gov.au/HazardousChemical/Search?SearchBy=CasNo&SearchText=7789-12-0&results=30&sortBy=Cas_No&isAdvancedSearch=false	2.0	http://hcis.safeworkaustralia.gov.au/HazardousChemical/Search?SearchBy=CasNo&SearchText=7789-12-0&results=30&sortBy=Cas_No&isAdvancedSearch=false	3.0	http://hcis.safeworkaustralia.gov.au/HazardousChemical/Search?SearchBy=CasNo&SearchText=7789-12-0&results=30&sortBy=Cas_No&isAdvancedSearch=false
32077	10102-18-8	6.0	http://hcis.safeworkaustralia.gov.au/HazardousChemical/Search?SearchBy=CasNo&SearchText=10102-18-8&results=30&sortBy=Cas_No&isAdvancedSearch=false	3.0	http://hcis.safeworkaustralia.gov.au/HazardousChemical/Search?SearchBy=CasNo&SearchText=10102-18-8&results=30&sortBy=Cas_No&isAdvancedSearch=false	2.0	http://hcis.safeworkaustralia.gov.au/HazardousChemical/Search?SearchBy=CasNo&SearchText=10102-18-8&results=30&sortBy=Cas_No&isAdvancedSearch=false
32113	107534-96-3	6.0	http://hcis.safeworkaustralia.gov.au/HazardousChemical/Search?SearchBy=CasNo&SearchText=107534-96-3&results=30&sortBy=Cas_No&isAdvancedSearch=false	6.0	http://hcis.safeworkaustralia.gov.au/HazardousChemical/Search?SearchBy=CasNo&SearchText=107534-96-3&results=30&sortBy=Cas_No&isAdvancedSearch=false	4.0	http://hcis.safeworkaustralia.gov.au/HazardousChemical/Search?SearchBy=CasNo&SearchText=107534-96-3&results=30&sortBy=Cas_No&isAdvancedSearch=false
32192	78-30-8	6.0	http://hcis.safeworkaustralia.gov.au/HazardousChemical/Search?SearchBy=CasNo&SearchText=78-30-8&results=30&sortBy=Cas_No&isAdvancedSearch=false	6.0	http://hcis.safeworkaustralia.gov.au/HazardousChemical/Search?SearchBy=CasNo&SearchText=78-30-8&results=30&sortBy=Cas_No&isAdvancedSearch=false	6.0	http://hcis.safeworkaustralia.gov.au/HazardousChemical/Search?SearchBy=CasNo&SearchText=78-30-8&results=30&sortBy=Cas_No&isAdvancedSearch=false
32305	10061-01-5	3.0	http://hcis.safeworkaustralia.gov.au/HazardousChemical/Search?SearchBy=CasNo&SearchText=10061-01-5&results=30&sortBy=Cas_No&isAdvancedSearch=false	4.0	http://hcis.safeworkaustralia.gov.au/HazardousChemical/Search?SearchBy=CasNo&SearchText=10061-01-5&results=30&sortBy=Cas_No&isAdvancedSearch=false	3.0	http://hcis.safeworkaustralia.gov.au/HazardousChemical/Search?SearchBy=CasNo&SearchText=10061-01-5&results=30&sortBy=Cas_No&isAdvancedSearch=false
32316	88-04-0	6.0	http://hcis.safeworkaustralia.gov.au/HazardousChemical/Search?SearchBy=CasNo&SearchText=88-04-0&results=30&sortBy=Cas_No&isAdvancedSearch=false	6.0	http://hcis.safeworkaustralia.gov.au/HazardousChemical/Search?SearchBy=CasNo&SearchText=88-04-0&results=30&sortBy=Cas_No&isAdvancedSearch=false	4.0	http://hcis.safeworkaustralia.gov.au/HazardousChemical/Search?SearchBy=CasNo&SearchText=88-04-0&results=30&sortBy=Cas_No&isAdvancedSearch=false
32327	22781-23-3	4.0	http://hcis.safeworkaustralia.gov.au/HazardousChemical/Search?SearchBy=CasNo&SearchText=22781-23-3&results=30&sortBy=Cas_No&isAdvancedSearch=false	3.0	http://hcis.safeworkaustralia.gov.au/HazardousChemical/Search?SearchBy=CasNo&SearchText=22781-23-3&results=30&sortBy=Cas_No&isAdvancedSearch=false	3.0	http://hcis.safeworkaustralia.gov.au/HazardousChemical/Search?SearchBy=CasNo&SearchText=22781-23-3&results=30&sortBy=Cas_No&isAdvancedSearch=false
32329	741-58-2	6.0	http://hcis.safeworkaustralia.gov.au/HazardousChemical/Search?SearchBy=CasNo&SearchText=741-58-2&results=30&sortBy=Cas_No&isAdvancedSearch=false	6.0	http://hcis.safeworkaustralia.gov.au/HazardousChemical/Search?SearchBy=CasNo&SearchText=741-58-2&results=30&sortBy=Cas_No&isAdvancedSearch=false	4.0	http://hcis.safeworkaustralia.gov.au/HazardousChemical/Search?SearchBy=CasNo&SearchText=741-58-2&results=30&sortBy=Cas_No&isAdvancedSearch=false
32342	2439-01-2	4.0	http://hcis.safeworkaustralia.gov.au/HazardousChemical/Search?SearchBy=CasNo&SearchText=2439-01-2&results=30&sortBy=Cas_No&isAdvancedSearch=false	4.0	http://hcis.safeworkaustralia.gov.au/HazardousChemical/Search?SearchBy=CasNo&SearchText=2439-01-2&results=30&sortBy=Cas_No&isAdvancedSearch=false	4.0	http://hcis.safeworkaustralia.gov.au/HazardousChemical/Search?SearchBy=CasNo&SearchText=2439-01-2&results=30&sortBy=Cas_No&isAdvancedSearch=false
32348	3691-35-8	1.0	http://hcis.safeworkaustralia.gov.au/HazardousChemical/Search?SearchBy=CasNo&SearchText=3691-35-8&results=30&sortBy=Cas_No&isAdvancedSearch=false	3.0	http://hcis.safeworkaustralia.gov.au/HazardousChemical/Search?SearchBy=CasNo&SearchText=3691-35-8&results=30&sortBy=Cas_No&isAdvancedSearch=false	2.0	http://hcis.safeworkaustralia.gov.au/HazardousChemical/Search?SearchBy=CasNo&SearchText=3691-35-8&results=30&sortBy=Cas_No&isAdvancedSearch=false
32352	5598-13-0	6.0	http://hcis.safeworkaustralia.gov.au/HazardousChemical/Search?SearchBy=CasNo&SearchText=5598-13-0&results=30&sortBy=Cas_No&isAdvancedSearch=false	6.0	http://hcis.safeworkaustralia.gov.au/HazardousChemical/Search?SearchBy=CasNo&SearchText=5598-13-0&results=30&sortBy=Cas_No&isAdvancedSearch=false	6.0	http://hcis.safeworkaustralia.gov.au/HazardousChemical/Search?SearchBy=CasNo&SearchText=5598-13-0&results=30&sortBy=Cas_No&isAdvancedSearch=false
32354	105512-06-9	6.0	http://hcis.safeworkaustralia.gov.au/HazardousChemical/Search?SearchBy=CasNo&SearchText=105512-06-9&results=30&sortBy=Cas_No&isAdvancedSearch=false	6.0	http://hcis.safeworkaustralia.gov.au/HazardousChemical/Search?SearchBy=CasNo&SearchText=105512-06-9&results=30&sortBy=Cas_No&isAdvancedSearch=false	4.0	http://hcis.safeworkaustralia.gov.au/HazardousChemical/Search?SearchBy=CasNo&SearchText=105512-06-9&results=30&sortBy=Cas_No&isAdvancedSearch=false
32358	57966-95-7	6.0	http://hcis.safeworkaustralia.gov.au/HazardousChemical/Search?SearchBy=CasNo&SearchText=57966-95-7&results=30&sortBy=Cas_No&isAdvancedSearch=false	6.0	http://hcis.safeworkaustralia.gov.au/HazardousChemical/Search?SearchBy=CasNo&SearchText=57966-95-7&results=30&sortBy=Cas_No&isAdvancedSearch=false	4.0	http://hcis.safeworkaustralia.gov.au/HazardousChemical/Search?SearchBy=CasNo&SearchText=57966-95-7&results=30&sortBy=Cas_No&isAdvancedSearch=false
32365	1194-65-6	4.0	http://hcis.safeworkaustralia.gov.au/HazardousChemical/Search?SearchBy=CasNo&SearchText=1194-65-6&results=30&sortBy=Cas_No&isAdvancedSearch=false	6.0	http://hcis.safeworkaustralia.gov.au/HazardousChemical/Search?SearchBy=CasNo&SearchText=1194-65-6&results=30&sortBy=Cas_No&isAdvancedSearch=false	6.0	http://hcis.safeworkaustralia.gov.au/HazardousChemical/Search?SearchBy=CasNo&SearchText=1194-65-6&results=30&sortBy=Cas_No&isAdvancedSearch=false
32378	82-66-6	6.0	http://hcis.safeworkaustralia.gov.au/HazardousChemical/Search?SearchBy=CasNo&SearchText=82-66-6&results=30&sortBy=Cas_No&isAdvancedSearch=false	6.0	http://hcis.safeworkaustralia.gov.au/HazardousChemical/Search?SearchBy=CasNo&SearchText=82-66-6&results=30&sortBy=Cas_No&isAdvancedSearch=false	2.0	http://hcis.safeworkaustralia.gov.au/HazardousChemical/Search?SearchBy=CasNo&SearchText=82-66-6&results=30&sortBy=Cas_No&isAdvancedSearch=false
32390	60168-88-9	6.0	http://hcis.safeworkaustralia.gov.au/HazardousChemical/Search?SearchBy=CasNo&SearchText=60168-88-9&results=30&sortBy=Cas_No&isAdvancedSearch=false	6.0	http://hcis.safeworkaustralia.gov.au/HazardousChemical/Search?SearchBy=CasNo&SearchText=60168-88-9&results=30&sortBy=Cas_No&isAdvancedSearch=false	6.0	http://hcis.safeworkaustralia.gov.au/HazardousChemical/Search?SearchBy=CasNo&SearchText=60168-88-9&results=30&sortBy=Cas_No&isAdvancedSearch=false
32392	66441-23-4	6.0	http://hcis.safeworkaustralia.gov.au/HazardousChemical/Search?SearchBy=CasNo&SearchText=66441-23-4&results=30&sortBy=Cas_No&isAdvancedSearch=false	6.0	http://hcis.safeworkaustralia.gov.au/HazardousChemical/Search?SearchBy=CasNo&SearchText=66441-23-4&results=30&sortBy=Cas_No&isAdvancedSearch=false	6.0	http://hcis.safeworkaustralia.gov.au/HazardousChemical/Search?SearchBy=CasNo&SearchText=66441-23-4&results=30&sortBy=Cas_No&isAdvancedSearch=false
32393	72490-01-8	6.0	http://hcis.safeworkaustralia.gov.au/HazardousChemical/Search?SearchBy=CasNo&SearchText=72490-01-8&results=30&sortBy=Cas_No&isAdvancedSearch=false	6.0	http://hcis.safeworkaustralia.gov.au/HazardousChemical/Search?SearchBy=CasNo&SearchText=72490-01-8&results=30&sortBy=Cas_No&isAdvancedSearch=false	6.0	http://hcis.safeworkaustralia.gov.au/HazardousChemical/Search?SearchBy=CasNo&SearchText=72490-01-8&results=30&sortBy=Cas_No&isAdvancedSearch=false
32405	23422-53-9	6.0	http://hcis.safeworkaustralia.gov.au/HazardousChemical/Search?SearchBy=CasNo&SearchText=23422-53-9&results=30&sortBy=Cas_No&isAdvancedSearch=false	2.0	http://hcis.safeworkaustralia.gov.au/HazardousChemical/Search?SearchBy=CasNo&SearchText=23422-53-9&results=30&sortBy=Cas_No&isAdvancedSearch=false	2.0	http://hcis.safeworkaustralia.gov.au/HazardousChemical/Search?SearchBy=CasNo&SearchText=23422-53-9&results=30&sortBy=Cas_No&isAdvancedSearch=false
32417	25311-71-1	3.0	http://hcis.safeworkaustralia.gov.au/HazardousChemical/Search?SearchBy=CasNo&SearchText=25311-71-1&results=30&sortBy=Cas_No&isAdvancedSearch=false	6.0	http://hcis.safeworkaustralia.gov.au/HazardousChemical/Search?SearchBy=CasNo&SearchText=25311-71-1&results=30&sortBy=Cas_No&isAdvancedSearch=false	3.0	http://hcis.safeworkaustralia.gov.au/HazardousChemical/Search?SearchBy=CasNo&SearchText=25311-71-1&results=30&sortBy=Cas_No&isAdvancedSearch=false
32421	29457-72-5	6.0	http://hcis.safeworkaustralia.gov.au/HazardousChemical/Search?SearchBy=CasNo&SearchText=29457-72-5&results=30&sortBy=Cas_No&isAdvancedSearch=false	4.0	http://hcis.safeworkaustralia.gov.au/HazardousChemical/Search?SearchBy=CasNo&SearchText=29457-72-5&results=30&sortBy=Cas_No&isAdvancedSearch=false	4.0	http://hcis.safeworkaustralia.gov.au/HazardousChemical/Search?SearchBy=CasNo&SearchText=29457-72-5&results=30&sortBy=Cas_No&isAdvancedSearch=false
32424	104206-82-8	6.0	http://hcis.safeworkaustralia.gov.au/HazardousChemical/Search?SearchBy=CasNo&SearchText=104206-82-8&results=30&sortBy=Cas_No&isAdvancedSearch=false	6.0	http://hcis.safeworkaustralia.gov.au/HazardousChemical/Search?SearchBy=CasNo&SearchText=104206-82-8&results=30&sortBy=Cas_No&isAdvancedSearch=false	6.0	http://hcis.safeworkaustralia.gov.au/HazardousChemical/Search?SearchBy=CasNo&SearchText=104206-82-8&results=30&sortBy=Cas_No&isAdvancedSearch=false
32431	87392-12-9	6.0	http://hcis.safeworkaustralia.gov.au/HazardousChemical/Search?SearchBy=CasNo&SearchText=87392-12-9&results=30&sortBy=Cas_No&isAdvancedSearch=false	6.0	http://hcis.safeworkaustralia.gov.au/HazardousChemical/Search?SearchBy=CasNo&SearchText=87392-12-9&results=30&sortBy=Cas_No&isAdvancedSearch=false	6.0	http://hcis.safeworkaustralia.gov.au/HazardousChemical/Search?SearchBy=CasNo&SearchText=87392-12-9&results=30&sortBy=Cas_No&isAdvancedSearch=false
32459	298-02-2	1.0	http://hcis.safeworkaustralia.gov.au/HazardousChemical/Search?SearchBy=CasNo&SearchText=298-02-2&results=30&sortBy=Cas_No&isAdvancedSearch=false	6.0	http://hcis.safeworkaustralia.gov.au/HazardousChemical/Search?SearchBy=CasNo&SearchText=298-02-2&results=30&sortBy=Cas_No&isAdvancedSearch=false	2.0	http://hcis.safeworkaustralia.gov.au/HazardousChemical/Search?SearchBy=CasNo&SearchText=298-02-2&results=30&sortBy=Cas_No&isAdvancedSearch=false
[truncated: 301 more rows]
