# Supplementary material for: Leveraging heterogeneous data from GHS toxicity annotations, molecular and protein target descriptors and Tox21 assay readouts to predict and rationalise acute toxicity
Source: J Cheminform. 2019 May 31;11:36. doi: 10.1186/s13321-019-0356-5 (PMC6544914; doi:10.1186/s13321-019-0356-5)
Supplement: Supplementary file 2 — Additional file 2. Research code and data. [file 13321_2019_356_MOESM2_ESM.bz2 › code/data/pcassay_result_summary.txt]

1. qHTS assay for small molecule agonists of the p53 signaling pathway
Source: Tox21
Protein Target: Cellular tumor antigen p53; Antigen NY-CO-13; Phosphoprotein p53; Tumor suppressor p53
Substance BioActivity: 602 Active, 1 Activity <= 1 nM, 296 Activity <= 1 µM, 10488 Tested
AID: 651631

2. qHTS assay for small molecules that induce genotoxicity in human embryonic kidney cells expressing luciferase-tagged ATAD5
Source: Tox21
Protein Target: ATPase family AAA domain-containing protein 5; Chromosome fragility-associated gene 1 protein
Substance BioActivity: 235 Active, 144 Activity <= 1 µM, 10486 Tested
AID: 651632

3. qHTS assay for small molecule agonists of the p53 signaling pathway - cell viability
Source: Tox21
Substance BioActivity: 751 Active, 170 Activity <= 1 µM, 10488 Tested
AID: 651633

4. qHTS assay for small molecules that induce genotoxicity in human embryonic kidney cells expressing luciferase-tagged ATAD5 - cell viability
Source: Tox21
Substance BioActivity: 632 Active, 2 Activity <= 1 nM, 115 Activity <= 1 µM, 10486 Tested
AID: 651634

5. qHTS assay for small molecules that induce genotoxicity in human embryonic kidney cells expressing luciferase-tagged ATAD5: Summary
Source: Tox21
Protein Target: ATPase family AAA domain-containing protein 5; Chromosome fragility-associated gene 1 protein
Substance BioActivity: 373 Active, 80 Activity <= 1 µM, 10486 Tested
AID: 720516

6. qHTS assay for small molecule agonists of the p53 signaling pathway: Summary
Source: Tox21
Protein Target: Cellular tumor antigen p53; Antigen NY-CO-13; Phosphoprotein p53; Tumor suppressor p53
Substance BioActivity: 659 Active, 87 Activity <= 1 µM, 10488 Tested
AID: 720552

7. qHTS assay for small molecule disruptors of the mitochondrial membrane potential - cell viability
Source: Tox21
Substance BioActivity: 374 Active, 53 Activity <= 1 µM, 10486 Tested
AID: 720634

8. qHTS assay for small molecule disruptors of the mitochondrial membrane potential
Source: Tox21
Substance BioActivity: 1817 Active, 1 Activity <= 1 nM, 393 Activity <= 1 µM, 10486 Tested
AID: 720635

9. qHTS assay for small molecule disruptors of the mitochondrial membrane potential: Summary
Source: Tox21
Substance BioActivity: 1260 Active, 187 Activity <= 1 µM, 10486 Tested
AID: 720637

10. qHTS assay to test for compound auto fluorescence at 590 nm (red) in HepG2 cells
Source: Tox21
Substance BioActivity: 15 Active, 2 Activity <= 1 µM, 10486 Tested
AID: 720674

11. qHTS assay to test for compound auto fluorescence at 535 nm (green) in HepG2 cells
Source: Tox21
Substance BioActivity: 29 Active, 10486 Tested
AID: 720675

12. qHTS assay to test for compound auto fluorescence at 460 nm (blue) in HEK293 cells
Source: Tox21
Substance BioActivity: 40 Active, 10486 Tested
AID: 720678

13. qHTS assay to test for compound auto fluorescence at 590 nm (red) in HEK293 cells
Source: Tox21
Substance BioActivity: 15 Active, 1 Activity <= 1 µM, 10486 Tested
AID: 720679

14. qHTS assay to test for compound auto fluorescence at 535 nm (green) in HEK293 cells
Source: Tox21
Substance BioActivity: 20 Active, 10486 Tested
AID: 720680

15. qHTS assay to test for compound auto fluorescence at 460 nm (blue) in HEK293 cell free culture
Source: Tox21
Substance BioActivity: 42 Active, 10486 Tested
AID: 720681

16. qHTS assay to test for compound auto fluorescence at 535 nm (green) in HEK293 cell free culture
Source: Tox21
Substance BioActivity: 20 Active, 10486 Tested
AID: 720682

17. qHTS assay to test for compound auto fluorescence at 590 nm (red) in HEK293 cell free culture
Source: Tox21
Substance BioActivity: 15 Active, 1 Activity <= 1 µM, 10486 Tested
AID: 720683

18. qHTS assay to test for compound auto fluorescence at 590 nm (red) in HepG2 cell free culture
Source: Tox21
Substance BioActivity: 15 Active, 1 Activity <= 1 µM, 10486 Tested
AID: 720684

19. qHTS assay to test for compound auto fluorescence at 460 nm (blue) in HepG2 cell free culture
Source: Tox21
Substance BioActivity: 38 Active, 10486 Tested
AID: 720685

20. qHTS assay to test for compound auto fluorescence at 535 nm (green) in HepG2 cell free culture
Source: Tox21
Substance BioActivity: 28 Active, 10486 Tested
AID: 720686

21. qHTS assay to test for compound auto fluorescence at 460 nm (blue) in HepG2 cells
Source: Tox21
Substance BioActivity: 37 Active, 10486 Tested
AID: 720687

22. qHTS assay to identify small molecule agonists of the glucocorticoid receptor (GR) signaling pathway
Source: Tox21
Protein Target: glucocorticoid receptor [Homo sapiens]
Substance BioActivity: 251 Active, 4 Activity <= 1 nM, 239 Activity <= 1 µM, 10486 Tested
AID: 720691

23. qHTS assay to identify small molecule antagonists of the glucocorticoid receptor (GR) signaling pathway
Source: Tox21
Protein Target: glucocorticoid receptor [Homo sapiens]
Substance BioActivity: 406 Active, 2 Activity <= 1 nM, 281 Activity <= 1 µM, 10486 Tested
AID: 720692

24. qHTS assay to identify small molecule antagonists of the glucocorticoid receptor (GR) signaling pathway - cell viability counter screen
Source: Tox21
Substance BioActivity: 449 Active, 112 Activity <= 1 µM, 10486 Tested
AID: 720693

25. qHTS assay to identify small molecule agonists of the glucocorticoid receptor (GR) signaling pathway: Summary
Source: Tox21
Protein Target: glucocorticoid receptor [Homo sapiens]
Substance BioActivity: 251 Active, 5 Activity <= 1 nM, 150 Activity <= 1 µM, 10486 Tested
AID: 720719

26. qHTS assay to identify small molecule antagonists of the glucocorticoid receptor (GR) signaling pathway: Summary
Source: Tox21
Protein Target: glucocorticoid receptor [Homo sapiens]
Substance BioActivity: 460 Active, 10486 Tested
AID: 720725

27. qHTS assay for identifying genotoxic compounds that show differential cytotoxicity against isogenic chicken DT40 cell lines with known DNA damage response pathways - wild type cell line
Source: Tox21
Substance BioActivity: 2302 Active, 2 Activity <= 1 nM, 470 Activity <= 1 µM, 10486 Tested
AID: 743012

28. qHTS assay for identifying genotoxic compounds that show differential cytotoxicity against isogenic chicken DT40 cell lines with known DNA damage response pathways - Rev3 mutant cell line
Source: Tox21
Substance BioActivity: 2493 Active, 2 Activity <= 1 nM, 413 Activity <= 1 µM, 10486 Tested
AID: 743014

29. qHTS assay for identifying genotoxic compounds that show differential cytotoxicity against isogenic chicken DT40 cell lines with known DNA damage response pathways - Rad54/Ku70 mutant cell line
Source: Tox21
Substance BioActivity: 2501 Active, 1 Activity <= 1 nM, 348 Activity <= 1 µM, 10486 Tested
AID: 743015

30. qHTS assay to identify small molecule antagonists of the androgen  receptor (AR) signaling pathway - cell viability counter screen
Source: Tox21
Substance BioActivity: 583 Active, 15 Activity <= 1 nM, 316 Activity <= 1 µM, 10486 Tested
AID: 743033

31. qHTS assay to identify small molecule antagonists of the androgen receptor (AR) signaling pathway
Source: Tox21
Protein Target: AR protein [Homo sapiens]
Substance BioActivity: 733 Active, 1 Activity <= 1 nM, 183 Activity <= 1 µM, 10486 Tested
AID: 743035

32. qHTS assay to identify small molecule agonists of the androgen receptor (AR) signaling pathway
Source: Tox21
Protein Target: AR protein [Homo sapiens]
Substance BioActivity: 233 Active, 2 Activity <= 1 nM, 236 Activity <= 1 µM, 10486 Tested
AID: 743036

33. qHTS assay to identify small molecule agonists of the androgen  receptor (AR) signaling pathway using the MDA cell line
Source: Tox21
Protein Target: AR protein [Homo sapiens]
Substance BioActivity: 461 Active, 11 Activity <= 1 nM, 217 Activity <= 1 µM, 10486 Tested
AID: 743040

34. qHTS assay to identify small molecule antagonists of the androgen  receptor (AR) signaling pathway using the MDA cell line - cell viability counter screen
Source: Tox21
Substance BioActivity: 493 Active, 5 Activity <= 1 nM, 88 Activity <= 1 µM, 10486 Tested
AID: 743041

35. qHTS assay to identify small molecule antagonists of the androgen  receptor (AR) signaling pathway using the MDA cell line
Source: Tox21
Protein Target: AR protein [Homo sapiens]
Substance BioActivity: 820 Active, 22 Activity <= 1 nM, 358 Activity <= 1 µM, 10486 Tested
AID: 743042

36. qHTS assay to identify small molecule agonists of the androgen receptor (AR) signaling pathway: Summary
Source: Tox21
Protein Target: AR protein [Homo sapiens]
Substance BioActivity: 372 Active, 6 Activity <= 1 nM, 228 Activity <= 1 µM, 10486 Tested
AID: 743053

37. qHTS assay to identify small molecule antagonists of the androgen receptor (AR) signaling pathway using the MDA cell line: Summary
Source: Tox21
Protein Target: AR protein [Homo sapiens]
Substance BioActivity: 473 Active, 7 Activity <= 1 nM, 291 Activity <= 1 µM, 10486 Tested
AID: 743054

38. qHTS assay to identify small molecule antagonists of the androgen receptor (AR) signaling pathway: Summary
Source: Tox21
Protein Target: AR protein [Homo sapiens]
Substance BioActivity: 670 Active, 220 Activity <= 1 µM, 10486 Tested
AID: 743063

39. qHTS assay to identify small molecule antagonists of the thyroid receptor (TR) signaling pathway - cell viability counter screen
Source: Tox21
Substance BioActivity: 1423 Active, 3 Activity <= 1 nM, 263 Activity <= 1 µM, 10486 Tested
AID: 743064

40. qHTS assay to identify small molecule antagonists of the thyroid receptor (TR) signaling pathway
Source: Tox21
Protein Target: thyroid hormone receptor beta isoform 2 [Rattus norvegicus]
Substance BioActivity: 1880 Active, 1 Activity <= 1 nM, 235 Activity <= 1 µM, 10486 Tested
AID: 743065

41. qHTS assay to identify small molecule agonists of the thyroid receptor (TR) signaling pathway
Source: Tox21
Protein Target: thyroid hormone receptor beta isoform 2 [Rattus norvegicus]
Substance BioActivity: 64 Active, 1 Activity <= 1 nM, 62 Activity <= 1 µM, 10486 Tested
AID: 743066

42. qHTS assay to identify small molecule antagonists of the thyroid receptor (TR) signaling pathway: Summary
Source: Tox21
Protein Target: thyroid hormone receptor beta isoform 2 [Rattus norvegicus]
Substance BioActivity: 426 Active, 1 Activity <= 1 nM, 201 Activity <= 1 µM, 10486 Tested
AID: 743067

43. qHTS assay to identify small molecule antagonists of the estrogen receptor alpha (ER-alpha) signaling pathway
Source: Tox21
Protein Target: estrogen nuclear receptor alpha [Homo sapiens]
Substance BioActivity: 433 Active, 1 Activity <= 1 nM, 251 Activity <= 1 µM, 10486 Tested
AID: 743069

44. qHTS assay to identify small molecule antagonists of the estrogen receptor alpha (ER-alpha) signaling pathway - cell viability counter screen
Source: Tox21
Substance BioActivity: 376 Active, 208 Activity <= 1 µM, 10486 Tested
AID: 743074

45. qHTS assay to identify small molecule agonists of the estrogen receptor alpha (ER-alpha) signaling pathway
Source: Tox21
Protein Target: estrogen nuclear receptor alpha [Homo sapiens]
Substance BioActivity: 589 Active, 14 Activity <= 1 nM, 591 Activity <= 1 µM, 10486 Tested
AID: 743075

46. qHTS assay to identify small molecule agonists of the estrogen receptor alpha (ER-alpha) signaling pathway: Summary
Source: Tox21
Protein Target: estrogen nuclear receptor alpha [Homo sapiens]
Substance BioActivity: 589 Active, 16 Activity <= 1 nM, 99 Activity <= 1 µM, 10486 Tested
AID: 743077

47. qHTS assay to identify small molecule antagonists of the estrogen receptor alpha (ER-alpha) signaling pathway: Summary
Source: Tox21
Protein Target: estrogen nuclear receptor alpha [Homo sapiens]
Substance BioActivity: 433 Active, 1 Activity <= 1 nM, 156 Activity <= 1 µM, 10486 Tested
AID: 743078

48. qHTS assay to identify small molecule agonists of the estrogen receptor alpha (ER-alpha) signaling pathway using the BG1 cell line
Source: Tox21
Protein Target: estrogen nuclear receptor alpha [Homo sapiens]
Substance BioActivity: 1084 Active, 8 Activity <= 1 nM, 330 Activity <= 1 µM, 10486 Tested
AID: 743079

49. qHTS assay to identify small molecule antagonists of the estrogen receptor alpha (ER-alpha) signaling pathway using the BG1 cell line
Source: Tox21
Protein Target: estrogen nuclear receptor alpha [Homo sapiens]
Substance BioActivity: 477 Active, 4 Activity <= 1 nM, 279 Activity <= 1 µM, 10486 Tested
AID: 743080

50. qHTS assay to identify small molecule antagonists of the estrogen receptor alpha (ER-alpha) signaling pathway using the BG1 cell line - cell viability counter screen
Source: Tox21
Substance BioActivity: 371 Active, 94 Activity <= 1 µM, 10486 Tested
AID: 743081

51. qHTS assay to identify aromatase inhibitors
Source: Tox21
Protein Target: cytochrome P450, family 19, subfamily A, polypeptide 1, isoform CRA_a [Homo sapiens]
Substance BioActivity: 905 Active, 3 Activity <= 1 nM, 352 Activity <= 1 µM, 10486 Tested
AID: 743083

52. qHTS assay to identify aromatase inhibitors - cell viability counter screen
Source: Tox21
Substance BioActivity: 702 Active, 1 Activity <= 1 nM, 62 Activity <= 1 µM, 10486 Tested
AID: 743084

53. qHTS assay to identify small molecule that activate the aryl hydrocarbon receptor (AhR) signaling pathway
Source: Tox21
Protein Target: aryl hydrocarbon receptor [Homo sapiens]
Substance BioActivity: 788 Active, 71 Activity <= 1 µM, 10486 Tested
AID: 743085

54. qHTS assay to identify small molecule that activate the aryl hydrocarbon receptor (AhR) signaling pathway - cell viability counter screen
Source: Tox21
Substance BioActivity: 467 Active, 55 Activity <= 1 µM, 10486 Tested
AID: 743086

55. qHTS assay to identify small molecule antagonists of the estrogen receptor alpha (ER-alpha) signaling pathway using the BG1 cell line: Summary
Source: Tox21
Protein Target: estrogen nuclear receptor alpha [Homo sapiens]
Substance BioActivity: 477 Active, 2 Activity <= 1 nM, 241 Activity <= 1 µM, 10486 Tested
AID: 743091

56. qHTS assay to identify small molecule agonists of the peroxisome proliferator-activated receptor gamma (PPARg) signaling pathway
Source: Tox21
Protein Target: peroxisome proliferator activated receptor gamma [Homo sapiens]
Substance BioActivity: 78 Active, 75 Activity <= 1 µM, 10486 Tested
AID: 743094

57. qHTS assay to identify small molecule that activate the aryl hydrocarbon receptor (AhR) signaling pathway: Summary
Source: Tox21
Protein Target: aryl hydrocarbon receptor [Homo sapiens]
Substance BioActivity: 1063 Active, 1 Activity <= 1 nM, 58 Activity <= 1 µM, 10486 Tested
AID: 743122

58. qHTS assay to identify aromatase inhibitors: Summary
Source: Tox21
Protein Target: cytochrome P450, family 19, subfamily A, polypeptide 1, isoform CRA_a [Homo sapiens]
Substance BioActivity: 379 Active, 10486 Tested
AID: 743139

59. qHTS assay to identify small molecule agonists of the peroxisome proliferator-activated receptor gamma (PPARg) signaling pathway: Summary
Source: Tox21
Protein Target: peroxisome proliferator activated receptor gamma [Homo sapiens]
Substance BioActivity: 277 Active, 1 Activity <= 1 nM, 62 Activity <= 1 µM, 10486 Tested
AID: 743140

60. qHTS assay to identify small molecule antagonists of the peroxisome proliferator-activated receptor gamma (PPARg) signaling pathway
Source: Tox21
Protein Target: peroxisome proliferator activated receptor gamma [Homo sapiens]
Substance BioActivity: 174 Active, 78 Activity <= 1 µM, 9305 Tested
AID: 743191

61. qHTS assay to identify small molecule antagonists of the peroxisome proliferator-activated receptor gamma (PPARg) signaling pathway - cell viability counter screen
Source: Tox21
Substance BioActivity: 524 Active, 353 Activity <= 1 µM, 9305 Tested
AID: 743194

62. qHTS assay to identify small molecule antagonists of the peroxisome proliferator-activated receptor gamma (PPARg) signaling pathway: Summary
Source: Tox21
Protein Target: peroxisome proliferator activated receptor gamma [Homo sapiens]
Substance BioActivity: 430 Active, 9305 Tested
AID: 743199

63. qHTS assay for small molecule agonists of the antioxidant response element (ARE) signaling pathway
Source: Tox21
Protein Target: nuclear factor erythroid 2-related factor 2 isoform 1 [Homo sapiens]
Substance BioActivity: 523 Active, 1 Activity <= 1 nM, 117 Activity <= 1 µM, 9305 Tested
AID: 743202

64. qHTS assay for small molecule agonists of the antioxidant response element (ARE) signaling pathway - cell viability counter screen
Source: Tox21
Substance BioActivity: 592 Active, 112 Activity <= 1 µM, 9305 Tested
AID: 743203

65. qHTS assay for small molecule activators of the heat shock response signaling pathway - cell viability counter screen
Source: Tox21
Substance BioActivity: 410 Active, 2 Activity <= 1 nM, 209 Activity <= 1 µM, 9305 Tested
AID: 743209

66. qHTS assay for small molecule activators of the heat shock response signaling pathway
Source: Tox21
Protein Target: heat shock protein beta-1 [Homo sapiens]
Substance BioActivity: 51 Active, 56 Activity <= 1 µM, 9305 Tested
AID: 743210

67. qHTS assay to identify small molecule agonists of the peroxisome proliferator-activated receptor delta (PPARd) signaling pathway - cell viability counter screen
Source: Tox21
Substance BioActivity: 720 Active, 119 Activity <= 1 µM, 9305 Tested
AID: 743211

68. qHTS assay to identify small molecule agonists of the peroxisome proliferator-activated receptor delta (PPARd) signaling pathway
Source: Tox21
Protein Target: peroxisome proliferator-activated receptor delta [Homo sapiens]
Substance BioActivity: 32 Active, 1 Activity <= 1 nM, 79 Activity <= 1 µM, 9305 Tested
AID: 743212

69. qHTS assay to identify small molecule antagonists of the peroxisome proliferator-activated receptor delta (PPARd) signaling pathway - cell viability counter screen
Source: Tox21
Substance BioActivity: 537 Active, 415 Activity <= 1 µM, 9305 Tested
AID: 743213

70. qHTS assay to identify small molecule antagonists of the peroxisome proliferator-activated receptor delta (PPARd) signaling pathway
Source: Tox21
Protein Target: peroxisome proliferator-activated receptor delta [Homo sapiens]
Substance BioActivity: 146 Active, 1 Activity <= 1 nM, 175 Activity <= 1 µM, 9305 Tested
AID: 743215

71. qHTS assay to identify small molecule antagonists of the farnesoid-X-receptor (FXR) signaling pathway
Source: Tox21
Protein Target: farnesoid X nuclear receptor [Homo sapiens]
Substance BioActivity: 105 Active, 77 Activity <= 1 µM, 9305 Tested
AID: 743217

72. qHTS assay to identify small molecule agonists of the farnesoid-X-receptor (FXR) signaling pathway - cell viability counter screen
Source: Tox21
Substance BioActivity: 526 Active, 3 Activity <= 1 nM, 525 Activity <= 1 µM, 9305 Tested
AID: 743218

73. qHTS assay for small molecule agonists of the antioxidant response element (ARE) signaling pathway: Summary
Source: Tox21
Protein Target: nuclear factor erythroid 2-related factor 2 isoform 1 [Homo sapiens]
Substance BioActivity: 1147 Active, 1 Activity <= 1 nM, 122 Activity <= 1 µM, 9305 Tested
AID: 743219

74. qHTS assay to identify small molecule agonists of the farnesoid-X-receptor (FXR) signaling pathway
Source: Tox21
Protein Target: farnesoid X nuclear receptor [Homo sapiens]
Substance BioActivity: 33 Active, 78 Activity <= 1 µM, 9305 Tested
AID: 743220

75. qHTS assay to identify small molecule antagonists of the farnesoid-X-receptor (FXR) signaling pathway - cell viability counter screen
Source: Tox21
Substance BioActivity: 382 Active, 1 Activity <= 1 nM, 91 Activity <= 1 µM, 9305 Tested
AID: 743221

76. qHTS assay to identify small molecule agonists of the vitamin D receptor (VDR) signaling pathway
Source: Tox21
Protein Target: vitamin D (1,25- dihydroxyvitamin D3) receptor [Homo sapiens]
Substance BioActivity: 14 Active, 10 Activity <= 1 nM, 85 Activity <= 1 µM, 9305 Tested
AID: 743222

77. qHTS assay to identify small molecule antagonists of the vitamin D receptor (VDR) signaling pathway
Source: Tox21
Protein Target: vitamin D (1,25- dihydroxyvitamin D3) receptor [Homo sapiens]
Substance BioActivity: 93 Active, 7 Activity <= 1 nM, 178 Activity <= 1 µM, 9305 Tested
AID: 743223

78. qHTS assay to identify small molecule agonists of the vitamin D receptor (VDR) signaling pathway - cell viability counter screen
Source: Tox21
Substance BioActivity: 671 Active, 85 Activity <= 1 µM, 9305 Tested
AID: 743224

79. qHTS assay to identify small molecule antagonists of the vitamin D receptor (VDR) signaling pathway - cell viability counter screen
Source: Tox21
Substance BioActivity: 455 Active, 2 Activity <= 1 nM, 333 Activity <= 1 µM, 9305 Tested
AID: 743225

80. qHTS assay to identify small molecule antagonists of the peroxisome proliferator-activated receptor delta (PPARd) signaling pathway: Summary
Source: Tox21
Protein Target: peroxisome proliferator-activated receptor delta [Homo sapiens]
Substance BioActivity: 92 Active, 9305 Tested
AID: 743226

81. qHTS assay to identify small molecule agonists of the peroxisome proliferator-activated receptor delta (PPARd) signaling pathway: Summary
Source: Tox21
Protein Target: peroxisome proliferator-activated receptor delta [Homo sapiens]
Substance BioActivity: 112 Active, 1 Activity <= 1 nM, 13 Activity <= 1 µM, 9305 Tested
AID: 743227

82. qHTS assay for small molecule activators of the heat shock response signaling pathway: Summary
Source: Tox21
Protein Target: heat shock protein beta-1 [Homo sapiens]
Substance BioActivity: 498 Active, 32 Activity <= 1 µM, 9305 Tested
AID: 743228

83. qHTS assay to identify small molecule agonists of the farnesoid-X-receptor (FXR) signaling pathway: Summary
Source: Tox21
Protein Target: farnesoid X nuclear receptor [Homo sapiens]
Substance BioActivity: 118 Active, 3 Activity <= 1 µM, 9305 Tested
AID: 743239

84. qHTS assay to identify small molecule antagonists of the farnesoid-X-receptor (FXR) signaling pathway: Summary
Source: Tox21
Protein Target: farnesoid X nuclear receptor [Homo sapiens]
Substance BioActivity: 255 Active, 9305 Tested
AID: 743240

85. qHTS assay to identify small molecule agonists of the vitamin D receptor (VDR) signaling pathway: Summary
Source: Tox21
Protein Target: vitamin D (1,25- dihydroxyvitamin D3) receptor [Homo sapiens]
Substance BioActivity: 22 Active, 32 Activity <= 1 µM, 9305 Tested
AID: 743241

86. qHTS assay to identify small molecule antagonists of the vitamin D receptor (VDR) signaling pathway: Summary
Source: Tox21
Protein Target: vitamin D (1,25- dihydroxyvitamin D3) receptor [Homo sapiens]
Substance BioActivity: 83 Active, 9305 Tested
AID: 743242

87. qHTS assay to identify small molecule agonists of the NFkB signaling pathway
Source: Tox21
Protein Target: nuclear factor of kappa light polypeptide gene enhancer in B-cells 1 (p105), isoform CRA_a [Homo sapiens]
Substance BioActivity: 2 Active, 5 Activity <= 1 nM, 179 Activity <= 1 µM, 9315 Tested
AID: 1159509

88. qHTS assay to identify small molecule agonists of the NFkB signaling pathway - cell viability counter screen
Source: Tox21
Substance BioActivity: 296 Active, 4 Activity <= 1 nM, 141 Activity <= 1 µM, 9315 Tested
AID: 1159515

89. qHTS assay to identify small molecule agonists of the endoplasmic reticulum stress response signaling pathway
Source: Tox21
Protein Target: activating transcription factor 6 [Homo sapiens]
Substance BioActivity: 29 Active, 6 Activity <= 1 nM, 218 Activity <= 1 µM, 9315 Tested
AID: 1159516

90. qHTS assay to identify small molecule agonists of the endoplasmic reticulum stress response signaling pathway - cell viability counter screen
Source: Tox21
Substance BioActivity: 328 Active, 5 Activity <= 1 nM, 337 Activity <= 1 µM, 9315 Tested
AID: 1159517

91. qHTS assay to identify small molecule agonists of the NFkB signaling pathway: Summary
Source: Tox21
Protein Target: nuclear factor of kappa light polypeptide gene enhancer in B-cells 1 (p105), isoform CRA_a [Homo sapiens]
Substance BioActivity: 17 Active, 2 Activity <= 1 µM, 9315 Tested
AID: 1159518

92. qHTS assay to identify small molecule agonists of the endoplasmic reticulum stress response signaling pathway: Summary
Source: Tox21
Protein Target: activating transcription factor 6 [Homo sapiens]
Substance BioActivity: 83 Active, 13 Activity <= 1 µM, 9315 Tested
AID: 1159519

93. qHTS assay to identify small molecule antagonists of the retinoid-related orphan receptor gamma (ROR-gamma) signaling pathway - cell viability counter screen
Source: Tox21
Substance BioActivity: 498 Active, 61 Activity <= 1 µM, 9667 Tested
AID: 1159520

94. qHTS assay to identify small molecule antagonists of the retinoid-related orphan receptor gamma (ROR-gamma) signaling pathway
Source: Tox21
Protein Target: RAR-related orphan receptor gamma [Mus musculus]
Substance BioActivity: 1034 Active, 2 Activity <= 1 nM, 491 Activity <= 1 µM, 9667 Tested
AID: 1159521

95. qHTS assay to identify small molecule antagonists of the retinoid-related orphan receptor gamma (ROR-gamma) signaling pathway: Summary
Source: Tox21
Protein Target: RAR-related orphan receptor gamma [Mus musculus]
Substance BioActivity: 632 Active, 195 Activity <= 1 µM, 9667 Tested
AID: 1159523

96. qHTS assay to identify small molecule agonists of the AP-1 signaling pathway - cell viability counter screen
Source: Tox21
Substance BioActivity: 353 Active, 4 Activity <= 1 nM, 122 Activity <= 1 µM, 9667 Tested
AID: 1159525

97. qHTS assay to identify small molecule agonists of the AP-1 signaling pathway
Source: Tox21
Protein Target: v-jun sarcoma virus 17 oncogene homolog (avian) [Homo sapiens]
Substance BioActivity: 49 Active, 4 Activity <= 1 nM, 99 Activity <= 1 µM, 9667 Tested
AID: 1159526

98. qHTS assay to identify small molecule agonists of the RXR signaling pathway
Source: Tox21
Protein Target: retinoid X nuclear receptor alpha [Homo sapiens]
Substance BioActivity: 178 Active, 159 Activity <= 1 µM, 9667 Tested
AID: 1159527

99. qHTS assay to identify small molecule agonists of the AP-1 signaling pathway: Summary
Source: Tox21
Protein Target: v-jun sarcoma virus 17 oncogene homolog (avian) [Homo sapiens]
Substance BioActivity: 709 Active, 63 Activity <= 1 µM, 9667 Tested
AID: 1159528

100. qHTS assay to identify small molecule agonists of the RXR signaling pathway - cell viability counter screen
Source: Tox21
Substance BioActivity: 679 Active, 9 Activity <= 1 nM, 122 Activity <= 1 µM, 9667 Tested
AID: 1159529

101. qHTS assay to identify small molecule agonists of the RXR signaling pathway: Summary
Source: Tox21
Protein Target: retinoid X nuclear receptor alpha [Homo sapiens]
Substance BioActivity: 251 Active, 1 Activity <= 1 nM, 173 Activity <= 1 µM, 9667 Tested
AID: 1159531

102. qHTS assay to identify small molecule antagonists of the retinoid acid receptor (RAR) signaling pathway - cell viability counter screen
Source: Tox21
Substance BioActivity: 254 Active, 6 Activity <= 1 nM, 26 Activity <= 1 µM, 9667 Tested
AID: 1159551

103. qHTS assay to identify small molecule antagonists of the retinoic acid receptor (RAR) signaling pathway
Source: Tox21
Protein Target: retinoic acid nuclear receptor alpha variant 1 [Homo sapiens]
Substance BioActivity: 649 Active, 6 Activity <= 1 nM, 179 Activity <= 1 µM, 9667 Tested
AID: 1159552

104. qHTS assay to identify small molecule agonists of the retinoic acid receptor (RAR) signaling pathway
Source: Tox21
Protein Target: retinoic acid nuclear receptor alpha variant 1 [Homo sapiens]
Substance BioActivity: 429 Active, 2 Activity <= 1 nM, 171 Activity <= 1 µM, 9315 Tested
AID: 1159553

105. qHTS assay to identify small molecule antagonists of the retinoic acid receptor (RAR) signaling pathway: Summary
Source: Tox21
Protein Target: retinoic acid nuclear receptor alpha variant 1 [Homo sapiens]
Substance BioActivity: 689 Active, 135 Activity <= 1 µM, 9667 Tested
AID: 1159555

106. qHTS assay to identify small molecule antagonists of the estrogen related receptor (ERR) signaling pathway - cell viability counter screen
Source: Tox21
Substance BioActivity: 20 Active, 6 Activity <= 1 µM, 1366 Tested
AID: 1224818

107. qHTS assay to identify small molecule antagonists of the estrogen related receptor (ERR) signaling pathway
Source: Tox21
Protein Target: estrogen-related nuclear receptor alpha [Homo sapiens]
Substance BioActivity: 134 Active, 29 Activity <= 1 µM, 1366 Tested
AID: 1224819

108. qHTS assay to identify small molecule agonists of the estrogen related receptor (ERR) signaling pathway
Source: Tox21
Protein Target: estrogen-related nuclear receptor alpha [Homo sapiens]
Substance BioActivity: 40 Active, 25 Activity <= 1 µM, 1366 Tested
AID: 1224820

109. qHTS assay to identify small molecule antagonists of the estrogen related receptor signaling pathway with the pleiotropic PPARgamma coactivator (PGC)
Source: Tox21
Protein Target: estrogen-related nuclear receptor alpha [Homo sapiens]
Substance BioActivity: 87 Active, 63 Activity <= 1 µM, 1366 Tested
AID: 1224821

110. qHTS assay to identify small molecule antagonists of the estrogen related receptor signaling pathway with the pleiotropic PPARgamma coactivator (PGC) ### cell viability counter screen
Source: Tox21
Substance BioActivity: 53 Active, 12 Activity <= 1 µM, 1366 Tested
AID: 1224822

111. qHTS assay to identify small molecule agonists of the estrogen related receptor signaling pathway with the pleiotropic PPARgamma coactivator (PGC)
Source: Tox21
Protein Target: estrogen-related nuclear receptor alpha [Homo sapiens]
Substance BioActivity: 44 Active, 15 Activity <= 1 µM, 1366 Tested
AID: 1224823

112. qHTS assay to identify small molecule antagonists of the estrogen related receptor (ERR) signaling pathway from Tox21 library - cell viability counter screen
Source: Tox21
Substance BioActivity: 991 Active, 83 Activity <= 1 µM, 9667 Tested
AID: 1224834

113. qHTS assay to identify small molecule inhibitors of firefly luciferase
Source: Tox21
Protein Target: Luciferase [Photinus pyralis]
Substance BioActivity: 866 Active, 28 Activity <= 1 µM, 9667 Tested
AID: 1224835

114. qHTS assay to identify small molecule agonists of the constitutive androstane receptor (CAR) signaling pathway - cell viability counter screen
Source: Tox21
Substance BioActivity: 494 Active, 60 Activity <= 1 µM, 9667 Tested
AID: 1224836

115. qHTS assay to identify small molecule antagonists of the constitutive androstane receptor (CAR) signaling pathway - cell viability counter screen
Source: Tox21
Substance BioActivity: 522 Active, 74 Activity <= 1 µM, 9667 Tested
AID: 1224837

116. qHTS assay to identify small molecule antagonists of the constitutive androstane receptor (CAR) signaling pathway
Source: Tox21
Protein Target: nuclear receptor subfamily 1, group I, member 3 [Homo sapiens]
Substance BioActivity: 575 Active, 6 Activity <= 1 nM, 184 Activity <= 1 µM, 9667 Tested
AID: 1224838

117. qHTS assay to identify small molecule agonists of the constitutive androstane receptor (CAR) signaling pathway
Source: Tox21
Protein Target: nuclear receptor subfamily 1, group I, member 3 [Homo sapiens]
Substance BioActivity: 853 Active, 48 Activity <= 1 µM, 9667 Tested
AID: 1224839

118. qHTS assay to identify small molecule antagonists of the estrogen related receptor signaling pathway with the pleiotropic PPARgamma coactivator (PGC) from Tox21 10K library - cell viability counter screen
Source: Tox21
Substance BioActivity: 526 Active, 61 Activity <= 1 µM, 9667 Tested
AID: 1224840

119. qHTS assay to identify small molecule antagonists of the estrogen related receptor signaling pathway with the pleiotropic PPARgamma coactivator (PGC) from Tox21 10K library
Source: Tox21
Protein Target: estrogen-related nuclear receptor alpha [Homo sapiens]
Substance BioActivity: 993 Active, 1 Activity <= 1 nM, 262 Activity <= 1 µM, 9667 Tested
AID: 1224841

120. qHTS assay to identify small molecule agonists of the estrogen related receptor signaling pathway with the pleiotropic PPARgamma coactivator (PGC) from Tox21 10K library
Source: Tox21
Protein Target: estrogen-related nuclear receptor alpha [Homo sapiens]
Substance BioActivity: 323 Active, 134 Activity <= 1 µM, 9667 Tested
AID: 1224842

121. qHTS assay to identify small molecule agonists of the thyroid stimulating hormone receptor (TSHR) signaling pathway
Source: Tox21
Protein Target: thyroid stimulating hormone receptor [Homo sapiens]
Substance BioActivity: 320 Active, 42 Activity <= 1 µM, 9667 Tested
AID: 1224843

122. qHTS assay to identify small molecule agonists of the hypoxia (HIF-1) signaling pathway - cell viability counter screen
Source: Tox21
Substance BioActivity: 617 Active, 94 Activity <= 1 µM, 9667 Tested
AID: 1224844

123. qHTS assay to identify small molecule agonists of H2AX
Source: Tox21
Protein Target: Histone H2A.x [Cricetulus griseus]
Substance BioActivity: 214 Active, 36 Activity <= 1 µM, 9667 Tested
AID: 1224845

124. qHTS assay to identify small molecule agonists of the hypoxia (HIF-1) signaling pathway
Source: Tox21
Protein Target: hypoxia-inducible factor 1 alpha subunit [Homo sapiens]
Substance BioActivity: 14 Active, 1 Activity <= 1 nM, 73 Activity <= 1 µM, 9667 Tested
AID: 1224846

125. qHTS assay to identify small molecule agonists of H2AX - cell viability counter screen
Source: Tox21
Substance BioActivity: 715 Active, 29 Activity <= 1 µM, 9667 Tested
AID: 1224847

126. qHTS assay to identify small molecule antagonists of the estrogen related receptor (ERR) signaling pathway from Tox21 library
Source: Tox21
Protein Target: estrogen-related nuclear receptor alpha [Homo sapiens]
Substance BioActivity: 1312 Active, 3 Activity <= 1 nM, 163 Activity <= 1 µM, 9667 Tested
AID: 1224848

127. qHTS assay to identify small molecule agonists of the estrogen related receptor (ERR) signaling pathway from Tox21 library
Source: Tox21
Protein Target: estrogen-related nuclear receptor alpha [Homo sapiens]
Substance BioActivity: 318 Active, 199 Activity <= 1 µM, 9667 Tested
AID: 1224849

128. qHTS RealTime-Glo MT Cell Viability Assay in HepG2 cells - 24 hour
Source: Tox21
Substance BioActivity: 426 Active, 31 Activity <= 1 µM, 9667 Tested
AID: 1224867

129. qHTS RealTime-Glo MT Cell Viability Assay in HEK293 cells - 32 hour
Source: Tox21
Substance BioActivity: 1151 Active, 158 Activity <= 1 µM, 9667 Tested
AID: 1224868

130. A CellTox Green Cytotoxicity Assay to monitor cytotoxicity in HEK293 cells - 0 hour
Source: Tox21
Substance BioActivity: 95 Active, 7 Activity <= 1 µM, 9667 Tested
AID: 1224869

131. qHTS RealTime-Glo MT Cell Viability Assay in HepG2 cells - 40 hour
Source: Tox21
Substance BioActivity: 442 Active, 39 Activity <= 1 µM, 9667 Tested
AID: 1224870

132. A CellTox Green Cytotoxicity Assay to monitor cytotoxicity in HEK293 cells - 40 hour
Source: Tox21
Substance BioActivity: 848 Active, 77 Activity <= 1 µM, 9667 Tested
AID: 1224871

133. qHTS RealTime-Glo MT Cell Viability Assay in HEK293 cells - 16 hour
Source: Tox21
Substance BioActivity: 835 Active, 102 Activity <= 1 µM, 9667 Tested
AID: 1224872

134. qHTS RealTime-Glo MT Cell Viability Assay in HepG2 cells - 8 hour
Source: Tox21
Substance BioActivity: 306 Active, 13 Activity <= 1 µM, 9667 Tested
AID: 1224873

135. qHTS RealTime-Glo MT Cell Viability Assay in HEK293 cells - 40 hour
Source: Tox21
Substance BioActivity: 1222 Active, 166 Activity <= 1 µM, 9667 Tested
AID: 1224874

136. A CellTox Green Cytotoxicity Assay to monitor cytotoxicity in HEK293 cells - 24 hour
Source: Tox21
Substance BioActivity: 588 Active, 51 Activity <= 1 µM, 9667 Tested
AID: 1224875

137. A CellTox Green Cytotoxicity Assay to monitor cytotoxicity in HepG2 cells - 16 hour
Source: Tox21
Substance BioActivity: 570 Active, 52 Activity <= 1 µM, 9667 Tested
AID: 1224876

138. qHTS RealTime-Glo MT Cell Viability Assay in HepG2 cells - 32 hour
Source: Tox21
Substance BioActivity: 444 Active, 40 Activity <= 1 µM, 9667 Tested
AID: 1224877

139. A CellTox Green Cytotoxicity Assay to monitor cytotoxicity in HepG2 cells - 24 hour
Source: Tox21
Substance BioActivity: 764 Active, 59 Activity <= 1 µM, 9667 Tested
AID: 1224878

140. A CellTox Green Cytotoxicity Assay to monitor cytotoxicity in HepG2 cells - 40 hour
Source: Tox21
Substance BioActivity: 1023 Active, 88 Activity <= 1 µM, 9667 Tested
AID: 1224879

141. qHTS RealTime-Glo MT Cell Viability Assay in HEK293 cells - 0 hour
Source: Tox21
Substance BioActivity: 122 Active, 20 Activity <= 1 µM, 9667 Tested
AID: 1224880

142. A CellTox Green Cytotoxicity Assay to monitor cytotoxicity in HEK293 cells - 32 hour
Source: Tox21
Substance BioActivity: 713 Active, 71 Activity <= 1 µM, 9667 Tested
AID: 1224881

143. A CellTox Green Cytotoxicity Assay to monitor cytotoxicity in HepG2 cells - 0 hour
Source: Tox21
Substance BioActivity: 120 Active, 17 Activity <= 1 µM, 9667 Tested
AID: 1224882

144. A CellTox Green Cytotoxicity Assay to monitor cytotoxicity in HepG2 cells - 32 hour
Source: Tox21
Substance BioActivity: 900 Active, 77 Activity <= 1 µM, 9667 Tested
AID: 1224883

145. A CellTox Green Cytotoxicity Assay to monitor cytotoxicity in HEK293 cells - 8 hour
Source: Tox21
Substance BioActivity: 327 Active, 30 Activity <= 1 µM, 9667 Tested
AID: 1224884

146. qHTS RealTime-Glo MT Cell Viability Assay in HepG2 cells - 16 hour
Source: Tox21
Substance BioActivity: 377 Active, 22 Activity <= 1 µM, 9667 Tested
AID: 1224885

147. qHTS RealTime-Glo MT Cell Viability Assay in HEK293 cells - 24 hour
Source: Tox21
Substance BioActivity: 1044 Active, 130 Activity <= 1 µM, 9667 Tested
AID: 1224886

148. qHTS RealTime-Glo MT Cell Viability Assay in HEK293 cells - 8 hour
Source: Tox21
Substance BioActivity: 634 Active, 42 Activity <= 1 µM, 9667 Tested
AID: 1224887

149. A CellTox Green Cytotoxicity Assay to monitor cytotoxicity in HEK293 cells - 16 hour
Source: Tox21
Substance BioActivity: 413 Active, 35 Activity <= 1 µM, 9667 Tested
AID: 1224888

150. qHTS RealTime-Glo MT Cell Viability Assay in HepG2 cells - 0 hour
Source: Tox21
Substance BioActivity: 181 Active, 17 Activity <= 1 µM, 9667 Tested
AID: 1224889

151. A CellTox Green Cytotoxicity Assay to monitor cytotoxicity in HepG2 cells - 8 hour
Source: Tox21
Substance BioActivity: 390 Active, 34 Activity <= 1 µM, 9667 Tested
AID: 1224890

152. qHTS assay to identify small molecule agonists of the constitutive androstane receptor (CAR) signaling pathway: Summary
Source: Tox21
Protein Target: nuclear receptor subfamily 1, group I, member 3 [Homo sapiens]
Substance BioActivity: 1090 Active, 9667 Tested
AID: 1224892

153. qHTS assay to identify small molecule antagonists of the constitutive androstane receptor (CAR) signaling pathway: Summary
Source: Tox21
Protein Target: nuclear receptor subfamily 1, group I, member 3 [Homo sapiens]
Substance BioActivity: 196 Active, 134 Activity <= 1 µM, 9667 Tested
AID: 1224893

154. qHTS assay to identify small molecule agonists of the hypoxia (HIF-1) signaling pathway: Summary
Source: Tox21
Protein Target: hypoxia-inducible factor 1 alpha subunit [Homo sapiens]
Substance BioActivity: 43 Active, 6 Activity <= 1 µM, 9667 Tested
AID: 1224894

155. qHTS assay to identify small molecule agonists of the thyroid stimulating hormone receptor (TSHR) signaling pathway: Summary
Source: Tox21
Protein Target: thyroid stimulating hormone receptor [Homo sapiens]
Substance BioActivity: 415 Active, 34 Activity <= 1 µM, 9667 Tested
AID: 1224895

156. qHTS assay to identify small molecule agonists of H2AX: Summary
Source: Tox21
Protein Target: Histone H2A.x [Cricetulus griseus]
Substance BioActivity: 519 Active, 48 Activity <= 1 µM, 9667 Tested
AID: 1224896

157. qHTS assay to identify small molecule antagonists of the estrogen receptor alpha (ER-alpha) signaling pathway using the BG1 cell line in the presence of 0.1 nM 17-beta-estradiol - cell viability counter screen
Source: Tox21
Substance BioActivity: 327 Active, 34 Activity <= 1 µM, 9667 Tested
AID: 1259241

158. qHTS assay to identify small molecule antagonists of the androgen receptor (AR) signaling pathway using the MDA cell line in the presence of 0.5 nM R1881 - cell viability counter screen
Source: Tox21
Substance BioActivity: 369 Active, 41 Activity <= 1 µM, 9667 Tested
AID: 1259242

159. qHTS assay to identify small molecule antagonists of the androgen receptor (AR) signaling pathway using the MDA cell line in the presence of 0.5 nM R1881
Source: Tox21
Protein Target: AR protein [Homo sapiens]
Substance BioActivity: 1453 Active, 4 Activity <= 1 nM, 292 Activity <= 1 µM, 9667 Tested
AID: 1259243

160. qHTS assay to identify small molecule antagonists of the estrogen receptor alpha (ER-alpha) signaling pathway using the BG1 cell line in the presence of 0.1 nM 17-beta-estradiol
Source: Tox21
Protein Target: estrogen nuclear receptor alpha [Homo sapiens]
Substance BioActivity: 727 Active, 1 Activity <= 1 nM, 196 Activity <= 1 µM, 9667 Tested
AID: 1259244

161. qHTS assay to identify small molecule antagonists of the androgen receptor (AR) signaling pathway using the MDA cell line in the presence of 0.5 nM R1881: Summary
Source: Tox21
Protein Target: AR protein [Homo sapiens]
Substance BioActivity: 1108 Active, 2 Activity <= 1 nM, 246 Activity <= 1 µM, 9667 Tested
AID: 1259247

162. qHTS assay to identify small molecule antagonists of the estrogen receptor alpha (ER-alpha) signaling pathway using the BG1 cell line in the presence of 0.1 nM 17-beta-estradiol: Summary
Source: Tox21
Protein Target: estrogen nuclear receptor alpha [Homo sapiens]
Substance BioActivity: 581 Active, 153 Activity <= 1 µM, 9667 Tested
AID: 1259248

163. qHTS assay to identify small molecule phospholipidosis (PLD) inducers
Source: Tox21
Substance BioActivity: 37 Active, 24 Activity <= 1 µM, 3730 Tested
AID: 1259344

164. qHTS assay to identify small molecule HDAC inhibitors
Source: Tox21
Protein Target: histone deacetylase 9 isoform 3 [Homo sapiens]
Substance BioActivity: 364 Active, 35 Activity <= 1 µM, 9667 Tested
AID: 1259364

165. qHTS assay to identify small molecule HDAC inhibitors - cell viability counter screen
Source: Tox21
Substance BioActivity: 91 Active, 1 Activity <= 1 µM, 9667 Tested
AID: 1259365

166. qHTS assay to identify small molecule agonists of the sonic hedgehog signaling (Shh) pathway - cell viability counter screen
Source: Tox21
Substance BioActivity: 750 Active, 58 Activity <= 1 µM, 9667 Tested
AID: 1259366

167. qHTS assay to identify small molecule antagonists of the sonic hedgehog signaling (Shh) pathway - cell viability counter screen
Source: Tox21
Substance BioActivity: 714 Active, 57 Activity <= 1 µM, 9667 Tested
AID: 1259367

168. qHTS assay to identify small molecule agonists of the sonic hedgehog signaling (Shh) pathway
Source: Tox21
Protein Target: GLI family zinc finger 3 [Homo sapiens]
Substance BioActivity: 58 Active, 30 Activity <= 1 µM, 9667 Tested
AID: 1259368

169. qHTS assay to identify small molecule antagonists of the sonic hedgehog signaling (Shh) pathway
Source: Tox21
Protein Target: GLI family zinc finger 3 [Homo sapiens]
Substance BioActivity: 1356 Active, 2 Activity <= 1 nM, 487 Activity <= 1 µM, 9667 Tested
AID: 1259369

170. qHTS assay to identify small molecule agonists of the estrogen receptor beta (ER-beta) signaling pathway
Source: Tox21
Protein Target: estrogen receptor 2 (ER beta) [Homo sapiens]
Substance BioActivity: 113 Active, 4 Activity <= 1 nM, 67 Activity <= 1 µM, 9667 Tested
AID: 1259377

171. qHTS assay to identify small molecule antagonists of the estrogen receptor beta (ER-beta) signaling pathway
Source: Tox21
Protein Target: estrogen receptor 2 (ER beta) [Homo sapiens]
Substance BioActivity: 464 Active, 1 Activity <= 1 nM, 65 Activity <= 1 µM, 9667 Tested
AID: 1259378

172. qHTS assay to identify small molecule agonists of the androgen receptor (AR) signaling pathway in the presence of an antagonist - cell viability counter screen
Source: Tox21
Substance BioActivity: 756 Active, 46 Activity <= 1 µM, 9667 Tested
AID: 1259379

173. qHTS assay to identify small molecule agonists of the estrogen receptor beta (ER-beta) signaling pathway - cell viability counter screen
Source: Tox21
Substance BioActivity: 1136 Active, 121 Activity <= 1 µM, 9667 Tested
AID: 1259380

174. qHTS assay to identify small molecule agonists of the androgen receptor (AR) signaling pathway in the presence of an antagonist
Source: Tox21
Protein Target: AR protein [Homo sapiens]
Substance BioActivity: 382 Active, 2 Activity <= 1 nM, 175 Activity <= 1 µM, 9667 Tested
AID: 1259381

175. qHTS assay to identify small molecule antagonists of the estrogen receptor beta (ER-beta) signaling pathway - cell viability counter screen
Source: Tox21
Substance BioActivity: 562 Active, 40 Activity <= 1 µM, 9667 Tested
AID: 1259382

176. qHTS assay to identify small molecule agonists of the estrogen receptor alpha (ER-alpha) signaling pathway in the presence of an antagonist
Source: Tox21
Protein Target: estrogen nuclear receptor alpha [Homo sapiens]
Substance BioActivity: 257 Active, 66 Activity <= 1 µM, 9667 Tested
AID: 1259383

177. qHTS assay to identify small molecule agonists or antagonists of the thyroid stimulating hormone receptor (TSHR) signaling pathway - wild type cell line counter screen
Source: Tox21
Substance BioActivity: 30 Active, 1 Activity <= 1 nM, 15 Activity <= 1 µM, 9667 Tested
AID: 1259384

178. qHTS assay to identify small molecule antagonists of the thyroid stimulating hormone receptor (TSHR) signaling pathway
Source: Tox21
Protein Target: thyroid stimulating hormone receptor [Homo sapiens]
Substance BioActivity: 205 Active, 1 Activity <= 1 nM, 56 Activity <= 1 µM, 9667 Tested
AID: 1259385

179. qHTS assay to identify small molecule agonists of the estrogen receptor alpha (ER-alpha) signaling pathway in the presence of an antagonist - cell viability counter screen
Source: Tox21
Substance BioActivity: 564 Active, 27 Activity <= 1 µM, 9667 Tested
AID: 1259386

180. qHTS assay to identify small molecule agonists of the androgen receptor (AR) signaling pathway in the presence of an antagonist: Summary
Source: Tox21
Protein Target: AR protein [Homo sapiens]
Substance BioActivity: 332 Active, 9667 Tested
AID: 1259387

181. qHTS assay to identify small molecule HDAC inhibitors: Summary
Source: Tox21
Protein Target: histone deacetylase 9 isoform 3 [Homo sapiens]
Substance BioActivity: 421 Active, 16 Activity <= 1 µM, 9667 Tested
AID: 1259388

182. qHTS assay to identify small molecule agonists of the sonic hedgehog signaling (Shh) pathway: Summary
Source: Tox21
Protein Target: GLI family zinc finger 3 [Homo sapiens]
Substance BioActivity: 45 Active, 9667 Tested
AID: 1259390

183. qHTS assay to identify small molecule agonists of the estrogen receptor alpha (ER-alpha) signaling pathway in the presence of an antagonist: Summary
Source: Tox21
Protein Target: estrogen nuclear receptor alpha [Homo sapiens]
Substance BioActivity: 219 Active, 9667 Tested
AID: 1259391

184. qHTS assay to identify small molecule antagonists of the sonic hedgehog signaling (Shh) pathway: Summary
Source: Tox21
Protein Target: GLI family zinc finger 3 [Homo sapiens]
Substance BioActivity: 1156 Active, 2 Activity <= 1 nM, 322 Activity <= 1 µM, 9667 Tested
AID: 1259392

185. qHTS assay to identify small molecule agonists or antagonists of the thyroid stimulating hormone receptor (TSHR) signaling pathway - wild type cell line counter screen: Summary
Source: Tox21
Protein Target: thyroid stimulating hormone receptor [Homo sapiens]
Substance BioActivity: 42 Active, 18 Activity <= 1 µM, 9667 Tested
AID: 1259393

186. qHTS assay to identify small molecule agonists of the estrogen receptor beta (ER-beta) signaling pathway: Summary
Source: Tox21
Protein Target: estrogen receptor 2 (ER beta) [Homo sapiens]
Substance BioActivity: 149 Active, 1 Activity <= 1 nM, 52 Activity <= 1 µM, 9667 Tested
AID: 1259394

187. qHTS assay to identify small molecule antagonists of the thyroid stimulating hormone receptor (TSHR) signaling pathway: Summary
Source: Tox21
Protein Target: thyroid stimulating hormone receptor [Homo sapiens]
Substance BioActivity: 316 Active, 6 Activity <= 1 µM, 9667 Tested
AID: 1259395

188. qHTS assay to identify small molecule antagonists of the estrogen receptor beta (ER-beta) signaling pathway: Summary
Source: Tox21
Protein Target: estrogen receptor 2 (ER beta) [Homo sapiens]
Substance BioActivity: 593 Active, 9667 Tested
AID: 1259396

189. qHTS assay to identify small molecule antagonists of the estrogen related receptor signaling pathway with the pleiotropic PPARgamma coactivator (PGC) from Tox21 10K library: Summary
Source: Tox21
Protein Target: estrogen-related nuclear receptor alpha [Homo sapiens]
Substance BioActivity: 462 Active, 149 Activity <= 1 µM, 9667 Tested
AID: 1259401

190. qHTS assay to identify small molecule agonists of the estrogen related receptor signaling pathway with the pleiotropic PPARgamma coactivator (PGC) from Tox21 10K library: Summary
Source: Tox21
Protein Target: estrogen-related nuclear receptor alpha [Homo sapiens]
Substance BioActivity: 390 Active, 9667 Tested
AID: 1259402

191. qHTS assay to identify small molecule antagonists of the estrogen related receptor (ERR) signaling pathway from Tox21 library: Summary
Source: Tox21
Protein Target: estrogen-related nuclear receptor alpha [Homo sapiens]
Substance BioActivity: 807 Active, 131 Activity <= 1 µM, 9667 Tested
AID: 1259403

192. qHTS assay to identify small molecule agonists of the estrogen related receptor (ERR) signaling pathway from Tox21 library: Summary
Source: Tox21
Protein Target: estrogen-related nuclear receptor alpha [Homo sapiens]
Substance BioActivity: 309 Active, 9667 Tested
AID: 1259404
