# Supplementary material for: Leveraging heterogeneous data from GHS toxicity annotations, molecular and protein target descriptors and Tox21 assay readouts to predict and rationalise acute toxicity
Source: J Cheminform. 2019 May 31;11:36. doi: 10.1186/s13321-019-0356-5 (PMC6544914; doi:10.1186/s13321-019-0356-5)
Supplement: Supplementary file 2 — Additional file 2. Research code and data. [file 13321_2019_356_MOESM2_ESM.bz2 › code/data/ghs_jp.csv]

CHID	CASRN	d_tox	d_source	i_tox	i_source	o_tox	o_source
20005	60-35-5	6.0	http://www.safe.nite.go.jp/english/ghs/06-imcg-0214e.html http://www.safe.nite.go.jp/english/ghs/13-mhlw-2058e.html http://www.safe.nite.go.jp/english/ghs/09-mhlw-2060e.html	6.0	http://www.safe.nite.go.jp/english/ghs/06-imcg-0214e.html http://www.safe.nite.go.jp/english/ghs/13-mhlw-2058e.html http://www.safe.nite.go.jp/english/ghs/09-mhlw-2060e.html	6.0	http://www.safe.nite.go.jp/english/ghs/06-imcg-0214e.html http://www.safe.nite.go.jp/english/ghs/13-mhlw-2058e.html http://www.safe.nite.go.jp/english/ghs/09-mhlw-2060e.html
20006	103-90-2	6.0	http://www.safe.nite.go.jp/english/ghs/08-meti-0051e.html	6.0	http://www.safe.nite.go.jp/english/ghs/08-meti-0051e.html	6.0	http://www.safe.nite.go.jp/english/ghs/08-meti-0051e.html
20009	75-05-8	3.0	http://www.safe.nite.go.jp/english/ghs/06-imcg-0006e.html	6.0	http://www.safe.nite.go.jp/english/ghs/06-imcg-0006e.html	5.0	http://www.safe.nite.go.jp/english/ghs/06-imcg-0006e.html
20014	520-45-6	6.0	http://www.safe.nite.go.jp/english/ghs/12-mhlw-0095e.html	6.0	http://www.safe.nite.go.jp/english/ghs/12-mhlw-0095e.html	4.0	http://www.safe.nite.go.jp/english/ghs/12-mhlw-0095e.html
20023	107-02-8	3.0	http://www.safe.nite.go.jp/english/ghs/14-mhlw-2003e.html http://www.safe.nite.go.jp/english/ghs/06-imcg-0004e.html	1.0	http://www.safe.nite.go.jp/english/ghs/14-mhlw-2003e.html http://www.safe.nite.go.jp/english/ghs/06-imcg-0004e.html	2.0	http://www.safe.nite.go.jp/english/ghs/14-mhlw-2003e.html http://www.safe.nite.go.jp/english/ghs/06-imcg-0004e.html
20027	79-06-1	3.0	http://www.safe.nite.go.jp/english/ghs/06-imcg-0001e.html	6.0	http://www.safe.nite.go.jp/english/ghs/06-imcg-0001e.html	3.0	http://www.safe.nite.go.jp/english/ghs/06-imcg-0001e.html
20029	107-13-1	2.0	http://www.safe.nite.go.jp/english/ghs/06-imcg-0003e.html http://www.safe.nite.go.jp/english/ghs/15-mhlw-0069e.html	2.0	http://www.safe.nite.go.jp/english/ghs/06-imcg-0003e.html http://www.safe.nite.go.jp/english/ghs/15-mhlw-0069e.html	3.0	http://www.safe.nite.go.jp/english/ghs/06-imcg-0003e.html http://www.safe.nite.go.jp/english/ghs/15-mhlw-0069e.html
20040	309-00-2	2.0	http://www.safe.nite.go.jp/english/ghs/06-imcg-0607e.html	1.0	http://www.safe.nite.go.jp/english/ghs/06-imcg-0607e.html	2.0	http://www.safe.nite.go.jp/english/ghs/06-imcg-0607e.html
20044	107-18-6	1.0	http://www.safe.nite.go.jp/english/ghs/06-imcg-0009e.html http://www.safe.nite.go.jp/english/ghs/09-mhlw-2065e.html	2.0	http://www.safe.nite.go.jp/english/ghs/06-imcg-0009e.html http://www.safe.nite.go.jp/english/ghs/09-mhlw-2065e.html	3.0	http://www.safe.nite.go.jp/english/ghs/06-imcg-0009e.html http://www.safe.nite.go.jp/english/ghs/09-mhlw-2065e.html
20047	57-06-7	2.0	http://www.safe.nite.go.jp/english/ghs/13-mhlw-2057e.html http://www.safe.nite.go.jp/english/ghs/09-mhlw-0186e.html	6.0	http://www.safe.nite.go.jp/english/ghs/13-mhlw-2057e.html http://www.safe.nite.go.jp/english/ghs/09-mhlw-0186e.html	4.0	http://www.safe.nite.go.jp/english/ghs/13-mhlw-2057e.html http://www.safe.nite.go.jp/english/ghs/09-mhlw-0186e.html
20069	97-56-3	6.0	http://www.safe.nite.go.jp/english/ghs/06-imcg-0971e.html	6.0	http://www.safe.nite.go.jp/english/ghs/06-imcg-0971e.html	6.0	http://www.safe.nite.go.jp/english/ghs/06-imcg-0971e.html
20071	92-67-1	6.0	http://www.safe.nite.go.jp/english/ghs/13-mhlw-0056e.html	6.0	http://www.safe.nite.go.jp/english/ghs/13-mhlw-0056e.html	4.0	http://www.safe.nite.go.jp/english/ghs/13-mhlw-0056e.html
20076	61-82-5	6.0	http://www.safe.nite.go.jp/english/ghs/09-mhlw-2063e.html http://www.safe.nite.go.jp/english/ghs/06-imcg-0085e.html	6.0	http://www.safe.nite.go.jp/english/ghs/09-mhlw-2063e.html http://www.safe.nite.go.jp/english/ghs/06-imcg-0085e.html	6.0	http://www.safe.nite.go.jp/english/ghs/09-mhlw-2063e.html http://www.safe.nite.go.jp/english/ghs/06-imcg-0085e.html
20089	101-05-3	6.0	http://www.safe.nite.go.jp/english/ghs/08-mhlw-0025e.html	2.0	http://www.safe.nite.go.jp/english/ghs/08-mhlw-0025e.html	6.0	http://www.safe.nite.go.jp/english/ghs/08-mhlw-0025e.html
20090	62-53-3	3.0	http://www.safe.nite.go.jp/english/ghs/06-imcg-0007e.html http://www.safe.nite.go.jp/english/ghs/09-mhlw-2062e.html	2.0	http://www.safe.nite.go.jp/english/ghs/06-imcg-0007e.html http://www.safe.nite.go.jp/english/ghs/09-mhlw-2062e.html	4.0	http://www.safe.nite.go.jp/english/ghs/06-imcg-0007e.html http://www.safe.nite.go.jp/english/ghs/09-mhlw-2062e.html
20091	142-04-1	6.0	http://www.safe.nite.go.jp/english/ghs/06-imcg-1103e.html	6.0	http://www.safe.nite.go.jp/english/ghs/06-imcg-1103e.html	4.0	http://www.safe.nite.go.jp/english/ghs/06-imcg-1103e.html
20095	84-65-1	6.0	http://www.safe.nite.go.jp/english/ghs/12-mhlw-0053e.html	6.0	http://www.safe.nite.go.jp/english/ghs/12-mhlw-0053e.html	6.0	http://www.safe.nite.go.jp/english/ghs/12-mhlw-0053e.html
20097	140-57-8	6.0	http://www.safe.nite.go.jp/english/ghs/07-mhlw-0061e.html	6.0	http://www.safe.nite.go.jp/english/ghs/07-mhlw-0061e.html	5.0	http://www.safe.nite.go.jp/english/ghs/07-mhlw-0061e.html
20103	1327-53-3	6.0	http://www.safe.nite.go.jp/english/ghs/14-mhlw-2209e.html http://www.safe.nite.go.jp/english/ghs/06-imcg-0055e.html	6.0	http://www.safe.nite.go.jp/english/ghs/14-mhlw-2209e.html http://www.safe.nite.go.jp/english/ghs/06-imcg-0055e.html	2.0	http://www.safe.nite.go.jp/english/ghs/06-imcg-0055e.html
20108	50-78-2	6.0	http://www.safe.nite.go.jp/english/ghs/14-mhlw-2005e.html http://www.safe.nite.go.jp/english/ghs/06-imcg-0625e.html	6.0	http://www.safe.nite.go.jp/english/ghs/14-mhlw-2005e.html http://www.safe.nite.go.jp/english/ghs/06-imcg-0625e.html	4.0	http://www.safe.nite.go.jp/english/ghs/14-mhlw-2005e.html http://www.safe.nite.go.jp/english/ghs/06-imcg-0625e.html
20112	1912-24-9	6.0	http://www.safe.nite.go.jp/english/ghs/06-imcg-0111e.html http://www.safe.nite.go.jp/english/ghs/10-mhlw-2007e.html	5.0	http://www.safe.nite.go.jp/english/ghs/06-imcg-0111e.html	4.0	http://www.safe.nite.go.jp/english/ghs/06-imcg-0111e.html http://www.safe.nite.go.jp/english/ghs/10-mhlw-2007e.html
20113	51-55-8	6.0	http://www.safe.nite.go.jp/english/ghs/08-mhlw-0068e.html	6.0	http://www.safe.nite.go.jp/english/ghs/08-mhlw-0068e.html	4.0	http://www.safe.nite.go.jp/english/ghs/08-mhlw-0068e.html
20114	2465-27-2	3.0	http://www.safe.nite.go.jp/english/ghs/06-imcg-0686e.html	6.0	http://www.safe.nite.go.jp/english/ghs/06-imcg-0686e.html http://www.safe.nite.go.jp/english/ghs/14-mhlw-2155e.html	4.0	http://www.safe.nite.go.jp/english/ghs/06-imcg-0686e.html
20116	320-67-2	6.0	http://www.safe.nite.go.jp/english/ghs/07-mhlw-0076e.html	6.0	http://www.safe.nite.go.jp/english/ghs/07-mhlw-0076e.html	4.0	http://www.safe.nite.go.jp/english/ghs/07-mhlw-0076e.html
20118	115-02-6	6.0	http://www.safe.nite.go.jp/english/ghs/09-mhlw-0234e.html	6.0	http://www.safe.nite.go.jp/english/ghs/09-mhlw-0234e.html	3.0	http://www.safe.nite.go.jp/english/ghs/09-mhlw-0234e.html
20119	446-86-6	6.0	http://www.safe.nite.go.jp/english/ghs/09-mhlw-0216e.html	6.0	http://www.safe.nite.go.jp/english/ghs/09-mhlw-0216e.html	4.0	http://www.safe.nite.go.jp/english/ghs/09-mhlw-0216e.html
20121	26628-22-8	1.0	http://www.safe.nite.go.jp/english/ghs/09-mhlw-2058e.html http://www.safe.nite.go.jp/english/ghs/06-imcg-0555e.html	6.0	http://www.safe.nite.go.jp/english/ghs/09-mhlw-2058e.html http://www.safe.nite.go.jp/english/ghs/06-imcg-0555e.html	2.0	http://www.safe.nite.go.jp/english/ghs/09-mhlw-2058e.html http://www.safe.nite.go.jp/english/ghs/06-imcg-0555e.html
20122	86-50-0	2.0	http://www.safe.nite.go.jp/english/ghs/09-mhlw-2034e.html http://www.safe.nite.go.jp/english/ghs/06-imcg-0778e.html	2.0	http://www.safe.nite.go.jp/english/ghs/09-mhlw-2034e.html http://www.safe.nite.go.jp/english/ghs/06-imcg-0778e.html	2.0	http://www.safe.nite.go.jp/english/ghs/09-mhlw-2034e.html http://www.safe.nite.go.jp/english/ghs/06-imcg-0778e.html
20123	103-33-3	6.0	http://www.safe.nite.go.jp/english/ghs/07-mhlw-0057e.html	6.0	http://www.safe.nite.go.jp/english/ghs/07-mhlw-0057e.html	4.0	http://www.safe.nite.go.jp/english/ghs/07-mhlw-0057e.html
20127	30516-87-1	6.0	http://www.safe.nite.go.jp/english/ghs/09-mhlw-0242e.html	6.0	http://www.safe.nite.go.jp/english/ghs/09-mhlw-0242e.html	6.0	http://www.safe.nite.go.jp/english/ghs/09-mhlw-0242e.html
20131	10326-27-9	6.0	http://www.safe.nite.go.jp/english/ghs/06-imcg-0302e.html	6.0	http://www.safe.nite.go.jp/english/ghs/06-imcg-0302e.html	6.0	http://www.safe.nite.go.jp/english/ghs/06-imcg-0302e.html
20137	92-87-5	6.0	http://www.safe.nite.go.jp/english/ghs/13-mhlw-0033e.html	6.0	http://www.safe.nite.go.jp/english/ghs/13-mhlw-0033e.html	4.0	http://www.safe.nite.go.jp/english/ghs/13-mhlw-0033e.html
20139	50-32-8	6.0	http://www.safe.nite.go.jp/english/ghs/06-imcg-0941e.html http://www.safe.nite.go.jp/english/ghs/11-mhlw-2002e.html	6.0	http://www.safe.nite.go.jp/english/ghs/06-imcg-0941e.html http://www.safe.nite.go.jp/english/ghs/11-mhlw-2002e.html	6.0	http://www.safe.nite.go.jp/english/ghs/06-imcg-0941e.html http://www.safe.nite.go.jp/english/ghs/11-mhlw-2002e.html
20141	271-89-6	6.0	http://www.safe.nite.go.jp/english/ghs/06-imcg-0942e.html	6.0	http://www.safe.nite.go.jp/english/ghs/06-imcg-0942e.html	6.0	http://www.safe.nite.go.jp/english/ghs/06-imcg-0942e.html
20142	91-76-9	6.0	http://www.safe.nite.go.jp/english/ghs/08-mhlw-0016e.html	4.0	http://www.safe.nite.go.jp/english/ghs/08-mhlw-0016e.html	4.0	http://www.safe.nite.go.jp/english/ghs/08-mhlw-0016e.html
20143	65-85-0	6.0	http://www.safe.nite.go.jp/english/ghs/13-mhlw-0043e.html	6.0	http://www.safe.nite.go.jp/english/ghs/13-mhlw-0043e.html	6.0	http://www.safe.nite.go.jp/english/ghs/13-mhlw-0043e.html
20145	106-51-4	6.0	http://www.safe.nite.go.jp/english/ghs/06-imcg-0887e.html	6.0	http://www.safe.nite.go.jp/english/ghs/06-imcg-0887e.html	3.0	http://www.safe.nite.go.jp/english/ghs/06-imcg-0887e.html
20146	120-78-5	6.0	http://www.safe.nite.go.jp/english/ghs/08-mhlw-0179e.html	6.0	http://www.safe.nite.go.jp/english/ghs/08-mhlw-0179e.html	6.0	http://www.safe.nite.go.jp/english/ghs/08-mhlw-0179e.html
20147	95-14-7	6.0	http://www.safe.nite.go.jp/english/ghs/10-mhlw-0086e.html	4.0	http://www.safe.nite.go.jp/english/ghs/10-mhlw-0086e.html	4.0	http://www.safe.nite.go.jp/english/ghs/10-mhlw-0086e.html
20148	98-07-7	5.0	http://www.safe.nite.go.jp/english/ghs/06-imcg-0188e.html	1.0	http://www.safe.nite.go.jp/english/ghs/06-imcg-0188e.html	4.0	http://www.safe.nite.go.jp/english/ghs/06-imcg-0188e.html
20151	140-11-4	6.0	http://www.safe.nite.go.jp/english/ghs/06-imcg-0723e.html http://www.safe.nite.go.jp/english/ghs/13-mhlw-2036e.html	6.0	http://www.safe.nite.go.jp/english/ghs/06-imcg-0723e.html http://www.safe.nite.go.jp/english/ghs/13-mhlw-2036e.html	5.0	http://www.safe.nite.go.jp/english/ghs/06-imcg-0723e.html
20152	100-51-6	4.0	http://www.safe.nite.go.jp/english/ghs/08-mhlw-0024e.html	3.0	http://www.safe.nite.go.jp/english/ghs/08-mhlw-0024e.html	4.0	http://www.safe.nite.go.jp/english/ghs/08-mhlw-0024e.html
20153	100-44-7	6.0	http://www.safe.nite.go.jp/english/ghs/09-mhlw-2077e.html http://www.safe.nite.go.jp/english/ghs/06-imcg-0190e.html	1.0	http://www.safe.nite.go.jp/english/ghs/09-mhlw-2077e.html http://www.safe.nite.go.jp/english/ghs/06-imcg-0190e.html	4.0	http://www.safe.nite.go.jp/english/ghs/09-mhlw-2077e.html http://www.safe.nite.go.jp/english/ghs/06-imcg-0190e.html
20160	82657-04-3	3.0	http://www.safe.nite.go.jp/english/ghs/06-imcg-0325e.html	3.0	http://www.safe.nite.go.jp/english/ghs/06-imcg-0325e.html	2.0	http://www.safe.nite.go.jp/english/ghs/06-imcg-0325e.html
20161	92-52-4	5.0	http://www.safe.nite.go.jp/english/ghs/06-imcg-0232e.html	6.0	http://www.safe.nite.go.jp/english/ghs/06-imcg-0232e.html http://www.safe.nite.go.jp/english/ghs/08-mhlw-2043e.html	5.0	http://www.safe.nite.go.jp/english/ghs/06-imcg-0232e.html
20164	3296-90-0	6.0	http://www.safe.nite.go.jp/english/ghs/07-mhlw-0098e.html	6.0	http://www.safe.nite.go.jp/english/ghs/07-mhlw-0098e.html	5.0	http://www.safe.nite.go.jp/english/ghs/07-mhlw-0098e.html
20166	56-35-9	3.0	http://www.safe.nite.go.jp/english/ghs/06-imcg-1264e.html	2.0	http://www.safe.nite.go.jp/english/ghs/06-imcg-1264e.html	3.0	http://www.safe.nite.go.jp/english/ghs/06-imcg-1264e.html
20167	108-60-1	6.0	http://www.safe.nite.go.jp/english/ghs/06-imcg-1222e.html http://www.safe.nite.go.jp/english/ghs/12-mhlw-2004e.html	2.0	http://www.safe.nite.go.jp/english/ghs/12-mhlw-2004e.html	4.0	http://www.safe.nite.go.jp/english/ghs/06-imcg-1222e.html http://www.safe.nite.go.jp/english/ghs/12-mhlw-2004e.html
20168	111-44-4	3.0	http://www.safe.nite.go.jp/english/ghs/06-imcg-0891e.html	1.0	http://www.safe.nite.go.jp/english/ghs/06-imcg-0891e.html	3.0	http://www.safe.nite.go.jp/english/ghs/06-imcg-0891e.html
20173	542-88-1	3.0	http://www.safe.nite.go.jp/english/ghs/13-mhlw-0054e.html	1.0	http://www.safe.nite.go.jp/english/ghs/13-mhlw-0054e.html	3.0	http://www.safe.nite.go.jp/english/ghs/13-mhlw-0054e.html
20179	110-97-4	6.0	http://www.safe.nite.go.jp/english/ghs/08-mhlw-0170e.html	6.0	http://www.safe.nite.go.jp/english/ghs/08-mhlw-0170e.html	6.0	http://www.safe.nite.go.jp/english/ghs/08-mhlw-0170e.html
20182	80-05-7	5.0	http://www.safe.nite.go.jp/english/ghs/06-imcg-0346e.html	6.0	http://www.safe.nite.go.jp/english/ghs/06-imcg-0346e.html	5.0	http://www.safe.nite.go.jp/english/ghs/06-imcg-0346e.html
20184	1937-37-7	6.0	http://www.safe.nite.go.jp/english/ghs/06-imcg-0523e.html	6.0	http://www.safe.nite.go.jp/english/ghs/06-imcg-0523e.html	6.0	http://www.safe.nite.go.jp/english/ghs/06-imcg-0523e.html
20194	10043-35-3	6.0	http://www.safe.nite.go.jp/english/ghs/13-mhlw-2047e.html http://www.safe.nite.go.jp/english/ghs/06-imcg-0484e.html	6.0	http://www.safe.nite.go.jp/english/ghs/13-mhlw-2047e.html http://www.safe.nite.go.jp/english/ghs/06-imcg-0484e.html	5.0	http://www.safe.nite.go.jp/english/ghs/06-imcg-0484e.html
20198	75-27-4	6.0	http://www.safe.nite.go.jp/english/ghs/14-mhlw-2193e.html http://www.safe.nite.go.jp/english/ghs/06-imcg-0924e.html	6.0	http://www.safe.nite.go.jp/english/ghs/14-mhlw-2193e.html http://www.safe.nite.go.jp/english/ghs/06-imcg-0924e.html	4.0	http://www.safe.nite.go.jp/english/ghs/06-imcg-0924e.html
20199	74-96-4	6.0	http://www.safe.nite.go.jp/english/ghs/06-imcg-0586e.html	5.0	http://www.safe.nite.go.jp/english/ghs/06-imcg-0586e.html	4.0	http://www.safe.nite.go.jp/english/ghs/06-imcg-0586e.html
20205	85-68-7	6.0	http://www.safe.nite.go.jp/english/ghs/06-imcg-0467e.html http://www.safe.nite.go.jp/english/ghs/15-meti-0020e.html	6.0	http://www.safe.nite.go.jp/english/ghs/06-imcg-0467e.html http://www.safe.nite.go.jp/english/ghs/15-meti-0020e.html	5.0	http://www.safe.nite.go.jp/english/ghs/06-imcg-0467e.html
20206	109-69-3	6.0	http://www.safe.nite.go.jp/english/ghs/08-mhlw-0164e.html	6.0	http://www.safe.nite.go.jp/english/ghs/08-mhlw-0164e.html	6.0	http://www.safe.nite.go.jp/english/ghs/08-mhlw-0164e.html
20207	88-85-7	2.0	http://www.safe.nite.go.jp/english/ghs/06-imcg-0314e.html	6.0	http://www.safe.nite.go.jp/english/ghs/06-imcg-0314e.html	2.0	http://www.safe.nite.go.jp/english/ghs/06-imcg-0314e.html
20212	2409-55-4	6.0	http://www.safe.nite.go.jp/english/ghs/12-mhlw-0116e.html	6.0	http://www.safe.nite.go.jp/english/ghs/12-mhlw-0116e.html	6.0	http://www.safe.nite.go.jp/english/ghs/12-mhlw-0116e.html
20216	128-37-0	5.0	http://www.safe.nite.go.jp/english/ghs/06-imcg-0776e.html	6.0	http://www.safe.nite.go.jp/english/ghs/06-imcg-0776e.html http://www.safe.nite.go.jp/english/ghs/13-mhlw-2034e.html	4.0	http://www.safe.nite.go.jp/english/ghs/06-imcg-0776e.html
20220	1948-33-0	6.0	http://www.safe.nite.go.jp/english/ghs/10-mhlw-0080e.html	6.0	http://www.safe.nite.go.jp/english/ghs/10-mhlw-0080e.html	4.0	http://www.safe.nite.go.jp/english/ghs/10-mhlw-0080e.html
20221	98-54-4	6.0	http://www.safe.nite.go.jp/english/ghs/15-meti-0023e.html http://www.safe.nite.go.jp/english/ghs/08-meti-0054e.html	6.0	http://www.safe.nite.go.jp/english/ghs/15-meti-0023e.html http://www.safe.nite.go.jp/english/ghs/08-meti-0054e.html	6.0	http://www.safe.nite.go.jp/english/ghs/15-meti-0023e.html http://www.safe.nite.go.jp/english/ghs/08-meti-0054e.html
20223	3068-88-0	6.0	http://www.safe.nite.go.jp/english/ghs/06-imcg-0933e.html	6.0	http://www.safe.nite.go.jp/english/ghs/06-imcg-0933e.html	6.0	http://www.safe.nite.go.jp/english/ghs/06-imcg-0933e.html
20224	96-48-0	6.0	http://www.safe.nite.go.jp/english/ghs/10-mhlw-0070e.html	6.0	http://www.safe.nite.go.jp/english/ghs/10-mhlw-0070e.html	4.0	http://www.safe.nite.go.jp/english/ghs/10-mhlw-0070e.html
20226	10108-64-2	6.0	http://www.safe.nite.go.jp/english/ghs/09-mhlw-2081e.html http://www.safe.nite.go.jp/english/ghs/06-imcg-0247e.html	6.0	http://www.safe.nite.go.jp/english/ghs/09-mhlw-2081e.html http://www.safe.nite.go.jp/english/ghs/06-imcg-0247e.html	3.0	http://www.safe.nite.go.jp/english/ghs/09-mhlw-2081e.html http://www.safe.nite.go.jp/english/ghs/06-imcg-0247e.html
20232	58-08-2	6.0	http://www.safe.nite.go.jp/english/ghs/08-mhlw-0136e.html	4.0	http://www.safe.nite.go.jp/english/ghs/08-mhlw-0136e.html	3.0	http://www.safe.nite.go.jp/english/ghs/08-mhlw-0136e.html
20235	10043-52-4	6.0	http://www.safe.nite.go.jp/english/ghs/08-mhlw-0246e.html	6.0	http://www.safe.nite.go.jp/english/ghs/08-mhlw-0246e.html	4.0	http://www.safe.nite.go.jp/english/ghs/08-mhlw-0246e.html
20240	105-60-2	4.0	http://www.safe.nite.go.jp/english/ghs/06-imcg-0102e.html	6.0	http://www.safe.nite.go.jp/english/ghs/06-imcg-0102e.html	4.0	http://www.safe.nite.go.jp/english/ghs/06-imcg-0102e.html
20242	2425-06-1	6.0	http://www.safe.nite.go.jp/english/ghs/06-imcg-0826e.html	6.0	http://www.safe.nite.go.jp/english/ghs/06-imcg-0826e.html	5.0	http://www.safe.nite.go.jp/english/ghs/06-imcg-0826e.html
20243	133-06-2	6.0	http://www.safe.nite.go.jp/english/ghs/06-imcg-0853e.html	3.0	http://www.safe.nite.go.jp/english/ghs/06-imcg-0853e.html	5.0	http://www.safe.nite.go.jp/english/ghs/06-imcg-0853e.html
20244	563-41-7	6.0	http://www.safe.nite.go.jp/english/ghs/10-mhlw-0065e.html	6.0	http://www.safe.nite.go.jp/english/ghs/10-mhlw-0065e.html	3.0	http://www.safe.nite.go.jp/english/ghs/10-mhlw-0065e.html
20247	63-25-2	6.0	http://www.safe.nite.go.jp/english/ghs/06-imcg-0073e.html	6.0	http://www.safe.nite.go.jp/english/ghs/06-imcg-0073e.html	4.0	http://www.safe.nite.go.jp/english/ghs/06-imcg-0073e.html
20248	86-74-8	6.0	http://www.safe.nite.go.jp/english/ghs/12-mhlw-0054e.html	6.0	http://www.safe.nite.go.jp/english/ghs/12-mhlw-0054e.html	6.0	http://www.safe.nite.go.jp/english/ghs/12-mhlw-0054e.html
20249	1563-66-2	5.0	http://www.safe.nite.go.jp/english/ghs/06-imcg-0203e.html	1.0	http://www.safe.nite.go.jp/english/ghs/06-imcg-0203e.html	1.0	http://www.safe.nite.go.jp/english/ghs/06-imcg-0203e.html
20250	56-23-5	6.0	http://www.safe.nite.go.jp/english/ghs/06-imcg-0029e.html http://www.safe.nite.go.jp/english/ghs/09-mhlw-2089e.html	4.0	http://www.safe.nite.go.jp/english/ghs/09-mhlw-2089e.html	5.0	http://www.safe.nite.go.jp/english/ghs/06-imcg-0029e.html
20257	120-80-9	3.0	http://www.safe.nite.go.jp/english/ghs/12-mhlw-2016e.html http://www.safe.nite.go.jp/english/ghs/06-imcg-0176e.html	6.0	http://www.safe.nite.go.jp/english/ghs/12-mhlw-2016e.html http://www.safe.nite.go.jp/english/ghs/06-imcg-0176e.html	3.0	http://www.safe.nite.go.jp/english/ghs/12-mhlw-2016e.html http://www.safe.nite.go.jp/english/ghs/06-imcg-0176e.html
20261	302-17-0	6.0	http://www.safe.nite.go.jp/english/ghs/10-mhlw-0067e.html	6.0	http://www.safe.nite.go.jp/english/ghs/10-mhlw-0067e.html	4.0	http://www.safe.nite.go.jp/english/ghs/10-mhlw-0067e.html
20263	305-03-3	6.0	http://www.safe.nite.go.jp/english/ghs/09-mhlw-0219e.html	6.0	http://www.safe.nite.go.jp/english/ghs/09-mhlw-0219e.html	6.0	http://www.safe.nite.go.jp/english/ghs/09-mhlw-0219e.html
20265	56-75-7	6.0	http://www.safe.nite.go.jp/english/ghs/06-imcg-0520e.html	6.0	http://www.safe.nite.go.jp/english/ghs/06-imcg-0520e.html	5.0	http://www.safe.nite.go.jp/english/ghs/06-imcg-0520e.html
20266	118-75-2	6.0	http://www.safe.nite.go.jp/english/ghs/08-meti-0036e.html	4.0	http://www.safe.nite.go.jp/english/ghs/08-meti-0036e.html	6.0	http://www.safe.nite.go.jp/english/ghs/08-meti-0036e.html
20267	57-74-9	3.0	http://www.safe.nite.go.jp/english/ghs/06-imcg-0565e.html http://www.safe.nite.go.jp/english/ghs/09-mhlw-2005e.html	6.0	http://www.safe.nite.go.jp/english/ghs/06-imcg-0565e.html http://www.safe.nite.go.jp/english/ghs/09-mhlw-2005e.html	4.0	http://www.safe.nite.go.jp/english/ghs/06-imcg-0565e.html http://www.safe.nite.go.jp/english/ghs/09-mhlw-2005e.html
20268	115-28-6	6.0	http://www.safe.nite.go.jp/english/ghs/06-imcg-0185e.html	6.0	http://www.safe.nite.go.jp/english/ghs/06-imcg-0185e.html	4.0	http://www.safe.nite.go.jp/english/ghs/06-imcg-0185e.html
20276	77439-76-0	2.0	http://www.safe.nite.go.jp/english/ghs/07-mhlw-0128e.html	6.0	http://www.safe.nite.go.jp/english/ghs/07-mhlw-0128e.html	3.0	http://www.safe.nite.go.jp/english/ghs/07-mhlw-0128e.html
20278	97-00-7	2.0	http://www.safe.nite.go.jp/english/ghs/06-imcg-0374e.html http://www.safe.nite.go.jp/english/ghs/12-mhlw-2018e.html	6.0	http://www.safe.nite.go.jp/english/ghs/06-imcg-0374e.html http://www.safe.nite.go.jp/english/ghs/12-mhlw-2018e.html	4.0	http://www.safe.nite.go.jp/english/ghs/06-imcg-0374e.html http://www.safe.nite.go.jp/english/ghs/12-mhlw-2018e.html
20279	563-47-3	6.0	http://www.safe.nite.go.jp/english/ghs/08-meti-0010e.html	3.0	http://www.safe.nite.go.jp/english/ghs/08-meti-0010e.html	3.0	http://www.safe.nite.go.jp/english/ghs/08-meti-0010e.html
20280	88-73-3	3.0	http://www.safe.nite.go.jp/english/ghs/09-mhlw-2101e.html http://www.safe.nite.go.jp/english/ghs/06-imcg-1173e.html	3.0	http://www.safe.nite.go.jp/english/ghs/09-mhlw-2101e.html	3.0	http://www.safe.nite.go.jp/english/ghs/09-mhlw-2101e.html http://www.safe.nite.go.jp/english/ghs/06-imcg-1173e.html
20281	100-00-5	3.0	http://www.safe.nite.go.jp/english/ghs/09-mhlw-2096e.html	6.0	http://www.safe.nite.go.jp/english/ghs/06-imcg-0171e.html http://www.safe.nite.go.jp/english/ghs/09-mhlw-2096e.html	4.0	http://www.safe.nite.go.jp/english/ghs/06-imcg-0171e.html http://www.safe.nite.go.jp/english/ghs/09-mhlw-2096e.html
20283	95-83-0	6.0	http://www.safe.nite.go.jp/english/ghs/10-mhlw-2008e.html http://www.safe.nite.go.jp/english/ghs/06-imcg-0700e.html	6.0	http://www.safe.nite.go.jp/english/ghs/10-mhlw-2008e.html http://www.safe.nite.go.jp/english/ghs/06-imcg-0700e.html	6.0	http://www.safe.nite.go.jp/english/ghs/10-mhlw-2008e.html http://www.safe.nite.go.jp/english/ghs/06-imcg-0700e.html
20288	3165-93-3	5.0	http://www.safe.nite.go.jp/english/ghs/06-imcg-0706e.html	6.0	http://www.safe.nite.go.jp/english/ghs/06-imcg-0706e.html	4.0	http://www.safe.nite.go.jp/english/ghs/06-imcg-0706e.html
20292	107-20-0	2.0	http://www.safe.nite.go.jp/english/ghs/10-mhlw-2006e.html http://www.safe.nite.go.jp/english/ghs/06-imcg-0568e.html	1.0	http://www.safe.nite.go.jp/english/ghs/10-mhlw-2006e.html	2.0	http://www.safe.nite.go.jp/english/ghs/06-imcg-0568e.html
20293	532-27-4	6.0	http://www.safe.nite.go.jp/english/ghs/06-imcg-0685e.html	6.0	http://www.safe.nite.go.jp/english/ghs/06-imcg-0685e.html	3.0	http://www.safe.nite.go.jp/english/ghs/06-imcg-0685e.html
20295	106-47-8	3.0	http://www.safe.nite.go.jp/english/ghs/06-imcg-0110e.html	4.0	http://www.safe.nite.go.jp/english/ghs/06-imcg-0110e.html	3.0	http://www.safe.nite.go.jp/english/ghs/06-imcg-0110e.html
20298	108-90-7	6.0	http://www.safe.nite.go.jp/english/ghs/06-imcg-0116e.html http://www.safe.nite.go.jp/english/ghs/14-mhlw-2161e.html	4.0	http://www.safe.nite.go.jp/english/ghs/06-imcg-0116e.html	5.0	http://www.safe.nite.go.jp/english/ghs/06-imcg-0116e.html
20299	510-15-6	6.0	http://www.safe.nite.go.jp/english/ghs/06-imcg-1393e.html	6.0	http://www.safe.nite.go.jp/english/ghs/06-imcg-1393e.html	4.0	http://www.safe.nite.go.jp/english/ghs/06-imcg-1393e.html
20300	124-48-1	6.0	http://www.safe.nite.go.jp/english/ghs/08-meti-0022e.html	6.0	http://www.safe.nite.go.jp/english/ghs/08-meti-0022e.html	4.0	http://www.safe.nite.go.jp/english/ghs/08-meti-0022e.html
20303	999-81-5	6.0	http://www.safe.nite.go.jp/english/ghs/06-imcg-1163e.html	5.0	http://www.safe.nite.go.jp/english/ghs/06-imcg-1163e.html	4.0	http://www.safe.nite.go.jp/english/ghs/06-imcg-1163e.html
20306	67-66-3	6.0	http://www.safe.nite.go.jp/english/ghs/15-mhlw-0086e.html http://www.safe.nite.go.jp/english/ghs/06-imcg-0024e.html http://www.safe.nite.go.jp/english/ghs/14-mhlw-2162e.html	4.0	http://www.safe.nite.go.jp/english/ghs/15-mhlw-0086e.html	4.0	http://www.safe.nite.go.jp/english/ghs/15-mhlw-0086e.html http://www.safe.nite.go.jp/english/ghs/06-imcg-0024e.html
20307	107-30-2	6.0	http://www.safe.nite.go.jp/english/ghs/09-mhlw-2023e.html http://www.safe.nite.go.jp/english/ghs/06-imcg-0707e.html	1.0	http://www.safe.nite.go.jp/english/ghs/09-mhlw-2023e.html http://www.safe.nite.go.jp/english/ghs/06-imcg-0707e.html	3.0	http://www.safe.nite.go.jp/english/ghs/06-imcg-0707e.html
20311	150-68-5	6.0	http://www.safe.nite.go.jp/english/ghs/10-mhlw-0088e.html	6.0	http://www.safe.nite.go.jp/english/ghs/10-mhlw-0088e.html	4.0	http://www.safe.nite.go.jp/english/ghs/10-mhlw-0088e.html
20315	76-06-2	6.0	http://www.safe.nite.go.jp/english/ghs/14-mhlw-2041e.html http://www.safe.nite.go.jp/english/ghs/06-imcg-0042e.html	1.0	http://www.safe.nite.go.jp/english/ghs/14-mhlw-2041e.html http://www.safe.nite.go.jp/english/ghs/06-imcg-0042e.html	3.0	http://www.safe.nite.go.jp/english/ghs/14-mhlw-2041e.html http://www.safe.nite.go.jp/english/ghs/06-imcg-0042e.html
20319	1897-45-6	6.0	http://www.safe.nite.go.jp/english/ghs/06-imcg-0430e.html	2.0	http://www.safe.nite.go.jp/english/ghs/06-imcg-0430e.html	6.0	http://www.safe.nite.go.jp/english/ghs/06-imcg-0430e.html
20321	113-92-8	6.0	http://www.safe.nite.go.jp/english/ghs/11-mhlw-0051e.html	6.0	http://www.safe.nite.go.jp/english/ghs/11-mhlw-0051e.html	4.0	http://www.safe.nite.go.jp/english/ghs/11-mhlw-0051e.html
20328	117-10-2	6.0	http://www.safe.nite.go.jp/english/ghs/09-mhlw-0235e.html	6.0	http://www.safe.nite.go.jp/english/ghs/09-mhlw-0235e.html	6.0	http://www.safe.nite.go.jp/english/ghs/09-mhlw-0235e.html
20340	10026-24-1	6.0	http://www.safe.nite.go.jp/english/ghs/13-mhlw-0072e.html	6.0	http://www.safe.nite.go.jp/english/ghs/13-mhlw-0072e.html	4.0	http://www.safe.nite.go.jp/english/ghs/13-mhlw-0072e.html
20345	137-29-1	6.0	http://www.safe.nite.go.jp/english/ghs/06-imcg-0842e.html	6.0	http://www.safe.nite.go.jp/english/ghs/06-imcg-0842e.html	6.0	http://www.safe.nite.go.jp/english/ghs/06-imcg-0842e.html
20347	56-72-4	3.0	http://www.safe.nite.go.jp/english/ghs/08-mhlw-0001e.html http://www.safe.nite.go.jp/english/ghs/15-mhlw-0035e.html	2.0	http://www.safe.nite.go.jp/english/ghs/08-mhlw-0001e.html http://www.safe.nite.go.jp/english/ghs/15-mhlw-0035e.html	2.0	http://www.safe.nite.go.jp/english/ghs/08-mhlw-0001e.html http://www.safe.nite.go.jp/english/ghs/15-mhlw-0035e.html
20348	91-64-5	6.0	http://www.safe.nite.go.jp/english/ghs/10-mhlw-0099e.html	6.0	http://www.safe.nite.go.jp/english/ghs/10-mhlw-0099e.html	4.0	http://www.safe.nite.go.jp/english/ghs/10-mhlw-0099e.html
20350	120-71-8	6.0	http://www.safe.nite.go.jp/english/ghs/13-mhlw-2032e.html http://www.safe.nite.go.jp/english/ghs/06-imcg-0210e.html	6.0	http://www.safe.nite.go.jp/english/ghs/13-mhlw-2032e.html http://www.safe.nite.go.jp/english/ghs/06-imcg-0210e.html	4.0	http://www.safe.nite.go.jp/english/ghs/13-mhlw-2032e.html http://www.safe.nite.go.jp/english/ghs/06-imcg-0210e.html
20352	135-20-6	6.0	http://www.safe.nite.go.jp/english/ghs/10-mhlw-0073e.html	6.0	http://www.safe.nite.go.jp/english/ghs/10-mhlw-0073e.html	6.0	http://www.safe.nite.go.jp/english/ghs/10-mhlw-0073e.html
20359	108-94-1	3.0	http://www.safe.nite.go.jp/english/ghs/06-imcg-0756e.html http://www.safe.nite.go.jp/english/ghs/09-mhlw-2033e.html	3.0	http://www.safe.nite.go.jp/english/ghs/06-imcg-0756e.html http://www.safe.nite.go.jp/english/ghs/09-mhlw-2033e.html	4.0	http://www.safe.nite.go.jp/english/ghs/06-imcg-0756e.html http://www.safe.nite.go.jp/english/ghs/09-mhlw-2033e.html
20360	95-33-0	6.0	http://www.safe.nite.go.jp/english/ghs/06-imcg-0388e.html	6.0	http://www.safe.nite.go.jp/english/ghs/06-imcg-0388e.html	6.0	http://www.safe.nite.go.jp/english/ghs/06-imcg-0388e.html
20371	80-08-0	6.0	http://www.safe.nite.go.jp/english/ghs/08-mhlw-0009e.html	6.0	http://www.safe.nite.go.jp/english/ghs/08-mhlw-0009e.html	4.0	http://www.safe.nite.go.jp/english/ghs/08-mhlw-0009e.html
20375	50-29-3	3.0	http://www.safe.nite.go.jp/english/ghs/06-imcg-0848e.html	6.0	http://www.safe.nite.go.jp/english/ghs/14-mhlw-2179e.html http://www.safe.nite.go.jp/english/ghs/06-imcg-0848e.html	4.0	http://www.safe.nite.go.jp/english/ghs/06-imcg-0848e.html
20376	1163-19-5	6.0	http://www.safe.nite.go.jp/english/ghs/06-imcg-0428e.html	6.0	http://www.safe.nite.go.jp/english/ghs/06-imcg-0428e.html	6.0	http://www.safe.nite.go.jp/english/ghs/06-imcg-0428e.html
20391	2303-16-4	6.0	http://www.safe.nite.go.jp/english/ghs/08-mhlw-0129e.html	6.0	http://www.safe.nite.go.jp/english/ghs/08-mhlw-0129e.html	4.0	http://www.safe.nite.go.jp/english/ghs/08-mhlw-0129e.html
20392	131-17-9	6.0	http://www.safe.nite.go.jp/english/ghs/08-mhlw-0047e.html http://www.safe.nite.go.jp/english/ghs/13-mhlw-2006e.html	4.0	http://www.safe.nite.go.jp/english/ghs/08-mhlw-0047e.html http://www.safe.nite.go.jp/english/ghs/13-mhlw-2006e.html	4.0	http://www.safe.nite.go.jp/english/ghs/08-mhlw-0047e.html http://www.safe.nite.go.jp/english/ghs/13-mhlw-2006e.html
20398	39156-41-7	6.0	http://www.safe.nite.go.jp/english/ghs/07-mhlw-0116e.html	6.0	http://www.safe.nite.go.jp/english/ghs/07-mhlw-0116e.html	6.0	http://www.safe.nite.go.jp/english/ghs/07-mhlw-0116e.html
20401	137-09-7	6.0	http://www.safe.nite.go.jp/english/ghs/10-mhlw-0082e.html	6.0	http://www.safe.nite.go.jp/english/ghs/10-mhlw-0082e.html	3.0	http://www.safe.nite.go.jp/english/ghs/10-mhlw-0082e.html
20402	95-80-7	3.0	http://www.safe.nite.go.jp/english/ghs/06-imcg-0164e.html	6.0	http://www.safe.nite.go.jp/english/ghs/14-mhlw-2165e.html http://www.safe.nite.go.jp/english/ghs/06-imcg-0164e.html http://www.safe.nite.go.jp/english/ghs/15-mhlw-0094e.html	3.0	http://www.safe.nite.go.jp/english/ghs/15-mhlw-0094e.html http://www.safe.nite.go.jp/english/ghs/06-imcg-0164e.html
20407	333-41-5	3.0	http://www.safe.nite.go.jp/english/ghs/06-imcg-0039e.html	4.0	http://www.safe.nite.go.jp/english/ghs/06-imcg-0039e.html	4.0	http://www.safe.nite.go.jp/english/ghs/06-imcg-0039e.html
20409	53-70-3	6.0	http://www.safe.nite.go.jp/english/ghs/07-mhlw-0044e.html	6.0	http://www.safe.nite.go.jp/english/ghs/07-mhlw-0044e.html	6.0	http://www.safe.nite.go.jp/english/ghs/07-mhlw-0044e.html
20413	96-12-8	4.0	http://www.safe.nite.go.jp/english/ghs/06-imcg-0580e.html	2.0	http://www.safe.nite.go.jp/english/ghs/06-imcg-0580e.html	3.0	http://www.safe.nite.go.jp/english/ghs/06-imcg-0580e.html
20415	106-93-4	3.0	http://www.safe.nite.go.jp/english/ghs/06-imcg-0579e.html	2.0	http://www.safe.nite.go.jp/english/ghs/06-imcg-0579e.html	3.0	http://www.safe.nite.go.jp/english/ghs/06-imcg-0579e.html
20420	23950-58-5	6.0	http://www.safe.nite.go.jp/english/ghs/06-imcg-0391e.html	6.0	http://www.safe.nite.go.jp/english/ghs/06-imcg-0391e.html	6.0	http://www.safe.nite.go.jp/english/ghs/06-imcg-0391e.html
20423	87-56-9	6.0	http://www.safe.nite.go.jp/english/ghs/12-mhlw-0034e.html	6.0	http://www.safe.nite.go.jp/english/ghs/12-mhlw-0034e.html	4.0	http://www.safe.nite.go.jp/english/ghs/12-mhlw-0034e.html
20425	117-80-6	6.0	http://www.safe.nite.go.jp/english/ghs/10-mhlw-0188e.html	6.0	http://www.safe.nite.go.jp/english/ghs/10-mhlw-0188e.html	3.0	http://www.safe.nite.go.jp/english/ghs/10-mhlw-0188e.html
20428	79-43-6	3.0	http://www.safe.nite.go.jp/english/ghs/06-imcg-1220e.html http://www.safe.nite.go.jp/english/ghs/15-mhlw-0043e.html	6.0	http://www.safe.nite.go.jp/english/ghs/06-imcg-1220e.html http://www.safe.nite.go.jp/english/ghs/15-mhlw-0043e.html	5.0	http://www.safe.nite.go.jp/english/ghs/06-imcg-1220e.html
20430	95-50-1	6.0	http://www.safe.nite.go.jp/english/ghs/06-imcg-0138e.html http://www.safe.nite.go.jp/english/ghs/15-mhlw-0080e.html http://www.safe.nite.go.jp/english/ghs/14-mhlw-2157e.html	3.0	http://www.safe.nite.go.jp/english/ghs/06-imcg-0138e.html	4.0	http://www.safe.nite.go.jp/english/ghs/06-imcg-0138e.html http://www.safe.nite.go.jp/english/ghs/15-mhlw-0080e.html
20431	106-46-7	6.0	http://www.safe.nite.go.jp/english/ghs/15-mhlw-0082e.html http://www.safe.nite.go.jp/english/ghs/09-mhlw-2095e.html http://www.safe.nite.go.jp/english/ghs/06-imcg-0139e.html	6.0	http://www.safe.nite.go.jp/english/ghs/15-mhlw-0082e.html http://www.safe.nite.go.jp/english/ghs/09-mhlw-2095e.html http://www.safe.nite.go.jp/english/ghs/06-imcg-0139e.html	5.0	http://www.safe.nite.go.jp/english/ghs/06-imcg-0139e.html
20432	91-94-1	6.0	http://www.safe.nite.go.jp/english/ghs/06-imcg-0137e.html http://www.safe.nite.go.jp/english/ghs/14-mhlw-2211e.html	6.0	http://www.safe.nite.go.jp/english/ghs/06-imcg-0137e.html http://www.safe.nite.go.jp/english/ghs/14-mhlw-2211e.html	6.0	http://www.safe.nite.go.jp/english/ghs/06-imcg-0137e.html http://www.safe.nite.go.jp/english/ghs/14-mhlw-2211e.html
20433	612-83-9	6.0	http://www.safe.nite.go.jp/english/ghs/08-meti-0076e.html http://www.safe.nite.go.jp/english/ghs/07-mhlw-0137e.html	6.0	http://www.safe.nite.go.jp/english/ghs/08-meti-0076e.html http://www.safe.nite.go.jp/english/ghs/07-mhlw-0137e.html	5.0	http://www.safe.nite.go.jp/english/ghs/07-mhlw-0137e.html
20437	75-34-3	6.0	http://www.safe.nite.go.jp/english/ghs/06-imcg-0764e.html http://www.safe.nite.go.jp/english/ghs/14-mhlw-2045e.html	4.0	http://www.safe.nite.go.jp/english/ghs/14-mhlw-2045e.html	6.0	http://www.safe.nite.go.jp/english/ghs/06-imcg-0764e.html http://www.safe.nite.go.jp/english/ghs/14-mhlw-2045e.html
20438	107-06-2	5.0	http://www.safe.nite.go.jp/english/ghs/06-imcg-0125e.html	3.0	http://www.safe.nite.go.jp/english/ghs/09-mhlw-2092e.html http://www.safe.nite.go.jp/english/ghs/06-imcg-0125e.html http://www.safe.nite.go.jp/english/ghs/15-mhlw-0098e.html	4.0	http://www.safe.nite.go.jp/english/ghs/09-mhlw-2092e.html http://www.safe.nite.go.jp/english/ghs/06-imcg-0125e.html http://www.safe.nite.go.jp/english/ghs/15-mhlw-0098e.html
20439	120-83-2	3.0	http://www.safe.nite.go.jp/english/ghs/08-mhlw-0045e.html	3.0	http://www.safe.nite.go.jp/english/ghs/08-mhlw-0045e.html	6.0	http://www.safe.nite.go.jp/english/ghs/08-mhlw-0045e.html
20440	120-36-5	6.0	http://www.safe.nite.go.jp/english/ghs/08-mhlw-0177e.html	6.0	http://www.safe.nite.go.jp/english/ghs/08-mhlw-0177e.html	4.0	http://www.safe.nite.go.jp/english/ghs/08-mhlw-0177e.html
20442	94-75-7	5.0	http://www.safe.nite.go.jp/english/ghs/06-imcg-0133e.html	4.0	http://www.safe.nite.go.jp/english/ghs/06-imcg-0133e.html	4.0	http://www.safe.nite.go.jp/english/ghs/06-imcg-0133e.html
20446	330-54-1	6.0	http://www.safe.nite.go.jp/english/ghs/06-imcg-0132e.html	6.0	http://www.safe.nite.go.jp/english/ghs/06-imcg-0132e.html	5.0	http://www.safe.nite.go.jp/english/ghs/06-imcg-0132e.html
20448	78-87-5	6.0	http://www.safe.nite.go.jp/english/ghs/06-imcg-0135e.html http://www.safe.nite.go.jp/english/ghs/08-mhlw-2040e.html	6.0	http://www.safe.nite.go.jp/english/ghs/06-imcg-0135e.html http://www.safe.nite.go.jp/english/ghs/08-mhlw-2040e.html	4.0	http://www.safe.nite.go.jp/english/ghs/06-imcg-0135e.html http://www.safe.nite.go.jp/english/ghs/08-mhlw-2040e.html
20449	62-73-7	2.0	http://www.safe.nite.go.jp/english/ghs/11-mhlw-2001e.html http://www.safe.nite.go.jp/english/ghs/06-imcg-0076e.html	1.0	http://www.safe.nite.go.jp/english/ghs/11-mhlw-2001e.html	3.0	http://www.safe.nite.go.jp/english/ghs/11-mhlw-2001e.html http://www.safe.nite.go.jp/english/ghs/06-imcg-0076e.html
20450	115-32-2	6.0	http://www.safe.nite.go.jp/english/ghs/06-imcg-0437e.html	6.0	http://www.safe.nite.go.jp/english/ghs/06-imcg-0437e.html	4.0	http://www.safe.nite.go.jp/english/ghs/06-imcg-0437e.html
20453	60-57-1	1.0	http://www.safe.nite.go.jp/english/ghs/06-imcg-0603e.html	1.0	http://www.safe.nite.go.jp/english/ghs/06-imcg-0603e.html	1.0	http://www.safe.nite.go.jp/english/ghs/06-imcg-0603e.html
20458	2921-88-2	6.0	http://www.safe.nite.go.jp/english/ghs/06-imcg-0040e.html	6.0	http://www.safe.nite.go.jp/english/ghs/06-imcg-0040e.html	3.0	http://www.safe.nite.go.jp/english/ghs/06-imcg-0040e.html
20462	111-46-6	6.0	http://www.safe.nite.go.jp/english/ghs/08-mhlw-0038e.html	6.0	http://www.safe.nite.go.jp/english/ghs/08-mhlw-0038e.html	6.0	http://www.safe.nite.go.jp/english/ghs/08-mhlw-0038e.html
20465	56-53-1	6.0	http://www.safe.nite.go.jp/english/ghs/09-mhlw-0224e.html	6.0	http://www.safe.nite.go.jp/english/ghs/09-mhlw-0224e.html	6.0	http://www.safe.nite.go.jp/english/ghs/09-mhlw-0224e.html
20466	105-55-5	6.0	http://www.safe.nite.go.jp/english/ghs/10-mhlw-0090e.html	6.0	http://www.safe.nite.go.jp/english/ghs/10-mhlw-0090e.html	4.0	http://www.safe.nite.go.jp/english/ghs/10-mhlw-0090e.html
20470	101-90-6	6.0	http://www.safe.nite.go.jp/english/ghs/06-imcg-0890e.html	6.0	http://www.safe.nite.go.jp/english/ghs/06-imcg-0890e.html	5.0	http://www.safe.nite.go.jp/english/ghs/06-imcg-0890e.html
20479	60-51-5	3.0	http://www.safe.nite.go.jp/english/ghs/06-imcg-0272e.html	6.0	http://www.safe.nite.go.jp/english/ghs/06-imcg-0272e.html	3.0	http://www.safe.nite.go.jp/english/ghs/06-imcg-0272e.html
20480	828-00-2	6.0	http://www.safe.nite.go.jp/english/ghs/10-mhlw-0048e.html	6.0	http://www.safe.nite.go.jp/english/ghs/10-mhlw-0048e.html	6.0	http://www.safe.nite.go.jp/english/ghs/10-mhlw-0048e.html
20491	60-11-7	6.0	http://www.safe.nite.go.jp/english/ghs/06-imcg-0885e.html	6.0	http://www.safe.nite.go.jp/english/ghs/06-imcg-0885e.html	3.0	http://www.safe.nite.go.jp/english/ghs/06-imcg-0885e.html
20493	868-85-9	3.0	http://www.safe.nite.go.jp/english/ghs/10-mhlw-0049e.html	6.0	http://www.safe.nite.go.jp/english/ghs/10-mhlw-0049e.html	6.0	http://www.safe.nite.go.jp/english/ghs/10-mhlw-0049e.html
20494	756-79-6	6.0	http://www.safe.nite.go.jp/english/ghs/06-imcg-1355e.html	6.0	http://www.safe.nite.go.jp/english/ghs/06-imcg-1355e.html	6.0	http://www.safe.nite.go.jp/english/ghs/06-imcg-1355e.html
20498	120-61-6	6.0	http://www.safe.nite.go.jp/english/ghs/06-imcg-0433e.html http://www.safe.nite.go.jp/english/ghs/15-meti-0029e.html	6.0	http://www.safe.nite.go.jp/english/ghs/06-imcg-0433e.html http://www.safe.nite.go.jp/english/ghs/15-meti-0029e.html	5.0	http://www.safe.nite.go.jp/english/ghs/06-imcg-0433e.html
20499	127-19-5	5.0	http://www.safe.nite.go.jp/english/ghs/06-imcg-0787e.html	3.0	http://www.safe.nite.go.jp/english/ghs/08-meti-2002e.html http://www.safe.nite.go.jp/english/ghs/06-imcg-0787e.html	5.0	http://www.safe.nite.go.jp/english/ghs/06-imcg-0787e.html
20505	108-01-0	6.0	http://www.safe.nite.go.jp/english/ghs/08-mhlw-0034e.html	3.0	http://www.safe.nite.go.jp/english/ghs/08-mhlw-0034e.html	6.0	http://www.safe.nite.go.jp/english/ghs/08-mhlw-0034e.html
20507	121-69-7	4.0	http://www.safe.nite.go.jp/english/ghs/06-imcg-0788e.html	4.0	http://www.safe.nite.go.jp/english/ghs/06-imcg-0788e.html	4.0	http://www.safe.nite.go.jp/english/ghs/06-imcg-0788e.html
20511	612-82-8	6.0	http://www.safe.nite.go.jp/english/ghs/07-mhlw-0139e.html	6.0	http://www.safe.nite.go.jp/english/ghs/07-mhlw-0139e.html	6.0	http://www.safe.nite.go.jp/english/ghs/07-mhlw-0139e.html
20512	79-44-7	6.0	http://www.safe.nite.go.jp/english/ghs/11-mhlw-2012e.html http://www.safe.nite.go.jp/english/ghs/06-imcg-0790e.html	2.0	http://www.safe.nite.go.jp/english/ghs/11-mhlw-2012e.html http://www.safe.nite.go.jp/english/ghs/06-imcg-0790e.html	4.0	http://www.safe.nite.go.jp/english/ghs/11-mhlw-2012e.html http://www.safe.nite.go.jp/english/ghs/06-imcg-0790e.html
20515	68-12-2	5.0	http://www.safe.nite.go.jp/english/ghs/06-imcg-0146e.html	3.0	http://www.safe.nite.go.jp/english/ghs/08-mhlw-2041e.html	5.0	http://www.safe.nite.go.jp/english/ghs/06-imcg-0146e.html
20516	57-14-7	4.0	http://www.safe.nite.go.jp/english/ghs/06-imcg-0079e.html http://www.safe.nite.go.jp/english/ghs/10-mhlw-2026e.html	2.0	http://www.safe.nite.go.jp/english/ghs/06-imcg-0079e.html http://www.safe.nite.go.jp/english/ghs/10-mhlw-2026e.html	3.0	http://www.safe.nite.go.jp/english/ghs/06-imcg-0079e.html http://www.safe.nite.go.jp/english/ghs/10-mhlw-2026e.html
20520	513-37-1	6.0	http://www.safe.nite.go.jp/english/ghs/07-mhlw-0078e.html	1.0	http://www.safe.nite.go.jp/english/ghs/07-mhlw-0078e.html	3.0	http://www.safe.nite.go.jp/english/ghs/07-mhlw-0078e.html
20523	51-28-5	1.0	http://www.safe.nite.go.jp/english/ghs/06-imcg-0412e.html	6.0	http://www.safe.nite.go.jp/english/ghs/06-imcg-0412e.html	2.0	http://www.safe.nite.go.jp/english/ghs/06-imcg-0412e.html
20528	606-20-2	6.0	http://www.safe.nite.go.jp/english/ghs/06-imcg-0407e.html	6.0	http://www.safe.nite.go.jp/english/ghs/06-imcg-0407e.html	3.0	http://www.safe.nite.go.jp/english/ghs/06-imcg-0407e.html
20529	121-14-2	6.0	http://www.safe.nite.go.jp/english/ghs/06-imcg-0033e.html http://www.safe.nite.go.jp/english/ghs/14-mhlw-2168e.html	6.0	http://www.safe.nite.go.jp/english/ghs/06-imcg-0033e.html http://www.safe.nite.go.jp/english/ghs/14-mhlw-2168e.html	4.0	http://www.safe.nite.go.jp/english/ghs/06-imcg-0033e.html
20533	123-91-1	5.0	http://www.safe.nite.go.jp/english/ghs/06-imcg-0124e.html	3.0	http://www.safe.nite.go.jp/english/ghs/06-imcg-0124e.html	6.0	http://www.safe.nite.go.jp/english/ghs/09-mhlw-2090e.html http://www.safe.nite.go.jp/english/ghs/06-imcg-0124e.html
20537	147-24-0	6.0	http://www.safe.nite.go.jp/english/ghs/11-mhlw-0055e.html	6.0	http://www.safe.nite.go.jp/english/ghs/11-mhlw-0055e.html	4.0	http://www.safe.nite.go.jp/english/ghs/11-mhlw-0055e.html
20538	74-31-7	6.0	http://www.safe.nite.go.jp/english/ghs/09-mhlw-0080e.html	6.0	http://www.safe.nite.go.jp/english/ghs/09-mhlw-0080e.html	6.0	http://www.safe.nite.go.jp/english/ghs/09-mhlw-0080e.html
20540	102-09-0	6.0	http://www.safe.nite.go.jp/english/ghs/13-mhlw-0004e.html	6.0	http://www.safe.nite.go.jp/english/ghs/13-mhlw-0004e.html	4.0	http://www.safe.nite.go.jp/english/ghs/13-mhlw-0004e.html
20541	57-41-0	6.0	http://www.safe.nite.go.jp/english/ghs/06-imcg-0530e.html	6.0	http://www.safe.nite.go.jp/english/ghs/06-imcg-0530e.html	4.0	http://www.safe.nite.go.jp/english/ghs/06-imcg-0530e.html
20548	2439-10-3	6.0	http://www.safe.nite.go.jp/english/ghs/08-mhlw-0222e.html	2.0	http://www.safe.nite.go.jp/english/ghs/08-mhlw-0222e.html	4.0	http://www.safe.nite.go.jp/english/ghs/08-mhlw-0222e.html
20560	115-29-7	3.0	http://www.safe.nite.go.jp/english/ghs/06-imcg-0065e.html	1.0	http://www.safe.nite.go.jp/english/ghs/06-imcg-0065e.html	2.0	http://www.safe.nite.go.jp/english/ghs/06-imcg-0065e.html
20561	72-20-8	1.0	http://www.safe.nite.go.jp/english/ghs/06-imcg-0604e.html	6.0	http://www.safe.nite.go.jp/english/ghs/06-imcg-0604e.html	2.0	http://www.safe.nite.go.jp/english/ghs/06-imcg-0604e.html
20562	13838-16-9	6.0	http://www.safe.nite.go.jp/english/ghs/06-imcg-0702e.html http://www.safe.nite.go.jp/english/ghs/14-mhlw-2039e.html	4.0	http://www.safe.nite.go.jp/english/ghs/14-mhlw-2039e.html	6.0	http://www.safe.nite.go.jp/english/ghs/06-imcg-0702e.html http://www.safe.nite.go.jp/english/ghs/14-mhlw-2039e.html
20566	106-89-8	3.0	http://www.safe.nite.go.jp/english/ghs/06-imcg-0014e.html http://www.safe.nite.go.jp/english/ghs/09-mhlw-2073e.html	2.0	http://www.safe.nite.go.jp/english/ghs/06-imcg-0014e.html http://www.safe.nite.go.jp/english/ghs/09-mhlw-2073e.html	3.0	http://www.safe.nite.go.jp/english/ghs/06-imcg-0014e.html http://www.safe.nite.go.jp/english/ghs/09-mhlw-2073e.html
20569	106-88-7	4.0	http://www.safe.nite.go.jp/english/ghs/06-imcg-0220e.html	6.0	http://www.safe.nite.go.jp/english/ghs/06-imcg-0220e.html	4.0	http://www.safe.nite.go.jp/english/ghs/06-imcg-0220e.html
20582	91-53-2	6.0	http://www.safe.nite.go.jp/english/ghs/10-mhlw-0094e.html	6.0	http://www.safe.nite.go.jp/english/ghs/10-mhlw-0094e.html	4.0	http://www.safe.nite.go.jp/english/ghs/10-mhlw-0094e.html
20583	140-88-5	4.0	http://www.safe.nite.go.jp/english/ghs/15-mhlw-0068e.html http://www.safe.nite.go.jp/english/ghs/06-imcg-0080e.html	3.0	http://www.safe.nite.go.jp/english/ghs/15-mhlw-0068e.html http://www.safe.nite.go.jp/english/ghs/06-imcg-0080e.html	4.0	http://www.safe.nite.go.jp/english/ghs/15-mhlw-0068e.html http://www.safe.nite.go.jp/english/ghs/06-imcg-0080e.html
20584	64-17-5	6.0	http://www.safe.nite.go.jp/english/ghs/13-mhlw-2007e.html http://www.safe.nite.go.jp/english/ghs/09-mhlw-2016e.html http://www.safe.nite.go.jp/english/ghs/06-imcg-0654e.html	6.0	http://www.safe.nite.go.jp/english/ghs/13-mhlw-2007e.html http://www.safe.nite.go.jp/english/ghs/09-mhlw-2016e.html http://www.safe.nite.go.jp/english/ghs/06-imcg-0654e.html	6.0	http://www.safe.nite.go.jp/english/ghs/13-mhlw-2007e.html http://www.safe.nite.go.jp/english/ghs/09-mhlw-2016e.html http://www.safe.nite.go.jp/english/ghs/06-imcg-0654e.html
20587	105-36-2	6.0	http://www.safe.nite.go.jp/english/ghs/08-mhlw-0087e.html	6.0	http://www.safe.nite.go.jp/english/ghs/08-mhlw-0087e.html	6.0	http://www.safe.nite.go.jp/english/ghs/08-mhlw-0087e.html
20593	759-73-9	6.0	http://www.safe.nite.go.jp/english/ghs/07-mhlw-0090e.html	6.0	http://www.safe.nite.go.jp/english/ghs/07-mhlw-0090e.html	3.0	http://www.safe.nite.go.jp/english/ghs/07-mhlw-0090e.html
20596	100-41-4	6.0	http://www.safe.nite.go.jp/english/ghs/14-mhlw-2154e.html http://www.safe.nite.go.jp/english/ghs/06-imcg-0092e.html http://www.safe.nite.go.jp/english/ghs/15-mhlw-0079e.html	4.0	http://www.safe.nite.go.jp/english/ghs/06-imcg-0092e.html http://www.safe.nite.go.jp/english/ghs/15-mhlw-0079e.html	5.0	http://www.safe.nite.go.jp/english/ghs/06-imcg-0092e.html
20597	107-21-1	6.0	http://www.safe.nite.go.jp/english/ghs/14-mhlw-2017e.html http://www.safe.nite.go.jp/english/ghs/06-imcg-0094e.html	4.0	http://www.safe.nite.go.jp/english/ghs/14-mhlw-2017e.html	5.0	http://www.safe.nite.go.jp/english/ghs/06-imcg-0094e.html
20601	96-45-7	6.0	http://www.safe.nite.go.jp/english/ghs/09-mhlw-2071e.html http://www.safe.nite.go.jp/english/ghs/06-imcg-0091e.html http://www.safe.nite.go.jp/english/ghs/13-mhlw-2059e.html	6.0	http://www.safe.nite.go.jp/english/ghs/09-mhlw-2071e.html http://www.safe.nite.go.jp/english/ghs/06-imcg-0091e.html http://www.safe.nite.go.jp/english/ghs/13-mhlw-2059e.html	4.0	http://www.safe.nite.go.jp/english/ghs/09-mhlw-2071e.html http://www.safe.nite.go.jp/english/ghs/06-imcg-0091e.html http://www.safe.nite.go.jp/english/ghs/13-mhlw-2059e.html
20604	106-87-6	3.0	http://www.safe.nite.go.jp/english/ghs/06-imcg-0221e.html	3.0	http://www.safe.nite.go.jp/english/ghs/06-imcg-0221e.html	5.0	http://www.safe.nite.go.jp/english/ghs/06-imcg-0221e.html
20605	104-76-7	4.0	http://www.safe.nite.go.jp/english/ghs/10-mhlw-0064e.html	6.0	http://www.safe.nite.go.jp/english/ghs/10-mhlw-0064e.html http://www.safe.nite.go.jp/english/ghs/13-mhlw-2055e.html	6.0	http://www.safe.nite.go.jp/english/ghs/10-mhlw-0064e.html http://www.safe.nite.go.jp/english/ghs/13-mhlw-2055e.html
20606	103-23-1	6.0	http://www.safe.nite.go.jp/english/ghs/06-imcg-0327e.html	6.0	http://www.safe.nite.go.jp/english/ghs/06-imcg-0327e.html	6.0	http://www.safe.nite.go.jp/english/ghs/06-imcg-0327e.html
20607	117-81-7	6.0	http://www.safe.nite.go.jp/english/ghs/06-imcg-0180e.html http://www.safe.nite.go.jp/english/ghs/14-mhlw-2081e.html	6.0	http://www.safe.nite.go.jp/english/ghs/06-imcg-0180e.html http://www.safe.nite.go.jp/english/ghs/14-mhlw-2081e.html	6.0	http://www.safe.nite.go.jp/english/ghs/06-imcg-0180e.html http://www.safe.nite.go.jp/english/ghs/14-mhlw-2081e.html
20616	470-82-6	6.0	http://www.safe.nite.go.jp/english/ghs/10-mhlw-0101e.html	6.0	http://www.safe.nite.go.jp/english/ghs/10-mhlw-0101e.html	6.0	http://www.safe.nite.go.jp/english/ghs/10-mhlw-0101e.html
20617	97-53-0	6.0	http://www.safe.nite.go.jp/english/ghs/10-mhlw-0098e.html	6.0	http://www.safe.nite.go.jp/english/ghs/10-mhlw-0098e.html	4.0	http://www.safe.nite.go.jp/english/ghs/10-mhlw-0098e.html
20620	55-38-9	4.0	http://www.safe.nite.go.jp/english/ghs/06-imcg-0041e.html	3.0	http://www.safe.nite.go.jp/english/ghs/06-imcg-0041e.html	4.0	http://www.safe.nite.go.jp/english/ghs/06-imcg-0041e.html
20621	51630-58-1	6.0	http://www.safe.nite.go.jp/english/ghs/06-imcg-0262e.html	4.0	http://www.safe.nite.go.jp/english/ghs/06-imcg-0262e.html	4.0	http://www.safe.nite.go.jp/english/ghs/06-imcg-0262e.html
20622	7705-08-0	6.0	http://www.safe.nite.go.jp/english/ghs/14-mhlw-2127e.html http://www.safe.nite.go.jp/english/ghs/06-imcg-0822e.html http://www.safe.nite.go.jp/english/ghs/09-mhlw-2039e.html	6.0	http://www.safe.nite.go.jp/english/ghs/14-mhlw-2127e.html http://www.safe.nite.go.jp/english/ghs/06-imcg-0822e.html http://www.safe.nite.go.jp/english/ghs/09-mhlw-2039e.html	4.0	http://www.safe.nite.go.jp/english/ghs/14-mhlw-2127e.html http://www.safe.nite.go.jp/english/ghs/06-imcg-0822e.html http://www.safe.nite.go.jp/english/ghs/09-mhlw-2039e.html
20624	14484-64-1	6.0	http://www.safe.nite.go.jp/english/ghs/06-imcg-0855e.html	2.0	http://www.safe.nite.go.jp/english/ghs/06-imcg-0855e.html	6.0	http://www.safe.nite.go.jp/english/ghs/06-imcg-0855e.html
20634	51-21-8	6.0	http://www.safe.nite.go.jp/english/ghs/10-mhlw-0085e.html	6.0	http://www.safe.nite.go.jp/english/ghs/10-mhlw-0085e.html	3.0	http://www.safe.nite.go.jp/english/ghs/10-mhlw-0085e.html
20646	110-00-9	6.0	http://www.safe.nite.go.jp/english/ghs/08-meti-0056e.html http://www.safe.nite.go.jp/english/ghs/07-meti-0010e.html	3.0	http://www.safe.nite.go.jp/english/ghs/08-meti-0056e.html http://www.safe.nite.go.jp/english/ghs/07-meti-0010e.html	6.0	http://www.safe.nite.go.jp/english/ghs/08-meti-0056e.html http://www.safe.nite.go.jp/english/ghs/07-meti-0010e.html
20647	98-01-1	3.0	http://www.safe.nite.go.jp/english/ghs/06-imcg-0914e.html	2.0	http://www.safe.nite.go.jp/english/ghs/06-imcg-0914e.html	3.0	http://www.safe.nite.go.jp/english/ghs/06-imcg-0914e.html
20653	548-62-9	6.0	http://www.safe.nite.go.jp/english/ghs/07-mhlw-0081e.html	6.0	http://www.safe.nite.go.jp/english/ghs/07-mhlw-0081e.html	4.0	http://www.safe.nite.go.jp/english/ghs/07-mhlw-0081e.html
20664	96-24-2	4.0	http://www.safe.nite.go.jp/english/ghs/09-mhlw-0108e.html	2.0	http://www.safe.nite.go.jp/english/ghs/09-mhlw-0108e.html	3.0	http://www.safe.nite.go.jp/english/ghs/09-mhlw-0108e.html
20666	556-52-5	4.0	http://www.safe.nite.go.jp/english/ghs/06-imcg-0098e.html http://www.safe.nite.go.jp/english/ghs/09-mhlw-2074e.html	3.0	http://www.safe.nite.go.jp/english/ghs/06-imcg-0098e.html http://www.safe.nite.go.jp/english/ghs/09-mhlw-2074e.html	4.0	http://www.safe.nite.go.jp/english/ghs/06-imcg-0098e.html http://www.safe.nite.go.jp/english/ghs/09-mhlw-2074e.html
20674	126-07-8	6.0	http://www.safe.nite.go.jp/english/ghs/08-meti-0073e.html	6.0	http://www.safe.nite.go.jp/english/ghs/08-meti-0073e.html	6.0	http://www.safe.nite.go.jp/english/ghs/08-meti-0073e.html
20679	76-44-8	2.0	http://www.safe.nite.go.jp/english/ghs/06-imcg-0608e.html	6.0	http://www.safe.nite.go.jp/english/ghs/06-imcg-0608e.html http://www.safe.nite.go.jp/english/ghs/14-mhlw-2195e.html	3.0	http://www.safe.nite.go.jp/english/ghs/06-imcg-0608e.html
20682	118-74-1	6.0	http://www.safe.nite.go.jp/english/ghs/06-imcg-0928e.html http://www.safe.nite.go.jp/english/ghs/13-mhlw-2030e.html	4.0	http://www.safe.nite.go.jp/english/ghs/13-mhlw-2030e.html	5.0	http://www.safe.nite.go.jp/english/ghs/06-imcg-0928e.html
20683	87-68-3	4.0	http://www.safe.nite.go.jp/english/ghs/06-imcg-1002e.html	1.0	http://www.safe.nite.go.jp/english/ghs/06-imcg-1002e.html	3.0	http://www.safe.nite.go.jp/english/ghs/06-imcg-1002e.html
20686	58-89-9	2.0	http://www.safe.nite.go.jp/english/ghs/06-imcg-0605e.html	4.0	http://www.safe.nite.go.jp/english/ghs/06-imcg-0605e.html	3.0	http://www.safe.nite.go.jp/english/ghs/06-imcg-0605e.html
20687	608-73-1	3.0	http://www.safe.nite.go.jp/english/ghs/06-imcg-1336e.html	3.0	http://www.safe.nite.go.jp/english/ghs/06-imcg-1336e.html	3.0	http://www.safe.nite.go.jp/english/ghs/06-imcg-1336e.html
20688	77-47-4	3.0	http://www.safe.nite.go.jp/english/ghs/14-mhlw-2086e.html	1.0	http://www.safe.nite.go.jp/english/ghs/06-imcg-0606e.html http://www.safe.nite.go.jp/english/ghs/14-mhlw-2086e.html	4.0	http://www.safe.nite.go.jp/english/ghs/06-imcg-0606e.html http://www.safe.nite.go.jp/english/ghs/14-mhlw-2086e.html
20689	67-72-1	6.0	http://www.safe.nite.go.jp/english/ghs/06-imcg-0926e.html	6.0	http://www.safe.nite.go.jp/english/ghs/06-imcg-0926e.html	5.0	http://www.safe.nite.go.jp/english/ghs/06-imcg-0926e.html
20690	70-30-4	6.0	http://www.safe.nite.go.jp/english/ghs/08-mhlw-0003e.html	6.0	http://www.safe.nite.go.jp/english/ghs/08-mhlw-0003e.html	3.0	http://www.safe.nite.go.jp/english/ghs/08-mhlw-0003e.html
20692	100-97-0	6.0	http://www.safe.nite.go.jp/english/ghs/15-meti-0014e.html http://www.safe.nite.go.jp/english/ghs/06-imcg-0429e.html	6.0	http://www.safe.nite.go.jp/english/ghs/15-meti-0014e.html http://www.safe.nite.go.jp/english/ghs/06-imcg-0429e.html	6.0	http://www.safe.nite.go.jp/english/ghs/15-meti-0014e.html http://www.safe.nite.go.jp/english/ghs/06-imcg-0429e.html
20694	680-31-9	5.0	http://www.safe.nite.go.jp/english/ghs/06-imcg-0930e.html	6.0	http://www.safe.nite.go.jp/english/ghs/06-imcg-0930e.html	5.0	http://www.safe.nite.go.jp/english/ghs/06-imcg-0930e.html
20703	10034-93-2	6.0	http://www.safe.nite.go.jp/english/ghs/07-mhlw-0135e.html http://www.safe.nite.go.jp/english/ghs/08-meti-0088e.html	6.0	http://www.safe.nite.go.jp/english/ghs/07-mhlw-0135e.html http://www.safe.nite.go.jp/english/ghs/08-meti-0088e.html	4.0	http://www.safe.nite.go.jp/english/ghs/07-mhlw-0135e.html http://www.safe.nite.go.jp/english/ghs/08-meti-0088e.html
20710	122-66-7	6.0	http://www.safe.nite.go.jp/english/ghs/07-mhlw-0058e.html	6.0	http://www.safe.nite.go.jp/english/ghs/07-mhlw-0058e.html	3.0	http://www.safe.nite.go.jp/english/ghs/07-mhlw-0058e.html
20716	123-31-9	6.0	http://www.safe.nite.go.jp/english/ghs/07-meti-2007e.html http://www.safe.nite.go.jp/english/ghs/12-mhlw-2013e.html http://www.safe.nite.go.jp/english/ghs/06-imcg-0173e.html	6.0	http://www.safe.nite.go.jp/english/ghs/07-meti-2007e.html http://www.safe.nite.go.jp/english/ghs/12-mhlw-2013e.html http://www.safe.nite.go.jp/english/ghs/06-imcg-0173e.html	4.0	http://www.safe.nite.go.jp/english/ghs/06-imcg-0173e.html http://www.safe.nite.go.jp/english/ghs/12-mhlw-2013e.html
20728	109-84-2	6.0	http://www.safe.nite.go.jp/english/ghs/06-imcg-1323e.html	6.0	http://www.safe.nite.go.jp/english/ghs/06-imcg-1323e.html	3.0	http://www.safe.nite.go.jp/english/ghs/06-imcg-1323e.html
20730	148-24-3	3.0	http://www.safe.nite.go.jp/english/ghs/09-mhlw-0031e.html	6.0	http://www.safe.nite.go.jp/english/ghs/09-mhlw-0031e.html	4.0	http://www.safe.nite.go.jp/english/ghs/09-mhlw-0031e.html
20732	15687-27-1	6.0	http://www.safe.nite.go.jp/english/ghs/11-mhlw-0122e.html	6.0	http://www.safe.nite.go.jp/english/ghs/11-mhlw-0122e.html	4.0	http://www.safe.nite.go.jp/english/ghs/11-mhlw-0122e.html
20737	120-72-9	3.0	http://www.safe.nite.go.jp/english/ghs/10-mhlw-0172e.html	6.0	http://www.safe.nite.go.jp/english/ghs/10-mhlw-0172e.html	4.0	http://www.safe.nite.go.jp/english/ghs/10-mhlw-0172e.html
20743	75-47-8	4.0	http://www.safe.nite.go.jp/english/ghs/06-imcg-0986e.html	4.0	http://www.safe.nite.go.jp/english/ghs/06-imcg-0986e.html	4.0	http://www.safe.nite.go.jp/english/ghs/06-imcg-0986e.html
20750	542-56-3	6.0	http://www.safe.nite.go.jp/english/ghs/07-mhlw-0080e.html http://www.safe.nite.go.jp/english/ghs/12-mhlw-2010e.html http://www.safe.nite.go.jp/english/ghs/15-mhlw-0050e.html	3.0	http://www.safe.nite.go.jp/english/ghs/07-mhlw-0080e.html http://www.safe.nite.go.jp/english/ghs/12-mhlw-2010e.html http://www.safe.nite.go.jp/english/ghs/15-mhlw-0050e.html	4.0	http://www.safe.nite.go.jp/english/ghs/07-mhlw-0080e.html http://www.safe.nite.go.jp/english/ghs/12-mhlw-2010e.html http://www.safe.nite.go.jp/english/ghs/15-mhlw-0050e.html
20755	54-85-3	6.0	http://www.safe.nite.go.jp/english/ghs/11-mhlw-0062e.html	6.0	http://www.safe.nite.go.jp/english/ghs/11-mhlw-0062e.html	4.0	http://www.safe.nite.go.jp/english/ghs/11-mhlw-0062e.html
20759	78-59-1	4.0	http://www.safe.nite.go.jp/english/ghs/06-imcg-0644e.html	5.0	http://www.safe.nite.go.jp/english/ghs/06-imcg-0644e.html	4.0	http://www.safe.nite.go.jp/english/ghs/06-imcg-0644e.html
20761	78-79-5	6.0	http://www.safe.nite.go.jp/english/ghs/09-mhlw-2069e.html http://www.safe.nite.go.jp/english/ghs/06-imcg-0090e.html	6.0	http://www.safe.nite.go.jp/english/ghs/09-mhlw-2069e.html http://www.safe.nite.go.jp/english/ghs/06-imcg-0090e.html	5.0	http://www.safe.nite.go.jp/english/ghs/06-imcg-0090e.html
20762	67-63-0	5.0	http://www.safe.nite.go.jp/english/ghs/06-imcg-0918e.html	6.0	http://www.safe.nite.go.jp/english/ghs/13-mhlw-2016e.html http://www.safe.nite.go.jp/english/ghs/06-imcg-0918e.html	5.0	http://www.safe.nite.go.jp/english/ghs/06-imcg-0918e.html
20770	143-50-0	3.0	http://www.safe.nite.go.jp/english/ghs/07-mhlw-0063e.html	6.0	http://www.safe.nite.go.jp/english/ghs/07-mhlw-0063e.html	3.0	http://www.safe.nite.go.jp/english/ghs/07-mhlw-0063e.html
20778	5989-27-5	6.0	http://www.safe.nite.go.jp/english/ghs/08-mhlw-0229e.html	6.0	http://www.safe.nite.go.jp/english/ghs/08-mhlw-0229e.html	6.0	http://www.safe.nite.go.jp/english/ghs/08-mhlw-0229e.html
20791	121-75-5	6.0	http://www.safe.nite.go.jp/english/ghs/06-imcg-0142e.html	6.0	http://www.safe.nite.go.jp/english/ghs/06-imcg-0142e.html	4.0	http://www.safe.nite.go.jp/english/ghs/06-imcg-0142e.html
20794	12427-38-2	6.0	http://www.safe.nite.go.jp/english/ghs/06-imcg-0356e.html	5.0	http://www.safe.nite.go.jp/english/ghs/06-imcg-0356e.html	6.0	http://www.safe.nite.go.jp/english/ghs/06-imcg-0356e.html
20804	148-82-3	6.0	http://www.safe.nite.go.jp/english/ghs/09-mhlw-0226e.html	6.0	http://www.safe.nite.go.jp/english/ghs/09-mhlw-0226e.html	2.0	http://www.safe.nite.go.jp/english/ghs/09-mhlw-0226e.html
20807	149-30-4	6.0	http://www.safe.nite.go.jp/english/ghs/08-mhlw-0050e.html	6.0	http://www.safe.nite.go.jp/english/ghs/08-mhlw-0050e.html	6.0	http://www.safe.nite.go.jp/english/ghs/08-mhlw-0050e.html
20810	50-44-2	6.0	http://www.safe.nite.go.jp/english/ghs/10-mhlw-0106e.html	6.0	http://www.safe.nite.go.jp/english/ghs/10-mhlw-0106e.html	3.0	http://www.safe.nite.go.jp/english/ghs/10-mhlw-0106e.html
20811	7487-94-7	1.0	http://www.safe.nite.go.jp/english/ghs/06-imcg-0278e.html	6.0	http://www.safe.nite.go.jp/english/ghs/11-mhlw-2030e.html http://www.safe.nite.go.jp/english/ghs/06-imcg-0278e.html	2.0	http://www.safe.nite.go.jp/english/ghs/11-mhlw-2030e.html http://www.safe.nite.go.jp/english/ghs/06-imcg-0278e.html
20819	950-37-8	6.0	http://www.safe.nite.go.jp/english/ghs/06-imcg-0271e.html	2.0	http://www.safe.nite.go.jp/english/ghs/06-imcg-0271e.html	2.0	http://www.safe.nite.go.jp/english/ghs/06-imcg-0271e.html
20827	72-43-5	6.0	http://www.safe.nite.go.jp/english/ghs/06-imcg-0849e.html	6.0	http://www.safe.nite.go.jp/english/ghs/06-imcg-0849e.html	5.0	http://www.safe.nite.go.jp/english/ghs/06-imcg-0849e.html
20828	150-76-5	6.0	http://www.safe.nite.go.jp/english/ghs/06-imcg-0888e.html	6.0	http://www.safe.nite.go.jp/english/ghs/06-imcg-0888e.html	4.0	http://www.safe.nite.go.jp/english/ghs/06-imcg-0888e.html
20830	298-81-7	6.0	http://www.safe.nite.go.jp/english/ghs/06-imcg-0504e.html	6.0	http://www.safe.nite.go.jp/english/ghs/06-imcg-0504e.html	4.0	http://www.safe.nite.go.jp/english/ghs/06-imcg-0504e.html
20833	1634-04-4	6.0	http://www.safe.nite.go.jp/english/ghs/06-imcg-0970e.html	6.0	http://www.safe.nite.go.jp/english/ghs/06-imcg-0970e.html	5.0	http://www.safe.nite.go.jp/english/ghs/06-imcg-0970e.html
20844	80-62-6	6.0	http://www.safe.nite.go.jp/english/ghs/06-imcg-0201e.html	5.0	http://www.safe.nite.go.jp/english/ghs/06-imcg-0201e.html	6.0	http://www.safe.nite.go.jp/english/ghs/06-imcg-0201e.html
20845	66-27-3	6.0	http://www.safe.nite.go.jp/english/ghs/06-imcg-0959e.html	6.0	http://www.safe.nite.go.jp/english/ghs/06-imcg-0959e.html	3.0	http://www.safe.nite.go.jp/english/ghs/06-imcg-0959e.html
20846	70-25-7	6.0	http://www.safe.nite.go.jp/english/ghs/07-mhlw-0049e.html	6.0	http://www.safe.nite.go.jp/english/ghs/07-mhlw-0049e.html	4.0	http://www.safe.nite.go.jp/english/ghs/07-mhlw-0049e.html
20847	129-15-7	6.0	http://www.safe.nite.go.jp/english/ghs/06-imcg-0972e.html	6.0	http://www.safe.nite.go.jp/english/ghs/06-imcg-0972e.html	6.0	http://www.safe.nite.go.jp/english/ghs/06-imcg-0972e.html
20855	298-00-0	2.0	http://www.safe.nite.go.jp/english/ghs/06-imcg-0584e.html	2.0	http://www.safe.nite.go.jp/english/ghs/06-imcg-0584e.html	2.0	http://www.safe.nite.go.jp/english/ghs/06-imcg-0584e.html
20856	872-50-4	6.0	http://www.safe.nite.go.jp/english/ghs/08-mhlw-0055e.html http://www.safe.nite.go.jp/english/ghs/15-mhlw-0048e.html	6.0	http://www.safe.nite.go.jp/english/ghs/08-mhlw-0055e.html http://www.safe.nite.go.jp/english/ghs/15-mhlw-0048e.html	6.0	http://www.safe.nite.go.jp/english/ghs/08-mhlw-0055e.html http://www.safe.nite.go.jp/english/ghs/15-mhlw-0048e.html
20865	101-14-4	6.0	http://www.safe.nite.go.jp/english/ghs/06-imcg-0129e.html http://www.safe.nite.go.jp/english/ghs/11-mhlw-2007e.html	6.0	http://www.safe.nite.go.jp/english/ghs/06-imcg-0129e.html http://www.safe.nite.go.jp/english/ghs/11-mhlw-2007e.html	4.0	http://www.safe.nite.go.jp/english/ghs/06-imcg-0129e.html http://www.safe.nite.go.jp/english/ghs/11-mhlw-2007e.html
20867	838-88-0	6.0	http://www.safe.nite.go.jp/english/ghs/06-imcg-0747e.html	6.0	http://www.safe.nite.go.jp/english/ghs/06-imcg-0747e.html	4.0	http://www.safe.nite.go.jp/english/ghs/06-imcg-0747e.html
20868	75-09-2	6.0	http://www.safe.nite.go.jp/english/ghs/06-imcg-0140e.html	6.0	http://www.safe.nite.go.jp/english/ghs/06-imcg-0140e.html	4.0	http://www.safe.nite.go.jp/english/ghs/06-imcg-0140e.html
20869	101-61-1	6.0	http://www.safe.nite.go.jp/english/ghs/06-imcg-0551e.html	6.0	http://www.safe.nite.go.jp/english/ghs/06-imcg-0551e.html	5.0	http://www.safe.nite.go.jp/english/ghs/06-imcg-0551e.html
20877	90-12-0	6.0	http://www.safe.nite.go.jp/english/ghs/08-meti-0066e.html http://www.safe.nite.go.jp/english/ghs/15-mhlw-0045e.html	6.0	http://www.safe.nite.go.jp/english/ghs/08-meti-0066e.html http://www.safe.nite.go.jp/english/ghs/15-mhlw-0045e.html	4.0	http://www.safe.nite.go.jp/english/ghs/08-meti-0066e.html http://www.safe.nite.go.jp/english/ghs/15-mhlw-0045e.html
20878	91-57-6	6.0	http://www.safe.nite.go.jp/english/ghs/15-mhlw-0046e.html http://www.safe.nite.go.jp/english/ghs/08-meti-0067e.html	6.0	http://www.safe.nite.go.jp/english/ghs/15-mhlw-0046e.html http://www.safe.nite.go.jp/english/ghs/08-meti-0067e.html	4.0	http://www.safe.nite.go.jp/english/ghs/08-meti-0067e.html
20890	56-04-2	6.0	http://www.safe.nite.go.jp/english/ghs/07-mhlw-0046e.html	6.0	http://www.safe.nite.go.jp/english/ghs/07-mhlw-0046e.html	4.0	http://www.safe.nite.go.jp/english/ghs/07-mhlw-0046e.html
20894	90-94-8	6.0	http://www.safe.nite.go.jp/english/ghs/11-mhlw-2024e.html http://www.safe.nite.go.jp/english/ghs/07-mhlw-0051e.html	6.0	http://www.safe.nite.go.jp/english/ghs/11-mhlw-2024e.html http://www.safe.nite.go.jp/english/ghs/07-mhlw-0051e.html	6.0	http://www.safe.nite.go.jp/english/ghs/11-mhlw-2024e.html http://www.safe.nite.go.jp/english/ghs/07-mhlw-0051e.html
20895	2385-85-5	4.0	http://www.safe.nite.go.jp/english/ghs/07-mhlw-0096e.html	6.0	http://www.safe.nite.go.jp/english/ghs/07-mhlw-0096e.html	4.0	http://www.safe.nite.go.jp/english/ghs/07-mhlw-0096e.html
20899	1313-27-5	6.0	http://www.safe.nite.go.jp/english/ghs/08-mhlw-0212e.html	6.0	http://www.safe.nite.go.jp/english/ghs/08-mhlw-0212e.html	3.0	http://www.safe.nite.go.jp/english/ghs/08-mhlw-0212e.html
20901	79-11-8	2.0	http://www.safe.nite.go.jp/english/ghs/12-mhlw-2022e.html http://www.safe.nite.go.jp/english/ghs/15-mhlw-0051e.html	2.0	http://www.safe.nite.go.jp/english/ghs/12-mhlw-2022e.html http://www.safe.nite.go.jp/english/ghs/15-mhlw-0051e.html	3.0	http://www.safe.nite.go.jp/english/ghs/06-imcg-0261e.html http://www.safe.nite.go.jp/english/ghs/12-mhlw-2022e.html http://www.safe.nite.go.jp/english/ghs/15-mhlw-0051e.html
20910	55-98-1	6.0	http://www.safe.nite.go.jp/english/ghs/09-mhlw-0218e.html	6.0	http://www.safe.nite.go.jp/english/ghs/09-mhlw-0218e.html	3.0	http://www.safe.nite.go.jp/english/ghs/09-mhlw-0218e.html
20913	91-20-3	6.0	http://www.safe.nite.go.jp/english/ghs/06-imcg-0860e.html http://www.safe.nite.go.jp/english/ghs/09-mhlw-2041e.html	6.0	http://www.safe.nite.go.jp/english/ghs/06-imcg-0860e.html http://www.safe.nite.go.jp/english/ghs/09-mhlw-2041e.html	4.0	http://www.safe.nite.go.jp/english/ghs/06-imcg-0860e.html http://www.safe.nite.go.jp/english/ghs/09-mhlw-2041e.html
20916	2243-62-1	6.0	http://www.safe.nite.go.jp/english/ghs/11-mhlw-0162e.html	6.0	http://www.safe.nite.go.jp/english/ghs/11-mhlw-0162e.html	4.0	http://www.safe.nite.go.jp/english/ghs/11-mhlw-0162e.html
20919	86-88-4	6.0	http://www.safe.nite.go.jp/english/ghs/06-imcg-0861e.html	6.0	http://www.safe.nite.go.jp/english/ghs/06-imcg-0861e.html	2.0	http://www.safe.nite.go.jp/english/ghs/06-imcg-0861e.html
20920	134-32-7	3.0	http://www.safe.nite.go.jp/english/ghs/06-imcg-1005e.html	6.0	http://www.safe.nite.go.jp/english/ghs/06-imcg-1005e.html	4.0	http://www.safe.nite.go.jp/english/ghs/06-imcg-1005e.html
20921	91-59-8	6.0	http://www.safe.nite.go.jp/english/ghs/13-mhlw-0055e.html	6.0	http://www.safe.nite.go.jp/english/ghs/13-mhlw-0055e.html	6.0	http://www.safe.nite.go.jp/english/ghs/13-mhlw-0055e.html
20927	13927-77-0	6.0	http://www.safe.nite.go.jp/english/ghs/06-imcg-0867e.html	6.0	http://www.safe.nite.go.jp/english/ghs/06-imcg-0867e.html	6.0	http://www.safe.nite.go.jp/english/ghs/06-imcg-0867e.html
20928	10101-97-0	6.0	http://www.safe.nite.go.jp/english/ghs/13-mhlw-0070e.html	6.0	http://www.safe.nite.go.jp/english/ghs/13-mhlw-0070e.html	3.0	http://www.safe.nite.go.jp/english/ghs/13-mhlw-0070e.html
20930	54-11-5	1.0	http://www.safe.nite.go.jp/english/ghs/06-imcg-0601e.html	6.0	http://www.safe.nite.go.jp/english/ghs/06-imcg-0601e.html	1.0	http://www.safe.nite.go.jp/english/ghs/06-imcg-0601e.html
20937	7631-99-4	6.0	http://www.safe.nite.go.jp/english/ghs/06-imcg-1384e.html http://www.safe.nite.go.jp/english/ghs/10-mhlw-2022e.html	6.0	http://www.safe.nite.go.jp/english/ghs/06-imcg-1384e.html http://www.safe.nite.go.jp/english/ghs/10-mhlw-2022e.html	4.0	http://www.safe.nite.go.jp/english/ghs/06-imcg-1384e.html
20939	139-13-9	6.0	http://www.safe.nite.go.jp/english/ghs/06-imcg-0167e.html http://www.safe.nite.go.jp/english/ghs/12-mhlw-2020e.html	6.0	http://www.safe.nite.go.jp/english/ghs/06-imcg-0167e.html http://www.safe.nite.go.jp/english/ghs/12-mhlw-2020e.html	4.0	http://www.safe.nite.go.jp/english/ghs/06-imcg-0167e.html http://www.safe.nite.go.jp/english/ghs/12-mhlw-2020e.html
20941	7632-00-0	6.0	http://www.safe.nite.go.jp/english/ghs/11-mhlw-2027e.html http://www.safe.nite.go.jp/english/ghs/06-imcg-1099e.html	1.0	http://www.safe.nite.go.jp/english/ghs/06-imcg-1099e.html	3.0	http://www.safe.nite.go.jp/english/ghs/11-mhlw-2027e.html http://www.safe.nite.go.jp/english/ghs/06-imcg-1099e.html
20959	99-55-8	6.0	http://www.safe.nite.go.jp/english/ghs/15-mhlw-0047e.html http://www.safe.nite.go.jp/english/ghs/08-mhlw-0023e.html	6.0	http://www.safe.nite.go.jp/english/ghs/15-mhlw-0047e.html http://www.safe.nite.go.jp/english/ghs/08-mhlw-0023e.html	4.0	http://www.safe.nite.go.jp/english/ghs/15-mhlw-0047e.html
20960	602-87-9	6.0	http://www.safe.nite.go.jp/english/ghs/06-imcg-0868e.html http://www.safe.nite.go.jp/english/ghs/13-mhlw-2038e.html	6.0	http://www.safe.nite.go.jp/english/ghs/06-imcg-0868e.html http://www.safe.nite.go.jp/english/ghs/13-mhlw-2038e.html	6.0	http://www.safe.nite.go.jp/english/ghs/06-imcg-0868e.html http://www.safe.nite.go.jp/english/ghs/13-mhlw-2038e.html
20961	100-01-6	6.0	http://www.safe.nite.go.jp/english/ghs/06-imcg-0168e.html http://www.safe.nite.go.jp/english/ghs/14-mhlw-2187e.html	6.0	http://www.safe.nite.go.jp/english/ghs/06-imcg-0168e.html http://www.safe.nite.go.jp/english/ghs/14-mhlw-2187e.html	4.0	http://www.safe.nite.go.jp/english/ghs/06-imcg-0168e.html
20962	91-23-6	6.0	http://www.safe.nite.go.jp/english/ghs/10-mhlw-2003e.html http://www.safe.nite.go.jp/english/ghs/06-imcg-0689e.html	6.0	http://www.safe.nite.go.jp/english/ghs/10-mhlw-2003e.html http://www.safe.nite.go.jp/english/ghs/06-imcg-0689e.html	4.0	http://www.safe.nite.go.jp/english/ghs/10-mhlw-2003e.html http://www.safe.nite.go.jp/english/ghs/06-imcg-0689e.html
20964	98-95-3	3.0	http://www.safe.nite.go.jp/english/ghs/06-imcg-0050e.html	4.0	http://www.safe.nite.go.jp/english/ghs/06-imcg-0050e.html	4.0	http://www.safe.nite.go.jp/english/ghs/06-imcg-0050e.html
20966	62-23-7	6.0	http://www.safe.nite.go.jp/english/ghs/13-mhlw-2052e.html http://www.safe.nite.go.jp/english/ghs/10-mhlw-0077e.html	6.0	http://www.safe.nite.go.jp/english/ghs/13-mhlw-2052e.html http://www.safe.nite.go.jp/english/ghs/10-mhlw-0077e.html	4.0	http://www.safe.nite.go.jp/english/ghs/13-mhlw-2052e.html http://www.safe.nite.go.jp/english/ghs/10-mhlw-0077e.html
20969	79-24-3	6.0	http://www.safe.nite.go.jp/english/ghs/14-mhlw-2074e.html http://www.safe.nite.go.jp/english/ghs/06-imcg-0869e.html	4.0	http://www.safe.nite.go.jp/english/ghs/14-mhlw-2074e.html	4.0	http://www.safe.nite.go.jp/english/ghs/14-mhlw-2074e.html http://www.safe.nite.go.jp/english/ghs/06-imcg-0869e.html
20970	1836-75-5	5.0	http://www.safe.nite.go.jp/english/ghs/07-mhlw-0095e.html	6.0	http://www.safe.nite.go.jp/english/ghs/07-mhlw-0095e.html	4.0	http://www.safe.nite.go.jp/english/ghs/07-mhlw-0095e.html
20971	607-57-8	6.0	http://www.safe.nite.go.jp/english/ghs/07-mhlw-0086e.html	6.0	http://www.safe.nite.go.jp/english/ghs/07-mhlw-0086e.html	4.0	http://www.safe.nite.go.jp/english/ghs/07-mhlw-0086e.html
20976	126-85-2	6.0	http://www.safe.nite.go.jp/english/ghs/06-imcg-0893e.html	6.0	http://www.safe.nite.go.jp/english/ghs/06-imcg-0893e.html	6.0	http://www.safe.nite.go.jp/english/ghs/06-imcg-0893e.html
20977	75-52-5	6.0	http://www.safe.nite.go.jp/english/ghs/06-imcg-0877e.html	6.0	http://www.safe.nite.go.jp/english/ghs/06-imcg-0877e.html	4.0	http://www.safe.nite.go.jp/english/ghs/06-imcg-0877e.html
20980	108-03-2	6.0	http://www.safe.nite.go.jp/english/ghs/06-imcg-0875e.html http://www.safe.nite.go.jp/english/ghs/13-mhlw-2025e.html	3.0	http://www.safe.nite.go.jp/english/ghs/06-imcg-0875e.html http://www.safe.nite.go.jp/english/ghs/13-mhlw-2025e.html	4.0	http://www.safe.nite.go.jp/english/ghs/06-imcg-0875e.html http://www.safe.nite.go.jp/english/ghs/13-mhlw-2025e.html
20981	79-46-9	6.0	http://www.safe.nite.go.jp/english/ghs/06-imcg-0876e.html	2.0	http://www.safe.nite.go.jp/english/ghs/06-imcg-0876e.html	4.0	http://www.safe.nite.go.jp/english/ghs/06-imcg-0876e.html
20983	5522-43-0	6.0	http://www.safe.nite.go.jp/english/ghs/07-mhlw-0103e.html	6.0	http://www.safe.nite.go.jp/english/ghs/07-mhlw-0103e.html	6.0	http://www.safe.nite.go.jp/english/ghs/07-mhlw-0103e.html
21006	684-93-5	6.0	http://www.safe.nite.go.jp/english/ghs/07-mhlw-0088e.html	6.0	http://www.safe.nite.go.jp/english/ghs/07-mhlw-0088e.html	3.0	http://www.safe.nite.go.jp/english/ghs/07-mhlw-0088e.html
21026	924-16-3	6.0	http://www.safe.nite.go.jp/english/ghs/07-mhlw-0091e.html	6.0	http://www.safe.nite.go.jp/english/ghs/07-mhlw-0091e.html	4.0	http://www.safe.nite.go.jp/english/ghs/07-mhlw-0091e.html
21027	1116-54-7	6.0	http://www.safe.nite.go.jp/english/ghs/07-mhlw-0093e.html	6.0	http://www.safe.nite.go.jp/english/ghs/07-mhlw-0093e.html	6.0	http://www.safe.nite.go.jp/english/ghs/07-mhlw-0093e.html
21028	55-18-5	6.0	http://www.safe.nite.go.jp/english/ghs/07-mhlw-0045e.html	6.0	http://www.safe.nite.go.jp/english/ghs/07-mhlw-0045e.html	3.0	http://www.safe.nite.go.jp/english/ghs/07-mhlw-0045e.html
21029	62-75-9	6.0	http://www.safe.nite.go.jp/english/ghs/06-imcg-0792e.html http://www.safe.nite.go.jp/english/ghs/14-mhlw-2050e.html	1.0	http://www.safe.nite.go.jp/english/ghs/06-imcg-0792e.html http://www.safe.nite.go.jp/english/ghs/14-mhlw-2050e.html	2.0	http://www.safe.nite.go.jp/english/ghs/06-imcg-0792e.html http://www.safe.nite.go.jp/english/ghs/14-mhlw-2050e.html
21030	86-30-6	6.0	http://www.safe.nite.go.jp/english/ghs/06-imcg-0450e.html	6.0	http://www.safe.nite.go.jp/english/ghs/06-imcg-0450e.html	4.0	http://www.safe.nite.go.jp/english/ghs/06-imcg-0450e.html
21032	621-64-7	6.0	http://www.safe.nite.go.jp/english/ghs/07-mhlw-0087e.html	6.0	http://www.safe.nite.go.jp/english/ghs/07-mhlw-0087e.html	4.0	http://www.safe.nite.go.jp/english/ghs/07-mhlw-0087e.html
21036	10595-95-6	6.0	http://www.safe.nite.go.jp/english/ghs/07-mhlw-0109e.html	6.0	http://www.safe.nite.go.jp/english/ghs/07-mhlw-0109e.html	3.0	http://www.safe.nite.go.jp/english/ghs/07-mhlw-0109e.html
21056	59-89-2	6.0	http://www.safe.nite.go.jp/english/ghs/06-imcg-0870e.html	6.0	http://www.safe.nite.go.jp/english/ghs/06-imcg-0870e.html	4.0	http://www.safe.nite.go.jp/english/ghs/06-imcg-0870e.html
21060	100-75-4	6.0	http://www.safe.nite.go.jp/english/ghs/07-mhlw-0056e.html	6.0	http://www.safe.nite.go.jp/english/ghs/07-mhlw-0056e.html	3.0	http://www.safe.nite.go.jp/english/ghs/07-mhlw-0056e.html
21062	930-55-2	6.0	http://www.safe.nite.go.jp/english/ghs/07-mhlw-0092e.html	6.0	http://www.safe.nite.go.jp/english/ghs/07-mhlw-0092e.html	4.0	http://www.safe.nite.go.jp/english/ghs/07-mhlw-0092e.html
21086	23135-22-0	6.0	http://www.safe.nite.go.jp/english/ghs/06-imcg-1089e.html	2.0	http://www.safe.nite.go.jp/english/ghs/06-imcg-1089e.html	2.0	http://www.safe.nite.go.jp/english/ghs/06-imcg-1089e.html
21089	14698-29-4	6.0	http://www.safe.nite.go.jp/english/ghs/12-mhlw-0027e.html	4.0	http://www.safe.nite.go.jp/english/ghs/12-mhlw-0027e.html	6.0	http://www.safe.nite.go.jp/english/ghs/12-mhlw-0027e.html
21094	101-80-4	6.0	http://www.safe.nite.go.jp/english/ghs/06-imcg-0745e.html	6.0	http://www.safe.nite.go.jp/english/ghs/06-imcg-0745e.html	4.0	http://www.safe.nite.go.jp/english/ghs/06-imcg-0745e.html
21096	102-77-2	6.0	http://www.safe.nite.go.jp/english/ghs/08-mhlw-0153e.html	6.0	http://www.safe.nite.go.jp/english/ghs/08-mhlw-0153e.html	6.0	http://www.safe.nite.go.jp/english/ghs/08-mhlw-0153e.html
21100	56-38-2	1.0	http://www.safe.nite.go.jp/english/ghs/06-imcg-0577e.html	1.0	http://www.safe.nite.go.jp/english/ghs/06-imcg-0577e.html	2.0	http://www.safe.nite.go.jp/english/ghs/06-imcg-0577e.html
21104	76-01-7	6.0	http://www.safe.nite.go.jp/english/ghs/13-mhlw-2010e.html http://www.safe.nite.go.jp/english/ghs/08-mhlw-0005e.html	6.0	http://www.safe.nite.go.jp/english/ghs/13-mhlw-2010e.html http://www.safe.nite.go.jp/english/ghs/08-mhlw-0005e.html	6.0	http://www.safe.nite.go.jp/english/ghs/13-mhlw-2010e.html http://www.safe.nite.go.jp/english/ghs/08-mhlw-0005e.html
21105	82-68-8	6.0	http://www.safe.nite.go.jp/english/ghs/14-mhlw-2091e.html http://www.safe.nite.go.jp/english/ghs/06-imcg-0193e.html	6.0	http://www.safe.nite.go.jp/english/ghs/14-mhlw-2091e.html http://www.safe.nite.go.jp/english/ghs/06-imcg-0193e.html	4.0	http://www.safe.nite.go.jp/english/ghs/14-mhlw-2091e.html http://www.safe.nite.go.jp/english/ghs/06-imcg-0193e.html
21106	87-86-5	1.0	http://www.safe.nite.go.jp/english/ghs/06-imcg-0067e.html	6.0	http://www.safe.nite.go.jp/english/ghs/06-imcg-0067e.html http://www.safe.nite.go.jp/english/ghs/14-mhlw-2198e.html	3.0	http://www.safe.nite.go.jp/english/ghs/06-imcg-0067e.html
21116	62-44-2	6.0	http://www.safe.nite.go.jp/english/ghs/06-imcg-0358e.html http://www.safe.nite.go.jp/english/ghs/11-mhlw-2004e.html	6.0	http://www.safe.nite.go.jp/english/ghs/06-imcg-0358e.html http://www.safe.nite.go.jp/english/ghs/11-mhlw-2004e.html	4.0	http://www.safe.nite.go.jp/english/ghs/06-imcg-0358e.html http://www.safe.nite.go.jp/english/ghs/11-mhlw-2004e.html
21118	136-40-3	6.0	http://www.safe.nite.go.jp/english/ghs/09-mhlw-0239e.html	6.0	http://www.safe.nite.go.jp/english/ghs/09-mhlw-0239e.html	4.0	http://www.safe.nite.go.jp/english/ghs/09-mhlw-0239e.html
21122	50-06-6	6.0	http://www.safe.nite.go.jp/english/ghs/06-imcg-0512e.html	6.0	http://www.safe.nite.go.jp/english/ghs/06-imcg-0512e.html	3.0	http://www.safe.nite.go.jp/english/ghs/06-imcg-0512e.html
21124	108-95-2	3.0	http://www.safe.nite.go.jp/english/ghs/06-imcg-0061e.html	6.0	http://www.safe.nite.go.jp/english/ghs/06-imcg-0061e.html http://www.safe.nite.go.jp/english/ghs/14-mhlw-2191e.html	4.0	http://www.safe.nite.go.jp/english/ghs/06-imcg-0061e.html
21125	77-09-8	6.0	http://www.safe.nite.go.jp/english/ghs/08-meti-0084e.html http://www.safe.nite.go.jp/english/ghs/07-mhlw-0050e.html	6.0	http://www.safe.nite.go.jp/english/ghs/08-meti-0084e.html http://www.safe.nite.go.jp/english/ghs/07-mhlw-0050e.html	6.0	http://www.safe.nite.go.jp/english/ghs/08-meti-0084e.html http://www.safe.nite.go.jp/english/ghs/07-mhlw-0050e.html
21126	92-84-2	6.0	http://www.safe.nite.go.jp/english/ghs/09-mhlw-2044e.html http://www.safe.nite.go.jp/english/ghs/06-imcg-0900e.html	6.0	http://www.safe.nite.go.jp/english/ghs/09-mhlw-2044e.html http://www.safe.nite.go.jp/english/ghs/06-imcg-0900e.html	5.0	http://www.safe.nite.go.jp/english/ghs/06-imcg-0900e.html
21127	63-92-3	6.0	http://www.safe.nite.go.jp/english/ghs/07-mhlw-0048e.html	6.0	http://www.safe.nite.go.jp/english/ghs/07-mhlw-0048e.html	5.0	http://www.safe.nite.go.jp/english/ghs/07-mhlw-0048e.html
21131	135-88-6	6.0	http://www.safe.nite.go.jp/english/ghs/13-mhlw-2051e.html http://www.safe.nite.go.jp/english/ghs/11-mhlw-0080e.html	6.0	http://www.safe.nite.go.jp/english/ghs/13-mhlw-2051e.html http://www.safe.nite.go.jp/english/ghs/11-mhlw-0080e.html	6.0	http://www.safe.nite.go.jp/english/ghs/13-mhlw-2051e.html http://www.safe.nite.go.jp/english/ghs/11-mhlw-0080e.html
21135	842-07-9	6.0	http://www.safe.nite.go.jp/english/ghs/08-mhlw-0125e.html	6.0	http://www.safe.nite.go.jp/english/ghs/08-mhlw-0125e.html	6.0	http://www.safe.nite.go.jp/english/ghs/08-mhlw-0125e.html
21137	108-45-2	4.0	http://www.safe.nite.go.jp/english/ghs/06-imcg-0060e.html http://www.safe.nite.go.jp/english/ghs/09-mhlw-2098e.html	6.0	http://www.safe.nite.go.jp/english/ghs/06-imcg-0060e.html http://www.safe.nite.go.jp/english/ghs/09-mhlw-2098e.html	3.0	http://www.safe.nite.go.jp/english/ghs/06-imcg-0060e.html http://www.safe.nite.go.jp/english/ghs/09-mhlw-2098e.html
21138	106-50-3	6.0	http://www.safe.nite.go.jp/english/ghs/06-imcg-0059e.html http://www.safe.nite.go.jp/english/ghs/11-mhlw-2031e.html	3.0	http://www.safe.nite.go.jp/english/ghs/11-mhlw-2031e.html	3.0	http://www.safe.nite.go.jp/english/ghs/06-imcg-0059e.html http://www.safe.nite.go.jp/english/ghs/11-mhlw-2031e.html
21141	624-18-0	6.0	http://www.safe.nite.go.jp/english/ghs/11-mhlw-0103e.html	6.0	http://www.safe.nite.go.jp/english/ghs/11-mhlw-0103e.html	3.0	http://www.safe.nite.go.jp/english/ghs/11-mhlw-0103e.html
21145	122-60-1	4.0	http://www.safe.nite.go.jp/english/ghs/06-imcg-0100e.html	6.0	http://www.safe.nite.go.jp/english/ghs/06-imcg-0100e.html	5.0	http://www.safe.nite.go.jp/english/ghs/06-imcg-0100e.html
21147	100-63-0	2.0	http://www.safe.nite.go.jp/english/ghs/06-imcg-0898e.html	6.0	http://www.safe.nite.go.jp/english/ghs/06-imcg-0898e.html	3.0	http://www.safe.nite.go.jp/english/ghs/06-imcg-0898e.html
21148	59-88-1	6.0	http://www.safe.nite.go.jp/english/ghs/07-mhlw-0047e.html	6.0	http://www.safe.nite.go.jp/english/ghs/07-mhlw-0047e.html	5.0	http://www.safe.nite.go.jp/english/ghs/07-mhlw-0047e.html
21150	62-38-4	6.0	http://www.safe.nite.go.jp/english/ghs/09-mhlw-2067e.html http://www.safe.nite.go.jp/english/ghs/06-imcg-0036e.html	6.0	http://www.safe.nite.go.jp/english/ghs/09-mhlw-2067e.html http://www.safe.nite.go.jp/english/ghs/06-imcg-0036e.html	2.0	http://www.safe.nite.go.jp/english/ghs/09-mhlw-2067e.html http://www.safe.nite.go.jp/english/ghs/06-imcg-0036e.html
21151	90-43-7	6.0	http://www.safe.nite.go.jp/english/ghs/08-mhlw-0015e.html	6.0	http://www.safe.nite.go.jp/english/ghs/08-mhlw-0015e.html	6.0	http://www.safe.nite.go.jp/english/ghs/08-mhlw-0015e.html
21156	13171-21-6	3.0	http://www.safe.nite.go.jp/english/ghs/06-imcg-1009e.html	2.0	http://www.safe.nite.go.jp/english/ghs/06-imcg-1009e.html	2.0	http://www.safe.nite.go.jp/english/ghs/06-imcg-1009e.html
21159	85-44-9	6.0	http://www.safe.nite.go.jp/english/ghs/14-mhlw-2131e.html http://www.safe.nite.go.jp/english/ghs/06-imcg-0199e.html http://www.safe.nite.go.jp/english/ghs/12-mhlw-2021e.html	6.0	http://www.safe.nite.go.jp/english/ghs/14-mhlw-2131e.html http://www.safe.nite.go.jp/english/ghs/06-imcg-0199e.html http://www.safe.nite.go.jp/english/ghs/12-mhlw-2021e.html	4.0	http://www.safe.nite.go.jp/english/ghs/14-mhlw-2131e.html http://www.safe.nite.go.jp/english/ghs/06-imcg-0199e.html http://www.safe.nite.go.jp/english/ghs/12-mhlw-2021e.html
21160	1918-02-1	6.0	http://www.safe.nite.go.jp/english/ghs/06-imcg-0630e.html	6.0	http://www.safe.nite.go.jp/english/ghs/06-imcg-0630e.html	5.0	http://www.safe.nite.go.jp/english/ghs/06-imcg-0630e.html
21162	92-13-7	1.0	http://www.safe.nite.go.jp/english/ghs/08-mhlw-0078e.html	6.0	http://www.safe.nite.go.jp/english/ghs/08-mhlw-0078e.html	1.0	http://www.safe.nite.go.jp/english/ghs/08-mhlw-0078e.html
21164	110-85-0	4.0	http://www.safe.nite.go.jp/english/ghs/06-imcg-0462e.html http://www.safe.nite.go.jp/english/ghs/15-meti-0015e.html	4.0	http://www.safe.nite.go.jp/english/ghs/15-meti-0015e.html	4.0	http://www.safe.nite.go.jp/english/ghs/06-imcg-0462e.html
21165	110-89-4	3.0	http://www.safe.nite.go.jp/english/ghs/08-mhlw-0169e.html	3.0	http://www.safe.nite.go.jp/english/ghs/08-mhlw-0169e.html	4.0	http://www.safe.nite.go.jp/english/ghs/08-mhlw-0169e.html
21195	1120-71-4	3.0	http://www.safe.nite.go.jp/english/ghs/10-mhlw-2028e.html http://www.safe.nite.go.jp/english/ghs/06-imcg-0234e.html	6.0	http://www.safe.nite.go.jp/english/ghs/10-mhlw-2028e.html http://www.safe.nite.go.jp/english/ghs/06-imcg-0234e.html	3.0	http://www.safe.nite.go.jp/english/ghs/10-mhlw-2028e.html http://www.safe.nite.go.jp/english/ghs/06-imcg-0234e.html
21197	57-57-8	6.0	http://www.safe.nite.go.jp/english/ghs/06-imcg-0934e.html	1.0	http://www.safe.nite.go.jp/english/ghs/06-imcg-0934e.html	3.0	http://www.safe.nite.go.jp/english/ghs/06-imcg-0934e.html
21201	121-79-9	6.0	http://www.safe.nite.go.jp/english/ghs/11-mhlw-0077e.html	6.0	http://www.safe.nite.go.jp/english/ghs/11-mhlw-0077e.html	6.0	http://www.safe.nite.go.jp/english/ghs/11-mhlw-0077e.html
21209	51-52-5	6.0	http://www.safe.nite.go.jp/english/ghs/06-imcg-0526e.html	6.0	http://www.safe.nite.go.jp/english/ghs/06-imcg-0526e.html	4.0	http://www.safe.nite.go.jp/english/ghs/06-imcg-0526e.html
21222	105-11-3	6.0	http://www.safe.nite.go.jp/english/ghs/09-mhlw-0026e.html	6.0	http://www.safe.nite.go.jp/english/ghs/09-mhlw-0026e.html	4.0	http://www.safe.nite.go.jp/english/ghs/09-mhlw-0026e.html
21224	6459-94-5	6.0	http://www.safe.nite.go.jp/english/ghs/07-mhlw-0146e.html http://www.safe.nite.go.jp/english/ghs/06-imcg-0224e.html	6.0	http://www.safe.nite.go.jp/english/ghs/07-mhlw-0146e.html http://www.safe.nite.go.jp/english/ghs/06-imcg-0224e.html	6.0	http://www.safe.nite.go.jp/english/ghs/07-mhlw-0146e.html http://www.safe.nite.go.jp/english/ghs/06-imcg-0224e.html
21231	3564-09-8	6.0	http://www.safe.nite.go.jp/english/ghs/06-imcg-0780e.html	6.0	http://www.safe.nite.go.jp/english/ghs/06-imcg-0780e.html	6.0	http://www.safe.nite.go.jp/english/ghs/06-imcg-0780e.html
21238	108-46-3	5.0	http://www.safe.nite.go.jp/english/ghs/06-imcg-1001e.html	5.0	http://www.safe.nite.go.jp/english/ghs/06-imcg-1001e.html	4.0	http://www.safe.nite.go.jp/english/ghs/06-imcg-1001e.html http://www.safe.nite.go.jp/english/ghs/14-mhlw-2108e.html http://www.safe.nite.go.jp/english/ghs/09-mhlw-2053e.html
21246	632-99-5	6.0	http://www.safe.nite.go.jp/english/ghs/09-mhlw-2099e.html http://www.safe.nite.go.jp/english/ghs/09-mhlw-2117e.html	6.0	http://www.safe.nite.go.jp/english/ghs/09-mhlw-2099e.html http://www.safe.nite.go.jp/english/ghs/09-mhlw-2117e.html	6.0	http://www.safe.nite.go.jp/english/ghs/09-mhlw-2099e.html http://www.safe.nite.go.jp/english/ghs/09-mhlw-2117e.html
21247	569-61-9	6.0	http://www.safe.nite.go.jp/english/ghs/06-imcg-0650e.html http://www.safe.nite.go.jp/english/ghs/15-mhlw-0077e.html	6.0	http://www.safe.nite.go.jp/english/ghs/06-imcg-0650e.html http://www.safe.nite.go.jp/english/ghs/15-mhlw-0077e.html	5.0	http://www.safe.nite.go.jp/english/ghs/06-imcg-0650e.html
21248	83-79-4	2.0	http://www.safe.nite.go.jp/english/ghs/06-imcg-0621e.html	6.0	http://www.safe.nite.go.jp/english/ghs/06-imcg-0621e.html	2.0	http://www.safe.nite.go.jp/english/ghs/06-imcg-0621e.html
21254	94-59-7	6.0	http://www.safe.nite.go.jp/english/ghs/07-mhlw-0053e.html http://www.safe.nite.go.jp/english/ghs/08-meti-0074e.html	6.0	http://www.safe.nite.go.jp/english/ghs/07-mhlw-0053e.html http://www.safe.nite.go.jp/english/ghs/08-meti-0074e.html	4.0	http://www.safe.nite.go.jp/english/ghs/07-mhlw-0053e.html http://www.safe.nite.go.jp/english/ghs/08-meti-0074e.html
21264	7446-08-4	6.0	http://www.safe.nite.go.jp/english/ghs/06-imcg-0282e.html http://www.safe.nite.go.jp/english/ghs/14-mhlw-2055e.html	6.0	http://www.safe.nite.go.jp/english/ghs/06-imcg-0282e.html http://www.safe.nite.go.jp/english/ghs/14-mhlw-2055e.html	2.0	http://www.safe.nite.go.jp/english/ghs/06-imcg-0282e.html
21268	122-34-9	6.0	http://www.safe.nite.go.jp/english/ghs/06-imcg-0379e.html	6.0	http://www.safe.nite.go.jp/english/ghs/06-imcg-0379e.html	6.0	http://www.safe.nite.go.jp/english/ghs/06-imcg-0379e.html
21272	7758-19-2	2.0	http://www.safe.nite.go.jp/english/ghs/06-imcg-1098e.html	2.0	http://www.safe.nite.go.jp/english/ghs/06-imcg-1098e.html	3.0	http://www.safe.nite.go.jp/english/ghs/06-imcg-1098e.html
21276	7681-52-9	6.0	http://www.safe.nite.go.jp/english/ghs/08-mhlw-0239e.html http://www.safe.nite.go.jp/english/ghs/13-mhlw-2014e.html	6.0	http://www.safe.nite.go.jp/english/ghs/08-mhlw-0239e.html http://www.safe.nite.go.jp/english/ghs/13-mhlw-2014e.html	6.0	http://www.safe.nite.go.jp/english/ghs/08-mhlw-0239e.html http://www.safe.nite.go.jp/english/ghs/13-mhlw-2014e.html
21282	18883-66-4	6.0	http://www.safe.nite.go.jp/english/ghs/09-mhlw-0240e.html	6.0	http://www.safe.nite.go.jp/english/ghs/09-mhlw-0240e.html	3.0	http://www.safe.nite.go.jp/english/ghs/09-mhlw-0240e.html
21284	100-42-5	6.0	http://www.safe.nite.go.jp/english/ghs/06-imcg-0148e.html http://www.safe.nite.go.jp/english/ghs/15-mhlw-0130e.html	4.0	http://www.safe.nite.go.jp/english/ghs/06-imcg-0148e.html http://www.safe.nite.go.jp/english/ghs/15-mhlw-0130e.html	5.0	http://www.safe.nite.go.jp/english/ghs/06-imcg-0148e.html
21286	96-09-3	3.0	http://www.safe.nite.go.jp/english/ghs/06-imcg-0177e.html	6.0	http://www.safe.nite.go.jp/english/ghs/14-mhlw-2190e.html http://www.safe.nite.go.jp/english/ghs/06-imcg-0177e.html	4.0	http://www.safe.nite.go.jp/english/ghs/06-imcg-0177e.html
21287	108-30-5	6.0	http://www.safe.nite.go.jp/english/ghs/08-mhlw-0035e.html	6.0	http://www.safe.nite.go.jp/english/ghs/08-mhlw-0035e.html	4.0	http://www.safe.nite.go.jp/english/ghs/08-mhlw-0035e.html
21289	95-06-7	5.0	http://www.safe.nite.go.jp/english/ghs/07-mhlw-0054e.html	6.0	http://www.safe.nite.go.jp/english/ghs/07-mhlw-0054e.html	4.0	http://www.safe.nite.go.jp/english/ghs/07-mhlw-0054e.html
21311	732-26-3	6.0	http://www.safe.nite.go.jp/english/ghs/12-mhlw-0109e.html	6.0	http://www.safe.nite.go.jp/english/ghs/12-mhlw-0109e.html	4.0	http://www.safe.nite.go.jp/english/ghs/12-mhlw-0109e.html
21315	1746-01-6	1.0	http://www.safe.nite.go.jp/english/ghs/06-imcg-0829e.html	6.0	http://www.safe.nite.go.jp/english/ghs/06-imcg-0829e.html	1.0	http://www.safe.nite.go.jp/english/ghs/06-imcg-0829e.html
21317	630-20-6	6.0	http://www.safe.nite.go.jp/english/ghs/15-mhlw-0066e.html	3.0	http://www.safe.nite.go.jp/english/ghs/15-mhlw-0066e.html	4.0	http://www.safe.nite.go.jp/english/ghs/15-mhlw-0066e.html
21318	79-34-5	6.0	http://www.safe.nite.go.jp/english/ghs/14-mhlw-2066e.html http://www.safe.nite.go.jp/english/ghs/06-imcg-0227e.html http://www.safe.nite.go.jp/english/ghs/10-mhlw-2014e.html	3.0	http://www.safe.nite.go.jp/english/ghs/14-mhlw-2066e.html http://www.safe.nite.go.jp/english/ghs/06-imcg-0227e.html http://www.safe.nite.go.jp/english/ghs/10-mhlw-2014e.html	3.0	http://www.safe.nite.go.jp/english/ghs/06-imcg-0227e.html
21319	127-18-4	5.0	http://www.safe.nite.go.jp/english/ghs/06-imcg-0152e.html	4.0	http://www.safe.nite.go.jp/english/ghs/09-mhlw-2094e.html	6.0	http://www.safe.nite.go.jp/english/ghs/09-mhlw-2094e.html http://www.safe.nite.go.jp/english/ghs/06-imcg-0152e.html
21322	97-77-8	6.0	http://www.safe.nite.go.jp/english/ghs/06-imcg-0824e.html	6.0	http://www.safe.nite.go.jp/english/ghs/06-imcg-0824e.html	5.0	http://www.safe.nite.go.jp/english/ghs/06-imcg-0824e.html
21328	109-99-9	6.0	http://www.safe.nite.go.jp/english/ghs/14-mhlw-2068e.html http://www.safe.nite.go.jp/english/ghs/06-imcg-0833e.html	4.0	http://www.safe.nite.go.jp/english/ghs/14-mhlw-2068e.html	4.0	http://www.safe.nite.go.jp/english/ghs/14-mhlw-2068e.html http://www.safe.nite.go.jp/english/ghs/06-imcg-0833e.html
21332	137-26-8	6.0	http://www.safe.nite.go.jp/english/ghs/06-imcg-0154e.html http://www.safe.nite.go.jp/english/ghs/11-mhlw-2009e.html http://www.safe.nite.go.jp/english/ghs/14-mhlw-2224e.html	2.0	http://www.safe.nite.go.jp/english/ghs/11-mhlw-2009e.html	4.0	http://www.safe.nite.go.jp/english/ghs/06-imcg-0154e.html http://www.safe.nite.go.jp/english/ghs/11-mhlw-2009e.html
21333	97-74-5	6.0	http://www.safe.nite.go.jp/english/ghs/11-mhlw-0002e.html	6.0	http://www.safe.nite.go.jp/english/ghs/11-mhlw-0002e.html	4.0	http://www.safe.nite.go.jp/english/ghs/11-mhlw-0002e.html
21334	509-14-8	6.0	http://www.safe.nite.go.jp/english/ghs/06-imcg-0832e.html	1.0	http://www.safe.nite.go.jp/english/ghs/06-imcg-0832e.html	3.0	http://www.safe.nite.go.jp/english/ghs/06-imcg-0832e.html
21336	58-55-9	6.0	http://www.safe.nite.go.jp/english/ghs/12-mhlw-0023e.html	6.0	http://www.safe.nite.go.jp/english/ghs/12-mhlw-0023e.html	3.0	http://www.safe.nite.go.jp/english/ghs/12-mhlw-0023e.html
21337	148-79-8	6.0	http://www.safe.nite.go.jp/english/ghs/08-meti-0080e.html	6.0	http://www.safe.nite.go.jp/english/ghs/08-meti-0080e.html	6.0	http://www.safe.nite.go.jp/english/ghs/08-meti-0080e.html
21339	52-24-4	6.0	http://www.safe.nite.go.jp/english/ghs/09-mhlw-0227e.html	6.0	http://www.safe.nite.go.jp/english/ghs/09-mhlw-0227e.html	2.0	http://www.safe.nite.go.jp/english/ghs/09-mhlw-0227e.html
21340	62-55-5	6.0	http://www.safe.nite.go.jp/english/ghs/06-imcg-0534e.html	6.0	http://www.safe.nite.go.jp/english/ghs/06-imcg-0534e.html	4.0	http://www.safe.nite.go.jp/english/ghs/06-imcg-0534e.html
21341	96-69-5	6.0	http://www.safe.nite.go.jp/english/ghs/06-imcg-0818e.html http://www.safe.nite.go.jp/english/ghs/09-mhlw-2038e.html	6.0	http://www.safe.nite.go.jp/english/ghs/06-imcg-0818e.html http://www.safe.nite.go.jp/english/ghs/09-mhlw-2038e.html	5.0	http://www.safe.nite.go.jp/english/ghs/06-imcg-0818e.html
21343	540-72-7	6.0	http://www.safe.nite.go.jp/english/ghs/10-mhlw-0002e.html	6.0	http://www.safe.nite.go.jp/english/ghs/10-mhlw-0002e.html	4.0	http://www.safe.nite.go.jp/english/ghs/10-mhlw-0002e.html
21344	139-65-1	6.0	http://www.safe.nite.go.jp/english/ghs/06-imcg-0746e.html http://www.safe.nite.go.jp/english/ghs/15-mhlw-0093e.html	6.0	http://www.safe.nite.go.jp/english/ghs/06-imcg-0746e.html http://www.safe.nite.go.jp/english/ghs/15-mhlw-0093e.html	4.0	http://www.safe.nite.go.jp/english/ghs/06-imcg-0746e.html http://www.safe.nite.go.jp/english/ghs/15-mhlw-0093e.html
21346	79-19-6	6.0	http://www.safe.nite.go.jp/english/ghs/06-imcg-1056e.html	6.0	http://www.safe.nite.go.jp/english/ghs/06-imcg-1056e.html	2.0	http://www.safe.nite.go.jp/english/ghs/06-imcg-1056e.html
21347	141-90-2	6.0	http://www.safe.nite.go.jp/english/ghs/07-mhlw-0062e.html	6.0	http://www.safe.nite.go.jp/english/ghs/07-mhlw-0062e.html	5.0	http://www.safe.nite.go.jp/english/ghs/07-mhlw-0062e.html
21348	62-56-6	6.0	http://www.safe.nite.go.jp/english/ghs/06-imcg-0149e.html	6.0	http://www.safe.nite.go.jp/english/ghs/06-imcg-0149e.html	4.0	http://www.safe.nite.go.jp/english/ghs/06-imcg-0149e.html
21351	7772-99-8	6.0	http://www.safe.nite.go.jp/english/ghs/14-mhlw-2059e.html http://www.safe.nite.go.jp/english/ghs/06-imcg-1270e.html	6.0	http://www.safe.nite.go.jp/english/ghs/14-mhlw-2059e.html http://www.safe.nite.go.jp/english/ghs/06-imcg-1270e.html	5.0	http://www.safe.nite.go.jp/english/ghs/06-imcg-1270e.html
21360	108-88-3	6.0	http://www.safe.nite.go.jp/english/ghs/06-imcg-0045e.html http://www.safe.nite.go.jp/english/ghs/12-mhlw-2003e.html	4.0	http://www.safe.nite.go.jp/english/ghs/06-imcg-0045e.html http://www.safe.nite.go.jp/english/ghs/12-mhlw-2003e.html	5.0	http://www.safe.nite.go.jp/english/ghs/06-imcg-0045e.html
21374	75-25-2	6.0	http://www.safe.nite.go.jp/english/ghs/06-imcg-0162e.html	6.0	http://www.safe.nite.go.jp/english/ghs/06-imcg-0162e.html	4.0	http://www.safe.nite.go.jp/english/ghs/06-imcg-0162e.html
21377	76-13-1	6.0	http://www.safe.nite.go.jp/english/ghs/14-mhlw-2071e.html http://www.safe.nite.go.jp/english/ghs/06-imcg-0846e.html	6.0	http://www.safe.nite.go.jp/english/ghs/14-mhlw-2071e.html http://www.safe.nite.go.jp/english/ghs/06-imcg-0846e.html	6.0	http://www.safe.nite.go.jp/english/ghs/14-mhlw-2071e.html http://www.safe.nite.go.jp/english/ghs/06-imcg-0846e.html
21378	76-03-9	6.0	http://www.safe.nite.go.jp/english/ghs/09-mhlw-2011e.html http://www.safe.nite.go.jp/english/ghs/06-imcg-0597e.html	6.0	http://www.safe.nite.go.jp/english/ghs/09-mhlw-2011e.html http://www.safe.nite.go.jp/english/ghs/06-imcg-0597e.html	5.0	http://www.safe.nite.go.jp/english/ghs/06-imcg-0597e.html
21379	634-93-5	6.0	http://www.safe.nite.go.jp/english/ghs/11-mhlw-0159e.html	6.0	http://www.safe.nite.go.jp/english/ghs/11-mhlw-0159e.html	6.0	http://www.safe.nite.go.jp/english/ghs/11-mhlw-0159e.html
21380	79-00-5	6.0	http://www.safe.nite.go.jp/english/ghs/06-imcg-0157e.html	3.0	http://www.safe.nite.go.jp/english/ghs/06-imcg-0157e.html	4.0	http://www.safe.nite.go.jp/english/ghs/06-imcg-0157e.html
21381	71-55-6	6.0	http://www.safe.nite.go.jp/english/ghs/08-mhlw-2042e.html http://www.safe.nite.go.jp/english/ghs/06-imcg-0156e.html http://www.safe.nite.go.jp/english/ghs/14-mhlw-2218e.html	6.0	http://www.safe.nite.go.jp/english/ghs/08-mhlw-2042e.html http://www.safe.nite.go.jp/english/ghs/06-imcg-0156e.html http://www.safe.nite.go.jp/english/ghs/14-mhlw-2218e.html	6.0	http://www.safe.nite.go.jp/english/ghs/08-mhlw-2042e.html http://www.safe.nite.go.jp/english/ghs/06-imcg-0156e.html http://www.safe.nite.go.jp/english/ghs/14-mhlw-2218e.html
21383	79-01-6	6.0	http://www.safe.nite.go.jp/english/ghs/06-imcg-0158e.html	4.0	http://www.safe.nite.go.jp/english/ghs/06-imcg-0158e.html	6.0	http://www.safe.nite.go.jp/english/ghs/06-imcg-0158e.html
21384	75-69-4	6.0	http://www.safe.nite.go.jp/english/ghs/06-imcg-0159e.html	6.0	http://www.safe.nite.go.jp/english/ghs/06-imcg-0159e.html	6.0	http://www.safe.nite.go.jp/english/ghs/06-imcg-0159e.html
21385	133-07-3	6.0	http://www.safe.nite.go.jp/english/ghs/08-mhlw-0191e.html	2.0	http://www.safe.nite.go.jp/english/ghs/08-mhlw-0191e.html	6.0	http://www.safe.nite.go.jp/english/ghs/08-mhlw-0191e.html
21386	88-06-2	6.0	http://www.safe.nite.go.jp/english/ghs/08-mhlw-0012e.html	6.0	http://www.safe.nite.go.jp/english/ghs/08-mhlw-0012e.html	4.0	http://www.safe.nite.go.jp/english/ghs/08-mhlw-0012e.html
21387	93-72-1	6.0	http://www.safe.nite.go.jp/english/ghs/07-mhlw-0147e.html	6.0	http://www.safe.nite.go.jp/english/ghs/07-mhlw-0147e.html	4.0	http://www.safe.nite.go.jp/english/ghs/07-mhlw-0147e.html
21388	93-76-5	4.0	http://www.safe.nite.go.jp/english/ghs/06-imcg-0598e.html	6.0	http://www.safe.nite.go.jp/english/ghs/06-imcg-0598e.html	4.0	http://www.safe.nite.go.jp/english/ghs/06-imcg-0598e.html
21389	52-68-6	6.0	http://www.safe.nite.go.jp/english/ghs/15-mhlw-0034e.html http://www.safe.nite.go.jp/english/ghs/06-imcg-0274e.html	3.0	http://www.safe.nite.go.jp/english/ghs/15-mhlw-0034e.html	3.0	http://www.safe.nite.go.jp/english/ghs/06-imcg-0274e.html
21390	96-18-4	3.0	http://www.safe.nite.go.jp/english/ghs/06-imcg-0850e.html	2.0	http://www.safe.nite.go.jp/english/ghs/06-imcg-0850e.html	3.0	http://www.safe.nite.go.jp/english/ghs/06-imcg-0850e.html
21392	102-71-6	6.0	http://www.safe.nite.go.jp/english/ghs/06-imcg-0844e.html http://www.safe.nite.go.jp/english/ghs/13-mhlw-2023e.html	6.0	http://www.safe.nite.go.jp/english/ghs/06-imcg-0844e.html http://www.safe.nite.go.jp/english/ghs/13-mhlw-2023e.html	6.0	http://www.safe.nite.go.jp/english/ghs/06-imcg-0844e.html http://www.safe.nite.go.jp/english/ghs/13-mhlw-2023e.html
21395	1582-09-8	6.0	http://www.safe.nite.go.jp/english/ghs/06-imcg-0439e.html	6.0	http://www.safe.nite.go.jp/english/ghs/06-imcg-0439e.html	5.0	http://www.safe.nite.go.jp/english/ghs/06-imcg-0439e.html
21398	137-17-7	6.0	http://www.safe.nite.go.jp/english/ghs/07-mhlw-0060e.html	6.0	http://www.safe.nite.go.jp/english/ghs/07-mhlw-0060e.html	4.0	http://www.safe.nite.go.jp/english/ghs/07-mhlw-0060e.html
21402	95-63-6	6.0	http://www.safe.nite.go.jp/english/ghs/08-meti-0045e.html	6.0	http://www.safe.nite.go.jp/english/ghs/08-meti-0045e.html	6.0	http://www.safe.nite.go.jp/english/ghs/08-meti-0045e.html
21403	512-56-1	6.0	http://www.safe.nite.go.jp/english/ghs/12-mhlw-0013e.html	6.0	http://www.safe.nite.go.jp/english/ghs/12-mhlw-0013e.html	4.0	http://www.safe.nite.go.jp/english/ghs/12-mhlw-0013e.html
21404	2489-77-2	6.0	http://www.safe.nite.go.jp/english/ghs/10-mhlw-0091e.html	6.0	http://www.safe.nite.go.jp/english/ghs/10-mhlw-0091e.html	4.0	http://www.safe.nite.go.jp/english/ghs/10-mhlw-0091e.html
21405	81-15-2	6.0	http://www.safe.nite.go.jp/english/ghs/08-mhlw-0010e.html	6.0	http://www.safe.nite.go.jp/english/ghs/08-mhlw-0010e.html	6.0	http://www.safe.nite.go.jp/english/ghs/08-mhlw-0010e.html
21408	900-95-8	3.0	http://www.safe.nite.go.jp/english/ghs/06-imcg-1259e.html http://www.safe.nite.go.jp/english/ghs/14-mhlw-2052e.html	1.0	http://www.safe.nite.go.jp/english/ghs/06-imcg-1259e.html http://www.safe.nite.go.jp/english/ghs/14-mhlw-2052e.html	3.0	http://www.safe.nite.go.jp/english/ghs/06-imcg-1259e.html http://www.safe.nite.go.jp/english/ghs/14-mhlw-2052e.html
21409	76-87-9	2.0	http://www.safe.nite.go.jp/english/ghs/06-imcg-1258e.html	2.0	http://www.safe.nite.go.jp/english/ghs/06-imcg-1258e.html	3.0	http://www.safe.nite.go.jp/english/ghs/06-imcg-1258e.html
21411	115-96-8	6.0	http://www.safe.nite.go.jp/english/ghs/06-imcg-0505e.html	6.0	http://www.safe.nite.go.jp/english/ghs/06-imcg-0505e.html	4.0	http://www.safe.nite.go.jp/english/ghs/06-imcg-0505e.html
21413	126-72-7	6.0	http://www.safe.nite.go.jp/english/ghs/06-imcg-0999e.html http://www.safe.nite.go.jp/english/ghs/14-mhlw-2205e.html	6.0	http://www.safe.nite.go.jp/english/ghs/06-imcg-0999e.html http://www.safe.nite.go.jp/english/ghs/14-mhlw-2205e.html	4.0	http://www.safe.nite.go.jp/english/ghs/06-imcg-0999e.html
21414	78-42-2	6.0	http://www.safe.nite.go.jp/english/ghs/06-imcg-0554e.html	6.0	http://www.safe.nite.go.jp/english/ghs/06-imcg-0554e.html	6.0	http://www.safe.nite.go.jp/english/ghs/06-imcg-0554e.html
21415	122-20-3	6.0	http://www.safe.nite.go.jp/english/ghs/08-mhlw-0181e.html	6.0	http://www.safe.nite.go.jp/english/ghs/08-mhlw-0181e.html	6.0	http://www.safe.nite.go.jp/english/ghs/08-mhlw-0181e.html
21427	51-79-6	4.0	http://www.safe.nite.go.jp/english/ghs/11-mhlw-2003e.html	6.0	http://www.safe.nite.go.jp/english/ghs/11-mhlw-2003e.html http://www.safe.nite.go.jp/english/ghs/06-imcg-0653e.html	4.0	http://www.safe.nite.go.jp/english/ghs/11-mhlw-2003e.html http://www.safe.nite.go.jp/english/ghs/06-imcg-0653e.html
21431	108-05-4	5.0	http://www.safe.nite.go.jp/english/ghs/06-imcg-0120e.html	4.0	http://www.safe.nite.go.jp/english/ghs/09-mhlw-2088e.html http://www.safe.nite.go.jp/english/ghs/06-imcg-0120e.html	5.0	http://www.safe.nite.go.jp/english/ghs/06-imcg-0120e.html
21437	100-40-3	6.0	http://www.safe.nite.go.jp/english/ghs/06-imcg-0174e.html http://www.safe.nite.go.jp/english/ghs/14-mhlw-2188e.html	6.0	http://www.safe.nite.go.jp/english/ghs/06-imcg-0174e.html http://www.safe.nite.go.jp/english/ghs/14-mhlw-2188e.html	5.0	http://www.safe.nite.go.jp/english/ghs/06-imcg-0174e.html
21438	75-35-4	6.0	http://www.safe.nite.go.jp/english/ghs/06-imcg-0126e.html	3.0	http://www.safe.nite.go.jp/english/ghs/06-imcg-0126e.html	4.0	http://www.safe.nite.go.jp/english/ghs/06-imcg-0126e.html
21440	88-12-0	3.0	http://www.safe.nite.go.jp/english/ghs/07-meti-0007e.html http://www.safe.nite.go.jp/english/ghs/15-mhlw-0044e.html http://www.safe.nite.go.jp/english/ghs/08-mhlw-0013e.html	4.0	http://www.safe.nite.go.jp/english/ghs/07-meti-0007e.html http://www.safe.nite.go.jp/english/ghs/15-mhlw-0044e.html http://www.safe.nite.go.jp/english/ghs/08-mhlw-0013e.html	4.0	http://www.safe.nite.go.jp/english/ghs/07-meti-0007e.html http://www.safe.nite.go.jp/english/ghs/15-mhlw-0044e.html http://www.safe.nite.go.jp/english/ghs/08-mhlw-0013e.html
21450	2832-40-8	6.0	http://www.safe.nite.go.jp/english/ghs/13-mhlw-0034e.html	6.0	http://www.safe.nite.go.jp/english/ghs/13-mhlw-0034e.html	6.0	http://www.safe.nite.go.jp/english/ghs/13-mhlw-0034e.html
21461	5970-45-6	6.0	http://www.safe.nite.go.jp/english/ghs/06-imcg-0241e.html	6.0	http://www.safe.nite.go.jp/english/ghs/06-imcg-0241e.html	4.0	http://www.safe.nite.go.jp/english/ghs/06-imcg-0241e.html
21462	136-23-2	6.0	http://www.safe.nite.go.jp/english/ghs/08-mhlw-0193e.html	6.0	http://www.safe.nite.go.jp/english/ghs/08-mhlw-0193e.html	6.0	http://www.safe.nite.go.jp/english/ghs/08-mhlw-0193e.html
21463	14324-55-1	6.0	http://www.safe.nite.go.jp/english/ghs/10-mhlw-0093e.html	6.0	http://www.safe.nite.go.jp/english/ghs/10-mhlw-0093e.html	6.0	http://www.safe.nite.go.jp/english/ghs/10-mhlw-0093e.html
21464	137-30-4	6.0	http://www.safe.nite.go.jp/english/ghs/06-imcg-0456e.html	2.0	http://www.safe.nite.go.jp/english/ghs/06-imcg-0456e.html	4.0	http://www.safe.nite.go.jp/english/ghs/06-imcg-0456e.html
21472	615-53-2	6.0	http://www.safe.nite.go.jp/english/ghs/06-imcg-0973e.html	6.0	http://www.safe.nite.go.jp/english/ghs/06-imcg-0973e.html	3.0	http://www.safe.nite.go.jp/english/ghs/06-imcg-0973e.html
21477	13755-29-8	6.0	http://www.safe.nite.go.jp/english/ghs/06-imcg-1182e.html	6.0	http://www.safe.nite.go.jp/english/ghs/06-imcg-1182e.html	6.0	http://www.safe.nite.go.jp/english/ghs/06-imcg-1182e.html
21482	67-64-1	6.0	http://www.safe.nite.go.jp/english/ghs/14-mhlw-2006e.html http://www.safe.nite.go.jp/english/ghs/06-imcg-0627e.html	6.0	http://www.safe.nite.go.jp/english/ghs/14-mhlw-2006e.html http://www.safe.nite.go.jp/english/ghs/06-imcg-0627e.html	6.0	http://www.safe.nite.go.jp/english/ghs/14-mhlw-2006e.html http://www.safe.nite.go.jp/english/ghs/06-imcg-0627e.html
21491	100-47-0	4.0	http://www.safe.nite.go.jp/english/ghs/06-imcg-1210e.html	3.0	http://www.safe.nite.go.jp/english/ghs/06-imcg-1210e.html	4.0	http://www.safe.nite.go.jp/english/ghs/06-imcg-1210e.html
21492	140-29-4	3.0	http://www.safe.nite.go.jp/english/ghs/09-mhlw-0190e.html	1.0	http://www.safe.nite.go.jp/english/ghs/09-mhlw-0190e.html	3.0	http://www.safe.nite.go.jp/english/ghs/09-mhlw-0190e.html
21495	79-08-3	6.0	http://www.safe.nite.go.jp/english/ghs/09-mhlw-0027e.html	6.0	http://www.safe.nite.go.jp/english/ghs/09-mhlw-0027e.html	3.0	http://www.safe.nite.go.jp/english/ghs/09-mhlw-0027e.html
21499	78-76-2	6.0	http://www.safe.nite.go.jp/english/ghs/09-mhlw-0098e.html	6.0	http://www.safe.nite.go.jp/english/ghs/09-mhlw-0098e.html	6.0	http://www.safe.nite.go.jp/english/ghs/09-mhlw-0098e.html
21503	74-97-5	6.0	http://www.safe.nite.go.jp/english/ghs/06-imcg-0923e.html	6.0	http://www.safe.nite.go.jp/english/ghs/06-imcg-0923e.html	5.0	http://www.safe.nite.go.jp/english/ghs/06-imcg-0923e.html
21513	123-72-8	6.0	http://www.safe.nite.go.jp/english/ghs/08-mhlw-0106e.html	6.0	http://www.safe.nite.go.jp/english/ghs/08-mhlw-0106e.html	6.0	http://www.safe.nite.go.jp/english/ghs/08-mhlw-0106e.html
21515	107-92-6	3.0	http://www.safe.nite.go.jp/english/ghs/08-mhlw-0159e.html	6.0	http://www.safe.nite.go.jp/english/ghs/08-mhlw-0159e.html	6.0	http://www.safe.nite.go.jp/english/ghs/08-mhlw-0159e.html
21516	78-93-3	6.0	http://www.safe.nite.go.jp/english/ghs/14-mhlw-2100e.html http://www.safe.nite.go.jp/english/ghs/06-imcg-0611e.html	4.0	http://www.safe.nite.go.jp/english/ghs/14-mhlw-2100e.html	5.0	http://www.safe.nite.go.jp/english/ghs/06-imcg-0611e.html
21517	110-16-7	4.0	http://www.safe.nite.go.jp/english/ghs/08-mhlw-0094e.html	6.0	http://www.safe.nite.go.jp/english/ghs/08-mhlw-0094e.html	4.0	http://www.safe.nite.go.jp/english/ghs/08-mhlw-0094e.html
21518	110-17-8	6.0	http://www.safe.nite.go.jp/english/ghs/09-mhlw-2103e.html http://www.safe.nite.go.jp/english/ghs/08-mhlw-0166e.html	6.0	http://www.safe.nite.go.jp/english/ghs/09-mhlw-2103e.html http://www.safe.nite.go.jp/english/ghs/08-mhlw-0166e.html	6.0	http://www.safe.nite.go.jp/english/ghs/09-mhlw-2103e.html http://www.safe.nite.go.jp/english/ghs/08-mhlw-0166e.html
21519	112-34-5	6.0	http://www.safe.nite.go.jp/english/ghs/15-mhlw-0029e.html http://www.safe.nite.go.jp/english/ghs/09-mhlw-2109e.html http://www.safe.nite.go.jp/english/ghs/08-mhlw-0043e.html	6.0	http://www.safe.nite.go.jp/english/ghs/15-mhlw-0029e.html http://www.safe.nite.go.jp/english/ghs/09-mhlw-2109e.html http://www.safe.nite.go.jp/english/ghs/08-mhlw-0043e.html	6.0	http://www.safe.nite.go.jp/english/ghs/15-mhlw-0029e.html http://www.safe.nite.go.jp/english/ghs/09-mhlw-2109e.html http://www.safe.nite.go.jp/english/ghs/08-mhlw-0043e.html
21520	143-22-6	6.0	http://www.safe.nite.go.jp/english/ghs/08-mhlw-0049e.html	6.0	http://www.safe.nite.go.jp/english/ghs/08-mhlw-0049e.html	6.0	http://www.safe.nite.go.jp/english/ghs/08-mhlw-0049e.html
21524	107-14-2	2.0	http://www.safe.nite.go.jp/english/ghs/11-mhlw-0074e.html	6.0	http://www.safe.nite.go.jp/english/ghs/11-mhlw-0074e.html	3.0	http://www.safe.nite.go.jp/english/ghs/11-mhlw-0074e.html
21543	111-85-3	6.0	http://www.safe.nite.go.jp/english/ghs/11-mhlw-0023e.html	6.0	http://www.safe.nite.go.jp/english/ghs/11-mhlw-0023e.html	6.0	http://www.safe.nite.go.jp/english/ghs/11-mhlw-0023e.html
21544	95-57-8	4.0	http://www.safe.nite.go.jp/english/ghs/08-meti-0008e.html	2.0	http://www.safe.nite.go.jp/english/ghs/08-meti-0008e.html	4.0	http://www.safe.nite.go.jp/english/ghs/08-meti-0008e.html
21545	598-78-7	2.0	http://www.safe.nite.go.jp/english/ghs/06-imcg-0223e.html	3.0	http://www.safe.nite.go.jp/english/ghs/06-imcg-0223e.html	4.0	http://www.safe.nite.go.jp/english/ghs/06-imcg-0223e.html
21546	107-94-8	6.0	http://www.safe.nite.go.jp/english/ghs/09-mhlw-0034e.html	6.0	http://www.safe.nite.go.jp/english/ghs/09-mhlw-0034e.html	6.0	http://www.safe.nite.go.jp/english/ghs/09-mhlw-0034e.html
21547	78-95-5	2.0	http://www.safe.nite.go.jp/english/ghs/06-imcg-0699e.html	2.0	http://www.safe.nite.go.jp/english/ghs/06-imcg-0699e.html	3.0	http://www.safe.nite.go.jp/english/ghs/06-imcg-0699e.html
21553	112-31-2	6.0	http://www.safe.nite.go.jp/english/ghs/10-mhlw-0102e.html	6.0	http://www.safe.nite.go.jp/english/ghs/10-mhlw-0102e.html	6.0	http://www.safe.nite.go.jp/english/ghs/10-mhlw-0102e.html
21554	334-48-5	6.0	http://www.safe.nite.go.jp/english/ghs/08-meti-0033e.html	6.0	http://www.safe.nite.go.jp/english/ghs/08-meti-0033e.html	6.0	http://www.safe.nite.go.jp/english/ghs/08-meti-0033e.html
21557	74-95-3	6.0	http://www.safe.nite.go.jp/english/ghs/08-mhlw-0137e.html	6.0	http://www.safe.nite.go.jp/english/ghs/08-mhlw-0137e.html	6.0	http://www.safe.nite.go.jp/english/ghs/08-mhlw-0137e.html
21575	75-99-0	5.0	http://www.safe.nite.go.jp/english/ghs/06-imcg-0771e.html	4.0	http://www.safe.nite.go.jp/english/ghs/06-imcg-0771e.html	6.0	http://www.safe.nite.go.jp/english/ghs/06-imcg-0771e.html
21583	431-03-8	6.0	http://www.safe.nite.go.jp/english/ghs/15-mhlw-0011e.html	6.0	http://www.safe.nite.go.jp/english/ghs/15-mhlw-0011e.html	6.0	http://www.safe.nite.go.jp/english/ghs/15-mhlw-0011e.html
21597	111-71-7	6.0	http://www.safe.nite.go.jp/english/ghs/11-mhlw-0021e.html	6.0	http://www.safe.nite.go.jp/english/ghs/11-mhlw-0021e.html	6.0	http://www.safe.nite.go.jp/english/ghs/11-mhlw-0021e.html
21600	111-14-8	6.0	http://www.safe.nite.go.jp/english/ghs/08-mhlw-0171e.html	6.0	http://www.safe.nite.go.jp/english/ghs/08-mhlw-0171e.html	6.0	http://www.safe.nite.go.jp/english/ghs/08-mhlw-0171e.html
21604	66-25-1	6.0	http://www.safe.nite.go.jp/english/ghs/09-mhlw-0083e.html	6.0	http://www.safe.nite.go.jp/english/ghs/09-mhlw-0083e.html	6.0	http://www.safe.nite.go.jp/english/ghs/09-mhlw-0083e.html
21605	124-04-9	6.0	http://www.safe.nite.go.jp/english/ghs/14-mhlw-2004e.html http://www.safe.nite.go.jp/english/ghs/06-imcg-0624e.html	5.0	http://www.safe.nite.go.jp/english/ghs/06-imcg-0624e.html	6.0	http://www.safe.nite.go.jp/english/ghs/14-mhlw-2004e.html http://www.safe.nite.go.jp/english/ghs/06-imcg-0624e.html
21607	142-62-1	3.0	http://www.safe.nite.go.jp/english/ghs/09-mhlw-0075e.html	4.0	http://www.safe.nite.go.jp/english/ghs/09-mhlw-0075e.html	6.0	http://www.safe.nite.go.jp/english/ghs/09-mhlw-0075e.html
21615	124-63-0	3.0	http://www.safe.nite.go.jp/english/ghs/09-mhlw-0192e.html	1.0	http://www.safe.nite.go.jp/english/ghs/09-mhlw-0192e.html	3.0	http://www.safe.nite.go.jp/english/ghs/09-mhlw-0192e.html
21619	590-86-3	6.0	http://www.safe.nite.go.jp/english/ghs/09-mhlw-0020e.html	4.0	http://www.safe.nite.go.jp/english/ghs/09-mhlw-0020e.html	6.0	http://www.safe.nite.go.jp/english/ghs/09-mhlw-0020e.html
21629	110-93-0	6.0	http://www.safe.nite.go.jp/english/ghs/10-mhlw-0038e.html	6.0	http://www.safe.nite.go.jp/english/ghs/10-mhlw-0038e.html	6.0	http://www.safe.nite.go.jp/english/ghs/10-mhlw-0038e.html
21635	78-84-2	6.0	http://www.safe.nite.go.jp/english/ghs/08-meti-0004e.html	6.0	http://www.safe.nite.go.jp/english/ghs/08-meti-0004e.html	4.0	http://www.safe.nite.go.jp/english/ghs/08-meti-0004e.html
21636	79-31-2	3.0	http://www.safe.nite.go.jp/english/ghs/09-mhlw-0073e.html	6.0	http://www.safe.nite.go.jp/english/ghs/09-mhlw-0073e.html	3.0	http://www.safe.nite.go.jp/english/ghs/09-mhlw-0073e.html
21638	594-72-9	6.0	http://www.safe.nite.go.jp/english/ghs/06-imcg-0768e.html	6.0	http://www.safe.nite.go.jp/english/ghs/06-imcg-0768e.html	4.0	http://www.safe.nite.go.jp/english/ghs/06-imcg-0768e.html
21639	124-19-6	6.0	http://www.safe.nite.go.jp/english/ghs/11-mhlw-0004e.html	6.0	http://www.safe.nite.go.jp/english/ghs/11-mhlw-0004e.html	6.0	http://www.safe.nite.go.jp/english/ghs/11-mhlw-0004e.html
21641	112-05-0	6.0	http://www.safe.nite.go.jp/english/ghs/08-mhlw-0174e.html	6.0	http://www.safe.nite.go.jp/english/ghs/08-mhlw-0174e.html	6.0	http://www.safe.nite.go.jp/english/ghs/08-mhlw-0174e.html
21643	124-13-0	6.0	http://www.safe.nite.go.jp/english/ghs/10-mhlw-0066e.html	6.0	http://www.safe.nite.go.jp/english/ghs/10-mhlw-0066e.html	6.0	http://www.safe.nite.go.jp/english/ghs/10-mhlw-0066e.html
21653	110-62-3	5.0	http://www.safe.nite.go.jp/english/ghs/06-imcg-0945e.html	4.0	http://www.safe.nite.go.jp/english/ghs/06-imcg-0945e.html http://www.safe.nite.go.jp/english/ghs/14-mhlw-2092e.html	5.0	http://www.safe.nite.go.jp/english/ghs/06-imcg-0945e.html
21655	109-52-4	3.0	http://www.safe.nite.go.jp/english/ghs/08-mhlw-0092e.html	4.0	http://www.safe.nite.go.jp/english/ghs/08-mhlw-0092e.html	4.0	http://www.safe.nite.go.jp/english/ghs/08-mhlw-0092e.html
21658	123-38-6	6.0	http://www.safe.nite.go.jp/english/ghs/08-mhlw-0183e.html http://www.safe.nite.go.jp/english/ghs/15-mhlw-0031e.html	4.0	http://www.safe.nite.go.jp/english/ghs/08-mhlw-0183e.html http://www.safe.nite.go.jp/english/ghs/15-mhlw-0031e.html	4.0	http://www.safe.nite.go.jp/english/ghs/08-mhlw-0183e.html http://www.safe.nite.go.jp/english/ghs/15-mhlw-0031e.html
21659	141-82-2	6.0	http://www.safe.nite.go.jp/english/ghs/13-mhlw-0029e.html	6.0	http://www.safe.nite.go.jp/english/ghs/13-mhlw-0029e.html	4.0	http://www.safe.nite.go.jp/english/ghs/13-mhlw-0029e.html
21672	545-06-2	4.0	http://www.safe.nite.go.jp/english/ghs/06-imcg-0537e.html http://www.safe.nite.go.jp/english/ghs/13-mhlw-2037e.html	6.0	http://www.safe.nite.go.jp/english/ghs/06-imcg-0537e.html http://www.safe.nite.go.jp/english/ghs/13-mhlw-2037e.html	3.0	http://www.safe.nite.go.jp/english/ghs/06-imcg-0537e.html
21689	1120-21-4	6.0	http://www.safe.nite.go.jp/english/ghs/10-mhlw-0125e.html	6.0	http://www.safe.nite.go.jp/english/ghs/10-mhlw-0125e.html	6.0	http://www.safe.nite.go.jp/english/ghs/10-mhlw-0125e.html
21716	58-90-2	3.0	http://www.safe.nite.go.jp/english/ghs/08-mhlw-0002e.html	6.0	http://www.safe.nite.go.jp/english/ghs/08-mhlw-0002e.html	3.0	http://www.safe.nite.go.jp/english/ghs/08-mhlw-0002e.html
21717	59-50-7	6.0	http://www.safe.nite.go.jp/english/ghs/08-meti-0009e.html	6.0	http://www.safe.nite.go.jp/english/ghs/08-meti-0009e.html	4.0	http://www.safe.nite.go.jp/english/ghs/08-meti-0009e.html
21725	65-30-5	1.0	http://www.safe.nite.go.jp/english/ghs/06-imcg-1058e.html	6.0	http://www.safe.nite.go.jp/english/ghs/06-imcg-1058e.html	2.0	http://www.safe.nite.go.jp/english/ghs/06-imcg-1058e.html
21726	65-45-2	6.0	http://www.safe.nite.go.jp/english/ghs/11-mhlw-0124e.html	6.0	http://www.safe.nite.go.jp/english/ghs/11-mhlw-0124e.html	4.0	http://www.safe.nite.go.jp/english/ghs/11-mhlw-0124e.html
21729	66-76-2	6.0	http://www.safe.nite.go.jp/english/ghs/11-mhlw-0105e.html	6.0	http://www.safe.nite.go.jp/english/ghs/11-mhlw-0105e.html	3.0	http://www.safe.nite.go.jp/english/ghs/11-mhlw-0105e.html
21731	67-56-1	6.0	http://www.safe.nite.go.jp/english/ghs/09-mhlw-2012e.html http://www.safe.nite.go.jp/english/ghs/06-imcg-0609e.html	6.0	http://www.safe.nite.go.jp/english/ghs/09-mhlw-2012e.html http://www.safe.nite.go.jp/english/ghs/06-imcg-0609e.html	4.0	http://www.safe.nite.go.jp/english/ghs/09-mhlw-2012e.html
21739	71-23-8	5.0	http://www.safe.nite.go.jp/english/ghs/06-imcg-0917e.html	6.0	http://www.safe.nite.go.jp/english/ghs/09-mhlw-2046e.html http://www.safe.nite.go.jp/english/ghs/06-imcg-0917e.html	5.0	http://www.safe.nite.go.jp/english/ghs/06-imcg-0917e.html
21740	71-36-3	5.0	http://www.safe.nite.go.jp/english/ghs/06-imcg-0902e.html	6.0	http://www.safe.nite.go.jp/english/ghs/06-imcg-0902e.html http://www.safe.nite.go.jp/english/ghs/13-mhlw-2017e.html	4.0	http://www.safe.nite.go.jp/english/ghs/06-imcg-0902e.html
21741	71-41-0	6.0	http://www.safe.nite.go.jp/english/ghs/09-mhlw-0045e.html	6.0	http://www.safe.nite.go.jp/english/ghs/09-mhlw-0045e.html	6.0	http://www.safe.nite.go.jp/english/ghs/09-mhlw-0045e.html
21751	75-89-8	6.0	http://www.safe.nite.go.jp/english/ghs/13-mhlw-0030e.html	6.0	http://www.safe.nite.go.jp/english/ghs/13-mhlw-0030e.html	6.0	http://www.safe.nite.go.jp/english/ghs/13-mhlw-0030e.html
21752	75-97-8	6.0	http://www.safe.nite.go.jp/english/ghs/11-mhlw-0007e.html	6.0	http://www.safe.nite.go.jp/english/ghs/11-mhlw-0007e.html	6.0	http://www.safe.nite.go.jp/english/ghs/11-mhlw-0007e.html
21759	78-83-1	5.0	http://www.safe.nite.go.jp/english/ghs/06-imcg-0904e.html	5.0	http://www.safe.nite.go.jp/english/ghs/06-imcg-0904e.html	5.0	http://www.safe.nite.go.jp/english/ghs/06-imcg-0904e.html
21761	78-90-0	3.0	http://www.safe.nite.go.jp/english/ghs/09-mhlw-0128e.html	6.0	http://www.safe.nite.go.jp/english/ghs/09-mhlw-0128e.html	6.0	http://www.safe.nite.go.jp/english/ghs/09-mhlw-0128e.html
21762	78-92-2	6.0	http://www.safe.nite.go.jp/english/ghs/06-imcg-0903e.html http://www.safe.nite.go.jp/english/ghs/14-mhlw-2080e.html	4.0	http://www.safe.nite.go.jp/english/ghs/14-mhlw-2080e.html	5.0	http://www.safe.nite.go.jp/english/ghs/06-imcg-0903e.html
21764	78-96-6	4.0	http://www.safe.nite.go.jp/english/ghs/08-mhlw-0072e.html	6.0	http://www.safe.nite.go.jp/english/ghs/08-mhlw-0072e.html	6.0	http://www.safe.nite.go.jp/english/ghs/08-mhlw-0072e.html
21767	79-20-9	6.0	http://www.safe.nite.go.jp/english/ghs/14-mhlw-2123e.html http://www.safe.nite.go.jp/english/ghs/06-imcg-0727e.html	6.0	http://www.safe.nite.go.jp/english/ghs/14-mhlw-2123e.html http://www.safe.nite.go.jp/english/ghs/06-imcg-0727e.html	6.0	http://www.safe.nite.go.jp/english/ghs/14-mhlw-2123e.html http://www.safe.nite.go.jp/english/ghs/06-imcg-0727e.html
21769	79-77-6	6.0	http://www.safe.nite.go.jp/english/ghs/12-mhlw-0126e.html	6.0	http://www.safe.nite.go.jp/english/ghs/12-mhlw-0126e.html	6.0	http://www.safe.nite.go.jp/english/ghs/12-mhlw-0126e.html
21774	83-32-9	6.0	http://www.safe.nite.go.jp/english/ghs/15-meti-0022e.html http://www.safe.nite.go.jp/english/ghs/08-meti-0001e.html	6.0	http://www.safe.nite.go.jp/english/ghs/15-meti-0022e.html http://www.safe.nite.go.jp/english/ghs/08-meti-0001e.html	6.0	http://www.safe.nite.go.jp/english/ghs/15-meti-0022e.html http://www.safe.nite.go.jp/english/ghs/08-meti-0001e.html
21780	84-66-2	6.0	http://www.safe.nite.go.jp/english/ghs/06-imcg-0906e.html	6.0	http://www.safe.nite.go.jp/english/ghs/06-imcg-0906e.html	6.0	http://www.safe.nite.go.jp/english/ghs/06-imcg-0906e.html
21781	84-74-2	6.0	http://www.safe.nite.go.jp/english/ghs/07-meti-2008e.html http://www.safe.nite.go.jp/english/ghs/06-imcg-0179e.html http://www.safe.nite.go.jp/english/ghs/13-mhlw-2015e.html	6.0	http://www.safe.nite.go.jp/english/ghs/07-meti-2008e.html http://www.safe.nite.go.jp/english/ghs/06-imcg-0179e.html http://www.safe.nite.go.jp/english/ghs/13-mhlw-2015e.html	5.0	http://www.safe.nite.go.jp/english/ghs/06-imcg-0179e.html
21790	88-75-5	6.0	http://www.safe.nite.go.jp/english/ghs/10-mhlw-0078e.html	6.0	http://www.safe.nite.go.jp/english/ghs/10-mhlw-0078e.html	6.0	http://www.safe.nite.go.jp/english/ghs/10-mhlw-0078e.html
21792	90-02-8	3.0	http://www.safe.nite.go.jp/english/ghs/06-imcg-0384e.html http://www.safe.nite.go.jp/english/ghs/12-mhlw-2008e.html	6.0	http://www.safe.nite.go.jp/english/ghs/06-imcg-0384e.html http://www.safe.nite.go.jp/english/ghs/12-mhlw-2008e.html	4.0	http://www.safe.nite.go.jp/english/ghs/06-imcg-0384e.html http://www.safe.nite.go.jp/english/ghs/12-mhlw-2008e.html
21793	90-15-3	3.0	http://www.safe.nite.go.jp/english/ghs/08-mhlw-0144e.html	6.0	http://www.safe.nite.go.jp/english/ghs/08-mhlw-0144e.html	6.0	http://www.safe.nite.go.jp/english/ghs/08-mhlw-0144e.html
21798	91-22-5	3.0	http://www.safe.nite.go.jp/english/ghs/06-imcg-1147e.html http://www.safe.nite.go.jp/english/ghs/15-meti-0027e.html	6.0	http://www.safe.nite.go.jp/english/ghs/06-imcg-1147e.html http://www.safe.nite.go.jp/english/ghs/15-meti-0027e.html	4.0	http://www.safe.nite.go.jp/english/ghs/06-imcg-1147e.html http://www.safe.nite.go.jp/english/ghs/15-meti-0027e.html
21800	91-66-7	6.0	http://www.safe.nite.go.jp/english/ghs/09-mhlw-0189e.html	4.0	http://www.safe.nite.go.jp/english/ghs/09-mhlw-0189e.html	4.0	http://www.safe.nite.go.jp/english/ghs/09-mhlw-0189e.html
21804	94-09-7	6.0	http://www.safe.nite.go.jp/english/ghs/10-mhlw-0164e.html	6.0	http://www.safe.nite.go.jp/english/ghs/10-mhlw-0164e.html	6.0	http://www.safe.nite.go.jp/english/ghs/10-mhlw-0164e.html
21807	95-47-6	6.0	http://www.safe.nite.go.jp/english/ghs/14-mhlw-2028e.html http://www.safe.nite.go.jp/english/ghs/06-imcg-0103e.html	4.0	http://www.safe.nite.go.jp/english/ghs/14-mhlw-2028e.html	5.0	http://www.safe.nite.go.jp/english/ghs/06-imcg-0103e.html
21808	95-48-7	3.0	http://www.safe.nite.go.jp/english/ghs/06-imcg-0018e.html http://www.safe.nite.go.jp/english/ghs/14-mhlw-2032e.html	6.0	http://www.safe.nite.go.jp/english/ghs/06-imcg-0018e.html http://www.safe.nite.go.jp/english/ghs/14-mhlw-2032e.html	3.0	http://www.safe.nite.go.jp/english/ghs/06-imcg-0018e.html http://www.safe.nite.go.jp/english/ghs/14-mhlw-2032e.html
21810	95-51-2	3.0	http://www.safe.nite.go.jp/english/ghs/06-imcg-0260e.html	4.0	http://www.safe.nite.go.jp/english/ghs/06-imcg-0260e.html	4.0	http://www.safe.nite.go.jp/english/ghs/06-imcg-0260e.html
21815	95-76-1	3.0	http://www.safe.nite.go.jp/english/ghs/08-mhlw-0020e.html http://www.safe.nite.go.jp/english/ghs/08-meti-0014e.html	3.0	http://www.safe.nite.go.jp/english/ghs/08-mhlw-0020e.html	4.0	http://www.safe.nite.go.jp/english/ghs/08-mhlw-0020e.html http://www.safe.nite.go.jp/english/ghs/08-meti-0014e.html
21816	96-05-9	3.0	http://www.safe.nite.go.jp/english/ghs/08-mhlw-0146e.html	6.0	http://www.safe.nite.go.jp/english/ghs/08-mhlw-0146e.html	4.0	http://www.safe.nite.go.jp/english/ghs/08-mhlw-0146e.html
21817	96-13-9	3.0	http://www.safe.nite.go.jp/english/ghs/08-meti-0079e.html http://www.safe.nite.go.jp/english/ghs/07-mhlw-0055e.html	6.0	http://www.safe.nite.go.jp/english/ghs/08-meti-0079e.html http://www.safe.nite.go.jp/english/ghs/07-mhlw-0055e.html	4.0	http://www.safe.nite.go.jp/english/ghs/08-meti-0079e.html http://www.safe.nite.go.jp/english/ghs/07-mhlw-0055e.html
21818	96-17-3	6.0	http://www.safe.nite.go.jp/english/ghs/13-mhlw-0025e.html	6.0	http://www.safe.nite.go.jp/english/ghs/13-mhlw-0025e.html	6.0	http://www.safe.nite.go.jp/english/ghs/13-mhlw-0025e.html
21820	96-22-0	5.0	http://www.safe.nite.go.jp/english/ghs/06-imcg-0752e.html	6.0	http://www.safe.nite.go.jp/english/ghs/15-mhlw-0096e.html http://www.safe.nite.go.jp/english/ghs/06-imcg-0752e.html	5.0	http://www.safe.nite.go.jp/english/ghs/06-imcg-0752e.html
21821	96-29-7	3.0	http://www.safe.nite.go.jp/english/ghs/07-meti-0003e.html	6.0	http://www.safe.nite.go.jp/english/ghs/07-meti-0003e.html http://www.safe.nite.go.jp/english/ghs/08-mhlw-0147e.html	4.0	http://www.safe.nite.go.jp/english/ghs/07-meti-0003e.html http://www.safe.nite.go.jp/english/ghs/08-mhlw-0147e.html
21823	97-02-9	6.0	http://www.safe.nite.go.jp/english/ghs/08-mhlw-0081e.html	6.0	http://www.safe.nite.go.jp/english/ghs/08-mhlw-0081e.html	4.0	http://www.safe.nite.go.jp/english/ghs/08-mhlw-0081e.html
21824	97-23-4	6.0	http://www.safe.nite.go.jp/english/ghs/12-mhlw-0067e.html	6.0	http://www.safe.nite.go.jp/english/ghs/12-mhlw-0067e.html	4.0	http://www.safe.nite.go.jp/english/ghs/12-mhlw-0067e.html
21827	98-82-8	6.0	http://www.safe.nite.go.jp/english/ghs/06-imcg-0697e.html http://www.safe.nite.go.jp/english/ghs/11-mhlw-2022e.html	3.0	http://www.safe.nite.go.jp/english/ghs/11-mhlw-2022e.html	5.0	http://www.safe.nite.go.jp/english/ghs/06-imcg-0697e.html
21828	98-86-2	6.0	http://www.safe.nite.go.jp/english/ghs/06-imcg-0626e.html	6.0	http://www.safe.nite.go.jp/english/ghs/06-imcg-0626e.html	4.0	http://www.safe.nite.go.jp/english/ghs/06-imcg-0626e.html
21831	99-08-1	6.0	http://www.safe.nite.go.jp/english/ghs/06-imcg-0872e.html	6.0	http://www.safe.nite.go.jp/english/ghs/06-imcg-0872e.html	4.0	http://www.safe.nite.go.jp/english/ghs/06-imcg-0872e.html
21832	99-97-8	6.0	http://www.safe.nite.go.jp/english/ghs/12-mhlw-0047e.html	4.0	http://www.safe.nite.go.jp/english/ghs/12-mhlw-0047e.html	4.0	http://www.safe.nite.go.jp/english/ghs/12-mhlw-0047e.html
21834	100-02-7	6.0	http://www.safe.nite.go.jp/english/ghs/06-imcg-0451e.html	6.0	http://www.safe.nite.go.jp/english/ghs/06-imcg-0451e.html	3.0	http://www.safe.nite.go.jp/english/ghs/06-imcg-0451e.html
21837	100-37-8	4.0	http://www.safe.nite.go.jp/english/ghs/06-imcg-0123e.html http://www.safe.nite.go.jp/english/ghs/10-mhlw-2011e.html	3.0	http://www.safe.nite.go.jp/english/ghs/06-imcg-0123e.html http://www.safe.nite.go.jp/english/ghs/10-mhlw-2011e.html	4.0	http://www.safe.nite.go.jp/english/ghs/06-imcg-0123e.html http://www.safe.nite.go.jp/english/ghs/10-mhlw-2011e.html
21839	100-46-9	6.0	http://www.safe.nite.go.jp/english/ghs/08-mhlw-0084e.html	6.0	http://www.safe.nite.go.jp/english/ghs/08-mhlw-0084e.html	6.0	http://www.safe.nite.go.jp/english/ghs/08-mhlw-0084e.html
21841	100-61-8	6.0	http://www.safe.nite.go.jp/english/ghs/06-imcg-0071e.html http://www.safe.nite.go.jp/english/ghs/14-mhlw-2199e.html	6.0	http://www.safe.nite.go.jp/english/ghs/06-imcg-0071e.html http://www.safe.nite.go.jp/english/ghs/14-mhlw-2199e.html	4.0	http://www.safe.nite.go.jp/english/ghs/06-imcg-0071e.html
21843	100-70-9	6.0	http://www.safe.nite.go.jp/english/ghs/10-mhlw-0174e.html	6.0	http://www.safe.nite.go.jp/english/ghs/10-mhlw-0174e.html	4.0	http://www.safe.nite.go.jp/english/ghs/10-mhlw-0174e.html
21847	101-84-8	6.0	http://www.safe.nite.go.jp/english/ghs/06-imcg-0784e.html http://www.safe.nite.go.jp/english/ghs/14-mhlw-2171e.html	6.0	http://www.safe.nite.go.jp/english/ghs/06-imcg-0784e.html http://www.safe.nite.go.jp/english/ghs/14-mhlw-2171e.html	5.0	http://www.safe.nite.go.jp/english/ghs/06-imcg-0784e.html
21848	102-27-2	6.0	http://www.safe.nite.go.jp/english/ghs/06-imcg-1106e.html	6.0	http://www.safe.nite.go.jp/english/ghs/06-imcg-1106e.html	4.0	http://www.safe.nite.go.jp/english/ghs/06-imcg-1106e.html
21854	103-83-3	6.0	http://www.safe.nite.go.jp/english/ghs/08-mhlw-0154e.html	6.0	http://www.safe.nite.go.jp/english/ghs/08-mhlw-0154e.html	6.0	http://www.safe.nite.go.jp/english/ghs/08-mhlw-0154e.html
21860	104-88-1	6.0	http://www.safe.nite.go.jp/english/ghs/10-mhlw-0187e.html	6.0	http://www.safe.nite.go.jp/english/ghs/10-mhlw-0187e.html	4.0	http://www.safe.nite.go.jp/english/ghs/10-mhlw-0187e.html
21861	104-90-5	3.0	http://www.safe.nite.go.jp/english/ghs/09-mhlw-0021e.html http://www.safe.nite.go.jp/english/ghs/13-mhlw-2060e.html	6.0	http://www.safe.nite.go.jp/english/ghs/09-mhlw-0021e.html http://www.safe.nite.go.jp/english/ghs/13-mhlw-2060e.html	4.0	http://www.safe.nite.go.jp/english/ghs/09-mhlw-0021e.html http://www.safe.nite.go.jp/english/ghs/13-mhlw-2060e.html
21863	105-53-3	6.0	http://www.safe.nite.go.jp/english/ghs/13-mhlw-0067e.html	6.0	http://www.safe.nite.go.jp/english/ghs/13-mhlw-0067e.html	6.0	http://www.safe.nite.go.jp/english/ghs/13-mhlw-0067e.html
21864	105-67-9	4.0	http://www.safe.nite.go.jp/english/ghs/15-meti-0025e.html http://www.safe.nite.go.jp/english/ghs/06-imcg-0513e.html	6.0	http://www.safe.nite.go.jp/english/ghs/15-meti-0025e.html http://www.safe.nite.go.jp/english/ghs/06-imcg-0513e.html	5.0	http://www.safe.nite.go.jp/english/ghs/06-imcg-0513e.html
21866	105-99-7	6.0	http://www.safe.nite.go.jp/english/ghs/13-mhlw-0016e.html	6.0	http://www.safe.nite.go.jp/english/ghs/13-mhlw-0016e.html	6.0	http://www.safe.nite.go.jp/english/ghs/13-mhlw-0016e.html
21868	106-42-3	6.0	http://www.safe.nite.go.jp/english/ghs/15-mhlw-0084e.html http://www.safe.nite.go.jp/english/ghs/06-imcg-0105e.html	4.0	http://www.safe.nite.go.jp/english/ghs/15-mhlw-0084e.html http://www.safe.nite.go.jp/english/ghs/06-imcg-0105e.html	5.0	http://www.safe.nite.go.jp/english/ghs/06-imcg-0105e.html
21869	106-44-5	3.0	http://www.safe.nite.go.jp/english/ghs/06-imcg-0020e.html http://www.safe.nite.go.jp/english/ghs/14-mhlw-2033e.html	6.0	http://www.safe.nite.go.jp/english/ghs/06-imcg-0020e.html http://www.safe.nite.go.jp/english/ghs/14-mhlw-2033e.html	3.0	http://www.safe.nite.go.jp/english/ghs/06-imcg-0020e.html http://www.safe.nite.go.jp/english/ghs/14-mhlw-2033e.html
21871	106-48-9	4.0	http://www.safe.nite.go.jp/english/ghs/08-mhlw-0031e.html	6.0	http://www.safe.nite.go.jp/english/ghs/08-mhlw-0031e.html	3.0	http://www.safe.nite.go.jp/english/ghs/08-mhlw-0031e.html
21872	106-49-0	3.0	http://www.safe.nite.go.jp/english/ghs/06-imcg-0044e.html http://www.safe.nite.go.jp/english/ghs/14-mhlw-2147e.html	6.0	http://www.safe.nite.go.jp/english/ghs/06-imcg-0044e.html http://www.safe.nite.go.jp/english/ghs/14-mhlw-2147e.html	4.0	http://www.safe.nite.go.jp/english/ghs/06-imcg-0044e.html http://www.safe.nite.go.jp/english/ghs/14-mhlw-2147e.html
21873	106-63-8	6.0	http://www.safe.nite.go.jp/english/ghs/09-mhlw-0106e.html	6.0	http://www.safe.nite.go.jp/english/ghs/09-mhlw-0106e.html	6.0	http://www.safe.nite.go.jp/english/ghs/09-mhlw-0106e.html
21874	106-94-5	6.0	http://www.safe.nite.go.jp/english/ghs/07-meti-0002e.html http://www.safe.nite.go.jp/english/ghs/15-mhlw-0022e.html http://www.safe.nite.go.jp/english/ghs/08-meti-0057e.html	4.0	http://www.safe.nite.go.jp/english/ghs/07-meti-0002e.html http://www.safe.nite.go.jp/english/ghs/15-mhlw-0022e.html http://www.safe.nite.go.jp/english/ghs/08-meti-0057e.html	6.0	http://www.safe.nite.go.jp/english/ghs/07-meti-0002e.html http://www.safe.nite.go.jp/english/ghs/15-mhlw-0022e.html http://www.safe.nite.go.jp/english/ghs/08-meti-0057e.html
21877	107-07-3	2.0	http://www.safe.nite.go.jp/english/ghs/06-imcg-0558e.html	1.0	http://www.safe.nite.go.jp/english/ghs/06-imcg-0558e.html	3.0	http://www.safe.nite.go.jp/english/ghs/06-imcg-0558e.html
21879	107-12-0	2.0	http://www.safe.nite.go.jp/english/ghs/09-mhlw-0066e.html	1.0	http://www.safe.nite.go.jp/english/ghs/09-mhlw-0066e.html	2.0	http://www.safe.nite.go.jp/english/ghs/09-mhlw-0066e.html
21881	107-15-3	3.0	http://www.safe.nite.go.jp/english/ghs/06-imcg-0097e.html http://www.safe.nite.go.jp/english/ghs/11-mhlw-2020e.html	4.0	http://www.safe.nite.go.jp/english/ghs/11-mhlw-2020e.html	4.0	http://www.safe.nite.go.jp/english/ghs/06-imcg-0097e.html http://www.safe.nite.go.jp/english/ghs/11-mhlw-2020e.html
21883	107-19-7	1.0	http://www.safe.nite.go.jp/english/ghs/06-imcg-0235e.html	2.0	http://www.safe.nite.go.jp/english/ghs/06-imcg-0235e.html	2.0	http://www.safe.nite.go.jp/english/ghs/06-imcg-0235e.html
21885	107-41-5	6.0	http://www.safe.nite.go.jp/english/ghs/06-imcg-0982e.html	6.0	http://www.safe.nite.go.jp/english/ghs/06-imcg-0982e.html	6.0	http://www.safe.nite.go.jp/english/ghs/06-imcg-0982e.html
21888	107-87-9	6.0	http://www.safe.nite.go.jp/english/ghs/15-mhlw-0102e.html http://www.safe.nite.go.jp/english/ghs/06-imcg-0978e.html	3.0	http://www.safe.nite.go.jp/english/ghs/06-imcg-0978e.html	4.0	http://www.safe.nite.go.jp/english/ghs/06-imcg-0978e.html
21889	108-10-1	5.0	http://www.safe.nite.go.jp/english/ghs/06-imcg-0964e.html	3.0	http://www.safe.nite.go.jp/english/ghs/09-mhlw-2052e.html http://www.safe.nite.go.jp/english/ghs/06-imcg-0964e.html http://www.safe.nite.go.jp/english/ghs/15-mhlw-0099e.html	5.0	http://www.safe.nite.go.jp/english/ghs/06-imcg-0964e.html
21890	108-20-3	6.0	http://www.safe.nite.go.jp/english/ghs/06-imcg-0641e.html	6.0	http://www.safe.nite.go.jp/english/ghs/06-imcg-0641e.html	6.0	http://www.safe.nite.go.jp/english/ghs/06-imcg-0641e.html
21892	108-89-4	3.0	http://www.safe.nite.go.jp/english/ghs/08-mhlw-0161e.html	6.0	http://www.safe.nite.go.jp/english/ghs/08-mhlw-0161e.html	4.0	http://www.safe.nite.go.jp/english/ghs/08-mhlw-0161e.html
21894	108-93-0	6.0	http://www.safe.nite.go.jp/english/ghs/06-imcg-0755e.html	6.0	http://www.safe.nite.go.jp/english/ghs/06-imcg-0755e.html	5.0	http://www.safe.nite.go.jp/english/ghs/06-imcg-0755e.html
21897	108-99-6	3.0	http://www.safe.nite.go.jp/english/ghs/06-imcg-0501e.html	3.0	http://www.safe.nite.go.jp/english/ghs/06-imcg-0501e.html	4.0	http://www.safe.nite.go.jp/english/ghs/06-imcg-0501e.html
21899	109-06-8	3.0	http://www.safe.nite.go.jp/english/ghs/08-mhlw-0162e.html	4.0	http://www.safe.nite.go.jp/english/ghs/08-mhlw-0162e.html	4.0	http://www.safe.nite.go.jp/english/ghs/08-mhlw-0162e.html
21901	109-60-4	6.0	http://www.safe.nite.go.jp/english/ghs/06-imcg-0721e.html http://www.safe.nite.go.jp/english/ghs/14-mhlw-2119e.html	4.0	http://www.safe.nite.go.jp/english/ghs/14-mhlw-2119e.html	6.0	http://www.safe.nite.go.jp/english/ghs/06-imcg-0721e.html http://www.safe.nite.go.jp/english/ghs/14-mhlw-2119e.html
21902	109-64-8	6.0	http://www.safe.nite.go.jp/english/ghs/06-imcg-0532e.html	6.0	http://www.safe.nite.go.jp/english/ghs/06-imcg-0532e.html	6.0	http://www.safe.nite.go.jp/english/ghs/06-imcg-0532e.html
21904	109-73-9	3.0	http://www.safe.nite.go.jp/english/ghs/06-imcg-0880e.html	6.0	http://www.safe.nite.go.jp/english/ghs/06-imcg-0880e.html	3.0	http://www.safe.nite.go.jp/english/ghs/06-imcg-0880e.html
21907	109-77-3	3.0	http://www.safe.nite.go.jp/english/ghs/10-mhlw-0157e.html	1.0	http://www.safe.nite.go.jp/english/ghs/10-mhlw-0157e.html	3.0	http://www.safe.nite.go.jp/english/ghs/10-mhlw-0157e.html
21909	109-89-7	3.0	http://www.safe.nite.go.jp/english/ghs/14-mhlw-2042e.html http://www.safe.nite.go.jp/english/ghs/06-imcg-0751e.html	4.0	http://www.safe.nite.go.jp/english/ghs/14-mhlw-2042e.html http://www.safe.nite.go.jp/english/ghs/06-imcg-0751e.html	3.0	http://www.safe.nite.go.jp/english/ghs/14-mhlw-2042e.html http://www.safe.nite.go.jp/english/ghs/06-imcg-0751e.html
21910	109-97-7	6.0	http://www.safe.nite.go.jp/english/ghs/10-mhlw-0179e.html	6.0	http://www.safe.nite.go.jp/english/ghs/10-mhlw-0179e.html	6.0	http://www.safe.nite.go.jp/english/ghs/10-mhlw-0179e.html
21914	110-12-3	6.0	http://www.safe.nite.go.jp/english/ghs/06-imcg-0980e.html http://www.safe.nite.go.jp/english/ghs/14-mhlw-2102e.html	4.0	http://www.safe.nite.go.jp/english/ghs/06-imcg-0980e.html http://www.safe.nite.go.jp/english/ghs/14-mhlw-2102e.html	5.0	http://www.safe.nite.go.jp/english/ghs/06-imcg-0980e.html
21916	110-43-0	6.0	http://www.safe.nite.go.jp/english/ghs/06-imcg-0975e.html http://www.safe.nite.go.jp/english/ghs/14-mhlw-2101e.html	6.0	http://www.safe.nite.go.jp/english/ghs/06-imcg-0975e.html http://www.safe.nite.go.jp/english/ghs/14-mhlw-2101e.html	4.0	http://www.safe.nite.go.jp/english/ghs/06-imcg-0975e.html http://www.safe.nite.go.jp/english/ghs/14-mhlw-2101e.html
21917	110-54-3	6.0	http://www.safe.nite.go.jp/english/ghs/09-mhlw-2048e.html http://www.safe.nite.go.jp/english/ghs/06-imcg-0931e.html	6.0	http://www.safe.nite.go.jp/english/ghs/09-mhlw-2048e.html http://www.safe.nite.go.jp/english/ghs/06-imcg-0931e.html	6.0	http://www.safe.nite.go.jp/english/ghs/09-mhlw-2048e.html http://www.safe.nite.go.jp/english/ghs/06-imcg-0931e.html
21921	110-65-6	3.0	http://www.safe.nite.go.jp/english/ghs/10-mhlw-0026e.html	3.0	http://www.safe.nite.go.jp/english/ghs/10-mhlw-0026e.html	3.0	http://www.safe.nite.go.jp/english/ghs/10-mhlw-0026e.html
21923	110-82-7	6.0	http://www.safe.nite.go.jp/english/ghs/13-mhlw-2027e.html http://www.safe.nite.go.jp/english/ghs/06-imcg-0757e.html	6.0	http://www.safe.nite.go.jp/english/ghs/13-mhlw-2027e.html http://www.safe.nite.go.jp/english/ghs/06-imcg-0757e.html	6.0	http://www.safe.nite.go.jp/english/ghs/13-mhlw-2027e.html http://www.safe.nite.go.jp/english/ghs/06-imcg-0757e.html
21924	110-86-1	3.0	http://www.safe.nite.go.jp/english/ghs/06-imcg-0175e.html	4.0	http://www.safe.nite.go.jp/english/ghs/06-imcg-0175e.html	4.0	http://www.safe.nite.go.jp/english/ghs/06-imcg-0175e.html
21925	110-88-3	6.0	http://www.safe.nite.go.jp/english/ghs/07-meti-0012e.html http://www.safe.nite.go.jp/english/ghs/08-mhlw-0168e.html	6.0	http://www.safe.nite.go.jp/english/ghs/07-meti-0012e.html http://www.safe.nite.go.jp/english/ghs/08-mhlw-0168e.html	6.0	http://www.safe.nite.go.jp/english/ghs/07-meti-0012e.html http://www.safe.nite.go.jp/english/ghs/08-mhlw-0168e.html
21928	111-15-9	6.0	http://www.safe.nite.go.jp/english/ghs/06-imcg-0119e.html http://www.safe.nite.go.jp/english/ghs/12-mhlw-2019e.html http://www.safe.nite.go.jp/english/ghs/14-mhlw-2020e.html	4.0	http://www.safe.nite.go.jp/english/ghs/14-mhlw-2020e.html http://www.safe.nite.go.jp/english/ghs/12-mhlw-2019e.html	5.0	http://www.safe.nite.go.jp/english/ghs/06-imcg-0119e.html
21931	111-27-3	6.0	http://www.safe.nite.go.jp/english/ghs/08-mhlw-0096e.html	6.0	http://www.safe.nite.go.jp/english/ghs/08-mhlw-0096e.html	6.0	http://www.safe.nite.go.jp/english/ghs/08-mhlw-0096e.html
21932	111-42-2	6.0	http://www.safe.nite.go.jp/english/ghs/11-mhlw-2013e.html http://www.safe.nite.go.jp/english/ghs/06-imcg-0750e.html	6.0	http://www.safe.nite.go.jp/english/ghs/11-mhlw-2013e.html http://www.safe.nite.go.jp/english/ghs/06-imcg-0750e.html	4.0	http://www.safe.nite.go.jp/english/ghs/06-imcg-0750e.html
21936	111-69-3	3.0	http://www.safe.nite.go.jp/english/ghs/09-mhlw-2059e.html	2.0	http://www.safe.nite.go.jp/english/ghs/06-imcg-0005e.html	3.0	http://www.safe.nite.go.jp/english/ghs/06-imcg-0005e.html http://www.safe.nite.go.jp/english/ghs/09-mhlw-2059e.html
21937	111-70-6	6.0	http://www.safe.nite.go.jp/english/ghs/10-mhlw-0155e.html	6.0	http://www.safe.nite.go.jp/english/ghs/10-mhlw-0155e.html	6.0	http://www.safe.nite.go.jp/english/ghs/10-mhlw-0155e.html
21939	111-86-4	3.0	http://www.safe.nite.go.jp/english/ghs/12-mhlw-0007e.html	6.0	http://www.safe.nite.go.jp/english/ghs/12-mhlw-0007e.html	1.0	http://www.safe.nite.go.jp/english/ghs/12-mhlw-0007e.html
21940	111-87-5	6.0	http://www.safe.nite.go.jp/english/ghs/12-mhlw-2006e.html http://www.safe.nite.go.jp/english/ghs/06-imcg-0360e.html	6.0	http://www.safe.nite.go.jp/english/ghs/12-mhlw-2006e.html http://www.safe.nite.go.jp/english/ghs/06-imcg-0360e.html	6.0	http://www.safe.nite.go.jp/english/ghs/12-mhlw-2006e.html http://www.safe.nite.go.jp/english/ghs/06-imcg-0360e.html
21946	112-30-1	6.0	http://www.safe.nite.go.jp/english/ghs/08-meti-0035e.html	4.0	http://www.safe.nite.go.jp/english/ghs/08-meti-0035e.html	6.0	http://www.safe.nite.go.jp/english/ghs/08-meti-0035e.html
21948	114-26-1	6.0	http://www.safe.nite.go.jp/english/ghs/06-imcg-0072e.html	2.0	http://www.safe.nite.go.jp/english/ghs/06-imcg-0072e.html	3.0	http://www.safe.nite.go.jp/english/ghs/06-imcg-0072e.html
21949	115-19-5	6.0	http://www.safe.nite.go.jp/english/ghs/12-mhlw-0008e.html	6.0	http://www.safe.nite.go.jp/english/ghs/12-mhlw-0008e.html	4.0	http://www.safe.nite.go.jp/english/ghs/12-mhlw-0008e.html
21952	115-86-6	6.0	http://www.safe.nite.go.jp/english/ghs/06-imcg-1000e.html http://www.safe.nite.go.jp/english/ghs/14-mhlw-2207e.html	6.0	http://www.safe.nite.go.jp/english/ghs/06-imcg-1000e.html http://www.safe.nite.go.jp/english/ghs/14-mhlw-2207e.html	5.0	http://www.safe.nite.go.jp/english/ghs/06-imcg-1000e.html
21953	115-90-2	1.0	http://www.safe.nite.go.jp/english/ghs/14-mhlw-2062e.html http://www.safe.nite.go.jp/english/ghs/06-imcg-0595e.html	1.0	http://www.safe.nite.go.jp/english/ghs/14-mhlw-2062e.html http://www.safe.nite.go.jp/english/ghs/06-imcg-0595e.html	1.0	http://www.safe.nite.go.jp/english/ghs/14-mhlw-2062e.html http://www.safe.nite.go.jp/english/ghs/06-imcg-0595e.html
21956	117-84-0	5.0	http://www.safe.nite.go.jp/english/ghs/06-imcg-0465e.html	6.0	http://www.safe.nite.go.jp/english/ghs/06-imcg-0465e.html http://www.safe.nite.go.jp/english/ghs/12-mhlw-2014e.html	6.0	http://www.safe.nite.go.jp/english/ghs/06-imcg-0465e.html http://www.safe.nite.go.jp/english/ghs/12-mhlw-2014e.html
21959	118-79-6	6.0	http://www.safe.nite.go.jp/english/ghs/06-imcg-0440e.html	6.0	http://www.safe.nite.go.jp/english/ghs/06-imcg-0440e.html	4.0	http://www.safe.nite.go.jp/english/ghs/06-imcg-0440e.html
21961	119-61-9	6.0	http://www.safe.nite.go.jp/english/ghs/08-meti-0062e.html	6.0	http://www.safe.nite.go.jp/english/ghs/08-meti-0062e.html	4.0	http://www.safe.nite.go.jp/english/ghs/08-meti-0062e.html
21965	120-82-1	6.0	http://www.safe.nite.go.jp/english/ghs/08-meti-0041e.html http://www.safe.nite.go.jp/english/ghs/06-imcg-0851e.html	6.0	http://www.safe.nite.go.jp/english/ghs/08-meti-0041e.html http://www.safe.nite.go.jp/english/ghs/06-imcg-0851e.html	4.0	http://www.safe.nite.go.jp/english/ghs/08-meti-0041e.html http://www.safe.nite.go.jp/english/ghs/06-imcg-0851e.html
21969	121-33-5	6.0	http://www.safe.nite.go.jp/english/ghs/12-mhlw-0017e.html	6.0	http://www.safe.nite.go.jp/english/ghs/12-mhlw-0017e.html	6.0	http://www.safe.nite.go.jp/english/ghs/12-mhlw-0017e.html
21973	121-87-9	6.0	http://www.safe.nite.go.jp/english/ghs/08-meti-0007e.html	6.0	http://www.safe.nite.go.jp/english/ghs/08-meti-0007e.html	6.0	http://www.safe.nite.go.jp/english/ghs/08-meti-0007e.html
21974	122-03-2	6.0	http://www.safe.nite.go.jp/english/ghs/11-mhlw-0052e.html	6.0	http://www.safe.nite.go.jp/english/ghs/11-mhlw-0052e.html	4.0	http://www.safe.nite.go.jp/english/ghs/11-mhlw-0052e.html
21975	122-39-4	6.0	http://www.safe.nite.go.jp/english/ghs/14-mhlw-2049e.html http://www.safe.nite.go.jp/english/ghs/06-imcg-0143e.html	6.0	http://www.safe.nite.go.jp/english/ghs/14-mhlw-2049e.html http://www.safe.nite.go.jp/english/ghs/06-imcg-0143e.html	4.0	http://www.safe.nite.go.jp/english/ghs/06-imcg-0143e.html
21976	122-99-6	6.0	http://www.safe.nite.go.jp/english/ghs/08-mhlw-0182e.html http://www.safe.nite.go.jp/english/ghs/13-mhlw-2012e.html	6.0	http://www.safe.nite.go.jp/english/ghs/08-mhlw-0182e.html http://www.safe.nite.go.jp/english/ghs/13-mhlw-2012e.html	6.0	http://www.safe.nite.go.jp/english/ghs/08-mhlw-0182e.html http://www.safe.nite.go.jp/english/ghs/13-mhlw-2012e.html
21977	123-07-9	6.0	http://www.safe.nite.go.jp/english/ghs/10-mhlw-0074e.html	6.0	http://www.safe.nite.go.jp/english/ghs/10-mhlw-0074e.html	6.0	http://www.safe.nite.go.jp/english/ghs/10-mhlw-0074e.html
21978	123-15-9	6.0	http://www.safe.nite.go.jp/english/ghs/09-mhlw-0099e.html	6.0	http://www.safe.nite.go.jp/english/ghs/09-mhlw-0099e.html	6.0	http://www.safe.nite.go.jp/english/ghs/09-mhlw-0099e.html
21979	123-54-6	3.0	http://www.safe.nite.go.jp/english/ghs/08-mhlw-0046e.html http://www.safe.nite.go.jp/english/ghs/15-mhlw-0032e.html	3.0	http://www.safe.nite.go.jp/english/ghs/08-mhlw-0046e.html http://www.safe.nite.go.jp/english/ghs/15-mhlw-0032e.html	4.0	http://www.safe.nite.go.jp/english/ghs/08-mhlw-0046e.html http://www.safe.nite.go.jp/english/ghs/15-mhlw-0032e.html
21980	123-66-0	6.0	http://www.safe.nite.go.jp/english/ghs/13-mhlw-0032e.html	6.0	http://www.safe.nite.go.jp/english/ghs/13-mhlw-0032e.html	6.0	http://www.safe.nite.go.jp/english/ghs/13-mhlw-0032e.html
21982	123-86-4	6.0	http://www.safe.nite.go.jp/english/ghs/14-mhlw-2118e.html http://www.safe.nite.go.jp/english/ghs/06-imcg-0718e.html http://www.safe.nite.go.jp/english/ghs/09-mhlw-2027e.html	3.0	http://www.safe.nite.go.jp/english/ghs/06-imcg-0718e.html http://www.safe.nite.go.jp/english/ghs/09-mhlw-2027e.html	6.0	http://www.safe.nite.go.jp/english/ghs/14-mhlw-2118e.html http://www.safe.nite.go.jp/english/ghs/06-imcg-0718e.html http://www.safe.nite.go.jp/english/ghs/09-mhlw-2027e.html
21986	126-73-8	6.0	http://www.safe.nite.go.jp/english/ghs/14-mhlw-2206e.html http://www.safe.nite.go.jp/english/ghs/06-imcg-0213e.html	2.0	http://www.safe.nite.go.jp/english/ghs/06-imcg-0213e.html	4.0	http://www.safe.nite.go.jp/english/ghs/06-imcg-0213e.html
21995	134-62-3	6.0	http://www.safe.nite.go.jp/english/ghs/08-mhlw-0192e.html	6.0	http://www.safe.nite.go.jp/english/ghs/08-mhlw-0192e.html	6.0	http://www.safe.nite.go.jp/english/ghs/08-mhlw-0192e.html
21997	140-31-8	3.0	http://www.safe.nite.go.jp/english/ghs/08-mhlw-0194e.html	6.0	http://www.safe.nite.go.jp/english/ghs/08-mhlw-0194e.html	4.0	http://www.safe.nite.go.jp/english/ghs/08-mhlw-0194e.html
22000	141-43-5	3.0	http://www.safe.nite.go.jp/english/ghs/06-imcg-0008e.html	6.0	http://www.safe.nite.go.jp/english/ghs/14-mhlw-2007e.html http://www.safe.nite.go.jp/english/ghs/06-imcg-0008e.html http://www.safe.nite.go.jp/english/ghs/07-meti-2001e.html	5.0	http://www.safe.nite.go.jp/english/ghs/06-imcg-0008e.html
22001	141-78-6	6.0	http://www.safe.nite.go.jp/english/ghs/06-imcg-0572e.html http://www.safe.nite.go.jp/english/ghs/09-mhlw-2008e.html	4.0	http://www.safe.nite.go.jp/english/ghs/09-mhlw-2008e.html	6.0	http://www.safe.nite.go.jp/english/ghs/06-imcg-0572e.html http://www.safe.nite.go.jp/english/ghs/09-mhlw-2008e.html
22003	141-93-5	6.0	http://www.safe.nite.go.jp/english/ghs/09-mhlw-0123e.html	6.0	http://www.safe.nite.go.jp/english/ghs/09-mhlw-0123e.html	6.0	http://www.safe.nite.go.jp/english/ghs/09-mhlw-0123e.html
22004	142-28-9	6.0	http://www.safe.nite.go.jp/english/ghs/10-mhlw-0189e.html	6.0	http://www.safe.nite.go.jp/english/ghs/10-mhlw-0189e.html	6.0	http://www.safe.nite.go.jp/english/ghs/10-mhlw-0189e.html
22006	142-92-7	6.0	http://www.safe.nite.go.jp/english/ghs/09-mhlw-0084e.html	6.0	http://www.safe.nite.go.jp/english/ghs/09-mhlw-0084e.html	6.0	http://www.safe.nite.go.jp/english/ghs/09-mhlw-0084e.html
22007	142-96-1	6.0	http://www.safe.nite.go.jp/english/ghs/08-mhlw-0198e.html	6.0	http://www.safe.nite.go.jp/english/ghs/08-mhlw-0198e.html	6.0	http://www.safe.nite.go.jp/english/ghs/08-mhlw-0198e.html
22008	143-08-8	6.0	http://www.safe.nite.go.jp/english/ghs/08-meti-0047e.html	4.0	http://www.safe.nite.go.jp/english/ghs/08-meti-0047e.html	6.0	http://www.safe.nite.go.jp/english/ghs/08-meti-0047e.html
22016	280-57-9	6.0	http://www.safe.nite.go.jp/english/ghs/10-mhlw-0178e.html	6.0	http://www.safe.nite.go.jp/english/ghs/10-mhlw-0178e.html	4.0	http://www.safe.nite.go.jp/english/ghs/10-mhlw-0178e.html
22018	298-04-4	1.0	http://www.safe.nite.go.jp/english/ghs/06-imcg-0032e.html	1.0	http://www.safe.nite.go.jp/english/ghs/06-imcg-0032e.html	1.0	http://www.safe.nite.go.jp/english/ghs/06-imcg-0032e.html
22020	314-40-9	6.0	http://www.safe.nite.go.jp/english/ghs/06-imcg-0925e.html	6.0	http://www.safe.nite.go.jp/english/ghs/06-imcg-0925e.html	4.0	http://www.safe.nite.go.jp/english/ghs/06-imcg-0925e.html
22027	371-40-4	6.0	http://www.safe.nite.go.jp/english/ghs/11-mhlw-0026e.html	6.0	http://www.safe.nite.go.jp/english/ghs/11-mhlw-0026e.html	4.0	http://www.safe.nite.go.jp/english/ghs/11-mhlw-0026e.html
22049	527-60-6	6.0	http://www.safe.nite.go.jp/english/ghs/12-mhlw-0096e.html	6.0	http://www.safe.nite.go.jp/english/ghs/12-mhlw-0096e.html	6.0	http://www.safe.nite.go.jp/english/ghs/12-mhlw-0096e.html
22053	534-52-1	2.0	http://www.safe.nite.go.jp/english/ghs/06-imcg-0078e.html	2.0	http://www.safe.nite.go.jp/english/ghs/06-imcg-0078e.html	2.0	http://www.safe.nite.go.jp/english/ghs/06-imcg-0078e.html
22055	540-88-5	6.0	http://www.safe.nite.go.jp/english/ghs/08-mhlw-0113e.html	4.0	http://www.safe.nite.go.jp/english/ghs/08-mhlw-0113e.html	6.0	http://www.safe.nite.go.jp/english/ghs/08-mhlw-0113e.html
22056	541-73-1	6.0	http://www.safe.nite.go.jp/english/ghs/15-mhlw-0081e.html http://www.safe.nite.go.jp/english/ghs/08-mhlw-0052e.html	3.0	http://www.safe.nite.go.jp/english/ghs/15-mhlw-0081e.html http://www.safe.nite.go.jp/english/ghs/08-mhlw-0052e.html	4.0	http://www.safe.nite.go.jp/english/ghs/15-mhlw-0081e.html http://www.safe.nite.go.jp/english/ghs/08-mhlw-0052e.html
22057	542-75-6	3.0	http://www.safe.nite.go.jp/english/ghs/06-imcg-0136e.html http://www.safe.nite.go.jp/english/ghs/10-mhlw-2013e.html	3.0	http://www.safe.nite.go.jp/english/ghs/06-imcg-0136e.html http://www.safe.nite.go.jp/english/ghs/10-mhlw-2013e.html	3.0	http://www.safe.nite.go.jp/english/ghs/06-imcg-0136e.html http://www.safe.nite.go.jp/english/ghs/10-mhlw-2013e.html
22062	563-80-4	6.0	http://www.safe.nite.go.jp/english/ghs/15-mhlw-0103e.html http://www.safe.nite.go.jp/english/ghs/06-imcg-0979e.html	4.0	http://www.safe.nite.go.jp/english/ghs/15-mhlw-0103e.html	5.0	http://www.safe.nite.go.jp/english/ghs/06-imcg-0979e.html
22079	608-71-9	6.0	http://www.safe.nite.go.jp/english/ghs/12-mhlw-0103e.html	6.0	http://www.safe.nite.go.jp/english/ghs/12-mhlw-0103e.html	3.0	http://www.safe.nite.go.jp/english/ghs/12-mhlw-0103e.html
22107	693-98-1	6.0	http://www.safe.nite.go.jp/english/ghs/10-mhlw-0084e.html	6.0	http://www.safe.nite.go.jp/english/ghs/10-mhlw-0084e.html	4.0	http://www.safe.nite.go.jp/english/ghs/10-mhlw-0084e.html
22111	709-98-8	6.0	http://www.safe.nite.go.jp/english/ghs/06-imcg-0399e.html	6.0	http://www.safe.nite.go.jp/english/ghs/06-imcg-0399e.html	4.0	http://www.safe.nite.go.jp/english/ghs/06-imcg-0399e.html
22113	760-23-6	6.0	http://www.safe.nite.go.jp/english/ghs/10-mhlw-0047e.html	3.0	http://www.safe.nite.go.jp/english/ghs/10-mhlw-0047e.html	4.0	http://www.safe.nite.go.jp/english/ghs/10-mhlw-0047e.html
22120	786-19-6	1.0	http://www.safe.nite.go.jp/english/ghs/06-imcg-1213e.html	6.0	http://www.safe.nite.go.jp/english/ghs/06-imcg-1213e.html	2.0	http://www.safe.nite.go.jp/english/ghs/06-imcg-1213e.html
22121	791-28-6	6.0	http://www.safe.nite.go.jp/english/ghs/10-mhlw-0202e.html	6.0	http://www.safe.nite.go.jp/english/ghs/10-mhlw-0202e.html	4.0	http://www.safe.nite.go.jp/english/ghs/10-mhlw-0202e.html
22123	818-61-1	2.0	http://www.safe.nite.go.jp/english/ghs/08-mhlw-0053e.html http://www.safe.nite.go.jp/english/ghs/13-mhlw-2013e.html	4.0	http://www.safe.nite.go.jp/english/ghs/08-mhlw-0053e.html http://www.safe.nite.go.jp/english/ghs/13-mhlw-2013e.html	4.0	http://www.safe.nite.go.jp/english/ghs/08-mhlw-0053e.html http://www.safe.nite.go.jp/english/ghs/13-mhlw-2013e.html
22128	868-77-9	6.0	http://www.safe.nite.go.jp/english/ghs/08-mhlw-0054e.html	6.0	http://www.safe.nite.go.jp/english/ghs/08-mhlw-0054e.html	6.0	http://www.safe.nite.go.jp/english/ghs/08-mhlw-0054e.html
22131	882-33-7	6.0	http://www.safe.nite.go.jp/english/ghs/10-mhlw-0208e.html	6.0	http://www.safe.nite.go.jp/english/ghs/10-mhlw-0208e.html	4.0	http://www.safe.nite.go.jp/english/ghs/10-mhlw-0208e.html
22137	928-96-1	6.0	http://www.safe.nite.go.jp/english/ghs/11-mhlw-0069e.html	6.0	http://www.safe.nite.go.jp/english/ghs/11-mhlw-0069e.html	6.0	http://www.safe.nite.go.jp/english/ghs/11-mhlw-0069e.html
22153	1461-25-2	6.0	http://www.safe.nite.go.jp/english/ghs/12-mhlw-0113e.html	6.0	http://www.safe.nite.go.jp/english/ghs/12-mhlw-0113e.html	6.0	http://www.safe.nite.go.jp/english/ghs/12-mhlw-0113e.html
22174	2104-64-5	3.0	http://www.safe.nite.go.jp/english/ghs/06-imcg-0011e.html	1.0	http://www.safe.nite.go.jp/english/ghs/06-imcg-0011e.html	2.0	http://www.safe.nite.go.jp/english/ghs/06-imcg-0011e.html
22180	2216-51-5	6.0	http://www.safe.nite.go.jp/english/ghs/13-mhlw-0090e.html	6.0	http://www.safe.nite.go.jp/english/ghs/13-mhlw-0090e.html	6.0	http://www.safe.nite.go.jp/english/ghs/13-mhlw-0090e.html
22187	2416-94-6	6.0	http://www.safe.nite.go.jp/english/ghs/10-mhlw-0076e.html	6.0	http://www.safe.nite.go.jp/english/ghs/10-mhlw-0076e.html	4.0	http://www.safe.nite.go.jp/english/ghs/10-mhlw-0076e.html
22253	10453-86-8	6.0	http://www.safe.nite.go.jp/english/ghs/08-meti-0087e.html	6.0	http://www.safe.nite.go.jp/english/ghs/08-meti-0087e.html	4.0	http://www.safe.nite.go.jp/english/ghs/08-meti-0087e.html
22254	13071-79-9	1.0	http://www.safe.nite.go.jp/english/ghs/15-mhlw-0006e.html	1.0	http://www.safe.nite.go.jp/english/ghs/15-mhlw-0006e.html	1.0	http://www.safe.nite.go.jp/english/ghs/15-mhlw-0006e.html
22265	15972-60-8	6.0	http://www.safe.nite.go.jp/english/ghs/06-imcg-0373e.html	6.0	http://www.safe.nite.go.jp/english/ghs/06-imcg-0373e.html	4.0	http://www.safe.nite.go.jp/english/ghs/06-imcg-0373e.html
22267	16752-77-5	4.0	http://www.safe.nite.go.jp/english/ghs/06-imcg-0613e.html	2.0	http://www.safe.nite.go.jp/english/ghs/06-imcg-0613e.html	3.0	http://www.safe.nite.go.jp/english/ghs/06-imcg-0613e.html
22284	13952-84-6	6.0	http://www.safe.nite.go.jp/english/ghs/10-mhlw-0062e.html	6.0	http://www.safe.nite.go.jp/english/ghs/10-mhlw-0062e.html	3.0	http://www.safe.nite.go.jp/english/ghs/10-mhlw-0062e.html
22292	52645-53-1	6.0	http://www.safe.nite.go.jp/english/ghs/06-imcg-0464e.html	6.0	http://www.safe.nite.go.jp/english/ghs/06-imcg-0464e.html	4.0	http://www.safe.nite.go.jp/english/ghs/06-imcg-0464e.html
22312	1806-26-4	6.0	http://www.safe.nite.go.jp/english/ghs/12-mhlw-2007e.html http://www.safe.nite.go.jp/english/ghs/06-imcg-0361e.html	6.0	http://www.safe.nite.go.jp/english/ghs/12-mhlw-2007e.html http://www.safe.nite.go.jp/english/ghs/06-imcg-0361e.html	4.0	http://www.safe.nite.go.jp/english/ghs/12-mhlw-2007e.html
22331	89-72-5	6.0	http://www.safe.nite.go.jp/english/ghs/09-mhlw-2080e.html http://www.safe.nite.go.jp/english/ghs/14-mhlw-2027e.html http://www.safe.nite.go.jp/english/ghs/06-imcg-0688e.html	6.0	http://www.safe.nite.go.jp/english/ghs/09-mhlw-2080e.html http://www.safe.nite.go.jp/english/ghs/14-mhlw-2027e.html http://www.safe.nite.go.jp/english/ghs/06-imcg-0688e.html	4.0	http://www.safe.nite.go.jp/english/ghs/09-mhlw-2080e.html http://www.safe.nite.go.jp/english/ghs/14-mhlw-2027e.html http://www.safe.nite.go.jp/english/ghs/06-imcg-0688e.html
22332	99-71-8	6.0	http://www.safe.nite.go.jp/english/ghs/12-mhlw-0072e.html	6.0	http://www.safe.nite.go.jp/english/ghs/12-mhlw-0072e.html	4.0	http://www.safe.nite.go.jp/english/ghs/12-mhlw-0072e.html
22333	135-98-8	6.0	http://www.safe.nite.go.jp/english/ghs/11-mhlw-0112e.html	6.0	http://www.safe.nite.go.jp/english/ghs/11-mhlw-0112e.html	6.0	http://www.safe.nite.go.jp/english/ghs/11-mhlw-0112e.html
22360	140-66-9	4.0	http://www.safe.nite.go.jp/english/ghs/09-mhlw-0012e.html	6.0	http://www.safe.nite.go.jp/english/ghs/09-mhlw-0012e.html	6.0	http://www.safe.nite.go.jp/english/ghs/09-mhlw-0012e.html
22361	50471-44-8	6.0	http://www.safe.nite.go.jp/english/ghs/08-meti-0018e.html	6.0	http://www.safe.nite.go.jp/english/ghs/08-meti-0018e.html	6.0	http://www.safe.nite.go.jp/english/ghs/08-meti-0018e.html
22405	131-57-7	6.0	http://www.safe.nite.go.jp/english/ghs/10-mhlw-0217e.html	6.0	http://www.safe.nite.go.jp/english/ghs/10-mhlw-0217e.html	6.0	http://www.safe.nite.go.jp/english/ghs/10-mhlw-0217e.html
22413	97-54-1	4.0	http://www.safe.nite.go.jp/english/ghs/11-mhlw-0070e.html	6.0	http://www.safe.nite.go.jp/english/ghs/11-mhlw-0070e.html	4.0	http://www.safe.nite.go.jp/english/ghs/11-mhlw-0070e.html
22422	101-77-9	3.0	http://www.safe.nite.go.jp/english/ghs/06-imcg-0208e.html	6.0	http://www.safe.nite.go.jp/english/ghs/06-imcg-0208e.html http://www.safe.nite.go.jp/english/ghs/14-mhlw-2204e.html	4.0	http://www.safe.nite.go.jp/english/ghs/06-imcg-0208e.html
22432	218-01-9	6.0	http://www.safe.nite.go.jp/english/ghs/07-mhlw-0072e.html	6.0	http://www.safe.nite.go.jp/english/ghs/07-mhlw-0072e.html	6.0	http://www.safe.nite.go.jp/english/ghs/07-mhlw-0072e.html
22448	51218-45-2	6.0	http://www.safe.nite.go.jp/english/ghs/06-imcg-0369e.html	6.0	http://www.safe.nite.go.jp/english/ghs/06-imcg-0369e.html	5.0	http://www.safe.nite.go.jp/english/ghs/06-imcg-0369e.html
22455	131-11-3	6.0	http://www.safe.nite.go.jp/english/ghs/06-imcg-0907e.html http://www.safe.nite.go.jp/english/ghs/13-mhlw-2035e.html	6.0	http://www.safe.nite.go.jp/english/ghs/06-imcg-0907e.html http://www.safe.nite.go.jp/english/ghs/13-mhlw-2035e.html	6.0	http://www.safe.nite.go.jp/english/ghs/06-imcg-0907e.html http://www.safe.nite.go.jp/english/ghs/13-mhlw-2035e.html
22472	104-51-8	6.0	http://www.safe.nite.go.jp/english/ghs/10-mhlw-0034e.html	6.0	http://www.safe.nite.go.jp/english/ghs/10-mhlw-0034e.html	6.0	http://www.safe.nite.go.jp/english/ghs/10-mhlw-0034e.html
22479	90-00-6	6.0	http://www.safe.nite.go.jp/english/ghs/11-mhlw-0009e.html	6.0	http://www.safe.nite.go.jp/english/ghs/11-mhlw-0009e.html	4.0	http://www.safe.nite.go.jp/english/ghs/11-mhlw-0009e.html
22480	620-17-7	6.0	http://www.safe.nite.go.jp/english/ghs/12-mhlw-0105e.html	6.0	http://www.safe.nite.go.jp/english/ghs/12-mhlw-0105e.html	4.0	http://www.safe.nite.go.jp/english/ghs/12-mhlw-0105e.html
22510	1570-64-5	6.0	http://www.safe.nite.go.jp/english/ghs/08-mhlw-0217e.html	3.0	http://www.safe.nite.go.jp/english/ghs/08-mhlw-0217e.html	6.0	http://www.safe.nite.go.jp/english/ghs/08-mhlw-0217e.html
22522	84-69-5	6.0	http://www.safe.nite.go.jp/english/ghs/06-imcg-0542e.html	6.0	http://www.safe.nite.go.jp/english/ghs/06-imcg-0542e.html	6.0	http://www.safe.nite.go.jp/english/ghs/06-imcg-0542e.html
22529	99-76-3	6.0	http://www.safe.nite.go.jp/english/ghs/08-meti-0050e.html	6.0	http://www.safe.nite.go.jp/english/ghs/08-meti-0050e.html	6.0	http://www.safe.nite.go.jp/english/ghs/08-meti-0050e.html
22536	599-64-4	6.0	http://www.safe.nite.go.jp/english/ghs/12-mhlw-0135e.html	6.0	http://www.safe.nite.go.jp/english/ghs/12-mhlw-0135e.html	4.0	http://www.safe.nite.go.jp/english/ghs/12-mhlw-0135e.html
22543	103-84-4	6.0	http://www.safe.nite.go.jp/english/ghs/12-mhlw-0010e.html	6.0	http://www.safe.nite.go.jp/english/ghs/12-mhlw-0010e.html	4.0	http://www.safe.nite.go.jp/english/ghs/12-mhlw-0010e.html
22743	154-93-8	6.0	http://www.safe.nite.go.jp/english/ghs/09-mhlw-0228e.html	6.0	http://www.safe.nite.go.jp/english/ghs/09-mhlw-0228e.html	2.0	http://www.safe.nite.go.jp/english/ghs/09-mhlw-0228e.html
22816	573-58-0	6.0	http://www.safe.nite.go.jp/english/ghs/07-mhlw-0083e.html	6.0	http://www.safe.nite.go.jp/english/ghs/07-mhlw-0083e.html	6.0	http://www.safe.nite.go.jp/english/ghs/07-mhlw-0083e.html
22875	60-23-1	6.0	http://www.safe.nite.go.jp/english/ghs/13-mhlw-0075e.html	6.0	http://www.safe.nite.go.jp/english/ghs/13-mhlw-0075e.html	4.0	http://www.safe.nite.go.jp/english/ghs/13-mhlw-0075e.html
22956	148-18-5	6.0	http://www.safe.nite.go.jp/english/ghs/10-mhlw-0092e.html	6.0	http://www.safe.nite.go.jp/english/ghs/10-mhlw-0092e.html	4.0	http://www.safe.nite.go.jp/english/ghs/10-mhlw-0092e.html
22959	577-11-7	6.0	http://www.safe.nite.go.jp/english/ghs/12-mhlw-0099e.html	6.0	http://www.safe.nite.go.jp/english/ghs/12-mhlw-0099e.html	6.0	http://www.safe.nite.go.jp/english/ghs/12-mhlw-0099e.html
22975	479-18-5	6.0	http://www.safe.nite.go.jp/english/ghs/12-mhlw-0022e.html	6.0	http://www.safe.nite.go.jp/english/ghs/12-mhlw-0022e.html	4.0	http://www.safe.nite.go.jp/english/ghs/12-mhlw-0022e.html
22977	60-00-4	6.0	http://www.safe.nite.go.jp/english/ghs/11-mhlw-2032e.html http://www.safe.nite.go.jp/english/ghs/06-imcg-0354e.html	6.0	http://www.safe.nite.go.jp/english/ghs/11-mhlw-2032e.html http://www.safe.nite.go.jp/english/ghs/06-imcg-0354e.html	5.0	http://www.safe.nite.go.jp/english/ghs/06-imcg-0354e.html
23028	2809-21-4	6.0	http://www.safe.nite.go.jp/english/ghs/12-mhlw-0127e.html	6.0	http://www.safe.nite.go.jp/english/ghs/12-mhlw-0127e.html	4.0	http://www.safe.nite.go.jp/english/ghs/12-mhlw-0127e.html
23035	33419-42-0	6.0	http://www.safe.nite.go.jp/english/ghs/09-mhlw-0225e.html	6.0	http://www.safe.nite.go.jp/english/ghs/09-mhlw-0225e.html	4.0	http://www.safe.nite.go.jp/english/ghs/09-mhlw-0225e.html
23113	90-05-1	6.0	http://www.safe.nite.go.jp/english/ghs/12-mhlw-0030e.html	4.0	http://www.safe.nite.go.jp/english/ghs/12-mhlw-0030e.html	4.0	http://www.safe.nite.go.jp/english/ghs/12-mhlw-0030e.html
23176	16051-77-7	6.0	http://www.safe.nite.go.jp/english/ghs/07-mhlw-0039e.html	6.0	http://www.safe.nite.go.jp/english/ghs/07-mhlw-0039e.html	5.0	http://www.safe.nite.go.jp/english/ghs/07-mhlw-0039e.html
23192	50-21-5	6.0	http://www.safe.nite.go.jp/english/ghs/12-mhlw-0048e.html	6.0	http://www.safe.nite.go.jp/english/ghs/12-mhlw-0048e.html	6.0	http://www.safe.nite.go.jp/english/ghs/12-mhlw-0048e.html
23214	51-48-9	6.0	http://www.safe.nite.go.jp/english/ghs/12-mhlw-0021e.html	6.0	http://www.safe.nite.go.jp/english/ghs/12-mhlw-0021e.html	6.0	http://www.safe.nite.go.jp/english/ghs/12-mhlw-0021e.html
23222	13010-47-4	6.0	http://www.safe.nite.go.jp/english/ghs/09-mhlw-0229e.html	6.0	http://www.safe.nite.go.jp/english/ghs/09-mhlw-0229e.html	3.0	http://www.safe.nite.go.jp/english/ghs/09-mhlw-0229e.html
23243	61-68-7	6.0	http://www.safe.nite.go.jp/english/ghs/12-mhlw-0025e.html	6.0	http://www.safe.nite.go.jp/english/ghs/12-mhlw-0025e.html	4.0	http://www.safe.nite.go.jp/english/ghs/12-mhlw-0025e.html
23286	532-03-6	6.0	http://www.safe.nite.go.jp/english/ghs/12-mhlw-0097e.html	6.0	http://www.safe.nite.go.jp/english/ghs/12-mhlw-0097e.html	4.0	http://www.safe.nite.go.jp/english/ghs/12-mhlw-0097e.html
23296	61-73-4	6.0	http://www.safe.nite.go.jp/english/ghs/11-mhlw-0133e.html	6.0	http://www.safe.nite.go.jp/english/ghs/11-mhlw-0133e.html	4.0	http://www.safe.nite.go.jp/english/ghs/11-mhlw-0133e.html
23385	128-62-1	6.0	http://www.safe.nite.go.jp/english/ghs/11-mhlw-0125e.html	6.0	http://www.safe.nite.go.jp/english/ghs/11-mhlw-0125e.html	4.0	http://www.safe.nite.go.jp/english/ghs/11-mhlw-0125e.html
23419	123-63-7	6.0	http://www.safe.nite.go.jp/english/ghs/08-mhlw-0185e.html	6.0	http://www.safe.nite.go.jp/english/ghs/08-mhlw-0185e.html	6.0	http://www.safe.nite.go.jp/english/ghs/08-mhlw-0185e.html
23430	78-11-5	6.0	http://www.safe.nite.go.jp/english/ghs/07-mhlw-0012e.html	6.0	http://www.safe.nite.go.jp/english/ghs/07-mhlw-0012e.html	4.0	http://www.safe.nite.go.jp/english/ghs/07-mhlw-0012e.html
23471	57-47-6	6.0	http://www.safe.nite.go.jp/english/ghs/11-mhlw-0102e.html	6.0	http://www.safe.nite.go.jp/english/ghs/11-mhlw-0102e.html	1.0	http://www.safe.nite.go.jp/english/ghs/11-mhlw-0102e.html
23476	13523-86-9	6.0	http://www.safe.nite.go.jp/english/ghs/11-mhlw-0126e.html	6.0	http://www.safe.nite.go.jp/english/ghs/11-mhlw-0126e.html	3.0	http://www.safe.nite.go.jp/english/ghs/11-mhlw-0126e.html
23600	57-24-9	6.0	http://www.safe.nite.go.jp/english/ghs/06-imcg-0594e.html	6.0	http://www.safe.nite.go.jp/english/ghs/06-imcg-0594e.html	1.0	http://www.safe.nite.go.jp/english/ghs/06-imcg-0594e.html
23638	29767-20-2	6.0	http://www.safe.nite.go.jp/english/ghs/09-mhlw-0233e.html	6.0	http://www.safe.nite.go.jp/english/ghs/09-mhlw-0233e.html	6.0	http://www.safe.nite.go.jp/english/ghs/09-mhlw-0233e.html
23702	112-24-3	3.0	http://www.safe.nite.go.jp/english/ghs/08-mhlw-0042e.html	6.0	http://www.safe.nite.go.jp/english/ghs/08-mhlw-0042e.html	6.0	http://www.safe.nite.go.jp/english/ghs/08-mhlw-0042e.html
23742	81-81-2	4.0	http://www.safe.nite.go.jp/english/ghs/06-imcg-0635e.html	1.0	http://www.safe.nite.go.jp/english/ghs/06-imcg-0635e.html	2.0	http://www.safe.nite.go.jp/english/ghs/06-imcg-0635e.html
23747	7481-89-2	6.0	http://www.safe.nite.go.jp/english/ghs/09-mhlw-0241e.html	6.0	http://www.safe.nite.go.jp/english/ghs/09-mhlw-0241e.html	6.0	http://www.safe.nite.go.jp/english/ghs/09-mhlw-0241e.html
23756	26615-21-4	6.0	http://www.safe.nite.go.jp/english/ghs/09-mhlw-0249e.html	6.0	http://www.safe.nite.go.jp/english/ghs/09-mhlw-0249e.html	6.0	http://www.safe.nite.go.jp/english/ghs/09-mhlw-0249e.html
23764	192-97-2	6.0	http://www.safe.nite.go.jp/english/ghs/07-mhlw-0066e.html	6.0	http://www.safe.nite.go.jp/english/ghs/07-mhlw-0066e.html	6.0	http://www.safe.nite.go.jp/english/ghs/07-mhlw-0066e.html
23786	624-83-9	1.0	http://www.safe.nite.go.jp/english/ghs/06-imcg-0637e.html	1.0	http://www.safe.nite.go.jp/english/ghs/15-mhlw-0076e.html http://www.safe.nite.go.jp/english/ghs/06-imcg-0637e.html	3.0	http://www.safe.nite.go.jp/english/ghs/15-mhlw-0076e.html http://www.safe.nite.go.jp/english/ghs/06-imcg-0637e.html
23792	99-99-0	6.0	http://www.safe.nite.go.jp/english/ghs/06-imcg-0873e.html	6.0	http://www.safe.nite.go.jp/english/ghs/06-imcg-0873e.html	5.0	http://www.safe.nite.go.jp/english/ghs/06-imcg-0873e.html
23810	121-54-0	6.0	http://www.safe.nite.go.jp/english/ghs/10-mhlw-0095e.html	6.0	http://www.safe.nite.go.jp/english/ghs/10-mhlw-0095e.html	4.0	http://www.safe.nite.go.jp/english/ghs/10-mhlw-0095e.html
23817	538-75-0	6.0	http://www.safe.nite.go.jp/english/ghs/08-mhlw-0201e.html	2.0	http://www.safe.nite.go.jp/english/ghs/08-mhlw-0201e.html	4.0	http://www.safe.nite.go.jp/english/ghs/08-mhlw-0201e.html
23826	4098-71-9	4.0	http://www.safe.nite.go.jp/english/ghs/06-imcg-0089e.html	1.0	http://www.safe.nite.go.jp/english/ghs/11-mhlw-2019e.html	4.0	http://www.safe.nite.go.jp/english/ghs/06-imcg-0089e.html
23837	7789-38-0	6.0	http://www.safe.nite.go.jp/english/ghs/08-meti-0030e.html	6.0	http://www.safe.nite.go.jp/english/ghs/08-meti-0030e.html	6.0	http://www.safe.nite.go.jp/english/ghs/08-meti-0030e.html
23845	208-96-8	6.0	http://www.safe.nite.go.jp/english/ghs/12-mhlw-0091e.html	6.0	http://www.safe.nite.go.jp/english/ghs/12-mhlw-0091e.html	6.0	http://www.safe.nite.go.jp/english/ghs/12-mhlw-0091e.html
23846	30560-19-1	6.0	http://www.safe.nite.go.jp/english/ghs/08-mhlw-0265e.html	6.0	http://www.safe.nite.go.jp/english/ghs/08-mhlw-0265e.html	4.0	http://www.safe.nite.go.jp/english/ghs/08-mhlw-0265e.html
23848	34256-82-1	6.0	http://www.safe.nite.go.jp/english/ghs/11-mhlw-0096e.html	6.0	http://www.safe.nite.go.jp/english/ghs/11-mhlw-0096e.html	6.0	http://www.safe.nite.go.jp/english/ghs/11-mhlw-0096e.html
23853	62476-59-9	4.0	http://www.safe.nite.go.jp/english/ghs/11-mhlw-0104e.html	6.0	http://www.safe.nite.go.jp/english/ghs/11-mhlw-0104e.html	3.0	http://www.safe.nite.go.jp/english/ghs/11-mhlw-0104e.html
23868	67485-29-4	6.0	http://www.safe.nite.go.jp/english/ghs/08-mhlw-0289e.html	6.0	http://www.safe.nite.go.jp/english/ghs/08-mhlw-0289e.html	4.0	http://www.safe.nite.go.jp/english/ghs/08-mhlw-0289e.html
23869	834-12-8	6.0	http://www.safe.nite.go.jp/english/ghs/06-imcg-0511e.html	6.0	http://www.safe.nite.go.jp/english/ghs/06-imcg-0511e.html	4.0	http://www.safe.nite.go.jp/english/ghs/06-imcg-0511e.html
23870	504-24-5	3.0	http://www.safe.nite.go.jp/english/ghs/10-mhlw-0083e.html	6.0	http://www.safe.nite.go.jp/english/ghs/10-mhlw-0083e.html	2.0	http://www.safe.nite.go.jp/english/ghs/10-mhlw-0083e.html
23871	33089-61-1	6.0	http://www.safe.nite.go.jp/english/ghs/06-imcg-0498e.html	6.0	http://www.safe.nite.go.jp/english/ghs/06-imcg-0498e.html	4.0	http://www.safe.nite.go.jp/english/ghs/06-imcg-0498e.html
23875	7773-06-0	6.0	http://www.safe.nite.go.jp/english/ghs/06-imcg-0628e.html	6.0	http://www.safe.nite.go.jp/english/ghs/06-imcg-0628e.html	5.0	http://www.safe.nite.go.jp/english/ghs/06-imcg-0628e.html
23877	90-04-0	6.0	http://www.safe.nite.go.jp/english/ghs/09-mhlw-2079e.html http://www.safe.nite.go.jp/english/ghs/06-imcg-0083e.html	6.0	http://www.safe.nite.go.jp/english/ghs/09-mhlw-2079e.html http://www.safe.nite.go.jp/english/ghs/06-imcg-0083e.html	4.0	http://www.safe.nite.go.jp/english/ghs/09-mhlw-2079e.html http://www.safe.nite.go.jp/english/ghs/06-imcg-0083e.html
23878	120-12-7	6.0	http://www.safe.nite.go.jp/english/ghs/08-meti-0003e.html	6.0	http://www.safe.nite.go.jp/english/ghs/08-meti-0003e.html	6.0	http://www.safe.nite.go.jp/english/ghs/08-meti-0003e.html
23881	74115-24-5	6.0	http://www.safe.nite.go.jp/english/ghs/06-imcg-0455e.html http://www.safe.nite.go.jp/english/ghs/13-mhlw-2049e.html	6.0	http://www.safe.nite.go.jp/english/ghs/06-imcg-0455e.html http://www.safe.nite.go.jp/english/ghs/13-mhlw-2049e.html	6.0	http://www.safe.nite.go.jp/english/ghs/06-imcg-0455e.html http://www.safe.nite.go.jp/english/ghs/13-mhlw-2049e.html
23889	76578-14-8	6.0	http://www.safe.nite.go.jp/english/ghs/06-imcg-0349e.html	5.0	http://www.safe.nite.go.jp/english/ghs/06-imcg-0349e.html	4.0	http://www.safe.nite.go.jp/english/ghs/06-imcg-0349e.html
23900	17804-35-2	6.0	http://www.safe.nite.go.jp/english/ghs/06-imcg-0182e.html	6.0	http://www.safe.nite.go.jp/english/ghs/06-imcg-0182e.html	6.0	http://www.safe.nite.go.jp/english/ghs/06-imcg-0182e.html
23902	56-55-3	6.0	http://www.safe.nite.go.jp/english/ghs/11-mhlw-2023e.html http://www.safe.nite.go.jp/english/ghs/06-imcg-0940e.html	6.0	http://www.safe.nite.go.jp/english/ghs/11-mhlw-2023e.html http://www.safe.nite.go.jp/english/ghs/06-imcg-0940e.html	6.0	http://www.safe.nite.go.jp/english/ghs/11-mhlw-2023e.html http://www.safe.nite.go.jp/english/ghs/06-imcg-0940e.html
23907	205-99-2	6.0	http://www.safe.nite.go.jp/english/ghs/06-imcg-0943e.html	6.0	http://www.safe.nite.go.jp/english/ghs/06-imcg-0943e.html	6.0	http://www.safe.nite.go.jp/english/ghs/06-imcg-0943e.html
23909	207-08-9	6.0	http://www.safe.nite.go.jp/english/ghs/07-mhlw-0071e.html	6.0	http://www.safe.nite.go.jp/english/ghs/07-mhlw-0071e.html	6.0	http://www.safe.nite.go.jp/english/ghs/07-mhlw-0071e.html
23914	141-66-2	1.0	http://www.safe.nite.go.jp/english/ghs/06-imcg-0996e.html	2.0	http://www.safe.nite.go.jp/english/ghs/06-imcg-0996e.html	2.0	http://www.safe.nite.go.jp/english/ghs/06-imcg-0996e.html
23917	111-91-1	2.0	http://www.safe.nite.go.jp/english/ghs/15-mhlw-0064e.html	1.0	http://www.safe.nite.go.jp/english/ghs/15-mhlw-0064e.html	3.0	http://www.safe.nite.go.jp/english/ghs/15-mhlw-0064e.html
23937	507-20-0	6.0	http://www.safe.nite.go.jp/english/ghs/10-mhlw-0120e.html	6.0	http://www.safe.nite.go.jp/english/ghs/10-mhlw-0120e.html	6.0	http://www.safe.nite.go.jp/english/ghs/10-mhlw-0120e.html
23947	75-15-0	6.0	http://www.safe.nite.go.jp/english/ghs/06-imcg-0051e.html	3.0	http://www.safe.nite.go.jp/english/ghs/06-imcg-0051e.html	5.0	http://www.safe.nite.go.jp/english/ghs/06-imcg-0051e.html
23950	55285-14-8	5.0	http://www.safe.nite.go.jp/english/ghs/06-imcg-0273e.html	2.0	http://www.safe.nite.go.jp/english/ghs/06-imcg-0273e.html	3.0	http://www.safe.nite.go.jp/english/ghs/06-imcg-0273e.html
23977	95-49-8	6.0	http://www.safe.nite.go.jp/english/ghs/14-mhlw-2026e.html http://www.safe.nite.go.jp/english/ghs/06-imcg-0114e.html	6.0	http://www.safe.nite.go.jp/english/ghs/14-mhlw-2026e.html http://www.safe.nite.go.jp/english/ghs/06-imcg-0114e.html	5.0	http://www.safe.nite.go.jp/english/ghs/06-imcg-0114e.html
23986	544-92-3	6.0	http://www.safe.nite.go.jp/english/ghs/06-imcg-0266e.html http://www.safe.nite.go.jp/english/ghs/14-mhlw-2128e.html	6.0	http://www.safe.nite.go.jp/english/ghs/06-imcg-0266e.html http://www.safe.nite.go.jp/english/ghs/14-mhlw-2128e.html	4.0	http://www.safe.nite.go.jp/english/ghs/06-imcg-0266e.html http://www.safe.nite.go.jp/english/ghs/14-mhlw-2128e.html
23990	21725-46-2	6.0	http://www.safe.nite.go.jp/english/ghs/06-imcg-0514e.html	6.0	http://www.safe.nite.go.jp/english/ghs/06-imcg-0514e.html	4.0	http://www.safe.nite.go.jp/english/ghs/06-imcg-0514e.html
23996	108-91-8	3.0	http://www.safe.nite.go.jp/english/ghs/06-imcg-0030e.html http://www.safe.nite.go.jp/english/ghs/12-mhlw-2009e.html	3.0	http://www.safe.nite.go.jp/english/ghs/06-imcg-0030e.html http://www.safe.nite.go.jp/english/ghs/12-mhlw-2009e.html	3.0	http://www.safe.nite.go.jp/english/ghs/06-imcg-0030e.html http://www.safe.nite.go.jp/english/ghs/12-mhlw-2009e.html
23998	52315-07-8	6.0	http://www.safe.nite.go.jp/english/ghs/06-imcg-0263e.html	6.0	http://www.safe.nite.go.jp/english/ghs/06-imcg-0263e.html	3.0	http://www.safe.nite.go.jp/english/ghs/06-imcg-0263e.html
24002	39515-41-8	6.0	http://www.safe.nite.go.jp/english/ghs/08-mhlw-0270e.html	6.0	http://www.safe.nite.go.jp/english/ghs/08-mhlw-0270e.html	3.0	http://www.safe.nite.go.jp/english/ghs/08-mhlw-0270e.html
24030	156-59-2	6.0	http://www.safe.nite.go.jp/english/ghs/14-mhlw-2146e.html http://www.safe.nite.go.jp/english/ghs/06-imcg-0389e.html	4.0	http://www.safe.nite.go.jp/english/ghs/14-mhlw-2146e.html	6.0	http://www.safe.nite.go.jp/english/ghs/14-mhlw-2146e.html http://www.safe.nite.go.jp/english/ghs/06-imcg-0389e.html
24031	156-60-5	6.0	http://www.safe.nite.go.jp/english/ghs/06-imcg-0390e.html http://www.safe.nite.go.jp/english/ghs/14-mhlw-2046e.html	6.0	http://www.safe.nite.go.jp/english/ghs/06-imcg-0390e.html http://www.safe.nite.go.jp/english/ghs/14-mhlw-2046e.html	4.0	http://www.safe.nite.go.jp/english/ghs/06-imcg-0390e.html http://www.safe.nite.go.jp/english/ghs/14-mhlw-2046e.html
24038	616-23-9	2.0	http://www.safe.nite.go.jp/english/ghs/09-mhlw-0033e.html	6.0	http://www.safe.nite.go.jp/english/ghs/09-mhlw-0033e.html	3.0	http://www.safe.nite.go.jp/english/ghs/09-mhlw-0033e.html
24045	64-67-5	3.0	http://www.safe.nite.go.jp/english/ghs/06-imcg-0992e.html	6.0	http://www.safe.nite.go.jp/english/ghs/06-imcg-0992e.html	4.0	http://www.safe.nite.go.jp/english/ghs/06-imcg-0992e.html
24055	77-78-1	6.0	http://www.safe.nite.go.jp/english/ghs/06-imcg-0619e.html	1.0	http://www.safe.nite.go.jp/english/ghs/06-imcg-0619e.html	3.0	http://www.safe.nite.go.jp/english/ghs/06-imcg-0619e.html
24057	124-40-3	6.0	http://www.safe.nite.go.jp/english/ghs/06-imcg-0582e.html http://www.safe.nite.go.jp/english/ghs/13-mhlw-2033e.html	4.0	http://www.safe.nite.go.jp/english/ghs/06-imcg-0582e.html http://www.safe.nite.go.jp/english/ghs/13-mhlw-2033e.html	4.0	http://www.safe.nite.go.jp/english/ghs/06-imcg-0582e.html
24059	119-93-7	6.0	http://www.safe.nite.go.jp/english/ghs/06-imcg-0145e.html http://www.safe.nite.go.jp/english/ghs/14-mhlw-2210e.html	6.0	http://www.safe.nite.go.jp/english/ghs/06-imcg-0145e.html http://www.safe.nite.go.jp/english/ghs/14-mhlw-2210e.html	4.0	http://www.safe.nite.go.jp/english/ghs/06-imcg-0145e.html
24062	95-65-8	6.0	http://www.safe.nite.go.jp/english/ghs/08-mhlw-0018e.html	6.0	http://www.safe.nite.go.jp/english/ghs/08-mhlw-0018e.html	4.0	http://www.safe.nite.go.jp/english/ghs/08-mhlw-0018e.html
24063	576-26-1	3.0	http://www.safe.nite.go.jp/english/ghs/06-imcg-0362e.html http://www.safe.nite.go.jp/english/ghs/15-meti-0026e.html	6.0	http://www.safe.nite.go.jp/english/ghs/06-imcg-0362e.html http://www.safe.nite.go.jp/english/ghs/15-meti-0026e.html	3.0	http://www.safe.nite.go.jp/english/ghs/06-imcg-0362e.html http://www.safe.nite.go.jp/english/ghs/15-meti-0026e.html
24064	131-89-5	6.0	http://www.safe.nite.go.jp/english/ghs/06-imcg-1227e.html	6.0	http://www.safe.nite.go.jp/english/ghs/06-imcg-1227e.html	3.0	http://www.safe.nite.go.jp/english/ghs/06-imcg-1227e.html
24065	99-65-0	4.0	http://www.safe.nite.go.jp/english/ghs/08-mhlw-0151e.html	6.0	http://www.safe.nite.go.jp/english/ghs/08-mhlw-0151e.html	3.0	http://www.safe.nite.go.jp/english/ghs/08-mhlw-0151e.html
24066	528-29-0	6.0	http://www.safe.nite.go.jp/english/ghs/06-imcg-0782e.html http://www.safe.nite.go.jp/english/ghs/14-mhlw-2169e.html	6.0	http://www.safe.nite.go.jp/english/ghs/06-imcg-0782e.html http://www.safe.nite.go.jp/english/ghs/14-mhlw-2169e.html	6.0	http://www.safe.nite.go.jp/english/ghs/06-imcg-0782e.html http://www.safe.nite.go.jp/english/ghs/14-mhlw-2169e.html
24081	145-73-3	6.0	http://www.safe.nite.go.jp/english/ghs/06-imcg-1136e.html	4.0	http://www.safe.nite.go.jp/english/ghs/06-imcg-1136e.html	3.0	http://www.safe.nite.go.jp/english/ghs/06-imcg-1136e.html
24085	16672-87-0	4.0	http://www.safe.nite.go.jp/english/ghs/11-mhlw-0056e.html	4.0	http://www.safe.nite.go.jp/english/ghs/11-mhlw-0056e.html	6.0	http://www.safe.nite.go.jp/english/ghs/11-mhlw-0056e.html
24086	563-12-2	2.0	http://www.safe.nite.go.jp/english/ghs/06-imcg-0053e.html	2.0	http://www.safe.nite.go.jp/english/ghs/06-imcg-0053e.html	2.0	http://www.safe.nite.go.jp/english/ghs/06-imcg-0053e.html
24087	110-80-5	5.0	http://www.safe.nite.go.jp/english/ghs/06-imcg-0095e.html	4.0	http://www.safe.nite.go.jp/english/ghs/14-mhlw-2019e.html http://www.safe.nite.go.jp/english/ghs/06-imcg-0095e.html	5.0	http://www.safe.nite.go.jp/english/ghs/06-imcg-0095e.html
24091	759-94-4	6.0	http://www.safe.nite.go.jp/english/ghs/08-mhlw-0124e.html	6.0	http://www.safe.nite.go.jp/english/ghs/08-mhlw-0124e.html	4.0	http://www.safe.nite.go.jp/english/ghs/08-mhlw-0124e.html
24097	111-76-2	2.0	http://www.safe.nite.go.jp/english/ghs/06-imcg-0665e.html	2.0	http://www.safe.nite.go.jp/english/ghs/14-mhlw-2021e.html http://www.safe.nite.go.jp/english/ghs/09-mhlw-2019e.html http://www.safe.nite.go.jp/english/ghs/06-imcg-0665e.html	4.0	http://www.safe.nite.go.jp/english/ghs/14-mhlw-2021e.html http://www.safe.nite.go.jp/english/ghs/09-mhlw-2019e.html http://www.safe.nite.go.jp/english/ghs/06-imcg-0665e.html
24102	22224-92-6	2.0	http://www.safe.nite.go.jp/english/ghs/06-imcg-0639e.html http://www.safe.nite.go.jp/english/ghs/09-mhlw-2070e.html	2.0	http://www.safe.nite.go.jp/english/ghs/06-imcg-0639e.html http://www.safe.nite.go.jp/english/ghs/09-mhlw-2070e.html	2.0	http://www.safe.nite.go.jp/english/ghs/06-imcg-0639e.html http://www.safe.nite.go.jp/english/ghs/09-mhlw-2070e.html
24105	86-73-7	6.0	http://www.safe.nite.go.jp/english/ghs/12-mhlw-0140e.html	6.0	http://www.safe.nite.go.jp/english/ghs/12-mhlw-0140e.html	6.0	http://www.safe.nite.go.jp/english/ghs/12-mhlw-0140e.html
24108	56425-91-3	6.0	http://www.safe.nite.go.jp/english/ghs/11-mhlw-0063e.html	4.0	http://www.safe.nite.go.jp/english/ghs/11-mhlw-0063e.html	4.0	http://www.safe.nite.go.jp/english/ghs/11-mhlw-0063e.html
24109	66332-96-5	6.0	http://www.safe.nite.go.jp/english/ghs/06-imcg-0642e.html	6.0	http://www.safe.nite.go.jp/english/ghs/06-imcg-0642e.html	6.0	http://www.safe.nite.go.jp/english/ghs/06-imcg-0642e.html
24110	69409-94-5	6.0	http://www.safe.nite.go.jp/english/ghs/06-imcg-1208e.html	2.0	http://www.safe.nite.go.jp/english/ghs/06-imcg-1208e.html	3.0	http://www.safe.nite.go.jp/english/ghs/06-imcg-1208e.html
24113	944-22-9	1.0	http://www.safe.nite.go.jp/english/ghs/14-mhlw-2014e.html	2.0	http://www.safe.nite.go.jp/english/ghs/14-mhlw-2014e.html http://www.safe.nite.go.jp/english/ghs/06-imcg-0660e.html	2.0	http://www.safe.nite.go.jp/english/ghs/14-mhlw-2014e.html http://www.safe.nite.go.jp/english/ghs/06-imcg-0660e.html
24124	79277-27-3	6.0	http://www.safe.nite.go.jp/english/ghs/06-imcg-0550e.html	6.0	http://www.safe.nite.go.jp/english/ghs/06-imcg-0550e.html	6.0	http://www.safe.nite.go.jp/english/ghs/06-imcg-0550e.html
24126	1024-57-3	6.0	http://www.safe.nite.go.jp/english/ghs/06-imcg-0935e.html	6.0	http://www.safe.nite.go.jp/english/ghs/06-imcg-0935e.html	2.0	http://www.safe.nite.go.jp/english/ghs/06-imcg-0935e.html
24127	142-82-5	6.0	http://www.safe.nite.go.jp/english/ghs/09-mhlw-2049e.html http://www.safe.nite.go.jp/english/ghs/06-imcg-0936e.html http://www.safe.nite.go.jp/english/ghs/14-mhlw-2088e.html	6.0	http://www.safe.nite.go.jp/english/ghs/09-mhlw-2049e.html http://www.safe.nite.go.jp/english/ghs/06-imcg-0936e.html http://www.safe.nite.go.jp/english/ghs/14-mhlw-2088e.html	6.0	http://www.safe.nite.go.jp/english/ghs/09-mhlw-2049e.html http://www.safe.nite.go.jp/english/ghs/06-imcg-0936e.html http://www.safe.nite.go.jp/english/ghs/14-mhlw-2088e.html
24143	822-06-0	3.0	http://www.safe.nite.go.jp/english/ghs/06-imcg-0066e.html http://www.safe.nite.go.jp/english/ghs/14-mhlw-2087e.html	1.0	http://www.safe.nite.go.jp/english/ghs/06-imcg-0066e.html http://www.safe.nite.go.jp/english/ghs/14-mhlw-2087e.html	4.0	http://www.safe.nite.go.jp/english/ghs/06-imcg-0066e.html http://www.safe.nite.go.jp/english/ghs/14-mhlw-2087e.html
24151	35554-44-0	6.0	http://www.safe.nite.go.jp/english/ghs/08-mhlw-0268e.html	4.0	http://www.safe.nite.go.jp/english/ghs/08-mhlw-0268e.html	4.0	http://www.safe.nite.go.jp/english/ghs/08-mhlw-0268e.html
24153	193-39-5	6.0	http://www.safe.nite.go.jp/english/ghs/07-mhlw-0067e.html	6.0	http://www.safe.nite.go.jp/english/ghs/07-mhlw-0067e.html	6.0	http://www.safe.nite.go.jp/english/ghs/07-mhlw-0067e.html
24154	36734-19-7	6.0	http://www.safe.nite.go.jp/english/ghs/08-mhlw-0269e.html	6.0	http://www.safe.nite.go.jp/english/ghs/08-mhlw-0269e.html	6.0	http://www.safe.nite.go.jp/english/ghs/08-mhlw-0269e.html
24159	82558-50-7	6.0	http://www.safe.nite.go.jp/english/ghs/08-mhlw-0297e.html	6.0	http://www.safe.nite.go.jp/english/ghs/08-mhlw-0297e.html	6.0	http://www.safe.nite.go.jp/english/ghs/08-mhlw-0297e.html
24163	330-55-2	6.0	http://www.safe.nite.go.jp/english/ghs/06-imcg-0396e.html	6.0	http://www.safe.nite.go.jp/english/ghs/06-imcg-0396e.html	4.0	http://www.safe.nite.go.jp/english/ghs/06-imcg-0396e.html
24166	108-31-6	3.0	http://www.safe.nite.go.jp/english/ghs/06-imcg-0200e.html	1.0	http://www.safe.nite.go.jp/english/ghs/06-imcg-0200e.html	4.0	http://www.safe.nite.go.jp/english/ghs/06-imcg-0200e.html http://www.safe.nite.go.jp/english/ghs/13-mhlw-2026e.html
24174	78-48-8	2.0	http://www.safe.nite.go.jp/english/ghs/06-imcg-1294e.html	3.0	http://www.safe.nite.go.jp/english/ghs/06-imcg-1294e.html	3.0	http://www.safe.nite.go.jp/english/ghs/06-imcg-1294e.html
24176	126-98-7	3.0	http://www.safe.nite.go.jp/english/ghs/06-imcg-0202e.html	2.0	http://www.safe.nite.go.jp/english/ghs/06-imcg-0202e.html	3.0	http://www.safe.nite.go.jp/english/ghs/06-imcg-0202e.html
24177	10265-92-6	2.0	http://www.safe.nite.go.jp/english/ghs/06-imcg-1394e.html	2.0	http://www.safe.nite.go.jp/english/ghs/06-imcg-1394e.html	2.0	http://www.safe.nite.go.jp/english/ghs/06-imcg-1394e.html
24182	109-86-4	4.0	http://www.safe.nite.go.jp/english/ghs/06-imcg-0096e.html http://www.safe.nite.go.jp/english/ghs/12-mhlw-2005e.html http://www.safe.nite.go.jp/english/ghs/14-mhlw-2022e.html	3.0	http://www.safe.nite.go.jp/english/ghs/06-imcg-0096e.html http://www.safe.nite.go.jp/english/ghs/12-mhlw-2005e.html	5.0	http://www.safe.nite.go.jp/english/ghs/06-imcg-0096e.html
24183	96-33-3	4.0	http://www.safe.nite.go.jp/english/ghs/11-mhlw-2018e.html http://www.safe.nite.go.jp/english/ghs/06-imcg-0081e.html	3.0	http://www.safe.nite.go.jp/english/ghs/11-mhlw-2018e.html http://www.safe.nite.go.jp/english/ghs/06-imcg-0081e.html	3.0	http://www.safe.nite.go.jp/english/ghs/11-mhlw-2018e.html http://www.safe.nite.go.jp/english/ghs/06-imcg-0081e.html
24185	79-22-1	6.0	http://www.safe.nite.go.jp/english/ghs/08-mhlw-0008e.html	1.0	http://www.safe.nite.go.jp/english/ghs/08-mhlw-0008e.html	3.0	http://www.safe.nite.go.jp/english/ghs/08-mhlw-0008e.html
24193	94-81-5	6.0	http://www.safe.nite.go.jp/english/ghs/08-mhlw-0079e.html	6.0	http://www.safe.nite.go.jp/english/ghs/08-mhlw-0079e.html	4.0	http://www.safe.nite.go.jp/english/ghs/08-mhlw-0079e.html
24194	93-65-2	3.0	http://www.safe.nite.go.jp/english/ghs/07-mhlw-0148e.html	6.0	http://www.safe.nite.go.jp/english/ghs/07-mhlw-0148e.html	4.0	http://www.safe.nite.go.jp/english/ghs/07-mhlw-0148e.html
24195	94-74-6	6.0	http://www.safe.nite.go.jp/english/ghs/06-imcg-0381e.html	2.0	http://www.safe.nite.go.jp/english/ghs/06-imcg-0381e.html	4.0	http://www.safe.nite.go.jp/english/ghs/06-imcg-0381e.html
24200	108-39-4	3.0	http://www.safe.nite.go.jp/english/ghs/14-mhlw-2137e.html	6.0	http://www.safe.nite.go.jp/english/ghs/14-mhlw-2137e.html http://www.safe.nite.go.jp/english/ghs/06-imcg-0019e.html	3.0	http://www.safe.nite.go.jp/english/ghs/14-mhlw-2137e.html http://www.safe.nite.go.jp/english/ghs/06-imcg-0019e.html
24204	21087-64-9	6.0	http://www.safe.nite.go.jp/english/ghs/06-imcg-0629e.html http://www.safe.nite.go.jp/english/ghs/09-mhlw-2015e.html	6.0	http://www.safe.nite.go.jp/english/ghs/06-imcg-0629e.html http://www.safe.nite.go.jp/english/ghs/09-mhlw-2015e.html	4.0	http://www.safe.nite.go.jp/english/ghs/09-mhlw-2015e.html
24206	2212-67-1	4.0	http://www.safe.nite.go.jp/english/ghs/06-imcg-0353e.html	4.0	http://www.safe.nite.go.jp/english/ghs/06-imcg-0353e.html	4.0	http://www.safe.nite.go.jp/english/ghs/06-imcg-0353e.html
24209	300-76-5	3.0	http://www.safe.nite.go.jp/english/ghs/06-imcg-0075e.html	2.0	http://www.safe.nite.go.jp/english/ghs/06-imcg-0075e.html	3.0	http://www.safe.nite.go.jp/english/ghs/06-imcg-0075e.html
24216	1929-82-4	3.0	http://www.safe.nite.go.jp/english/ghs/06-imcg-0701e.html	6.0	http://www.safe.nite.go.jp/english/ghs/06-imcg-0701e.html	4.0	http://www.safe.nite.go.jp/english/ghs/06-imcg-0701e.html
24222	556-88-7	6.0	http://www.safe.nite.go.jp/english/ghs/07-mhlw-0022e.html	6.0	http://www.safe.nite.go.jp/english/ghs/07-mhlw-0022e.html	6.0	http://www.safe.nite.go.jp/english/ghs/07-mhlw-0022e.html
24239	19666-30-9	6.0	http://www.safe.nite.go.jp/english/ghs/08-mhlw-0257e.html	6.0	http://www.safe.nite.go.jp/english/ghs/08-mhlw-0257e.html	6.0	http://www.safe.nite.go.jp/english/ghs/08-mhlw-0257e.html
24245	40487-42-1	6.0	http://www.safe.nite.go.jp/english/ghs/06-imcg-0352e.html	6.0	http://www.safe.nite.go.jp/english/ghs/06-imcg-0352e.html	6.0	http://www.safe.nite.go.jp/english/ghs/06-imcg-0352e.html
24247	608-93-5	6.0	http://www.safe.nite.go.jp/english/ghs/12-mhlw-0104e.html	6.0	http://www.safe.nite.go.jp/english/ghs/12-mhlw-0104e.html	4.0	http://www.safe.nite.go.jp/english/ghs/12-mhlw-0104e.html
24254	85-01-8	6.0	http://www.safe.nite.go.jp/english/ghs/06-imcg-0541e.html http://www.safe.nite.go.jp/english/ghs/13-mhlw-2021e.html	6.0	http://www.safe.nite.go.jp/english/ghs/06-imcg-0541e.html http://www.safe.nite.go.jp/english/ghs/13-mhlw-2021e.html	4.0	http://www.safe.nite.go.jp/english/ghs/06-imcg-0541e.html http://www.safe.nite.go.jp/english/ghs/13-mhlw-2021e.html
24255	13684-63-4	6.0	http://www.safe.nite.go.jp/english/ghs/08-mhlw-0251e.html	6.0	http://www.safe.nite.go.jp/english/ghs/08-mhlw-0251e.html	6.0	http://www.safe.nite.go.jp/english/ghs/08-mhlw-0251e.html
24259	2310-17-0	3.0	http://www.safe.nite.go.jp/english/ghs/06-imcg-0270e.html	6.0	http://www.safe.nite.go.jp/english/ghs/06-imcg-0270e.html	3.0	http://www.safe.nite.go.jp/english/ghs/06-imcg-0270e.html
24261	732-11-6	5.0	http://www.safe.nite.go.jp/english/ghs/06-imcg-1239e.html	2.0	http://www.safe.nite.go.jp/english/ghs/06-imcg-1239e.html	3.0	http://www.safe.nite.go.jp/english/ghs/06-imcg-1239e.html
24263	7664-38-2	5.0	http://www.safe.nite.go.jp/english/ghs/06-imcg-0993e.html	3.0	http://www.safe.nite.go.jp/english/ghs/14-mhlw-2107e.html	4.0	http://www.safe.nite.go.jp/english/ghs/06-imcg-0993e.html http://www.safe.nite.go.jp/english/ghs/14-mhlw-2107e.html
24266	29232-93-7	6.0	http://www.safe.nite.go.jp/english/ghs/08-mhlw-0264e.html	6.0	http://www.safe.nite.go.jp/english/ghs/08-mhlw-0264e.html	4.0	http://www.safe.nite.go.jp/english/ghs/08-mhlw-0264e.html
24270	67747-09-5	6.0	http://www.safe.nite.go.jp/english/ghs/06-imcg-0544e.html	6.0	http://www.safe.nite.go.jp/english/ghs/06-imcg-0544e.html	5.0	http://www.safe.nite.go.jp/english/ghs/06-imcg-0544e.html
24276	2312-35-8	4.0	http://www.safe.nite.go.jp/english/ghs/06-imcg-0470e.html	6.0	http://www.safe.nite.go.jp/english/ghs/06-imcg-0470e.html	4.0	http://www.safe.nite.go.jp/english/ghs/06-imcg-0470e.html
24280	60207-90-1	6.0	http://www.safe.nite.go.jp/english/ghs/08-mhlw-0277e.html	6.0	http://www.safe.nite.go.jp/english/ghs/08-mhlw-0277e.html	4.0	http://www.safe.nite.go.jp/english/ghs/08-mhlw-0277e.html
24284	107-98-2	6.0	http://www.safe.nite.go.jp/english/ghs/09-mhlw-2047e.html http://www.safe.nite.go.jp/english/ghs/13-mhlw-2008e.html http://www.safe.nite.go.jp/english/ghs/06-imcg-0920e.html	4.0	http://www.safe.nite.go.jp/english/ghs/09-mhlw-2047e.html http://www.safe.nite.go.jp/english/ghs/13-mhlw-2008e.html	6.0	http://www.safe.nite.go.jp/english/ghs/09-mhlw-2047e.html http://www.safe.nite.go.jp/english/ghs/13-mhlw-2008e.html http://www.safe.nite.go.jp/english/ghs/06-imcg-0920e.html
24286	75-55-8	2.0	http://www.safe.nite.go.jp/english/ghs/06-imcg-0919e.html	2.0	http://www.safe.nite.go.jp/english/ghs/06-imcg-0919e.html	2.0	http://www.safe.nite.go.jp/english/ghs/06-imcg-0919e.html
24291	13593-03-8	3.0	http://www.safe.nite.go.jp/english/ghs/06-imcg-0287e.html	2.0	http://www.safe.nite.go.jp/english/ghs/06-imcg-0287e.html	3.0	http://www.safe.nite.go.jp/english/ghs/06-imcg-0287e.html
24299	78587-05-0	6.0	http://www.safe.nite.go.jp/english/ghs/08-mhlw-0296e.html	6.0	http://www.safe.nite.go.jp/english/ghs/08-mhlw-0296e.html	6.0	http://www.safe.nite.go.jp/english/ghs/08-mhlw-0296e.html
24300	7783-00-8	6.0	http://www.safe.nite.go.jp/english/ghs/14-mhlw-2057e.html http://www.safe.nite.go.jp/english/ghs/06-imcg-0422e.html	6.0	http://www.safe.nite.go.jp/english/ghs/14-mhlw-2057e.html http://www.safe.nite.go.jp/english/ghs/06-imcg-0422e.html	6.0	http://www.safe.nite.go.jp/english/ghs/14-mhlw-2057e.html http://www.safe.nite.go.jp/english/ghs/06-imcg-0422e.html
24311	62-74-8	1.0	http://www.safe.nite.go.jp/english/ghs/06-imcg-0602e.html	6.0	http://www.safe.nite.go.jp/english/ghs/06-imcg-0602e.html	1.0	http://www.safe.nite.go.jp/english/ghs/06-imcg-0602e.html
24315	88671-89-0	6.0	http://www.safe.nite.go.jp/english/ghs/08-mhlw-0300e.html	6.0	http://www.safe.nite.go.jp/english/ghs/08-mhlw-0300e.html	4.0	http://www.safe.nite.go.jp/english/ghs/08-mhlw-0300e.html
24320	95-94-3	6.0	http://www.safe.nite.go.jp/english/ghs/12-mhlw-0066e.html	6.0	http://www.safe.nite.go.jp/english/ghs/12-mhlw-0066e.html	4.0	http://www.safe.nite.go.jp/english/ghs/12-mhlw-0066e.html
24328	3689-24-5	1.0	http://www.safe.nite.go.jp/english/ghs/06-imcg-0678e.html	1.0	http://www.safe.nite.go.jp/english/ghs/06-imcg-0678e.html	2.0	http://www.safe.nite.go.jp/english/ghs/06-imcg-0678e.html
24331	563-68-8	6.0	http://www.safe.nite.go.jp/english/ghs/06-imcg-1195e.html	6.0	http://www.safe.nite.go.jp/english/ghs/06-imcg-1195e.html	2.0	http://www.safe.nite.go.jp/english/ghs/06-imcg-1195e.html
24334	10102-45-1	6.0	http://www.safe.nite.go.jp/english/ghs/06-imcg-0320e.html	6.0	http://www.safe.nite.go.jp/english/ghs/06-imcg-0320e.html	2.0	http://www.safe.nite.go.jp/english/ghs/06-imcg-0320e.html
24337	28249-77-6	6.0	http://www.safe.nite.go.jp/english/ghs/06-imcg-0386e.html	6.0	http://www.safe.nite.go.jp/english/ghs/06-imcg-0386e.html	4.0	http://www.safe.nite.go.jp/english/ghs/06-imcg-0386e.html
24338	23564-05-8	6.0	http://www.safe.nite.go.jp/english/ghs/08-mhlw-0258e.html	4.0	http://www.safe.nite.go.jp/english/ghs/08-mhlw-0258e.html	6.0	http://www.safe.nite.go.jp/english/ghs/08-mhlw-0258e.html
24359	95-95-4	6.0	http://www.safe.nite.go.jp/english/ghs/08-mhlw-0021e.html	6.0	http://www.safe.nite.go.jp/english/ghs/08-mhlw-0021e.html	6.0	http://www.safe.nite.go.jp/english/ghs/08-mhlw-0021e.html
24366	121-44-8	3.0	http://www.safe.nite.go.jp/english/ghs/06-imcg-0845e.html	3.0	http://www.safe.nite.go.jp/english/ghs/06-imcg-0845e.html	4.0	http://www.safe.nite.go.jp/english/ghs/06-imcg-0845e.html
24376	1929-77-7	6.0	http://www.safe.nite.go.jp/english/ghs/11-mhlw-0086e.html	6.0	http://www.safe.nite.go.jp/english/ghs/11-mhlw-0086e.html	4.0	http://www.safe.nite.go.jp/english/ghs/11-mhlw-0086e.html
24394	64-19-7	4.0	http://www.safe.nite.go.jp/english/ghs/06-imcg-0716e.html http://www.safe.nite.go.jp/english/ghs/09-mhlw-2026e.html	6.0	http://www.safe.nite.go.jp/english/ghs/06-imcg-0716e.html http://www.safe.nite.go.jp/english/ghs/09-mhlw-2026e.html	5.0	http://www.safe.nite.go.jp/english/ghs/06-imcg-0716e.html
24395	108-24-7	5.0	http://www.safe.nite.go.jp/english/ghs/06-imcg-0955e.html	3.0	http://www.safe.nite.go.jp/english/ghs/06-imcg-0955e.html	4.0	http://www.safe.nite.go.jp/english/ghs/06-imcg-0955e.html
24399	513-86-0	6.0	http://www.safe.nite.go.jp/english/ghs/09-mhlw-0208e.html	6.0	http://www.safe.nite.go.jp/english/ghs/09-mhlw-0208e.html	6.0	http://www.safe.nite.go.jp/english/ghs/09-mhlw-0208e.html
24437	591-87-7	6.0	http://www.safe.nite.go.jp/english/ghs/09-mhlw-0110e.html	2.0	http://www.safe.nite.go.jp/english/ghs/09-mhlw-0110e.html	3.0	http://www.safe.nite.go.jp/english/ghs/09-mhlw-0110e.html
24442	106-95-6	6.0	http://www.safe.nite.go.jp/english/ghs/06-imcg-0546e.html http://www.safe.nite.go.jp/english/ghs/15-mhlw-0023e.html	3.0	http://www.safe.nite.go.jp/english/ghs/06-imcg-0546e.html http://www.safe.nite.go.jp/english/ghs/15-mhlw-0023e.html	3.0	http://www.safe.nite.go.jp/english/ghs/06-imcg-0546e.html http://www.safe.nite.go.jp/english/ghs/15-mhlw-0023e.html
24448	2179-59-1	6.0	http://www.safe.nite.go.jp/english/ghs/06-imcg-0632e.html	6.0	http://www.safe.nite.go.jp/english/ghs/06-imcg-0632e.html	6.0	http://www.safe.nite.go.jp/english/ghs/06-imcg-0632e.html
24460	60-09-3	6.0	http://www.safe.nite.go.jp/english/ghs/06-imcg-0233e.html http://www.safe.nite.go.jp/english/ghs/10-mhlw-2019e.html	6.0	http://www.safe.nite.go.jp/english/ghs/06-imcg-0233e.html http://www.safe.nite.go.jp/english/ghs/10-mhlw-2019e.html	4.0	http://www.safe.nite.go.jp/english/ghs/06-imcg-0233e.html http://www.safe.nite.go.jp/english/ghs/10-mhlw-2019e.html
24473	95-85-2	6.0	http://www.safe.nite.go.jp/english/ghs/09-mhlw-0035e.html	6.0	http://www.safe.nite.go.jp/english/ghs/09-mhlw-0035e.html	4.0	http://www.safe.nite.go.jp/english/ghs/09-mhlw-0035e.html
24479	96-91-3	6.0	http://www.safe.nite.go.jp/english/ghs/07-mhlw-0040e.html	6.0	http://www.safe.nite.go.jp/english/ghs/07-mhlw-0040e.html	6.0	http://www.safe.nite.go.jp/english/ghs/07-mhlw-0040e.html
24497	591-27-5	3.0	http://www.safe.nite.go.jp/english/ghs/06-imcg-0331e.html	6.0	http://www.safe.nite.go.jp/english/ghs/12-mhlw-2002e.html http://www.safe.nite.go.jp/english/ghs/06-imcg-0331e.html	4.0	http://www.safe.nite.go.jp/english/ghs/12-mhlw-2002e.html http://www.safe.nite.go.jp/english/ghs/06-imcg-0331e.html
24498	95-55-6	6.0	http://www.safe.nite.go.jp/english/ghs/10-mhlw-0165e.html	6.0	http://www.safe.nite.go.jp/english/ghs/10-mhlw-0165e.html	4.0	http://www.safe.nite.go.jp/english/ghs/10-mhlw-0165e.html
24499	123-30-8	6.0	http://www.safe.nite.go.jp/english/ghs/06-imcg-0508e.html	4.0	http://www.safe.nite.go.jp/english/ghs/06-imcg-0508e.html	4.0	http://www.safe.nite.go.jp/english/ghs/06-imcg-0508e.html
24505	504-29-0	3.0	http://www.safe.nite.go.jp/english/ghs/06-imcg-0216e.html http://www.safe.nite.go.jp/english/ghs/09-mhlw-2064e.html	6.0	http://www.safe.nite.go.jp/english/ghs/06-imcg-0216e.html http://www.safe.nite.go.jp/english/ghs/09-mhlw-2064e.html	3.0	http://www.safe.nite.go.jp/english/ghs/06-imcg-0216e.html http://www.safe.nite.go.jp/english/ghs/09-mhlw-2064e.html
24515	7790-98-9	6.0	http://www.safe.nite.go.jp/english/ghs/06-imcg-1381e.html	6.0	http://www.safe.nite.go.jp/english/ghs/06-imcg-1381e.html	5.0	http://www.safe.nite.go.jp/english/ghs/06-imcg-1381e.html
24521	994-05-8	6.0	http://www.safe.nite.go.jp/english/ghs/15-mhlw-0020e.html	6.0	http://www.safe.nite.go.jp/english/ghs/15-mhlw-0020e.html	6.0	http://www.safe.nite.go.jp/english/ghs/15-mhlw-0020e.html
24532	104-94-9	5.0	http://www.safe.nite.go.jp/english/ghs/06-imcg-0215e.html	6.0	http://www.safe.nite.go.jp/english/ghs/06-imcg-0215e.html http://www.safe.nite.go.jp/english/ghs/14-mhlw-2184e.html	4.0	http://www.safe.nite.go.jp/english/ghs/06-imcg-0215e.html
24553	123-77-3	6.0	http://www.safe.nite.go.jp/english/ghs/09-mhlw-0010e.html	6.0	http://www.safe.nite.go.jp/english/ghs/09-mhlw-0010e.html	6.0	http://www.safe.nite.go.jp/english/ghs/09-mhlw-0010e.html
24568	98-11-3	6.0	http://www.safe.nite.go.jp/english/ghs/12-mhlw-0071e.html	6.0	http://www.safe.nite.go.jp/english/ghs/12-mhlw-0071e.html	4.0	http://www.safe.nite.go.jp/english/ghs/12-mhlw-0071e.html
24585	85-02-9	6.0	http://www.safe.nite.go.jp/english/ghs/09-mhlw-0166e.html	6.0	http://www.safe.nite.go.jp/english/ghs/09-mhlw-0166e.html	6.0	http://www.safe.nite.go.jp/english/ghs/09-mhlw-0166e.html
24586	95-16-9	2.0	http://www.safe.nite.go.jp/english/ghs/06-imcg-0548e.html	6.0	http://www.safe.nite.go.jp/english/ghs/06-imcg-0548e.html	4.0	http://www.safe.nite.go.jp/english/ghs/06-imcg-0548e.html
24589	98-08-8	6.0	http://www.safe.nite.go.jp/english/ghs/08-mhlw-0150e.html	4.0	http://www.safe.nite.go.jp/english/ghs/08-mhlw-0150e.html	6.0	http://www.safe.nite.go.jp/english/ghs/08-mhlw-0150e.html
24591	94-36-0	6.0	http://www.safe.nite.go.jp/english/ghs/13-mhlw-2022e.html http://www.safe.nite.go.jp/english/ghs/06-imcg-0786e.html	6.0	http://www.safe.nite.go.jp/english/ghs/13-mhlw-2022e.html http://www.safe.nite.go.jp/english/ghs/06-imcg-0786e.html	6.0	http://www.safe.nite.go.jp/english/ghs/13-mhlw-2022e.html http://www.safe.nite.go.jp/english/ghs/06-imcg-0786e.html
24600	56-93-9	6.0	http://www.safe.nite.go.jp/english/ghs/10-mhlw-0166e.html	6.0	http://www.safe.nite.go.jp/english/ghs/10-mhlw-0166e.html	3.0	http://www.safe.nite.go.jp/english/ghs/10-mhlw-0166e.html
24603	7787-56-6	6.0	http://www.safe.nite.go.jp/english/ghs/06-imcg-0480e.html	1.0	http://www.safe.nite.go.jp/english/ghs/06-imcg-0480e.html	3.0	http://www.safe.nite.go.jp/english/ghs/06-imcg-0480e.html
24621	111-96-6	6.0	http://www.safe.nite.go.jp/english/ghs/08-mhlw-0040e.html http://www.safe.nite.go.jp/english/ghs/07-meti-0006e.html	6.0	http://www.safe.nite.go.jp/english/ghs/08-mhlw-0040e.html http://www.safe.nite.go.jp/english/ghs/07-meti-0006e.html	5.0	http://www.safe.nite.go.jp/english/ghs/07-meti-0006e.html
24624	1675-54-3	6.0	http://www.safe.nite.go.jp/english/ghs/08-mhlw-0059e.html	6.0	http://www.safe.nite.go.jp/english/ghs/08-mhlw-0059e.html	6.0	http://www.safe.nite.go.jp/english/ghs/08-mhlw-0059e.html
24637	108-86-1	6.0	http://www.safe.nite.go.jp/english/ghs/09-mhlw-0072e.html	3.0	http://www.safe.nite.go.jp/english/ghs/09-mhlw-0072e.html	6.0	http://www.safe.nite.go.jp/english/ghs/09-mhlw-0072e.html
24652	52-51-7	6.0	http://www.safe.nite.go.jp/english/ghs/08-mhlw-0135e.html	2.0	http://www.safe.nite.go.jp/english/ghs/08-mhlw-0135e.html	4.0	http://www.safe.nite.go.jp/english/ghs/08-mhlw-0135e.html
24658	100-39-0	6.0	http://www.safe.nite.go.jp/english/ghs/10-mhlw-0196e.html	6.0	http://www.safe.nite.go.jp/english/ghs/10-mhlw-0196e.html	6.0	http://www.safe.nite.go.jp/english/ghs/10-mhlw-0196e.html
24660	95-46-5	6.0	http://www.safe.nite.go.jp/english/ghs/10-mhlw-0195e.html	6.0	http://www.safe.nite.go.jp/english/ghs/10-mhlw-0195e.html	6.0	http://www.safe.nite.go.jp/english/ghs/10-mhlw-0195e.html
24662	357-57-3	6.0	http://www.safe.nite.go.jp/english/ghs/06-imcg-1334e.html	6.0	http://www.safe.nite.go.jp/english/ghs/06-imcg-1334e.html	3.0	http://www.safe.nite.go.jp/english/ghs/06-imcg-1334e.html
24667	2425-79-8	6.0	http://www.safe.nite.go.jp/english/ghs/12-mhlw-0117e.html	6.0	http://www.safe.nite.go.jp/english/ghs/12-mhlw-0117e.html	4.0	http://www.safe.nite.go.jp/english/ghs/12-mhlw-0117e.html
24674	112-56-1	3.0	http://www.safe.nite.go.jp/english/ghs/11-mhlw-0076e.html	6.0	http://www.safe.nite.go.jp/english/ghs/11-mhlw-0076e.html	3.0	http://www.safe.nite.go.jp/english/ghs/11-mhlw-0076e.html
24676	141-32-2	4.0	http://www.safe.nite.go.jp/english/ghs/14-mhlw-2002e.html	3.0	http://www.safe.nite.go.jp/english/ghs/06-imcg-0622e.html http://www.safe.nite.go.jp/english/ghs/14-mhlw-2002e.html http://www.safe.nite.go.jp/english/ghs/09-mhlw-2014e.html	5.0	http://www.safe.nite.go.jp/english/ghs/06-imcg-0622e.html
24681	75-64-9	6.0	http://www.safe.nite.go.jp/english/ghs/10-mhlw-0128e.html	3.0	http://www.safe.nite.go.jp/english/ghs/10-mhlw-0128e.html	3.0	http://www.safe.nite.go.jp/english/ghs/10-mhlw-0128e.html
24691	2426-08-6	3.0	http://www.safe.nite.go.jp/english/ghs/06-imcg-0882e.html	4.0	http://www.safe.nite.go.jp/english/ghs/06-imcg-0882e.html	5.0	http://www.safe.nite.go.jp/english/ghs/06-imcg-0882e.html
24696	97-88-1	6.0	http://www.safe.nite.go.jp/english/ghs/06-imcg-0495e.html http://www.safe.nite.go.jp/english/ghs/15-meti-0019e.html http://www.safe.nite.go.jp/english/ghs/07-meti-2031e.html	6.0	http://www.safe.nite.go.jp/english/ghs/06-imcg-0495e.html http://www.safe.nite.go.jp/english/ghs/15-meti-0019e.html http://www.safe.nite.go.jp/english/ghs/07-meti-2031e.html	6.0	http://www.safe.nite.go.jp/english/ghs/06-imcg-0495e.html http://www.safe.nite.go.jp/english/ghs/15-meti-0019e.html http://www.safe.nite.go.jp/english/ghs/07-meti-2031e.html
24699	614-45-9	6.0	http://www.safe.nite.go.jp/english/ghs/10-mhlw-0162e.html	6.0	http://www.safe.nite.go.jp/english/ghs/10-mhlw-0162e.html	6.0	http://www.safe.nite.go.jp/english/ghs/10-mhlw-0162e.html
24704	98-51-1	6.0	http://www.safe.nite.go.jp/english/ghs/06-imcg-0886e.html http://www.safe.nite.go.jp/english/ghs/14-mhlw-2186e.html	2.0	http://www.safe.nite.go.jp/english/ghs/06-imcg-0886e.html	4.0	http://www.safe.nite.go.jp/english/ghs/06-imcg-0886e.html
24710	141-75-3	6.0	http://www.safe.nite.go.jp/english/ghs/11-mhlw-0024e.html	6.0	http://www.safe.nite.go.jp/english/ghs/11-mhlw-0024e.html	6.0	http://www.safe.nite.go.jp/english/ghs/11-mhlw-0024e.html
24715	1306-19-0	6.0	http://www.safe.nite.go.jp/english/ghs/09-mhlw-2084e.html http://www.safe.nite.go.jp/english/ghs/06-imcg-0015e.html	1.0	http://www.safe.nite.go.jp/english/ghs/09-mhlw-2084e.html http://www.safe.nite.go.jp/english/ghs/06-imcg-0015e.html	3.0	http://www.safe.nite.go.jp/english/ghs/09-mhlw-2084e.html http://www.safe.nite.go.jp/english/ghs/06-imcg-0015e.html
24726	124-43-6	6.0	http://www.safe.nite.go.jp/english/ghs/06-imcg-1138e.html	6.0	http://www.safe.nite.go.jp/english/ghs/06-imcg-1138e.html	6.0	http://www.safe.nite.go.jp/english/ghs/06-imcg-1138e.html
24729	10605-21-7	6.0	http://www.safe.nite.go.jp/english/ghs/08-mhlw-0065e.html http://www.safe.nite.go.jp/english/ghs/07-meti-0015e.html	6.0	http://www.safe.nite.go.jp/english/ghs/08-mhlw-0065e.html http://www.safe.nite.go.jp/english/ghs/07-meti-0015e.html	6.0	http://www.safe.nite.go.jp/english/ghs/08-mhlw-0065e.html http://www.safe.nite.go.jp/english/ghs/07-meti-0015e.html
24761	108-42-9	3.0	http://www.safe.nite.go.jp/english/ghs/06-imcg-0368e.html	3.0	http://www.safe.nite.go.jp/english/ghs/06-imcg-0368e.html http://www.safe.nite.go.jp/english/ghs/15-meti-0028e.html	3.0	http://www.safe.nite.go.jp/english/ghs/06-imcg-0368e.html http://www.safe.nite.go.jp/english/ghs/15-meti-0028e.html
24764	89-98-5	6.0	http://www.safe.nite.go.jp/english/ghs/08-mhlw-0076e.html	6.0	http://www.safe.nite.go.jp/english/ghs/08-mhlw-0076e.html	6.0	http://www.safe.nite.go.jp/english/ghs/08-mhlw-0076e.html
24772	74-11-3	6.0	http://www.safe.nite.go.jp/english/ghs/10-mhlw-0185e.html	6.0	http://www.safe.nite.go.jp/english/ghs/10-mhlw-0185e.html	4.0	http://www.safe.nite.go.jp/english/ghs/10-mhlw-0185e.html
24775	107-04-0	6.0	http://www.safe.nite.go.jp/english/ghs/09-mhlw-0114e.html	6.0	http://www.safe.nite.go.jp/english/ghs/09-mhlw-0114e.html	3.0	http://www.safe.nite.go.jp/english/ghs/09-mhlw-0114e.html
24791	90-13-1	6.0	http://www.safe.nite.go.jp/english/ghs/06-imcg-0515e.html	6.0	http://www.safe.nite.go.jp/english/ghs/06-imcg-0515e.html	4.0	http://www.safe.nite.go.jp/english/ghs/06-imcg-0515e.html
24797	600-25-9	6.0	http://www.safe.nite.go.jp/english/ghs/06-imcg-0703e.html http://www.safe.nite.go.jp/english/ghs/14-mhlw-2040e.html	6.0	http://www.safe.nite.go.jp/english/ghs/06-imcg-0703e.html http://www.safe.nite.go.jp/english/ghs/14-mhlw-2040e.html	4.0	http://www.safe.nite.go.jp/english/ghs/06-imcg-0703e.html http://www.safe.nite.go.jp/english/ghs/14-mhlw-2040e.html
24800	108-43-0	6.0	http://www.safe.nite.go.jp/english/ghs/12-mhlw-0078e.html	6.0	http://www.safe.nite.go.jp/english/ghs/12-mhlw-0078e.html	4.0	http://www.safe.nite.go.jp/english/ghs/12-mhlw-0078e.html
24810	109-09-1	2.0	http://www.safe.nite.go.jp/english/ghs/09-mhlw-0191e.html	6.0	http://www.safe.nite.go.jp/english/ghs/09-mhlw-0191e.html	3.0	http://www.safe.nite.go.jp/english/ghs/09-mhlw-0191e.html
24814	106-43-4	6.0	http://www.safe.nite.go.jp/english/ghs/08-mhlw-0030e.html	4.0	http://www.safe.nite.go.jp/english/ghs/08-mhlw-0030e.html	6.0	http://www.safe.nite.go.jp/english/ghs/08-mhlw-0030e.html
24822	75-77-4	4.0	http://www.safe.nite.go.jp/english/ghs/09-mhlw-0058e.html	3.0	http://www.safe.nite.go.jp/english/ghs/09-mhlw-0058e.html	3.0	http://www.safe.nite.go.jp/english/ghs/09-mhlw-0058e.html
24836	5392-40-5	6.0	http://www.safe.nite.go.jp/english/ghs/08-mhlw-0132e.html	6.0	http://www.safe.nite.go.jp/english/ghs/08-mhlw-0132e.html	6.0	http://www.safe.nite.go.jp/english/ghs/08-mhlw-0132e.html
24838	6358-53-8	6.0	http://www.safe.nite.go.jp/english/ghs/06-imcg-0794e.html	6.0	http://www.safe.nite.go.jp/english/ghs/06-imcg-0794e.html	6.0	http://www.safe.nite.go.jp/english/ghs/06-imcg-0794e.html
24862	2210-79-9	6.0	http://www.safe.nite.go.jp/english/ghs/07-meti-0001e.html	6.0	http://www.safe.nite.go.jp/english/ghs/07-meti-0001e.html	6.0	http://www.safe.nite.go.jp/english/ghs/07-meti-0001e.html
24864	4170-30-3	2.0	http://www.safe.nite.go.jp/english/ghs/06-imcg-0913e.html	1.0	http://www.safe.nite.go.jp/english/ghs/06-imcg-0913e.html http://www.safe.nite.go.jp/english/ghs/08-meti-2003e.html	3.0	http://www.safe.nite.go.jp/english/ghs/06-imcg-0913e.html http://www.safe.nite.go.jp/english/ghs/08-meti-2003e.html
24869	80-15-9	3.0	http://www.safe.nite.go.jp/english/ghs/08-meti-0068e.html	4.0	http://www.safe.nite.go.jp/english/ghs/08-meti-0068e.html	4.0	http://www.safe.nite.go.jp/english/ghs/08-meti-0068e.html
24880	286-20-4	3.0	http://www.safe.nite.go.jp/english/ghs/11-mhlw-0165e.html	6.0	http://www.safe.nite.go.jp/english/ghs/11-mhlw-0165e.html	4.0	http://www.safe.nite.go.jp/english/ghs/11-mhlw-0165e.html
24882	66-81-9	6.0	http://www.safe.nite.go.jp/english/ghs/06-imcg-1221e.html	6.0	http://www.safe.nite.go.jp/english/ghs/06-imcg-1221e.html	1.0	http://www.safe.nite.go.jp/english/ghs/06-imcg-1221e.html
24886	287-92-3	6.0	http://www.safe.nite.go.jp/english/ghs/14-mhlw-2044e.html http://www.safe.nite.go.jp/english/ghs/06-imcg-0762e.html	5.0	http://www.safe.nite.go.jp/english/ghs/06-imcg-0762e.html	6.0	http://www.safe.nite.go.jp/english/ghs/14-mhlw-2044e.html http://www.safe.nite.go.jp/english/ghs/06-imcg-0762e.html
24888	6055-19-2	6.0	http://www.safe.nite.go.jp/english/ghs/09-mhlw-0222e.html	6.0	http://www.safe.nite.go.jp/english/ghs/09-mhlw-0222e.html	3.0	http://www.safe.nite.go.jp/english/ghs/09-mhlw-0222e.html
24902	533-74-4	5.0	http://www.safe.nite.go.jp/english/ghs/06-imcg-0285e.html	5.0	http://www.safe.nite.go.jp/english/ghs/06-imcg-0285e.html	4.0	http://www.safe.nite.go.jp/english/ghs/06-imcg-0285e.html
24912	91-17-8	6.0	http://www.safe.nite.go.jp/english/ghs/09-mhlw-0251e.html	2.0	http://www.safe.nite.go.jp/english/ghs/09-mhlw-0251e.html	6.0	http://www.safe.nite.go.jp/english/ghs/09-mhlw-0251e.html
24913	124-18-5	6.0	http://www.safe.nite.go.jp/english/ghs/09-mhlw-0078e.html	6.0	http://www.safe.nite.go.jp/english/ghs/09-mhlw-0078e.html	6.0	http://www.safe.nite.go.jp/english/ghs/09-mhlw-0078e.html
24916	2873-97-4	6.0	http://www.safe.nite.go.jp/english/ghs/10-mhlw-0145e.html	6.0	http://www.safe.nite.go.jp/english/ghs/10-mhlw-0145e.html	4.0	http://www.safe.nite.go.jp/english/ghs/10-mhlw-0145e.html
24917	123-42-2	6.0	http://www.safe.nite.go.jp/english/ghs/09-mhlw-2031e.html http://www.safe.nite.go.jp/english/ghs/06-imcg-0739e.html	6.0	http://www.safe.nite.go.jp/english/ghs/09-mhlw-2031e.html http://www.safe.nite.go.jp/english/ghs/06-imcg-0739e.html	5.0	http://www.safe.nite.go.jp/english/ghs/06-imcg-0739e.html
24918	124-02-7	3.0	http://www.safe.nite.go.jp/english/ghs/09-mhlw-0062e.html	4.0	http://www.safe.nite.go.jp/english/ghs/09-mhlw-0062e.html	4.0	http://www.safe.nite.go.jp/english/ghs/09-mhlw-0062e.html
24922	124-09-4	4.0	http://www.safe.nite.go.jp/english/ghs/11-mhlw-2015e.html http://www.safe.nite.go.jp/english/ghs/06-imcg-0186e.html	6.0	http://www.safe.nite.go.jp/english/ghs/11-mhlw-2015e.html http://www.safe.nite.go.jp/english/ghs/06-imcg-0186e.html	4.0	http://www.safe.nite.go.jp/english/ghs/11-mhlw-2015e.html http://www.safe.nite.go.jp/english/ghs/06-imcg-0186e.html
24952	111-92-2	3.0	http://www.safe.nite.go.jp/english/ghs/08-mhlw-0173e.html	2.0	http://www.safe.nite.go.jp/english/ghs/08-mhlw-0173e.html	4.0	http://www.safe.nite.go.jp/english/ghs/08-mhlw-0173e.html
24953	102-81-8	4.0	http://www.safe.nite.go.jp/english/ghs/06-imcg-0144e.html	6.0	http://www.safe.nite.go.jp/english/ghs/06-imcg-0144e.html	4.0	http://www.safe.nite.go.jp/english/ghs/06-imcg-0144e.html
24955	110-05-4	6.0	http://www.safe.nite.go.jp/english/ghs/08-mhlw-0165e.html	6.0	http://www.safe.nite.go.jp/english/ghs/08-mhlw-0165e.html	6.0	http://www.safe.nite.go.jp/english/ghs/08-mhlw-0165e.html
24961	77-58-7	6.0	http://www.safe.nite.go.jp/english/ghs/12-mhlw-0050e.html	2.0	http://www.safe.nite.go.jp/english/ghs/12-mhlw-0050e.html	3.0	http://www.safe.nite.go.jp/english/ghs/12-mhlw-0050e.html
24965	79-36-7	6.0	http://www.safe.nite.go.jp/english/ghs/08-mhlw-0073e.html	6.0	http://www.safe.nite.go.jp/english/ghs/08-mhlw-0073e.html	6.0	http://www.safe.nite.go.jp/english/ghs/08-mhlw-0073e.html
24966	554-00-7	6.0	http://www.safe.nite.go.jp/english/ghs/10-mhlw-0212e.html	6.0	http://www.safe.nite.go.jp/english/ghs/10-mhlw-0212e.html	4.0	http://www.safe.nite.go.jp/english/ghs/10-mhlw-0212e.html
24967	95-82-9	6.0	http://www.safe.nite.go.jp/english/ghs/08-meti-0015e.html	6.0	http://www.safe.nite.go.jp/english/ghs/08-meti-0015e.html	4.0	http://www.safe.nite.go.jp/english/ghs/08-meti-0015e.html
24983	15663-27-1	6.0	http://www.safe.nite.go.jp/english/ghs/09-mhlw-0231e.html	6.0	http://www.safe.nite.go.jp/english/ghs/09-mhlw-0231e.html	2.0	http://www.safe.nite.go.jp/english/ghs/09-mhlw-0231e.html
24985	118-52-5	6.0	http://www.safe.nite.go.jp/english/ghs/06-imcg-0765e.html	5.0	http://www.safe.nite.go.jp/english/ghs/06-imcg-0765e.html	4.0	http://www.safe.nite.go.jp/english/ghs/06-imcg-0765e.html
24991	540-59-0	6.0	http://www.safe.nite.go.jp/english/ghs/06-imcg-0127e.html http://www.safe.nite.go.jp/english/ghs/14-mhlw-2047e.html	6.0	http://www.safe.nite.go.jp/english/ghs/06-imcg-0127e.html http://www.safe.nite.go.jp/english/ghs/14-mhlw-2047e.html	4.0	http://www.safe.nite.go.jp/english/ghs/14-mhlw-2047e.html
24994	2893-78-9	6.0	http://www.safe.nite.go.jp/english/ghs/09-mhlw-0207e.html	6.0	http://www.safe.nite.go.jp/english/ghs/09-mhlw-0207e.html	4.0	http://www.safe.nite.go.jp/english/ghs/09-mhlw-0207e.html
24997	3209-22-1	6.0	http://www.safe.nite.go.jp/english/ghs/06-imcg-0394e.html	6.0	http://www.safe.nite.go.jp/english/ghs/06-imcg-0394e.html	4.0	http://www.safe.nite.go.jp/english/ghs/06-imcg-0394e.html
24998	611-06-3	3.0	http://www.safe.nite.go.jp/english/ghs/08-meti-0075e.html	6.0	http://www.safe.nite.go.jp/english/ghs/08-meti-0075e.html	4.0	http://www.safe.nite.go.jp/english/ghs/08-meti-0075e.html
24999	99-54-7	6.0	http://www.safe.nite.go.jp/english/ghs/08-meti-0017e.html	6.0	http://www.safe.nite.go.jp/english/ghs/08-meti-0017e.html	4.0	http://www.safe.nite.go.jp/english/ghs/08-meti-0017e.html
25003	583-78-8	6.0	http://www.safe.nite.go.jp/english/ghs/12-mhlw-0100e.html	6.0	http://www.safe.nite.go.jp/english/ghs/12-mhlw-0100e.html	6.0	http://www.safe.nite.go.jp/english/ghs/12-mhlw-0100e.html
25004	87-65-0	6.0	http://www.safe.nite.go.jp/english/ghs/12-mhlw-0056e.html	6.0	http://www.safe.nite.go.jp/english/ghs/12-mhlw-0056e.html	6.0	http://www.safe.nite.go.jp/english/ghs/12-mhlw-0056e.html
25005	95-77-2	6.0	http://www.safe.nite.go.jp/english/ghs/12-mhlw-0064e.html	6.0	http://www.safe.nite.go.jp/english/ghs/12-mhlw-0064e.html	4.0	http://www.safe.nite.go.jp/english/ghs/12-mhlw-0064e.html
25006	591-35-5	6.0	http://www.safe.nite.go.jp/english/ghs/12-mhlw-0102e.html	6.0	http://www.safe.nite.go.jp/english/ghs/12-mhlw-0102e.html	6.0	http://www.safe.nite.go.jp/english/ghs/12-mhlw-0102e.html
25010	96-23-1	3.0	http://www.safe.nite.go.jp/english/ghs/11-mhlw-2016e.html http://www.safe.nite.go.jp/english/ghs/06-imcg-0398e.html	1.0	http://www.safe.nite.go.jp/english/ghs/06-imcg-0398e.html	3.0	http://www.safe.nite.go.jp/english/ghs/11-mhlw-2016e.html http://www.safe.nite.go.jp/english/ghs/06-imcg-0398e.html
25012	78-88-6	4.0	http://www.safe.nite.go.jp/english/ghs/11-mhlw-0143e.html	6.0	http://www.safe.nite.go.jp/english/ghs/11-mhlw-0143e.html	4.0	http://www.safe.nite.go.jp/english/ghs/11-mhlw-0143e.html
25014	98-87-3	6.0	http://www.safe.nite.go.jp/english/ghs/06-imcg-0189e.html	1.0	http://www.safe.nite.go.jp/english/ghs/06-imcg-0189e.html	5.0	http://www.safe.nite.go.jp/english/ghs/06-imcg-0189e.html
25017	80-43-3	6.0	http://www.safe.nite.go.jp/english/ghs/08-meti-0049e.html	6.0	http://www.safe.nite.go.jp/english/ghs/08-meti-0049e.html	6.0	http://www.safe.nite.go.jp/english/ghs/08-meti-0049e.html
25018	101-83-7	3.0	http://www.safe.nite.go.jp/english/ghs/08-mhlw-0028e.html	4.0	http://www.safe.nite.go.jp/english/ghs/08-mhlw-0028e.html	3.0	http://www.safe.nite.go.jp/english/ghs/08-mhlw-0028e.html
25021	84-61-7	6.0	http://www.safe.nite.go.jp/english/ghs/08-meti-0086e.html	6.0	http://www.safe.nite.go.jp/english/ghs/08-meti-0086e.html	6.0	http://www.safe.nite.go.jp/english/ghs/08-meti-0086e.html
25023	77-73-6	5.0	http://www.safe.nite.go.jp/english/ghs/06-imcg-0775e.html	2.0	http://www.safe.nite.go.jp/english/ghs/06-imcg-0775e.html	4.0	http://www.safe.nite.go.jp/english/ghs/06-imcg-0775e.html
25041	105-58-8	6.0	http://www.safe.nite.go.jp/english/ghs/09-mhlw-0064e.html	6.0	http://www.safe.nite.go.jp/english/ghs/09-mhlw-0064e.html	6.0	http://www.safe.nite.go.jp/english/ghs/09-mhlw-0064e.html
25045	4074-88-8	3.0	http://www.safe.nite.go.jp/english/ghs/08-mhlw-0131e.html	6.0	http://www.safe.nite.go.jp/english/ghs/08-mhlw-0131e.html	4.0	http://www.safe.nite.go.jp/english/ghs/08-mhlw-0131e.html
25047	112-36-7	6.0	http://www.safe.nite.go.jp/english/ghs/10-mhlw-0069e.html	6.0	http://www.safe.nite.go.jp/english/ghs/10-mhlw-0069e.html	6.0	http://www.safe.nite.go.jp/english/ghs/10-mhlw-0069e.html
25049	111-77-3	6.0	http://www.safe.nite.go.jp/english/ghs/07-meti-0004e.html http://www.safe.nite.go.jp/english/ghs/08-mhlw-0172e.html	6.0	http://www.safe.nite.go.jp/english/ghs/07-meti-0004e.html http://www.safe.nite.go.jp/english/ghs/08-mhlw-0172e.html	6.0	http://www.safe.nite.go.jp/english/ghs/07-meti-0004e.html http://www.safe.nite.go.jp/english/ghs/08-mhlw-0172e.html
25050	111-40-0	3.0	http://www.safe.nite.go.jp/english/ghs/06-imcg-0084e.html	2.0	http://www.safe.nite.go.jp/english/ghs/06-imcg-0084e.html	4.0	http://www.safe.nite.go.jp/english/ghs/06-imcg-0084e.html http://www.safe.nite.go.jp/english/ghs/13-mhlw-2028e.html
25058	93-05-0	6.0	http://www.safe.nite.go.jp/english/ghs/11-mhlw-0110e.html	6.0	http://www.safe.nite.go.jp/english/ghs/11-mhlw-0110e.html	3.0	http://www.safe.nite.go.jp/english/ghs/11-mhlw-0110e.html
25079	110-96-3	2.0	http://www.safe.nite.go.jp/english/ghs/09-mhlw-0063e.html	1.0	http://www.safe.nite.go.jp/english/ghs/09-mhlw-0063e.html	3.0	http://www.safe.nite.go.jp/english/ghs/09-mhlw-0063e.html
25080	108-83-8	6.0	http://www.safe.nite.go.jp/english/ghs/15-mhlw-0095e.html http://www.safe.nite.go.jp/english/ghs/06-imcg-0748e.html	6.0	http://www.safe.nite.go.jp/english/ghs/15-mhlw-0095e.html http://www.safe.nite.go.jp/english/ghs/06-imcg-0748e.html	6.0	http://www.safe.nite.go.jp/english/ghs/15-mhlw-0095e.html http://www.safe.nite.go.jp/english/ghs/06-imcg-0748e.html
25085	108-18-9	6.0	http://www.safe.nite.go.jp/english/ghs/06-imcg-0749e.html	3.0	http://www.safe.nite.go.jp/english/ghs/06-imcg-0749e.html	4.0	http://www.safe.nite.go.jp/english/ghs/06-imcg-0749e.html
25086	693-13-0	6.0	http://www.safe.nite.go.jp/english/ghs/10-mhlw-0113e.html	6.0	http://www.safe.nite.go.jp/english/ghs/10-mhlw-0113e.html	6.0	http://www.safe.nite.go.jp/english/ghs/10-mhlw-0113e.html
25091	119-90-4	6.0	http://www.safe.nite.go.jp/english/ghs/06-imcg-1006e.html	6.0	http://www.safe.nite.go.jp/english/ghs/06-imcg-1006e.html	4.0	http://www.safe.nite.go.jp/english/ghs/06-imcg-1006e.html
25100	2439-35-2	3.0	http://www.safe.nite.go.jp/english/ghs/06-imcg-0326e.html http://www.safe.nite.go.jp/english/ghs/11-mhlw-2017e.html	1.0	http://www.safe.nite.go.jp/english/ghs/06-imcg-0326e.html http://www.safe.nite.go.jp/english/ghs/11-mhlw-2017e.html	4.0	http://www.safe.nite.go.jp/english/ghs/06-imcg-0326e.html http://www.safe.nite.go.jp/english/ghs/11-mhlw-2017e.html
25102	109-55-7	3.0	http://www.safe.nite.go.jp/english/ghs/08-mhlw-0037e.html	6.0	http://www.safe.nite.go.jp/english/ghs/08-mhlw-0037e.html	4.0	http://www.safe.nite.go.jp/english/ghs/08-mhlw-0037e.html
25110	78-63-7	6.0	http://www.safe.nite.go.jp/english/ghs/13-mhlw-0059e.html	6.0	http://www.safe.nite.go.jp/english/ghs/13-mhlw-0059e.html	6.0	http://www.safe.nite.go.jp/english/ghs/13-mhlw-0059e.html
25114	793-24-8	6.0	http://www.safe.nite.go.jp/english/ghs/08-meti-0028e.html	6.0	http://www.safe.nite.go.jp/english/ghs/08-meti-0028e.html	4.0	http://www.safe.nite.go.jp/english/ghs/08-meti-0028e.html
25117	624-92-0	6.0	http://www.safe.nite.go.jp/english/ghs/14-mhlw-2173e.html http://www.safe.nite.go.jp/english/ghs/06-imcg-0791e.html	3.0	http://www.safe.nite.go.jp/english/ghs/06-imcg-0791e.html	3.0	http://www.safe.nite.go.jp/english/ghs/06-imcg-0791e.html
25138	138-89-6	6.0	http://www.safe.nite.go.jp/english/ghs/07-mhlw-0030e.html	6.0	http://www.safe.nite.go.jp/english/ghs/07-mhlw-0030e.html	6.0	http://www.safe.nite.go.jp/english/ghs/07-mhlw-0030e.html
25145	95-87-4	6.0	http://www.safe.nite.go.jp/english/ghs/08-mhlw-0080e.html	6.0	http://www.safe.nite.go.jp/english/ghs/08-mhlw-0080e.html	4.0	http://www.safe.nite.go.jp/english/ghs/08-mhlw-0080e.html
25148	108-68-9	6.0	http://www.safe.nite.go.jp/english/ghs/08-mhlw-0091e.html	6.0	http://www.safe.nite.go.jp/english/ghs/08-mhlw-0091e.html	4.0	http://www.safe.nite.go.jp/english/ghs/08-mhlw-0091e.html
25152	106-65-0	6.0	http://www.safe.nite.go.jp/english/ghs/12-mhlw-0077e.html	6.0	http://www.safe.nite.go.jp/english/ghs/12-mhlw-0077e.html	6.0	http://www.safe.nite.go.jp/english/ghs/12-mhlw-0077e.html
25156	96-31-1	6.0	http://www.safe.nite.go.jp/english/ghs/13-mhlw-0046e.html	6.0	http://www.safe.nite.go.jp/english/ghs/13-mhlw-0046e.html	6.0	http://www.safe.nite.go.jp/english/ghs/13-mhlw-0046e.html
25178	102-06-7	6.0	http://www.safe.nite.go.jp/english/ghs/07-meti-0009e.html http://www.safe.nite.go.jp/english/ghs/08-meti-0020e.html	6.0	http://www.safe.nite.go.jp/english/ghs/07-meti-0009e.html http://www.safe.nite.go.jp/english/ghs/08-meti-0020e.html	3.0	http://www.safe.nite.go.jp/english/ghs/07-meti-0009e.html http://www.safe.nite.go.jp/english/ghs/08-meti-0020e.html
25180	101-68-8	6.0	http://www.safe.nite.go.jp/english/ghs/15-mhlw-0104e.html http://www.safe.nite.go.jp/english/ghs/06-imcg-0239e.html	2.0	http://www.safe.nite.go.jp/english/ghs/15-mhlw-0104e.html http://www.safe.nite.go.jp/english/ghs/06-imcg-0239e.html	6.0	http://www.safe.nite.go.jp/english/ghs/15-mhlw-0104e.html http://www.safe.nite.go.jp/english/ghs/06-imcg-0239e.html
25185	142-84-7	3.0	http://www.safe.nite.go.jp/english/ghs/08-mhlw-0196e.html	4.0	http://www.safe.nite.go.jp/english/ghs/08-mhlw-0196e.html	4.0	http://www.safe.nite.go.jp/english/ghs/08-mhlw-0196e.html
25215	3648-20-2	6.0	http://www.safe.nite.go.jp/english/ghs/13-mhlw-0024e.html	6.0	http://www.safe.nite.go.jp/english/ghs/13-mhlw-0024e.html	6.0	http://www.safe.nite.go.jp/english/ghs/13-mhlw-0024e.html
25221	25103-58-6	6.0	http://www.safe.nite.go.jp/english/ghs/08-meti-0039e.html	6.0	http://www.safe.nite.go.jp/english/ghs/08-meti-0039e.html	6.0	http://www.safe.nite.go.jp/english/ghs/08-meti-0039e.html
25237	3132-64-7	3.0	http://www.safe.nite.go.jp/english/ghs/10-mhlw-0193e.html	6.0	http://www.safe.nite.go.jp/english/ghs/10-mhlw-0193e.html	3.0	http://www.safe.nite.go.jp/english/ghs/10-mhlw-0193e.html
25271	103-69-5	5.0	http://www.safe.nite.go.jp/english/ghs/06-imcg-0317e.html	6.0	http://www.safe.nite.go.jp/english/ghs/06-imcg-0317e.html	4.0	http://www.safe.nite.go.jp/english/ghs/06-imcg-0317e.html
25279	7085-85-0	6.0	http://www.safe.nite.go.jp/english/ghs/15-mhlw-0091e.html http://www.safe.nite.go.jp/english/ghs/06-imcg-0742e.html http://www.safe.nite.go.jp/english/ghs/09-mhlw-2032e.html	6.0	http://www.safe.nite.go.jp/english/ghs/15-mhlw-0091e.html http://www.safe.nite.go.jp/english/ghs/06-imcg-0742e.html http://www.safe.nite.go.jp/english/ghs/09-mhlw-2032e.html	6.0	http://www.safe.nite.go.jp/english/ghs/15-mhlw-0091e.html http://www.safe.nite.go.jp/english/ghs/06-imcg-0742e.html http://www.safe.nite.go.jp/english/ghs/09-mhlw-2032e.html
25286	110-71-4	5.0	http://www.safe.nite.go.jp/english/ghs/07-meti-0017e.html	6.0	http://www.safe.nite.go.jp/english/ghs/08-mhlw-0095e.html http://www.safe.nite.go.jp/english/ghs/07-meti-0017e.html	5.0	http://www.safe.nite.go.jp/english/ghs/07-meti-0017e.html
25292	94-96-2	6.0	http://www.safe.nite.go.jp/english/ghs/10-mhlw-0132e.html	6.0	http://www.safe.nite.go.jp/english/ghs/10-mhlw-0132e.html	6.0	http://www.safe.nite.go.jp/english/ghs/10-mhlw-0132e.html
25293	149-57-5	4.0	http://www.safe.nite.go.jp/english/ghs/06-imcg-0661e.html http://www.safe.nite.go.jp/english/ghs/08-meti-2001e.html	6.0	http://www.safe.nite.go.jp/english/ghs/06-imcg-0661e.html http://www.safe.nite.go.jp/english/ghs/08-meti-2001e.html	5.0	http://www.safe.nite.go.jp/english/ghs/06-imcg-0661e.html
25297	103-11-7	6.0	http://www.safe.nite.go.jp/english/ghs/08-mhlw-0029e.html	6.0	http://www.safe.nite.go.jp/english/ghs/08-mhlw-0029e.html	6.0	http://www.safe.nite.go.jp/english/ghs/08-mhlw-0029e.html
25298	104-75-6	6.0	http://www.safe.nite.go.jp/english/ghs/09-mhlw-0138e.html	6.0	http://www.safe.nite.go.jp/english/ghs/09-mhlw-0138e.html	6.0	http://www.safe.nite.go.jp/english/ghs/09-mhlw-0138e.html
25300	1241-94-7	6.0	http://www.safe.nite.go.jp/english/ghs/08-meti-0089e.html	6.0	http://www.safe.nite.go.jp/english/ghs/08-meti-0089e.html	6.0	http://www.safe.nite.go.jp/english/ghs/08-meti-0089e.html
25305	5405-41-4	6.0	http://www.safe.nite.go.jp/english/ghs/10-mhlw-0119e.html	6.0	http://www.safe.nite.go.jp/english/ghs/10-mhlw-0119e.html	6.0	http://www.safe.nite.go.jp/english/ghs/10-mhlw-0119e.html
25306	16219-75-3	6.0	http://www.safe.nite.go.jp/english/ghs/09-mhlw-2072e.html http://www.safe.nite.go.jp/english/ghs/06-imcg-0656e.html http://www.safe.nite.go.jp/english/ghs/14-mhlw-2013e.html	4.0	http://www.safe.nite.go.jp/english/ghs/09-mhlw-2072e.html http://www.safe.nite.go.jp/english/ghs/06-imcg-0656e.html http://www.safe.nite.go.jp/english/ghs/14-mhlw-2013e.html	5.0	http://www.safe.nite.go.jp/english/ghs/06-imcg-0656e.html
25308	97-63-2	6.0	http://www.safe.nite.go.jp/english/ghs/08-mhlw-0148e.html	4.0	http://www.safe.nite.go.jp/english/ghs/08-mhlw-0148e.html	6.0	http://www.safe.nite.go.jp/english/ghs/08-mhlw-0148e.html
25309	62-50-0	6.0	http://www.safe.nite.go.jp/english/ghs/06-imcg-0958e.html http://www.safe.nite.go.jp/english/ghs/09-mhlw-2050e.html	6.0	http://www.safe.nite.go.jp/english/ghs/06-imcg-0958e.html http://www.safe.nite.go.jp/english/ghs/09-mhlw-2050e.html	4.0	http://www.safe.nite.go.jp/english/ghs/06-imcg-0958e.html http://www.safe.nite.go.jp/english/ghs/09-mhlw-2050e.html
25312	100-74-3	6.0	http://www.safe.nite.go.jp/english/ghs/14-mhlw-2016e.html http://www.safe.nite.go.jp/english/ghs/06-imcg-0663e.html	3.0	http://www.safe.nite.go.jp/english/ghs/14-mhlw-2016e.html	4.0	http://www.safe.nite.go.jp/english/ghs/14-mhlw-2016e.html http://www.safe.nite.go.jp/english/ghs/06-imcg-0663e.html
25326	102-54-5	6.0	http://www.safe.nite.go.jp/english/ghs/06-imcg-0774e.html	6.0	http://www.safe.nite.go.jp/english/ghs/06-imcg-0774e.html	4.0	http://www.safe.nite.go.jp/english/ghs/06-imcg-0774e.html
25331	70-34-8	6.0	http://www.safe.nite.go.jp/english/ghs/11-mhlw-0132e.html	6.0	http://www.safe.nite.go.jp/english/ghs/11-mhlw-0132e.html	6.0	http://www.safe.nite.go.jp/english/ghs/11-mhlw-0132e.html
25337	75-12-7	6.0	http://www.safe.nite.go.jp/english/ghs/06-imcg-0951e.html http://www.safe.nite.go.jp/english/ghs/14-mhlw-2097e.html	6.0	http://www.safe.nite.go.jp/english/ghs/06-imcg-0951e.html http://www.safe.nite.go.jp/english/ghs/14-mhlw-2097e.html	6.0	http://www.safe.nite.go.jp/english/ghs/06-imcg-0951e.html http://www.safe.nite.go.jp/english/ghs/14-mhlw-2097e.html
25347	98-00-0	3.0	http://www.safe.nite.go.jp/english/ghs/06-imcg-0915e.html	2.0	http://www.safe.nite.go.jp/english/ghs/06-imcg-0915e.html	3.0	http://www.safe.nite.go.jp/english/ghs/06-imcg-0915e.html
25355	111-30-8	4.0	http://www.safe.nite.go.jp/english/ghs/06-imcg-0107e.html http://www.safe.nite.go.jp/english/ghs/09-mhlw-2001e.html	1.0	http://www.safe.nite.go.jp/english/ghs/06-imcg-0107e.html http://www.safe.nite.go.jp/english/ghs/09-mhlw-2001e.html	3.0	http://www.safe.nite.go.jp/english/ghs/06-imcg-0107e.html http://www.safe.nite.go.jp/english/ghs/09-mhlw-2001e.html
25361	106-91-2	3.0	http://www.safe.nite.go.jp/english/ghs/06-imcg-0492e.html	6.0	http://www.safe.nite.go.jp/english/ghs/06-imcg-0492e.html	4.0	http://www.safe.nite.go.jp/english/ghs/06-imcg-0492e.html
25363	79-14-1	6.0	http://www.safe.nite.go.jp/english/ghs/12-mhlw-0051e.html	4.0	http://www.safe.nite.go.jp/english/ghs/12-mhlw-0051e.html	4.0	http://www.safe.nite.go.jp/english/ghs/12-mhlw-0051e.html
25364	107-22-2	6.0	http://www.safe.nite.go.jp/english/ghs/13-mhlw-2024e.html http://www.safe.nite.go.jp/english/ghs/06-imcg-0363e.html	4.0	http://www.safe.nite.go.jp/english/ghs/13-mhlw-2024e.html	3.0	http://www.safe.nite.go.jp/english/ghs/13-mhlw-2024e.html http://www.safe.nite.go.jp/english/ghs/06-imcg-0363e.html
25371	151-67-7	6.0	http://www.safe.nite.go.jp/english/ghs/06-imcg-0922e.html http://www.safe.nite.go.jp/english/ghs/14-mhlw-2084e.html	4.0	http://www.safe.nite.go.jp/english/ghs/14-mhlw-2084e.html	6.0	http://www.safe.nite.go.jp/english/ghs/06-imcg-0922e.html http://www.safe.nite.go.jp/english/ghs/14-mhlw-2084e.html
25391	142-83-6	3.0	http://www.safe.nite.go.jp/english/ghs/12-mhlw-0003e.html	6.0	http://www.safe.nite.go.jp/english/ghs/12-mhlw-0003e.html	3.0	http://www.safe.nite.go.jp/english/ghs/12-mhlw-0003e.html
25394	4719-04-4	6.0	http://www.safe.nite.go.jp/english/ghs/08-mhlw-0227e.html	6.0	http://www.safe.nite.go.jp/english/ghs/08-mhlw-0227e.html	4.0	http://www.safe.nite.go.jp/english/ghs/08-mhlw-0227e.html
25395	999-97-3	3.0	http://www.safe.nite.go.jp/english/ghs/12-mhlw-0110e.html	3.0	http://www.safe.nite.go.jp/english/ghs/12-mhlw-0110e.html	4.0	http://www.safe.nite.go.jp/english/ghs/12-mhlw-0110e.html
25401	13048-33-4	6.0	http://www.safe.nite.go.jp/english/ghs/08-meti-0046e.html	6.0	http://www.safe.nite.go.jp/english/ghs/08-meti-0046e.html	6.0	http://www.safe.nite.go.jp/english/ghs/08-meti-0046e.html
25402	592-41-6	6.0	http://www.safe.nite.go.jp/english/ghs/06-imcg-0932e.html	6.0	http://www.safe.nite.go.jp/english/ghs/06-imcg-0932e.html	6.0	http://www.safe.nite.go.jp/english/ghs/06-imcg-0932e.html
25423	111-41-1	6.0	http://www.safe.nite.go.jp/english/ghs/12-mhlw-0081e.html	6.0	http://www.safe.nite.go.jp/english/ghs/12-mhlw-0081e.html	6.0	http://www.safe.nite.go.jp/english/ghs/12-mhlw-0081e.html
25424	10039-54-0	4.0	http://www.safe.nite.go.jp/english/ghs/08-mhlw-0245e.html	6.0	http://www.safe.nite.go.jp/english/ghs/08-mhlw-0245e.html	4.0	http://www.safe.nite.go.jp/english/ghs/08-mhlw-0245e.html
25425	5470-11-1	6.0	http://www.safe.nite.go.jp/english/ghs/06-imcg-1326e.html	6.0	http://www.safe.nite.go.jp/english/ghs/06-imcg-1326e.html	3.0	http://www.safe.nite.go.jp/english/ghs/06-imcg-1326e.html
25427	75-86-5	1.0	http://www.safe.nite.go.jp/english/ghs/09-mhlw-2002e.html http://www.safe.nite.go.jp/english/ghs/06-imcg-0556e.html	1.0	http://www.safe.nite.go.jp/english/ghs/09-mhlw-2002e.html	2.0	http://www.safe.nite.go.jp/english/ghs/09-mhlw-2002e.html http://www.safe.nite.go.jp/english/ghs/06-imcg-0556e.html
25432	78-97-7	1.0	http://www.safe.nite.go.jp/english/ghs/10-mhlw-0031e.html	6.0	http://www.safe.nite.go.jp/english/ghs/10-mhlw-0031e.html	2.0	http://www.safe.nite.go.jp/english/ghs/10-mhlw-0031e.html
25433	109-78-4	6.0	http://www.safe.nite.go.jp/english/ghs/06-imcg-1203e.html	6.0	http://www.safe.nite.go.jp/english/ghs/06-imcg-1203e.html	6.0	http://www.safe.nite.go.jp/english/ghs/06-imcg-1203e.html
25440	56-18-8	6.0	http://www.safe.nite.go.jp/english/ghs/09-mhlw-0188e.html	6.0	http://www.safe.nite.go.jp/english/ghs/09-mhlw-0188e.html	6.0	http://www.safe.nite.go.jp/english/ghs/09-mhlw-0188e.html
25453	123-92-2	6.0	http://www.safe.nite.go.jp/english/ghs/06-imcg-0726e.html http://www.safe.nite.go.jp/english/ghs/14-mhlw-2120e.html	6.0	http://www.safe.nite.go.jp/english/ghs/06-imcg-0726e.html http://www.safe.nite.go.jp/english/ghs/14-mhlw-2120e.html	6.0	http://www.safe.nite.go.jp/english/ghs/06-imcg-0726e.html http://www.safe.nite.go.jp/english/ghs/14-mhlw-2120e.html
25455	110-46-3	6.0	http://www.safe.nite.go.jp/english/ghs/11-mhlw-0075e.html	3.0	http://www.safe.nite.go.jp/english/ghs/11-mhlw-0075e.html	6.0	http://www.safe.nite.go.jp/english/ghs/11-mhlw-0075e.html
25461	97-86-9	6.0	http://www.safe.nite.go.jp/english/ghs/08-mhlw-0082e.html	6.0	http://www.safe.nite.go.jp/english/ghs/08-mhlw-0082e.html	6.0	http://www.safe.nite.go.jp/english/ghs/08-mhlw-0082e.html
25469	123-51-3	5.0	http://www.safe.nite.go.jp/english/ghs/06-imcg-0643e.html	6.0	http://www.safe.nite.go.jp/english/ghs/06-imcg-0643e.html	5.0	http://www.safe.nite.go.jp/english/ghs/06-imcg-0643e.html
25474	505-32-8	6.0	http://www.safe.nite.go.jp/english/ghs/08-meti-0037e.html	6.0	http://www.safe.nite.go.jp/english/ghs/08-meti-0037e.html	6.0	http://www.safe.nite.go.jp/english/ghs/08-meti-0037e.html
25478	108-21-4	6.0	http://www.safe.nite.go.jp/english/ghs/06-imcg-0722e.html http://www.safe.nite.go.jp/english/ghs/14-mhlw-2149e.html	4.0	http://www.safe.nite.go.jp/english/ghs/14-mhlw-2149e.html	5.0	http://www.safe.nite.go.jp/english/ghs/06-imcg-0722e.html
25479	768-52-5	5.0	http://www.safe.nite.go.jp/english/ghs/06-imcg-0638e.html	4.0	http://www.safe.nite.go.jp/english/ghs/06-imcg-0638e.html	4.0	http://www.safe.nite.go.jp/english/ghs/06-imcg-0638e.html
25480	4016-14-2	6.0	http://www.safe.nite.go.jp/english/ghs/06-imcg-0668e.html	3.0	http://www.safe.nite.go.jp/english/ghs/06-imcg-0668e.html	5.0	http://www.safe.nite.go.jp/english/ghs/06-imcg-0668e.html
25485	101-72-4	6.0	http://www.safe.nite.go.jp/english/ghs/08-mhlw-0027e.html	6.0	http://www.safe.nite.go.jp/english/ghs/08-mhlw-0027e.html	4.0	http://www.safe.nite.go.jp/english/ghs/08-mhlw-0027e.html
25502	78-70-6	6.0	http://www.safe.nite.go.jp/english/ghs/12-mhlw-0018e.html	6.0	http://www.safe.nite.go.jp/english/ghs/12-mhlw-0018e.html	6.0	http://www.safe.nite.go.jp/english/ghs/12-mhlw-0018e.html
25512	569-64-2	6.0	http://www.safe.nite.go.jp/english/ghs/08-mhlw-0115e.html	6.0	http://www.safe.nite.go.jp/english/ghs/08-mhlw-0115e.html	3.0	http://www.safe.nite.go.jp/english/ghs/08-mhlw-0115e.html
25523	118-71-8	6.0	http://www.safe.nite.go.jp/english/ghs/13-mhlw-0013e.html	6.0	http://www.safe.nite.go.jp/english/ghs/13-mhlw-0013e.html	4.0	http://www.safe.nite.go.jp/english/ghs/13-mhlw-0013e.html
25540	54-64-8	6.0	http://www.safe.nite.go.jp/english/ghs/06-imcg-1044e.html	6.0	http://www.safe.nite.go.jp/english/ghs/06-imcg-1044e.html	3.0	http://www.safe.nite.go.jp/english/ghs/06-imcg-1044e.html
25542	79-41-4	3.0	http://www.safe.nite.go.jp/english/ghs/06-imcg-0070e.html	6.0	http://www.safe.nite.go.jp/english/ghs/06-imcg-0070e.html	4.0	http://www.safe.nite.go.jp/english/ghs/06-imcg-0070e.html
25557	107-70-0	6.0	http://www.safe.nite.go.jp/english/ghs/08-mhlw-0090e.html	6.0	http://www.safe.nite.go.jp/english/ghs/08-mhlw-0090e.html	6.0	http://www.safe.nite.go.jp/english/ghs/08-mhlw-0090e.html
25560	484-20-8	6.0	http://www.safe.nite.go.jp/english/ghs/09-mhlw-0232e.html	6.0	http://www.safe.nite.go.jp/english/ghs/09-mhlw-0232e.html	6.0	http://www.safe.nite.go.jp/english/ghs/09-mhlw-0232e.html
25572	93-58-3	6.0	http://www.safe.nite.go.jp/english/ghs/10-mhlw-0097e.html	6.0	http://www.safe.nite.go.jp/english/ghs/10-mhlw-0097e.html	6.0	http://www.safe.nite.go.jp/english/ghs/10-mhlw-0097e.html
25591	105-59-9	6.0	http://www.safe.nite.go.jp/english/ghs/08-mhlw-0088e.html	6.0	http://www.safe.nite.go.jp/english/ghs/08-mhlw-0088e.html	6.0	http://www.safe.nite.go.jp/english/ghs/08-mhlw-0088e.html
25599	6317-18-6	6.0	http://www.safe.nite.go.jp/english/ghs/11-mhlw-0150e.html	1.0	http://www.safe.nite.go.jp/english/ghs/11-mhlw-0150e.html	3.0	http://www.safe.nite.go.jp/english/ghs/11-mhlw-0150e.html
25603	109-83-1	4.0	http://www.safe.nite.go.jp/english/ghs/08-mhlw-0093e.html	6.0	http://www.safe.nite.go.jp/english/ghs/08-mhlw-0093e.html	6.0	http://www.safe.nite.go.jp/english/ghs/08-mhlw-0093e.html
25604	637-92-3	6.0	http://www.safe.nite.go.jp/english/ghs/06-imcg-0666e.html	6.0	http://www.safe.nite.go.jp/english/ghs/06-imcg-0666e.html	6.0	http://www.safe.nite.go.jp/english/ghs/06-imcg-0666e.html
25607	93-15-2	6.0	http://www.safe.nite.go.jp/english/ghs/06-imcg-0510e.html	6.0	http://www.safe.nite.go.jp/english/ghs/06-imcg-0510e.html	4.0	http://www.safe.nite.go.jp/english/ghs/06-imcg-0510e.html
25609	107-31-3	6.0	http://www.safe.nite.go.jp/english/ghs/06-imcg-0695e.html http://www.safe.nite.go.jp/english/ghs/14-mhlw-2031e.html	3.0	http://www.safe.nite.go.jp/english/ghs/06-imcg-0695e.html	4.0	http://www.safe.nite.go.jp/english/ghs/06-imcg-0695e.html http://www.safe.nite.go.jp/english/ghs/14-mhlw-2031e.html
25611	534-22-5	6.0	http://www.safe.nite.go.jp/english/ghs/09-mhlw-0139e.html	2.0	http://www.safe.nite.go.jp/english/ghs/09-mhlw-0139e.html	6.0	http://www.safe.nite.go.jp/english/ghs/09-mhlw-0139e.html
25617	822-36-6	6.0	http://www.safe.nite.go.jp/english/ghs/15-mhlw-0062e.html	6.0	http://www.safe.nite.go.jp/english/ghs/15-mhlw-0062e.html	3.0	http://www.safe.nite.go.jp/english/ghs/15-mhlw-0062e.html
25629	99-52-5	6.0	http://www.safe.nite.go.jp/english/ghs/09-mhlw-0025e.html	6.0	http://www.safe.nite.go.jp/english/ghs/09-mhlw-0025e.html	6.0	http://www.safe.nite.go.jp/english/ghs/09-mhlw-0025e.html
25661	98-83-9	6.0	http://www.safe.nite.go.jp/english/ghs/09-mhlw-2068e.html http://www.safe.nite.go.jp/english/ghs/06-imcg-0204e.html http://www.safe.nite.go.jp/english/ghs/15-mhlw-0072e.html	6.0	http://www.safe.nite.go.jp/english/ghs/09-mhlw-2068e.html http://www.safe.nite.go.jp/english/ghs/06-imcg-0204e.html http://www.safe.nite.go.jp/english/ghs/15-mhlw-0072e.html	5.0	http://www.safe.nite.go.jp/english/ghs/06-imcg-0204e.html
25671	78-94-4	1.0	http://www.safe.nite.go.jp/english/ghs/06-imcg-0976e.html http://www.safe.nite.go.jp/english/ghs/15-mhlw-0101e.html	1.0	http://www.safe.nite.go.jp/english/ghs/06-imcg-0976e.html http://www.safe.nite.go.jp/english/ghs/15-mhlw-0101e.html	2.0	http://www.safe.nite.go.jp/english/ghs/06-imcg-0976e.html http://www.safe.nite.go.jp/english/ghs/15-mhlw-0101e.html
25688	110-91-8	3.0	http://www.safe.nite.go.jp/english/ghs/06-imcg-0985e.html	3.0	http://www.safe.nite.go.jp/english/ghs/06-imcg-0985e.html	4.0	http://www.safe.nite.go.jp/english/ghs/06-imcg-0985e.html
25690	81-14-1	6.0	http://www.safe.nite.go.jp/english/ghs/13-mhlw-0009e.html	6.0	http://www.safe.nite.go.jp/english/ghs/13-mhlw-0009e.html	6.0	http://www.safe.nite.go.jp/english/ghs/13-mhlw-0009e.html
25692	123-35-3	6.0	http://www.safe.nite.go.jp/english/ghs/10-mhlw-0041e.html	6.0	http://www.safe.nite.go.jp/english/ghs/10-mhlw-0041e.html	6.0	http://www.safe.nite.go.jp/english/ghs/10-mhlw-0041e.html
25707	17557-23-2	6.0	http://www.safe.nite.go.jp/english/ghs/08-mhlw-0254e.html	6.0	http://www.safe.nite.go.jp/english/ghs/08-mhlw-0254e.html	6.0	http://www.safe.nite.go.jp/english/ghs/08-mhlw-0254e.html
25725	99-09-2	6.0	http://www.safe.nite.go.jp/english/ghs/06-imcg-0539e.html	6.0	http://www.safe.nite.go.jp/english/ghs/06-imcg-0539e.html	4.0	http://www.safe.nite.go.jp/english/ghs/06-imcg-0539e.html
25726	88-74-4	6.0	http://www.safe.nite.go.jp/english/ghs/08-mhlw-0014e.html	6.0	http://www.safe.nite.go.jp/english/ghs/08-mhlw-0014e.html	4.0	http://www.safe.nite.go.jp/english/ghs/08-mhlw-0014e.html
25737	121-92-6	6.0	http://www.safe.nite.go.jp/english/ghs/12-mhlw-0087e.html	6.0	http://www.safe.nite.go.jp/english/ghs/12-mhlw-0087e.html	6.0	http://www.safe.nite.go.jp/english/ghs/12-mhlw-0087e.html
25745	100-14-1	6.0	http://www.safe.nite.go.jp/english/ghs/10-mhlw-0207e.html	6.0	http://www.safe.nite.go.jp/english/ghs/10-mhlw-0207e.html	4.0	http://www.safe.nite.go.jp/english/ghs/10-mhlw-0207e.html
25765	554-84-7	6.0	http://www.safe.nite.go.jp/english/ghs/12-mhlw-0098e.html	6.0	http://www.safe.nite.go.jp/english/ghs/12-mhlw-0098e.html	4.0	http://www.safe.nite.go.jp/english/ghs/12-mhlw-0098e.html
25791	88-72-2	6.0	http://www.safe.nite.go.jp/english/ghs/11-mhlw-2021e.html http://www.safe.nite.go.jp/english/ghs/06-imcg-0871e.html	6.0	http://www.safe.nite.go.jp/english/ghs/11-mhlw-2021e.html http://www.safe.nite.go.jp/english/ghs/06-imcg-0871e.html	4.0	http://www.safe.nite.go.jp/english/ghs/11-mhlw-2021e.html http://www.safe.nite.go.jp/english/ghs/06-imcg-0871e.html
25796	111-84-2	6.0	http://www.safe.nite.go.jp/english/ghs/14-mhlw-2075e.html http://www.safe.nite.go.jp/english/ghs/06-imcg-0879e.html	4.0	http://www.safe.nite.go.jp/english/ghs/14-mhlw-2075e.html http://www.safe.nite.go.jp/english/ghs/06-imcg-0879e.html	6.0	http://www.safe.nite.go.jp/english/ghs/14-mhlw-2075e.html http://www.safe.nite.go.jp/english/ghs/06-imcg-0879e.html
25804	111-66-0	6.0	http://www.safe.nite.go.jp/english/ghs/10-mhlw-0039e.html	4.0	http://www.safe.nite.go.jp/english/ghs/10-mhlw-0039e.html	6.0	http://www.safe.nite.go.jp/english/ghs/10-mhlw-0039e.html
25805	26530-20-1	3.0	http://www.safe.nite.go.jp/english/ghs/11-mhlw-0091e.html	3.0	http://www.safe.nite.go.jp/english/ghs/11-mhlw-0091e.html	4.0	http://www.safe.nite.go.jp/english/ghs/11-mhlw-0091e.html
25814	65-86-1	6.0	http://www.safe.nite.go.jp/english/ghs/11-mhlw-0120e.html	6.0	http://www.safe.nite.go.jp/english/ghs/11-mhlw-0120e.html	4.0	http://www.safe.nite.go.jp/english/ghs/11-mhlw-0120e.html
25816	144-62-7	6.0	http://www.safe.nite.go.jp/english/ghs/06-imcg-0588e.html	6.0	http://www.safe.nite.go.jp/english/ghs/06-imcg-0588e.html	4.0	http://www.safe.nite.go.jp/english/ghs/06-imcg-0588e.html
25819	103-50-4	6.0	http://www.safe.nite.go.jp/english/ghs/06-imcg-0533e.html	6.0	http://www.safe.nite.go.jp/english/ghs/06-imcg-0533e.html	5.0	http://www.safe.nite.go.jp/english/ghs/06-imcg-0533e.html
25842	3524-68-3	6.0	http://www.safe.nite.go.jp/english/ghs/08-mhlw-0226e.html	6.0	http://www.safe.nite.go.jp/english/ghs/08-mhlw-0226e.html	4.0	http://www.safe.nite.go.jp/english/ghs/08-mhlw-0226e.html
25846	109-66-0	6.0	http://www.safe.nite.go.jp/english/ghs/14-mhlw-2096e.html http://www.safe.nite.go.jp/english/ghs/06-imcg-0948e.html	6.0	http://www.safe.nite.go.jp/english/ghs/14-mhlw-2096e.html http://www.safe.nite.go.jp/english/ghs/06-imcg-0948e.html	6.0	http://www.safe.nite.go.jp/english/ghs/14-mhlw-2096e.html http://www.safe.nite.go.jp/english/ghs/06-imcg-0948e.html
25853	79-21-0	4.0	http://www.safe.nite.go.jp/english/ghs/06-imcg-1369e.html	1.0	http://www.safe.nite.go.jp/english/ghs/06-imcg-1369e.html	4.0	http://www.safe.nite.go.jp/english/ghs/06-imcg-1369e.html
25854	594-42-3	4.0	http://www.safe.nite.go.jp/english/ghs/06-imcg-0852e.html http://www.safe.nite.go.jp/english/ghs/14-mhlw-2072e.html	1.0	http://www.safe.nite.go.jp/english/ghs/06-imcg-0852e.html http://www.safe.nite.go.jp/english/ghs/14-mhlw-2072e.html	3.0	http://www.safe.nite.go.jp/english/ghs/06-imcg-0852e.html http://www.safe.nite.go.jp/english/ghs/14-mhlw-2072e.html
25864	156-43-4	5.0	http://www.safe.nite.go.jp/english/ghs/06-imcg-0463e.html	3.0	http://www.safe.nite.go.jp/english/ghs/06-imcg-0463e.html	4.0	http://www.safe.nite.go.jp/english/ghs/06-imcg-0463e.html
25881	95-54-5	6.0	http://www.safe.nite.go.jp/english/ghs/09-mhlw-2097e.html http://www.safe.nite.go.jp/english/ghs/06-imcg-0058e.html	2.0	http://www.safe.nite.go.jp/english/ghs/06-imcg-0058e.html	4.0	http://www.safe.nite.go.jp/english/ghs/09-mhlw-2097e.html http://www.safe.nite.go.jp/english/ghs/06-imcg-0058e.html
25892	90-30-2	6.0	http://www.safe.nite.go.jp/english/ghs/12-mhlw-0060e.html	6.0	http://www.safe.nite.go.jp/english/ghs/12-mhlw-0060e.html	4.0	http://www.safe.nite.go.jp/english/ghs/12-mhlw-0060e.html
25895	101-54-2	6.0	http://www.safe.nite.go.jp/english/ghs/10-mhlw-0025e.html	6.0	http://www.safe.nite.go.jp/english/ghs/10-mhlw-0025e.html	4.0	http://www.safe.nite.go.jp/english/ghs/10-mhlw-0025e.html
25930	83-26-1	6.0	http://www.safe.nite.go.jp/english/ghs/06-imcg-0857e.html	6.0	http://www.safe.nite.go.jp/english/ghs/06-imcg-0857e.html	6.0	http://www.safe.nite.go.jp/english/ghs/06-imcg-0857e.html
25948	7778-50-9	3.0	http://www.safe.nite.go.jp/english/ghs/14-mhlw-2140e.html	1.0	http://www.safe.nite.go.jp/english/ghs/14-mhlw-2140e.html	2.0	http://www.safe.nite.go.jp/english/ghs/14-mhlw-2140e.html
25961	79-09-4	3.0	http://www.safe.nite.go.jp/english/ghs/09-mhlw-2045e.html http://www.safe.nite.go.jp/english/ghs/06-imcg-0916e.html http://www.safe.nite.go.jp/english/ghs/14-mhlw-2083e.html	6.0	http://www.safe.nite.go.jp/english/ghs/09-mhlw-2045e.html http://www.safe.nite.go.jp/english/ghs/06-imcg-0916e.html http://www.safe.nite.go.jp/english/ghs/14-mhlw-2083e.html	5.0	http://www.safe.nite.go.jp/english/ghs/06-imcg-0916e.html
25967	57018-52-7	6.0	http://www.safe.nite.go.jp/english/ghs/11-mhlw-0151e.html	6.0	http://www.safe.nite.go.jp/english/ghs/11-mhlw-0151e.html	6.0	http://www.safe.nite.go.jp/english/ghs/11-mhlw-0151e.html
25983	87-66-1	5.0	http://www.safe.nite.go.jp/english/ghs/07-meti-0011e.html	6.0	http://www.safe.nite.go.jp/english/ghs/07-meti-0011e.html	4.0	http://www.safe.nite.go.jp/english/ghs/07-meti-0011e.html
26025	7775-09-9	6.0	http://www.safe.nite.go.jp/english/ghs/06-imcg-1134e.html	6.0	http://www.safe.nite.go.jp/english/ghs/06-imcg-1134e.html	6.0	http://www.safe.nite.go.jp/english/ghs/06-imcg-1134e.html
26029	4418-26-2	6.0	http://www.safe.nite.go.jp/english/ghs/12-mhlw-0019e.html	6.0	http://www.safe.nite.go.jp/english/ghs/12-mhlw-0019e.html	4.0	http://www.safe.nite.go.jp/english/ghs/12-mhlw-0019e.html
26031	151-21-3	2.0	http://www.safe.nite.go.jp/english/ghs/15-meti-0018e.html	6.0	http://www.safe.nite.go.jp/english/ghs/08-meti-0040e.html http://www.safe.nite.go.jp/english/ghs/15-meti-0018e.html	4.0	http://www.safe.nite.go.jp/english/ghs/08-meti-0040e.html http://www.safe.nite.go.jp/english/ghs/15-meti-0018e.html
26080	100-21-0	6.0	http://www.safe.nite.go.jp/english/ghs/06-imcg-0155e.html http://www.safe.nite.go.jp/english/ghs/14-mhlw-2064e.html	6.0	http://www.safe.nite.go.jp/english/ghs/06-imcg-0155e.html http://www.safe.nite.go.jp/english/ghs/14-mhlw-2064e.html	4.0	http://www.safe.nite.go.jp/english/ghs/06-imcg-0155e.html
26081	79-94-7	6.0	http://www.safe.nite.go.jp/english/ghs/15-mhlw-0063e.html	4.0	http://www.safe.nite.go.jp/english/ghs/15-mhlw-0063e.html	6.0	http://www.safe.nite.go.jp/english/ghs/15-mhlw-0063e.html
26083	79-27-6	6.0	http://www.safe.nite.go.jp/english/ghs/06-imcg-0834e.html http://www.safe.nite.go.jp/english/ghs/10-mhlw-2016e.html	1.0	http://www.safe.nite.go.jp/english/ghs/06-imcg-0834e.html http://www.safe.nite.go.jp/english/ghs/10-mhlw-2016e.html	4.0	http://www.safe.nite.go.jp/english/ghs/06-imcg-0834e.html http://www.safe.nite.go.jp/english/ghs/10-mhlw-2016e.html
26088	634-66-2	6.0	http://www.safe.nite.go.jp/english/ghs/12-mhlw-0106e.html	6.0	http://www.safe.nite.go.jp/english/ghs/12-mhlw-0106e.html	4.0	http://www.safe.nite.go.jp/english/ghs/12-mhlw-0106e.html
26091	76-12-0	6.0	http://www.safe.nite.go.jp/english/ghs/06-imcg-0828e.html	6.0	http://www.safe.nite.go.jp/english/ghs/06-imcg-0828e.html	6.0	http://www.safe.nite.go.jp/english/ghs/06-imcg-0828e.html
26102	117-08-8	6.0	http://www.safe.nite.go.jp/english/ghs/08-mhlw-0101e.html	6.0	http://www.safe.nite.go.jp/english/ghs/08-mhlw-0101e.html	6.0	http://www.safe.nite.go.jp/english/ghs/08-mhlw-0101e.html
26108	112-57-2	3.0	http://www.safe.nite.go.jp/english/ghs/08-mhlw-0044e.html	6.0	http://www.safe.nite.go.jp/english/ghs/08-mhlw-0044e.html	6.0	http://www.safe.nite.go.jp/english/ghs/08-mhlw-0044e.html
26118	119-64-2	6.0	http://www.safe.nite.go.jp/english/ghs/08-mhlw-0103e.html	2.0	http://www.safe.nite.go.jp/english/ghs/08-mhlw-0103e.html	6.0	http://www.safe.nite.go.jp/english/ghs/08-mhlw-0103e.html
26122	110-18-9	4.0	http://www.safe.nite.go.jp/english/ghs/08-mhlw-0167e.html	3.0	http://www.safe.nite.go.jp/english/ghs/08-mhlw-0167e.html	4.0	http://www.safe.nite.go.jp/english/ghs/08-mhlw-0167e.html
26125	3333-52-6	6.0	http://www.safe.nite.go.jp/english/ghs/10-mhlw-2017e.html http://www.safe.nite.go.jp/english/ghs/06-imcg-0836e.html	2.0	http://www.safe.nite.go.jp/english/ghs/10-mhlw-2017e.html	2.0	http://www.safe.nite.go.jp/english/ghs/10-mhlw-2017e.html http://www.safe.nite.go.jp/english/ghs/06-imcg-0836e.html
26132	83-67-0	6.0	http://www.safe.nite.go.jp/english/ghs/10-mhlw-0075e.html	6.0	http://www.safe.nite.go.jp/english/ghs/10-mhlw-0075e.html	4.0	http://www.safe.nite.go.jp/english/ghs/10-mhlw-0075e.html
26139	102-08-9	6.0	http://www.safe.nite.go.jp/english/ghs/11-mhlw-0001e.html	6.0	http://www.safe.nite.go.jp/english/ghs/11-mhlw-0001e.html	3.0	http://www.safe.nite.go.jp/english/ghs/11-mhlw-0001e.html
26141	68-11-1	3.0	http://www.safe.nite.go.jp/english/ghs/14-mhlw-2106e.html http://www.safe.nite.go.jp/english/ghs/06-imcg-0211e.html	1.0	http://www.safe.nite.go.jp/english/ghs/06-imcg-0211e.html	3.0	http://www.safe.nite.go.jp/english/ghs/14-mhlw-2106e.html http://www.safe.nite.go.jp/english/ghs/06-imcg-0211e.html
26145	110-02-1	6.0	http://www.safe.nite.go.jp/english/ghs/09-mhlw-0069e.html	6.0	http://www.safe.nite.go.jp/english/ghs/09-mhlw-0069e.html	6.0	http://www.safe.nite.go.jp/english/ghs/09-mhlw-0069e.html
26156	584-84-9	6.0	http://www.safe.nite.go.jp/english/ghs/06-imcg-0206e.html	4.0	http://www.safe.nite.go.jp/english/ghs/06-imcg-0206e.html	6.0	http://www.safe.nite.go.jp/english/ghs/06-imcg-0206e.html
26157	91-08-7	6.0	http://www.safe.nite.go.jp/english/ghs/06-imcg-0207e.html	6.0	http://www.safe.nite.go.jp/english/ghs/06-imcg-0207e.html	6.0	http://www.safe.nite.go.jp/english/ghs/06-imcg-0207e.html
26164	95-53-4	5.0	http://www.safe.nite.go.jp/english/ghs/06-imcg-0043e.html	3.0	http://www.safe.nite.go.jp/english/ghs/06-imcg-0043e.html	4.0	http://www.safe.nite.go.jp/english/ghs/06-imcg-0043e.html http://www.safe.nite.go.jp/english/ghs/11-mhlw-2006e.html http://www.safe.nite.go.jp/english/ghs/14-mhlw-2069e.html
26174	102-70-5	6.0	http://www.safe.nite.go.jp/english/ghs/09-mhlw-0107e.html	3.0	http://www.safe.nite.go.jp/english/ghs/09-mhlw-0107e.html	4.0	http://www.safe.nite.go.jp/english/ghs/09-mhlw-0107e.html
26175	1025-15-6	6.0	http://www.safe.nite.go.jp/english/ghs/12-mhlw-0111e.html	6.0	http://www.safe.nite.go.jp/english/ghs/12-mhlw-0111e.html	4.0	http://www.safe.nite.go.jp/english/ghs/12-mhlw-0111e.html
26183	102-82-9	2.0	http://www.safe.nite.go.jp/english/ghs/08-meti-0044e.html	1.0	http://www.safe.nite.go.jp/english/ghs/08-meti-0044e.html	4.0	http://www.safe.nite.go.jp/english/ghs/08-meti-0044e.html
26193	87-61-6	6.0	http://www.safe.nite.go.jp/english/ghs/08-meti-0042e.html	6.0	http://www.safe.nite.go.jp/english/ghs/08-meti-0042e.html	4.0	http://www.safe.nite.go.jp/english/ghs/08-meti-0042e.html
26195	108-70-3	6.0	http://www.safe.nite.go.jp/english/ghs/08-meti-0043e.html	6.0	http://www.safe.nite.go.jp/english/ghs/08-meti-0043e.html	4.0	http://www.safe.nite.go.jp/english/ghs/08-meti-0043e.html
26224	112-49-2	6.0	http://www.safe.nite.go.jp/english/ghs/13-mhlw-0007e.html	6.0	http://www.safe.nite.go.jp/english/ghs/13-mhlw-0007e.html	6.0	http://www.safe.nite.go.jp/english/ghs/13-mhlw-0007e.html
26228	78-40-0	6.0	http://www.safe.nite.go.jp/english/ghs/10-mhlw-0109e.html	6.0	http://www.safe.nite.go.jp/english/ghs/10-mhlw-0109e.html	4.0	http://www.safe.nite.go.jp/english/ghs/10-mhlw-0109e.html
26235	552-30-7	6.0	http://www.safe.nite.go.jp/english/ghs/06-imcg-0192e.html http://www.safe.nite.go.jp/english/ghs/14-mhlw-2090e.html	6.0	http://www.safe.nite.go.jp/english/ghs/06-imcg-0192e.html http://www.safe.nite.go.jp/english/ghs/14-mhlw-2090e.html	5.0	http://www.safe.nite.go.jp/english/ghs/06-imcg-0192e.html
26238	75-50-3	6.0	http://www.safe.nite.go.jp/english/ghs/06-imcg-0858e.html	4.0	http://www.safe.nite.go.jp/english/ghs/06-imcg-0858e.html	4.0	http://www.safe.nite.go.jp/english/ghs/06-imcg-0858e.html
26251	603-35-0	6.0	http://www.safe.nite.go.jp/english/ghs/10-mhlw-0200e.html	6.0	http://www.safe.nite.go.jp/english/ghs/10-mhlw-0200e.html	4.0	http://www.safe.nite.go.jp/english/ghs/10-mhlw-0200e.html
26252	101-02-0	4.0	http://www.safe.nite.go.jp/english/ghs/08-mhlw-0152e.html	6.0	http://www.safe.nite.go.jp/english/ghs/08-mhlw-0152e.html	4.0	http://www.safe.nite.go.jp/english/ghs/08-mhlw-0152e.html
26259	13674-84-5	6.0	http://www.safe.nite.go.jp/english/ghs/13-mhlw-0012e.html	6.0	http://www.safe.nite.go.jp/english/ghs/13-mhlw-0012e.html	4.0	http://www.safe.nite.go.jp/english/ghs/13-mhlw-0012e.html
26261	13674-87-8	6.0	http://www.safe.nite.go.jp/english/ghs/10-mhlw-0089e.html	6.0	http://www.safe.nite.go.jp/english/ghs/10-mhlw-0089e.html	6.0	http://www.safe.nite.go.jp/english/ghs/10-mhlw-0089e.html
26262	2451-62-9	6.0	http://www.safe.nite.go.jp/english/ghs/06-imcg-0160e.html	3.0	http://www.safe.nite.go.jp/english/ghs/06-imcg-0160e.html	3.0	http://www.safe.nite.go.jp/english/ghs/06-imcg-0160e.html
26268	72-57-1	6.0	http://www.safe.nite.go.jp/english/ghs/06-imcg-0831e.html	6.0	http://www.safe.nite.go.jp/english/ghs/06-imcg-0831e.html	6.0	http://www.safe.nite.go.jp/english/ghs/06-imcg-0831e.html
26285	120-14-9	6.0	http://www.safe.nite.go.jp/english/ghs/12-mhlw-0085e.html	6.0	http://www.safe.nite.go.jp/english/ghs/12-mhlw-0085e.html	4.0	http://www.safe.nite.go.jp/english/ghs/12-mhlw-0085e.html
26294	67-97-0	2.0	http://www.safe.nite.go.jp/english/ghs/08-mhlw-0070e.html	6.0	http://www.safe.nite.go.jp/english/ghs/08-mhlw-0070e.html	2.0	http://www.safe.nite.go.jp/english/ghs/08-mhlw-0070e.html
26298	108-38-3	6.0	http://www.safe.nite.go.jp/english/ghs/06-imcg-0104e.html http://www.safe.nite.go.jp/english/ghs/14-mhlw-2136e.html	4.0	http://www.safe.nite.go.jp/english/ghs/14-mhlw-2136e.html	6.0	http://www.safe.nite.go.jp/english/ghs/06-imcg-0104e.html http://www.safe.nite.go.jp/english/ghs/14-mhlw-2136e.html
26304	87-59-2	3.0	http://www.safe.nite.go.jp/english/ghs/12-mhlw-0055e.html	6.0	http://www.safe.nite.go.jp/english/ghs/12-mhlw-0055e.html	4.0	http://www.safe.nite.go.jp/english/ghs/12-mhlw-0055e.html
26305	95-68-1	6.0	http://www.safe.nite.go.jp/english/ghs/08-meti-0024e.html	4.0	http://www.safe.nite.go.jp/english/ghs/08-meti-0024e.html	4.0	http://www.safe.nite.go.jp/english/ghs/08-meti-0024e.html
26306	95-78-3	6.0	http://www.safe.nite.go.jp/english/ghs/12-mhlw-0065e.html	6.0	http://www.safe.nite.go.jp/english/ghs/12-mhlw-0065e.html	4.0	http://www.safe.nite.go.jp/english/ghs/12-mhlw-0065e.html
26307	87-62-7	6.0	http://www.safe.nite.go.jp/english/ghs/08-mhlw-0140e.html	6.0	http://www.safe.nite.go.jp/english/ghs/08-mhlw-0140e.html	4.0	http://www.safe.nite.go.jp/english/ghs/08-mhlw-0140e.html
26308	95-64-7	6.0	http://www.safe.nite.go.jp/english/ghs/09-mhlw-0011e.html	6.0	http://www.safe.nite.go.jp/english/ghs/09-mhlw-0011e.html	4.0	http://www.safe.nite.go.jp/english/ghs/09-mhlw-0011e.html
26309	108-69-0	6.0	http://www.safe.nite.go.jp/english/ghs/12-mhlw-0079e.html	6.0	http://www.safe.nite.go.jp/english/ghs/12-mhlw-0079e.html	4.0	http://www.safe.nite.go.jp/english/ghs/12-mhlw-0079e.html
26314	13463-41-7	6.0	http://www.safe.nite.go.jp/english/ghs/12-mhlw-0125e.html	2.0	http://www.safe.nite.go.jp/english/ghs/12-mhlw-0125e.html	3.0	http://www.safe.nite.go.jp/english/ghs/12-mhlw-0125e.html
26342	60-12-8	3.0	http://www.safe.nite.go.jp/english/ghs/10-mhlw-0104e.html	6.0	http://www.safe.nite.go.jp/english/ghs/10-mhlw-0104e.html	4.0	http://www.safe.nite.go.jp/english/ghs/10-mhlw-0104e.html
26368	69-72-7	6.0	http://www.safe.nite.go.jp/english/ghs/11-mhlw-0066e.html	6.0	http://www.safe.nite.go.jp/english/ghs/11-mhlw-0066e.html	4.0	http://www.safe.nite.go.jp/english/ghs/11-mhlw-0066e.html
26422	75-75-2	6.0	http://www.safe.nite.go.jp/english/ghs/08-mhlw-0138e.html	4.0	http://www.safe.nite.go.jp/english/ghs/08-mhlw-0138e.html	3.0	http://www.safe.nite.go.jp/english/ghs/08-mhlw-0138e.html
26423	75-76-3	6.0	http://www.safe.nite.go.jp/english/ghs/09-mhlw-0149e.html	6.0	http://www.safe.nite.go.jp/english/ghs/09-mhlw-0149e.html	6.0	http://www.safe.nite.go.jp/english/ghs/09-mhlw-0149e.html
26432	75-98-9	4.0	http://www.safe.nite.go.jp/english/ghs/11-mhlw-0067e.html	6.0	http://www.safe.nite.go.jp/english/ghs/11-mhlw-0067e.html	4.0	http://www.safe.nite.go.jp/english/ghs/11-mhlw-0067e.html
26450	78-10-4	6.0	http://www.safe.nite.go.jp/english/ghs/06-imcg-0825e.html http://www.safe.nite.go.jp/english/ghs/14-mhlw-2065e.html	6.0	http://www.safe.nite.go.jp/english/ghs/06-imcg-0825e.html http://www.safe.nite.go.jp/english/ghs/14-mhlw-2065e.html	6.0	http://www.safe.nite.go.jp/english/ghs/06-imcg-0825e.html http://www.safe.nite.go.jp/english/ghs/14-mhlw-2065e.html
26457	78-67-1	6.0	http://www.safe.nite.go.jp/english/ghs/06-imcg-0328e.html http://www.safe.nite.go.jp/english/ghs/15-meti-0024e.html	6.0	http://www.safe.nite.go.jp/english/ghs/06-imcg-0328e.html http://www.safe.nite.go.jp/english/ghs/15-meti-0024e.html	3.0	http://www.safe.nite.go.jp/english/ghs/06-imcg-0328e.html http://www.safe.nite.go.jp/english/ghs/15-meti-0024e.html
26461	78-82-0	2.0	http://www.safe.nite.go.jp/english/ghs/06-imcg-1202e.html	3.0	http://www.safe.nite.go.jp/english/ghs/06-imcg-1202e.html	3.0	http://www.safe.nite.go.jp/english/ghs/06-imcg-1202e.html
26472	79-04-9	3.0	http://www.safe.nite.go.jp/english/ghs/06-imcg-0022e.html	2.0	http://www.safe.nite.go.jp/english/ghs/06-imcg-0022e.html	3.0	http://www.safe.nite.go.jp/english/ghs/06-imcg-0022e.html http://www.safe.nite.go.jp/english/ghs/14-mhlw-2037e.html
26488	79-92-5	6.0	http://www.safe.nite.go.jp/english/ghs/12-mhlw-0029e.html	6.0	http://www.safe.nite.go.jp/english/ghs/12-mhlw-0029e.html	6.0	http://www.safe.nite.go.jp/english/ghs/12-mhlw-0029e.html
26494	80-10-4	2.0	http://www.safe.nite.go.jp/english/ghs/12-mhlw-0052e.html	6.0	http://www.safe.nite.go.jp/english/ghs/12-mhlw-0052e.html	6.0	http://www.safe.nite.go.jp/english/ghs/12-mhlw-0052e.html
26499	80-51-3	6.0	http://www.safe.nite.go.jp/english/ghs/10-mhlw-2002e.html http://www.safe.nite.go.jp/english/ghs/06-imcg-0679e.html	6.0	http://www.safe.nite.go.jp/english/ghs/10-mhlw-2002e.html http://www.safe.nite.go.jp/english/ghs/06-imcg-0679e.html	5.0	http://www.safe.nite.go.jp/english/ghs/06-imcg-0679e.html
26500	80-54-6	6.0	http://www.safe.nite.go.jp/english/ghs/11-mhlw-0005e.html	6.0	http://www.safe.nite.go.jp/english/ghs/11-mhlw-0005e.html	6.0	http://www.safe.nite.go.jp/english/ghs/11-mhlw-0005e.html
26501	80-56-8	6.0	http://www.safe.nite.go.jp/english/ghs/09-mhlw-0100e.html	6.0	http://www.safe.nite.go.jp/english/ghs/09-mhlw-0100e.html	6.0	http://www.safe.nite.go.jp/english/ghs/09-mhlw-0100e.html
26515	85-42-7	6.0	http://www.safe.nite.go.jp/english/ghs/08-mhlw-0139e.html	6.0	http://www.safe.nite.go.jp/english/ghs/08-mhlw-0139e.html	6.0	http://www.safe.nite.go.jp/english/ghs/08-mhlw-0139e.html
26516	85-43-8	6.0	http://www.safe.nite.go.jp/english/ghs/08-mhlw-0075e.html	6.0	http://www.safe.nite.go.jp/english/ghs/08-mhlw-0075e.html	6.0	http://www.safe.nite.go.jp/english/ghs/08-mhlw-0075e.html
26523	87-90-1	6.0	http://www.safe.nite.go.jp/english/ghs/08-mhlw-0141e.html	6.0	http://www.safe.nite.go.jp/english/ghs/08-mhlw-0141e.html	4.0	http://www.safe.nite.go.jp/english/ghs/08-mhlw-0141e.html
26525	88-18-6	3.0	http://www.safe.nite.go.jp/english/ghs/12-mhlw-0058e.html	4.0	http://www.safe.nite.go.jp/english/ghs/12-mhlw-0058e.html	4.0	http://www.safe.nite.go.jp/english/ghs/12-mhlw-0058e.html
26528	88-53-9	6.0	http://www.safe.nite.go.jp/english/ghs/12-mhlw-0059e.html	6.0	http://www.safe.nite.go.jp/english/ghs/12-mhlw-0059e.html	6.0	http://www.safe.nite.go.jp/english/ghs/12-mhlw-0059e.html
26529	88-60-8	4.0	http://www.safe.nite.go.jp/english/ghs/08-meti-0055e.html	6.0	http://www.safe.nite.go.jp/english/ghs/08-meti-0055e.html	4.0	http://www.safe.nite.go.jp/english/ghs/08-meti-0055e.html
26536	89-32-7	6.0	http://www.safe.nite.go.jp/english/ghs/08-mhlw-0142e.html	6.0	http://www.safe.nite.go.jp/english/ghs/08-mhlw-0142e.html	6.0	http://www.safe.nite.go.jp/english/ghs/08-mhlw-0142e.html
26548	90-72-2	4.0	http://www.safe.nite.go.jp/english/ghs/10-mhlw-0167e.html	6.0	http://www.safe.nite.go.jp/english/ghs/10-mhlw-0167e.html	4.0	http://www.safe.nite.go.jp/english/ghs/10-mhlw-0167e.html
26560	92-70-6	4.0	http://www.safe.nite.go.jp/english/ghs/09-mhlw-0028e.html	6.0	http://www.safe.nite.go.jp/english/ghs/09-mhlw-0028e.html	4.0	http://www.safe.nite.go.jp/english/ghs/09-mhlw-0028e.html
26562	93-68-5	6.0	http://www.safe.nite.go.jp/english/ghs/12-mhlw-0011e.html	6.0	http://www.safe.nite.go.jp/english/ghs/12-mhlw-0011e.html	4.0	http://www.safe.nite.go.jp/english/ghs/12-mhlw-0011e.html
26563	93-83-4	6.0	http://www.safe.nite.go.jp/english/ghs/11-mhlw-0154e.html	6.0	http://www.safe.nite.go.jp/english/ghs/11-mhlw-0154e.html	6.0	http://www.safe.nite.go.jp/english/ghs/11-mhlw-0154e.html
26572	95-31-8	6.0	http://www.safe.nite.go.jp/english/ghs/06-imcg-0471e.html	6.0	http://www.safe.nite.go.jp/english/ghs/06-imcg-0471e.html	6.0	http://www.safe.nite.go.jp/english/ghs/06-imcg-0471e.html
26573	95-32-9	6.0	http://www.safe.nite.go.jp/english/ghs/08-meti-0069e.html	6.0	http://www.safe.nite.go.jp/english/ghs/08-meti-0069e.html	6.0	http://www.safe.nite.go.jp/english/ghs/08-meti-0069e.html
26602	96-76-4	6.0	http://www.safe.nite.go.jp/english/ghs/08-meti-0021e.html	6.0	http://www.safe.nite.go.jp/english/ghs/08-meti-0021e.html	4.0	http://www.safe.nite.go.jp/english/ghs/08-meti-0021e.html
26606	97-39-2	6.0	http://www.safe.nite.go.jp/english/ghs/10-mhlw-0206e.html	6.0	http://www.safe.nite.go.jp/english/ghs/10-mhlw-0206e.html	3.0	http://www.safe.nite.go.jp/english/ghs/10-mhlw-0206e.html
26608	97-65-4	6.0	http://www.safe.nite.go.jp/english/ghs/12-mhlw-0070e.html	6.0	http://www.safe.nite.go.jp/english/ghs/12-mhlw-0070e.html	6.0	http://www.safe.nite.go.jp/english/ghs/12-mhlw-0070e.html
26609	97-72-3	6.0	http://www.safe.nite.go.jp/english/ghs/10-mhlw-0158e.html	6.0	http://www.safe.nite.go.jp/english/ghs/10-mhlw-0158e.html	6.0	http://www.safe.nite.go.jp/english/ghs/10-mhlw-0158e.html
26612	97-85-8	6.0	http://www.safe.nite.go.jp/english/ghs/12-mhlw-0035e.html	6.0	http://www.safe.nite.go.jp/english/ghs/12-mhlw-0035e.html	6.0	http://www.safe.nite.go.jp/english/ghs/12-mhlw-0035e.html
26615	97-90-5	6.0	http://www.safe.nite.go.jp/english/ghs/08-mhlw-0149e.html	6.0	http://www.safe.nite.go.jp/english/ghs/08-mhlw-0149e.html	6.0	http://www.safe.nite.go.jp/english/ghs/08-mhlw-0149e.html
26619	98-09-9	6.0	http://www.safe.nite.go.jp/english/ghs/09-mhlw-0094e.html	6.0	http://www.safe.nite.go.jp/english/ghs/09-mhlw-0094e.html	4.0	http://www.safe.nite.go.jp/english/ghs/09-mhlw-0094e.html
26631	98-88-4	3.0	http://www.safe.nite.go.jp/english/ghs/06-imcg-0674e.html	2.0	http://www.safe.nite.go.jp/english/ghs/06-imcg-0674e.html	4.0	http://www.safe.nite.go.jp/english/ghs/06-imcg-0674e.html
26633	98-94-2	3.0	http://www.safe.nite.go.jp/english/ghs/09-mhlw-0061e.html	2.0	http://www.safe.nite.go.jp/english/ghs/09-mhlw-0061e.html	4.0	http://www.safe.nite.go.jp/english/ghs/09-mhlw-0061e.html
26640	99-62-7	6.0	http://www.safe.nite.go.jp/english/ghs/11-mhlw-0012e.html	6.0	http://www.safe.nite.go.jp/english/ghs/11-mhlw-0012e.html	6.0	http://www.safe.nite.go.jp/english/ghs/11-mhlw-0012e.html
26641	99-63-8	4.0	http://www.safe.nite.go.jp/english/ghs/10-mhlw-0182e.html	6.0	http://www.safe.nite.go.jp/english/ghs/10-mhlw-0182e.html	6.0	http://www.safe.nite.go.jp/english/ghs/10-mhlw-0182e.html
26645	99-87-6	6.0	http://www.safe.nite.go.jp/english/ghs/10-mhlw-0033e.html	6.0	http://www.safe.nite.go.jp/english/ghs/10-mhlw-0033e.html	6.0	http://www.safe.nite.go.jp/english/ghs/10-mhlw-0033e.html
26652	100-18-5	6.0	http://www.safe.nite.go.jp/english/ghs/11-mhlw-0014e.html	6.0	http://www.safe.nite.go.jp/english/ghs/11-mhlw-0014e.html	6.0	http://www.safe.nite.go.jp/english/ghs/11-mhlw-0014e.html
26653	100-20-9	6.0	http://www.safe.nite.go.jp/english/ghs/12-mhlw-0074e.html	6.0	http://www.safe.nite.go.jp/english/ghs/12-mhlw-0074e.html	6.0	http://www.safe.nite.go.jp/english/ghs/12-mhlw-0074e.html
26664	100-53-8	6.0	http://www.safe.nite.go.jp/english/ghs/10-mhlw-0081e.html	2.0	http://www.safe.nite.go.jp/english/ghs/10-mhlw-0081e.html	4.0	http://www.safe.nite.go.jp/english/ghs/10-mhlw-0081e.html
26665	100-54-9	6.0	http://www.safe.nite.go.jp/english/ghs/10-mhlw-0175e.html	6.0	http://www.safe.nite.go.jp/english/ghs/10-mhlw-0175e.html	4.0	http://www.safe.nite.go.jp/english/ghs/10-mhlw-0175e.html
26667	100-69-6	2.0	http://www.safe.nite.go.jp/english/ghs/06-imcg-0460e.html	6.0	http://www.safe.nite.go.jp/english/ghs/06-imcg-0460e.html	3.0	http://www.safe.nite.go.jp/english/ghs/06-imcg-0460e.html
26701	104-15-4	6.0	http://www.safe.nite.go.jp/english/ghs/09-mhlw-0006e.html	6.0	http://www.safe.nite.go.jp/english/ghs/09-mhlw-0006e.html	4.0	http://www.safe.nite.go.jp/english/ghs/09-mhlw-0006e.html
26711	105-05-5	6.0	http://www.safe.nite.go.jp/english/ghs/09-mhlw-0124e.html	6.0	http://www.safe.nite.go.jp/english/ghs/09-mhlw-0124e.html	6.0	http://www.safe.nite.go.jp/english/ghs/09-mhlw-0124e.html
26713	105-16-8	6.0	http://www.safe.nite.go.jp/english/ghs/06-imcg-0493e.html	5.0	http://www.safe.nite.go.jp/english/ghs/06-imcg-0493e.html	5.0	http://www.safe.nite.go.jp/english/ghs/06-imcg-0493e.html
26715	105-39-5	2.0	http://www.safe.nite.go.jp/english/ghs/06-imcg-1171e.html	6.0	http://www.safe.nite.go.jp/english/ghs/06-imcg-1171e.html	3.0	http://www.safe.nite.go.jp/english/ghs/06-imcg-1171e.html
26716	105-45-3	6.0	http://www.safe.nite.go.jp/english/ghs/08-mhlw-0155e.html	6.0	http://www.safe.nite.go.jp/english/ghs/08-mhlw-0155e.html	6.0	http://www.safe.nite.go.jp/english/ghs/08-mhlw-0155e.html
26727	106-24-1	6.0	http://www.safe.nite.go.jp/english/ghs/12-mhlw-0076e.html	6.0	http://www.safe.nite.go.jp/english/ghs/12-mhlw-0076e.html	6.0	http://www.safe.nite.go.jp/english/ghs/12-mhlw-0076e.html
26729	106-31-0	6.0	http://www.safe.nite.go.jp/english/ghs/10-mhlw-0160e.html	6.0	http://www.safe.nite.go.jp/english/ghs/10-mhlw-0160e.html	6.0	http://www.safe.nite.go.jp/english/ghs/10-mhlw-0160e.html
26739	106-75-2	6.0	http://www.safe.nite.go.jp/english/ghs/11-mhlw-0072e.html	2.0	http://www.safe.nite.go.jp/english/ghs/11-mhlw-0072e.html	4.0	http://www.safe.nite.go.jp/english/ghs/11-mhlw-0072e.html
26765	107-39-1	6.0	http://www.safe.nite.go.jp/english/ghs/08-mhlw-0158e.html	6.0	http://www.safe.nite.go.jp/english/ghs/08-mhlw-0158e.html	6.0	http://www.safe.nite.go.jp/english/ghs/08-mhlw-0158e.html
26766	107-40-4	6.0	http://www.safe.nite.go.jp/english/ghs/11-mhlw-0046e.html	6.0	http://www.safe.nite.go.jp/english/ghs/11-mhlw-0046e.html	6.0	http://www.safe.nite.go.jp/english/ghs/11-mhlw-0046e.html
26769	107-46-0	6.0	http://www.safe.nite.go.jp/english/ghs/11-mhlw-0018e.html	6.0	http://www.safe.nite.go.jp/english/ghs/11-mhlw-0018e.html	6.0	http://www.safe.nite.go.jp/english/ghs/11-mhlw-0018e.html
26775	107-96-0	6.0	http://www.safe.nite.go.jp/english/ghs/10-mhlw-0161e.html	4.0	http://www.safe.nite.go.jp/english/ghs/10-mhlw-0161e.html	3.0	http://www.safe.nite.go.jp/english/ghs/10-mhlw-0161e.html
26781	108-11-2	5.0	http://www.safe.nite.go.jp/english/ghs/06-imcg-0981e.html	6.0	http://www.safe.nite.go.jp/english/ghs/14-mhlw-2103e.html http://www.safe.nite.go.jp/english/ghs/06-imcg-0981e.html	5.0	http://www.safe.nite.go.jp/english/ghs/06-imcg-0981e.html
26789	108-32-7	6.0	http://www.safe.nite.go.jp/english/ghs/08-mhlw-0160e.html	6.0	http://www.safe.nite.go.jp/english/ghs/08-mhlw-0160e.html	6.0	http://www.safe.nite.go.jp/english/ghs/08-mhlw-0160e.html
26792	108-44-1	5.0	http://www.safe.nite.go.jp/english/ghs/06-imcg-0600e.html	6.0	http://www.safe.nite.go.jp/english/ghs/06-imcg-0600e.html	4.0	http://www.safe.nite.go.jp/english/ghs/06-imcg-0600e.html
26796	108-65-6	6.0	http://www.safe.nite.go.jp/english/ghs/08-mhlw-0036e.html http://www.safe.nite.go.jp/english/ghs/09-mhlw-2107e.html	6.0	http://www.safe.nite.go.jp/english/ghs/08-mhlw-0036e.html http://www.safe.nite.go.jp/english/ghs/09-mhlw-2107e.html	6.0	http://www.safe.nite.go.jp/english/ghs/08-mhlw-0036e.html http://www.safe.nite.go.jp/english/ghs/09-mhlw-2107e.html
26797	108-67-8	6.0	http://www.safe.nite.go.jp/english/ghs/14-mhlw-2067e.html http://www.safe.nite.go.jp/english/ghs/06-imcg-0163e.html	6.0	http://www.safe.nite.go.jp/english/ghs/14-mhlw-2067e.html http://www.safe.nite.go.jp/english/ghs/06-imcg-0163e.html	6.0	http://www.safe.nite.go.jp/english/ghs/14-mhlw-2067e.html http://www.safe.nite.go.jp/english/ghs/06-imcg-0163e.html
26799	108-77-0	5.0	http://www.safe.nite.go.jp/english/ghs/06-imcg-0435e.html	2.0	http://www.safe.nite.go.jp/english/ghs/06-imcg-0435e.html	3.0	http://www.safe.nite.go.jp/english/ghs/06-imcg-0435e.html
26802	108-82-7	6.0	http://www.safe.nite.go.jp/english/ghs/10-mhlw-0037e.html	6.0	http://www.safe.nite.go.jp/english/ghs/10-mhlw-0037e.html	6.0	http://www.safe.nite.go.jp/english/ghs/10-mhlw-0037e.html
26811	108-98-5	2.0	http://www.safe.nite.go.jp/english/ghs/06-imcg-0038e.html	1.0	http://www.safe.nite.go.jp/english/ghs/06-imcg-0038e.html	2.0	http://www.safe.nite.go.jp/english/ghs/06-imcg-0038e.html
26824	109-79-5	6.0	http://www.safe.nite.go.jp/english/ghs/14-mhlw-2082e.html http://www.safe.nite.go.jp/english/ghs/06-imcg-0909e.html	4.0	http://www.safe.nite.go.jp/english/ghs/14-mhlw-2082e.html http://www.safe.nite.go.jp/english/ghs/06-imcg-0909e.html	4.0	http://www.safe.nite.go.jp/english/ghs/14-mhlw-2082e.html http://www.safe.nite.go.jp/english/ghs/06-imcg-0909e.html
26837	110-19-0	6.0	http://www.safe.nite.go.jp/english/ghs/06-imcg-0719e.html http://www.safe.nite.go.jp/english/ghs/14-mhlw-2117e.html	4.0	http://www.safe.nite.go.jp/english/ghs/14-mhlw-2117e.html	6.0	http://www.safe.nite.go.jp/english/ghs/06-imcg-0719e.html http://www.safe.nite.go.jp/english/ghs/14-mhlw-2117e.html
26842	110-42-9	6.0	http://www.safe.nite.go.jp/english/ghs/11-mhlw-0047e.html	6.0	http://www.safe.nite.go.jp/english/ghs/11-mhlw-0047e.html	6.0	http://www.safe.nite.go.jp/english/ghs/11-mhlw-0047e.html
26849	110-64-5	6.0	http://www.safe.nite.go.jp/english/ghs/12-mhlw-0080e.html	6.0	http://www.safe.nite.go.jp/english/ghs/12-mhlw-0080e.html	4.0	http://www.safe.nite.go.jp/english/ghs/12-mhlw-0080e.html
26864	111-11-5	6.0	http://www.safe.nite.go.jp/english/ghs/11-mhlw-0020e.html	6.0	http://www.safe.nite.go.jp/english/ghs/11-mhlw-0020e.html	6.0	http://www.safe.nite.go.jp/english/ghs/11-mhlw-0020e.html
26872	111-36-4	6.0	http://www.safe.nite.go.jp/english/ghs/11-mhlw-0006e.html	1.0	http://www.safe.nite.go.jp/english/ghs/11-mhlw-0006e.html	4.0	http://www.safe.nite.go.jp/english/ghs/11-mhlw-0006e.html
26878	111-48-8	6.0	http://www.safe.nite.go.jp/english/ghs/08-mhlw-0039e.html	6.0	http://www.safe.nite.go.jp/english/ghs/08-mhlw-0039e.html	6.0	http://www.safe.nite.go.jp/english/ghs/08-mhlw-0039e.html
26879	111-49-9	6.0	http://www.safe.nite.go.jp/english/ghs/09-mhlw-0103e.html	3.0	http://www.safe.nite.go.jp/english/ghs/09-mhlw-0103e.html	2.0	http://www.safe.nite.go.jp/english/ghs/09-mhlw-0103e.html
26882	111-65-9	6.0	http://www.safe.nite.go.jp/english/ghs/14-mhlw-2025e.html http://www.safe.nite.go.jp/english/ghs/06-imcg-0683e.html	6.0	http://www.safe.nite.go.jp/english/ghs/14-mhlw-2025e.html http://www.safe.nite.go.jp/english/ghs/06-imcg-0683e.html	6.0	http://www.safe.nite.go.jp/english/ghs/14-mhlw-2025e.html http://www.safe.nite.go.jp/english/ghs/06-imcg-0683e.html
26888	111-78-4	6.0	http://www.safe.nite.go.jp/english/ghs/11-mhlw-0022e.html	4.0	http://www.safe.nite.go.jp/english/ghs/11-mhlw-0022e.html	6.0	http://www.safe.nite.go.jp/english/ghs/11-mhlw-0022e.html
26889	111-82-0	6.0	http://www.safe.nite.go.jp/english/ghs/11-mhlw-0153e.html	6.0	http://www.safe.nite.go.jp/english/ghs/11-mhlw-0153e.html	6.0	http://www.safe.nite.go.jp/english/ghs/11-mhlw-0153e.html
26894	111-88-6	4.0	http://www.safe.nite.go.jp/english/ghs/10-mhlw-0129e.html	6.0	http://www.safe.nite.go.jp/english/ghs/10-mhlw-0129e.html	4.0	http://www.safe.nite.go.jp/english/ghs/10-mhlw-0129e.html
26901	112-02-7	6.0	http://www.safe.nite.go.jp/english/ghs/08-meti-0058e.html	6.0	http://www.safe.nite.go.jp/english/ghs/08-meti-0058e.html	4.0	http://www.safe.nite.go.jp/english/ghs/08-meti-0058e.html
26904	112-07-2	4.0	http://www.safe.nite.go.jp/english/ghs/08-mhlw-0041e.html http://www.safe.nite.go.jp/english/ghs/15-mhlw-0028e.html	6.0	http://www.safe.nite.go.jp/english/ghs/08-mhlw-0041e.html http://www.safe.nite.go.jp/english/ghs/15-mhlw-0028e.html http://www.safe.nite.go.jp/english/ghs/09-mhlw-2106e.html	6.0	http://www.safe.nite.go.jp/english/ghs/08-mhlw-0041e.html http://www.safe.nite.go.jp/english/ghs/15-mhlw-0028e.html http://www.safe.nite.go.jp/english/ghs/09-mhlw-2106e.html
26906	112-18-5	6.0	http://www.safe.nite.go.jp/english/ghs/08-meti-0026e.html	6.0	http://www.safe.nite.go.jp/english/ghs/08-meti-0026e.html	4.0	http://www.safe.nite.go.jp/english/ghs/08-meti-0026e.html
26908	112-25-4	3.0	http://www.safe.nite.go.jp/english/ghs/08-mhlw-0097e.html	6.0	http://www.safe.nite.go.jp/english/ghs/08-mhlw-0097e.html http://www.safe.nite.go.jp/english/ghs/09-mhlw-2108e.html	4.0	http://www.safe.nite.go.jp/english/ghs/08-mhlw-0097e.html
26913	112-40-3	6.0	http://www.safe.nite.go.jp/english/ghs/10-mhlw-0126e.html	6.0	http://www.safe.nite.go.jp/english/ghs/10-mhlw-0126e.html	6.0	http://www.safe.nite.go.jp/english/ghs/10-mhlw-0126e.html
26914	112-41-4	6.0	http://www.safe.nite.go.jp/english/ghs/10-mhlw-0040e.html	6.0	http://www.safe.nite.go.jp/english/ghs/10-mhlw-0040e.html	6.0	http://www.safe.nite.go.jp/english/ghs/10-mhlw-0040e.html
26915	112-42-5	6.0	http://www.safe.nite.go.jp/english/ghs/11-mhlw-0135e.html	6.0	http://www.safe.nite.go.jp/english/ghs/11-mhlw-0135e.html	6.0	http://www.safe.nite.go.jp/english/ghs/11-mhlw-0135e.html
26918	112-53-8	6.0	http://www.safe.nite.go.jp/english/ghs/08-meti-0038e.html	6.0	http://www.safe.nite.go.jp/english/ghs/08-meti-0038e.html	6.0	http://www.safe.nite.go.jp/english/ghs/08-meti-0038e.html
26921	112-59-4	4.0	http://www.safe.nite.go.jp/english/ghs/08-mhlw-0175e.html	6.0	http://www.safe.nite.go.jp/english/ghs/08-mhlw-0175e.html	6.0	http://www.safe.nite.go.jp/english/ghs/08-mhlw-0175e.html
26926	112-72-1	6.0	http://www.safe.nite.go.jp/english/ghs/13-mhlw-0076e.html	6.0	http://www.safe.nite.go.jp/english/ghs/13-mhlw-0076e.html	6.0	http://www.safe.nite.go.jp/english/ghs/13-mhlw-0076e.html
26933	112-90-3	6.0	http://www.safe.nite.go.jp/english/ghs/12-mhlw-0083e.html	6.0	http://www.safe.nite.go.jp/english/ghs/12-mhlw-0083e.html	4.0	http://www.safe.nite.go.jp/english/ghs/12-mhlw-0083e.html
26946	115-95-7	6.0	http://www.safe.nite.go.jp/english/ghs/12-mhlw-0016e.html	6.0	http://www.safe.nite.go.jp/english/ghs/12-mhlw-0016e.html	6.0	http://www.safe.nite.go.jp/english/ghs/12-mhlw-0016e.html
26974	120-95-6	6.0	http://www.safe.nite.go.jp/english/ghs/11-mhlw-0155e.html	6.0	http://www.safe.nite.go.jp/english/ghs/11-mhlw-0155e.html	4.0	http://www.safe.nite.go.jp/english/ghs/11-mhlw-0155e.html
26975	121-03-9	6.0	http://www.safe.nite.go.jp/english/ghs/12-mhlw-0086e.html	6.0	http://www.safe.nite.go.jp/english/ghs/12-mhlw-0086e.html	4.0	http://www.safe.nite.go.jp/english/ghs/12-mhlw-0086e.html
26979	121-45-9	5.0	http://www.safe.nite.go.jp/english/ghs/06-imcg-0633e.html	6.0	http://www.safe.nite.go.jp/english/ghs/06-imcg-0633e.html	5.0	http://www.safe.nite.go.jp/english/ghs/06-imcg-0633e.html
26991	122-52-1	6.0	http://www.safe.nite.go.jp/english/ghs/09-mhlw-0005e.html	6.0	http://www.safe.nite.go.jp/english/ghs/09-mhlw-0005e.html	6.0	http://www.safe.nite.go.jp/english/ghs/09-mhlw-0005e.html
26997	123-11-5	6.0	http://www.safe.nite.go.jp/english/ghs/10-mhlw-0096e.html	6.0	http://www.safe.nite.go.jp/english/ghs/10-mhlw-0096e.html	6.0	http://www.safe.nite.go.jp/english/ghs/10-mhlw-0096e.html
27007	123-62-6	6.0	http://www.safe.nite.go.jp/english/ghs/08-mhlw-0184e.html	6.0	http://www.safe.nite.go.jp/english/ghs/08-mhlw-0184e.html	6.0	http://www.safe.nite.go.jp/english/ghs/08-mhlw-0184e.html
27014	123-96-6	6.0	http://www.safe.nite.go.jp/english/ghs/09-mhlw-2021e.html http://www.safe.nite.go.jp/english/ghs/06-imcg-0682e.html	6.0	http://www.safe.nite.go.jp/english/ghs/09-mhlw-2021e.html http://www.safe.nite.go.jp/english/ghs/06-imcg-0682e.html	6.0	http://www.safe.nite.go.jp/english/ghs/09-mhlw-2021e.html http://www.safe.nite.go.jp/english/ghs/06-imcg-0682e.html
27026	124-28-7	6.0	http://www.safe.nite.go.jp/english/ghs/12-mhlw-0134e.html	6.0	http://www.safe.nite.go.jp/english/ghs/12-mhlw-0134e.html	6.0	http://www.safe.nite.go.jp/english/ghs/12-mhlw-0134e.html
27032	124-68-5	6.0	http://www.safe.nite.go.jp/english/ghs/08-mhlw-0187e.html	6.0	http://www.safe.nite.go.jp/english/ghs/08-mhlw-0187e.html	6.0	http://www.safe.nite.go.jp/english/ghs/08-mhlw-0187e.html
27037	126-33-0	6.0	http://www.safe.nite.go.jp/english/ghs/08-mhlw-0188e.html	6.0	http://www.safe.nite.go.jp/english/ghs/08-mhlw-0188e.html	6.0	http://www.safe.nite.go.jp/english/ghs/08-mhlw-0188e.html
27048	127-68-4	6.0	http://www.safe.nite.go.jp/english/ghs/08-mhlw-0189e.html	6.0	http://www.safe.nite.go.jp/english/ghs/08-mhlw-0189e.html	6.0	http://www.safe.nite.go.jp/english/ghs/08-mhlw-0189e.html
27049	127-91-3	6.0	http://www.safe.nite.go.jp/english/ghs/10-mhlw-0043e.html	3.0	http://www.safe.nite.go.jp/english/ghs/10-mhlw-0043e.html	6.0	http://www.safe.nite.go.jp/english/ghs/10-mhlw-0043e.html
27050	128-04-1	6.0	http://www.safe.nite.go.jp/english/ghs/08-meti-0025e.html	6.0	http://www.safe.nite.go.jp/english/ghs/08-meti-0025e.html	4.0	http://www.safe.nite.go.jp/english/ghs/08-meti-0025e.html
27061	135-19-3	6.0	http://www.safe.nite.go.jp/english/ghs/06-imcg-1337e.html http://www.safe.nite.go.jp/english/ghs/15-meti-0016e.html	4.0	http://www.safe.nite.go.jp/english/ghs/06-imcg-1337e.html http://www.safe.nite.go.jp/english/ghs/15-meti-0016e.html	4.0	http://www.safe.nite.go.jp/english/ghs/06-imcg-1337e.html http://www.safe.nite.go.jp/english/ghs/15-meti-0016e.html
27069	137-32-6	6.0	http://www.safe.nite.go.jp/english/ghs/10-mhlw-0105e.html	6.0	http://www.safe.nite.go.jp/english/ghs/10-mhlw-0105e.html	6.0	http://www.safe.nite.go.jp/english/ghs/10-mhlw-0105e.html
27092	141-97-9	6.0	http://www.safe.nite.go.jp/english/ghs/10-mhlw-0061e.html	6.0	http://www.safe.nite.go.jp/english/ghs/10-mhlw-0061e.html	6.0	http://www.safe.nite.go.jp/english/ghs/10-mhlw-0061e.html
27103	142-90-5	6.0	http://www.safe.nite.go.jp/english/ghs/08-mhlw-0197e.html	6.0	http://www.safe.nite.go.jp/english/ghs/08-mhlw-0197e.html	6.0	http://www.safe.nite.go.jp/english/ghs/08-mhlw-0197e.html
27122	149-73-5	6.0	http://www.safe.nite.go.jp/english/ghs/10-mhlw-0133e.html	4.0	http://www.safe.nite.go.jp/english/ghs/10-mhlw-0133e.html	6.0	http://www.safe.nite.go.jp/english/ghs/10-mhlw-0133e.html
27131	288-88-0	5.0	http://www.safe.nite.go.jp/english/ghs/07-meti-0014e.html	6.0	http://www.safe.nite.go.jp/english/ghs/07-meti-0014e.html	4.0	http://www.safe.nite.go.jp/english/ghs/07-meti-0014e.html
27133	298-06-6	6.0	http://www.safe.nite.go.jp/english/ghs/10-mhlw-0203e.html	4.0	http://www.safe.nite.go.jp/english/ghs/10-mhlw-0203e.html	4.0	http://www.safe.nite.go.jp/english/ghs/10-mhlw-0203e.html
27134	298-07-7	4.0	http://www.safe.nite.go.jp/english/ghs/12-mhlw-0092e.html	6.0	http://www.safe.nite.go.jp/english/ghs/12-mhlw-0092e.html	4.0	http://www.safe.nite.go.jp/english/ghs/12-mhlw-0092e.html
27137	301-02-0	6.0	http://www.safe.nite.go.jp/english/ghs/10-mhlw-0144e.html	6.0	http://www.safe.nite.go.jp/english/ghs/10-mhlw-0144e.html	6.0	http://www.safe.nite.go.jp/english/ghs/10-mhlw-0144e.html
27142	328-84-7	6.0	http://www.safe.nite.go.jp/english/ghs/11-mhlw-0025e.html	6.0	http://www.safe.nite.go.jp/english/ghs/11-mhlw-0025e.html	6.0	http://www.safe.nite.go.jp/english/ghs/11-mhlw-0025e.html
27149	372-09-8	6.0	http://www.safe.nite.go.jp/english/ghs/10-mhlw-0139e.html	6.0	http://www.safe.nite.go.jp/english/ghs/10-mhlw-0139e.html	4.0	http://www.safe.nite.go.jp/english/ghs/10-mhlw-0139e.html
27158	501-53-1	6.0	http://www.safe.nite.go.jp/english/ghs/08-mhlw-0111e.html	6.0	http://www.safe.nite.go.jp/english/ghs/08-mhlw-0111e.html	6.0	http://www.safe.nite.go.jp/english/ghs/08-mhlw-0111e.html
27181	538-93-2	6.0	http://www.safe.nite.go.jp/english/ghs/11-mhlw-0113e.html	6.0	http://www.safe.nite.go.jp/english/ghs/11-mhlw-0113e.html	6.0	http://www.safe.nite.go.jp/english/ghs/11-mhlw-0113e.html
27184	541-02-6	6.0	http://www.safe.nite.go.jp/english/ghs/11-mhlw-0030e.html	6.0	http://www.safe.nite.go.jp/english/ghs/11-mhlw-0030e.html	6.0	http://www.safe.nite.go.jp/english/ghs/11-mhlw-0030e.html
27186	541-41-3	6.0	http://www.safe.nite.go.jp/english/ghs/09-mhlw-0055e.html	1.0	http://www.safe.nite.go.jp/english/ghs/09-mhlw-0055e.html	3.0	http://www.safe.nite.go.jp/english/ghs/09-mhlw-0055e.html
27191	542-92-7	3.0	http://www.safe.nite.go.jp/english/ghs/14-mhlw-2043e.html http://www.safe.nite.go.jp/english/ghs/06-imcg-0761e.html	4.0	http://www.safe.nite.go.jp/english/ghs/14-mhlw-2043e.html http://www.safe.nite.go.jp/english/ghs/06-imcg-0761e.html	3.0	http://www.safe.nite.go.jp/english/ghs/14-mhlw-2043e.html http://www.safe.nite.go.jp/english/ghs/06-imcg-0761e.html
27197	547-64-8	6.0	http://www.safe.nite.go.jp/english/ghs/10-mhlw-0150e.html	6.0	http://www.safe.nite.go.jp/english/ghs/10-mhlw-0150e.html	6.0	http://www.safe.nite.go.jp/english/ghs/10-mhlw-0150e.html
27200	553-26-4	3.0	http://www.safe.nite.go.jp/english/ghs/08-meti-0085e.html	6.0	http://www.safe.nite.go.jp/english/ghs/08-meti-0085e.html	3.0	http://www.safe.nite.go.jp/english/ghs/08-meti-0085e.html
27204	556-61-6	1.0	http://www.safe.nite.go.jp/english/ghs/15-meti-0031e.html http://www.safe.nite.go.jp/english/ghs/06-imcg-0311e.html	2.0	http://www.safe.nite.go.jp/english/ghs/15-meti-0031e.html http://www.safe.nite.go.jp/english/ghs/06-imcg-0311e.html	3.0	http://www.safe.nite.go.jp/english/ghs/15-meti-0031e.html http://www.safe.nite.go.jp/english/ghs/06-imcg-0311e.html
27205	556-67-2	6.0	http://www.safe.nite.go.jp/english/ghs/11-mhlw-0033e.html	6.0	http://www.safe.nite.go.jp/english/ghs/11-mhlw-0033e.html	6.0	http://www.safe.nite.go.jp/english/ghs/11-mhlw-0033e.html
27206	556-82-1	6.0	http://www.safe.nite.go.jp/english/ghs/12-mhlw-0038e.html	6.0	http://www.safe.nite.go.jp/english/ghs/12-mhlw-0038e.html	4.0	http://www.safe.nite.go.jp/english/ghs/12-mhlw-0038e.html
27218	579-66-8	6.0	http://www.safe.nite.go.jp/english/ghs/13-mhlw-0021e.html	6.0	http://www.safe.nite.go.jp/english/ghs/13-mhlw-0021e.html	4.0	http://www.safe.nite.go.jp/english/ghs/13-mhlw-0021e.html
27222	586-62-9	6.0	http://www.safe.nite.go.jp/english/ghs/10-mhlw-0046e.html	6.0	http://www.safe.nite.go.jp/english/ghs/10-mhlw-0046e.html	6.0	http://www.safe.nite.go.jp/english/ghs/10-mhlw-0046e.html
27223	590-01-2	6.0	http://www.safe.nite.go.jp/english/ghs/08-mhlw-0204e.html	6.0	http://www.safe.nite.go.jp/english/ghs/08-mhlw-0204e.html	6.0	http://www.safe.nite.go.jp/english/ghs/08-mhlw-0204e.html
27236	602-01-7	6.0	http://www.safe.nite.go.jp/english/ghs/06-imcg-0411e.html	6.0	http://www.safe.nite.go.jp/english/ghs/06-imcg-0411e.html	4.0	http://www.safe.nite.go.jp/english/ghs/06-imcg-0411e.html
27240	610-39-9	6.0	http://www.safe.nite.go.jp/english/ghs/06-imcg-0408e.html	6.0	http://www.safe.nite.go.jp/english/ghs/06-imcg-0408e.html	4.0	http://www.safe.nite.go.jp/english/ghs/06-imcg-0408e.html
27241	611-19-8	4.0	http://www.safe.nite.go.jp/english/ghs/08-meti-0006e.html	4.0	http://www.safe.nite.go.jp/english/ghs/08-meti-0006e.html	4.0	http://www.safe.nite.go.jp/english/ghs/08-meti-0006e.html
27247	617-94-7	3.0	http://www.safe.nite.go.jp/english/ghs/11-mhlw-0137e.html	6.0	http://www.safe.nite.go.jp/english/ghs/11-mhlw-0137e.html	4.0	http://www.safe.nite.go.jp/english/ghs/11-mhlw-0137e.html
27253	623-91-6	6.0	http://www.safe.nite.go.jp/english/ghs/13-mhlw-0047e.html	6.0	http://www.safe.nite.go.jp/english/ghs/13-mhlw-0047e.html	4.0	http://www.safe.nite.go.jp/english/ghs/13-mhlw-0047e.html
27254	624-41-9	6.0	http://www.safe.nite.go.jp/english/ghs/14-mhlw-2121e.html http://www.safe.nite.go.jp/english/ghs/08-mhlw-0121e.html	6.0	http://www.safe.nite.go.jp/english/ghs/14-mhlw-2121e.html http://www.safe.nite.go.jp/english/ghs/08-mhlw-0121e.html	6.0	http://www.safe.nite.go.jp/english/ghs/14-mhlw-2121e.html http://www.safe.nite.go.jp/english/ghs/08-mhlw-0121e.html
27259	626-17-5	6.0	http://www.safe.nite.go.jp/english/ghs/06-imcg-0957e.html	6.0	http://www.safe.nite.go.jp/english/ghs/06-imcg-0957e.html	4.0	http://www.safe.nite.go.jp/english/ghs/06-imcg-0957e.html
27263	628-63-7	6.0	http://www.safe.nite.go.jp/english/ghs/14-mhlw-2122e.html http://www.safe.nite.go.jp/english/ghs/06-imcg-0724e.html	6.0	http://www.safe.nite.go.jp/english/ghs/14-mhlw-2122e.html http://www.safe.nite.go.jp/english/ghs/06-imcg-0724e.html	6.0	http://www.safe.nite.go.jp/english/ghs/14-mhlw-2122e.html http://www.safe.nite.go.jp/english/ghs/06-imcg-0724e.html
27282	644-97-3	6.0	http://www.safe.nite.go.jp/english/ghs/12-mhlw-0107e.html	6.0	http://www.safe.nite.go.jp/english/ghs/12-mhlw-0107e.html	4.0	http://www.safe.nite.go.jp/english/ghs/12-mhlw-0107e.html
27284	646-06-0	6.0	http://www.safe.nite.go.jp/english/ghs/06-imcg-0754e.html	6.0	http://www.safe.nite.go.jp/english/ghs/06-imcg-0754e.html	5.0	http://www.safe.nite.go.jp/english/ghs/06-imcg-0754e.html
27291	681-84-5	6.0	http://www.safe.nite.go.jp/english/ghs/10-mhlw-2018e.html http://www.safe.nite.go.jp/english/ghs/06-imcg-0222e.html	1.0	http://www.safe.nite.go.jp/english/ghs/10-mhlw-2018e.html http://www.safe.nite.go.jp/english/ghs/06-imcg-0222e.html	6.0	http://www.safe.nite.go.jp/english/ghs/10-mhlw-2018e.html http://www.safe.nite.go.jp/english/ghs/06-imcg-0222e.html
27293	688-84-6	6.0	http://www.safe.nite.go.jp/english/ghs/15-meti-0021e.html http://www.safe.nite.go.jp/english/ghs/12-mhlw-2015e.html http://www.safe.nite.go.jp/english/ghs/06-imcg-0491e.html	6.0	http://www.safe.nite.go.jp/english/ghs/15-meti-0021e.html http://www.safe.nite.go.jp/english/ghs/12-mhlw-2015e.html http://www.safe.nite.go.jp/english/ghs/06-imcg-0491e.html	6.0	http://www.safe.nite.go.jp/english/ghs/15-meti-0021e.html http://www.safe.nite.go.jp/english/ghs/12-mhlw-2015e.html http://www.safe.nite.go.jp/english/ghs/06-imcg-0491e.html
27308	760-67-8	6.0	http://www.safe.nite.go.jp/english/ghs/11-mhlw-0035e.html	2.0	http://www.safe.nite.go.jp/english/ghs/11-mhlw-0035e.html	4.0	http://www.safe.nite.go.jp/english/ghs/11-mhlw-0035e.html
27309	763-69-9	6.0	http://www.safe.nite.go.jp/english/ghs/11-mhlw-0036e.html	6.0	http://www.safe.nite.go.jp/english/ghs/11-mhlw-0036e.html	6.0	http://www.safe.nite.go.jp/english/ghs/11-mhlw-0036e.html
27310	764-41-0	3.0	http://www.safe.nite.go.jp/english/ghs/10-mhlw-2029e.html http://www.safe.nite.go.jp/english/ghs/06-imcg-0770e.html	1.0	http://www.safe.nite.go.jp/english/ghs/10-mhlw-2029e.html http://www.safe.nite.go.jp/english/ghs/06-imcg-0770e.html	3.0	http://www.safe.nite.go.jp/english/ghs/10-mhlw-2029e.html http://www.safe.nite.go.jp/english/ghs/06-imcg-0770e.html
27312	770-35-4	6.0	http://www.safe.nite.go.jp/english/ghs/13-mhlw-0010e.html	6.0	http://www.safe.nite.go.jp/english/ghs/13-mhlw-0010e.html	6.0	http://www.safe.nite.go.jp/english/ghs/13-mhlw-0010e.html
27319	823-40-5	6.0	http://www.safe.nite.go.jp/english/ghs/07-meti-0013e.html	6.0	http://www.safe.nite.go.jp/english/ghs/07-meti-0013e.html	6.0	http://www.safe.nite.go.jp/english/ghs/07-meti-0013e.html
27320	824-78-2	6.0	http://www.safe.nite.go.jp/english/ghs/11-mhlw-0138e.html	6.0	http://www.safe.nite.go.jp/english/ghs/11-mhlw-0138e.html	4.0	http://www.safe.nite.go.jp/english/ghs/11-mhlw-0138e.html
27323	836-30-6	6.0	http://www.safe.nite.go.jp/english/ghs/13-mhlw-0048e.html	6.0	http://www.safe.nite.go.jp/english/ghs/13-mhlw-0048e.html	6.0	http://www.safe.nite.go.jp/english/ghs/13-mhlw-0048e.html
27329	872-05-9	6.0	http://www.safe.nite.go.jp/english/ghs/10-mhlw-0050e.html	6.0	http://www.safe.nite.go.jp/english/ghs/10-mhlw-0050e.html	6.0	http://www.safe.nite.go.jp/english/ghs/10-mhlw-0050e.html
27333	919-30-2	6.0	http://www.safe.nite.go.jp/english/ghs/08-mhlw-0056e.html	6.0	http://www.safe.nite.go.jp/english/ghs/08-mhlw-0056e.html	4.0	http://www.safe.nite.go.jp/english/ghs/08-mhlw-0056e.html
27344	947-04-6	6.0	http://www.safe.nite.go.jp/english/ghs/13-mhlw-0017e.html	6.0	http://www.safe.nite.go.jp/english/ghs/13-mhlw-0017e.html	6.0	http://www.safe.nite.go.jp/english/ghs/13-mhlw-0017e.html
27370	1185-55-3	6.0	http://www.safe.nite.go.jp/english/ghs/13-mhlw-0014e.html	4.0	http://www.safe.nite.go.jp/english/ghs/13-mhlw-0014e.html	6.0	http://www.safe.nite.go.jp/english/ghs/13-mhlw-0014e.html
27403	1461-22-9	6.0	http://www.safe.nite.go.jp/english/ghs/06-imcg-0421e.html http://www.safe.nite.go.jp/english/ghs/14-mhlw-2054e.html	6.0	http://www.safe.nite.go.jp/english/ghs/06-imcg-0421e.html http://www.safe.nite.go.jp/english/ghs/14-mhlw-2054e.html	3.0	http://www.safe.nite.go.jp/english/ghs/06-imcg-0421e.html http://www.safe.nite.go.jp/english/ghs/14-mhlw-2054e.html
27432	1738-25-6	4.0	http://www.safe.nite.go.jp/english/ghs/12-mhlw-0001e.html	6.0	http://www.safe.nite.go.jp/english/ghs/12-mhlw-0001e.html	4.0	http://www.safe.nite.go.jp/english/ghs/12-mhlw-0001e.html
27443	1852-16-0	3.0	http://www.safe.nite.go.jp/english/ghs/10-mhlw-0154e.html	6.0	http://www.safe.nite.go.jp/english/ghs/10-mhlw-0154e.html	4.0	http://www.safe.nite.go.jp/english/ghs/10-mhlw-0154e.html
27461	2231-57-4	6.0	http://www.safe.nite.go.jp/english/ghs/10-mhlw-0146e.html	1.0	http://www.safe.nite.go.jp/english/ghs/10-mhlw-0146e.html	2.0	http://www.safe.nite.go.jp/english/ghs/10-mhlw-0146e.html
27467	2402-79-1	6.0	http://www.safe.nite.go.jp/english/ghs/11-mhlw-0057e.html	6.0	http://www.safe.nite.go.jp/english/ghs/11-mhlw-0057e.html	4.0	http://www.safe.nite.go.jp/english/ghs/11-mhlw-0057e.html
27486	2524-03-0	3.0	http://www.safe.nite.go.jp/english/ghs/09-mhlw-0115e.html	1.0	http://www.safe.nite.go.jp/english/ghs/09-mhlw-0115e.html	4.0	http://www.safe.nite.go.jp/english/ghs/09-mhlw-0115e.html
27487	2524-04-1	3.0	http://www.safe.nite.go.jp/english/ghs/10-mhlw-0204e.html	1.0	http://www.safe.nite.go.jp/english/ghs/10-mhlw-0204e.html	4.0	http://www.safe.nite.go.jp/english/ghs/10-mhlw-0204e.html
27490	2530-87-2	6.0	http://www.safe.nite.go.jp/english/ghs/12-mhlw-0014e.html	6.0	http://www.safe.nite.go.jp/english/ghs/12-mhlw-0014e.html	6.0	http://www.safe.nite.go.jp/english/ghs/12-mhlw-0014e.html
27500	2807-30-9	3.0	http://www.safe.nite.go.jp/english/ghs/10-mhlw-0052e.html	3.0	http://www.safe.nite.go.jp/english/ghs/10-mhlw-0052e.html	6.0	http://www.safe.nite.go.jp/english/ghs/10-mhlw-0052e.html
27503	2855-13-2	6.0	http://www.safe.nite.go.jp/english/ghs/08-mhlw-0060e.html	6.0	http://www.safe.nite.go.jp/english/ghs/08-mhlw-0060e.html	4.0	http://www.safe.nite.go.jp/english/ghs/08-mhlw-0060e.html
27504	2867-47-2	5.0	http://www.safe.nite.go.jp/english/ghs/07-meti-2030e.html	1.0	http://www.safe.nite.go.jp/english/ghs/06-imcg-0494e.html	4.0	http://www.safe.nite.go.jp/english/ghs/06-imcg-0494e.html
27512	3033-62-3	3.0	http://www.safe.nite.go.jp/english/ghs/06-imcg-0894e.html	2.0	http://www.safe.nite.go.jp/english/ghs/06-imcg-0894e.html	4.0	http://www.safe.nite.go.jp/english/ghs/06-imcg-0894e.html
27515	3048-65-5	6.0	http://www.safe.nite.go.jp/english/ghs/10-mhlw-0210e.html	6.0	http://www.safe.nite.go.jp/english/ghs/10-mhlw-0210e.html	6.0	http://www.safe.nite.go.jp/english/ghs/10-mhlw-0210e.html
27528	3268-49-3	3.0	http://www.safe.nite.go.jp/english/ghs/08-meti-0065e.html	3.0	http://www.safe.nite.go.jp/english/ghs/08-meti-0065e.html	4.0	http://www.safe.nite.go.jp/english/ghs/08-meti-0065e.html
27529	3282-30-2	6.0	http://www.safe.nite.go.jp/english/ghs/11-mhlw-0095e.html	2.0	http://www.safe.nite.go.jp/english/ghs/11-mhlw-0095e.html	4.0	http://www.safe.nite.go.jp/english/ghs/11-mhlw-0095e.html
27543	3710-84-7	4.0	http://www.safe.nite.go.jp/english/ghs/15-mhlw-0033e.html http://www.safe.nite.go.jp/english/ghs/10-mhlw-0141e.html	4.0	http://www.safe.nite.go.jp/english/ghs/15-mhlw-0033e.html http://www.safe.nite.go.jp/english/ghs/10-mhlw-0141e.html	6.0	http://www.safe.nite.go.jp/english/ghs/15-mhlw-0033e.html http://www.safe.nite.go.jp/english/ghs/10-mhlw-0141e.html
27544	3724-65-0	3.0	http://www.safe.nite.go.jp/english/ghs/10-mhlw-0137e.html	6.0	http://www.safe.nite.go.jp/english/ghs/10-mhlw-0137e.html	4.0	http://www.safe.nite.go.jp/english/ghs/10-mhlw-0137e.html
27550	3926-62-3	5.0	http://www.safe.nite.go.jp/english/ghs/06-imcg-1172e.html	6.0	http://www.safe.nite.go.jp/english/ghs/06-imcg-1172e.html	4.0	http://www.safe.nite.go.jp/english/ghs/06-imcg-1172e.html
27565	4253-34-3	6.0	http://www.safe.nite.go.jp/english/ghs/12-mhlw-0032e.html	6.0	http://www.safe.nite.go.jp/english/ghs/12-mhlw-0032e.html	4.0	http://www.safe.nite.go.jp/english/ghs/12-mhlw-0032e.html
27570	4454-05-1	6.0	http://www.safe.nite.go.jp/english/ghs/12-mhlw-0041e.html	4.0	http://www.safe.nite.go.jp/english/ghs/12-mhlw-0041e.html	4.0	http://www.safe.nite.go.jp/english/ghs/12-mhlw-0041e.html
27581	4904-61-4	6.0	http://www.safe.nite.go.jp/english/ghs/09-mhlw-0104e.html	6.0	http://www.safe.nite.go.jp/english/ghs/09-mhlw-0104e.html	6.0	http://www.safe.nite.go.jp/english/ghs/09-mhlw-0104e.html
27584	4979-32-2	6.0	http://www.safe.nite.go.jp/english/ghs/08-meti-0019e.html	6.0	http://www.safe.nite.go.jp/english/ghs/08-meti-0019e.html	6.0	http://www.safe.nite.go.jp/english/ghs/08-meti-0019e.html
27588	5124-30-1	6.0	http://www.safe.nite.go.jp/english/ghs/06-imcg-0209e.html http://www.safe.nite.go.jp/english/ghs/14-mhlw-2105e.html	1.0	http://www.safe.nite.go.jp/english/ghs/06-imcg-0209e.html	6.0	http://www.safe.nite.go.jp/english/ghs/06-imcg-0209e.html http://www.safe.nite.go.jp/english/ghs/14-mhlw-2105e.html
27589	5131-66-8	6.0	http://www.safe.nite.go.jp/english/ghs/08-mhlw-0062e.html	6.0	http://www.safe.nite.go.jp/english/ghs/08-mhlw-0062e.html	6.0	http://www.safe.nite.go.jp/english/ghs/08-mhlw-0062e.html
27593	5216-25-1	4.0	http://www.safe.nite.go.jp/english/ghs/07-mhlw-0102e.html	6.0	http://www.safe.nite.go.jp/english/ghs/07-mhlw-0102e.html	4.0	http://www.safe.nite.go.jp/english/ghs/07-mhlw-0102e.html
27596	5332-73-0	6.0	http://www.safe.nite.go.jp/english/ghs/10-mhlw-0112e.html	6.0	http://www.safe.nite.go.jp/english/ghs/10-mhlw-0112e.html	6.0	http://www.safe.nite.go.jp/english/ghs/10-mhlw-0112e.html
27634	6842-15-5	6.0	http://www.safe.nite.go.jp/english/ghs/09-mhlw-0150e.html	6.0	http://www.safe.nite.go.jp/english/ghs/09-mhlw-0150e.html	6.0	http://www.safe.nite.go.jp/english/ghs/09-mhlw-0150e.html
27640	6915-15-7	6.0	http://www.safe.nite.go.jp/english/ghs/11-mhlw-0119e.html	6.0	http://www.safe.nite.go.jp/english/ghs/11-mhlw-0119e.html	6.0	http://www.safe.nite.go.jp/english/ghs/11-mhlw-0119e.html
27656	7659-86-1	6.0	http://www.safe.nite.go.jp/english/ghs/10-mhlw-0147e.html	6.0	http://www.safe.nite.go.jp/english/ghs/10-mhlw-0147e.html	4.0	http://www.safe.nite.go.jp/english/ghs/10-mhlw-0147e.html
27738	12108-13-3	3.0	http://www.safe.nite.go.jp/english/ghs/06-imcg-0968e.html	1.0	http://www.safe.nite.go.jp/english/ghs/06-imcg-0968e.html	2.0	http://www.safe.nite.go.jp/english/ghs/06-imcg-0968e.html
27749	13547-70-1	3.0	http://www.safe.nite.go.jp/english/ghs/11-mhlw-0042e.html	2.0	http://www.safe.nite.go.jp/english/ghs/11-mhlw-0042e.html	3.0	http://www.safe.nite.go.jp/english/ghs/11-mhlw-0042e.html
27773	15625-89-5	6.0	http://www.safe.nite.go.jp/english/ghs/08-mhlw-0253e.html	6.0	http://www.safe.nite.go.jp/english/ghs/08-mhlw-0253e.html	6.0	http://www.safe.nite.go.jp/english/ghs/08-mhlw-0253e.html
27792	17689-77-9	6.0	http://www.safe.nite.go.jp/english/ghs/12-mhlw-0042e.html	6.0	http://www.safe.nite.go.jp/english/ghs/12-mhlw-0042e.html	4.0	http://www.safe.nite.go.jp/english/ghs/12-mhlw-0042e.html
27793	17796-82-6	6.0	http://www.safe.nite.go.jp/english/ghs/08-meti-0012e.html	6.0	http://www.safe.nite.go.jp/english/ghs/08-meti-0012e.html	6.0	http://www.safe.nite.go.jp/english/ghs/08-meti-0012e.html
27886	25973-55-1	6.0	http://www.safe.nite.go.jp/english/ghs/15-mhlw-0058e.html	6.0	http://www.safe.nite.go.jp/english/ghs/15-mhlw-0058e.html	6.0	http://www.safe.nite.go.jp/english/ghs/15-mhlw-0058e.html
27928	27247-96-7	6.0	http://www.safe.nite.go.jp/english/ghs/11-mhlw-0043e.html	6.0	http://www.safe.nite.go.jp/english/ghs/11-mhlw-0043e.html	6.0	http://www.safe.nite.go.jp/english/ghs/11-mhlw-0043e.html
27959	29911-28-2	6.0	http://www.safe.nite.go.jp/english/ghs/13-mhlw-0006e.html	6.0	http://www.safe.nite.go.jp/english/ghs/13-mhlw-0006e.html	6.0	http://www.safe.nite.go.jp/english/ghs/13-mhlw-0006e.html
28015	42978-66-5	6.0	http://www.safe.nite.go.jp/english/ghs/08-mhlw-0273e.html	6.0	http://www.safe.nite.go.jp/english/ghs/08-mhlw-0273e.html	6.0	http://www.safe.nite.go.jp/english/ghs/08-mhlw-0273e.html
28030	52829-07-9	6.0	http://www.safe.nite.go.jp/english/ghs/12-mhlw-0133e.html	2.0	http://www.safe.nite.go.jp/english/ghs/12-mhlw-0133e.html	6.0	http://www.safe.nite.go.jp/english/ghs/12-mhlw-0133e.html
29062	88917-22-0	6.0	http://www.safe.nite.go.jp/english/ghs/10-mhlw-0057e.html	6.0	http://www.safe.nite.go.jp/english/ghs/10-mhlw-0057e.html	6.0	http://www.safe.nite.go.jp/english/ghs/10-mhlw-0057e.html
29108	75-59-2	2.0	http://www.safe.nite.go.jp/english/ghs/11-mhlw-0152e.html	6.0	http://www.safe.nite.go.jp/english/ghs/11-mhlw-0152e.html	2.0	http://www.safe.nite.go.jp/english/ghs/11-mhlw-0152e.html
29110	78-69-3	6.0	http://www.safe.nite.go.jp/english/ghs/10-mhlw-0103e.html	6.0	http://www.safe.nite.go.jp/english/ghs/10-mhlw-0103e.html	6.0	http://www.safe.nite.go.jp/english/ghs/10-mhlw-0103e.html
29120	92-88-6	4.0	http://www.safe.nite.go.jp/english/ghs/12-mhlw-0062e.html	6.0	http://www.safe.nite.go.jp/english/ghs/12-mhlw-0062e.html	6.0	http://www.safe.nite.go.jp/english/ghs/12-mhlw-0062e.html
29127	97-64-3	6.0	http://www.safe.nite.go.jp/english/ghs/09-mhlw-0015e.html	6.0	http://www.safe.nite.go.jp/english/ghs/09-mhlw-0015e.html	6.0	http://www.safe.nite.go.jp/english/ghs/09-mhlw-0015e.html
29128	97-99-4	6.0	http://www.safe.nite.go.jp/english/ghs/08-mhlw-0022e.html	6.0	http://www.safe.nite.go.jp/english/ghs/08-mhlw-0022e.html	6.0	http://www.safe.nite.go.jp/english/ghs/08-mhlw-0022e.html
29146	109-02-4	4.0	http://www.safe.nite.go.jp/english/ghs/09-mhlw-0145e.html	6.0	http://www.safe.nite.go.jp/english/ghs/09-mhlw-0145e.html	6.0	http://www.safe.nite.go.jp/english/ghs/09-mhlw-0145e.html
29153	120-51-4	6.0	http://www.safe.nite.go.jp/english/ghs/08-mhlw-0178e.html	6.0	http://www.safe.nite.go.jp/english/ghs/08-mhlw-0178e.html	4.0	http://www.safe.nite.go.jp/english/ghs/08-mhlw-0178e.html
29154	120-92-3	6.0	http://www.safe.nite.go.jp/english/ghs/09-mhlw-0004e.html	6.0	http://www.safe.nite.go.jp/english/ghs/09-mhlw-0004e.html	4.0	http://www.safe.nite.go.jp/english/ghs/09-mhlw-0004e.html
29157	122-40-7	6.0	http://www.safe.nite.go.jp/english/ghs/12-mhlw-0089e.html	6.0	http://www.safe.nite.go.jp/english/ghs/12-mhlw-0089e.html	6.0	http://www.safe.nite.go.jp/english/ghs/12-mhlw-0089e.html
29167	137-42-8	4.0	http://www.safe.nite.go.jp/english/ghs/08-mhlw-0109e.html	6.0	http://www.safe.nite.go.jp/english/ghs/08-mhlw-0109e.html	4.0	http://www.safe.nite.go.jp/english/ghs/08-mhlw-0109e.html
29170	141-79-7	6.0	http://www.safe.nite.go.jp/english/ghs/14-mhlw-2112e.html http://www.safe.nite.go.jp/english/ghs/06-imcg-0734e.html	3.0	http://www.safe.nite.go.jp/english/ghs/14-mhlw-2112e.html http://www.safe.nite.go.jp/english/ghs/06-imcg-0734e.html	4.0	http://www.safe.nite.go.jp/english/ghs/14-mhlw-2112e.html http://www.safe.nite.go.jp/english/ghs/06-imcg-0734e.html
29171	142-29-0	6.0	http://www.safe.nite.go.jp/english/ghs/09-mhlw-0137e.html	6.0	http://www.safe.nite.go.jp/english/ghs/09-mhlw-0137e.html	6.0	http://www.safe.nite.go.jp/english/ghs/09-mhlw-0137e.html
29189	593-85-1	6.0	http://www.safe.nite.go.jp/english/ghs/10-mhlw-0134e.html	6.0	http://www.safe.nite.go.jp/english/ghs/10-mhlw-0134e.html	4.0	http://www.safe.nite.go.jp/english/ghs/10-mhlw-0134e.html
29192	616-38-6	6.0	http://www.safe.nite.go.jp/english/ghs/09-mhlw-2104e.html http://www.safe.nite.go.jp/english/ghs/08-mhlw-0120e.html	6.0	http://www.safe.nite.go.jp/english/ghs/09-mhlw-2104e.html http://www.safe.nite.go.jp/english/ghs/08-mhlw-0120e.html	6.0	http://www.safe.nite.go.jp/english/ghs/09-mhlw-2104e.html http://www.safe.nite.go.jp/english/ghs/08-mhlw-0120e.html
29210	1118-46-3	6.0	http://www.safe.nite.go.jp/english/ghs/10-mhlw-0051e.html http://www.safe.nite.go.jp/english/ghs/14-mhlw-2053e.html	6.0	http://www.safe.nite.go.jp/english/ghs/10-mhlw-0051e.html http://www.safe.nite.go.jp/english/ghs/14-mhlw-2053e.html	6.0	http://www.safe.nite.go.jp/english/ghs/10-mhlw-0051e.html http://www.safe.nite.go.jp/english/ghs/14-mhlw-2053e.html
29217	1569-01-3	6.0	http://www.safe.nite.go.jp/english/ghs/11-mhlw-0039e.html	6.0	http://www.safe.nite.go.jp/english/ghs/11-mhlw-0039e.html	6.0	http://www.safe.nite.go.jp/english/ghs/11-mhlw-0039e.html
29224	1758-73-2	6.0	http://www.safe.nite.go.jp/english/ghs/09-mhlw-0156e.html	2.0	http://www.safe.nite.go.jp/english/ghs/09-mhlw-0156e.html	4.0	http://www.safe.nite.go.jp/english/ghs/09-mhlw-0156e.html
29225	1939-36-2	6.0	http://www.safe.nite.go.jp/english/ghs/08-mhlw-0219e.html	6.0	http://www.safe.nite.go.jp/english/ghs/08-mhlw-0219e.html	4.0	http://www.safe.nite.go.jp/english/ghs/08-mhlw-0219e.html
29240	2768-02-7	6.0	http://www.safe.nite.go.jp/english/ghs/13-mhlw-0003e.html http://www.safe.nite.go.jp/english/ghs/	4.0	http://www.safe.nite.go.jp/english/ghs/13-mhlw-0003e.html	6.0	http://www.safe.nite.go.jp/english/ghs/13-mhlw-0003e.html http://www.safe.nite.go.jp/english/ghs/
29249	3030-47-5	3.0	http://www.safe.nite.go.jp/english/ghs/08-mhlw-0223e.html	6.0	http://www.safe.nite.go.jp/english/ghs/08-mhlw-0223e.html	4.0	http://www.safe.nite.go.jp/english/ghs/08-mhlw-0223e.html
29250	3048-64-4	6.0	http://www.safe.nite.go.jp/english/ghs/10-mhlw-0153e.html	3.0	http://www.safe.nite.go.jp/english/ghs/10-mhlw-0153e.html	6.0	http://www.safe.nite.go.jp/english/ghs/10-mhlw-0153e.html
29262	4130-42-1	6.0	http://www.safe.nite.go.jp/english/ghs/10-mhlw-0214e.html	6.0	http://www.safe.nite.go.jp/english/ghs/10-mhlw-0214e.html	6.0	http://www.safe.nite.go.jp/english/ghs/10-mhlw-0214e.html
29282	6807-17-6	6.0	http://www.safe.nite.go.jp/english/ghs/08-mhlw-0230e.html	6.0	http://www.safe.nite.go.jp/english/ghs/08-mhlw-0230e.html	6.0	http://www.safe.nite.go.jp/english/ghs/08-mhlw-0230e.html
29600	79-39-0	6.0	http://www.safe.nite.go.jp/english/ghs/10-mhlw-0071e.html	6.0	http://www.safe.nite.go.jp/english/ghs/10-mhlw-0071e.html	4.0	http://www.safe.nite.go.jp/english/ghs/10-mhlw-0071e.html
29604	91-15-6	6.0	http://www.safe.nite.go.jp/english/ghs/10-mhlw-2004e.html http://www.safe.nite.go.jp/english/ghs/06-imcg-0690e.html	6.0	http://www.safe.nite.go.jp/english/ghs/10-mhlw-2004e.html http://www.safe.nite.go.jp/english/ghs/06-imcg-0690e.html	3.0	http://www.safe.nite.go.jp/english/ghs/10-mhlw-2004e.html http://www.safe.nite.go.jp/english/ghs/06-imcg-0690e.html
29606	107-86-8	6.0	http://www.safe.nite.go.jp/english/ghs/12-mhlw-0036e.html	3.0	http://www.safe.nite.go.jp/english/ghs/12-mhlw-0036e.html	4.0	http://www.safe.nite.go.jp/english/ghs/12-mhlw-0036e.html
29608	109-53-5	6.0	http://www.safe.nite.go.jp/english/ghs/09-mhlw-0093e.html	4.0	http://www.safe.nite.go.jp/english/ghs/09-mhlw-0093e.html	6.0	http://www.safe.nite.go.jp/english/ghs/09-mhlw-0093e.html
29612	138-86-3	6.0	http://www.safe.nite.go.jp/english/ghs/08-mhlw-0048e.html	6.0	http://www.safe.nite.go.jp/english/ghs/08-mhlw-0048e.html	6.0	http://www.safe.nite.go.jp/english/ghs/08-mhlw-0048e.html
29616	288-32-4	6.0	http://www.safe.nite.go.jp/english/ghs/12-mhlw-0012e.html	6.0	http://www.safe.nite.go.jp/english/ghs/12-mhlw-0012e.html	4.0	http://www.safe.nite.go.jp/english/ghs/12-mhlw-0012e.html
29619	333-20-0	6.0	http://www.safe.nite.go.jp/english/ghs/10-mhlw-0001e.html	6.0	http://www.safe.nite.go.jp/english/ghs/10-mhlw-0001e.html	4.0	http://www.safe.nite.go.jp/english/ghs/10-mhlw-0001e.html
29629	923-26-2	6.0	http://www.safe.nite.go.jp/english/ghs/11-mhlw-0109e.html	6.0	http://www.safe.nite.go.jp/english/ghs/11-mhlw-0109e.html	6.0	http://www.safe.nite.go.jp/english/ghs/11-mhlw-0109e.html
29649	1477-55-0	4.0	http://www.safe.nite.go.jp/english/ghs/06-imcg-0956e.html http://www.safe.nite.go.jp/english/ghs/12-mhlw-2001e.html	3.0	http://www.safe.nite.go.jp/english/ghs/06-imcg-0956e.html http://www.safe.nite.go.jp/english/ghs/12-mhlw-2001e.html	4.0	http://www.safe.nite.go.jp/english/ghs/06-imcg-0956e.html http://www.safe.nite.go.jp/english/ghs/12-mhlw-2001e.html
29652	1663-39-4	6.0	http://www.safe.nite.go.jp/english/ghs/09-mhlw-0213e.html	3.0	http://www.safe.nite.go.jp/english/ghs/09-mhlw-0213e.html	4.0	http://www.safe.nite.go.jp/english/ghs/09-mhlw-0213e.html
29653	1762-95-4	6.0	http://www.safe.nite.go.jp/english/ghs/10-mhlw-0007e.html	6.0	http://www.safe.nite.go.jp/english/ghs/10-mhlw-0007e.html	4.0	http://www.safe.nite.go.jp/english/ghs/10-mhlw-0007e.html
29655	2403-88-5	6.0	http://www.safe.nite.go.jp/english/ghs/13-mhlw-0050e.html	6.0	http://www.safe.nite.go.jp/english/ghs/13-mhlw-0050e.html	4.0	http://www.safe.nite.go.jp/english/ghs/13-mhlw-0050e.html
29661	3452-97-9	5.0	http://www.safe.nite.go.jp/english/ghs/06-imcg-0441e.html	6.0	http://www.safe.nite.go.jp/english/ghs/06-imcg-0441e.html	4.0	http://www.safe.nite.go.jp/english/ghs/06-imcg-0441e.html
29668	6484-52-2	6.0	http://www.safe.nite.go.jp/english/ghs/10-mhlw-2023e.html http://www.safe.nite.go.jp/english/ghs/06-imcg-1385e.html http://www.safe.nite.go.jp/english/ghs/14-mhlw-2115e.html http://www.safe.nite.go.jp/english/ghs/09-mhlw-2056e.html	6.0	http://www.safe.nite.go.jp/english/ghs/10-mhlw-2023e.html http://www.safe.nite.go.jp/english/ghs/06-imcg-1385e.html http://www.safe.nite.go.jp/english/ghs/14-mhlw-2115e.html http://www.safe.nite.go.jp/english/ghs/09-mhlw-2056e.html	5.0	http://www.safe.nite.go.jp/english/ghs/06-imcg-1385e.html
29670	6864-37-5	6.0	http://www.safe.nite.go.jp/english/ghs/06-imcg-0552e.html	1.0	http://www.safe.nite.go.jp/english/ghs/06-imcg-0552e.html	4.0	http://www.safe.nite.go.jp/english/ghs/06-imcg-0552e.html
29677	7631-86-9	6.0	http://www.safe.nite.go.jp/english/ghs/15-mhlw-0114e.html	6.0	http://www.safe.nite.go.jp/english/ghs/15-mhlw-0114e.html	6.0	http://www.safe.nite.go.jp/english/ghs/15-mhlw-0114e.html
29679	7646-78-8	6.0	http://www.safe.nite.go.jp/english/ghs/14-mhlw-2058e.html http://www.safe.nite.go.jp/english/ghs/06-imcg-1271e.html	1.0	http://www.safe.nite.go.jp/english/ghs/06-imcg-1271e.html	6.0	http://www.safe.nite.go.jp/english/ghs/14-mhlw-2058e.html http://www.safe.nite.go.jp/english/ghs/06-imcg-1271e.html
29683	7664-93-9	6.0	http://www.safe.nite.go.jp/english/ghs/06-imcg-0618e.html	2.0	http://www.safe.nite.go.jp/english/ghs/06-imcg-0618e.html	5.0	http://www.safe.nite.go.jp/english/ghs/06-imcg-0618e.html
29690	7727-21-1	6.0	http://www.safe.nite.go.jp/english/ghs/08-meti-0059e.html http://www.safe.nite.go.jp/english/ghs/06-imcg-0938e.html	6.0	http://www.safe.nite.go.jp/english/ghs/08-meti-0059e.html http://www.safe.nite.go.jp/english/ghs/06-imcg-0938e.html	4.0	http://www.safe.nite.go.jp/english/ghs/08-meti-0059e.html http://www.safe.nite.go.jp/english/ghs/06-imcg-0938e.html
29691	7727-54-0	6.0	http://www.safe.nite.go.jp/english/ghs/08-meti-0060e.html http://www.safe.nite.go.jp/english/ghs/06-imcg-0937e.html	6.0	http://www.safe.nite.go.jp/english/ghs/08-meti-0060e.html http://www.safe.nite.go.jp/english/ghs/06-imcg-0937e.html	4.0	http://www.safe.nite.go.jp/english/ghs/08-meti-0060e.html http://www.safe.nite.go.jp/english/ghs/06-imcg-0937e.html
29692	7757-79-1	6.0	http://www.safe.nite.go.jp/english/ghs/06-imcg-1383e.html http://www.safe.nite.go.jp/english/ghs/10-mhlw-2021e.html	6.0	http://www.safe.nite.go.jp/english/ghs/06-imcg-1383e.html http://www.safe.nite.go.jp/english/ghs/10-mhlw-2021e.html	5.0	http://www.safe.nite.go.jp/english/ghs/06-imcg-1383e.html
29698	7775-27-1	6.0	http://www.safe.nite.go.jp/english/ghs/14-mhlw-2089e.html http://www.safe.nite.go.jp/english/ghs/06-imcg-0939e.html	6.0	http://www.safe.nite.go.jp/english/ghs/14-mhlw-2089e.html http://www.safe.nite.go.jp/english/ghs/06-imcg-0939e.html	4.0	http://www.safe.nite.go.jp/english/ghs/14-mhlw-2089e.html http://www.safe.nite.go.jp/english/ghs/06-imcg-0939e.html
29707	7791-25-5	6.0	http://www.safe.nite.go.jp/english/ghs/13-mhlw-0052e.html	2.0	http://www.safe.nite.go.jp/english/ghs/13-mhlw-0052e.html	6.0	http://www.safe.nite.go.jp/english/ghs/13-mhlw-0052e.html
29710	10025-87-3	3.0	http://www.safe.nite.go.jp/english/ghs/14-mhlw-2110e.html	1.0	http://www.safe.nite.go.jp/english/ghs/14-mhlw-2110e.html http://www.safe.nite.go.jp/english/ghs/06-imcg-0562e.html	2.0	http://www.safe.nite.go.jp/english/ghs/14-mhlw-2110e.html
29739	16872-11-0	6.0	http://www.safe.nite.go.jp/english/ghs/06-imcg-1178e.html	6.0	http://www.safe.nite.go.jp/english/ghs/06-imcg-1178e.html	3.0	http://www.safe.nite.go.jp/english/ghs/06-imcg-1178e.html
30189	90-41-5	6.0	http://www.safe.nite.go.jp/english/ghs/08-mhlw-0077e.html	6.0	http://www.safe.nite.go.jp/english/ghs/08-mhlw-0077e.html	6.0	http://www.safe.nite.go.jp/english/ghs/08-mhlw-0077e.html
30197	75-26-3	6.0	http://www.safe.nite.go.jp/english/ghs/06-imcg-0184e.html http://www.safe.nite.go.jp/english/ghs/14-mhlw-2085e.html	6.0	http://www.safe.nite.go.jp/english/ghs/06-imcg-0184e.html http://www.safe.nite.go.jp/english/ghs/14-mhlw-2085e.html	6.0	http://www.safe.nite.go.jp/english/ghs/06-imcg-0184e.html http://www.safe.nite.go.jp/english/ghs/14-mhlw-2085e.html
30307	626-43-7	6.0	http://www.safe.nite.go.jp/english/ghs/08-meti-0013e.html	6.0	http://www.safe.nite.go.jp/english/ghs/08-meti-0013e.html	6.0	http://www.safe.nite.go.jp/english/ghs/08-meti-0013e.html
30336	542-76-7	6.0	http://www.safe.nite.go.jp/english/ghs/11-mhlw-0032e.html	6.0	http://www.safe.nite.go.jp/english/ghs/11-mhlw-0032e.html	3.0	http://www.safe.nite.go.jp/english/ghs/11-mhlw-0032e.html
30384	89-63-4	6.0	http://www.safe.nite.go.jp/english/ghs/10-mhlw-0168e.html	6.0	http://www.safe.nite.go.jp/english/ghs/10-mhlw-0168e.html	6.0	http://www.safe.nite.go.jp/english/ghs/10-mhlw-0168e.html
30607	105-57-7	6.0	http://www.safe.nite.go.jp/english/ghs/11-mhlw-0145e.html	6.0	http://www.safe.nite.go.jp/english/ghs/11-mhlw-0145e.html	6.0	http://www.safe.nite.go.jp/english/ghs/11-mhlw-0145e.html
30955	76-22-2	6.0	http://www.safe.nite.go.jp/english/ghs/06-imcg-0797e.html http://www.safe.nite.go.jp/english/ghs/09-mhlw-2035e.html	6.0	http://www.safe.nite.go.jp/english/ghs/06-imcg-0797e.html http://www.safe.nite.go.jp/english/ghs/09-mhlw-2035e.html	4.0	http://www.safe.nite.go.jp/english/ghs/06-imcg-0797e.html
31131	131-18-0	6.0	http://www.safe.nite.go.jp/english/ghs/08-mhlw-0108e.html	6.0	http://www.safe.nite.go.jp/english/ghs/08-mhlw-0108e.html	6.0	http://www.safe.nite.go.jp/english/ghs/08-mhlw-0108e.html
31444	22398-80-7	6.0	http://www.safe.nite.go.jp/english/ghs/09-mhlw-0247e.html	6.0	http://www.safe.nite.go.jp/english/ghs/09-mhlw-0247e.html	6.0	http://www.safe.nite.go.jp/english/ghs/09-mhlw-0247e.html
31521	6080-56-4	6.0	http://www.safe.nite.go.jp/english/ghs/06-imcg-0295e.html	6.0	http://www.safe.nite.go.jp/english/ghs/06-imcg-0295e.html	5.0	http://www.safe.nite.go.jp/english/ghs/06-imcg-0295e.html
31591	625-45-6	6.0	http://www.safe.nite.go.jp/english/ghs/08-mhlw-0122e.html	6.0	http://www.safe.nite.go.jp/english/ghs/08-mhlw-0122e.html	4.0	http://www.safe.nite.go.jp/english/ghs/08-mhlw-0122e.html
31603	13909-09-6	6.0	http://www.safe.nite.go.jp/english/ghs/09-mhlw-0220e.html	6.0	http://www.safe.nite.go.jp/english/ghs/09-mhlw-0220e.html	6.0	http://www.safe.nite.go.jp/english/ghs/09-mhlw-0220e.html
31864	1763-23-1	6.0	http://www.safe.nite.go.jp/english/ghs/08-meti-0061e.html http://www.safe.nite.go.jp/english/ghs/15-mhlw-0106e.html	4.0	http://www.safe.nite.go.jp/english/ghs/15-mhlw-0106e.html	3.0	http://www.safe.nite.go.jp/english/ghs/08-meti-0061e.html http://www.safe.nite.go.jp/english/ghs/15-mhlw-0106e.html
31865	335-67-1	6.0	http://www.safe.nite.go.jp/english/ghs/12-mhlw-0094e.html http://www.safe.nite.go.jp/english/ghs/15-mhlw-0049e.html	6.0	http://www.safe.nite.go.jp/english/ghs/12-mhlw-0094e.html http://www.safe.nite.go.jp/english/ghs/15-mhlw-0049e.html	4.0	http://www.safe.nite.go.jp/english/ghs/15-mhlw-0049e.html
32077	10102-18-8	6.0	http://www.safe.nite.go.jp/english/ghs/14-mhlw-2176e.html http://www.safe.nite.go.jp/english/ghs/06-imcg-1052e.html	6.0	http://www.safe.nite.go.jp/english/ghs/14-mhlw-2176e.html http://www.safe.nite.go.jp/english/ghs/06-imcg-1052e.html	2.0	http://www.safe.nite.go.jp/english/ghs/06-imcg-1052e.html
32113	107534-96-3	6.0	http://www.safe.nite.go.jp/english/ghs/08-mhlw-0306e.html	2.0	http://www.safe.nite.go.jp/english/ghs/08-mhlw-0306e.html	6.0	http://www.safe.nite.go.jp/english/ghs/08-mhlw-0306e.html
32192	78-30-8	6.0	http://www.safe.nite.go.jp/english/ghs/06-imcg-0998e.html	6.0	http://www.safe.nite.go.jp/english/ghs/06-imcg-0998e.html	6.0	http://www.safe.nite.go.jp/english/ghs/06-imcg-0998e.html
32327	22781-23-3	2.0	http://www.safe.nite.go.jp/english/ghs/06-imcg-1041e.html	6.0	http://www.safe.nite.go.jp/english/ghs/06-imcg-1041e.html	2.0	http://www.safe.nite.go.jp/english/ghs/06-imcg-1041e.html
32342	2439-01-2	6.0	http://www.safe.nite.go.jp/english/ghs/06-imcg-0500e.html	4.0	http://www.safe.nite.go.jp/english/ghs/06-imcg-0500e.html	6.0	http://www.safe.nite.go.jp/english/ghs/06-imcg-0500e.html
32348	3691-35-8	2.0	http://www.safe.nite.go.jp/english/ghs/06-imcg-1329e.html	1.0	http://www.safe.nite.go.jp/english/ghs/06-imcg-1329e.html	2.0	http://www.safe.nite.go.jp/english/ghs/06-imcg-1329e.html
32352	5598-13-0	6.0	http://www.safe.nite.go.jp/english/ghs/06-imcg-0425e.html	6.0	http://www.safe.nite.go.jp/english/ghs/06-imcg-0425e.html	4.0	http://www.safe.nite.go.jp/english/ghs/06-imcg-0425e.html
32358	57966-95-7	6.0	http://www.safe.nite.go.jp/english/ghs/08-mhlw-0276e.html	6.0	http://www.safe.nite.go.jp/english/ghs/08-mhlw-0276e.html	4.0	http://www.safe.nite.go.jp/english/ghs/08-mhlw-0276e.html
32361	10222-01-2	6.0	http://www.safe.nite.go.jp/english/ghs/08-meti-0023e.html	2.0	http://www.safe.nite.go.jp/english/ghs/08-meti-0023e.html	3.0	http://www.safe.nite.go.jp/english/ghs/08-meti-0023e.html
32365	1194-65-6	6.0	http://www.safe.nite.go.jp/english/ghs/06-imcg-0402e.html	6.0	http://www.safe.nite.go.jp/english/ghs/06-imcg-0402e.html	5.0	http://www.safe.nite.go.jp/english/ghs/06-imcg-0402e.html
32372	119446-68-3	6.0	http://www.safe.nite.go.jp/english/ghs/06-imcg-0371e.html	4.0	http://www.safe.nite.go.jp/english/ghs/06-imcg-0371e.html	4.0	http://www.safe.nite.go.jp/english/ghs/06-imcg-0371e.html
32378	82-66-6	1.0	http://www.safe.nite.go.jp/english/ghs/06-imcg-1038e.html	1.0	http://www.safe.nite.go.jp/english/ghs/06-imcg-1038e.html	1.0	http://www.safe.nite.go.jp/english/ghs/06-imcg-1038e.html
32390	60168-88-9	6.0	http://www.safe.nite.go.jp/english/ghs/06-imcg-0521e.html	6.0	http://www.safe.nite.go.jp/english/ghs/06-imcg-0521e.html	4.0	http://www.safe.nite.go.jp/english/ghs/06-imcg-0521e.html
32405	23422-53-9	6.0	http://www.safe.nite.go.jp/english/ghs/11-mhlw-0088e.html	6.0	http://www.safe.nite.go.jp/english/ghs/11-mhlw-0088e.html	2.0	http://www.safe.nite.go.jp/english/ghs/11-mhlw-0088e.html
32416	28159-98-0	6.0	http://www.safe.nite.go.jp/english/ghs/13-mhlw-0079e.html	6.0	http://www.safe.nite.go.jp/english/ghs/13-mhlw-0079e.html	6.0	http://www.safe.nite.go.jp/english/ghs/13-mhlw-0079e.html
32417	25311-71-1	2.0	http://www.safe.nite.go.jp/english/ghs/06-imcg-0318e.html	2.0	http://www.safe.nite.go.jp/english/ghs/06-imcg-0318e.html	1.0	http://www.safe.nite.go.jp/english/ghs/06-imcg-0318e.html
32459	298-02-2	1.0	http://www.safe.nite.go.jp/english/ghs/06-imcg-0777e.html	1.0	http://www.safe.nite.go.jp/english/ghs/06-imcg-0777e.html	1.0	http://www.safe.nite.go.jp/english/ghs/06-imcg-0777e.html
32464	41198-08-7	6.0	http://www.safe.nite.go.jp/english/ghs/06-imcg-0426e.html	4.0	http://www.safe.nite.go.jp/english/ghs/06-imcg-0426e.html	4.0	http://www.safe.nite.go.jp/english/ghs/06-imcg-0426e.html
32470	31218-83-4	3.0	http://www.safe.nite.go.jp/english/ghs/06-imcg-1122e.html	4.0	http://www.safe.nite.go.jp/english/ghs/06-imcg-1122e.html	3.0	http://www.safe.nite.go.jp/english/ghs/06-imcg-1122e.html
32484	3383-96-8	4.0	http://www.safe.nite.go.jp/english/ghs/06-imcg-0817e.html	6.0	http://www.safe.nite.go.jp/english/ghs/06-imcg-0817e.html	5.0	http://www.safe.nite.go.jp/english/ghs/06-imcg-0817e.html
32497	55335-06-3	6.0	http://www.safe.nite.go.jp/english/ghs/06-imcg-0438e.html	6.0	http://www.safe.nite.go.jp/english/ghs/06-imcg-0438e.html	5.0	http://www.safe.nite.go.jp/english/ghs/06-imcg-0438e.html
32498	3380-34-5	6.0	http://www.safe.nite.go.jp/english/ghs/08-mhlw-0224e.html	6.0	http://www.safe.nite.go.jp/english/ghs/08-mhlw-0224e.html	6.0	http://www.safe.nite.go.jp/english/ghs/08-mhlw-0224e.html
32520	131860-33-8	6.0	http://www.safe.nite.go.jp/english/ghs/08-mhlw-0319e.html	3.0	http://www.safe.nite.go.jp/english/ghs/08-mhlw-0319e.html	6.0	http://www.safe.nite.go.jp/english/ghs/08-mhlw-0319e.html
32523	2634-33-5	6.0	http://www.safe.nite.go.jp/english/ghs/11-mhlw-0090e.html	6.0	http://www.safe.nite.go.jp/english/ghs/11-mhlw-0090e.html	4.0	http://www.safe.nite.go.jp/english/ghs/11-mhlw-0090e.html
32525	149877-41-8	6.0	http://www.safe.nite.go.jp/english/ghs/15-meti-0002e.html	6.0	http://www.safe.nite.go.jp/english/ghs/15-meti-0002e.html	6.0	http://www.safe.nite.go.jp/english/ghs/15-meti-0002e.html
32533	122453-73-0	6.0	http://www.safe.nite.go.jp/english/ghs/08-mhlw-0313e.html	3.0	http://www.safe.nite.go.jp/english/ghs/08-mhlw-0313e.html	4.0	http://www.safe.nite.go.jp/english/ghs/08-mhlw-0313e.html
32536	39515-40-7	6.0	http://www.safe.nite.go.jp/english/ghs/06-imcg-1209e.html	2.0	http://www.safe.nite.go.jp/english/ghs/06-imcg-1209e.html	4.0	http://www.safe.nite.go.jp/english/ghs/06-imcg-1209e.html
32537	7173-51-5	6.0	http://www.safe.nite.go.jp/english/ghs/13-mhlw-2062e.html http://www.safe.nite.go.jp/english/ghs/12-mhlw-0122e.html	2.0	http://www.safe.nite.go.jp/english/ghs/12-mhlw-0122e.html	3.0	http://www.safe.nite.go.jp/english/ghs/13-mhlw-2062e.html http://www.safe.nite.go.jp/english/ghs/12-mhlw-0122e.html
32547	2593-15-9	6.0	http://www.safe.nite.go.jp/english/ghs/06-imcg-0359e.html	3.0	http://www.safe.nite.go.jp/english/ghs/06-imcg-0359e.html	4.0	http://www.safe.nite.go.jp/english/ghs/06-imcg-0359e.html
32548	114369-43-6	6.0	http://www.safe.nite.go.jp/english/ghs/08-mhlw-0309e.html	6.0	http://www.safe.nite.go.jp/english/ghs/08-mhlw-0309e.html	6.0	http://www.safe.nite.go.jp/english/ghs/08-mhlw-0309e.html
32549	126833-17-8	6.0	http://www.safe.nite.go.jp/english/ghs/08-mhlw-0316e.html	2.0	http://www.safe.nite.go.jp/english/ghs/08-mhlw-0316e.html	6.0	http://www.safe.nite.go.jp/english/ghs/08-mhlw-0316e.html
32551	79622-59-6	6.0	http://www.safe.nite.go.jp/english/ghs/06-imcg-0370e.html	2.0	http://www.safe.nite.go.jp/english/ghs/06-imcg-0370e.html	6.0	http://www.safe.nite.go.jp/english/ghs/06-imcg-0370e.html
32558	143390-89-0	6.0	http://www.safe.nite.go.jp/english/ghs/08-mhlw-0324e.html	6.0	http://www.safe.nite.go.jp/english/ghs/08-mhlw-0324e.html	6.0	http://www.safe.nite.go.jp/english/ghs/08-mhlw-0324e.html
32559	91465-08-6	3.0	http://www.safe.nite.go.jp/english/ghs/11-mhlw-0129e.html	6.0	http://www.safe.nite.go.jp/english/ghs/11-mhlw-0129e.html	3.0	http://www.safe.nite.go.jp/english/ghs/11-mhlw-0129e.html
32569	23103-98-2	3.0	http://www.safe.nite.go.jp/english/ghs/06-imcg-1233e.html	2.0	http://www.safe.nite.go.jp/english/ghs/06-imcg-1233e.html	3.0	http://www.safe.nite.go.jp/english/ghs/06-imcg-1233e.html
32573	96489-71-3	6.0	http://www.safe.nite.go.jp/english/ghs/06-imcg-0308e.html	3.0	http://www.safe.nite.go.jp/english/ghs/06-imcg-0308e.html	4.0	http://www.safe.nite.go.jp/english/ghs/06-imcg-0308e.html
32577	79538-32-2	2.0	http://www.safe.nite.go.jp/english/ghs/06-imcg-0322e.html	1.0	http://www.safe.nite.go.jp/english/ghs/06-imcg-0322e.html	2.0	http://www.safe.nite.go.jp/english/ghs/06-imcg-0322e.html
32578	59669-26-0	6.0	http://www.safe.nite.go.jp/english/ghs/06-imcg-1278e.html	6.0	http://www.safe.nite.go.jp/english/ghs/06-imcg-1278e.html	3.0	http://www.safe.nite.go.jp/english/ghs/06-imcg-1278e.html
32580	141517-21-7	6.0	http://www.safe.nite.go.jp/english/ghs/08-mhlw-0322e.html	6.0	http://www.safe.nite.go.jp/english/ghs/08-mhlw-0322e.html	6.0	http://www.safe.nite.go.jp/english/ghs/08-mhlw-0322e.html
32610	80844-07-1	6.0	http://www.safe.nite.go.jp/english/ghs/14-mhlw-2024e.html http://www.safe.nite.go.jp/english/ghs/06-imcg-0667e.html	6.0	http://www.safe.nite.go.jp/english/ghs/14-mhlw-2024e.html http://www.safe.nite.go.jp/english/ghs/06-imcg-0667e.html	6.0	http://www.safe.nite.go.jp/english/ghs/14-mhlw-2024e.html http://www.safe.nite.go.jp/english/ghs/06-imcg-0667e.html
32611	13194-48-4	1.0	http://www.safe.nite.go.jp/english/ghs/06-imcg-1015e.html	2.0	http://www.safe.nite.go.jp/english/ghs/06-imcg-1015e.html	2.0	http://www.safe.nite.go.jp/english/ghs/06-imcg-1015e.html
32613	122-14-5	4.0	http://www.safe.nite.go.jp/english/ghs/06-imcg-0151e.html	6.0	http://www.safe.nite.go.jp/english/ghs/06-imcg-0151e.html	4.0	http://www.safe.nite.go.jp/english/ghs/06-imcg-0151e.html
32623	133-32-4	6.0	http://www.safe.nite.go.jp/english/ghs/11-mhlw-0130e.html	6.0	http://www.safe.nite.go.jp/english/ghs/11-mhlw-0130e.html	3.0	http://www.safe.nite.go.jp/english/ghs/11-mhlw-0130e.html
32630	1214-39-7	6.0	http://www.safe.nite.go.jp/english/ghs/11-mhlw-0131e.html	4.0	http://www.safe.nite.go.jp/english/ghs/11-mhlw-0131e.html	4.0	http://www.safe.nite.go.jp/english/ghs/11-mhlw-0131e.html
32638	175013-18-0	6.0	http://www.safe.nite.go.jp/english/ghs/06-imcg-1346e.html	3.0	http://www.safe.nite.go.jp/english/ghs/06-imcg-1346e.html	6.0	http://www.safe.nite.go.jp/english/ghs/06-imcg-1346e.html
32639	55512-33-9	5.0	http://www.safe.nite.go.jp/english/ghs/06-imcg-0516e.html	6.0	http://www.safe.nite.go.jp/english/ghs/06-imcg-0516e.html	4.0	http://www.safe.nite.go.jp/english/ghs/06-imcg-0516e.html
32647	21564-17-0	6.0	http://www.safe.nite.go.jp/english/ghs/08-meti-0081e.html	2.0	http://www.safe.nite.go.jp/english/ghs/08-meti-0081e.html	4.0	http://www.safe.nite.go.jp/english/ghs/08-meti-0081e.html
32648	22248-79-9	4.0	http://www.safe.nite.go.jp/english/ghs/06-imcg-0553e.html	6.0	http://www.safe.nite.go.jp/english/ghs/06-imcg-0553e.html	4.0	http://www.safe.nite.go.jp/english/ghs/06-imcg-0553e.html
32649	7696-12-0	6.0	http://www.safe.nite.go.jp/english/ghs/08-meti-0011e.html	6.0	http://www.safe.nite.go.jp/english/ghs/08-meti-0011e.html	6.0	http://www.safe.nite.go.jp/english/ghs/08-meti-0011e.html
32667	66230-04-4	6.0	http://www.safe.nite.go.jp/english/ghs/06-imcg-1207e.html	2.0	http://www.safe.nite.go.jp/english/ghs/06-imcg-1207e.html	3.0	http://www.safe.nite.go.jp/english/ghs/06-imcg-1207e.html
32675	35400-43-2	3.0	http://www.safe.nite.go.jp/english/ghs/06-imcg-0031e.html	6.0	http://www.safe.nite.go.jp/english/ghs/06-imcg-0031e.html	3.0	http://www.safe.nite.go.jp/english/ghs/06-imcg-0031e.html
32683	7786-34-7	1.0	http://www.safe.nite.go.jp/english/ghs/06-imcg-0997e.html	1.0	http://www.safe.nite.go.jp/english/ghs/06-imcg-0997e.html	1.0	http://www.safe.nite.go.jp/english/ghs/06-imcg-0997e.html
32690	173584-44-6	6.0	http://www.safe.nite.go.jp/english/ghs/15-meti-0009e.html	6.0	http://www.safe.nite.go.jp/english/ghs/15-meti-0009e.html	4.0	http://www.safe.nite.go.jp/english/ghs/15-meti-0009e.html
32869	446-35-5	2.0	http://www.safe.nite.go.jp/english/ghs/11-mhlw-0061e.html	6.0	http://www.safe.nite.go.jp/english/ghs/11-mhlw-0061e.html	3.0	http://www.safe.nite.go.jp/english/ghs/11-mhlw-0061e.html
33008	102-36-3	6.0	http://www.safe.nite.go.jp/english/ghs/12-mhlw-0075e.html	1.0	http://www.safe.nite.go.jp/english/ghs/12-mhlw-0075e.html	3.0	http://www.safe.nite.go.jp/english/ghs/12-mhlw-0075e.html
33314	55-56-1	6.0	http://www.safe.nite.go.jp/english/ghs/09-mhlw-0117e.html	6.0	http://www.safe.nite.go.jp/english/ghs/09-mhlw-0117e.html	6.0	http://www.safe.nite.go.jp/english/ghs/09-mhlw-0117e.html
33371	96-41-3	2.0	http://www.safe.nite.go.jp/english/ghs/09-mhlw-0109e.html	6.0	http://www.safe.nite.go.jp/english/ghs/09-mhlw-0109e.html	3.0	http://www.safe.nite.go.jp/english/ghs/09-mhlw-0109e.html
33511	7789-21-1	6.0	http://www.safe.nite.go.jp/english/ghs/06-imcg-1086e.html	6.0	http://www.safe.nite.go.jp/english/ghs/06-imcg-1086e.html	6.0	http://www.safe.nite.go.jp/english/ghs/06-imcg-1086e.html
33566	10025-82-8	6.0	http://www.safe.nite.go.jp/english/ghs/12-mhlw-0124e.html	6.0	http://www.safe.nite.go.jp/english/ghs/12-mhlw-0124e.html	6.0	http://www.safe.nite.go.jp/english/ghs/12-mhlw-0124e.html
33701	111-18-2	6.0	http://www.safe.nite.go.jp/english/ghs/13-mhlw-0019e.html	6.0	http://www.safe.nite.go.jp/english/ghs/13-mhlw-0019e.html	6.0	http://www.safe.nite.go.jp/english/ghs/13-mhlw-0019e.html
33754	2210-25-5	4.0	http://www.safe.nite.go.jp/english/ghs/10-mhlw-0130e.html	6.0	http://www.safe.nite.go.jp/english/ghs/10-mhlw-0130e.html	4.0	http://www.safe.nite.go.jp/english/ghs/10-mhlw-0130e.html
33876	103-63-9	6.0	http://www.safe.nite.go.jp/english/ghs/10-mhlw-0194e.html	6.0	http://www.safe.nite.go.jp/english/ghs/10-mhlw-0194e.html	4.0	http://www.safe.nite.go.jp/english/ghs/10-mhlw-0194e.html
33896	10026-13-8	6.0	http://www.safe.nite.go.jp/english/ghs/06-imcg-0571e.html	6.0	http://www.safe.nite.go.jp/english/ghs/06-imcg-0571e.html	4.0	http://www.safe.nite.go.jp/english/ghs/06-imcg-0571e.html
33983	7681-38-1	6.0	http://www.safe.nite.go.jp/english/ghs/08-mhlw-0238e.html	6.0	http://www.safe.nite.go.jp/english/ghs/08-mhlw-0238e.html	6.0	http://www.safe.nite.go.jp/english/ghs/08-mhlw-0238e.html
34005	5329-14-6	6.0	http://www.safe.nite.go.jp/english/ghs/09-mhlw-0077e.html	6.0	http://www.safe.nite.go.jp/english/ghs/09-mhlw-0077e.html	6.0	http://www.safe.nite.go.jp/english/ghs/09-mhlw-0077e.html
34150	52-86-8	6.0	http://www.safe.nite.go.jp/english/ghs/12-mhlw-0024e.html	6.0	http://www.safe.nite.go.jp/english/ghs/12-mhlw-0024e.html	4.0	http://www.safe.nite.go.jp/english/ghs/12-mhlw-0024e.html
34223	119168-77-3	6.0	http://www.safe.nite.go.jp/english/ghs/06-imcg-0309e.html	4.0	http://www.safe.nite.go.jp/english/ghs/06-imcg-0309e.html	4.0	http://www.safe.nite.go.jp/english/ghs/06-imcg-0309e.html
34250	470-90-6	1.0	http://www.safe.nite.go.jp/english/ghs/06-imcg-0315e.html	1.0	http://www.safe.nite.go.jp/english/ghs/06-imcg-0315e.html	2.0	http://www.safe.nite.go.jp/english/ghs/06-imcg-0315e.html
34255	640-19-7	2.0	http://www.safe.nite.go.jp/english/ghs/06-imcg-1011e.html	1.0	http://www.safe.nite.go.jp/english/ghs/06-imcg-1011e.html	2.0	http://www.safe.nite.go.jp/english/ghs/06-imcg-1011e.html
34282	122-88-3	6.0	http://www.safe.nite.go.jp/english/ghs/08-mhlw-0105e.html	6.0	http://www.safe.nite.go.jp/english/ghs/08-mhlw-0105e.html	4.0	http://www.safe.nite.go.jp/english/ghs/08-mhlw-0105e.html
34357	103055-07-8	6.0	http://www.safe.nite.go.jp/english/ghs/08-mhlw-0304e.html	6.0	http://www.safe.nite.go.jp/english/ghs/08-mhlw-0304e.html	6.0	http://www.safe.nite.go.jp/english/ghs/08-mhlw-0304e.html
34382	28434-01-7	6.0	http://www.safe.nite.go.jp/english/ghs/08-mhlw-0066e.html	6.0	http://www.safe.nite.go.jp/english/ghs/08-mhlw-0066e.html	4.0	http://www.safe.nite.go.jp/english/ghs/08-mhlw-0066e.html
34401	69327-76-0	6.0	http://www.safe.nite.go.jp/english/ghs/06-imcg-0181e.html	4.0	http://www.safe.nite.go.jp/english/ghs/06-imcg-0181e.html	4.0	http://www.safe.nite.go.jp/english/ghs/06-imcg-0181e.html
34402	23184-66-9	6.0	http://www.safe.nite.go.jp/english/ghs/15-meti-0008e.html	4.0	http://www.safe.nite.go.jp/english/ghs/15-meti-0008e.html	4.0	http://www.safe.nite.go.jp/english/ghs/15-meti-0008e.html
34490	420-04-2	6.0	http://www.safe.nite.go.jp/english/ghs/06-imcg-0741e.html	6.0	http://www.safe.nite.go.jp/english/ghs/06-imcg-0741e.html	3.0	http://www.safe.nite.go.jp/english/ghs/06-imcg-0741e.html
34503	122008-85-9	6.0	http://www.safe.nite.go.jp/english/ghs/06-imcg-0469e.html	6.0	http://www.safe.nite.go.jp/english/ghs/06-imcg-0469e.html	6.0	http://www.safe.nite.go.jp/english/ghs/06-imcg-0469e.html
34518	13684-56-5	6.0	http://www.safe.nite.go.jp/english/ghs/08-mhlw-0250e.html	6.0	http://www.safe.nite.go.jp/english/ghs/08-mhlw-0250e.html	6.0	http://www.safe.nite.go.jp/english/ghs/08-mhlw-0250e.html
34609	120068-37-3	6.0	http://www.safe.nite.go.jp/english/ghs/06-imcg-0329e.html	3.0	http://www.safe.nite.go.jp/english/ghs/06-imcg-0329e.html	3.0	http://www.safe.nite.go.jp/english/ghs/06-imcg-0329e.html
34653	79983-71-4	6.0	http://www.safe.nite.go.jp/english/ghs/06-imcg-0522e.html	6.0	http://www.safe.nite.go.jp/english/ghs/06-imcg-0522e.html	5.0	http://www.safe.nite.go.jp/english/ghs/06-imcg-0522e.html
34672	7553-56-2	6.0	http://www.safe.nite.go.jp/english/ghs/06-imcg-0616e.html http://www.safe.nite.go.jp/english/ghs/14-mhlw-2133e.html	1.0	http://www.safe.nite.go.jp/english/ghs/14-mhlw-2133e.html	4.0	http://www.safe.nite.go.jp/english/ghs/14-mhlw-2133e.html
34695	8018-01-7	6.0	http://www.safe.nite.go.jp/english/ghs/06-imcg-0357e.html	6.0	http://www.safe.nite.go.jp/english/ghs/06-imcg-0357e.html	6.0	http://www.safe.nite.go.jp/english/ghs/06-imcg-0357e.html
34773	116714-46-6	6.0	http://www.safe.nite.go.jp/english/ghs/15-meti-0011e.html	6.0	http://www.safe.nite.go.jp/english/ghs/15-meti-0011e.html	6.0	http://www.safe.nite.go.jp/english/ghs/15-meti-0011e.html
34816	6923-22-4	2.0	http://www.safe.nite.go.jp/english/ghs/06-imcg-0077e.html	1.0	http://www.safe.nite.go.jp/english/ghs/06-imcg-0077e.html	2.0	http://www.safe.nite.go.jp/english/ghs/06-imcg-0077e.html
34836	7681-11-0	6.0	http://www.safe.nite.go.jp/english/ghs/10-mhlw-0012e.html http://www.safe.nite.go.jp/english/ghs/15-mhlw-0040e.html	6.0	http://www.safe.nite.go.jp/english/ghs/10-mhlw-0012e.html http://www.safe.nite.go.jp/english/ghs/15-mhlw-0040e.html	6.0	http://www.safe.nite.go.jp/english/ghs/10-mhlw-0012e.html http://www.safe.nite.go.jp/english/ghs/15-mhlw-0040e.html
34872	1698-60-8	6.0	http://www.safe.nite.go.jp/english/ghs/08-mhlw-0218e.html	6.0	http://www.safe.nite.go.jp/english/ghs/08-mhlw-0218e.html	6.0	http://www.safe.nite.go.jp/english/ghs/08-mhlw-0218e.html
34885	299-84-3	4.0	http://www.safe.nite.go.jp/english/ghs/06-imcg-0820e.html	6.0	http://www.safe.nite.go.jp/english/ghs/06-imcg-0820e.html	4.0	http://www.safe.nite.go.jp/english/ghs/06-imcg-0820e.html
34930	98886-44-3	3.0	http://www.safe.nite.go.jp/english/ghs/06-imcg-1128e.html	3.0	http://www.safe.nite.go.jp/english/ghs/06-imcg-1128e.html	3.0	http://www.safe.nite.go.jp/english/ghs/06-imcg-1128e.html
34936	74222-97-2	6.0	http://www.safe.nite.go.jp/english/ghs/06-imcg-0793e.html	6.0	http://www.safe.nite.go.jp/english/ghs/06-imcg-0793e.html	6.0	http://www.safe.nite.go.jp/english/ghs/06-imcg-0793e.html
34948	112410-23-8	6.0	http://www.safe.nite.go.jp/english/ghs/06-imcg-0468e.html	6.0	http://www.safe.nite.go.jp/english/ghs/06-imcg-0468e.html	6.0	http://www.safe.nite.go.jp/english/ghs/06-imcg-0468e.html
34956	112281-77-3	6.0	http://www.safe.nite.go.jp/english/ghs/08-mhlw-0308e.html	6.0	http://www.safe.nite.go.jp/english/ghs/08-mhlw-0308e.html	4.0	http://www.safe.nite.go.jp/english/ghs/08-mhlw-0308e.html
34957	107-49-3	1.0	http://www.safe.nite.go.jp/english/ghs/06-imcg-0596e.html http://www.safe.nite.go.jp/english/ghs/14-mhlw-2063e.html	1.0	http://www.safe.nite.go.jp/english/ghs/06-imcg-0596e.html http://www.safe.nite.go.jp/english/ghs/14-mhlw-2063e.html	1.0	http://www.safe.nite.go.jp/english/ghs/06-imcg-0596e.html http://www.safe.nite.go.jp/english/ghs/14-mhlw-2063e.html
34961	111988-49-9	6.0	http://www.safe.nite.go.jp/english/ghs/06-imcg-1176e.html	4.0	http://www.safe.nite.go.jp/english/ghs/06-imcg-1176e.html	4.0	http://www.safe.nite.go.jp/english/ghs/06-imcg-1176e.html
34972	89-83-8	6.0	http://www.safe.nite.go.jp/english/ghs/08-mhlw-0143e.html	6.0	http://www.safe.nite.go.jp/english/ghs/08-mhlw-0143e.html	4.0	http://www.safe.nite.go.jp/english/ghs/08-mhlw-0143e.html
35013	7646-85-7	2.0	http://www.safe.nite.go.jp/english/ghs/06-imcg-0559e.html	1.0	http://www.safe.nite.go.jp/english/ghs/06-imcg-0559e.html	4.0	http://www.safe.nite.go.jp/english/ghs/13-mhlw-2004e.html http://www.safe.nite.go.jp/english/ghs/06-imcg-0559e.html
35180	584-79-2	6.0	http://www.safe.nite.go.jp/english/ghs/11-mhlw-0128e.html	6.0	http://www.safe.nite.go.jp/english/ghs/11-mhlw-0128e.html	4.0	http://www.safe.nite.go.jp/english/ghs/11-mhlw-0128e.html
35204	2155-70-6	6.0	http://www.safe.nite.go.jp/english/ghs/06-imcg-1403e.html	6.0	http://www.safe.nite.go.jp/english/ghs/06-imcg-1403e.html	3.0	http://www.safe.nite.go.jp/english/ghs/06-imcg-1403e.html
35214	3391-86-4	6.0	http://www.safe.nite.go.jp/english/ghs/11-mhlw-0059e.html	6.0	http://www.safe.nite.go.jp/english/ghs/11-mhlw-0059e.html	4.0	http://www.safe.nite.go.jp/english/ghs/11-mhlw-0059e.html
35957	68359-37-5	6.0	http://www.safe.nite.go.jp/english/ghs/08-mhlw-0290e.html	2.0	http://www.safe.nite.go.jp/english/ghs/08-mhlw-0290e.html	4.0	http://www.safe.nite.go.jp/english/ghs/08-mhlw-0290e.html
36933	16893-85-9	6.0	http://www.safe.nite.go.jp/english/ghs/06-imcg-1188e.html	6.0	http://www.safe.nite.go.jp/english/ghs/06-imcg-1188e.html	3.0	http://www.safe.nite.go.jp/english/ghs/06-imcg-1188e.html
37015	14075-53-7	6.0	http://www.safe.nite.go.jp/english/ghs/06-imcg-1180e.html	6.0	http://www.safe.nite.go.jp/english/ghs/06-imcg-1180e.html	6.0	http://www.safe.nite.go.jp/english/ghs/06-imcg-1180e.html
37028	57-09-0	6.0	http://www.safe.nite.go.jp/english/ghs/06-imcg-0547e.html	6.0	http://www.safe.nite.go.jp/english/ghs/06-imcg-0547e.html	4.0	http://www.safe.nite.go.jp/english/ghs/06-imcg-0547e.html
37072	1069-66-5	6.0	http://www.safe.nite.go.jp/english/ghs/11-mhlw-0045e.html	6.0	http://www.safe.nite.go.jp/english/ghs/11-mhlw-0045e.html	4.0	http://www.safe.nite.go.jp/english/ghs/11-mhlw-0045e.html
37478	41814-78-2	6.0	http://www.safe.nite.go.jp/english/ghs/06-imcg-0612e.html	6.0	http://www.safe.nite.go.jp/english/ghs/06-imcg-0612e.html	3.0	http://www.safe.nite.go.jp/english/ghs/06-imcg-0612e.html
37502	55179-31-2	6.0	http://www.safe.nite.go.jp/english/ghs/06-imcg-0461e.html	6.0	http://www.safe.nite.go.jp/english/ghs/06-imcg-0461e.html	6.0	http://www.safe.nite.go.jp/english/ghs/06-imcg-0461e.html
37508	6164-98-3	3.0	http://www.safe.nite.go.jp/english/ghs/06-imcg-1344e.html	4.0	http://www.safe.nite.go.jp/english/ghs/06-imcg-1344e.html	3.0	http://www.safe.nite.go.jp/english/ghs/06-imcg-1344e.html
37515	299-86-5	4.0	http://www.safe.nite.go.jp/english/ghs/06-imcg-0963e.html	6.0	http://www.safe.nite.go.jp/english/ghs/06-imcg-0963e.html	4.0	http://www.safe.nite.go.jp/english/ghs/06-imcg-0963e.html
37522	10311-84-9	2.0	http://www.safe.nite.go.jp/english/ghs/06-imcg-1032e.html	2.0	http://www.safe.nite.go.jp/english/ghs/06-imcg-1032e.html	2.0	http://www.safe.nite.go.jp/english/ghs/06-imcg-1032e.html
37545	29973-13-5	5.0	http://www.safe.nite.go.jp/english/ghs/06-imcg-1126e.html	6.0	http://www.safe.nite.go.jp/english/ghs/06-imcg-1126e.html	3.0	http://www.safe.nite.go.jp/english/ghs/06-imcg-1126e.html
37555	102851-06-9	6.0	http://www.safe.nite.go.jp/english/ghs/06-imcg-0385e.html	2.0	http://www.safe.nite.go.jp/english/ghs/06-imcg-0385e.html	3.0	http://www.safe.nite.go.jp/english/ghs/06-imcg-0385e.html
37565	55814-41-0	6.0	http://www.safe.nite.go.jp/english/ghs/06-imcg-0983e.html	6.0	http://www.safe.nite.go.jp/english/ghs/06-imcg-0983e.html	6.0	http://www.safe.nite.go.jp/english/ghs/06-imcg-0983e.html
37596	1014-70-6	6.0	http://www.safe.nite.go.jp/english/ghs/06-imcg-0453e.html	6.0	http://www.safe.nite.go.jp/english/ghs/06-imcg-0453e.html	4.0	http://www.safe.nite.go.jp/english/ghs/06-imcg-0453e.html
37617	2631-37-0	3.0	http://www.safe.nite.go.jp/english/ghs/06-imcg-1342e.html	6.0	http://www.safe.nite.go.jp/english/ghs/06-imcg-1342e.html	2.0	http://www.safe.nite.go.jp/english/ghs/06-imcg-1342e.html
37706	2795-39-3	6.0	http://www.safe.nite.go.jp/english/ghs/12-mhlw-0119e.html	4.0	http://www.safe.nite.go.jp/english/ghs/12-mhlw-0119e.html	3.0	http://www.safe.nite.go.jp/english/ghs/12-mhlw-0119e.html
37708	3825-26-1	5.0	http://www.safe.nite.go.jp/english/ghs/06-imcg-0237e.html	6.0	http://www.safe.nite.go.jp/english/ghs/06-imcg-0237e.html	4.0	http://www.safe.nite.go.jp/english/ghs/06-imcg-0237e.html
37712	27955-94-8	6.0	http://www.safe.nite.go.jp/english/ghs/08-mhlw-0263e.html	6.0	http://www.safe.nite.go.jp/english/ghs/08-mhlw-0263e.html	6.0	http://www.safe.nite.go.jp/english/ghs/08-mhlw-0263e.html
37754	101-37-1	6.0	http://www.safe.nite.go.jp/english/ghs/10-mhlw-0177e.html	6.0	http://www.safe.nite.go.jp/english/ghs/10-mhlw-0177e.html	4.0	http://www.safe.nite.go.jp/english/ghs/10-mhlw-0177e.html
37757	112-45-8	6.0	http://www.safe.nite.go.jp/english/ghs/11-mhlw-0050e.html	6.0	http://www.safe.nite.go.jp/english/ghs/11-mhlw-0050e.html	6.0	http://www.safe.nite.go.jp/english/ghs/11-mhlw-0050e.html
38700	97-52-9	6.0	http://www.safe.nite.go.jp/english/ghs/12-mhlw-0069e.html	6.0	http://www.safe.nite.go.jp/english/ghs/12-mhlw-0069e.html	4.0	http://www.safe.nite.go.jp/english/ghs/12-mhlw-0069e.html
38756	459-57-4	6.0	http://www.safe.nite.go.jp/english/ghs/09-mhlw-0204e.html	6.0	http://www.safe.nite.go.jp/english/ghs/09-mhlw-0204e.html	6.0	http://www.safe.nite.go.jp/english/ghs/09-mhlw-0204e.html
38839	17420-30-3	6.0	http://www.safe.nite.go.jp/english/ghs/06-imcg-0507e.html	6.0	http://www.safe.nite.go.jp/english/ghs/06-imcg-0507e.html	5.0	http://www.safe.nite.go.jp/english/ghs/06-imcg-0507e.html
38922	4162-45-2	6.0	http://www.safe.nite.go.jp/english/ghs/06-imcg-0348e.html	6.0	http://www.safe.nite.go.jp/english/ghs/06-imcg-0348e.html	6.0	http://www.safe.nite.go.jp/english/ghs/06-imcg-0348e.html
39224	75-07-0	3.0	http://www.safe.nite.go.jp/english/ghs/15-mhlw-0070e.html	4.0	http://www.safe.nite.go.jp/english/ghs/09-mhlw-2061e.html http://www.safe.nite.go.jp/english/ghs/15-mhlw-0070e.html	4.0	http://www.safe.nite.go.jp/english/ghs/09-mhlw-2061e.html http://www.safe.nite.go.jp/english/ghs/06-imcg-0082e.html http://www.safe.nite.go.jp/english/ghs/15-mhlw-0070e.html
39229	79-10-7	3.0	http://www.safe.nite.go.jp/english/ghs/06-imcg-0002e.html http://www.safe.nite.go.jp/english/ghs/14-mhlw-2001e.html	3.0	http://www.safe.nite.go.jp/english/ghs/06-imcg-0002e.html http://www.safe.nite.go.jp/english/ghs/14-mhlw-2001e.html	4.0	http://www.safe.nite.go.jp/english/ghs/06-imcg-0002e.html http://www.safe.nite.go.jp/english/ghs/14-mhlw-2001e.html
39231	107-05-1	5.0	http://www.safe.nite.go.jp/english/ghs/06-imcg-0115e.html	3.0	http://www.safe.nite.go.jp/english/ghs/06-imcg-0115e.html http://www.safe.nite.go.jp/english/ghs/09-mhlw-2075e.html	4.0	http://www.safe.nite.go.jp/english/ghs/06-imcg-0115e.html http://www.safe.nite.go.jp/english/ghs/09-mhlw-2075e.html
39232	106-92-3	5.0	http://www.safe.nite.go.jp/english/ghs/06-imcg-0086e.html	2.0	http://www.safe.nite.go.jp/english/ghs/09-mhlw-2066e.html	4.0	http://www.safe.nite.go.jp/english/ghs/06-imcg-0086e.html http://www.safe.nite.go.jp/english/ghs/09-mhlw-2066e.html
39240	28300-74-5	6.0	http://www.safe.nite.go.jp/english/ghs/06-imcg-1116e.html http://www.safe.nite.go.jp/english/ghs/15-mhlw-0075e.html	6.0	http://www.safe.nite.go.jp/english/ghs/06-imcg-1116e.html http://www.safe.nite.go.jp/english/ghs/15-mhlw-0075e.html	3.0	http://www.safe.nite.go.jp/english/ghs/06-imcg-1116e.html http://www.safe.nite.go.jp/english/ghs/15-mhlw-0075e.html
39241	100-52-7	6.0	http://www.safe.nite.go.jp/english/ghs/15-meti-0030e.html http://www.safe.nite.go.jp/english/ghs/06-imcg-0481e.html	6.0	http://www.safe.nite.go.jp/english/ghs/15-meti-0030e.html http://www.safe.nite.go.jp/english/ghs/06-imcg-0481e.html	4.0	http://www.safe.nite.go.jp/english/ghs/15-meti-0030e.html http://www.safe.nite.go.jp/english/ghs/06-imcg-0481e.html
39242	71-43-2	6.0	http://www.safe.nite.go.jp/english/ghs/14-mhlw-2197e.html http://www.safe.nite.go.jp/english/ghs/06-imcg-0191e.html	6.0	http://www.safe.nite.go.jp/english/ghs/14-mhlw-2197e.html http://www.safe.nite.go.jp/english/ghs/06-imcg-0191e.html	4.0	http://www.safe.nite.go.jp/english/ghs/06-imcg-0191e.html
39719	10124-37-5	6.0	http://www.safe.nite.go.jp/english/ghs/09-mhlw-0052e.html http://www.safe.nite.go.jp/english/ghs/10-mhlw-2024e.html	6.0	http://www.safe.nite.go.jp/english/ghs/09-mhlw-0052e.html http://www.safe.nite.go.jp/english/ghs/10-mhlw-2024e.html	6.0	http://www.safe.nite.go.jp/english/ghs/09-mhlw-0052e.html http://www.safe.nite.go.jp/english/ghs/10-mhlw-2024e.html
40110	105-37-3	6.0	http://www.safe.nite.go.jp/english/ghs/09-mhlw-0082e.html	6.0	http://www.safe.nite.go.jp/english/ghs/09-mhlw-0082e.html	6.0	http://www.safe.nite.go.jp/english/ghs/09-mhlw-0082e.html
40111	105-54-4	6.0	http://www.safe.nite.go.jp/english/ghs/09-mhlw-0088e.html	6.0	http://www.safe.nite.go.jp/english/ghs/09-mhlw-0088e.html	6.0	http://www.safe.nite.go.jp/english/ghs/09-mhlw-0088e.html
40264	131-52-2	2.0	http://www.safe.nite.go.jp/english/ghs/06-imcg-1338e.html	2.0	http://www.safe.nite.go.jp/english/ghs/06-imcg-1338e.html	3.0	http://www.safe.nite.go.jp/english/ghs/06-imcg-1338e.html
40269	485-31-4	3.0	http://www.safe.nite.go.jp/english/ghs/06-imcg-1229e.html	6.0	http://www.safe.nite.go.jp/english/ghs/06-imcg-1229e.html	3.0	http://www.safe.nite.go.jp/english/ghs/06-imcg-1229e.html
40270	3347-22-6	6.0	http://www.safe.nite.go.jp/english/ghs/06-imcg-0404e.html	4.0	http://www.safe.nite.go.jp/english/ghs/06-imcg-0404e.html	4.0	http://www.safe.nite.go.jp/english/ghs/06-imcg-0404e.html
40274	97-17-6	3.0	http://www.safe.nite.go.jp/english/ghs/06-imcg-0289e.html	4.0	http://www.safe.nite.go.jp/english/ghs/06-imcg-0289e.html	3.0	http://www.safe.nite.go.jp/english/ghs/06-imcg-0289e.html
40279	21609-90-5	3.0	http://www.safe.nite.go.jp/english/ghs/06-imcg-1354e.html	3.0	http://www.safe.nite.go.jp/english/ghs/06-imcg-1354e.html	2.0	http://www.safe.nite.go.jp/english/ghs/06-imcg-1354e.html
40296	50-31-7	6.0	http://www.safe.nite.go.jp/english/ghs/12-mhlw-0049e.html	6.0	http://www.safe.nite.go.jp/english/ghs/12-mhlw-0049e.html	4.0	http://www.safe.nite.go.jp/english/ghs/12-mhlw-0049e.html
40316	7718-54-9	6.0	http://www.safe.nite.go.jp/english/ghs/08-mhlw-2037e.html http://www.safe.nite.go.jp/english/ghs/09-mhlw-2112e.html http://www.safe.nite.go.jp/english/ghs/06-imcg-0448e.html	6.0	http://www.safe.nite.go.jp/english/ghs/08-mhlw-2037e.html http://www.safe.nite.go.jp/english/ghs/09-mhlw-2112e.html http://www.safe.nite.go.jp/english/ghs/06-imcg-0448e.html	3.0	http://www.safe.nite.go.jp/english/ghs/06-imcg-0448e.html
40371	140-56-7	6.0	http://www.safe.nite.go.jp/english/ghs/06-imcg-1364e.html	6.0	http://www.safe.nite.go.jp/english/ghs/06-imcg-1364e.html	3.0	http://www.safe.nite.go.jp/english/ghs/06-imcg-1364e.html
40449	7447-39-4	6.0	http://www.safe.nite.go.jp/english/ghs/06-imcg-0291e.html	6.0	http://www.safe.nite.go.jp/english/ghs/06-imcg-0291e.html	3.0	http://www.safe.nite.go.jp/english/ghs/06-imcg-0291e.html
40635	366-18-7	3.0	http://www.safe.nite.go.jp/english/ghs/11-mhlw-0060e.html	6.0	http://www.safe.nite.go.jp/english/ghs/11-mhlw-0060e.html	3.0	http://www.safe.nite.go.jp/english/ghs/11-mhlw-0060e.html
40697	118-69-4	6.0	http://www.safe.nite.go.jp/english/ghs/12-mhlw-0132e.html	6.0	http://www.safe.nite.go.jp/english/ghs/12-mhlw-0132e.html	6.0	http://www.safe.nite.go.jp/english/ghs/12-mhlw-0132e.html
40702	95-73-8	6.0	http://www.safe.nite.go.jp/english/ghs/08-meti-0016e.html	6.0	http://www.safe.nite.go.jp/english/ghs/08-meti-0016e.html	6.0	http://www.safe.nite.go.jp/english/ghs/08-meti-0016e.html
40703	98-73-7	6.0	http://www.safe.nite.go.jp/english/ghs/13-mhlw-2054e.html http://www.safe.nite.go.jp/english/ghs/10-mhlw-0079e.html	6.0	http://www.safe.nite.go.jp/english/ghs/13-mhlw-2054e.html http://www.safe.nite.go.jp/english/ghs/10-mhlw-0079e.html	4.0	http://www.safe.nite.go.jp/english/ghs/13-mhlw-2054e.html http://www.safe.nite.go.jp/english/ghs/10-mhlw-0079e.html
40704	130-15-4	6.0	http://www.safe.nite.go.jp/english/ghs/09-mhlw-0081e.html	1.0	http://www.safe.nite.go.jp/english/ghs/09-mhlw-0081e.html	3.0	http://www.safe.nite.go.jp/english/ghs/09-mhlw-0081e.html
40719	97-36-9	6.0	http://www.safe.nite.go.jp/english/ghs/12-mhlw-0068e.html	6.0	http://www.safe.nite.go.jp/english/ghs/12-mhlw-0068e.html	4.0	http://www.safe.nite.go.jp/english/ghs/12-mhlw-0068e.html
40728	107-66-4	6.0	http://www.safe.nite.go.jp/english/ghs/06-imcg-0994e.html	6.0	http://www.safe.nite.go.jp/english/ghs/06-imcg-0994e.html	5.0	http://www.safe.nite.go.jp/english/ghs/06-imcg-0994e.html
40733	639-58-7	6.0	http://www.safe.nite.go.jp/english/ghs/06-imcg-1260e.html http://www.safe.nite.go.jp/english/ghs/13-mhlw-2040e.html	6.0	http://www.safe.nite.go.jp/english/ghs/06-imcg-1260e.html http://www.safe.nite.go.jp/english/ghs/13-mhlw-2040e.html	3.0	http://www.safe.nite.go.jp/english/ghs/06-imcg-1260e.html http://www.safe.nite.go.jp/english/ghs/13-mhlw-2040e.html
40765	624-48-6	3.0	http://www.safe.nite.go.jp/english/ghs/10-mhlw-0156e.html	6.0	http://www.safe.nite.go.jp/english/ghs/10-mhlw-0156e.html	4.0	http://www.safe.nite.go.jp/english/ghs/10-mhlw-0156e.html
40779	3648-21-3	6.0	http://www.safe.nite.go.jp/english/ghs/06-imcg-0466e.html http://www.safe.nite.go.jp/english/ghs/12-mhlw-2017e.html	6.0	http://www.safe.nite.go.jp/english/ghs/06-imcg-0466e.html http://www.safe.nite.go.jp/english/ghs/12-mhlw-2017e.html	6.0	http://www.safe.nite.go.jp/english/ghs/06-imcg-0466e.html http://www.safe.nite.go.jp/english/ghs/12-mhlw-2017e.html
41126	13755-38-9	6.0	http://www.safe.nite.go.jp/english/ghs/11-mhlw-0115e.html	6.0	http://www.safe.nite.go.jp/english/ghs/11-mhlw-0115e.html	3.0	http://www.safe.nite.go.jp/english/ghs/11-mhlw-0115e.html
41201	67375-30-8	6.0	http://www.safe.nite.go.jp/english/ghs/06-imcg-0518e.html	6.0	http://www.safe.nite.go.jp/english/ghs/06-imcg-0518e.html	2.0	http://www.safe.nite.go.jp/english/ghs/06-imcg-0518e.html
41238	2579-20-6	4.0	http://www.safe.nite.go.jp/english/ghs/12-mhlw-0118e.html	6.0	http://www.safe.nite.go.jp/english/ghs/12-mhlw-0118e.html	4.0	http://www.safe.nite.go.jp/english/ghs/12-mhlw-0118e.html
41267	1569-02-4	6.0	http://www.safe.nite.go.jp/english/ghs/08-mhlw-0127e.html	6.0	http://www.safe.nite.go.jp/english/ghs/08-mhlw-0127e.html	6.0	http://www.safe.nite.go.jp/english/ghs/08-mhlw-0127e.html
41274	941-69-5	6.0	http://www.safe.nite.go.jp/english/ghs/08-meti-0052e.html	6.0	http://www.safe.nite.go.jp/english/ghs/08-meti-0052e.html	3.0	http://www.safe.nite.go.jp/english/ghs/08-meti-0052e.html
41413	6485-40-1	6.0	http://www.safe.nite.go.jp/english/ghs/11-mhlw-0065e.html	6.0	http://www.safe.nite.go.jp/english/ghs/11-mhlw-0065e.html	4.0	http://www.safe.nite.go.jp/english/ghs/11-mhlw-0065e.html
41418	88-09-5	6.0	http://www.safe.nite.go.jp/english/ghs/12-mhlw-0057e.html	6.0	http://www.safe.nite.go.jp/english/ghs/12-mhlw-0057e.html	6.0	http://www.safe.nite.go.jp/english/ghs/12-mhlw-0057e.html
41426	110-87-2	6.0	http://www.safe.nite.go.jp/english/ghs/09-mhlw-0140e.html	6.0	http://www.safe.nite.go.jp/english/ghs/09-mhlw-0140e.html	6.0	http://www.safe.nite.go.jp/english/ghs/09-mhlw-0140e.html
41436	75-85-4	4.0	http://www.safe.nite.go.jp/english/ghs/11-mhlw-0141e.html	4.0	http://www.safe.nite.go.jp/english/ghs/11-mhlw-0141e.html	4.0	http://www.safe.nite.go.jp/english/ghs/11-mhlw-0141e.html
41503	122454-29-9	6.0	http://www.safe.nite.go.jp/english/ghs/13-mhlw-0087e.html	6.0	http://www.safe.nite.go.jp/english/ghs/13-mhlw-0087e.html	6.0	http://www.safe.nite.go.jp/english/ghs/13-mhlw-0087e.html
41508	95-69-2	4.0	http://www.safe.nite.go.jp/english/ghs/08-mhlw-0019e.html	6.0	http://www.safe.nite.go.jp/english/ghs/08-mhlw-0019e.html	4.0	http://www.safe.nite.go.jp/english/ghs/08-mhlw-0019e.html
41520	104-87-0	6.0	http://www.safe.nite.go.jp/english/ghs/10-mhlw-0035e.html	6.0	http://www.safe.nite.go.jp/english/ghs/10-mhlw-0035e.html	4.0	http://www.safe.nite.go.jp/english/ghs/10-mhlw-0035e.html
41527	826-36-8	6.0	http://www.safe.nite.go.jp/english/ghs/11-mhlw-0139e.html	6.0	http://www.safe.nite.go.jp/english/ghs/11-mhlw-0139e.html	4.0	http://www.safe.nite.go.jp/english/ghs/11-mhlw-0139e.html
41551	1879-09-0	6.0	http://www.safe.nite.go.jp/english/ghs/12-mhlw-0139e.html	6.0	http://www.safe.nite.go.jp/english/ghs/12-mhlw-0139e.html	4.0	http://www.safe.nite.go.jp/english/ghs/12-mhlw-0139e.html
41570	79-07-2	6.0	http://www.safe.nite.go.jp/english/ghs/10-mhlw-0183e.html	6.0	http://www.safe.nite.go.jp/english/ghs/10-mhlw-0183e.html	3.0	http://www.safe.nite.go.jp/english/ghs/10-mhlw-0183e.html
41607	494-52-0	6.0	http://www.safe.nite.go.jp/english/ghs/06-imcg-1327e.html	6.0	http://www.safe.nite.go.jp/english/ghs/06-imcg-1327e.html	6.0	http://www.safe.nite.go.jp/english/ghs/06-imcg-1327e.html
41617	101-27-9	6.0	http://www.safe.nite.go.jp/english/ghs/08-mhlw-0026e.html	6.0	http://www.safe.nite.go.jp/english/ghs/08-mhlw-0026e.html	4.0	http://www.safe.nite.go.jp/english/ghs/08-mhlw-0026e.html
41622	82560-54-1	6.0	http://www.safe.nite.go.jp/english/ghs/06-imcg-1236e.html	2.0	http://www.safe.nite.go.jp/english/ghs/06-imcg-1236e.html	3.0	http://www.safe.nite.go.jp/english/ghs/06-imcg-1236e.html
41674	150-46-9	6.0	http://www.safe.nite.go.jp/english/ghs/09-mhlw-0130e.html	6.0	http://www.safe.nite.go.jp/english/ghs/09-mhlw-0130e.html	6.0	http://www.safe.nite.go.jp/english/ghs/09-mhlw-0130e.html
41761	123-03-5	6.0	http://www.safe.nite.go.jp/english/ghs/10-mhlw-0087e.html	2.0	http://www.safe.nite.go.jp/english/ghs/10-mhlw-0087e.html	3.0	http://www.safe.nite.go.jp/english/ghs/10-mhlw-0087e.html
41790	106-23-0	6.0	http://www.safe.nite.go.jp/english/ghs/10-mhlw-0100e.html	6.0	http://www.safe.nite.go.jp/english/ghs/10-mhlw-0100e.html	6.0	http://www.safe.nite.go.jp/english/ghs/10-mhlw-0100e.html
41793	2971-90-6	6.0	http://www.safe.nite.go.jp/english/ghs/06-imcg-0766e.html	6.0	http://www.safe.nite.go.jp/english/ghs/06-imcg-0766e.html	6.0	http://www.safe.nite.go.jp/english/ghs/06-imcg-0766e.html
41803	7681-65-4	6.0	http://www.safe.nite.go.jp/english/ghs/06-imcg-1282e.html	6.0	http://www.safe.nite.go.jp/english/ghs/06-imcg-1282e.html	6.0	http://www.safe.nite.go.jp/english/ghs/06-imcg-1282e.html
41851	1085-98-9	6.0	http://www.safe.nite.go.jp/english/ghs/08-mhlw-0126e.html	4.0	http://www.safe.nite.go.jp/english/ghs/08-mhlw-0126e.html	6.0	http://www.safe.nite.go.jp/english/ghs/08-mhlw-0126e.html
41886	6988-21-2	4.0	http://www.safe.nite.go.jp/english/ghs/06-imcg-1216e.html	6.0	http://www.safe.nite.go.jp/english/ghs/06-imcg-1216e.html	2.0	http://www.safe.nite.go.jp/english/ghs/06-imcg-1216e.html
41910	17109-49-8	3.0	http://www.safe.nite.go.jp/english/ghs/06-imcg-0268e.html	3.0	http://www.safe.nite.go.jp/english/ghs/06-imcg-0268e.html	3.0	http://www.safe.nite.go.jp/english/ghs/06-imcg-0268e.html
41954	106-68-3	6.0	http://www.safe.nite.go.jp/english/ghs/10-mhlw-0036e.html	6.0	http://www.safe.nite.go.jp/english/ghs/10-mhlw-0036e.html	6.0	http://www.safe.nite.go.jp/english/ghs/10-mhlw-0036e.html
41957	122-51-0	6.0	http://www.safe.nite.go.jp/english/ghs/09-mhlw-0105e.html	4.0	http://www.safe.nite.go.jp/english/ghs/09-mhlw-0105e.html	6.0	http://www.safe.nite.go.jp/english/ghs/09-mhlw-0105e.html
41973	80-38-6	6.0	http://www.safe.nite.go.jp/english/ghs/08-mhlw-0074e.html	6.0	http://www.safe.nite.go.jp/english/ghs/08-mhlw-0074e.html	4.0	http://www.safe.nite.go.jp/english/ghs/08-mhlw-0074e.html
41981	144-49-0	6.0	http://www.safe.nite.go.jp/english/ghs/06-imcg-1010e.html	6.0	http://www.safe.nite.go.jp/english/ghs/06-imcg-1010e.html	1.0	http://www.safe.nite.go.jp/english/ghs/06-imcg-1010e.html
42052	95-13-6	6.0	http://www.safe.nite.go.jp/english/ghs/11-mhlw-2011e.html http://www.safe.nite.go.jp/english/ghs/06-imcg-0652e.html	6.0	http://www.safe.nite.go.jp/english/ghs/11-mhlw-2011e.html http://www.safe.nite.go.jp/english/ghs/06-imcg-0652e.html	6.0	http://www.safe.nite.go.jp/english/ghs/11-mhlw-2011e.html http://www.safe.nite.go.jp/english/ghs/06-imcg-0652e.html
42059	106-27-4	6.0	http://www.safe.nite.go.jp/english/ghs/09-mhlw-0146e.html	6.0	http://www.safe.nite.go.jp/english/ghs/09-mhlw-0146e.html	6.0	http://www.safe.nite.go.jp/english/ghs/09-mhlw-0146e.html
42072	2631-40-5	6.0	http://www.safe.nite.go.jp/english/ghs/06-imcg-0312e.html	6.0	http://www.safe.nite.go.jp/english/ghs/06-imcg-0312e.html	3.0	http://www.safe.nite.go.jp/english/ghs/06-imcg-0312e.html
42080	18854-01-8	6.0	http://www.safe.nite.go.jp/english/ghs/06-imcg-0288e.html	4.0	http://www.safe.nite.go.jp/english/ghs/06-imcg-0288e.html	3.0	http://www.safe.nite.go.jp/english/ghs/06-imcg-0288e.html
42117	2595-54-2	3.0	http://www.safe.nite.go.jp/english/ghs/06-imcg-1123e.html	2.0	http://www.safe.nite.go.jp/english/ghs/06-imcg-1123e.html	2.0	http://www.safe.nite.go.jp/english/ghs/06-imcg-1123e.html
42123	1600-27-7	3.0	http://www.safe.nite.go.jp/english/ghs/06-imcg-0277e.html	6.0	http://www.safe.nite.go.jp/english/ghs/06-imcg-0277e.html	2.0	http://www.safe.nite.go.jp/english/ghs/06-imcg-0277e.html
42124	7774-29-0	2.0	http://www.safe.nite.go.jp/english/ghs/06-imcg-0281e.html	6.0	http://www.safe.nite.go.jp/english/ghs/06-imcg-0281e.html	2.0	http://www.safe.nite.go.jp/english/ghs/06-imcg-0281e.html
42196	138-22-7	6.0	http://www.safe.nite.go.jp/english/ghs/06-imcg-0878e.html http://www.safe.nite.go.jp/english/ghs/09-mhlw-2042e.html	6.0	http://www.safe.nite.go.jp/english/ghs/06-imcg-0878e.html http://www.safe.nite.go.jp/english/ghs/09-mhlw-2042e.html	6.0	http://www.safe.nite.go.jp/english/ghs/06-imcg-0878e.html http://www.safe.nite.go.jp/english/ghs/09-mhlw-2042e.html
42219	103-65-1	6.0	http://www.safe.nite.go.jp/english/ghs/08-mhlw-0086e.html	6.0	http://www.safe.nite.go.jp/english/ghs/08-mhlw-0086e.html	6.0	http://www.safe.nite.go.jp/english/ghs/08-mhlw-0086e.html
42243	110-25-8	6.0	http://www.safe.nite.go.jp/english/ghs/13-mhlw-0089e.html	4.0	http://www.safe.nite.go.jp/english/ghs/13-mhlw-0089e.html	6.0	http://www.safe.nite.go.jp/english/ghs/13-mhlw-0089e.html
42264	4986-89-4	6.0	http://www.safe.nite.go.jp/english/ghs/08-mhlw-0228e.html	6.0	http://www.safe.nite.go.jp/english/ghs/08-mhlw-0228e.html	6.0	http://www.safe.nite.go.jp/english/ghs/08-mhlw-0228e.html
42269	2275-14-1	3.0	http://www.safe.nite.go.jp/english/ghs/06-imcg-1214e.html	6.0	http://www.safe.nite.go.jp/english/ghs/06-imcg-1214e.html	2.0	http://www.safe.nite.go.jp/english/ghs/06-imcg-1214e.html
42280	2597-03-7	5.0	http://www.safe.nite.go.jp/english/ghs/06-imcg-0276e.html	4.0	http://www.safe.nite.go.jp/english/ghs/06-imcg-0276e.html	3.0	http://www.safe.nite.go.jp/english/ghs/06-imcg-0276e.html
42297	23505-41-1	3.0	http://www.safe.nite.go.jp/english/ghs/06-imcg-1212e.html	6.0	http://www.safe.nite.go.jp/english/ghs/06-imcg-1212e.html	3.0	http://www.safe.nite.go.jp/english/ghs/06-imcg-1212e.html
42320	7758-09-0	6.0	http://www.safe.nite.go.jp/english/ghs/06-imcg-1100e.html http://www.safe.nite.go.jp/english/ghs/11-mhlw-2028e.html	5.0	http://www.safe.nite.go.jp/english/ghs/06-imcg-1100e.html	6.0	http://www.safe.nite.go.jp/english/ghs/06-imcg-1100e.html http://www.safe.nite.go.jp/english/ghs/11-mhlw-2028e.html
42343	111-43-3	6.0	http://www.safe.nite.go.jp/english/ghs/11-mhlw-0146e.html	6.0	http://www.safe.nite.go.jp/english/ghs/11-mhlw-0146e.html	6.0	http://www.safe.nite.go.jp/english/ghs/11-mhlw-0146e.html
42349	34643-46-4	5.0	http://www.safe.nite.go.jp/english/ghs/06-imcg-0405e.html	6.0	http://www.safe.nite.go.jp/english/ghs/06-imcg-0405e.html	4.0	http://www.safe.nite.go.jp/english/ghs/06-imcg-0405e.html
42352	13457-18-6	6.0	http://www.safe.nite.go.jp/english/ghs/06-imcg-1124e.html	6.0	http://www.safe.nite.go.jp/english/ghs/06-imcg-1124e.html	3.0	http://www.safe.nite.go.jp/english/ghs/06-imcg-1124e.html
42360	53558-25-1	6.0	http://www.safe.nite.go.jp/english/ghs/06-imcg-1310e.html	6.0	http://www.safe.nite.go.jp/english/ghs/06-imcg-1310e.html	1.0	http://www.safe.nite.go.jp/english/ghs/06-imcg-1310e.html
42369	81-88-9	6.0	http://www.safe.nite.go.jp/english/ghs/10-mhlw-0108e.html	6.0	http://www.safe.nite.go.jp/english/ghs/10-mhlw-0108e.html	4.0	http://www.safe.nite.go.jp/english/ghs/10-mhlw-0108e.html
42437	1918-18-9	6.0	http://www.safe.nite.go.jp/english/ghs/08-mhlw-0128e.html	6.0	http://www.safe.nite.go.jp/english/ghs/08-mhlw-0128e.html	4.0	http://www.safe.nite.go.jp/english/ghs/08-mhlw-0128e.html
42440	83121-18-0	6.0	http://www.safe.nite.go.jp/english/ghs/06-imcg-0519e.html	6.0	http://www.safe.nite.go.jp/english/ghs/06-imcg-0519e.html	6.0	http://www.safe.nite.go.jp/english/ghs/06-imcg-0519e.html
42465	7722-88-5	6.0	http://www.safe.nite.go.jp/english/ghs/06-imcg-0680e.html	6.0	http://www.safe.nite.go.jp/english/ghs/06-imcg-0680e.html	4.0	http://www.safe.nite.go.jp/english/ghs/06-imcg-0680e.html
42478	731-27-1	6.0	http://www.safe.nite.go.jp/english/ghs/08-mhlw-0208e.html	2.0	http://www.safe.nite.go.jp/english/ghs/08-mhlw-0208e.html	6.0	http://www.safe.nite.go.jp/english/ghs/08-mhlw-0208e.html
42500	379-52-2	3.0	http://www.safe.nite.go.jp/english/ghs/06-imcg-1261e.html	6.0	http://www.safe.nite.go.jp/english/ghs/06-imcg-1261e.html	6.0	http://www.safe.nite.go.jp/english/ghs/06-imcg-1261e.html
42521	148-01-6	6.0	http://www.safe.nite.go.jp/english/ghs/06-imcg-0969e.html	6.0	http://www.safe.nite.go.jp/english/ghs/06-imcg-0969e.html	4.0	http://www.safe.nite.go.jp/english/ghs/06-imcg-0969e.html
43913	6804-07-5	6.0	http://www.safe.nite.go.jp/english/ghs/07-mhlw-0104e.html	6.0	http://www.safe.nite.go.jp/english/ghs/07-mhlw-0104e.html	4.0	http://www.safe.nite.go.jp/english/ghs/07-mhlw-0104e.html
44161	10025-91-9	6.0	http://www.safe.nite.go.jp/english/ghs/15-mhlw-0074e.html http://www.safe.nite.go.jp/english/ghs/06-imcg-0242e.html http://www.safe.nite.go.jp/english/ghs/14-mhlw-2153e.html	6.0	http://www.safe.nite.go.jp/english/ghs/15-mhlw-0074e.html http://www.safe.nite.go.jp/english/ghs/06-imcg-0242e.html http://www.safe.nite.go.jp/english/ghs/14-mhlw-2153e.html	4.0	http://www.safe.nite.go.jp/english/ghs/15-mhlw-0074e.html http://www.safe.nite.go.jp/english/ghs/06-imcg-0242e.html
44200	111-17-1	6.0	http://www.safe.nite.go.jp/english/ghs/10-mhlw-0148e.html	6.0	http://www.safe.nite.go.jp/english/ghs/10-mhlw-0148e.html	6.0	http://www.safe.nite.go.jp/english/ghs/10-mhlw-0148e.html
44374	122-00-9	6.0	http://www.safe.nite.go.jp/english/ghs/12-mhlw-0088e.html	6.0	http://www.safe.nite.go.jp/english/ghs/12-mhlw-0088e.html	4.0	http://www.safe.nite.go.jp/english/ghs/12-mhlw-0088e.html
44379	13453-07-1	6.0	http://www.safe.nite.go.jp/english/ghs/06-imcg-1150e.html	6.0	http://www.safe.nite.go.jp/english/ghs/06-imcg-1150e.html	6.0	http://www.safe.nite.go.jp/english/ghs/06-imcg-1150e.html
44389	56539-66-3	6.0	http://www.safe.nite.go.jp/english/ghs/12-mhlw-0009e.html	6.0	http://www.safe.nite.go.jp/english/ghs/12-mhlw-0009e.html	6.0	http://www.safe.nite.go.jp/english/ghs/12-mhlw-0009e.html
44397	1493-13-6	6.0	http://www.safe.nite.go.jp/english/ghs/06-imcg-1295e.html	6.0	http://www.safe.nite.go.jp/english/ghs/06-imcg-1295e.html	6.0	http://www.safe.nite.go.jp/english/ghs/06-imcg-1295e.html
44403	1885-14-9	6.0	http://www.safe.nite.go.jp/english/ghs/12-mhlw-0044e.html	1.0	http://www.safe.nite.go.jp/english/ghs/12-mhlw-0044e.html	4.0	http://www.safe.nite.go.jp/english/ghs/12-mhlw-0044e.html
44440	5510-99-6	6.0	http://www.safe.nite.go.jp/english/ghs/10-mhlw-0213e.html	6.0	http://www.safe.nite.go.jp/english/ghs/10-mhlw-0213e.html	6.0	http://www.safe.nite.go.jp/english/ghs/10-mhlw-0213e.html
44441	552-45-4	6.0	http://www.safe.nite.go.jp/english/ghs/10-mhlw-0192e.html	6.0	http://www.safe.nite.go.jp/english/ghs/10-mhlw-0192e.html	6.0	http://www.safe.nite.go.jp/english/ghs/10-mhlw-0192e.html
44464	81-64-1	6.0	http://www.safe.nite.go.jp/english/ghs/09-mhlw-0112e.html	6.0	http://www.safe.nite.go.jp/english/ghs/09-mhlw-0112e.html	6.0	http://www.safe.nite.go.jp/english/ghs/09-mhlw-0112e.html
44470	93-55-0	6.0	http://www.safe.nite.go.jp/english/ghs/12-mhlw-0063e.html	6.0	http://www.safe.nite.go.jp/english/ghs/12-mhlw-0063e.html	6.0	http://www.safe.nite.go.jp/english/ghs/12-mhlw-0063e.html
44472	95-92-1	6.0	http://www.safe.nite.go.jp/english/ghs/08-mhlw-0145e.html	6.0	http://www.safe.nite.go.jp/english/ghs/08-mhlw-0145e.html	4.0	http://www.safe.nite.go.jp/english/ghs/08-mhlw-0145e.html
44480	1752-30-3	4.0	http://www.safe.nite.go.jp/english/ghs/12-mhlw-0114e.html	1.0	http://www.safe.nite.go.jp/english/ghs/12-mhlw-0114e.html	2.0	http://www.safe.nite.go.jp/english/ghs/12-mhlw-0114e.html
44504	10325-94-7	6.0	http://www.safe.nite.go.jp/english/ghs/09-mhlw-2083e.html http://www.safe.nite.go.jp/english/ghs/06-imcg-0249e.html	6.0	http://www.safe.nite.go.jp/english/ghs/09-mhlw-2083e.html http://www.safe.nite.go.jp/english/ghs/06-imcg-0249e.html	3.0	http://www.safe.nite.go.jp/english/ghs/09-mhlw-2083e.html http://www.safe.nite.go.jp/english/ghs/06-imcg-0249e.html
44508	10361-37-2	6.0	http://www.safe.nite.go.jp/english/ghs/06-imcg-0303e.html http://www.safe.nite.go.jp/english/ghs/14-mhlw-2078e.html	6.0	http://www.safe.nite.go.jp/english/ghs/06-imcg-0303e.html http://www.safe.nite.go.jp/english/ghs/14-mhlw-2078e.html	3.0	http://www.safe.nite.go.jp/english/ghs/06-imcg-0303e.html http://www.safe.nite.go.jp/english/ghs/14-mhlw-2078e.html
44549	13967-50-5	6.0	http://www.safe.nite.go.jp/english/ghs/06-imcg-1027e.html	6.0	http://www.safe.nite.go.jp/english/ghs/06-imcg-1027e.html	6.0	http://www.safe.nite.go.jp/english/ghs/06-imcg-1027e.html
44645	304-20-1	6.0	http://www.safe.nite.go.jp/english/ghs/11-mhlw-0058e.html	6.0	http://www.safe.nite.go.jp/english/ghs/11-mhlw-0058e.html	3.0	http://www.safe.nite.go.jp/english/ghs/11-mhlw-0058e.html
44725	7397-62-8	6.0	http://www.safe.nite.go.jp/english/ghs/11-mhlw-0041e.html	6.0	http://www.safe.nite.go.jp/english/ghs/11-mhlw-0041e.html	6.0	http://www.safe.nite.go.jp/english/ghs/11-mhlw-0041e.html
44750	96-96-8	6.0	http://www.safe.nite.go.jp/english/ghs/13-mhlw-0065e.html	6.0	http://www.safe.nite.go.jp/english/ghs/13-mhlw-0065e.html	6.0	http://www.safe.nite.go.jp/english/ghs/13-mhlw-0065e.html
44754	142-19-8	6.0	http://www.safe.nite.go.jp/english/ghs/13-mhlw-0078e.html	6.0	http://www.safe.nite.go.jp/english/ghs/13-mhlw-0078e.html	6.0	http://www.safe.nite.go.jp/english/ghs/13-mhlw-0078e.html
44757	659-70-1	6.0	http://www.safe.nite.go.jp/english/ghs/13-mhlw-0031e.html	6.0	http://www.safe.nite.go.jp/english/ghs/13-mhlw-0031e.html	6.0	http://www.safe.nite.go.jp/english/ghs/13-mhlw-0031e.html
44811	19750-95-9	5.0	http://www.safe.nite.go.jp/english/ghs/06-imcg-1345e.html	6.0	http://www.safe.nite.go.jp/english/ghs/06-imcg-1345e.html	3.0	http://www.safe.nite.go.jp/english/ghs/06-imcg-1345e.html
44936	40220-08-4	6.0	http://www.safe.nite.go.jp/english/ghs/12-mhlw-0137e.html	6.0	http://www.safe.nite.go.jp/english/ghs/12-mhlw-0137e.html	6.0	http://www.safe.nite.go.jp/english/ghs/12-mhlw-0137e.html
44992	79-74-3	6.0	http://www.safe.nite.go.jp/english/ghs/11-mhlw-0003e.html	6.0	http://www.safe.nite.go.jp/english/ghs/11-mhlw-0003e.html	6.0	http://www.safe.nite.go.jp/english/ghs/11-mhlw-0003e.html
45166	137-58-6	6.0	http://www.safe.nite.go.jp/english/ghs/11-mhlw-0127e.html	6.0	http://www.safe.nite.go.jp/english/ghs/11-mhlw-0127e.html	4.0	http://www.safe.nite.go.jp/english/ghs/11-mhlw-0127e.html
45573	22373-78-0	6.0	http://www.safe.nite.go.jp/english/ghs/06-imcg-1358e.html	6.0	http://www.safe.nite.go.jp/english/ghs/06-imcg-1358e.html	2.0	http://www.safe.nite.go.jp/english/ghs/06-imcg-1358e.html
45832	87-33-2	6.0	http://www.safe.nite.go.jp/english/ghs/07-mhlw-0038e.html	6.0	http://www.safe.nite.go.jp/english/ghs/07-mhlw-0038e.html	4.0	http://www.safe.nite.go.jp/english/ghs/07-mhlw-0038e.html
45902	55721-31-8	6.0	http://www.safe.nite.go.jp/english/ghs/06-imcg-1197e.html	6.0	http://www.safe.nite.go.jp/english/ghs/06-imcg-1197e.html	2.0	http://www.safe.nite.go.jp/english/ghs/06-imcg-1197e.html
46537	1304-76-3	6.0	http://www.safe.nite.go.jp/english/ghs/09-mhlw-0253e.html	6.0	http://www.safe.nite.go.jp/english/ghs/09-mhlw-0253e.html	6.0	http://www.safe.nite.go.jp/english/ghs/09-mhlw-0253e.html
46707	55134-13-9	6.0	http://www.safe.nite.go.jp/english/ghs/06-imcg-1057e.html	6.0	http://www.safe.nite.go.jp/english/ghs/06-imcg-1057e.html	2.0	http://www.safe.nite.go.jp/english/ghs/06-imcg-1057e.html
46998	998-40-3	6.0	http://www.safe.nite.go.jp/english/ghs/09-mhlw-0153e.html	6.0	http://www.safe.nite.go.jp/english/ghs/09-mhlw-0153e.html	6.0	http://www.safe.nite.go.jp/english/ghs/09-mhlw-0153e.html
47000	112-26-5	4.0	http://www.safe.nite.go.jp/english/ghs/10-mhlw-0149e.html	6.0	http://www.safe.nite.go.jp/english/ghs/10-mhlw-0149e.html	3.0	http://www.safe.nite.go.jp/english/ghs/10-mhlw-0149e.html
47003	7778-74-7	6.0	http://www.safe.nite.go.jp/english/ghs/06-imcg-1379e.html	6.0	http://www.safe.nite.go.jp/english/ghs/06-imcg-1379e.html	6.0	http://www.safe.nite.go.jp/english/ghs/06-imcg-1379e.html
47030	10326-41-7	6.0	http://www.safe.nite.go.jp/english/ghs/12-mhlw-0048e.html	6.0	http://www.safe.nite.go.jp/english/ghs/12-mhlw-0048e.html	6.0	http://www.safe.nite.go.jp/english/ghs/12-mhlw-0048e.html
47047	541-85-5	6.0	http://www.safe.nite.go.jp/english/ghs/15-mhlw-0078e.html http://www.safe.nite.go.jp/english/ghs/06-imcg-0659e.html http://www.safe.nite.go.jp/english/ghs/09-mhlw-2017e.html	4.0	http://www.safe.nite.go.jp/english/ghs/09-mhlw-2017e.html http://www.safe.nite.go.jp/english/ghs/06-imcg-0659e.html	5.0	http://www.safe.nite.go.jp/english/ghs/06-imcg-0659e.html
47060	151-10-0	6.0	http://www.safe.nite.go.jp/english/ghs/10-mhlw-0054e.html	6.0	http://www.safe.nite.go.jp/english/ghs/10-mhlw-0054e.html	6.0	http://www.safe.nite.go.jp/english/ghs/10-mhlw-0054e.html
47065	91-16-7	6.0	http://www.safe.nite.go.jp/english/ghs/10-mhlw-0116e.html	6.0	http://www.safe.nite.go.jp/english/ghs/10-mhlw-0116e.html	4.0	http://www.safe.nite.go.jp/english/ghs/10-mhlw-0116e.html
47070	1124-11-4	6.0	http://www.safe.nite.go.jp/english/ghs/11-mhlw-0049e.html	6.0	http://www.safe.nite.go.jp/english/ghs/11-mhlw-0049e.html	4.0	http://www.safe.nite.go.jp/english/ghs/11-mhlw-0049e.html
47075	14667-55-1	6.0	http://www.safe.nite.go.jp/english/ghs/11-mhlw-0054e.html	6.0	http://www.safe.nite.go.jp/english/ghs/11-mhlw-0054e.html	4.0	http://www.safe.nite.go.jp/english/ghs/11-mhlw-0054e.html
47076	16919-19-0	6.0	http://www.safe.nite.go.jp/english/ghs/06-imcg-1185e.html	6.0	http://www.safe.nite.go.jp/english/ghs/06-imcg-1185e.html	3.0	http://www.safe.nite.go.jp/english/ghs/06-imcg-1185e.html
47083	623-42-7	6.0	http://www.safe.nite.go.jp/english/ghs/09-mhlw-0085e.html	6.0	http://www.safe.nite.go.jp/english/ghs/09-mhlw-0085e.html	6.0	http://www.safe.nite.go.jp/english/ghs/09-mhlw-0085e.html
47096	142-64-3	6.0	http://www.safe.nite.go.jp/english/ghs/06-imcg-0896e.html	6.0	http://www.safe.nite.go.jp/english/ghs/06-imcg-0896e.html	5.0	http://www.safe.nite.go.jp/english/ghs/06-imcg-0896e.html
47107	5435-64-3	6.0	http://www.safe.nite.go.jp/english/ghs/11-mhlw-0040e.html	6.0	http://www.safe.nite.go.jp/english/ghs/11-mhlw-0040e.html	6.0	http://www.safe.nite.go.jp/english/ghs/11-mhlw-0040e.html
47138	98-06-6	6.0	http://www.safe.nite.go.jp/english/ghs/11-mhlw-0114e.html	3.0	http://www.safe.nite.go.jp/english/ghs/11-mhlw-0114e.html	6.0	http://www.safe.nite.go.jp/english/ghs/11-mhlw-0114e.html
47167	79-16-3	6.0	http://www.safe.nite.go.jp/english/ghs/11-mhlw-0144e.html	6.0	http://www.safe.nite.go.jp/english/ghs/11-mhlw-0144e.html	6.0	http://www.safe.nite.go.jp/english/ghs/11-mhlw-0144e.html
47448	3811-04-9	6.0	http://www.safe.nite.go.jp/english/ghs/06-imcg-1132e.html	6.0	http://www.safe.nite.go.jp/english/ghs/06-imcg-1132e.html	4.0	http://www.safe.nite.go.jp/english/ghs/06-imcg-1132e.html
47466	109-59-1	4.0	http://www.safe.nite.go.jp/english/ghs/06-imcg-0664e.html http://www.safe.nite.go.jp/english/ghs/09-mhlw-2018e.html http://www.safe.nite.go.jp/english/ghs/14-mhlw-2018e.html	4.0	http://www.safe.nite.go.jp/english/ghs/06-imcg-0664e.html http://www.safe.nite.go.jp/english/ghs/09-mhlw-2018e.html http://www.safe.nite.go.jp/english/ghs/14-mhlw-2018e.html	6.0	http://www.safe.nite.go.jp/english/ghs/06-imcg-0664e.html http://www.safe.nite.go.jp/english/ghs/09-mhlw-2018e.html http://www.safe.nite.go.jp/english/ghs/14-mhlw-2018e.html
47471	115-18-4	6.0	http://www.safe.nite.go.jp/english/ghs/12-mhlw-0037e.html	6.0	http://www.safe.nite.go.jp/english/ghs/12-mhlw-0037e.html	4.0	http://www.safe.nite.go.jp/english/ghs/12-mhlw-0037e.html
47484	13446-18-9	6.0	http://www.safe.nite.go.jp/english/ghs/10-mhlw-0020e.html	6.0	http://www.safe.nite.go.jp/english/ghs/10-mhlw-0020e.html	6.0	http://www.safe.nite.go.jp/english/ghs/10-mhlw-0020e.html
47518	16595-80-5	6.0	http://www.safe.nite.go.jp/english/ghs/06-imcg-1277e.html	6.0	http://www.safe.nite.go.jp/english/ghs/06-imcg-1277e.html	3.0	http://www.safe.nite.go.jp/english/ghs/06-imcg-1277e.html
47568	41394-05-2	6.0	http://www.safe.nite.go.jp/english/ghs/08-mhlw-0271e.html	6.0	http://www.safe.nite.go.jp/english/ghs/08-mhlw-0271e.html	4.0	http://www.safe.nite.go.jp/english/ghs/08-mhlw-0271e.html
47601	100-86-7	6.0	http://www.safe.nite.go.jp/english/ghs/11-mhlw-0044e.html	6.0	http://www.safe.nite.go.jp/english/ghs/11-mhlw-0044e.html	4.0	http://www.safe.nite.go.jp/english/ghs/11-mhlw-0044e.html
47620	109-08-0	6.0	http://www.safe.nite.go.jp/english/ghs/10-mhlw-0118e.html	6.0	http://www.safe.nite.go.jp/english/ghs/10-mhlw-0118e.html	4.0	http://www.safe.nite.go.jp/english/ghs/10-mhlw-0118e.html
47644	119-65-3	6.0	http://www.safe.nite.go.jp/english/ghs/13-mhlw-0022e.html	6.0	http://www.safe.nite.go.jp/english/ghs/13-mhlw-0022e.html	4.0	http://www.safe.nite.go.jp/english/ghs/13-mhlw-0022e.html
47693	591-12-8	6.0	http://www.safe.nite.go.jp/english/ghs/11-mhlw-0064e.html	6.0	http://www.safe.nite.go.jp/english/ghs/11-mhlw-0064e.html	6.0	http://www.safe.nite.go.jp/english/ghs/11-mhlw-0064e.html
47741	132-65-0	6.0	http://www.safe.nite.go.jp/english/ghs/10-mhlw-0219e.html	6.0	http://www.safe.nite.go.jp/english/ghs/10-mhlw-0219e.html	4.0	http://www.safe.nite.go.jp/english/ghs/10-mhlw-0219e.html
47749	108-87-2	6.0	http://www.safe.nite.go.jp/english/ghs/14-mhlw-2201e.html http://www.safe.nite.go.jp/english/ghs/06-imcg-0967e.html	6.0	http://www.safe.nite.go.jp/english/ghs/14-mhlw-2201e.html http://www.safe.nite.go.jp/english/ghs/06-imcg-0967e.html	4.0	http://www.safe.nite.go.jp/english/ghs/06-imcg-0967e.html
47760	110-01-0	6.0	http://www.safe.nite.go.jp/english/ghs/11-mhlw-0019e.html	4.0	http://www.safe.nite.go.jp/english/ghs/11-mhlw-0019e.html	4.0	http://www.safe.nite.go.jp/english/ghs/11-mhlw-0019e.html
47769	526-73-8	6.0	http://www.safe.nite.go.jp/english/ghs/11-mhlw-0029e.html	6.0	http://www.safe.nite.go.jp/english/ghs/11-mhlw-0029e.html	6.0	http://www.safe.nite.go.jp/english/ghs/11-mhlw-0029e.html
47945	3115-68-2	6.0	http://www.safe.nite.go.jp/english/ghs/09-mhlw-0154e.html	6.0	http://www.safe.nite.go.jp/english/ghs/09-mhlw-0154e.html	6.0	http://www.safe.nite.go.jp/english/ghs/09-mhlw-0154e.html
47963	843-55-0	6.0	http://www.safe.nite.go.jp/english/ghs/12-mhlw-0138e.html	6.0	http://www.safe.nite.go.jp/english/ghs/12-mhlw-0138e.html	6.0	http://www.safe.nite.go.jp/english/ghs/12-mhlw-0138e.html
49200	10022-31-8	6.0	http://www.safe.nite.go.jp/english/ghs/07-meti-2012e.html http://www.safe.nite.go.jp/english/ghs/06-imcg-0301e.html	6.0	http://www.safe.nite.go.jp/english/ghs/07-meti-2012e.html http://www.safe.nite.go.jp/english/ghs/06-imcg-0301e.html	4.0	http://www.safe.nite.go.jp/english/ghs/06-imcg-0301e.html
49201	10377-48-7	6.0	http://www.safe.nite.go.jp/english/ghs/10-mhlw-0019e.html	6.0	http://www.safe.nite.go.jp/english/ghs/10-mhlw-0019e.html	4.0	http://www.safe.nite.go.jp/english/ghs/10-mhlw-0019e.html
49411	420-12-2	6.0	http://www.safe.nite.go.jp/english/ghs/11-mhlw-0167e.html	3.0	http://www.safe.nite.go.jp/english/ghs/11-mhlw-0167e.html	3.0	http://www.safe.nite.go.jp/english/ghs/11-mhlw-0167e.html
49418	544-16-1	6.0	http://www.safe.nite.go.jp/english/ghs/08-mhlw-0114e.html	2.0	http://www.safe.nite.go.jp/english/ghs/08-mhlw-0114e.html	3.0	http://www.safe.nite.go.jp/english/ghs/08-mhlw-0114e.html
49697	84-15-1	6.0	http://www.safe.nite.go.jp/english/ghs/08-meti-0082e.html	3.0	http://www.safe.nite.go.jp/english/ghs/08-meti-0082e.html	4.0	http://www.safe.nite.go.jp/english/ghs/08-meti-0082e.html
51477	104-82-5	6.0	http://www.safe.nite.go.jp/english/ghs/10-mhlw-0191e.html	6.0	http://www.safe.nite.go.jp/english/ghs/10-mhlw-0191e.html	6.0	http://www.safe.nite.go.jp/english/ghs/10-mhlw-0191e.html
51499	100-43-6	6.0	http://www.safe.nite.go.jp/english/ghs/11-mhlw-0015e.html	1.0	http://www.safe.nite.go.jp/english/ghs/11-mhlw-0015e.html	3.0	http://www.safe.nite.go.jp/english/ghs/11-mhlw-0015e.html
51557	108-48-5	6.0	http://www.safe.nite.go.jp/english/ghs/10-mhlw-0181e.html	6.0	http://www.safe.nite.go.jp/english/ghs/10-mhlw-0181e.html	4.0	http://www.safe.nite.go.jp/english/ghs/10-mhlw-0181e.html
51574	111-31-9	6.0	http://www.safe.nite.go.jp/english/ghs/09-mhlw-0121e.html	3.0	http://www.safe.nite.go.jp/english/ghs/09-mhlw-0121e.html	4.0	http://www.safe.nite.go.jp/english/ghs/09-mhlw-0121e.html
51779	1678-91-7	6.0	http://www.safe.nite.go.jp/english/ghs/10-mhlw-0216e.html	6.0	http://www.safe.nite.go.jp/english/ghs/10-mhlw-0216e.html	6.0	http://www.safe.nite.go.jp/english/ghs/10-mhlw-0216e.html
51944	2680-03-7	6.0	http://www.safe.nite.go.jp/english/ghs/13-mhlw-0057e.html	6.0	http://www.safe.nite.go.jp/english/ghs/13-mhlw-0057e.html	6.0	http://www.safe.nite.go.jp/english/ghs/13-mhlw-0057e.html
51996	3120-74-9	3.0	http://www.safe.nite.go.jp/english/ghs/12-mhlw-0120e.html	6.0	http://www.safe.nite.go.jp/english/ghs/12-mhlw-0120e.html	6.0	http://www.safe.nite.go.jp/english/ghs/12-mhlw-0120e.html
52198	544-01-4	6.0	http://www.safe.nite.go.jp/english/ghs/10-mhlw-0140e.html	6.0	http://www.safe.nite.go.jp/english/ghs/10-mhlw-0140e.html	6.0	http://www.safe.nite.go.jp/english/ghs/10-mhlw-0140e.html
52299	622-45-7	6.0	http://www.safe.nite.go.jp/english/ghs/09-mhlw-0096e.html	6.0	http://www.safe.nite.go.jp/english/ghs/09-mhlw-0096e.html	6.0	http://www.safe.nite.go.jp/english/ghs/09-mhlw-0096e.html
52446	700-13-0	6.0	http://www.safe.nite.go.jp/english/ghs/12-mhlw-0108e.html	4.0	http://www.safe.nite.go.jp/english/ghs/12-mhlw-0108e.html	6.0	http://www.safe.nite.go.jp/english/ghs/12-mhlw-0108e.html
52538	78-62-6	6.0	http://www.safe.nite.go.jp/english/ghs/09-mhlw-0141e.html	6.0	http://www.safe.nite.go.jp/english/ghs/09-mhlw-0141e.html	6.0	http://www.safe.nite.go.jp/english/ghs/09-mhlw-0141e.html
52539	78-77-3	6.0	http://www.safe.nite.go.jp/english/ghs/10-mhlw-0121e.html	6.0	http://www.safe.nite.go.jp/english/ghs/10-mhlw-0121e.html	6.0	http://www.safe.nite.go.jp/english/ghs/10-mhlw-0121e.html
52602	89-61-2	6.0	http://www.safe.nite.go.jp/english/ghs/09-mhlw-2100e.html http://www.safe.nite.go.jp/english/ghs/06-imcg-0395e.html	6.0	http://www.safe.nite.go.jp/english/ghs/09-mhlw-2100e.html http://www.safe.nite.go.jp/english/ghs/06-imcg-0395e.html	4.0	http://www.safe.nite.go.jp/english/ghs/09-mhlw-2100e.html http://www.safe.nite.go.jp/english/ghs/06-imcg-0395e.html
52641	95-56-7	6.0	http://www.safe.nite.go.jp/english/ghs/10-mhlw-0032e.html	6.0	http://www.safe.nite.go.jp/english/ghs/10-mhlw-0032e.html	4.0	http://www.safe.nite.go.jp/english/ghs/10-mhlw-0032e.html
52654	98-02-2	6.0	http://www.safe.nite.go.jp/english/ghs/09-mhlw-0038e.html	6.0	http://www.safe.nite.go.jp/english/ghs/09-mhlw-0038e.html	6.0	http://www.safe.nite.go.jp/english/ghs/09-mhlw-0038e.html
57606	100-36-7	3.0	http://www.safe.nite.go.jp/english/ghs/09-mhlw-0148e.html	6.0	http://www.safe.nite.go.jp/english/ghs/09-mhlw-0148e.html	6.0	http://www.safe.nite.go.jp/english/ghs/09-mhlw-0148e.html
34650	100784-20-1	6.0	http://www.safe.nite.go.jp/english/ghs/06-imcg-0497e.html	6.0	http://www.safe.nite.go.jp/english/ghs/06-imcg-0497e.html	6.0	http://www.safe.nite.go.jp/english/ghs/06-imcg-0497e.html
40117	109-94-4	6.0	http://www.safe.nite.go.jp/english/ghs/14-mhlw-2030e.html http://www.safe.nite.go.jp/english/ghs/06-imcg-0694e.html	4.0	http://www.safe.nite.go.jp/english/ghs/14-mhlw-2030e.html	4.0	http://www.safe.nite.go.jp/english/ghs/14-mhlw-2030e.html http://www.safe.nite.go.jp/english/ghs/06-imcg-0694e.html
40145	3173-72-6	6.0	http://www.safe.nite.go.jp/english/ghs/08-mhlw-0061e.html	2.0	http://www.safe.nite.go.jp/english/ghs/08-mhlw-0061e.html	6.0	http://www.safe.nite.go.jp/english/ghs/08-mhlw-0061e.html
