# Supplementary material for: Leveraging heterogeneous data from GHS toxicity annotations, molecular and protein target descriptors and Tox21 assay readouts to predict and rationalise acute toxicity
Source: J Cheminform. 2019 May 31;11:36. doi: 10.1186/s13321-019-0356-5 (PMC6544914; doi:10.1186/s13321-019-0356-5)
Supplement: Supplementary file 2 — Additional file 2. Research code and data. [file 13321_2019_356_MOESM2_ESM.bz2 › code/data/rut_toxalerts.txt]

TA475
TA478
TA481
TA486
TA487
TA488
TA489
TA490
TA491
TA493
TA494
TA495
TA499
TA504
TA505
TA507
TA508
TA510
TA512
TA514
TA515
TA516
TA517
TA518
TA519
TA520
TA521
TA522
TA524
TA525
TA527
TA529
TA530
TA531
TA532
TA533
TA534
TA535
TA536
TA537
TA538
TA539
TA540
TA541
TA542
TA543
TA544
TA545
TA546
TA547
TA548
TA549
TA552
TA553
TA554
TA555
TA557
TA558
TA559
TA560
TA561
TA562
TA563
TA564
TA565
TA567
TA568
TA572
TA573
TA574
TA859
TA860
TA861
TA862
TA863
TA864
TA865
TA866
TA867
TA868
TA869
TA870
TA871
TA872
TA873
TA874
TA875
TA876
TA877
TA878
TA879
TA880
TA881
TA882
TA883
TA884
TA885
TA887
TA888
TA889
TA892
TA893
TA897
TA898
TA899
TA900
TA901
TA902
TA906
TA907
TA908
TA909
TA912
TA913
TA914
TA915
TA916
TA917
TA918
TA919
TA921
TA922
TA923
TA925
TA926
TA927
TA930
TA931
TA932
TA933
TA935
TA936
TA937
TA938
TA939
TA940
TA941
TA942
TA943
TA944
TA945
TA946
TA947
TA948
TA949
TA950
TA951
TA953
TA955
TA956
TA957
TA958
TA959
TA960
TA961
TA962
TA963
TA964
TA965
TA966
TA968
TA969
TA970
TA971
TA972
TA973
TA974
TA975
TA977
TA978
TA979
TA980
TA981
TA982
TA984
TA985
TA987
TA988
TA989
TA990
TA991
TA992
TA993
TA994
TA995
TA996
TA997
TA998
TA999
TA1000
TA1001
TA1002
TA1003
TA1004
TA1005
TA1006
TA1007
TA1008
TA1009
TA1010
TA1011
TA1012
TA1014
TA1016
TA1019
TA1021
TA1022
TA1023
TA1025
TA1026
TA1027
TA1028
TA1029
TA1030
TA1031
TA1032
TA1034
TA1035
TA1036
TA1038
TA1039
TA1040
TA1041
TA1042
TA1043
TA1045
TA1047
TA1048
TA1049
TA1050
TA1051
TA1052
TA1053
TA1054
TA1055
TA1056
TA1057
TA1058
TA1060
TA1061
TA1062
TA1063
TA1064
TA1065
TA1066
TA1067
TA1069
TA1070
TA1072
TA1073
TA1074
TA1075
TA1076
TA1077
TA1078
TA1079
TA1080
TA1081
TA1082
TA1083
TA1084
TA1085
TA1086
TA1087
TA1088
TA1089
TA1090
TA1091
TA1092
TA1095
TA1096
TA1097
TA1098
