# Supplementary material for: Leveraging heterogeneous data from GHS toxicity annotations, molecular and protein target descriptors and Tox21 assay readouts to predict and rationalise acute toxicity
Source: J Cheminform. 2019 May 31;11:36. doi: 10.1186/s13321-019-0356-5 (PMC6544914; doi:10.1186/s13321-019-0356-5)
Supplement: Supplementary file 2 — Additional file 2. Research code and data. [file 13321_2019_356_MOESM2_ESM.bz2 › code/output/_moe_out.sdf]

  Mrv1719008291810092D          

  4  3  0  0  0  0            999 V2000
    1.2375    0.7145    0.0000 C   0  0  0  0  0  0  0  0  0  0  0  0
    0.8250    0.0000    0.0000 C   0  0  0  0  0  0  0  0  0  0  0  0
    1.2375   -0.7145    0.0000 N   0  0  0  0  0  0  0  0  0  0  0  0
    0.0000    0.0000    0.0000 O   0  0  0  0  0  0  0  0  0  0  0  0
  1  2  1  0  0  0  0
  2  3  1  0  0  0  0
  2  4  2  0  0  0  0
M  END
>  <CHID>
20005

>  <_MOLCOUNT>
1

>  <BCUT_PEOE_0>
-2.202519283

>  <BCUT_PEOE_1>
-0.1812689404

>  <BCUT_PEOE_2>
0.2715083403

>  <BCUT_PEOE_3>
2.222889861

>  <BCUT_SLOGP_0>
-2.500409183

>  <BCUT_SLOGP_1>
-0.1296754853

>  <BCUT_SLOGP_2>
0.2784070535

>  <BCUT_SLOGP_3>
2.171927692

>  <BCUT_SMR_0>
-1.94801634

>  <BCUT_SMR_1>
-0.06111197711

>  <BCUT_SMR_2>
0.2982436779

>  <BCUT_SMR_3>
2.469567668

>  <FCharge>
0

>  <GCUT_PEOE_0>
-0.8229696644

>  <GCUT_PEOE_1>
-0.256722487

>  <GCUT_PEOE_2>
0.02974934467

>  <GCUT_PEOE_3>
1.556384343

>  <GCUT_SLOGP_0>
-1.370209337

>  <GCUT_SLOGP_1>
-0.1825087927

>  <GCUT_SLOGP_2>
0.02769921612

>  <GCUT_SLOGP_3>
1.485292674

>  <GCUT_SMR_0>
-0.4681551332

>  <GCUT_SMR_1>
-0.1262538194

>  <GCUT_SMR_2>
0.05248771903

>  <GCUT_SMR_3>
1.783551846

>  <Kier1>
4

>  <Kier2>
1.333333333

>  <Kier3>
0

>  <KierA1>
2.510575222

>  <KierA2>
0.658053

>  <KierA3>
0

>  <KierFlex>
0.4130228892

>  <PC+>
1.549

>  <PC->
-1.549

>  <PEOE_PC+>
0.64383073

>  <PEOE_PC->
-0.64383073

>  <PEOE_RPC+>
0.3344380859

>  <PEOE_RPC->
0.5747790677

>  <PEOE_VSA+0>
31.54383558

>  <PEOE_VSA+1>
0

>  <PEOE_VSA+2>
0

>  <PEOE_VSA+3>
17.23802597

>  <PEOE_VSA+4>
12.94953099

>  <PEOE_VSA+5>
0

>  <PEOE_VSA+6>
0

>  <PEOE_VSA-0>
0

>  <PEOE_VSA-1>
0

>  <PEOE_VSA-2>
0

>  <PEOE_VSA-3>
0

>  <PEOE_VSA-4>
0

>  <PEOE_VSA-5>
13.56692085

>  <PEOE_VSA-6>
6.651119414

>  <PEOE_VSA_FHYD>
0.5952678363

>  <PEOE_VSA_FNEG>
0.2467136083

>  <PEOE_VSA_FPNEG>
0.2467136083

>  <PEOE_VSA_FPOL>
0.4047321637

>  <PEOE_VSA_FPOS>
0.7532863917

>  <PEOE_VSA_FPPOS>
0.1580185554

>  <PEOE_VSA_HYD>
48.78186154

>  <PEOE_VSA_NEG>
20.21804026

>  <PEOE_VSA_PNEG>
20.21804026

>  <PEOE_VSA_POL>
33.16757125

>  <PEOE_VSA_POS>
61.73139253

>  <PEOE_VSA_PPOS>
12.94953099

>  <Q_PC+>
1.549

>  <Q_PC->
-1.549

>  <Q_RPC+>
0.3673337637

>  <Q_RPC->
0.5164622337

>  <Q_VSA_FHYD>
0.3849182905

>  <Q_VSA_FNEG>
0.4754848995

>  <Q_VSA_FPNEG>
0.2467136083

>  <Q_VSA_FPOL>
0.6150817095

>  <Q_VSA_FPOS>
0.5245151005

>  <Q_VSA_FPPOS>
0.3683681012

>  <Q_VSA_HYD>
31.54383558

>  <Q_VSA_NEG>
38.96571781

>  <Q_VSA_PNEG>
20.21804026

>  <Q_VSA_POL>
50.40559721

>  <Q_VSA_POS>
42.98371498

>  <Q_VSA_PPOS>
30.18755695

>  <RPC+>
0.3673337637

>  <RPC->
0.5164622337

>  <SMR>
1.48684

>  <SMR_VSA0>
23.86221628

>  <SMR_VSA1>
0

>  <SMR_VSA2>
0

>  <SMR_VSA3>
0

>  <SMR_VSA4>
32.89718747

>  <SMR_VSA5>
0

>  <SMR_VSA6>
5.258783586

>  <SMR_VSA7>
33.32601487

>  <SlogP>
-0.5084

>  <SlogP_VSA0>
32.89718747

>  <SlogP_VSA1>
5.258783586

>  <SlogP_VSA2>
23.86221628

>  <SlogP_VSA3>
0

>  <SlogP_VSA4>
0

>  <SlogP_VSA5>
0

>  <SlogP_VSA6>
0

>  <SlogP_VSA7>
0

>  <SlogP_VSA8>
0

>  <SlogP_VSA9>
33.32601487

>  <TPSA>
43.09

>  <VAdjEq>
0.9544340029

>  <VAdjMa>
2.584962501

>  <VDistEq>
1

>  <VDistMa>
3.503258335

>  <Weight>
59.06799892

>  <a_IC>
14.91968454

>  <a_ICM>
1.657742727

>  <a_acc>
1

>  <a_acid>
0

>  <a_aro>
0

>  <a_base>
0

>  <a_count>
9

>  <a_don>
1

>  <a_donacc>
2

>  <a_heavy>
4

>  <a_hyd>
1

>  <a_nB>
0

>  <a_nBr>
0

>  <a_nC>
2

>  <a_nCl>
0

>  <a_nF>
0

>  <a_nH>
5

>  <a_nI>
0

>  <a_nN>
1

>  <a_nO>
1

>  <a_nP>
0

>  <a_nS>
0

>  <apol>
8.755965

>  <ast_fraglike>
1

>  <ast_fraglike_ext>
1

>  <ast_violation>
0

>  <ast_violation_ext>
0

>  <b_1rotN>
0

>  <b_1rotR>
0

>  <b_ar>
0

>  <b_count>
8

>  <b_double>
1

>  <b_heavy>
3

>  <b_max1len>
2

>  <b_rotN>
0

>  <b_rotR>
0

>  <b_single>
7

>  <b_triple>
0

>  <balabanJ>
2.591483466

>  <bpol>
5.764035

>  <chi0>
3.577350269

>  <chi0_C>
1.577350269

>  <chi0v>
2.48559856

>  <chi0v_C>
1.5

>  <chi1>
1.732050808

>  <chi1_C>
0.5773502692

>  <chi1v>
0.9927992798

>  <chi1v_C>
0.5

>  <chiral>
0

>  <chiral_u>
0

>  <density>
0.7514572437

>  <diameter>
2

>  <h_ema>
1.988385797

>  <h_emd>
5.755985141

>  <h_emd_C>
1.220597148

>  <h_logD>
-0.584049628

>  <h_logP>
-0.584049628

>  <h_logS>
0.2759193778

>  <h_log_dbo>
0

>  <h_log_pbo>
1.013423945

>  <h_mr>
1.556871934

>  <h_pKa>
14

>  <h_pKb>
14

>  <h_pavgQ>
0

>  <h_pstates>
1

>  <h_pstrain>
0

>  <lip_acc>
2

>  <lip_don>
2

>  <lip_druglike>
1

>  <lip_violation>
0

>  <logP(o/w)>
-0.813

>  <logS>
0.12354

>  <mr>
1.544707166

>  <mutagenic>
0

>  <nmol>
1

>  <opr_brigid>
0

>  <opr_leadlike>
1

>  <opr_nring>
0

>  <opr_nrot>
0

>  <opr_violation>
0

>  <petitjean>
0.5

>  <petitjeanSC>
1

>  <radius>
1

>  <reactive>
0

>  <rings>
0

>  <vdw_area>
81.94943279

>  <vdw_vol>
78.60460392

>  <vsa_acc>
13.56692085

>  <vsa_acid>
0

>  <vsa_base>
0

>  <vsa_don>
17.74248958

>  <vsa_hyd>
29.40844957

>  <vsa_other>
12.94953099

>  <vsa_pol>
31.30941042

>  <weinerPath>
9

>  <weinerPol>
0

>  <zagreb>
12

$$$$

  Mrv1719008291810092D          

 11 11  0  0  0  0            999 V2000
    0.0000    3.3000    0.0000 C   0  0  0  0  0  0  0  0  0  0  0  0
    0.0000    2.4750    0.0000 C   0  0  0  0  0  0  0  0  0  0  0  0
   -0.7145    2.0625    0.0000 O   0  0  0  0  0  0  0  0  0  0  0  0
    0.7145    2.0625    0.0000 N   0  0  0  0  0  0  0  0  0  0  0  0
    0.7145    1.2375    0.0000 C   0  0  0  0  0  0  0  0  0  0  0  0
    1.4289    0.8250    0.0000 C   0  0  0  0  0  0  0  0  0  0  0  0
    1.4289   -0.0000    0.0000 C   0  0  0  0  0  0  0  0  0  0  0  0
    0.7145   -0.4125    0.0000 C   0  0  0  0  0  0  0  0  0  0  0  0
    0.7145   -1.2375    0.0000 O   0  0  0  0  0  0  0  0  0  0  0  0
    0.0000    0.0000    0.0000 C   0  0  0  0  0  0  0  0  0  0  0  0
    0.0000    0.8250    0.0000 C   0  0  0  0  0  0  0  0  0  0  0  0
  1  2  1  0  0  0  0
  2  3  2  0  0  0  0
  2  4  1  0  0  0  0
  4  5  1  0  0  0  0
  5  6  2  0  0  0  0
  6  7  1  0  0  0  0
  7  8  2  0  0  0  0
  8  9  1  0  0  0  0
  8 10  1  0  0  0  0
 10 11  2  0  0  0  0
  5 11  1  0  0  0  0
M  END
>  <CHID>
20006

>  <_MOLCOUNT>
2

>  <BCUT_PEOE_0>
-2.299857987

>  <BCUT_PEOE_1>
-0.6159012533

>  <BCUT_PEOE_2>
0.6252559061

>  <BCUT_PEOE_3>
2.278464379

>  <BCUT_SLOGP_0>
-2.348960984

>  <BCUT_SLOGP_1>
-0.551547372

>  <BCUT_SLOGP_2>
0.6701985341

>  <BCUT_SLOGP_3>
2.386589717

>  <BCUT_SMR_0>
-1.982114207

>  <BCUT_SMR_1>
-0.4473092807

>  <BCUT_SMR_2>
0.7843886956

>  <BCUT_SMR_3>
2.590654564

>  <FCharge>
0

>  <GCUT_PEOE_0>
-0.814090495

>  <GCUT_PEOE_1>
-0.4578045906

>  <GCUT_PEOE_2>
0.08270119514

>  <GCUT_PEOE_3>
2.072474599

>  <GCUT_SLOGP_0>
-0.9973605269

>  <GCUT_SLOGP_1>
-0.3126133482

>  <GCUT_SLOGP_2>
0.1238952837

>  <GCUT_SLOGP_3>
2.222006413

>  <GCUT_SMR_0>
-0.4682324881

>  <GCUT_SMR_1>
-0.2314377712

>  <GCUT_SMR_2>
0.2067097823

>  <GCUT_SMR_3>
2.373507073

>  <Kier1>
9.090909091

>  <Kier2>
4.132653061

>  <Kier3>
3.265306122

>  <KierA1>
6.169292355

>  <KierA2>
2.681361607

>  <KierA3>
2.034040179

>  <KierFlex>
1.503827606

>  <PC+>
2.4285

>  <PC->
-2.4285

>  <PEOE_PC+>
1.091136018

>  <PEOE_PC->
-1.091136018

>  <PEOE_RPC+>
0.2035810779

>  <PEOE_RPC->
0.3297763953

>  <PEOE_VSA+0>
38.24338675

>  <PEOE_VSA+1>
25.52006348

>  <PEOE_VSA+2>
0

>  <PEOE_VSA+3>
8.619012983

>  <PEOE_VSA+4>
23.27370363

>  <PEOE_VSA+5>
0

>  <PEOE_VSA+6>
0

>  <PEOE_VSA-0>
49.01961572

>  <PEOE_VSA-1>
0

>  <PEOE_VSA-2>
0

>  <PEOE_VSA-3>
0

>  <PEOE_VSA-4>
0

>  <PEOE_VSA-5>
13.56692085

>  <PEOE_VSA-6>
7.90443126

>  <PEOE_VSA_FHYD>
0.7306901752

>  <PEOE_VSA_FNEG>
0.4242683328

>  <PEOE_VSA_FPNEG>
0.1292309503

>  <PEOE_VSA_FPOL>
0.2693098248

>  <PEOE_VSA_FPOS>
0.5757316672

>  <PEOE_VSA_FPPOS>
0.1400788745

>  <PEOE_VSA_HYD>
121.4020789

>  <PEOE_VSA_NEG>
70.49096783

>  <PEOE_VSA_PNEG>
21.47135211

>  <PEOE_VSA_POL>
44.74505574

>  <PEOE_VSA_POS>
95.65616685

>  <PEOE_VSA_PPOS>
23.27370363

>  <Q_PC+>
2.4285

>  <Q_PC->
-2.4285

>  <Q_RPC+>
0.2343010089

>  <Q_RPC->
0.2347127857

>  <Q_VSA_FHYD>
0.6788143905

>  <Q_VSA_FNEG>
0.5371061352

>  <Q_VSA_FPNEG>
0.1292309503

>  <Q_VSA_FPOL>
0.3211856095

>  <Q_VSA_FPOS>
0.4628938648

>  <Q_VSA_FPPOS>
0.1919546592

>  <Q_VSA_HYD>
112.783066

>  <Q_VSA_NEG>
89.23864538

>  <Q_VSA_PNEG>
21.47135211

>  <Q_VSA_POL>
53.36406872

>  <Q_VSA_POS>
76.9084893

>  <Q_VSA_PPOS>
31.89271662

>  <RPC+>
0.2343010089

>  <RPC->
0.2347127857

>  <SMR>
4.24105

>  <SMR_VSA0>
23.86221628

>  <SMR_VSA1>
25.38522641

>  <SMR_VSA2>
0

>  <SMR_VSA3>
5.243428095

>  <SMR_VSA4>
20.76749824

>  <SMR_VSA5>
70.57273737

>  <SMR_VSA6>
5.258783586

>  <SMR_VSA7>
33.32601487

>  <SlogP>
1.3506

>  <SlogP_VSA0>
25.38522641

>  <SlogP_VSA1>
23.26953427

>  <SlogP_VSA2>
23.86221628

>  <SlogP_VSA3>
0

>  <SlogP_VSA4>
0

>  <SlogP_VSA5>
0

>  <SlogP_VSA6>
0

>  <SlogP_VSA7>
70.57273737

>  <SlogP_VSA8>
0

>  <SlogP_VSA9>
41.32619052

>  <TPSA>
49.33

>  <VAdjEq>
0.6840384356

>  <VAdjMa>
4.459431619

>  <VDistEq>
2.587266495

>  <VDistMa>
6.569052086

>  <Weight>
151.1649966

>  <a_IC>
31.90923688

>  <a_ICM>
1.595461844

>  <a_acc>
2

>  <a_acid>
0

>  <a_aro>
6

>  <a_base>
0

>  <a_count>
20

>  <a_don>
2

>  <a_donacc>
4

>  <a_heavy>
11

>  <a_hyd>
7

>  <a_nB>
0

>  <a_nBr>
0

>  <a_nC>
8

>  <a_nCl>
0

>  <a_nF>
0

>  <a_nH>
9

>  <a_nI>
0

>  <a_nN>
1

>  <a_nO>
2

>  <a_nP>
0

>  <a_nS>
0

>  <apol>
22.785137

>  <ast_fraglike>
1

>  <ast_fraglike_ext>
1

>  <ast_violation>
0

>  <ast_violation_ext>
0

>  <b_1rotN>
1

>  <b_1rotR>
0.09090909091

>  <b_ar>
6

>  <b_count>
20

>  <b_double>
1

>  <b_heavy>
11

>  <b_max1len>
2

>  <b_rotN>
2

>  <b_rotR>
0.1818181818

>  <b_single>
13

>  <b_triple>
0

>  <balabanJ>
2.205457159

>  <bpol>
11.456863

>  <chi0>
8.267584714

>  <chi0_C>
5.560477932

>  <chi0v>
6.164862963

>  <chi0v_C>
4.809401077

>  <chi1>
5.18154055

>  <chi1_C>
3.210343431

>  <chi1v>
3.249098148

>  <chi1v_C>
2.321367205

>  <chiral>
0

>  <chiral_u>
0

>  <density>
0.7420362273

>  <diameter>
7

>  <h_ema>
2.807267666

>  <h_emd>
7.039246708

>  <h_emd_C>
2.733611971

>  <h_logD>
1.088271551

>  <h_logP>
1.088146226

>  <h_logS>
-1.473222816

>  <h_log_dbo>
0

>  <h_log_pbo>
4.459753346

>  <h_mr>
4.246701447

>  <h_pKa>
9.892208978

>  <h_pKb>
14

>  <h_pavgQ>
-0.001280073

>  <h_pstates>
1.009853845

>  <h_pstrain>
0.0007636232194

>  <lip_acc>
3

>  <lip_don>
2

>  <lip_druglike>
1

>  <lip_violation>
0

>  <logP(o/w)>
0.889

>  <logS>
-1.23238

>  <mr>
4.230718357

>  <mutagenic>
0

>  <nmol>
1

>  <opr_brigid>
6

>  <opr_leadlike>
1

>  <opr_nring>
1

>  <opr_nrot>
1

>  <opr_violation>
0

>  <petitjean>
0.4285714286

>  <petitjeanSC>
0.75

>  <radius>
4

>  <reactive>
0

>  <rings>
1

>  <vdw_area>
166.1471347

>  <vdw_vol>
203.7164645

>  <vsa_acc>
13.56692085

>  <vsa_acid>
0

>  <vsa_base>
0

>  <vsa_don>
5.682576084

>  <vsa_hyd>
107.8004986

>  <vsa_other>
12.94953099

>  <vsa_pol>
32.81641778

>  <weinerPath>
166

>  <weinerPol>
11

>  <zagreb>
50

$$$$

  Mrv1719008291810092D          

 22 23  0  0  0  0            999 V2000
    2.8579   -1.6500    0.0000 C   0  0  0  0  0  0  0  0  0  0  0  0
    3.5724   -2.0625    0.0000 C   0  0  0  0  0  0  0  0  0  0  0  0
    4.2868   -1.6500    0.0000 O   0  0  0  0  0  0  0  0  0  0  0  0
    3.5724   -2.8875    0.0000 C   0  0  0  0  0  0  0  0  0  0  0  0
    4.2868   -3.3000    0.0000 C   0  0  0  0  0  0  0  0  0  0  0  0
    4.2868   -4.1250    0.0000 C   0  0  0  0  0  0  0  0  0  0  0  0
    3.5724   -4.5375    0.0000 C   0  0  0  0  0  0  0  0  0  0  0  0
    2.8579   -4.1250    0.0000 C   0  0  0  0  0  0  0  0  0  0  0  0
    2.8579   -3.3000    0.0000 C   0  0  0  0  0  0  0  0  0  0  0  0
    3.5724   -5.3625    0.0000 S   0  0  0  0  0  0  0  0  0  0  0  0
    2.7474   -5.3625    0.0000 O   0  0  0  0  0  0  0  0  0  0  0  0
    4.3974   -5.3625    0.0000 O   0  0  0  0  0  0  0  0  0  0  0  0
    3.5724   -6.1875    0.0000 N   0  5  0  0  0  0  0  0  0  0  0  0
    2.8579   -6.6000    0.0000 C   0  0  0  0  0  0  0  0  0  0  0  0
    2.1434   -6.1875    0.0000 O   0  0  0  0  0  0  0  0  0  0  0  0
    2.8579   -7.4250    0.0000 N   0  0  0  0  0  0  0  0  0  0  0  0
    2.1434   -7.8375    0.0000 C   0  0  0  0  0  0  0  0  0  0  0  0
    2.1434   -8.6625    0.0000 C   0  0  0  0  0  0  0  0  0  0  0  0
    1.4289   -9.0750    0.0000 C   0  0  0  0  0  0  0  0  0  0  0  0
    0.7145   -8.6625    0.0000 C   0  0  0  0  0  0  0  0  0  0  0  0
    0.7145   -7.8375    0.0000 C   0  0  0  0  0  0  0  0  0  0  0  0
    1.4289   -7.4250    0.0000 C   0  0  0  0  0  0  0  0  0  0  0  0
  1  2  1  0  0  0  0
  2  3  2  0  0  0  0
  2  4  1  0  0  0  0
  4  5  2  0  0  0  0
  5  6  1  0  0  0  0
  6  7  2  0  0  0  0
  7  8  1  0  0  0  0
  8  9  2  0  0  0  0
  4  9  1  0  0  0  0
  7 10  1  0  0  0  0
 10 11  2  0  0  0  0
 10 12  2  0  0  0  0
 10 13  1  0  0  0  0
 13 14  1  0  0  0  0
 14 15  2  0  0  0  0
 14 16  1  0  0  0  0
 16 17  1  0  0  0  0
 17 18  1  0  0  0  0
 18 19  1  0  0  0  0
 19 20  1  0  0  0  0
 20 21  1  0  0  0  0
 21 22  1  0  0  0  0
 17 22  1  0  0  0  0
M  CHG  1  13  -1
M  END
>  <CHID>
20007

>  <_MOLCOUNT>
3

>  <BCUT_PEOE_0>
-2.819298985

>  <BCUT_PEOE_1>
-0.5978560359

>  <BCUT_PEOE_2>
0.5955072881

>  <BCUT_PEOE_3>
2.702440826

>  <BCUT_SLOGP_0>
-2.763898108

>  <BCUT_SLOGP_1>
-0.5026140077

>  <BCUT_SLOGP_2>
0.6826211574

>  <BCUT_SLOGP_3>
2.832323345

>  <BCUT_SMR_0>
-2.528387226

>  <BCUT_SMR_1>
-0.4485162207

>  <BCUT_SMR_2>
0.7789107996

>  <BCUT_SMR_3>
2.985303256

>  <FCharge>
-1

>  <GCUT_PEOE_0>
-0.9872324408

>  <GCUT_PEOE_1>
-0.4128662523

>  <GCUT_PEOE_2>
0.04202897155

>  <GCUT_PEOE_3>
2.535706995

>  <GCUT_SLOGP_0>
-1.160402148

>  <GCUT_SLOGP_1>
-0.343404837

>  <GCUT_SLOGP_2>
0.1537191966

>  <GCUT_SLOGP_3>
2.629278509

>  <GCUT_SMR_0>
-0.5265934435

>  <GCUT_SMR_1>
-0.209567144

>  <GCUT_SMR_2>
0.1740589911

>  <GCUT_SMR_3>
2.82007524

>  <Kier1>
18.34026465

>  <Kier2>
8.203125

>  <Kier3>
5.551497443

>  <KierA1>
15.76210269

>  <KierA2>
6.996186354

>  <KierA3>
4.708465909

>  <KierFlex>
5.012482169

>  <PC+>
4.3282

>  <PC->
-5.3282

>  <PEOE_PC+>
1.297324579

>  <PEOE_PC->
-2.297324579

>  <PEOE_RPC+>
0.222664455

>  <PEOE_RPC->
0.2705736425

>  <PEOE_VSA+0>
86.43375161

>  <PEOE_VSA+1>
27.16715248

>  <PEOE_VSA+2>
0

>  <PEOE_VSA+3>
8.458519448

>  <PEOE_VSA+4>
0

>  <PEOE_VSA+5>
4.184601288

>  <PEOE_VSA+6>
0

>  <PEOE_VSA-0>
69.31704092

>  <PEOE_VSA-1>
54.72773327

>  <PEOE_VSA-2>
0

>  <PEOE_VSA-3>
32.01652321

>  <PEOE_VSA-4>
0

>  <PEOE_VSA-5>
13.56692085

>  <PEOE_VSA-6>
13.70381185

>  <PEOE_VSA_FHYD>
0.8983922255

>  <PEOE_VSA_FNEG>
0.5922035221

>  <PEOE_VSA_FPNEG>
0.08809057503

>  <PEOE_VSA_FPOL>
0.1016077745

>  <PEOE_VSA_FPOS>
0.4077964779

>  <PEOE_VSA_FPPOS>
0.01351719948

>  <PEOE_VSA_HYD>
278.1207209

>  <PEOE_VSA_NEG>
183.3320301

>  <PEOE_VSA_PNEG>
27.27073269

>  <PEOE_VSA_POL>
31.45533398

>  <PEOE_VSA_POS>
126.2440248

>  <PEOE_VSA_PPOS>
4.184601288

>  <Q_PC+>
4.3282

>  <Q_PC->
-5.3282

>  <Q_RPC+>
0.2250589159

>  <Q_RPC->
0.1370256372

>  <Q_VSA_FHYD>
0.628097508

>  <Q_VSA_FNEG>
0.5905525325

>  <Q_VSA_FPNEG>
0.2175958422

>  <Q_VSA_FPOL>
0.371902492

>  <Q_VSA_FPOS>
0.4094474675

>  <Q_VSA_FPPOS>
0.1543066498

>  <Q_VSA_HYD>
194.4439486

>  <Q_VSA_NEG>
182.8209232

>  <Q_VSA_PNEG>
67.36246238

>  <Q_VSA_POL>
115.1321063

>  <Q_VSA_POS>
126.7551317

>  <Q_VSA_PPOS>
47.7696439

>  <RPC+>
0.2250589159

>  <RPC->
0.1370256372

>  <SMR>
8.2396

>  <SMR_VSA0>
95.89612056

>  <SMR_VSA1>
0

>  <SMR_VSA2>
35.96648209

>  <SMR_VSA3>
7.167543639

>  <SMR_VSA4>
0

>  <SMR_VSA5>
164.9147648

>  <SMR_VSA6>
10.51756717

>  <SMR_VSA7>
39.9667575

>  <SlogP>
2.9939

>  <SlogP_VSA0>
18.01075068

>  <SlogP_VSA1>
58.68925517

>  <SlogP_VSA2>
10.62271132

>  <SlogP_VSA3>
0

>  <SlogP_VSA4>
27.04779123

>  <SlogP_VSA5>
1.55073396

>  <SlogP_VSA6>
0

>  <SlogP_VSA7>
86.97773481

>  <SlogP_VSA8>
94.34202739

>  <SlogP_VSA9>
57.18823115

>  <TPSA>
80.31

>  <VAdjEq>
0.4530769107

>  <VAdjMa>
5.523561956

>  <VDistEq>
3.453838753

>  <VDistMa>
8.595350745

>  <Weight>
323.3929954

>  <a_IC>
70.3456505

>  <a_ICM>
1.715747573

>  <a_acc>
1

>  <a_acid>
4

>  <a_aro>
6

>  <a_base>
0

>  <a_count>
41

>  <a_don>
1

>  <a_donacc>
2

>  <a_heavy>
22

>  <a_hyd>
13

>  <a_nB>
0

>  <a_nBr>
0

>  <a_nC>
15

>  <a_nCl>
0

>  <a_nF>
0

>  <a_nH>
19

>  <a_nI>
0

>  <a_nN>
2

>  <a_nO>
4

>  <a_nP>
0

>  <a_nS>
1

>  <apol>
47.377067

>  <ast_fraglike>
0

>  <ast_fraglike_ext>
0

>  <ast_violation>
1

>  <ast_violation_ext>
3

>  <b_1rotN>
4

>  <b_1rotR>
0.1739130435

>  <b_ar>
6

>  <b_count>
42

>  <b_double>
2

>  <b_heavy>
23

>  <b_max1len>
3

>  <b_rotN>
6

>  <b_rotR>
0.2608695652

>  <b_single>
34

>  <b_triple>
0

>  <balabanJ>
1.774419663

>  <bpol>
31.142933

>  <chi0>
16.16492594

>  <chi0_C>
10.25071238

>  <chi0v>
13.22723688

>  <chi0v_C>
9.422285252

>  <chi1>
10.38184728

>  <chi1_C>
6.360173345

>  <chi1v>
8.718489002

>  <chi1v_C>
5.387863786

>  <chiral>
0

>  <chiral_u>
0

>  <density>
0.7994174957

>  <diameter>
13

>  <h_ema>
11.43705904

>  <h_emd>
6.254773155

>  <h_emd_C>
5.295046523

>  <h_logD>
1.978921304

>  <h_logP>
1.976977272

>  <h_logS>
-3.862199257

>  <h_log_dbo>
1.475931499

>  <h_log_pbo>
5.270517359

>  <h_mr>
8.455036531

>  <h_pKa>
14

>  <h_pKb>
8.69693436

>  <h_pavgQ>
-0.980301849

>  <h_pstates>
1.106317206

>  <h_pstrain>
0.01186054551

>  <lip_acc>
6

>  <lip_don>
1

>  <lip_druglike>
1

>  <lip_violation>
0

>  <logP(o/w)>
2.231

>  <logS>
-3.45908

>  <mr>
8.465790882

>  <mutagenic>
0

>  <nmol>
1

>  <opr_brigid>
12

>  <opr_leadlike>
1

>  <opr_nring>
2

>  <opr_nrot>
5

>  <opr_violation>
0

>  <petitjean>
0.4615384615

>  <petitjeanSC>
0.8571428571

>  <radius>
7

>  <reactive>
1

>  <rings>
2

>  <vdw_area>
309.5760549

>  <vdw_vol>
404.5357995

>  <vsa_acc>
67.22557138

>  <vsa_acid>
53.65865053

>  <vsa_base>
0

>  <vsa_don>
5.682576084

>  <vsa_hyd>
184.7775931

>  <vsa_other>
36.00467042

>  <vsa_pol>
72.90814746

>  <weinerPath>
1176

>  <weinerPol>
31

>  <zagreb>
110

$$$$

  Mrv1719008291810092D          

  3  2  0  0  0  0            999 V2000
    1.6500   -0.0000    0.0000 C   0  0  0  0  0  0  0  0  0  0  0  0
    2.4750   -0.0000    0.0000 C   0  0  0  0  0  0  0  0  0  0  0  0
    3.3000    0.0000    0.0000 N   0  0  0  0  0  0  0  0  0  0  0  0
  1  2  1  0  0  0  0
  2  3  3  0  0  0  0
M  END
>  <CHID>
20009

>  <_MOLCOUNT>
4

>  <BCUT_PEOE_0>
-1.991305246

>  <BCUT_PEOE_1>
-0.1674886532

>  <BCUT_PEOE_2>
0.1722204146

>  <BCUT_PEOE_3>
2.053463514

>  <BCUT_SLOGP_0>
-1.908439858

>  <BCUT_SLOGP_1>
-0.07357667248

>  <BCUT_SLOGP_2>
0.2556567914

>  <BCUT_SLOGP_3>
2.138083501

>  <BCUT_SMR_0>
-1.809114588

>  <BCUT_SMR_1>
-0.01535589866

>  <BCUT_SMR_2>
0.3171756694

>  <BCUT_SMR_3>
2.243755276

>  <FCharge>
0

>  <GCUT_PEOE_0>
-0.6685739009

>  <GCUT_PEOE_1>
-0.2505669341

>  <GCUT_PEOE_2>
-0.03648422033

>  <GCUT_PEOE_3>
1.286080915

>  <GCUT_SLOGP_0>
-0.5898877897

>  <GCUT_SLOGP_1>
-0.1576072946

>  <GCUT_SLOGP_2>
0.05101660401

>  <GCUT_SLOGP_3>
1.365543862

>  <GCUT_SMR_0>
-0.4710002446

>  <GCUT_SMR_1>
-0.09786332581

>  <GCUT_SMR_2>
0.0994564507

>  <GCUT_SMR_3>
1.48632087

>  <Kier1>
3

>  <Kier2>
2

>  <Kier3>
0

>  <KierA1>
1.455552

>  <KierA2>
0.411008

>  <KierA3>
0

>  <KierFlex>
0.1994145055

>  <PC+>
0.5971

>  <PC->
-0.5971

>  <PEOE_PC+>
0.1968569657

>  <PEOE_PC->
-0.1968569657

>  <PEOE_RPC+>
0.3004154306

>  <PEOE_RPC->
1

>  <PEOE_VSA+0>
31.54383558

>  <PEOE_VSA+1>
20.29950614

>  <PEOE_VSA+2>
0

>  <PEOE_VSA+3>
0

>  <PEOE_VSA+4>
0

>  <PEOE_VSA+5>
0

>  <PEOE_VSA+6>
0

>  <PEOE_VSA-0>
0

>  <PEOE_VSA-1>
0

>  <PEOE_VSA-2>
0

>  <PEOE_VSA-3>
17.74248958

>  <PEOE_VSA-4>
0

>  <PEOE_VSA-5>
0

>  <PEOE_VSA-6>
0

>  <PEOE_VSA_FHYD>
1

>  <PEOE_VSA_FNEG>
0.2549727329

>  <PEOE_VSA_FPNEG>
0

>  <PEOE_VSA_FPOL>
0

>  <PEOE_VSA_FPOS>
0.7450272671

>  <PEOE_VSA_FPPOS>
0

>  <PEOE_VSA_HYD>
69.5858313

>  <PEOE_VSA_NEG>
17.74248958

>  <PEOE_VSA_PNEG>
0

>  <PEOE_VSA_POL>
0

>  <PEOE_VSA_POS>
51.84334172

>  <PEOE_VSA_PPOS>
0

>  <Q_PC+>
0.5971

>  <Q_PC->
-0.5971

>  <Q_RPC+>
0.5980572768

>  <Q_RPC->
0.9330095461

>  <Q_VSA_FHYD>
0.4533083099

>  <Q_VSA_FNEG>
0.5243907625

>  <Q_VSA_FPNEG>
0.2549727329

>  <Q_VSA_FPOL>
0.5466916901

>  <Q_VSA_FPOS>
0.4756092375

>  <Q_VSA_FPPOS>
0.2917189572

>  <Q_VSA_HYD>
31.54383558

>  <Q_VSA_NEG>
36.49016713

>  <Q_VSA_PNEG>
17.74248958

>  <Q_VSA_POL>
38.04199572

>  <Q_VSA_POS>
33.09566417

>  <Q_VSA_PPOS>
20.29950614

>  <RPC+>
0.5980572768

>  <RPC->
0.9330095461

>  <SMR>
1.1287

>  <SMR_VSA0>
0

>  <SMR_VSA1>
31.05935577

>  <SMR_VSA2>
0

>  <SMR_VSA3>
16.60174638

>  <SMR_VSA4>
0

>  <SMR_VSA5>
0

>  <SMR_VSA6>
0

>  <SMR_VSA7>
33.32601487

>  <SlogP>
0.529884

>  <SlogP_VSA0>
0

>  <SlogP_VSA1>
0

>  <SlogP_VSA2>
0

>  <SlogP_VSA3>
47.66110215

>  <SlogP_VSA4>
0

>  <SlogP_VSA5>
0

>  <SlogP_VSA6>
0

>  <SlogP_VSA7>
0

>  <SlogP_VSA8>
0

>  <SlogP_VSA9>
33.32601487

>  <TPSA>
23.79

>  <VAdjEq>
0.9910760598

>  <VAdjMa>
2

>  <VDistEq>
0.9182958341

>  <VDistMa>
2.5

>  <Weight>
41.05299933

>  <a_IC>
8.754887502

>  <a_ICM>
1.459147917

>  <a_acc>
1

>  <a_acid>
0

>  <a_aro>
0

>  <a_base>
0

>  <a_count>
6

>  <a_don>
0

>  <a_donacc>
1

>  <a_heavy>
3

>  <a_hyd>
1

>  <a_nB>
0

>  <a_nBr>
0

>  <a_nC>
2

>  <a_nCl>
0

>  <a_nF>
0

>  <a_nH>
3

>  <a_nI>
0

>  <a_nN>
1

>  <a_nO>
0

>  <a_nP>
0

>  <a_nS>
0

>  <apol>
6.620379

>  <ast_fraglike>
1

>  <ast_fraglike_ext>
1

>  <ast_violation>
0

>  <ast_violation_ext>
0

>  <b_1rotN>
0

>  <b_1rotR>
0

>  <b_ar>
0

>  <b_count>
5

>  <b_double>
0

>  <b_heavy>
2

>  <b_max1len>
2

>  <b_rotN>
0

>  <b_rotR>
0

>  <b_single>
4

>  <b_triple>
1

>  <balabanJ>
2.133893419

>  <bpol>
3.939621

>  <chi0>
2.707106781

>  <chi0_C>
1.707106781

>  <chi0v>
1.947213595

>  <chi0v_C>
1.5

>  <chi1>
1.414213562

>  <chi1_C>
0.7071067812

>  <chi1v>
0.7236067977

>  <chi1v_C>
0.5

>  <chiral>
0

>  <chiral_u>
0

>  <density>
0.6439145456

>  <diameter>
2

>  <h_ema>
1.853880882

>  <h_emd>
2.080715775

>  <h_emd_C>
2.080715775

>  <h_logD>
0.1895458058

>  <h_logP>
0.1895458058

>  <h_logS>
-0.2326908094

>  <h_log_dbo>
0

>  <h_log_pbo>
1.098298322

>  <h_mr>
1.218340824

>  <h_pKa>
14

>  <h_pKb>
14

>  <h_pavgQ>
0

>  <h_pstates>
1

>  <h_pstrain>
0

>  <lip_acc>
1

>  <lip_don>
0

>  <lip_druglike>
1

>  <lip_violation>
0

>  <logP(o/w)>
-0.096

>  <logS>
0.02473

>  <mr>
1.329510156

>  <mutagenic>
0

>  <nmol>
1

>  <opr_brigid>
0

>  <opr_leadlike>
1

>  <opr_nring>
0

>  <opr_nrot>
0

>  <opr_violation>
0

>  <petitjean>
0.5

>  <petitjeanSC>
1

>  <radius>
1

>  <reactive>
0

>  <rings>
0

>  <vdw_area>
69.5858313

>  <vdw_vol>
63.75535335

>  <vsa_acc>
17.74248958

>  <vsa_acid>
0

>  <vsa_base>
0

>  <vsa_don>
0

>  <vsa_hyd>
29.40844957

>  <vsa_other>
20.29950614

>  <vsa_pol>
17.74248958

>  <weinerPath>
4

>  <weinerPol>
0

>  <zagreb>
6

$$$$

  Mrv1719008291810092D          

 11 11  0  0  0  0            999 V2000
   -0.7145    3.7125    0.0000 C   0  0  0  0  0  0  0  0  0  0  0  0
    0.0000    3.3000    0.0000 C   0  0  0  0  0  0  0  0  0  0  0  0
    0.7145    3.7125    0.0000 O   0  0  0  0  0  0  0  0  0  0  0  0
    0.0000    2.4750    0.0000 N   0  0  0  0  0  0  0  0  0  0  0  0
    0.7145    2.0625    0.0000 N   0  0  0  0  0  0  0  0  0  0  0  0
    0.7145    1.2375    0.0000 C   0  0  0  0  0  0  0  0  0  0  0  0
    1.4289    0.8250    0.0000 C   0  0  0  0  0  0  0  0  0  0  0  0
    1.4289   -0.0000    0.0000 C   0  0  0  0  0  0  0  0  0  0  0  0
    0.7145   -0.4125    0.0000 C   0  0  0  0  0  0  0  0  0  0  0  0
    0.0000    0.0000    0.0000 C   0  0  0  0  0  0  0  0  0  0  0  0
    0.0000    0.8250    0.0000 C   0  0  0  0  0  0  0  0  0  0  0  0
  1  2  1  0  0  0  0
  2  3  2  0  0  0  0
  2  4  1  0  0  0  0
  4  5  1  0  0  0  0
  5  6  1  0  0  0  0
  6  7  2  0  0  0  0
  7  8  1  0  0  0  0
  8  9  2  0  0  0  0
  9 10  1  0  0  0  0
 10 11  2  0  0  0  0
  6 11  1  0  0  0  0
M  END
>  <CHID>
20015

>  <_MOLCOUNT>
5

>  <BCUT_PEOE_0>
-2.351512741

>  <BCUT_PEOE_1>
-0.5673959685

>  <BCUT_PEOE_2>
0.6188589711

>  <BCUT_PEOE_3>
2.284247385

>  <BCUT_SLOGP_0>
-2.560029172

>  <BCUT_SLOGP_1>
-0.5193625787

>  <BCUT_SLOGP_2>
0.7138795715

>  <BCUT_SLOGP_3>
2.331106924

>  <BCUT_SMR_0>
-2.022300756

>  <BCUT_SMR_1>
-0.4242914887

>  <BCUT_SMR_2>
0.7575328039

>  <BCUT_SMR_3>
2.591955086

>  <FCharge>
0

>  <GCUT_PEOE_0>
-0.8519818209

>  <GCUT_PEOE_1>
-0.410633154

>  <GCUT_PEOE_2>
0.08266027982

>  <GCUT_PEOE_3>
2.062247817

>  <GCUT_SLOGP_0>
-1.211827306

>  <GCUT_SLOGP_1>
-0.3132222138

>  <GCUT_SLOGP_2>
0.14882476

>  <GCUT_SLOGP_3>
2.170042986

>  <GCUT_SMR_0>
-0.468342146

>  <GCUT_SMR_1>
-0.2196213357

>  <GCUT_SMR_2>
0.174241004

>  <GCUT_SMR_3>
2.36632863

>  <Kier1>
9.090909091

>  <Kier2>
4.792899408

>  <Kier3>
3.786982249

>  <KierA1>
5.828472

>  <KierA2>
2.917017231

>  <KierA3>
2.198124923

>  <KierFlex>
1.545613932

>  <PC+>
2.429

>  <PC->
-2.429

>  <PEOE_PC+>
1.028350852

>  <PEOE_PC->
-1.028350852

>  <PEOE_RPC+>
0.2256955268

>  <PEOE_RPC->
0.2788616171

>  <PEOE_VSA+0>
38.24338675

>  <PEOE_VSA+1>
21.32693004

>  <PEOE_VSA+2>
0

>  <PEOE_VSA+3>
17.23802597

>  <PEOE_VSA+4>
12.94953099

>  <PEOE_VSA+5>
0

>  <PEOE_VSA+6>
0

>  <PEOE_VSA-0>
24.50980786

>  <PEOE_VSA-1>
36.76471179

>  <PEOE_VSA-2>
0

>  <PEOE_VSA-3>
0

>  <PEOE_VSA-4>
3.87535452

>  <PEOE_VSA-5>
17.44227537

>  <PEOE_VSA-6>
0

>  <PEOE_VSA_FHYD>
0.8011769293

>  <PEOE_VSA_FNEG>
0.4792117109

>  <PEOE_VSA_FPNEG>
0.1236880012

>  <PEOE_VSA_FPOL>
0.1988230707

>  <PEOE_VSA_FPOS>
0.5207882891

>  <PEOE_VSA_FPPOS>
0.07513506955

>  <PEOE_VSA_HYD>
138.0828624

>  <PEOE_VSA_NEG>
82.59214954

>  <PEOE_VSA_PNEG>
21.31762989

>  <PEOE_VSA_POL>
34.26716087

>  <PEOE_VSA_POS>
89.75787374

>  <PEOE_VSA_PPOS>
12.94953099

>  <Q_PC+>
2.429

>  <Q_PC->
-2.429

>  <Q_RPC+>
0.2342527789

>  <Q_RPC->
0.234664471

>  <Q_VSA_FHYD>
0.7011593857

>  <Q_VSA_FNEG>
0.5879884735

>  <Q_VSA_FPNEG>
0.1236880012

>  <Q_VSA_FPOL>
0.2988406143

>  <Q_VSA_FPOS>
0.4120115265

>  <Q_VSA_FPPOS>
0.1751526131

>  <Q_VSA_HYD>
120.8448364

>  <Q_VSA_NEG>
101.3398271

>  <Q_VSA_PNEG>
21.31762989

>  <Q_VSA_POL>
51.50518684

>  <Q_VSA_POS>
71.01019619

>  <Q_VSA_PPOS>
30.18755695

>  <RPC+>
0.2342527789

>  <RPC->
0.234664471

>  <SMR>
4.38814

>  <SMR_VSA0>
23.86221628

>  <SMR_VSA1>
0

>  <SMR_VSA2>
17.88822857

>  <SMR_VSA3>
0

>  <SMR_VSA4>
20.64497612

>  <SMR_VSA5>
88.21592171

>  <SMR_VSA6>
5.258783586

>  <SMR_VSA7>
33.32601487

>  <SlogP>
1.1496

>  <SlogP_VSA0>
17.88822857

>  <SlogP_VSA1>
23.14701216

>  <SlogP_VSA2>
23.86221628

>  <SlogP_VSA3>
0

>  <SlogP_VSA4>
0

>  <SlogP_VSA5>
0

>  <SlogP_VSA6>
0

>  <SlogP_VSA7>
88.21592171

>  <SlogP_VSA8>
0

>  <SlogP_VSA9>
36.08276242

>  <TPSA>
41.13

>  <VAdjEq>
0.6840384356

>  <VAdjMa>
4.459431619

>  <VDistEq>
2.648789632

>  <VDistMa>
6.559792908

>  <Weight>
150.180997

>  <a_IC>
33.01938493

>  <a_ICM>
1.572351663

>  <a_acc>
1

>  <a_acid>
0

>  <a_aro>
6

>  <a_base>
0

>  <a_count>
21

>  <a_don>
2

>  <a_donacc>
3

>  <a_heavy>
11

>  <a_hyd>
7

>  <a_nB>
0

>  <a_nBr>
0

>  <a_nC>
8

>  <a_nCl>
0

>  <a_nF>
0

>  <a_nH>
10

>  <a_nI>
0

>  <a_nN>
2

>  <a_nO>
1

>  <a_nP>
0

>  <a_nS>
0

>  <apol>
23.74993

>  <ast_fraglike>
1

>  <ast_fraglike_ext>
1

>  <ast_violation>
0

>  <ast_violation_ext>
0

>  <b_1rotN>
2

>  <b_1rotR>
0.1818181818

>  <b_ar>
6

>  <b_count>
21

>  <b_double>
1

>  <b_heavy>
11

>  <b_max1len>
2

>  <b_rotN>
3

>  <b_rotR>
0.2727272727

>  <b_single>
14

>  <b_triple>
0

>  <balabanJ>
2.073618608

>  <bpol>
11.89007

>  <chi0>
8.104448007

>  <chi0_C>
5.690234444

>  <chi0v>
6.294999636

>  <chi0v_C>
4.886751346

>  <chi1>
5.2876937

>  <chi1_C>
3.39384685

>  <chi1v>
3.364807748

>  <chi1v_C>
2.410683603

>  <chiral>
0

>  <chiral_u>
0

>  <density>
0.7128755084

>  <diameter>
7

>  <h_ema>
2.039872646

>  <h_emd>
7.377062894

>  <h_emd_C>
2.137753107

>  <h_logD>
1.168962299

>  <h_logP>
1.168962299

>  <h_logS>
-1.581184438

>  <h_log_dbo>
0

>  <h_log_pbo>
4.422971725

>  <h_mr>
4.393596694

>  <h_pKa>
14

>  <h_pKb>
14

>  <h_pavgQ>
0

>  <h_pstates>
1

>  <h_pstrain>
0

>  <lip_acc>
3

>  <lip_don>
2

>  <lip_druglike>
1

>  <lip_violation>
0

>  <logP(o/w)>
1.094

>  <logS>
-1.29162

>  <mr>
4.397700777

>  <mutagenic>
0

>  <nmol>
1

>  <opr_brigid>
6

>  <opr_leadlike>
1

>  <opr_nring>
1

>  <opr_nrot>
2

>  <opr_violation>
0

>  <petitjean>
0.4285714286

>  <petitjeanSC>
0.75

>  <radius>
4

>  <reactive>
0

>  <rings>
1

>  <vdw_area>
172.3500233

>  <vdw_vol>
210.6693179

>  <vsa_acc>
13.56692085

>  <vsa_acid>
0

>  <vsa_base>
0

>  <vsa_don>
18.8420792

>  <vsa_hyd>
115.1504738

>  <vsa_other>
12.94953099

>  <vsa_pol>
32.40900005

>  <weinerPath>
174

>  <weinerPol>
10

>  <zagreb>
48

$$$$

  Mrv1719008291810092D          

 14 14  0  0  0  0            999 V2000
    0.0000    3.3000    0.0000 C   0  0  0  0  0  0  0  0  0  0  0  0
    0.0000    2.4750    0.0000 C   0  0  0  0  0  0  0  0  0  0  0  0
   -0.7145    2.0625    0.0000 O   0  0  0  0  0  0  0  0  0  0  0  0
    0.7145    2.0625    0.0000 N   0  0  0  0  0  0  0  0  0  0  0  0
    0.7145    1.2375    0.0000 C   0  0  0  0  0  0  0  0  0  0  0  0
    1.4289    0.8250    0.0000 C   0  0  0  0  0  0  0  0  0  0  0  0
    1.4289   -0.0000    0.0000 C   0  0  0  0  0  0  0  0  0  0  0  0
    0.7145   -0.4125    0.0000 C   0  0  0  0  0  0  0  0  0  0  0  0
    0.7145   -1.2375    0.0000 C   0  0  0  0  0  0  0  0  0  0  0  0
   -0.0000   -1.6500    0.0000 C   0  0  0  0  0  0  0  0  0  0  0  0
   -0.0000   -2.4750    0.0000 O   0  5  0  0  0  0  0  0  0  0  0  0
   -0.7145   -1.2375    0.0000 O   0  0  0  0  0  0  0  0  0  0  0  0
    0.0000    0.0000    0.0000 C   0  0  0  0  0  0  0  0  0  0  0  0
    0.0000    0.8250    0.0000 C   0  0  0  0  0  0  0  0  0  0  0  0
  1  2  1  0  0  0  0
  2  3  2  0  0  0  0
  2  4  1  0  0  0  0
  4  5  1  0  0  0  0
  5  6  2  0  0  0  0
  6  7  1  0  0  0  0
  7  8  2  0  0  0  0
  8  9  1  0  0  0  0
  9 10  1  0  0  0  0
 10 11  1  0  0  0  0
 10 12  2  0  0  0  0
  8 13  1  0  0  0  0
 13 14  2  0  0  0  0
  5 14  1  0  0  0  0
M  CHG  1  11  -1
M  END
>  <CHID>
20020

>  <_MOLCOUNT>
6

>  <BCUT_PEOE_0>
-2.35124092

>  <BCUT_PEOE_1>
-0.5960250087

>  <BCUT_PEOE_2>
0.5420354548

>  <BCUT_PEOE_3>
2.308888564

>  <BCUT_SLOGP_0>
-2.415847035

>  <BCUT_SLOGP_1>
-0.5458095757

>  <BCUT_SLOGP_2>
0.4745306354

>  <BCUT_SLOGP_3>
2.395043541

>  <BCUT_SMR_0>
-2.03053503

>  <BCUT_SMR_1>
-0.3949100903

>  <BCUT_SMR_2>
0.7151343338

>  <BCUT_SMR_3>
2.629138653

>  <FCharge>
-1

>  <GCUT_PEOE_0>
-0.8487068494

>  <GCUT_PEOE_1>
-0.5187882776

>  <GCUT_PEOE_2>
0.07964544188

>  <GCUT_PEOE_3>
2.181206747

>  <GCUT_SLOGP_0>
-1.489611435

>  <GCUT_SLOGP_1>
-0.4073671493

>  <GCUT_SLOGP_2>
0.06282518783

>  <GCUT_SLOGP_3>
2.289282878

>  <GCUT_SMR_0>
-0.4682660314

>  <GCUT_SMR_1>
-0.223912257

>  <GCUT_SMR_2>
0.2000158025

>  <GCUT_SMR_3>
2.491307954

>  <Kier1>
12.07142857

>  <Kier2>
5.777777778

>  <Kier3>
4.888888889

>  <KierA1>
8.327684311

>  <KierA2>
3.859162423

>  <KierA3>
3.185072917

>  <KierFlex>
2.295563312

>  <PC+>
2.962

>  <PC->
-3.962

>  <PEOE_PC+>
0.9289581225

>  <PEOE_PC->
-1.928958122

>  <PEOE_RPC+>
0.2391223401

>  <PEOE_RPC->
0.2848602459

>  <PEOE_VSA+0>
70.18397129

>  <PEOE_VSA+1>
17.06154403

>  <PEOE_VSA+2>
0

>  <PEOE_VSA+3>
8.619012983

>  <PEOE_VSA+4>
12.94953099

>  <PEOE_VSA+5>
0

>  <PEOE_VSA+6>
0

>  <PEOE_VSA-0>
26.7183475

>  <PEOE_VSA-1>
24.50980786

>  <PEOE_VSA-2>
0

>  <PEOE_VSA-3>
0

>  <PEOE_VSA-4>
0

>  <PEOE_VSA-5>
13.56692085

>  <PEOE_VSA-6>
27.27073269

>  <PEOE_VSA_FHYD>
0.7322420359

>  <PEOE_VSA_FNEG>
0.4583127704

>  <PEOE_VSA_FPNEG>
0.2032939085

>  <PEOE_VSA_FPOL>
0.2677579641

>  <PEOE_VSA_FPOS>
0.5416872296

>  <PEOE_VSA_FPPOS>
0.06446405557

>  <PEOE_VSA_HYD>
147.0926837

>  <PEOE_VSA_NEG>
92.0658089

>  <PEOE_VSA_PNEG>
40.83765354

>  <PEOE_VSA_POL>
53.78718452

>  <PEOE_VSA_POS>
108.8140593

>  <PEOE_VSA_PPOS>
12.94953099

>  <Q_PC+>
2.962

>  <Q_PC->
-3.962

>  <Q_RPC+>
0.3058744092

>  <Q_RPC->
0.227158001

>  <Q_VSA_FHYD>
0.6161153556

>  <Q_VSA_FNEG>
0.5949565817

>  <Q_VSA_FPNEG>
0.2032939085

>  <Q_VSA_FPOL>
0.3838846444

>  <Q_VSA_FPOS>
0.4050434183

>  <Q_VSA_FPPOS>
0.1805907359

>  <Q_VSA_HYD>
123.7651714

>  <Q_VSA_NEG>
119.5147997

>  <Q_VSA_PNEG>
40.83765354

>  <Q_VSA_POL>
77.11469677

>  <Q_VSA_POS>
81.36506848

>  <Q_VSA_PPOS>
36.27704323

>  <RPC+>
0.3058744092

>  <RPC->
0.227158001

>  <SMR>
4.94567

>  <SMR_VSA0>
90.40777572

>  <SMR_VSA1>
0

>  <SMR_VSA2>
0

>  <SMR_VSA3>
3.185574951

>  <SMR_VSA4>
20.76749824

>  <SMR_VSA5>
89.44114285

>  <SMR_VSA6>
6.722791711

>  <SMR_VSA7>
33.32601487

>  <SlogP>
-0.06263

>  <SlogP_VSA0>
42.68334316

>  <SlogP_VSA1>
24.73354239

>  <SlogP_VSA2>
47.72443256

>  <SlogP_VSA3>
0

>  <SlogP_VSA4>
3.185574951

>  <SlogP_VSA5>
18.86840548

>  <SlogP_VSA6>
0

>  <SlogP_VSA7>
70.57273737

>  <SlogP_VSA8>
0

>  <SlogP_VSA9>
36.08276242

>  <TPSA>
69.23

>  <VAdjEq>
0.5916727786

>  <VAdjMa>
4.807354922

>  <VDistEq>
2.975474749

>  <VDistMa>
7.260995363

>  <Weight>
192.1939956

>  <a_IC>
38.84565062

>  <a_ICM>
1.618568776

>  <a_acc>
1

>  <a_acid>
2

>  <a_aro>
6

>  <a_base>
0

>  <a_count>
24

>  <a_don>
1

>  <a_donacc>
2

>  <a_heavy>
14

>  <a_hyd>
8

>  <a_nB>
0

>  <a_nBr>
0

>  <a_nC>
10

>  <a_nCl>
0

>  <a_nF>
0

>  <a_nH>
10

>  <a_nI>
0

>  <a_nN>
1

>  <a_nO>
3

>  <a_nP>
0

>  <a_nS>
0

>  <apol>
27.77393

>  <ast_fraglike>
1

>  <ast_fraglike_ext>
1

>  <ast_violation>
0

>  <ast_violation_ext>
0

>  <b_1rotN>
3

>  <b_1rotR>
0.2142857143

>  <b_ar>
6

>  <b_count>
24

>  <b_double>
2

>  <b_heavy>
14

>  <b_max1len>
2

>  <b_rotN>
4

>  <b_rotR>
0.2857142857

>  <b_single>
16

>  <b_triple>
0

>  <balabanJ>
2.195534862

>  <bpol>
14.46607

>  <chi0>
10.55204176

>  <chi0_C>
6.844934983

>  <chi0v>
7.741252729

>  <chi0v_C>
6.016507858

>  <chi1>
6.5753874

>  <chi1_C>
4.026840012

>  <chi1v>
4.140846422

>  <chi1v_C>
3.028473986

>  <chiral>
0

>  <chiral_u>
0

>  <density>
0.7707456943

>  <diameter>
9

>  <h_ema>
7.925508857

>  <h_emd>
5.130757146

>  <h_emd_C>
2.532187514

>  <h_logD>
1.02135903

>  <h_logP>
1.020582165

>  <h_logS>
-2.195227004

>  <h_log_dbo>
0

>  <h_log_pbo>
5.353505702

>  <h_mr>
5.200828931

>  <h_pKa>
14

>  <h_pKb>
9.21915176

>  <h_pavgQ>
-0.993998855

>  <h_pstates>
1.037364944

>  <h_pstrain>
0.003588449192

>  <lip_acc>
4

>  <lip_don>
1

>  <lip_druglike>
1

>  <lip_violation>
0

>  <logP(o/w)>
1.083

>  <logS>
-1.88565

>  <mr>
5.204229414

>  <mutagenic>
0

>  <nmol>
1

>  <opr_brigid>
6

>  <opr_leadlike>
1

>  <opr_nring>
1

>  <opr_nrot>
3

>  <opr_violation>
0

>  <petitjean>
0.4444444444

>  <petitjeanSC>
0.8

>  <radius>
5

>  <reactive>
0

>  <rings>
1

>  <vdw_area>
200.8798682

>  <vdw_vol>
249.361102

>  <vsa_acc>
40.70076254

>  <vsa_acid>
27.13384169

>  <vsa_base>
0

>  <vsa_don>
5.682576084

>  <vsa_hyd>
117.3590134

>  <vsa_other>
27.65803025

>  <vsa_pol>
46.38333862

>  <weinerPath>
345

>  <weinerPol>
15

>  <zagreb>
64

$$$$

  Mrv1719008291810092D          

 10  9  0  0  0  0            999 V2000
    0.5230    0.5230    0.0000 C   0  0  0  0  0  0  0  0  0  0  0  0
    1.2375    0.1105    0.0000 C   0  0  0  0  0  0  0  0  0  0  0  0
    1.9520    0.5230    0.0000 O   0  0  0  0  0  0  0  0  0  0  0  0
    1.2375   -0.7145    0.0000 N   0  0  0  0  0  0  0  0  0  0  0  0
    1.9520   -1.1270    0.0000 C   0  0  1  0  0  0  0  0  0  0  0  0
    1.9520   -1.9520    0.0000 C   0  0  0  0  0  0  0  0  0  0  0  0
    2.6664   -2.3645    0.0000 S   0  0  0  0  0  0  0  0  0  0  0  0
    2.6664   -0.7145    0.0000 C   0  0  0  0  0  0  0  0  0  0  0  0
    2.6664    0.1105    0.0000 O   0  5  0  0  0  0  0  0  0  0  0  0
    3.3809   -1.1270    0.0000 O   0  0  0  0  0  0  0  0  0  0  0  0
  1  2  1  0  0  0  0
  2  3  2  0  0  0  0
  2  4  1  0  0  0  0
  5  4  1  6  0  0  0
  5  6  1  0  0  0  0
  6  7  1  0  0  0  0
  5  8  1  0  0  0  0
  8  9  1  0  0  0  0
  8 10  2  0  0  0  0
M  CHG  1   9  -1
M  END
>  <CHID>
20021

>  <_MOLCOUNT>
7

>  <BCUT_PEOE_0>
-2.50651026

>  <BCUT_PEOE_1>
-0.580135594

>  <BCUT_PEOE_2>
0.4638946885

>  <BCUT_PEOE_3>
2.476646438

>  <BCUT_SLOGP_0>
-2.745400244

>  <BCUT_SLOGP_1>
-0.6001588754

>  <BCUT_SLOGP_2>
0.4109855435

>  <BCUT_SLOGP_3>
2.355460312

>  <BCUT_SMR_0>
-2.204552201

>  <BCUT_SMR_1>
-0.3405358285

>  <BCUT_SMR_2>
0.611951387

>  <BCUT_SMR_3>
2.778201341

>  <FCharge>
-1

>  <GCUT_PEOE_0>
-0.8419915506

>  <GCUT_PEOE_1>
-0.4962686018

>  <GCUT_PEOE_2>
0.05480490994

>  <GCUT_PEOE_3>
2.020714565

>  <GCUT_SLOGP_0>
-1.489917245

>  <GCUT_SLOGP_1>
-0.4600458049

>  <GCUT_SLOGP_2>
0.03198300639

>  <GCUT_SLOGP_3>
1.939610317

>  <GCUT_SMR_0>
-0.4817764448

>  <GCUT_SMR_1>
-0.1762322505

>  <GCUT_SMR_2>
0.1653841471

>  <GCUT_SMR_3>
2.314278626

>  <Kier1>
10

>  <Kier2>
4.760330579

>  <Kier3>
4.48

>  <KierA1>
9.154956867

>  <KierA2>
4.311097591

>  <KierA3>
4.021370098

>  <KierFlex>
3.946791249

>  <PC+>
2.6891

>  <PC->
-3.6891

>  <PEOE_PC+>
0.8922908872

>  <PEOE_PC->
-1.892290887

>  <PEOE_RPC+>
0.244727798

>  <PEOE_RPC->
0.2894175792

>  <PEOE_VSA+0>
50.7519825

>  <PEOE_VSA+1>
22.11984577

>  <PEOE_VSA+2>
7.781097305

>  <PEOE_VSA+3>
8.619012983

>  <PEOE_VSA+4>
12.94953099

>  <PEOE_VSA+5>
0

>  <PEOE_VSA+6>
0

>  <PEOE_VSA-0>
0

>  <PEOE_VSA-1>
0

>  <PEOE_VSA-2>
0

>  <PEOE_VSA-3>
26.36298908

>  <PEOE_VSA-4>
0

>  <PEOE_VSA-5>
13.56692085

>  <PEOE_VSA-6>
27.27073269

>  <PEOE_VSA_FHYD>
0.6825255934

>  <PEOE_VSA_FNEG>
0.3966462333

>  <PEOE_VSA_FPNEG>
0.2410408713

>  <PEOE_VSA_FPOL>
0.3174744066

>  <PEOE_VSA_FPOS>
0.6033537667

>  <PEOE_VSA_FPPOS>
0.07643353527

>  <PEOE_VSA_HYD>
115.6349276

>  <PEOE_VSA_NEG>
67.20064262

>  <PEOE_VSA_PNEG>
40.83765354

>  <PEOE_VSA_POL>
53.78718452

>  <PEOE_VSA_POS>
102.2214695

>  <PEOE_VSA_PPOS>
12.94953099

>  <Q_PC+>
2.6891

>  <Q_PC->
-3.6891

>  <Q_RPC+>
0.3369156967

>  <Q_RPC->
0.2439619419

>  <Q_VSA_FHYD>
0.3892315205

>  <Q_VSA_FNEG>
0.5073028489

>  <Q_VSA_FPNEG>
0.3966462333

>  <Q_VSA_FPOL>
0.6107684795

>  <Q_VSA_FPOS>
0.4926971511

>  <Q_VSA_FPPOS>
0.2141222463

>  <Q_VSA_HYD>
65.94442632

>  <Q_VSA_NEG>
85.94832017

>  <Q_VSA_PNEG>
67.20064262

>  <Q_VSA_POL>
103.4776859

>  <Q_VSA_POS>
83.473792

>  <Q_VSA_PPOS>
36.27704323

>  <RPC+>
0.3369156967

>  <RPC->
0.2439619419

>  <SMR>
3.64657

>  <SMR_VSA0>
90.40777572

>  <SMR_VSA1>
0

>  <SMR_VSA2>
18.01075068

>  <SMR_VSA3>
3.981968688

>  <SMR_VSA4>
0

>  <SMR_VSA5>
0

>  <SMR_VSA6>
23.9563562

>  <SMR_VSA7>
79.43312582

>  <SlogP>
-1.8292

>  <SlogP_VSA0>
60.69409384

>  <SlogP_VSA1>
6.722791711

>  <SlogP_VSA2>
51.70640125

>  <SlogP_VSA3>
17.23356449

>  <SlogP_VSA4>
0

>  <SlogP_VSA5>
0

>  <SlogP_VSA6>
0

>  <SlogP_VSA7>
0

>  <SlogP_VSA8>
46.10711095

>  <SlogP_VSA9>
33.32601487

>  <TPSA>
108.03

>  <VAdjEq>
0.6800770457

>  <VAdjMa>
4.169925001

>  <VDistEq>
2.295376346

>  <VDistMa>
6.325639664

>  <Weight>
162.188999

>  <a_IC>
34.69412205

>  <a_ICM>
1.927451225

>  <a_acc>
1

>  <a_acid>
2

>  <a_aro>
0

>  <a_base>
0

>  <a_count>
18

>  <a_don>
1

>  <a_donacc>
2

>  <a_heavy>
10

>  <a_hyd>
3

>  <a_nB>
0

>  <a_nBr>
0

>  <a_nC>
5

>  <a_nCl>
0

>  <a_nF>
0

>  <a_nH>
8

>  <a_nI>
0

>  <a_nN>
1

>  <a_nO>
3

>  <a_nP>
0

>  <a_nS>
1

>  <apol>
20.540344

>  <ast_fraglike>
1

>  <ast_fraglike_ext>
1

>  <ast_violation>
0

>  <ast_violation_ext>
0

>  <b_1rotN>
3

>  <b_1rotR>
0.3333333333

>  <b_ar>
0

>  <b_count>
17

>  <b_double>
2

>  <b_heavy>
9

>  <b_max1len>
5

>  <b_rotN>
4

>  <b_rotR>
0.4444444444

>  <b_single>
15

>  <b_triple>
0

>  <balabanJ>
3.636163999

>  <bpol>
14.559656

>  <chi0>
8.14626437

>  <chi0_C>
3.439157589

>  <chi0v>
6.350842708

>  <chi0v_C>
3.28445705

>  <chi1>
4.574586063

>  <chi1_C>
1.318931893

>  <chi1v>
3.296654293

>  <chi1v_C>
1.196923425

>  <chiral>
1

>  <chiral_u>
0

>  <density>
0.9003620805

>  <diameter>
5

>  <h_ema>
9.174524069

>  <h_emd>
4.890486419

>  <h_emd_C>
2.187633932

>  <h_logD>
-0.5057455187

>  <h_logP>
-0.5049943079

>  <h_logS>
-0.9890117482

>  <h_log_dbo>
0

>  <h_log_pbo>
2.082679378

>  <h_mr>
3.820271009

>  <h_pKa>
9.53601324

>  <h_pKb>
9.720063273

>  <h_pavgQ>
-1.001000626

>  <h_pstates>
1.034367248

>  <h_pstrain>
0.002873867401

>  <lip_acc>
4

>  <lip_don>
1

>  <lip_druglike>
1

>  <lip_violation>
0

>  <logP(o/w)>
-0.259

>  <logS>
-1.01522

>  <mr>
3.882540979

>  <mutagenic>
0

>  <nmol>
1

>  <opr_brigid>
0

>  <opr_leadlike>
1

>  <opr_nring>
0

>  <opr_nrot>
3

>  <opr_violation>
0

>  <petitjean>
0.4

>  <petitjeanSC>
0.6666666667

>  <radius>
3

>  <reactive>
1

>  <rings>
0

>  <vdw_area>
169.4221122

>  <vdw_vol>
180.1375276

>  <vsa_acc>
40.70076254

>  <vsa_acid>
27.13384169

>  <vsa_base>
0

>  <vsa_don>
5.682576084

>  <vsa_hyd>
53.892557

>  <vsa_other>
59.04254147

>  <vsa_pol>
46.38333862

>  <weinerPath>
127

>  <weinerPol>
10

>  <zagreb>
40

$$$$

  Mrv1719008291810092D          

 24 25  0  0  0  0            999 V2000
    1.4289    0.0000    0.0000 O   0  5  0  0  0  0  0  0  0  0  0  0
    2.1434   -0.4125    0.0000 C   0  0  0  0  0  0  0  0  0  0  0  0
    2.8579    0.0000    0.0000 O   0  0  0  0  0  0  0  0  0  0  0  0
    2.1434   -1.2375    0.0000 C   0  0  0  0  0  0  0  0  0  0  0  0
    2.8579   -1.6500    0.0000 C   0  0  0  0  0  0  0  0  0  0  0  0
    2.8579   -2.4750    0.0000 C   0  0  0  0  0  0  0  0  0  0  0  0
    2.1434   -2.8875    0.0000 C   0  0  0  0  0  0  0  0  0  0  0  0
    1.4289   -2.4750    0.0000 C   0  0  0  0  0  0  0  0  0  0  0  0
    0.7145   -2.8875    0.0000 O   0  0  0  0  0  0  0  0  0  0  0  0
    0.0000   -2.4750    0.0000 C   0  0  0  0  0  0  0  0  0  0  0  0
   -0.7145   -2.8875    0.0000 C   0  0  0  0  0  0  0  0  0  0  0  0
   -1.4289   -2.4750    0.0000 C   0  0  0  0  0  0  0  0  0  0  0  0
   -1.4289   -1.6500    0.0000 C   0  0  0  0  0  0  0  0  0  0  0  0
   -0.7145   -1.2375    0.0000 C   0  0  0  0  0  0  0  0  0  0  0  0
    0.0000   -1.6500    0.0000 C   0  0  0  0  0  0  0  0  0  0  0  0
    0.7145   -1.2375    0.0000 Cl  0  0  0  0  0  0  0  0  0  0  0  0
   -2.1434   -1.2375    0.0000 C   0  0  0  0  0  0  0  0  0  0  0  0
   -2.8579   -0.8250    0.0000 F   0  0  0  0  0  0  0  0  0  0  0  0
   -2.5559   -1.9520    0.0000 F   0  0  0  0  0  0  0  0  0  0  0  0
   -1.7309   -0.5230    0.0000 F   0  0  0  0  0  0  0  0  0  0  0  0
    1.4289   -1.6500    0.0000 C   0  0  0  0  0  0  0  0  0  0  0  0
    3.5724   -1.2375    0.0000 N   0  3  0  0  0  0  0  0  0  0  0  0
    3.5724   -0.4125    0.0000 O   0  5  0  0  0  0  0  0  0  0  0  0
    4.2868   -1.6500    0.0000 O   0  0  0  0  0  0  0  0  0  0  0  0
  1  2  1  0  0  0  0
  2  3  2  0  0  0  0
  2  4  1  0  0  0  0
  4  5  2  0  0  0  0
  5  6  1  0  0  0  0
  6  7  2  0  0  0  0
  7  8  1  0  0  0  0
  8  9  1  0  0  0  0
  9 10  1  0  0  0  0
 10 11  2  0  0  0  0
 11 12  1  0  0  0  0
 12 13  2  0  0  0  0
 13 14  1  0  0  0  0
 14 15  2  0  0  0  0
 10 15  1  0  0  0  0
 15 16  1  0  0  0  0
 13 17  1  0  0  0  0
 17 18  1  0  0  0  0
 17 19  1  0  0  0  0
 17 20  1  0  0  0  0
  8 21  2  0  0  0  0
  4 21  1  0  0  0  0
  5 22  1  0  0  0  0
 22 23  1  0  0  0  0
 22 24  2  0  0  0  0
M  CHG  3   1  -1  22   1  23  -1
M  END
>  <CHID>
20022

>  <_MOLCOUNT>
8

>  <BCUT_PEOE_0>
-2.229010937

>  <BCUT_PEOE_1>
-0.666937329

>  <BCUT_PEOE_2>
0.646456076

>  <BCUT_PEOE_3>
2.358176936

>  <BCUT_SLOGP_0>
-2.25117883

>  <BCUT_SLOGP_1>
-0.5492557803

>  <BCUT_SLOGP_2>
0.8054048409

>  <BCUT_SLOGP_3>
2.497725523

>  <BCUT_SMR_0>
-1.981584674

>  <BCUT_SMR_1>
-0.4077583358

>  <BCUT_SMR_2>
0.8929381682

>  <BCUT_SMR_3>
2.56851242

>  <FCharge>
-1

>  <GCUT_PEOE_0>
-0.8315528737

>  <GCUT_PEOE_1>
-0.4690664321

>  <GCUT_PEOE_2>
0.02130044601

>  <GCUT_PEOE_3>
2.318227866

>  <GCUT_SLOGP_0>
-1.489803216

>  <GCUT_SLOGP_1>
-0.3080717349

>  <GCUT_SLOGP_2>
0.2646668416

>  <GCUT_SLOGP_3>
2.495737044

>  <GCUT_SMR_0>
-0.4910603759

>  <GCUT_SMR_1>
-0.1719269576

>  <GCUT_SMR_2>
0.2557502587

>  <GCUT_SMR_3>
2.595686552

>  <Kier1>
20.3136

>  <Kier2>
8.131482834

>  <Kier3>
5.25

>  <KierA1>
15.69728165

>  <KierA2>
6.208075713

>  <KierA3>
3.973393649

>  <KierFlex>
4.06041304

>  <PC+>
4.4245

>  <PC->
-5.4245

>  <PEOE_PC+>
1.638355933

>  <PEOE_PC->
-2.638355933

>  <PEOE_RPC+>
0.2548081129

>  <PEOE_RPC->
0.2063435562

>  <PEOE_VSA+0>
12.25490393

>  <PEOE_VSA+1>
61.72419448

>  <PEOE_VSA+2>
8.458519448

>  <PEOE_VSA+3>
0

>  <PEOE_VSA+4>
0

>  <PEOE_VSA+5>
6.699551174

>  <PEOE_VSA+6>
9.045501998

>  <PEOE_VSA-0>
61.27451965

>  <PEOE_VSA-1>
29.58194691

>  <PEOE_VSA-2>
0

>  <PEOE_VSA-3>
35.72590689

>  <PEOE_VSA-4>
0

>  <PEOE_VSA-5>
33.93104814

>  <PEOE_VSA-6>
29.63759782

>  <PEOE_VSA_FHYD>
0.7249239275

>  <PEOE_VSA_FNEG>
0.6594824875

>  <PEOE_VSA_FPNEG>
0.2204690193

>  <PEOE_VSA_FPOL>
0.2750760725

>  <PEOE_VSA_FPOS>
0.3405175125

>  <PEOE_VSA_FPPOS>
0.0546070532

>  <PEOE_VSA_HYD>
209.0199913

>  <PEOE_VSA_NEG>
190.1510194

>  <PEOE_VSA_PNEG>
63.56864596

>  <PEOE_VSA_POL>
79.31369913

>  <PEOE_VSA_POS>
98.18267103

>  <PEOE_VSA_PPOS>
15.74505317

>  <Q_PC+>
4.4245

>  <Q_PC->
-5.4245

>  <Q_RPC+>
0.262967567

>  <Q_RPC->
0.1659139091

>  <Q_VSA_FHYD>
0.5679560311

>  <Q_VSA_FNEG>
0.717304323

>  <Q_VSA_FPNEG>
0.3356902087

>  <Q_VSA_FPOL>
0.4320439689

>  <Q_VSA_FPOS>
0.282695677

>  <Q_VSA_FPPOS>
0.09635376015

>  <Q_VSA_HYD>
163.7608585

>  <Q_VSA_NEG>
206.8230026

>  <Q_VSA_PNEG>
96.79079672

>  <Q_VSA_POL>
124.572832

>  <Q_VSA_POS>
81.51068783

>  <Q_VSA_PPOS>
27.78203525

>  <RPC+>
0.262967567

>  <RPC->
0.1659139091

>  <SMR>
7.40719

>  <SMR_VSA0>
73.63117571

>  <SMR_VSA1>
55.8802277

>  <SMR_VSA2>
58.69452354

>  <SMR_VSA3>
20.35861262

>  <SMR_VSA4>
2.756747554

>  <SMR_VSA5>
105.8591061

>  <SMR_VSA6>
1.464008124

>  <SMR_VSA7>
39.14864406

>  <SlogP>
3.7343

>  <SlogP_VSA0>
53.68323105

>  <SlogP_VSA1>
8.549624391

>  <SlogP_VSA2>
0

>  <SlogP_VSA3>
50.9350075

>  <SlogP_VSA4>
30.23336618

>  <SlogP_VSA5>
0

>  <SlogP_VSA6>
11.26012257

>  <SlogP_VSA7>
105.8591061

>  <SlogP_VSA8>
0

>  <SlogP_VSA9>
97.27258762

>  <TPSA>
95.18

>  <VAdjEq>
0.4257163246

>  <VAdjMa>
5.64385619

>  <VDistEq>
3.4310034

>  <VDistMa>
8.860382486

>  <Weight>
360.6509902

>  <a_IC>
62.02944598

>  <a_ICM>
2.067648199

>  <a_acc>
0

>  <a_acid>
2

>  <a_aro>
12

>  <a_base>
0

>  <a_count>
30

>  <a_don>
0

>  <a_donacc>
0

>  <a_heavy>
24

>  <a_hyd>
18

>  <a_nB>
0

>  <a_nBr>
0

>  <a_nC>
14

>  <a_nCl>
1

>  <a_nF>
3

>  <a_nH>
6

>  <a_nI>
0

>  <a_nN>
1

>  <a_nO>
5

>  <a_nP>
0

>  <a_nS>
0

>  <apol>
37.601758

>  <ast_fraglike>
0

>  <ast_fraglike_ext>
0

>  <ast_violation>
2

>  <ast_violation_ext>
3

>  <b_1rotN>
4

>  <b_1rotR>
0.16

>  <b_ar>
12

>  <b_count>
31

>  <b_double>
2

>  <b_heavy>
25

>  <b_max1len>
2

>  <b_rotN>
5

>  <b_rotR>
0.2

>  <b_single>
17

>  <b_triple>
0

>  <balabanJ>
1.909911501

>  <bpol>
15.676242

>  <chi0>
18.06854962

>  <chi0_C>
8.784092571

>  <chi0v>
12.2203435

>  <chi0v_C>
7.464101615

>  <chi1>
11.09124272

>  <chi1_C>
5.554661458

>  <chi1v>
6.515212913

>  <chi1v_C>
3.976067743

>  <chiral>
0

>  <chiral_u>
0

>  <density>
1.007526661

>  <diameter>
12

>  <h_ema>
10.50954759

>  <h_emd>
3.740387887

>  <h_emd_C>
3.740387887

>  <h_logD>
4.487777229

>  <h_logP>
4.487528759

>  <h_logS>
-5.652584624

>  <h_log_dbo>
0

>  <h_log_pbo>
9.160782701

>  <h_mr>
7.73556907

>  <h_pKa>
14

>  <h_pKb>
10.22130184

>  <h_pavgQ>
-0.9993996046

>  <h_pstates>
1.005066694

>  <h_pstrain>
0.0003580420378

>  <lip_acc>
6

>  <lip_don>
0

>  <lip_druglike>
1

>  <lip_violation>
0

>  <logP(o/w)>
4.84576

>  <logS>
-5.97851

>  <mr>
7.612056008

>  <mutagenic>
1

>  <nmol>
1

>  <opr_brigid>
12

>  <opr_leadlike>
1

>  <opr_nring>
2

>  <opr_nrot>
4

>  <opr_violation>
0

>  <petitjean>
0.5

>  <petitjeanSC>
1

>  <radius>
6

>  <reactive>
1

>  <rings>
2

>  <vdw_area>
288.3336904

>  <vdw_vol>
357.956771

>  <vsa_acc>
27.13384169

>  <vsa_acid>
27.13384169

>  <vsa_base>
0

>  <vsa_don>
0

>  <vsa_hyd>
205.7857732

>  <vsa_other>
51.14330352

>  <vsa_pol>
27.13384169

>  <weinerPath>
1421

>  <weinerPol>
38

>  <zagreb>
124

$$$$

  Mrv1719008291810092D          

  4  3  0  0  0  0            999 V2000
    2.0625   -0.7145    0.0000 C   0  0  0  0  0  0  0  0  0  0  0  0
    1.2375   -0.7145    0.0000 C   0  0  0  0  0  0  0  0  0  0  0  0
    0.8250    0.0000    0.0000 C   0  0  0  0  0  0  0  0  0  0  0  0
    0.0000    0.0000    0.0000 O   0  0  0  0  0  0  0  0  0  0  0  0
  1  2  2  0  0  0  0
  2  3  1  0  0  0  0
  3  4  2  0  0  0  0
M  END
>  <CHID>
20023

>  <_MOLCOUNT>
9

>  <BCUT_PEOE_0>
-1.926960311

>  <BCUT_PEOE_1>
-0.4887703773

>  <BCUT_PEOE_2>
0.4861068092

>  <BCUT_PEOE_3>
1.954450563

>  <BCUT_SLOGP_0>
-1.925658467

>  <BCUT_SLOGP_1>
-0.4089691441

>  <BCUT_SLOGP_2>
0.5331774662

>  <BCUT_SLOGP_3>
1.996941965

>  <BCUT_SMR_0>
-1.629816385

>  <BCUT_SMR_1>
-0.3202106607

>  <BCUT_SMR_2>
0.5996859432

>  <BCUT_SMR_3>
2.258946395

>  <FCharge>
0

>  <GCUT_PEOE_0>
-0.7142997831

>  <GCUT_PEOE_1>
-0.3578871945

>  <GCUT_PEOE_2>
0.04704360329

>  <GCUT_PEOE_3>
1.423865142

>  <GCUT_SLOGP_0>
-0.8049312716

>  <GCUT_SLOGP_1>
-0.2595298726

>  <GCUT_SLOGP_2>
0.1107542702

>  <GCUT_SLOGP_3>
1.476094027

>  <GCUT_SMR_0>
-0.3842098516

>  <GCUT_SMR_1>
-0.1782260739

>  <GCUT_SMR_2>
0.1464413546

>  <GCUT_SMR_3>
1.705698656

>  <Kier1>
4

>  <Kier2>
3

>  <Kier3>
4

>  <KierA1>
2.275598222

>  <KierA2>
1.264896

>  <KierA3>
0.912384

>  <KierFlex>
0.7195987722

>  <PC+>
1.0056

>  <PC->
-1.0056

>  <PEOE_PC+>
0.4215503719

>  <PEOE_PC->
-0.4215503719

>  <PEOE_RPC+>
0.3381549577

>  <PEOE_RPC->
0.7029733297

>  <PEOE_VSA+0>
0

>  <PEOE_VSA+1>
12.79615802

>  <PEOE_VSA+2>
22.77026975

>  <PEOE_VSA+3>
0

>  <PEOE_VSA+4>
0

>  <PEOE_VSA+5>
0

>  <PEOE_VSA+6>
0

>  <PEOE_VSA-0>
12.25490393

>  <PEOE_VSA-1>
22.30126822

>  <PEOE_VSA-2>
0

>  <PEOE_VSA-3>
0

>  <PEOE_VSA-4>
0

>  <PEOE_VSA-5>
13.56692085

>  <PEOE_VSA-6>
0

>  <PEOE_VSA_FHYD>
0.8378898491

>  <PEOE_VSA_FNEG>
0.57501934

>  <PEOE_VSA_FPNEG>
0.1621101509

>  <PEOE_VSA_FPOL>
0.1621101509

>  <PEOE_VSA_FPOS>
0.42498066

>  <PEOE_VSA_FPPOS>
0

>  <PEOE_VSA_HYD>
70.12259993

>  <PEOE_VSA_NEG>
48.123093

>  <PEOE_VSA_PNEG>
13.56692085

>  <PEOE_VSA_POL>
13.56692085

>  <PEOE_VSA_POS>
35.56642778

>  <PEOE_VSA_PPOS>
0

>  <Q_PC+>
1.0056

>  <Q_PC->
-1.0056

>  <Q_RPC+>
0.4928400955

>  <Q_RPC->
0.5668257757

>  <Q_VSA_FHYD>
0.3503001056

>  <Q_VSA_FNEG>
0.57501934

>  <Q_VSA_FPNEG>
0.4285863838

>  <Q_VSA_FPOL>
0.6496998944

>  <Q_VSA_FPOS>
0.42498066

>  <Q_VSA_FPPOS>
0.2211135106

>  <Q_VSA_HYD>
29.31644796

>  <Q_VSA_NEG>
48.123093

>  <Q_VSA_PNEG>
35.86818907

>  <Q_VSA_POL>
54.37307281

>  <Q_VSA_POS>
35.56642778

>  <Q_VSA_PPOS>
18.50488374

>  <RPC+>
0.4928400955

>  <RPC->
0.5668257757

>  <SMR>
1.6261

>  <SMR_VSA0>
23.86221628

>  <SMR_VSA1>
0

>  <SMR_VSA2>
0

>  <SMR_VSA3>
0

>  <SMR_VSA4>
0

>  <SMR_VSA5>
17.64318434

>  <SMR_VSA6>
0

>  <SMR_VSA7>
52.24601411

>  <SlogP>
0.3713

>  <SlogP_VSA0>
0

>  <SlogP_VSA1>
0

>  <SlogP_VSA2>
44.00743666

>  <SlogP_VSA3>
0

>  <SlogP_VSA4>
0

>  <SlogP_VSA5>
0

>  <SlogP_VSA6>
0

>  <SlogP_VSA7>
17.64318434

>  <SlogP_VSA8>
0

>  <SlogP_VSA9>
32.10079373

>  <TPSA>
17.07

>  <VAdjEq>
0.9544340029

>  <VAdjMa>
2.584962501

>  <VDistEq>
1.459147917

>  <VDistMa>
3.446439345

>  <Weight>
56.06399863

>  <a_IC>
11.2451125

>  <a_ICM>
1.405639062

>  <a_acc>
1

>  <a_acid>
0

>  <a_aro>
0

>  <a_base>
0

>  <a_count>
8

>  <a_don>
0

>  <a_donacc>
1

>  <a_heavy>
4

>  <a_hyd>
2

>  <a_nB>
0

>  <a_nBr>
0

>  <a_nC>
3

>  <a_nCl>
0

>  <a_nF>
0

>  <a_nH>
4

>  <a_nI>
0

>  <a_nN>
0

>  <a_nO>
1

>  <a_nP>
0

>  <a_nS>
0

>  <apol>
8.749172

>  <ast_fraglike>
1

>  <ast_fraglike_ext>
1

>  <ast_violation>
0

>  <ast_violation_ext>
0

>  <b_1rotN>
1

>  <b_1rotR>
0.3333333333

>  <b_ar>
0

>  <b_count>
7

>  <b_double>
2

>  <b_heavy>
3

>  <b_max1len>
2

>  <b_rotN>
1

>  <b_rotR>
0.3333333333

>  <b_single>
5

>  <b_triple>
0

>  <balabanJ>
2.224669775

>  <bpol>
5.330828

>  <chi0>
3.414213562

>  <chi0_C>
2.414213562

>  <chi0v>
2.27005561

>  <chi0v_C>
1.86180732

>  <chi1>
1.914213562

>  <chi1_C>
1.207106781

>  <chi1v>
0.9772838842

>  <chi1v_C>
0.7415816238

>  <chiral>
0

>  <chiral_u>
0

>  <density>
0.6798872376

>  <diameter>
3

>  <h_ema>
1.647582293

>  <h_emd>
2.286139965

>  <h_emd_C>
2.286139965

>  <h_logD>
0.6570681729

>  <h_logP>
0.6570681729

>  <h_logS>
-0.4975863468

>  <h_log_dbo>
0

>  <h_log_pbo>
1.611331811

>  <h_mr>
1.589777587

>  <h_pKa>
14

>  <h_pKb>
14

>  <h_pavgQ>
0

>  <h_pstates>
1

>  <h_pstrain>
0

>  <lip_acc>
1

>  <lip_don>
0

>  <lip_druglike>
1

>  <lip_violation>
0

>  <logP(o/w)>
0.707

>  <logS>
-0.11932

>  <mr>
1.713492038

>  <mutagenic>
1

>  <nmol>
1

>  <opr_brigid>
1

>  <opr_leadlike>
1

>  <opr_nring>
0

>  <opr_nrot>
1

>  <opr_violation>
0

>  <petitjean>
0.3333333333

>  <petitjeanSC>
0.5

>  <radius>
2

>  <reactive>
1

>  <rings>
0

>  <vdw_area>
83.68952078

>  <vdw_vol>
82.46073113

>  <vsa_acc>
13.56692085

>  <vsa_acid>
0

>  <vsa_base>
0

>  <vsa_don>
0

>  <vsa_hyd>
45.21694417

>  <vsa_other>
22.05847441

>  <vsa_pol>
13.56692085

>  <weinerPath>
10

>  <weinerPol>
1

>  <zagreb>
10

$$$$

  Mrv1719008291810092D          

  9  8  0  0  0  0            999 V2000
    1.7605    1.8414    0.0000 C   0  0  0  0  0  0  0  0  0  0  0  0
    2.4750    1.4289    0.0000 C   0  0  0  0  0  0  0  0  0  0  0  0
    3.1895    1.8414    0.0000 O   0  0  0  0  0  0  0  0  0  0  0  0
    3.9039    1.4289    0.0000 C   0  0  0  0  0  0  0  0  0  0  0  0
    4.6184    1.8414    0.0000 O   0  0  0  0  0  0  0  0  0  0  0  0
    5.3329    1.4289    0.0000 C   0  0  0  0  0  0  0  0  0  0  0  0
    6.0474    1.8414    0.0000 C   0  0  0  0  0  0  0  0  0  0  0  0
    3.9039    0.6039    0.0000 C   0  0  0  0  0  0  0  0  0  0  0  0
    4.6184    0.1914    0.0000 C   0  0  0  0  0  0  0  0  0  0  0  0
  1  2  1  0  0  0  0
  2  3  1  0  0  0  0
  3  4  1  0  0  0  0
  4  5  1  0  0  0  0
  5  6  1  0  0  0  0
  6  7  1  0  0  0  0
  4  8  1  0  0  0  0
  8  9  2  0  0  0  0
M  END
>  <CHID>
20024

>  <_MOLCOUNT>
10

>  <BCUT_PEOE_0>
-2.506569451

>  <BCUT_PEOE_1>
-0.1507031761

>  <BCUT_PEOE_2>
0.05580031009

>  <BCUT_PEOE_3>
2.458899995

>  <BCUT_SLOGP_0>
-2.527759862

>  <BCUT_SLOGP_1>
0.01928176978

>  <BCUT_SLOGP_2>
0.123

>  <BCUT_SLOGP_3>
2.448922718

>  <BCUT_SMR_0>
-2.264425878

>  <BCUT_SMR_1>
0.1057

>  <BCUT_SMR_2>
0.1072111986

>  <BCUT_SMR_3>
2.688939787

>  <FCharge>
0

>  <GCUT_PEOE_0>
-0.7939919488

>  <GCUT_PEOE_1>
-0.3209675595

>  <GCUT_PEOE_2>
-0.1041996899

>  <GCUT_PEOE_3>
2.108780107

>  <GCUT_SLOGP_0>
-0.843557181

>  <GCUT_SLOGP_1>
-0.2067056704

>  <GCUT_SLOGP_2>
-0.037

>  <GCUT_SLOGP_3>
2.137544921

>  <GCUT_SMR_0>
-0.5176480813

>  <GCUT_SMR_1>
-0.1066369518

>  <GCUT_SMR_2>
-0.0543

>  <GCUT_SMR_3>
2.325098741

>  <Kier1>
9

>  <Kier2>
6.125

>  <Kier3>
4.5

>  <KierA1>
8.181131625

>  <KierA2>
5.493900375

>  <KierA3>
3.984600375

>  <KierFlex>
4.994035789

>  <PC+>
2.1882

>  <PC->
-2.1882

>  <PEOE_PC+>
0.9127101901

>  <PEOE_PC->
-0.9127101901

>  <PEOE_RPC+>
0.1951555258

>  <PEOE_RPC->
0.3812524727

>  <PEOE_VSA+0>
55.49490219

>  <PEOE_VSA+1>
34.12308807

>  <PEOE_VSA+2>
0

>  <PEOE_VSA+3>
11.15490859

>  <PEOE_VSA+4>
0

>  <PEOE_VSA+5>
0

>  <PEOE_VSA+6>
0

>  <PEOE_VSA-0>
49.75025904

>  <PEOE_VSA-1>
22.30126822

>  <PEOE_VSA-2>
0

>  <PEOE_VSA-3>
0

>  <PEOE_VSA-4>
0

>  <PEOE_VSA-5>
0

>  <PEOE_VSA-6>
5.007512251

>  <PEOE_VSA_FHYD>
0.9718413222

>  <PEOE_VSA_FNEG>
0.4333250834

>  <PEOE_VSA_FPNEG>
0.02815867778

>  <PEOE_VSA_FPOL>
0.02815867778

>  <PEOE_VSA_FPOS>
0.5666749166

>  <PEOE_VSA_FPPOS>
0

>  <PEOE_VSA_HYD>
172.8244261

>  <PEOE_VSA_NEG>
77.05903951

>  <PEOE_VSA_PNEG>
5.007512251

>  <PEOE_VSA_POL>
5.007512251

>  <PEOE_VSA_POS>
100.7728988

>  <PEOE_VSA_PPOS>
0

>  <Q_PC+>
2.1882

>  <Q_PC->
-2.1882

>  <Q_RPC+>
0.2825153094

>  <Q_RPC->
0.2559181062

>  <Q_VSA_FHYD>
0.5039476659

>  <Q_VSA_FNEG>
0.4333250834

>  <Q_VSA_FPNEG>
0.4333250834

>  <Q_VSA_FPOL>
0.4960523341

>  <Q_VSA_FPOS>
0.5666749166

>  <Q_VSA_FPPOS>
0.06272725075

>  <Q_VSA_HYD>
89.61799026

>  <Q_VSA_NEG>
77.05903951

>  <Q_VSA_PNEG>
77.05903951

>  <Q_VSA_POL>
88.2139481

>  <Q_VSA_POS>
100.7728988

>  <Q_VSA_PPOS>
11.15490859

>  <RPC+>
0.2825153094

>  <RPC->
0.2559181062

>  <SMR>
3.7237

>  <SMR_VSA0>
21.99977578

>  <SMR_VSA1>
0

>  <SMR_VSA2>
0

>  <SMR_VSA3>
8.526502373

>  <SMR_VSA4>
0

>  <SMR_VSA5>
17.64318434

>  <SMR_VSA6>
41.85251724

>  <SMR_VSA7>
98.75282347

>  <SlogP>
1.5715

>  <SlogP_VSA0>
0

>  <SlogP_VSA1>
0

>  <SlogP_VSA2>
30.52627815

>  <SlogP_VSA3>
41.85251724

>  <SlogP_VSA4>
0

>  <SlogP_VSA5>
0

>  <SlogP_VSA6>
0

>  <SlogP_VSA7>
17.64318434

>  <SlogP_VSA8>
0

>  <SlogP_VSA9>
98.75282347

>  <TPSA>
18.46

>  <VAdjEq>
0.7169622517

>  <VAdjMa>
4

>  <VDistEq>
2.401828211

>  <VDistMa>
5.986274

>  <Weight>
130.1869969

>  <a_IC>
29.08747163

>  <a_ICM>
1.264672679

>  <a_acc>
2

>  <a_acid>
0

>  <a_aro>
0

>  <a_base>
0

>  <a_count>
23

>  <a_don>
0

>  <a_donacc>
2

>  <a_heavy>
9

>  <a_hyd>
6

>  <a_nB>
0

>  <a_nBr>
0

>  <a_nC>
7

>  <a_nCl>
0

>  <a_nF>
0

>  <a_nH>
14

>  <a_nI>
0

>  <a_nN>
0

>  <a_nO>
2

>  <a_nP>
0

>  <a_nS>
0

>  <apol>
23.259102

>  <ast_fraglike>
1

>  <ast_fraglike_ext>
0

>  <ast_violation>
0

>  <ast_violation_ext>
1

>  <b_1rotN>
5

>  <b_1rotR>
0.625

>  <b_ar>
0

>  <b_count>
22

>  <b_double>
1

>  <b_heavy>
8

>  <b_max1len>
8

>  <b_rotN>
5

>  <b_rotR>
0.625

>  <b_single>
21

>  <b_triple>
0

>  <balabanJ>
3.188884654

>  <bpol>
19.136898

>  <chi0>
7.112884175

>  <chi0_C>
5.698670613

>  <chi0v>
6.092517463

>  <chi0v_C>
5.276020882

>  <chi1>
4.346065215

>  <chi1_C>
2.529568634

>  <chi1v>
3.204549976

>  <chi1v_C>
2.155795186

>  <chiral>
0

>  <chiral_u>
0

>  <density>
0.6498906202

>  <diameter>
6

>  <h_ema>
2.787951469

>  <h_emd>
3.625127733

>  <h_emd_C>
3.625127733

>  <h_logD>
0.9971609498

>  <h_logP>
0.9971609498

>  <h_logS>
-0.9289052928

>  <h_log_dbo>
0

>  <h_log_pbo>
0.6931458693

>  <h_mr>
3.633962641

>  <h_pKa>
14

>  <h_pKb>
14

>  <h_pavgQ>
0

>  <h_pstates>
1

>  <h_pstrain>
0

>  <lip_acc>
2

>  <lip_don>
0

>  <lip_druglike>
1

>  <lip_violation>
0

>  <logP(o/w)>
1.668

>  <logS>
-0.9072

>  <mr>
3.795221385

>  <mutagenic>
0

>  <nmol>
1

>  <opr_brigid>
1

>  <opr_leadlike>
1

>  <opr_nring>
0

>  <opr_nrot>
5

>  <opr_violation>
0

>  <petitjean>
0.5

>  <petitjeanSC>
1

>  <radius>
3

>  <reactive>
1

>  <rings>
0

>  <vdw_area>
177.8319384

>  <vdw_vol>
200.3213974

>  <vsa_acc>
5.007512251

>  <vsa_acid>
0

>  <vsa_base>
0

>  <vsa_don>
0

>  <vsa_hyd>
148.1507921

>  <vsa_other>
14.70849926

>  <vsa_pol>
5.007512251

>  <weinerPath>
102

>  <weinerPol>
8

>  <zagreb>
32

$$$$

  Mrv1719008291810092D          

  5  4  0  0  0  0            999 V2000
    2.0625   -0.7145    0.0000 N   0  0  0  0  0  0  0  0  0  0  0  0
    1.2375   -0.7145    0.0000 C   0  0  0  0  0  0  0  0  0  0  0  0
    0.8250   -1.4289    0.0000 O   0  0  0  0  0  0  0  0  0  0  0  0
    0.8250    0.0000    0.0000 C   0  0  0  0  0  0  0  0  0  0  0  0
    0.0000    0.0000    0.0000 C   0  0  0  0  0  0  0  0  0  0  0  0
  1  2  1  0  0  0  0
  2  3  2  0  0  0  0
  2  4  1  0  0  0  0
  4  5  2  0  0  0  0
M  END
>  <CHID>
20027

>  <_MOLCOUNT>
11

>  <BCUT_PEOE_0>
-2.092197768

>  <BCUT_PEOE_1>
-0.5123122039

>  <BCUT_PEOE_2>
0.412867061

>  <BCUT_PEOE_3>
2.062495139

>  <BCUT_SLOGP_0>
-2.457312892

>  <BCUT_SLOGP_1>
-0.4665013307

>  <BCUT_SLOGP_2>
0.3606635954

>  <BCUT_SLOGP_3>
1.99618463

>  <BCUT_SMR_0>
-1.768022608

>  <BCUT_SMR_1>
-0.3056840779

>  <BCUT_SMR_2>
0.5696794847

>  <BCUT_SMR_3>
2.373784945

>  <FCharge>
0

>  <GCUT_PEOE_0>
-0.8176804352

>  <GCUT_PEOE_1>
-0.4187646188

>  <GCUT_PEOE_2>
0.04420695427

>  <GCUT_PEOE_3>
1.559743278

>  <GCUT_SLOGP_0>
-1.370306887

>  <GCUT_SLOGP_1>
-0.3005599594

>  <GCUT_SLOGP_2>
0.0542

>  <GCUT_SLOGP_3>
1.52704193

>  <GCUT_SMR_0>
-0.4285106002

>  <GCUT_SMR_1>
-0.2109243775

>  <GCUT_SMR_2>
0.1801102334

>  <GCUT_SMR_3>
1.834437813

>  <Kier1>
5

>  <Kier2>
2.25

>  <Kier3>
4

>  <KierA1>
2.853667688

>  <KierA2>
1.053123938

>  <KierA3>
1.31854575

>  <KierFlex>
0.6010531503

>  <PC+>
1.8056

>  <PC->
-1.8056

>  <PEOE_PC+>
0.7333234

>  <PEOE_PC->
-0.7333234

>  <PEOE_RPC+>
0.3296827262

>  <PEOE_RPC->
0.4995823722

>  <PEOE_VSA+0>
0

>  <PEOE_VSA+1>
12.79615802

>  <PEOE_VSA+2>
0

>  <PEOE_VSA+3>
17.23802597

>  <PEOE_VSA+4>
12.94953099

>  <PEOE_VSA+5>
0

>  <PEOE_VSA+6>
0

>  <PEOE_VSA-0>
12.25490393

>  <PEOE_VSA-1>
22.30126822

>  <PEOE_VSA-2>
0

>  <PEOE_VSA-3>
0

>  <PEOE_VSA-4>
0

>  <PEOE_VSA-5>
13.56692085

>  <PEOE_VSA-6>
6.651119414

>  <PEOE_VSA_FHYD>
0.6607173236

>  <PEOE_VSA_FNEG>
0.5603045592

>  <PEOE_VSA_FPNEG>
0.2068173988

>  <PEOE_VSA_FPOL>
0.3392826764

>  <PEOE_VSA_FPOS>
0.4396954408

>  <PEOE_VSA_FPPOS>
0.1324652776

>  <PEOE_VSA_HYD>
64.59035615

>  <PEOE_VSA_NEG>
54.77421241

>  <PEOE_VSA_PNEG>
20.21804026

>  <PEOE_VSA_POL>
33.16757125

>  <PEOE_VSA_POS>
42.98371498

>  <PEOE_VSA_PPOS>
12.94953099

>  <Q_PC+>
1.8056

>  <Q_PC->
-1.8056

>  <Q_RPC+>
0.3409393

>  <Q_RPC->
0.4430660168

>  <Q_VSA_FHYD>
0.2562560666

>  <Q_VSA_FNEG>
0.5603045592

>  <Q_VSA_FPNEG>
0.4349448645

>  <Q_VSA_FPOL>
0.7437439334

>  <Q_VSA_FPOS>
0.4396954408

>  <Q_VSA_FPPOS>
0.3087990689

>  <Q_VSA_HYD>
25.05106196

>  <Q_VSA_NEG>
54.77421241

>  <Q_VSA_PNEG>
42.51930848

>  <Q_VSA_POL>
72.70686544

>  <Q_VSA_POS>
42.98371498

>  <Q_VSA_PPOS>
30.18755695

>  <RPC+>
0.3409393

>  <RPC->
0.4430660168

>  <SMR>
1.93914

>  <SMR_VSA0>
23.86221628

>  <SMR_VSA1>
0

>  <SMR_VSA2>
0

>  <SMR_VSA3>
0

>  <SMR_VSA4>
32.89718747

>  <SMR_VSA5>
17.64318434

>  <SMR_VSA6>
5.258783586

>  <SMR_VSA7>
32.10079373

>  <SlogP>
-0.3423

>  <SlogP_VSA0>
32.89718747

>  <SlogP_VSA1>
5.258783586

>  <SlogP_VSA2>
23.86221628

>  <SlogP_VSA3>
0

>  <SlogP_VSA4>
0

>  <SlogP_VSA5>
0

>  <SlogP_VSA6>
0

>  <SlogP_VSA7>
17.64318434

>  <SlogP_VSA8>
0

>  <SlogP_VSA9>
32.10079373

>  <TPSA>
43.09

>  <VAdjEq>
0.9043814577

>  <VAdjMa>
3

>  <VDistEq>
1.521928095

>  <VDistMa>
4.197159723

>  <Weight>
71.0789986

>  <a_IC>
16.85475297

>  <a_ICM>
1.685475297

>  <a_acc>
1

>  <a_acid>
0

>  <a_aro>
0

>  <a_base>
0

>  <a_count>
10

>  <a_don>
1

>  <a_donacc>
2

>  <a_heavy>
5

>  <a_hyd>
2

>  <a_nB>
0

>  <a_nBr>
0

>  <a_nC>
3

>  <a_nCl>
0

>  <a_nF>
0

>  <a_nH>
5

>  <a_nI>
0

>  <a_nN>
1

>  <a_nO>
1

>  <a_nP>
0

>  <a_nS>
0

>  <apol>
10.515965

>  <ast_fraglike>
1

>  <ast_fraglike_ext>
1

>  <ast_violation>
0

>  <ast_violation_ext>
0

>  <b_1rotN>
1

>  <b_1rotR>
0.25

>  <b_ar>
0

>  <b_count>
9

>  <b_double>
2

>  <b_heavy>
4

>  <b_max1len>
2

>  <b_rotN>
1

>  <b_rotR>
0.25

>  <b_single>
7

>  <b_triple>
0

>  <balabanJ>
2.744245231

>  <bpol>
5.764035

>  <chi0>
4.28445705

>  <chi0_C>
2.28445705

>  <chi0v>
2.77005561

>  <chi0v_C>
1.78445705

>  <chi1>
2.27005561

>  <chi1_C>
1.115355072

>  <chi1v>
1.189722705

>  <chi1v_C>
0.6969234251

>  <chiral>
0

>  <chiral_u>
0

>  <density>
0.7317767785

>  <diameter>
3

>  <h_ema>
1.989111662

>  <h_emd>
5.823164523

>  <h_emd_C>
1.340687811

>  <h_logD>
-0.1329686906

>  <h_logP>
-0.1329686906

>  <h_logS>
-0.1138179269

>  <h_log_dbo>
0

>  <h_log_pbo>
1.910002237

>  <h_mr>
1.961811101

>  <h_pKa>
14

>  <h_pKb>
14

>  <h_pavgQ>
0

>  <h_pstates>
1

>  <h_pstrain>
0

>  <lip_acc>
2

>  <lip_don>
2

>  <lip_druglike>
1

>  <lip_violation>
0

>  <logP(o/w)>
-0.277

>  <logS>
-0.36533

>  <mr>
1.97413492

>  <mutagenic>
0

>  <nmol>
1

>  <opr_brigid>
1

>  <opr_leadlike>
1

>  <opr_nring>
0

>  <opr_nrot>
1

>  <opr_violation>
0

>  <petitjean>
0.3333333333

>  <petitjeanSC>
0.5

>  <radius>
2

>  <reactive>
1

>  <rings>
0

>  <vdw_area>
97.75792739

>  <vdw_vol>
97.1320774

>  <vsa_acc>
13.56692085

>  <vsa_acid>
0

>  <vsa_base>
0

>  <vsa_don>
17.74248958

>  <vsa_hyd>
45.21694417

>  <vsa_other>
12.94953099

>  <vsa_pol>
31.30941042

>  <weinerPath>
18

>  <weinerPol>
2

>  <zagreb>
16

$$$$

  Mrv1719008291810092D          

  4  3  0  0  0  0            999 V2000
    2.0625   -0.7145    0.0000 C   0  0  0  0  0  0  0  0  0  0  0  0
    1.6500   -0.0000    0.0000 C   0  0  0  0  0  0  0  0  0  0  0  0
    0.8250    0.0000    0.0000 C   0  0  0  0  0  0  0  0  0  0  0  0
    0.0000    0.0000    0.0000 N   0  0  0  0  0  0  0  0  0  0  0  0
  1  2  2  0  0  0  0
  2  3  1  0  0  0  0
  3  4  3  0  0  0  0
M  END
>  <CHID>
20029

>  <_MOLCOUNT>
12

>  <BCUT_PEOE_0>
-1.831467055

>  <BCUT_PEOE_1>
-0.4487652384

>  <BCUT_PEOE_2>
0.3619578865

>  <BCUT_PEOE_3>
1.834459299

>  <BCUT_SLOGP_0>
-1.705208604

>  <BCUT_SLOGP_1>
-0.3311802139

>  <BCUT_SLOGP_2>
0.4370507136

>  <BCUT_SLOGP_3>
1.959139182

>  <BCUT_SMR_0>
-1.549089342

>  <BCUT_SMR_1>
-0.1858761329

>  <BCUT_SMR_2>
0.5916813766

>  <BCUT_SMR_3>
2.124539708

>  <FCharge>
0

>  <GCUT_PEOE_0>
-0.6987234843

>  <GCUT_PEOE_1>
-0.3951565425

>  <GCUT_PEOE_2>
0.05878599077

>  <GCUT_PEOE_3>
1.31390083

>  <GCUT_SLOGP_0>
-0.568381389

>  <GCUT_SLOGP_1>
-0.2733587297

>  <GCUT_SLOGP_2>
0.1366113621

>  <GCUT_SLOGP_3>
1.425744342

>  <GCUT_SMR_0>
-0.3857035872

>  <GCUT_SMR_1>
-0.1601509806

>  <GCUT_SMR_2>
0.2288126585

>  <GCUT_SMR_3>
1.591347423

>  <Kier1>
4

>  <Kier2>
3

>  <Kier3>
4

>  <KierA1>
1.850086222

>  <KierA2>
0.896994

>  <KierA3>
0.412776

>  <KierFlex>
0.4148790602

>  <PC+>
0.9421

>  <PC->
-0.9421

>  <PEOE_PC+>
0.2800242009

>  <PEOE_PC->
-0.2800242009

>  <PEOE_RPC+>
0.3241808977

>  <PEOE_RPC->
0.683864295

>  <PEOE_VSA+0>
12.25490393

>  <PEOE_VSA+1>
33.09566417

>  <PEOE_VSA+2>
0

>  <PEOE_VSA+3>
0

>  <PEOE_VSA+4>
0

>  <PEOE_VSA+5>
0

>  <PEOE_VSA+6>
0

>  <PEOE_VSA-0>
0

>  <PEOE_VSA-1>
22.30126822

>  <PEOE_VSA-2>
0

>  <PEOE_VSA-3>
17.74248958

>  <PEOE_VSA-4>
0

>  <PEOE_VSA-5>
0

>  <PEOE_VSA-6>
0

>  <PEOE_VSA_FHYD>
1

>  <PEOE_VSA_FNEG>
0.4689276176

>  <PEOE_VSA_FPNEG>
0

>  <PEOE_VSA_FPOL>
0

>  <PEOE_VSA_FPOS>
0.5310723824

>  <PEOE_VSA_FPPOS>
0

>  <PEOE_VSA_HYD>
85.3943259

>  <PEOE_VSA_NEG>
40.0437578

>  <PEOE_VSA_PNEG>
0

>  <PEOE_VSA_POL>
0

>  <PEOE_VSA_POS>
45.3505681

>  <PEOE_VSA_PPOS>
0

>  <Q_PC+>
0.9421

>  <Q_PC->
-0.9421

>  <Q_RPC+>
0.5223437002

>  <Q_RPC->
0.5913384991

>  <Q_VSA_FHYD>
0.2933574531

>  <Q_VSA_FNEG>
0.6124371986

>  <Q_VSA_FPNEG>
0.4689276176

>  <Q_VSA_FPOL>
0.7066425469

>  <Q_VSA_FPOS>
0.3875628014

>  <Q_VSA_FPPOS>
0.2377149293

>  <Q_VSA_HYD>
25.05106196

>  <Q_VSA_NEG>
52.29866173

>  <Q_VSA_PNEG>
40.0437578

>  <Q_VSA_POL>
60.34326394

>  <Q_VSA_POS>
33.09566417

>  <Q_VSA_PPOS>
20.29950614

>  <RPC+>
0.5223437002

>  <RPC->
0.5913384991

>  <SMR>
1.581

>  <SMR_VSA0>
0

>  <SMR_VSA1>
31.05935577

>  <SMR_VSA2>
0

>  <SMR_VSA3>
16.60174638

>  <SMR_VSA4>
0

>  <SMR_VSA5>
17.64318434

>  <SMR_VSA6>
0

>  <SMR_VSA7>
32.10079373

>  <SlogP>
0.695984

>  <SlogP_VSA0>
0

>  <SlogP_VSA1>
0

>  <SlogP_VSA2>
0

>  <SlogP_VSA3>
47.66110215

>  <SlogP_VSA4>
0

>  <SlogP_VSA5>
0

>  <SlogP_VSA6>
0

>  <SlogP_VSA7>
17.64318434

>  <SlogP_VSA8>
0

>  <SlogP_VSA9>
32.10079373

>  <TPSA>
23.79

>  <VAdjEq>
0.9544340029

>  <VAdjMa>
2.584962501

>  <VDistEq>
1.459147917

>  <VDistMa>
3.446439345

>  <Weight>
53.06399901

>  <a_IC>
10.14170945

>  <a_ICM>
1.448815636

>  <a_acc>
1

>  <a_acid>
0

>  <a_aro>
0

>  <a_base>
0

>  <a_count>
7

>  <a_don>
0

>  <a_donacc>
1

>  <a_heavy>
4

>  <a_hyd>
2

>  <a_nB>
0

>  <a_nBr>
0

>  <a_nC>
3

>  <a_nCl>
0

>  <a_nF>
0

>  <a_nH>
3

>  <a_nI>
0

>  <a_nN>
1

>  <a_nO>
0

>  <a_nP>
0

>  <a_nS>
0

>  <apol>
8.380379

>  <ast_fraglike>
1

>  <ast_fraglike_ext>
1

>  <ast_violation>
0

>  <ast_violation_ext>
0

>  <b_1rotN>
0

>  <b_1rotR>
0

>  <b_ar>
0

>  <b_count>
6

>  <b_double>
1

>  <b_heavy>
3

>  <b_max1len>
2

>  <b_rotN>
1

>  <b_rotR>
0.3333333333

>  <b_single>
4

>  <b_triple>
1

>  <balabanJ>
2.273585998

>  <bpol>
3.939621

>  <chi0>
3.414213562

>  <chi0_C>
2.414213562

>  <chi0v>
2.231670646

>  <chi0v_C>
1.78445705

>  <chi1>
1.914213562

>  <chi1_C>
1.207106781

>  <chi1v>
0.9205302228

>  <chi1v_C>
0.6969234251

>  <chiral>
0

>  <chiral_u>
0

>  <density>
0.6448976184

>  <diameter>
3

>  <h_ema>
1.825765133

>  <h_emd>
1.777834535

>  <h_emd_C>
1.777834535

>  <h_logD>
0.7390745495

>  <h_logP>
0.7390745495

>  <h_logS>
-0.7077677351

>  <h_log_dbo>
0

>  <h_log_pbo>
1.9711226

>  <h_mr>
1.62009054

>  <h_pKa>
14

>  <h_pKb>
14

>  <h_pavgQ>
0

>  <h_pstates>
1

>  <h_pstrain>
0

>  <lip_acc>
1

>  <lip_don>
0

>  <lip_druglike>
1

>  <lip_violation>
0

>  <logP(o/w)>
0.44

>  <logS>
-0.46414

>  <mr>
1.741142117

>  <mutagenic>
0

>  <nmol>
1

>  <opr_brigid>
1

>  <opr_leadlike>
1

>  <opr_nring>
0

>  <opr_nrot>
1

>  <opr_violation>
0

>  <petitjean>
0.3333333333

>  <petitjeanSC>
0.5

>  <radius>
2

>  <reactive>
0

>  <rings>
0

>  <vdw_area>
85.3943259

>  <vdw_vol>
82.28282682

>  <vsa_acc>
17.74248958

>  <vsa_acid>
0

>  <vsa_base>
0

>  <vsa_don>
0

>  <vsa_hyd>
45.21694417

>  <vsa_other>
20.29950614

>  <vsa_pol>
17.74248958

>  <weinerPath>
10

>  <weinerPol>
1

>  <zagreb>
10

$$$$

  Mrv1719008291810092D          

 10  9  0  0  0  0            999 V2000
    1.0461    1.4289    0.0000 N   0  0  0  0  0  0  0  0  0  0  0  0
    1.7605    1.8414    0.0000 C   0  0  0  0  0  0  0  0  0  0  0  0
    1.7605    2.6664    0.0000 O   0  0  0  0  0  0  0  0  0  0  0  0
    2.4750    1.4289    0.0000 C   0  0  0  0  0  0  0  0  0  0  0  0
    3.1895    1.8414    0.0000 C   0  0  0  0  0  0  0  0  0  0  0  0
    3.9039    1.4289    0.0000 C   0  0  0  0  0  0  0  0  0  0  0  0
    4.6184    1.8414    0.0000 C   0  0  0  0  0  0  0  0  0  0  0  0
    5.3329    1.4289    0.0000 C   0  0  0  0  0  0  0  0  0  0  0  0
    6.0474    1.8414    0.0000 N   0  0  0  0  0  0  0  0  0  0  0  0
    5.3329    0.6039    0.0000 O   0  0  0  0  0  0  0  0  0  0  0  0
  1  2  1  0  0  0  0
  2  3  2  0  0  0  0
  2  4  1  0  0  0  0
  4  5  1  0  0  0  0
  5  6  1  0  0  0  0
  6  7  1  0  0  0  0
  7  8  1  0  0  0  0
  8  9  1  0  0  0  0
  8 10  2  0  0  0  0
M  END
>  <CHID>
20032

>  <_MOLCOUNT>
13

>  <BCUT_PEOE_0>
-2.576025802

>  <BCUT_PEOE_1>
-0.5744663208

>  <BCUT_PEOE_2>
0.464460811

>  <BCUT_PEOE_3>
2.581206832

>  <BCUT_SLOGP_0>
-2.602497725

>  <BCUT_SLOGP_1>
-0.549243051

>  <BCUT_SLOGP_2>
0.3929671552

>  <BCUT_SLOGP_3>
2.675714213

>  <BCUT_SMR_0>
-2.342227962

>  <BCUT_SMR_1>
-0.3544601732

>  <BCUT_SMR_2>
0.6385595053

>  <BCUT_SMR_3>
2.81759431

>  <FCharge>
0

>  <GCUT_PEOE_0>
-0.8233346791

>  <GCUT_PEOE_1>
-0.4317661204

>  <GCUT_PEOE_2>
0.06659047886

>  <GCUT_PEOE_3>
2.200440552

>  <GCUT_SLOGP_0>
-1.370487535

>  <GCUT_SLOGP_1>
-0.3117476112

>  <GCUT_SLOGP_2>
0.0542

>  <GCUT_SLOGP_3>
2.234026714

>  <GCUT_SMR_0>
-0.5250659829

>  <GCUT_SMR_1>
-0.2330082528

>  <GCUT_SMR_2>
0.2149050665

>  <GCUT_SMR_3>
2.41797298

>  <Kier1>
10

>  <Kier2>
5.76

>  <Kier3>
9.142857143

>  <KierA1>
7.266298963

>  <KierA2>
4.01739416

>  <KierA3>
6.164330939

>  <KierFlex>
2.919158702

>  <PC+>
3.258

>  <PC->
-3.258

>  <PEOE_PC+>
1.374921127

>  <PEOE_PC->
-1.374921127

>  <PEOE_RPC+>
0.1588599509

>  <PEOE_RPC->
0.2689854843

>  <PEOE_VSA+0>
51.52571458

>  <PEOE_VSA+1>
0

>  <PEOE_VSA+2>
0

>  <PEOE_VSA+3>
34.47605193

>  <PEOE_VSA+4>
25.89906197

>  <PEOE_VSA+5>
0

>  <PEOE_VSA+6>
0

>  <PEOE_VSA-0>
17.40262652

>  <PEOE_VSA-1>
0

>  <PEOE_VSA-2>
0

>  <PEOE_VSA-3>
0

>  <PEOE_VSA-4>
0

>  <PEOE_VSA-5>
27.13384169

>  <PEOE_VSA-6>
13.30223883

>  <PEOE_VSA_FHYD>
0.6091945092

>  <PEOE_VSA_FNEG>
0.3407497661

>  <PEOE_VSA_FPNEG>
0.2382242911

>  <PEOE_VSA_FPOL>
0.3908054908

>  <PEOE_VSA_FPOS>
0.6592502339

>  <PEOE_VSA_FPPOS>
0.1525811997

>  <PEOE_VSA_HYD>
103.404393

>  <PEOE_VSA_NEG>
57.83870704

>  <PEOE_VSA_PNEG>
40.43608052

>  <PEOE_VSA_POL>
66.33514249

>  <PEOE_VSA_POS>
111.9008285

>  <PEOE_VSA_PPOS>
25.89906197

>  <Q_PC+>
3.258

>  <Q_PC->
-3.258

>  <Q_RPC+>
0.1746470227

>  <Q_RPC->
0.2455494168

>  <Q_VSA_FHYD>
0.4060830076

>  <Q_VSA_FNEG>
0.4432752412

>  <Q_VSA_FPNEG>
0.2382242911

>  <Q_VSA_FPOL>
0.5939169924

>  <Q_VSA_FPOS>
0.5567247588

>  <Q_VSA_FPPOS>
0.3556927013

>  <Q_VSA_HYD>
68.9283411

>  <Q_VSA_NEG>
75.24133355

>  <Q_VSA_PNEG>
40.43608052

>  <Q_VSA_POL>
100.8111944

>  <Q_VSA_POS>
94.49820197

>  <Q_VSA_PPOS>
60.3751139

>  <RPC+>
0.1746470227

>  <RPC->
0.2455494168

>  <SMR>
3.68568

>  <SMR_VSA0>
47.72443256

>  <SMR_VSA1>
0

>  <SMR_VSA2>
0

>  <SMR_VSA3>
0

>  <SMR_VSA4>
65.79437494

>  <SMR_VSA5>
75.47362191

>  <SMR_VSA6>
10.51756717

>  <SMR_VSA7>
0

>  <SlogP>
-0.4826

>  <SlogP_VSA0>
65.79437494

>  <SlogP_VSA1>
10.51756717

>  <SlogP_VSA2>
47.72443256

>  <SlogP_VSA3>
0

>  <SlogP_VSA4>
0

>  <SlogP_VSA5>
0

>  <SlogP_VSA6>
0

>  <SlogP_VSA7>
0

>  <SlogP_VSA8>
75.47362191

>  <SlogP_VSA9>
0

>  <TPSA>
86.18

>  <VAdjEq>
0.6800770457

>  <VAdjMa>
4.169925001

>  <VDistEq>
2.724752965

>  <VDistMa>
6.251799092

>  <Weight>
144.1739972

>  <a_IC>
35.5781706

>  <a_ICM>
1.617189573

>  <a_acc>
2

>  <a_acid>
0

>  <a_aro>
0

>  <a_base>
0

>  <a_count>
22

>  <a_don>
2

>  <a_donacc>
4

>  <a_heavy>
10

>  <a_hyd>
4

>  <a_nB>
0

>  <a_nBr>
0

>  <a_nC>
6

>  <a_nCl>
0

>  <a_nF>
0

>  <a_nH>
12

>  <a_nI>
0

>  <a_nN>
2

>  <a_nO>
2

>  <a_nP>
0

>  <a_nS>
0

>  <apol>
22.365516

>  <ast_fraglike>
1

>  <ast_fraglike_ext>
0

>  <ast_violation>
0

>  <ast_violation_ext>
2

>  <b_1rotN>
5

>  <b_1rotR>
0.5555555556

>  <b_ar>
0

>  <b_count>
21

>  <b_double>
2

>  <b_heavy>
9

>  <b_max1len>
5

>  <b_rotN>
5

>  <b_rotR>
0.5555555556

>  <b_single>
19

>  <b_triple>
0

>  <balabanJ>
2.928692787

>  <bpol>
13.714484

>  <chi0>
7.983127663

>  <chi0_C>
3.983127663

>  <chi0v>
5.799624244

>  <chi0v_C>
3.828427125

>  <chi1>
4.625897658

>  <chi1_C>
2.316496581

>  <chi1v>
3.192705341

>  <chi1v_C>
2.207106781

>  <chiral>
0

>  <chiral_u>
0

>  <density>
0.7502361723

>  <diameter>
7

>  <h_ema>
3.981366396

>  <h_emd>
11.63400584

>  <h_emd_C>
2.541761696

>  <h_logD>
-0.9609956233

>  <h_logP>
-0.9609956233

>  <h_logS>
-0.008293037114

>  <h_log_dbo>
0

>  <h_log_pbo>
2.026861101

>  <h_mr>
3.852686913

>  <h_pKa>
14

>  <h_pKb>
14

>  <h_pavgQ>
0

>  <h_pstates>
1

>  <h_pstrain>
0

>  <lip_acc>
4

>  <lip_don>
4

>  <lip_druglike>
1

>  <lip_violation>
0

>  <logP(o/w)>
-1.108

>  <logS>
-0.31504

>  <mr>
3.802319414

>  <mutagenic>
0

>  <nmol>
1

>  <opr_brigid>
0

>  <opr_leadlike>
1

>  <opr_nring>
0

>  <opr_nrot>
5

>  <opr_violation>
0

>  <petitjean>
0.4285714286

>  <petitjeanSC>
0.75

>  <radius>
4

>  <reactive>
0

>  <rings>
0

>  <vdw_area>
169.7395355

>  <vdw_vol>
192.1714824

>  <vsa_acc>
27.13384169

>  <vsa_acid>
0

>  <vsa_base>
0

>  <vsa_don>
35.48497916

>  <vsa_hyd>
63.23397841

>  <vsa_other>
25.89906197

>  <vsa_pol>
62.61882085

>  <weinerPath>
151

>  <weinerPol>
7

>  <zagreb>
38

$$$$

  Mrv1719008291810092D          

 15 15  0  0  0  0            999 V2000
    0.0000    3.3000    0.0000 O   0  5  0  0  0  0  0  0  0  0  0  0
    0.0000    2.4750    0.0000 C   0  0  0  0  0  0  0  0  0  0  0  0
   -0.7145    2.0625    0.0000 O   0  0  0  0  0  0  0  0  0  0  0  0
    0.7145    2.0625    0.0000 C   0  0  0  0  0  0  0  0  0  0  0  0
    0.7145    1.2375    0.0000 C   0  0  0  0  0  0  0  0  0  0  0  0
    1.4289    0.8250    0.0000 C   0  0  0  0  0  0  0  0  0  0  0  0
    1.4289   -0.0000    0.0000 C   0  0  0  0  0  0  0  0  0  0  0  0
    0.7145   -0.4125    0.0000 C   0  0  0  0  0  0  0  0  0  0  0  0
    0.7145   -1.2375    0.0000 O   0  0  0  0  0  0  0  0  0  0  0  0
    1.4289   -1.6500    0.0000 C   0  0  0  0  0  0  0  0  0  0  0  0
    1.4289   -2.4750    0.0000 C   0  0  0  0  0  0  0  0  0  0  0  0
    2.1434   -2.8875    0.0000 C   0  0  0  0  0  0  0  0  0  0  0  0
    0.0000    0.0000    0.0000 C   0  0  0  0  0  0  0  0  0  0  0  0
   -0.7145   -0.4125    0.0000 Cl  0  0  0  0  0  0  0  0  0  0  0  0
    0.0000    0.8250    0.0000 C   0  0  0  0  0  0  0  0  0  0  0  0
  1  2  1  0  0  0  0
  2  3  2  0  0  0  0
  2  4  1  0  0  0  0
  4  5  1  0  0  0  0
  5  6  2  0  0  0  0
  6  7  1  0  0  0  0
  7  8  2  0  0  0  0
  8  9  1  0  0  0  0
  9 10  1  0  0  0  0
 10 11  1  0  0  0  0
 11 12  2  0  0  0  0
  8 13  1  0  0  0  0
 13 14  1  0  0  0  0
 13 15  2  0  0  0  0
  5 15  1  0  0  0  0
M  CHG  1   1  -1
M  END
>  <CHID>
20038

>  <_MOLCOUNT>
14

>  <BCUT_PEOE_0>
-2.340793558

>  <BCUT_PEOE_1>
-0.6604219299

>  <BCUT_PEOE_2>
0.6900902484

>  <BCUT_PEOE_3>
2.304482329

>  <BCUT_SLOGP_0>
-2.411741068

>  <BCUT_SLOGP_1>
-0.4844080002

>  <BCUT_SLOGP_2>
0.6489813502

>  <BCUT_SLOGP_3>
2.427744902

>  <BCUT_SMR_0>
-2.042191826

>  <BCUT_SMR_1>
-0.4397522192

>  <BCUT_SMR_2>
0.9211511862

>  <BCUT_SMR_3>
2.609875116

>  <FCharge>
-1

>  <GCUT_PEOE_0>
-0.8486419435

>  <GCUT_PEOE_1>
-0.4781526727

>  <GCUT_PEOE_2>
0.06617572467

>  <GCUT_PEOE_3>
2.176992483

>  <GCUT_SLOGP_0>
-1.489603962

>  <GCUT_SLOGP_1>
-0.3255324379

>  <GCUT_SLOGP_2>
0.1389447023

>  <GCUT_SLOGP_3>
2.329410516

>  <GCUT_SMR_0>
-0.4766942136

>  <GCUT_SMR_1>
-0.1975708687

>  <GCUT_SMR_2>
0.2524019259

>  <GCUT_SMR_3>
2.482403589

>  <Kier1>
13.06666667

>  <Kier2>
6.55401662

>  <Kier3>
4.571428571

>  <KierA1>
10.79246221

>  <KierA2>
5.333353937

>  <KierA3>
3.674910835

>  <KierFlex>
3.837334723

>  <PC+>
2.6437

>  <PC->
-3.6437

>  <PEOE_PC+>
0.8482308646

>  <PEOE_PC->
-1.848230865

>  <PEOE_RPC+>
0.1118220411

>  <PEOE_RPC->
0.2973024059

>  <PEOE_VSA+0>
31.94058453

>  <PEOE_VSA+1>
62.05264704

>  <PEOE_VSA+2>
0

>  <PEOE_VSA+3>
0

>  <PEOE_VSA+4>
0

>  <PEOE_VSA+5>
0

>  <PEOE_VSA+6>
0

>  <PEOE_VSA-0>
26.7183475

>  <PEOE_VSA-1>
54.09175477

>  <PEOE_VSA-2>
22.30126822

>  <PEOE_VSA-3>
0

>  <PEOE_VSA-4>
0

>  <PEOE_VSA-5>
0

>  <PEOE_VSA-6>
29.63759782

>  <PEOE_VSA_FHYD>
0.8692894493

>  <PEOE_VSA_FNEG>
0.5854621168

>  <PEOE_VSA_FPNEG>
0.1307105507

>  <PEOE_VSA_FPOL>
0.1307105507

>  <PEOE_VSA_FPOS>
0.4145378832

>  <PEOE_VSA_FPPOS>
0

>  <PEOE_VSA_HYD>
197.1046021

>  <PEOE_VSA_NEG>
132.7489683

>  <PEOE_VSA_PNEG>
29.63759782

>  <PEOE_VSA_POL>
29.63759782

>  <PEOE_VSA_POS>
93.99323158

>  <PEOE_VSA_PPOS>
0

>  <Q_PC+>
2.6437

>  <Q_PC->
-3.6437

>  <Q_RPC+>
0.3427015168

>  <Q_RPC->
0.2470016741

>  <Q_VSA_FHYD>
0.5860780995

>  <Q_VSA_FNEG>
0.6238374755

>  <Q_VSA_FPNEG>
0.2831134654

>  <Q_VSA_FPOL>
0.4139219005

>  <Q_VSA_FPOS>
0.3761625245

>  <Q_VSA_FPPOS>
0.1308084351

>  <Q_VSA_HYD>
132.8886376

>  <Q_VSA_NEG>
141.4502816

>  <Q_VSA_PNEG>
64.19376997

>  <Q_VSA_POL>
93.8535623

>  <Q_VSA_POS>
85.29191832

>  <Q_VSA_PPOS>
29.65979233

>  <RPC+>
0.3427015168

>  <RPC->
0.2470016741

>  <SMR>
5.5855

>  <SMR_VSA0>
66.54555944

>  <SMR_VSA1>
10.99988789

>  <SMR_VSA2>
0

>  <SMR_VSA3>
11.92960958

>  <SMR_VSA4>
0

>  <SMR_VSA5>
89.44114285

>  <SMR_VSA6>
22.39026675

>  <SMR_VSA7>
71.2494378

>  <SlogP>
1.19717

>  <SlogP_VSA0>
53.68323105

>  <SlogP_VSA1>
1.464008124

>  <SlogP_VSA2>
23.86221628

>  <SlogP_VSA3>
20.92625862

>  <SlogP_VSA4>
3.185574951

>  <SlogP_VSA5>
18.86840548

>  <SlogP_VSA6>
3.500606532

>  <SlogP_VSA7>
70.57273737

>  <SlogP_VSA8>
0

>  <SlogP_VSA9>
76.49286589

>  <TPSA>
49.36

>  <VAdjEq>
0.5665095066

>  <VAdjMa>
4.906890596

>  <VDistEq>
3.03746307

>  <VDistMa>
7.474858123

>  <Weight>
225.6509944

>  <a_IC>
40.06848849

>  <a_ICM>
1.60273954

>  <a_acc>
1

>  <a_acid>
2

>  <a_aro>
6

>  <a_base>
0

>  <a_count>
25

>  <a_don>
0

>  <a_donacc>
1

>  <a_heavy>
15

>  <a_hyd>
11

>  <a_nB>
0

>  <a_nBr>
0

>  <a_nC>
11

>  <a_nCl>
1

>  <a_nF>
0

>  <a_nH>
10

>  <a_nI>
0

>  <a_nN>
0

>  <a_nO>
3

>  <a_nP>
0

>  <a_nS>
0

>  <apol>
30.61393

>  <ast_fraglike>
1

>  <ast_fraglike_ext>
0

>  <ast_violation>
0

>  <ast_violation_ext>
1

>  <b_1rotN>
5

>  <b_1rotR>
0.3333333333

>  <b_ar>
6

>  <b_count>
25

>  <b_double>
2

>  <b_heavy>
15

>  <b_max1len>
3

>  <b_rotN>
5

>  <b_rotR>
0.3333333333

>  <b_single>
17

>  <b_triple>
0

>  <balabanJ>
2.291555032

>  <bpol>
15.18407

>  <chi0>
11.25914855

>  <chi0_C>
7.552041764

>  <chi0v>
8.789359711

>  <chi0v_C>
6.43072142

>  <chi1>
7.130228955

>  <chi1_C>
4.489929857

>  <chi1v>
4.729631514

>  <chi1v_C>
3.261637234

>  <chiral>
0

>  <chiral_u>
0

>  <density>
0.8145070382

>  <diameter>
10

>  <h_ema>
7.237657532

>  <h_emd>
2.458944671

>  <h_emd_C>
2.458944671

>  <h_logD>
2.45778297

>  <h_logP>
2.456985714

>  <h_logS>
-3.226010556

>  <h_log_dbo>
0

>  <h_log_pbo>
5.222716306

>  <h_mr>
5.710348239

>  <h_pKa>
14

>  <h_pKb>
9.240761598

>  <h_pavgQ>
-0.9942884917

>  <h_pstates>
1.035823395

>  <h_pstrain>
0.003414760826

>  <lip_acc>
3

>  <lip_don>
0

>  <lip_druglike>
1

>  <lip_violation>
0

>  <logP(o/w)>
3.037

>  <logS>
-2.9571

>  <mr>
5.879999819

>  <mutagenic>
0

>  <nmol>
1

>  <opr_brigid>
7

>  <opr_leadlike>
1

>  <opr_nring>
1

>  <opr_nrot>
5

>  <opr_violation>
0

>  <petitjean>
0.5

>  <petitjeanSC>
1

>  <radius>
5

>  <reactive>
0

>  <rings>
1

>  <vdw_area>
226.7421999

>  <vdw_vol>
277.0399566

>  <vsa_acc>
29.63759782

>  <vsa_acid>
27.13384169

>  <vsa_base>
0

>  <vsa_don>
0

>  <vsa_hyd>
175.2781494

>  <vsa_other>
14.70849926

>  <vsa_pol>
29.63759782

>  <weinerPath>
410

>  <weinerPol>
18

>  <zagreb>
68

$$$$

  Mrv1719008291810092D          

 18 21  0  0  0  0            999 V2000
   -1.8934    1.6387    0.0000 Cl  0  0  0  0  0  0  0  0  0  0  0  0
   -1.3464    0.9075    0.0000 C   0  0  0  0  0  0  0  0  0  0  0  0
   -1.3464   -0.0825    0.0000 C   0  0  0  0  0  0  0  0  0  0  0  0
   -1.8934   -0.8137    0.0000 Cl  0  0  0  0  0  0  0  0  0  0  0  0
   -0.7145   -0.4125    0.0000 C   0  0  2  0  0  0  0  0  0  0  0  0
   -0.6226   -1.2975    0.0000 Cl  0  0  0  0  0  0  0  0  0  0  0  0
   -0.0000   -0.0000    0.0000 C   0  0  2  0  0  0  0  0  0  0  0  0
    0.7145   -0.4125    0.0000 C   0  0  2  0  0  0  0  0  0  0  0  0
    0.5082    0.4125    0.0000 C   0  0  0  0  0  0  0  0  0  0  0  0
    0.7145    1.2375    0.0000 C   0  0  1  0  0  0  0  0  0  0  0  0
    1.4289    0.8250    0.0000 C   0  0  0  0  0  0  0  0  0  0  0  0
    1.4289    0.0000    0.0000 C   0  0  0  0  0  0  0  0  0  0  0  0
    0.0000    0.8250    0.0000 C   0  0  2  0  0  0  0  0  0  0  0  0
   -0.7145    1.2375    0.0000 C   0  0  2  0  0  0  0  0  0  0  0  0
   -0.6227    2.1224    0.0000 Cl  0  0  0  0  0  0  0  0  0  0  0  0
   -0.9207    0.4125    0.0000 C   0  0  0  0  0  0  0  0  0  0  0  0
   -1.8974    0.7227    0.0000 Cl  0  0  0  0  0  0  0  0  0  0  0  0
   -1.8974    0.1022    0.0000 Cl  0  0  0  0  0  0  0  0  0  0  0  0
  1  2  1  0  0  0  0
  2  3  2  0  0  0  0
  3  4  1  0  0  0  0
  5  3  1  0  0  0  0
  5  6  1  6  0  0  0
  7  5  1  1  0  0  0
  7  8  1  0  0  0  0
  8  9  1  1  0  0  0
 10  9  1  1  0  0  0
 10 11  1  0  0  0  0
 11 12  2  0  0  0  0
  8 12  1  0  0  0  0
 13 10  1  1  0  0  0
  7 13  1  0  0  0  0
 13 14  1  0  0  0  0
 14  2  1  0  0  0  0
 14 15  1  6  0  0  0
 14 16  1  0  0  0  0
  5 16  1  0  0  0  0
 16 17  1  0  0  0  0
 16 18  1  0  0  0  0
M  END
>  <CHID>
20040

>  <_MOLCOUNT>
15

>  <BCUT_PEOE_0>
-2.617886827

>  <BCUT_PEOE_1>
-0.6341252804

>  <BCUT_PEOE_2>
0.5458624562

>  <BCUT_PEOE_3>
2.992003055

>  <BCUT_SLOGP_0>
-2.615890235

>  <BCUT_SLOGP_1>
-0.4046452223

>  <BCUT_SLOGP_2>
0.952909273

>  <BCUT_SLOGP_3>
2.988262761

>  <BCUT_SMR_0>
-2.372454715

>  <BCUT_SMR_1>
-0.3615778134

>  <BCUT_SMR_2>
0.9506081963

>  <BCUT_SMR_3>
3.234833725

>  <FCharge>
0

>  <GCUT_PEOE_0>
-0.7875211945

>  <GCUT_PEOE_1>
-0.4097589333

>  <GCUT_PEOE_2>
0.02331659697

>  <GCUT_PEOE_3>
2.846400687

>  <GCUT_SLOGP_0>
-0.8994976974

>  <GCUT_SLOGP_1>
-0.2403742813

>  <GCUT_SLOGP_2>
0.5343359334

>  <GCUT_SLOGP_3>
2.93192267

>  <GCUT_SMR_0>
-0.533629208

>  <GCUT_SMR_1>
-0.1291423021

>  <GCUT_SMR_2>
0.4844850432

>  <GCUT_SMR_3>
3.117134079

>  <Kier1>
11.79591837

>  <Kier2>
2.861275477

>  <Kier3>
0.8554243707

>  <KierA1>
16.92526772

>  <KierA2>
4.191700051

>  <KierA3>
1.272439719

>  <KierFlex>
3.941424755

>  <PC+>
2.3364

>  <PC->
-2.3364

>  <PEOE_PC+>
0.8276707858

>  <PEOE_PC->
-0.8276707858

>  <PEOE_RPC+>
0.2008941697

>  <PEOE_RPC->
0.1312584169

>  <PEOE_VSA+0>
25.59231605

>  <PEOE_VSA+1>
17.57026493

>  <PEOE_VSA+2>
0

>  <PEOE_VSA+3>
0

>  <PEOE_VSA+4>
0

>  <PEOE_VSA+5>
0

>  <PEOE_VSA+6>
0

>  <PEOE_VSA-0>
8.701313258

>  <PEOE_VSA-1>
142.8375955

>  <PEOE_VSA-2>
59.16389381

>  <PEOE_VSA-3>
0

>  <PEOE_VSA-4>
0

>  <PEOE_VSA-5>
0

>  <PEOE_VSA-6>
0

>  <PEOE_VSA_FHYD>
1

>  <PEOE_VSA_FNEG>
0.8299784698

>  <PEOE_VSA_FPNEG>
0

>  <PEOE_VSA_FPOL>
0

>  <PEOE_VSA_FPOS>
0.1700215302

>  <PEOE_VSA_FPPOS>
0

>  <PEOE_VSA_HYD>
253.8653835

>  <PEOE_VSA_NEG>
210.7028026

>  <PEOE_VSA_PNEG>
0

>  <PEOE_VSA_POL>
0

>  <PEOE_VSA_POS>
43.16258098

>  <PEOE_VSA_PPOS>
0

>  <Q_PC+>
2.3364

>  <Q_PC->
-2.3364

>  <Q_RPC+>
0.2482451635

>  <Q_RPC->
0.1241225817

>  <Q_VSA_FHYD>
0.4373490647

>  <Q_VSA_FNEG>
0.8299784698

>  <Q_VSA_FPNEG>
0.5626509353

>  <Q_VSA_FPOL>
0.5626509353

>  <Q_VSA_FPOS>
0.1700215302

>  <Q_VSA_FPPOS>
0

>  <Q_VSA_HYD>
111.0277881

>  <Q_VSA_NEG>
210.7028026

>  <Q_VSA_PNEG>
142.8375955

>  <Q_VSA_POL>
142.8375955

>  <Q_VSA_POS>
43.16258098

>  <Q_VSA_PPOS>
0

>  <RPC+>
0.2482451635

>  <RPC->
0.1241225817

>  <SMR>
7.8054

>  <SMR_VSA0>
0

>  <SMR_VSA1>
0

>  <SMR_VSA2>
17.64318434

>  <SMR_VSA3>
7.001213063

>  <SMR_VSA4>
0

>  <SMR_VSA5>
54.15477416

>  <SMR_VSA6>
0

>  <SMR_VSA7>
234.8918644

>  <SlogP>
5.2702

>  <SlogP_VSA0>
0

>  <SlogP_VSA1>
0

>  <SlogP_VSA2>
0

>  <SlogP_VSA3>
0

>  <SlogP_VSA4>
17.64318434

>  <SlogP_VSA5>
7.001213063

>  <SlogP_VSA6>
0

>  <SlogP_VSA7>
35.28636869

>  <SlogP_VSA8>
18.86840548

>  <SlogP_VSA9>
234.8918644

>  <TPSA>
0

>  <VAdjEq>
0.5564215673

>  <VAdjMa>
5.392317423

>  <VDistEq>
2.305108517

>  <VDistMa>
8.121564832

>  <Weight>
364.9139908

>  <a_IC>
39.68210766

>  <a_ICM>
1.52623491

>  <a_acc>
0

>  <a_acid>
0

>  <a_aro>
0

>  <a_base>
0

>  <a_count>
26

>  <a_don>
0

>  <a_donacc>
0

>  <a_heavy>
18

>  <a_hyd>
17

>  <a_nB>
0

>  <a_nBr>
0

>  <a_nC>
12

>  <a_nCl>
6

>  <a_nF>
0

>  <a_nH>
8

>  <a_nI>
0

>  <a_nN>
0

>  <a_nO>
0

>  <a_nP>
0

>  <a_nS>
0

>  <apol>
39.534344

>  <ast_fraglike>
0

>  <ast_fraglike_ext>
0

>  <ast_violation>
2

>  <ast_violation_ext>
2

>  <b_1rotN>
0

>  <b_1rotR>
0

>  <b_ar>
0

>  <b_count>
29

>  <b_double>
2

>  <b_heavy>
21

>  <b_max1len>
2

>  <b_rotN>
0

>  <b_rotR>
0

>  <b_single>
27

>  <b_triple>
0

>  <balabanJ>
1.958422624

>  <bpol>
11.265656

>  <chi0>
13.08542196

>  <chi0_C>
7.085421959

>  <chi0v>
13.47456891

>  <chi0v_C>
6.671208396

>  <chi1>
8.275727572

>  <chi1_C>
5.121027034

>  <chi1v>
8.045527107

>  <chi1v_C>
4.64384685

>  <chiral>
6

>  <chiral_u>
0

>  <density>
1.08801558

>  <diameter>
6

>  <h_ema>
1.762263656

>  <h_emd>
1.77734527

>  <h_emd_C>
1.77734527

>  <h_logD>
5.48322486

>  <h_logP>
5.48322486

>  <h_logS>
-5.865629098

>  <h_log_dbo>
0

>  <h_log_pbo>
1.799376351

>  <h_mr>
7.272834551

>  <h_pKa>
14

>  <h_pKb>
14

>  <h_pavgQ>
0

>  <h_pstates>
1

>  <h_pstrain>
0

>  <lip_acc>
0

>  <lip_don>
0

>  <lip_druglike>
1

>  <lip_violation>
1

>  <logP(o/w)>
5.60536

>  <logS>
-6.15712

>  <mr>
7.501559592

>  <mutagenic>
1

>  <nmol>
1

>  <opr_brigid>
15

>  <opr_leadlike>
1

>  <opr_nring>
4

>  <opr_nrot>
0

>  <opr_violation>
1

>  <petitjean>
0.3333333333

>  <petitjeanSC>
0.5

>  <radius>
4

>  <reactive>
1

>  <rings>
4

>  <vdw_area>
253.8653835

>  <vdw_vol>
335.3940859

>  <vsa_acc>
0

>  <vsa_acid>
0

>  <vsa_base>
0

>  <vsa_don>
0

>  <vsa_hyd>
242.7908167

>  <vsa_other>
0

>  <vsa_pol>
0

>  <weinerPath>
448

>  <weinerPol>
43

>  <zagreb>
120

$$$$

  Mrv1719008291810092D          

 11 11  0  0  0  0            999 V2000
   -0.1467    3.1768    0.0000 N   0  0  0  0  0  0  0  0  0  0  0  0
   -0.1467    2.3518    0.0000 C   0  0  0  0  0  0  0  0  0  0  0  0
   -0.8612    1.9393    0.0000 O   0  0  0  0  0  0  0  0  0  0  0  0
    0.5678    1.9393    0.0000 N   0  0  0  0  0  0  0  0  0  0  0  0
    0.5678    1.1143    0.0000 C   0  0  0  0  0  0  0  0  0  0  0  0
    1.2352    0.6294    0.0000 N   0  0  0  0  0  0  0  0  0  0  0  0
    0.9803   -0.1553    0.0000 C   0  0  0  0  0  0  0  0  0  0  0  0
    1.4652   -0.8227    0.0000 O   0  0  0  0  0  0  0  0  0  0  0  0
    0.1553   -0.1553    0.0000 N   0  0  0  0  0  0  0  0  0  0  0  0
   -0.0997    0.6294    0.0000 C   0  0  0  0  0  0  0  0  0  0  0  0
   -0.8843    0.8843    0.0000 O   0  0  0  0  0  0  0  0  0  0  0  0
  1  2  1  0  0  0  0
  2  3  2  0  0  0  0
  2  4  1  0  0  0  0
  4  5  1  0  0  0  0
  5  6  1  0  0  0  0
  6  7  1  0  0  0  0
  7  8  2  0  0  0  0
  7  9  1  0  0  0  0
  9 10  1  0  0  0  0
  5 10  1  0  0  0  0
 10 11  2  0  0  0  0
M  END
>  <CHID>
20043

>  <_MOLCOUNT>
16

>  <BCUT_PEOE_0>
-2.375687502

>  <BCUT_PEOE_1>
-0.5609289009

>  <BCUT_PEOE_2>
0.4615144331

>  <BCUT_PEOE_3>
2.545641242

>  <BCUT_SLOGP_0>
-2.766208567

>  <BCUT_SLOGP_1>
-0.475685564

>  <BCUT_SLOGP_2>
0.6472809151

>  <BCUT_SLOGP_3>
2.171736536

>  <BCUT_SMR_0>
-2.103383021

>  <BCUT_SMR_1>
-0.3440093251

>  <BCUT_SMR_2>
0.5715459175

>  <BCUT_SMR_3>
2.801911098

>  <FCharge>
0

>  <GCUT_PEOE_0>
-0.802273909

>  <GCUT_PEOE_1>
-0.478310311

>  <GCUT_PEOE_2>
0.1054220583

>  <GCUT_PEOE_3>
2.091951173

>  <GCUT_SLOGP_0>
-1.371049023

>  <GCUT_SLOGP_1>
-0.5079023732

>  <GCUT_SLOGP_2>
0.2403126605

>  <GCUT_SLOGP_3>
1.825997662

>  <GCUT_SMR_0>
-0.4818615372

>  <GCUT_SMR_1>
-0.2400598351

>  <GCUT_SMR_2>
0.1740148025

>  <GCUT_SMR_3>
2.331114193

>  <Kier1>
9.090909091

>  <Kier2>
3.6

>  <Kier3>
2.5

>  <KierA1>
5.519372628

>  <KierA2>
2.060332836

>  <KierA3>
1.355633156

>  <KierFlex>
1.033794969

>  <PC+>
4.4602

>  <PC->
-4.4602

>  <PEOE_PC+>
2.011041371

>  <PEOE_PC->
-2.011041371

>  <PEOE_RPC+>
0.1613841276

>  <PEOE_RPC->
0.1750226617

>  <PEOE_VSA+0>
0

>  <PEOE_VSA+1>
4.265386008

>  <PEOE_VSA+2>
0

>  <PEOE_VSA+3>
50.73203696

>  <PEOE_VSA+4>
0

>  <PEOE_VSA+5>
12.94953099

>  <PEOE_VSA+6>
34.88108505

>  <PEOE_VSA-0>
0

>  <PEOE_VSA-1>
0

>  <PEOE_VSA-2>
0

>  <PEOE_VSA-3>
0

>  <PEOE_VSA-4>
27.13384169

>  <PEOE_VSA-5>
13.70381185

>  <PEOE_VSA-6>
6.924901419

>  <PEOE_VSA_FHYD>
0.3652115416

>  <PEOE_VSA_FNEG>
0.3171682487

>  <PEOE_VSA_FPNEG>
0.3171682487

>  <PEOE_VSA_FPOL>
0.6347884584

>  <PEOE_VSA_FPOS>
0.6828317513

>  <PEOE_VSA_FPPOS>
0.3176202097

>  <PEOE_VSA_HYD>
54.99742296

>  <PEOE_VSA_NEG>
47.76255496

>  <PEOE_VSA_PNEG>
47.76255496

>  <PEOE_VSA_POL>
95.59317099

>  <PEOE_VSA_POS>
102.828039

>  <PEOE_VSA_PPOS>
47.83061603

>  <Q_PC+>
4.4602

>  <Q_PC->
-4.4602

>  <Q_RPC+>
0.1547015829

>  <Q_RPC->
0.1793641541

>  <Q_VSA_FHYD>
0.02832438532

>  <Q_VSA_FNEG>
0.3171682487

>  <Q_VSA_FPNEG>
0.3171682487

>  <Q_VSA_FPOL>
0.9716756147

>  <Q_VSA_FPOS>
0.6828317513

>  <Q_VSA_FPPOS>
0.654507366

>  <Q_VSA_HYD>
4.265386008

>  <Q_VSA_NEG>
47.76255496

>  <Q_VSA_PNEG>
47.76255496

>  <Q_VSA_POL>
146.3252079

>  <Q_VSA_POS>
102.828039

>  <Q_VSA_PPOS>
98.56265299

>  <RPC+>
0.1547015829

>  <RPC->
0.1793641541

>  <SMR>
3.31815

>  <SMR_VSA0>
71.58664885

>  <SMR_VSA1>
0

>  <SMR_VSA2>
54.03225205

>  <SMR_VSA3>
3.553141291

>  <SMR_VSA4>
32.89718747

>  <SMR_VSA5>
0

>  <SMR_VSA6>
14.91869597

>  <SMR_VSA7>
0

>  <SlogP>
-2.1798

>  <SlogP_VSA0>
86.92943952

>  <SlogP_VSA1>
14.91869597

>  <SlogP_VSA2>
27.41535757

>  <SlogP_VSA3>
0

>  <SlogP_VSA4>
0

>  <SlogP_VSA5>
0

>  <SlogP_VSA6>
0

>  <SlogP_VSA7>
0

>  <SlogP_VSA8>
0

>  <SlogP_VSA9>
47.72443256

>  <TPSA>
113.32

>  <VAdjEq>
0.6840384356

>  <VAdjMa>
4.459431619

>  <VDistEq>
2.419693095

>  <VDistMa>
6.596590202

>  <Weight>
158.1169974

>  <a_IC>
33.22220579

>  <a_ICM>
1.9542474

>  <a_acc>
3

>  <a_acid>
0

>  <a_aro>
0

>  <a_base>
0

>  <a_count>
17

>  <a_don>
4

>  <a_donacc>
7

>  <a_heavy>
11

>  <a_hyd>
0

>  <a_nB>
0

>  <a_nBr>
0

>  <a_nC>
4

>  <a_nCl>
0

>  <a_nF>
0

>  <a_nH>
6

>  <a_nI>
0

>  <a_nN>
4

>  <a_nO>
3

>  <a_nP>
0

>  <a_nS>
0

>  <apol>
17.846758

>  <ast_fraglike>
0

>  <ast_fraglike_ext>
0

>  <ast_violation>
1

>  <ast_violation_ext>
2

>  <b_1rotN>
1

>  <b_1rotR>
0.09090909091

>  <b_ar>
0

>  <b_count>
17

>  <b_double>
3

>  <b_heavy>
11

>  <b_max1len>
3

>  <b_rotN>
2

>  <b_rotR>
0.1818181818

>  <b_single>
14

>  <b_triple>
0

>  <balabanJ>
2.364229595

>  <bpol>
10.753242

>  <chi0>
8.43072142

>  <chi0_C>
2.309401077

>  <chi0v>
5.37944541

>  <chi0v_C>
2.077350269

>  <chi1>
5.092224153

>  <chi1_C>
0.3333333333

>  <chi1v>
2.767072974

>  <chi1v_C>
0.2886751346

>  <chiral>
1

>  <chiral_u>
1

>  <density>
0.9595299905

>  <diameter>
6

>  <h_ema>
6.966992497

>  <h_emd>
14.97372603

>  <h_emd_C>
1.272656918

>  <h_logD>
-2.828355715

>  <h_logP>
-2.795917132

>  <h_logS>
0.5810186127

>  <h_log_dbo>
0

>  <h_log_pbo>
3.544991084

>  <h_mr>
3.652053929

>  <h_pKa>
7.626851017

>  <h_pKb>
14

>  <h_pavgQ>
-0.1910228071

>  <h_pstates>
1.697891476

>  <h_pstrain>
0.1267259584

>  <lip_acc>
7

>  <lip_don>
5

>  <lip_druglike>
1

>  <lip_violation>
0

>  <logP(o/w)>
-2.575

>  <logS>
-0.14099

>  <mr>
3.279855714

>  <mutagenic>
0

>  <nmol>
1

>  <opr_brigid>
5

>  <opr_leadlike>
1

>  <opr_nring>
1

>  <opr_nrot>
1

>  <opr_violation>
0

>  <petitjean>
0.5

>  <petitjeanSC>
1

>  <radius>
3

>  <reactive>
0

>  <rings>
1

>  <vdw_area>
150.590594

>  <vdw_vol>
164.7858838

>  <vsa_acc>
40.70076254

>  <vsa_acid>
0

>  <vsa_base>
0

>  <vsa_don>
34.79021783

>  <vsa_hyd>
0

>  <vsa_other>
59.02117875

>  <vsa_pol>
75.49098037

>  <weinerPath>
157

>  <weinerPol>
11

>  <zagreb>
52

$$$$

  Mrv1719008291810092D          

  4  3  0  0  0  0            999 V2000
    2.0625   -0.7145    0.0000 O   0  0  0  0  0  0  0  0  0  0  0  0
    1.2375   -0.7145    0.0000 C   0  0  0  0  0  0  0  0  0  0  0  0
    0.8250    0.0000    0.0000 C   0  0  0  0  0  0  0  0  0  0  0  0
    0.0000    0.0000    0.0000 C   0  0  0  0  0  0  0  0  0  0  0  0
  1  2  1  0  0  0  0
  2  3  1  0  0  0  0
  3  4  2  0  0  0  0
M  END
>  <CHID>
20044

>  <_MOLCOUNT>
17

>  <BCUT_PEOE_0>
-2.241851915

>  <BCUT_PEOE_1>
-0.6087975654

>  <BCUT_PEOE_2>
0.6865451149

>  <BCUT_PEOE_3>
2.189303971

>  <BCUT_SLOGP_0>
-2.284627009

>  <BCUT_SLOGP_1>
-0.5759574972

>  <BCUT_SLOGP_2>
0.5734586639

>  <BCUT_SLOGP_3>
2.184142766

>  <BCUT_SMR_0>
-1.981713647

>  <BCUT_SMR_1>
-0.4920309837

>  <BCUT_SMR_2>
0.7890387646

>  <BCUT_SMR_3>
2.443419564

>  <FCharge>
0

>  <GCUT_PEOE_0>
-0.7935017787

>  <GCUT_PEOE_1>
-0.3692309197

>  <GCUT_PEOE_2>
0.1165777308

>  <GCUT_PEOE_3>
1.585618847

>  <GCUT_SLOGP_0>
-0.8729314986

>  <GCUT_SLOGP_1>
-0.2817371477

>  <GCUT_SLOGP_2>
-0.0003118526378

>  <GCUT_SLOGP_3>
1.630667847

>  <GCUT_SMR_0>
-0.4927918567

>  <GCUT_SMR_1>
-0.2114284944

>  <GCUT_SMR_2>
0.2115372508

>  <GCUT_SMR_3>
1.829539032

>  <Kier1>
4

>  <Kier2>
3

>  <Kier3>
4

>  <KierA1>
3.119824889

>  <KierA2>
2.073906

>  <KierA3>
2.240424

>  <KierFlex>
1.617555889

>  <PC+>
1.2682

>  <PC->
-1.2682

>  <PEOE_PC+>
0.5575562196

>  <PEOE_PC->
-0.5575562196

>  <PEOE_RPC+>
0.3763254084

>  <PEOE_RPC->
0.7012936846

>  <PEOE_VSA+0>
0

>  <PEOE_VSA+1>
36.27822311

>  <PEOE_VSA+2>
0

>  <PEOE_VSA+3>
0

>  <PEOE_VSA+4>
10.32417265

>  <PEOE_VSA+5>
0

>  <PEOE_VSA+6>
0

>  <PEOE_VSA-0>
0

>  <PEOE_VSA-1>
12.25490393

>  <PEOE_VSA-2>
22.30126822

>  <PEOE_VSA-3>
0

>  <PEOE_VSA-4>
0

>  <PEOE_VSA-5>
0

>  <PEOE_VSA-6>
7.767540258

>  <PEOE_VSA_FHYD>
0.7965534163

>  <PEOE_VSA_FNEG>
0.4759424795

>  <PEOE_VSA_FPNEG>
0.08734825371

>  <PEOE_VSA_FPOL>
0.2034465837

>  <PEOE_VSA_FPOS>
0.5240575205

>  <PEOE_VSA_FPPOS>
0.1160983299

>  <PEOE_VSA_HYD>
70.83439527

>  <PEOE_VSA_NEG>
42.32371241

>  <PEOE_VSA_PNEG>
7.767540258

>  <PEOE_VSA_POL>
18.09171291

>  <PEOE_VSA_POS>
46.60239576

>  <PEOE_VSA_PPOS>
10.32417265

>  <Q_PC+>
1.2682

>  <Q_PC->
-1.2682

>  <Q_RPC+>
0.3154076644

>  <Q_RPC->
0.5361930295

>  <Q_VSA_FHYD>
0.2398275431

>  <Q_VSA_FNEG>
0.4759424795

>  <Q_VSA_FPNEG>
0.4759424795

>  <Q_VSA_FPOL>
0.7601724569

>  <Q_VSA_FPOS>
0.5240575205

>  <Q_VSA_FPPOS>
0.2842299774

>  <Q_VSA_HYD>
21.32693004

>  <Q_VSA_NEG>
42.32371241

>  <Q_VSA_PNEG>
42.32371241

>  <Q_VSA_POL>
67.59917813

>  <Q_VSA_POS>
46.60239576

>  <Q_VSA_PPOS>
25.27546572

>  <RPC+>
0.3154076644

>  <RPC->
0.5361930295

>  <SMR>
1.72828

>  <SMR_VSA0>
0

>  <SMR_VSA1>
25.38522641

>  <SMR_VSA2>
0

>  <SMR_VSA3>
0

>  <SMR_VSA4>
0

>  <SMR_VSA5>
17.64318434

>  <SMR_VSA6>
20.92625862

>  <SMR_VSA7>
32.10079373

>  <SlogP>
0.1647

>  <SlogP_VSA0>
25.38522641

>  <SlogP_VSA1>
0

>  <SlogP_VSA2>
0

>  <SlogP_VSA3>
20.92625862

>  <SlogP_VSA4>
0

>  <SlogP_VSA5>
0

>  <SlogP_VSA6>
0

>  <SlogP_VSA7>
17.64318434

>  <SlogP_VSA8>
0

>  <SlogP_VSA9>
32.10079373

>  <TPSA>
20.23

>  <VAdjEq>
0.9544340029

>  <VAdjMa>
2.584962501

>  <VDistEq>
1.459147917

>  <VDistMa>
3.446439345

>  <Weight>
58.07999863

>  <a_IC>
12.95461844

>  <a_ICM>
1.295461844

>  <a_acc>
1

>  <a_acid>
0

>  <a_aro>
0

>  <a_base>
0

>  <a_count>
10

>  <a_don>
1

>  <a_donacc>
2

>  <a_heavy>
4

>  <a_hyd>
3

>  <a_nB>
0

>  <a_nBr>
0

>  <a_nC>
3

>  <a_nCl>
0

>  <a_nF>
0

>  <a_nH>
6

>  <a_nI>
0

>  <a_nN>
0

>  <a_nO>
1

>  <a_nP>
0

>  <a_nS>
0

>  <apol>
10.082758

>  <ast_fraglike>
1

>  <ast_fraglike_ext>
1

>  <ast_violation>
0

>  <ast_violation_ext>
0

>  <b_1rotN>
1

>  <b_1rotR>
0.3333333333

>  <b_ar>
0

>  <b_count>
9

>  <b_double>
1

>  <b_heavy>
3

>  <b_max1len>
4

>  <b_rotN>
1

>  <b_rotR>
0.3333333333

>  <b_single>
8

>  <b_triple>
0

>  <balabanJ>
2.09791962

>  <bpol>
6.559242

>  <chi0>
3.414213562

>  <chi0_C>
2.414213562

>  <chi0v>
2.438777427

>  <chi0v_C>
1.991563832

>  <chi1>
1.914213562

>  <chi1_C>
1.207106781

>  <chi1v>
1.132724347

>  <chi1v_C>
0.8164965809

>  <chiral>
0

>  <chiral_u>
0

>  <density>
0.6467408939

>  <diameter>
3

>  <h_ema>
1.319900513

>  <h_emd>
2.411201462

>  <h_emd_C>
1.252825841

>  <h_logD>
0.4238457485

>  <h_logP>
0.4238457485

>  <h_logS>
-0.158586163

>  <h_log_dbo>
0

>  <h_log_pbo>
0.6931467633

>  <h_mr>
1.636322952

>  <h_pKa>
14

>  <h_pKb>
14

>  <h_pavgQ>
0

>  <h_pstates>
1

>  <h_pstrain>
0

>  <lip_acc>
1

>  <lip_don>
1

>  <lip_druglike>
1

>  <lip_violation>
0

>  <logP(o/w)>
0.258

>  <logS>
0.11577

>  <mr>
1.756492619

>  <mutagenic>
0

>  <nmol>
1

>  <opr_brigid>
1

>  <opr_leadlike>
1

>  <opr_nring>
0

>  <opr_nrot>
1

>  <opr_violation>
0

>  <petitjean>
0.3333333333

>  <petitjeanSC>
0.5

>  <radius>
2

>  <reactive>
0

>  <rings>
0

>  <vdw_area>
88.92610817

>  <vdw_vol>
89.80412292

>  <vsa_acc>
0

>  <vsa_acid>
0

>  <vsa_base>
0

>  <vsa_don>
0

>  <vsa_hyd>
67.27541859

>  <vsa_other>
0

>  <vsa_pol>
13.56692085

>  <weinerPath>
10

>  <weinerPol>
1

>  <zagreb>
10

$$$$

  Mrv1719008291810092D          

  6  5  0  0  0  0            999 V2000
    2.4750   -1.4289    0.0000 C   0  0  0  0  0  0  0  0  0  0  0  0
    2.0625   -0.7145    0.0000 C   0  0  0  0  0  0  0  0  0  0  0  0
    1.2375   -0.7145    0.0000 C   0  0  0  0  0  0  0  0  0  0  0  0
    0.8250    0.0000    0.0000 N   0  0  0  0  0  0  0  0  0  0  0  0
    0.0000    0.0000    0.0000 C   0  0  0  0  0  0  0  0  0  0  0  0
   -0.8250   -0.0000    0.0000 S   0  0  0  0  0  0  0  0  0  0  0  0
  1  2  2  0  0  0  0
  2  3  1  0  0  0  0
  3  4  1  0  0  0  0
  4  5  2  0  0  0  0
  5  6  2  0  0  0  0
M  END
>  <CHID>
20047

>  <_MOLCOUNT>
18

>  <BCUT_PEOE_0>
-2.19903683

>  <BCUT_PEOE_1>
-0.4622572075

>  <BCUT_PEOE_2>
0.5102782917

>  <BCUT_PEOE_3>
2.179056966

>  <BCUT_SLOGP_0>
-2.186711049

>  <BCUT_SLOGP_1>
-0.3562552984

>  <BCUT_SLOGP_2>
0.6809470964

>  <BCUT_SLOGP_3>
2.208384398

>  <BCUT_SMR_0>
-1.930631351

>  <BCUT_SMR_1>
-0.2310313366

>  <BCUT_SMR_2>
0.7645342036

>  <BCUT_SMR_3>
2.44644963

>  <FCharge>
0

>  <GCUT_PEOE_0>
-0.7621925102

>  <GCUT_PEOE_1>
-0.3402293948

>  <GCUT_PEOE_2>
0.04633318582

>  <GCUT_PEOE_3>
1.621090956

>  <GCUT_SLOGP_0>
-0.7772671122

>  <GCUT_SLOGP_1>
-0.2012954866

>  <GCUT_SLOGP_2>
0.1696785092

>  <GCUT_SLOGP_3>
1.716121104

>  <GCUT_SMR_0>
-0.4579235692

>  <GCUT_SMR_1>
-0.1156976231

>  <GCUT_SMR_2>
0.2743347514

>  <GCUT_SMR_3>
1.919491975

>  <Kier1>
6

>  <Kier2>
5

>  <Kier3>
5.333333333

>  <KierA1>
5.036519881

>  <KierA2>
4.021437381

>  <KierA3>
4.106999852

>  <KierFlex>
3.375674886

>  <PC+>
1.4092

>  <PC->
-1.4092

>  <PEOE_PC+>
0.5034161918

>  <PEOE_PC->
-0.5034161918

>  <PEOE_RPC+>
0.319360713

>  <PEOE_RPC->
0.4952893278

>  <PEOE_VSA+0>
0

>  <PEOE_VSA+1>
34.51925484

>  <PEOE_VSA+2>
0

>  <PEOE_VSA+3>
31.38451122

>  <PEOE_VSA+4>
0

>  <PEOE_VSA+5>
0

>  <PEOE_VSA+6>
0

>  <PEOE_VSA-0>
0

>  <PEOE_VSA-1>
34.53047172

>  <PEOE_VSA-2>
22.30126822

>  <PEOE_VSA-3>
0

>  <PEOE_VSA-4>
5.682576084

>  <PEOE_VSA-5>
0

>  <PEOE_VSA-6>
0

>  <PEOE_VSA_FHYD>
0.9557494086

>  <PEOE_VSA_FNEG>
0.4868030655

>  <PEOE_VSA_FPNEG>
0.04425059144

>  <PEOE_VSA_FPOL>
0.04425059144

>  <PEOE_VSA_FPOS>
0.5131969345

>  <PEOE_VSA_FPPOS>
0

>  <PEOE_VSA_HYD>
122.735506

>  <PEOE_VSA_NEG>
62.51431603

>  <PEOE_VSA_PNEG>
5.682576084

>  <PEOE_VSA_POL>
5.682576084

>  <PEOE_VSA_POS>
65.90376606

>  <PEOE_VSA_PPOS>
0

>  <Q_PC+>
1.4092

>  <Q_PC->
-1.4092

>  <Q_RPC+>
0.4080329265

>  <Q_RPC->
0.3874538745

>  <Q_VSA_FHYD>
0.1660741984

>  <Q_VSA_FNEG>
0.5577350035

>  <Q_VSA_FPNEG>
0.5577350035

>  <Q_VSA_FPOL>
0.8339258016

>  <Q_VSA_FPOS>
0.4422649965

>  <Q_VSA_FPPOS>
0.2761907981

>  <Q_VSA_HYD>
21.32693004

>  <Q_VSA_NEG>
71.62325946

>  <Q_VSA_PNEG>
71.62325946

>  <Q_VSA_POL>
107.0911521

>  <Q_VSA_POS>
56.79482263

>  <Q_VSA_PPOS>
35.46789259

>  <RPC+>
0.4080329265

>  <RPC->
0.3874538745

>  <SMR>
3.0091

>  <SMR_VSA0>
0

>  <SMR_VSA1>
16.78552955

>  <SMR_VSA2>
0

>  <SMR_VSA3>
0

>  <SMR_VSA4>
0

>  <SMR_VSA5>
17.64318434

>  <SMR_VSA6>
32.3853152

>  <SMR_VSA7>
77.29282285

>  <SlogP>
1.2752

>  <SlogP_VSA0>
0

>  <SlogP_VSA1>
13.94573711

>  <SlogP_VSA2>
0

>  <SlogP_VSA3>
18.43957808

>  <SlogP_VSA4>
0

>  <SlogP_VSA5>
16.78552955

>  <SlogP_VSA6>
0

>  <SlogP_VSA7>
17.64318434

>  <SlogP_VSA8>
0

>  <SlogP_VSA9>
77.29282285

>  <TPSA>
44.45

>  <VAdjEq>
0.8524051786

>  <VAdjMa>
3.321928095

>  <VDistEq>
2.149255397

>  <VDistMa>
4.704302932

>  <Weight>
99.15700058

>  <a_IC>
18.44410733

>  <a_ICM>
1.67673703

>  <a_acc>
2

>  <a_acid>
0

>  <a_aro>
0

>  <a_base>
0

>  <a_count>
11

>  <a_don>
0

>  <a_donacc>
2

>  <a_heavy>
6

>  <a_hyd>
3

>  <a_nB>
0

>  <a_nBr>
0

>  <a_nC>
4

>  <a_nCl>
0

>  <a_nF>
0

>  <a_nH>
5

>  <a_nI>
0

>  <a_nN>
1

>  <a_nO>
0

>  <a_nP>
0

>  <a_nS>
1

>  <apol>
14.373965

>  <ast_fraglike>
1

>  <ast_fraglike_ext>
1

>  <ast_violation>
0

>  <ast_violation_ext>
0

>  <b_1rotN>
2

>  <b_1rotR>
0.4

>  <b_ar>
0

>  <b_count>
10

>  <b_double>
3

>  <b_heavy>
5

>  <b_max1len>
3

>  <b_rotN>
2

>  <b_rotR>
0.4

>  <b_single>
7

>  <b_triple>
0

>  <balabanJ>
2.448780443

>  <bpol>
7.926035

>  <chi0>
4.828427125

>  <chi0_C>
3.121320344

>  <chi0v>
4.163522298

>  <chi0v_C>
2.491563832

>  <chi1>
2.914213562

>  <chi1_C>
1.207106781

>  <chi1v>
1.96870358

>  <chi1v_C>
0.8164965809

>  <chiral>
0

>  <chiral_u>
0

>  <density>
0.7644133391

>  <diameter>
5

>  <h_ema>
3.196071148

>  <h_emd>
1.382722706

>  <h_emd_C>
1.382722706

>  <h_logD>
1.32899829

>  <h_logP>
1.3289993

>  <h_logS>
-1.516002531

>  <h_log_dbo>
0

>  <h_log_pbo>
2.077835324

>  <h_mr>
2.740028529

>  <h_pKa>
14

>  <h_pKb>
12.62009945

>  <h_pavgQ>
2.398277932e-006

>  <h_pstates>
1.000033434

>  <h_pstrain>
1.429770419e-006

>  <lip_acc>
1

>  <lip_don>
0

>  <lip_druglike>
1

>  <lip_violation>
0

>  <logP(o/w)>
2.195

>  <logS>
-1.24084

>  <mr>
3.004751659

>  <mutagenic>
0

>  <nmol>
1

>  <opr_brigid>
2

>  <opr_leadlike>
1

>  <opr_nring>
0

>  <opr_nrot>
2

>  <opr_violation>
0

>  <petitjean>
0.4

>  <petitjeanSC>
0.6666666667

>  <radius>
3

>  <reactive>
1

>  <rings>
0

>  <vdw_area>
128.4180821

>  <vdw_vol>
129.7164709

>  <vsa_acc>
37.06708731

>  <vsa_acid>
0

>  <vsa_base>
0

>  <vsa_don>
0

>  <vsa_hyd>
65.51645031

>  <vsa_other>
22.27556779

>  <vsa_pol>
37.06708731

>  <weinerPath>
35

>  <weinerPol>
3

>  <zagreb>
18

$$$$

  Mrv1719008291810092D          

 14 14  0  0  0  0            999 V2000
    0.0000    3.3000    0.0000 C   0  0  0  0  0  0  0  0  0  0  0  0
    0.0000    2.4750    0.0000 C   0  0  0  0  0  0  0  0  0  0  0  0
    0.7145    2.0625    0.0000 O   0  0  0  0  0  0  0  0  0  0  0  0
    0.7145    1.2375    0.0000 C   0  0  0  0  0  0  0  0  0  0  0  0
    1.4289    0.8250    0.0000 C   0  0  0  0  0  0  0  0  0  0  0  0
    2.1434    1.2375    0.0000 N   0  0  0  0  0  0  0  0  0  0  0  0
    1.4289   -0.0000    0.0000 C   0  0  0  0  0  0  0  0  0  0  0  0
    0.7145   -0.4125    0.0000 C   0  0  0  0  0  0  0  0  0  0  0  0
    0.7145   -1.2375    0.0000 N   0  0  0  0  0  0  0  0  0  0  0  0
   -0.0000   -1.6500    0.0000 C   0  0  0  0  0  0  0  0  0  0  0  0
   -0.0000   -2.4750    0.0000 C   0  0  0  0  0  0  0  0  0  0  0  0
   -0.7145   -1.2375    0.0000 O   0  0  0  0  0  0  0  0  0  0  0  0
    0.0000    0.0000    0.0000 C   0  0  0  0  0  0  0  0  0  0  0  0
    0.0000    0.8250    0.0000 C   0  0  0  0  0  0  0  0  0  0  0  0
  1  2  1  0  0  0  0
  2  3  1  0  0  0  0
  3  4  1  0  0  0  0
  4  5  2  0  0  0  0
  5  6  1  0  0  0  0
  5  7  1  0  0  0  0
  7  8  2  0  0  0  0
  8  9  1  0  0  0  0
  9 10  1  0  0  0  0
 10 11  1  0  0  0  0
 10 12  2  0  0  0  0
  8 13  1  0  0  0  0
 13 14  2  0  0  0  0
  4 14  1  0  0  0  0
M  END
>  <CHID>
20053

>  <_MOLCOUNT>
19

>  <BCUT_PEOE_0>
-2.4020002

>  <BCUT_PEOE_1>
-0.5523919201

>  <BCUT_PEOE_2>
0.4641593795

>  <BCUT_PEOE_3>
2.359003384

>  <BCUT_SLOGP_0>
-2.419008046

>  <BCUT_SLOGP_1>
-0.4856423689

>  <BCUT_SLOGP_2>
0.4015558753

>  <BCUT_SLOGP_3>
2.452936941

>  <BCUT_SMR_0>
-2.150288276

>  <BCUT_SMR_1>
-0.343407368

>  <BCUT_SMR_2>
0.650244639

>  <BCUT_SMR_3>
2.636886674

>  <FCharge>
0

>  <GCUT_PEOE_0>
-0.8149640731

>  <GCUT_PEOE_1>
-0.3970667893

>  <GCUT_PEOE_2>
0.02413295649

>  <GCUT_PEOE_3>
2.246945829

>  <GCUT_SLOGP_0>
-1.334276675

>  <GCUT_SLOGP_1>
-0.2931499009

>  <GCUT_SLOGP_2>
0.0542

>  <GCUT_SLOGP_3>
2.386272202

>  <GCUT_SMR_0>
-0.5135822785

>  <GCUT_SMR_1>
-0.1995269551

>  <GCUT_SMR_2>
0.1557736475

>  <GCUT_SMR_3>
2.542120586

>  <Kier1>
12.07142857

>  <Kier2>
5.777777778

>  <Kier3>
3.96

>  <KierA1>
8.606799551

>  <KierA2>
4.000689852

>  <KierA3>
2.68087678

>  <KierFlex>
2.459509687

>  <PC+>
3.2485

>  <PC->
-3.2485

>  <PEOE_PC+>
1.366269172

>  <PEOE_PC->
-1.366269172

>  <PEOE_RPC+>
0.1625852523

>  <PEOE_RPC->
0.2513504155

>  <PEOE_VSA+0>
57.73909595

>  <PEOE_VSA+1>
44.73674256

>  <PEOE_VSA+2>
17.23802597

>  <PEOE_VSA+3>
8.619012983

>  <PEOE_VSA+4>
12.94953099

>  <PEOE_VSA+5>
0

>  <PEOE_VSA+6>
0

>  <PEOE_VSA-0>
55.51238934

>  <PEOE_VSA-1>
0

>  <PEOE_VSA-2>
0

>  <PEOE_VSA-3>
0

>  <PEOE_VSA-4>
0

>  <PEOE_VSA-5>
13.56692085

>  <PEOE_VSA-6>
9.291766542

>  <PEOE_VSA_FHYD>
0.8369786013

>  <PEOE_VSA_FNEG>
0.3567941418

>  <PEOE_VSA_FPNEG>
0.1040670371

>  <PEOE_VSA_FPOL>
0.1630213987

>  <PEOE_VSA_FPOS>
0.6432058582

>  <PEOE_VSA_FPPOS>
0.05895436157

>  <PEOE_VSA_HYD>
183.8452668

>  <PEOE_VSA_NEG>
78.37107673

>  <PEOE_VSA_PNEG>
22.85868739

>  <PEOE_VSA_POL>
35.80821837

>  <PEOE_VSA_POS>
141.2824084

>  <PEOE_VSA_PPOS>
12.94953099

>  <Q_PC+>
3.2485

>  <Q_PC->
-3.2485

>  <Q_RPC+>
0.1751577651

>  <Q_RPC->
0.2770509466

>  <Q_VSA_FHYD>
0.6339100433

>  <Q_VSA_FNEG>
0.4421452917

>  <Q_VSA_FPNEG>
0.189418187

>  <Q_VSA_FPOL>
0.3660899567

>  <Q_VSA_FPOS>
0.5578547083

>  <Q_VSA_FPPOS>
0.1766717696

>  <Q_VSA_HYD>
139.2405503

>  <Q_VSA_NEG>
97.11875428

>  <Q_VSA_PNEG>
41.60636494

>  <Q_VSA_POL>
80.41293488

>  <Q_VSA_POS>
122.5347309

>  <Q_VSA_PPOS>
38.80656994

>  <RPC+>
0.1751577651

>  <RPC->
0.2770509466

>  <SMR>
5.63271

>  <SMR_VSA0>
23.86221628

>  <SMR_VSA1>
10.99988789

>  <SMR_VSA2>
0

>  <SMR_VSA3>
5.243428095

>  <SMR_VSA4>
23.52424579

>  <SMR_VSA5>
85.8267405

>  <SMR_VSA6>
26.18504221

>  <SMR_VSA7>
66.65202974

>  <SlogP>
1.6259

>  <SlogP_VSA0>
43.89707536

>  <SlogP_VSA1>
23.26953427

>  <SlogP_VSA2>
23.86221628

>  <SlogP_VSA3>
20.92625862

>  <SlogP_VSA4>
0

>  <SlogP_VSA5>
0

>  <SlogP_VSA6>
0

>  <SlogP_VSA7>
52.92955303

>  <SlogP_VSA8>
0

>  <SlogP_VSA9>
77.40895294

>  <TPSA>
64.35

>  <VAdjEq>
0.5916727786

>  <VAdjMa>
4.807354922

>  <VDistEq>
2.893377432

>  <VDistMa>
7.28202717

>  <Weight>
194.2339959

>  <a_IC>
44.08368796

>  <a_ICM>
1.574417427

>  <a_acc>
2

>  <a_acid>
0

>  <a_aro>
6

>  <a_base>
0

>  <a_count>
28

>  <a_don>
2

>  <a_donacc>
4

>  <a_heavy>
14

>  <a_hyd>
9

>  <a_nB>
0

>  <a_nBr>
0

>  <a_nC>
10

>  <a_nCl>
0

>  <a_nF>
0

>  <a_nH>
14

>  <a_nI>
0

>  <a_nN>
2

>  <a_nO>
2

>  <a_nP>
0

>  <a_nS>
0

>  <apol>
30.739102

>  <ast_fraglike>
1

>  <ast_fraglike_ext>
1

>  <ast_violation>
0

>  <ast_violation_ext>
0

>  <b_1rotN>
3

>  <b_1rotR>
0.2142857143

>  <b_ar>
6

>  <b_count>
28

>  <b_double>
1

>  <b_heavy>
14

>  <b_max1len>
3

>  <b_rotN>
4

>  <b_rotR>
0.2857142857

>  <b_single>
21

>  <b_triple>
0

>  <balabanJ>
2.328908659

>  <bpol>
18.178898

>  <chi0>
10.55204176

>  <chi0_C>
7.137828202

>  <chi0v>
8.333004439

>  <chi0v_C>
6.439157589

>  <chi1>
6.630228955

>  <chi1_C>
3.750783546

>  <chi1v>
4.430739213

>  <chi1v_C>
2.945140653

>  <chiral>
0

>  <chiral_u>
0

>  <density>
0.7210265991

>  <diameter>
9

>  <h_ema>
3.959256053

>  <h_emd>
8.739702031

>  <h_emd_C>
3.428031966

>  <h_logD>
1.011319857

>  <h_logP>
1.011319857

>  <h_logS>
-1.743709649

>  <h_log_dbo>
0

>  <h_log_pbo>
4.68429163

>  <h_mr>
5.517552582

>  <h_pKa>
14

>  <h_pKb>
14

>  <h_pavgQ>
0

>  <h_pstates>
1

>  <h_pstrain>
0

>  <lip_acc>
4

>  <lip_don>
3

>  <lip_druglike>
1

>  <lip_violation>
0

>  <logP(o/w)>
0.857

>  <logS>
-1.6928

>  <mr>
5.469358439

>  <mutagenic>
1

>  <nmol>
1

>  <opr_brigid>
6

>  <opr_leadlike>
1

>  <opr_nring>
1

>  <opr_nrot>
3

>  <opr_violation>
0

>  <petitjean>
0.4444444444

>  <petitjeanSC>
0.8

>  <radius>
5

>  <reactive>
0

>  <rings>
1

>  <vdw_area>
219.6534852

>  <vdw_vol>
269.3853408

>  <vsa_acc>
16.07067697

>  <vsa_acid>
0

>  <vsa_base>
0

>  <vsa_don>
23.42506566

>  <vsa_hyd>
150.1584792

>  <vsa_other>
12.94953099

>  <vsa_pol>
39.49574263

>  <weinerPath>
328

>  <weinerPol>
17

>  <zagreb>
64

$$$$

  Mrv1719008291810092D          

 18 20  0  0  0  0            999 V2000
   -2.1434   -1.2375    0.0000 C   0  0  0  0  0  0  0  0  0  0  0  0
   -1.4289   -1.6500    0.0000 C   0  0  0  0  0  0  0  0  0  0  0  0
   -1.4289   -2.4750    0.0000 C   0  0  0  0  0  0  0  0  0  0  0  0
   -0.7145   -2.8875    0.0000 C   0  0  0  0  0  0  0  0  0  0  0  0
   -0.0000   -2.4750    0.0000 C   0  0  0  0  0  0  0  0  0  0  0  0
    0.7145   -2.8875    0.0000 C   0  0  0  0  0  0  0  0  0  0  0  0
    0.7145   -3.7125    0.0000 O   0  0  0  0  0  0  0  0  0  0  0  0
    1.4289   -2.4750    0.0000 C   0  0  0  0  0  0  0  0  0  0  0  0
    1.4289   -1.6500    0.0000 C   0  0  0  0  0  0  0  0  0  0  0  0
    2.1434   -1.2375    0.0000 C   0  0  0  0  0  0  0  0  0  0  0  0
    2.8579   -1.6500    0.0000 C   0  0  0  0  0  0  0  0  0  0  0  0
    2.8579   -2.4750    0.0000 C   0  0  0  0  0  0  0  0  0  0  0  0
    2.1434   -2.8875    0.0000 C   0  0  0  0  0  0  0  0  0  0  0  0
    0.7145   -1.2375    0.0000 C   0  0  0  0  0  0  0  0  0  0  0  0
    0.7145   -0.4125    0.0000 O   0  0  0  0  0  0  0  0  0  0  0  0
    0.0000   -1.6500    0.0000 C   0  0  0  0  0  0  0  0  0  0  0  0
   -0.7145   -1.2375    0.0000 C   0  0  0  0  0  0  0  0  0  0  0  0
   -0.7145   -0.4125    0.0000 N   0  0  0  0  0  0  0  0  0  0  0  0
  1  2  1  0  0  0  0
  2  3  2  0  0  0  0
  3  4  1  0  0  0  0
  4  5  2  0  0  0  0
  5  6  1  0  0  0  0
  6  7  2  0  0  0  0
  6  8  1  0  0  0  0
  8  9  2  0  0  0  0
  9 10  1  0  0  0  0
 10 11  2  0  0  0  0
 11 12  1  0  0  0  0
 12 13  2  0  0  0  0
  8 13  1  0  0  0  0
  9 14  1  0  0  0  0
 14 15  2  0  0  0  0
 14 16  1  0  0  0  0
  5 16  1  0  0  0  0
 16 17  2  0  0  0  0
  2 17  1  0  0  0  0
 17 18  1  0  0  0  0
M  END
>  <CHID>
20057

>  <_MOLCOUNT>
20

>  <BCUT_PEOE_0>
-2.347372878

>  <BCUT_PEOE_1>
-0.5990233684

>  <BCUT_PEOE_2>
0.6365288069

>  <BCUT_PEOE_3>
2.379164845

>  <BCUT_SLOGP_0>
-2.38720731

>  <BCUT_SLOGP_1>
-0.476316482

>  <BCUT_SLOGP_2>
0.7327723984

>  <BCUT_SLOGP_3>
2.445900694

>  <BCUT_SMR_0>
-2.031086045

>  <BCUT_SMR_1>
-0.4082114813

>  <BCUT_SMR_2>
0.8151688116

>  <BCUT_SMR_3>
2.702334082

>  <FCharge>
0

>  <GCUT_PEOE_0>
-0.8079107842

>  <GCUT_PEOE_1>
-0.4580358121

>  <GCUT_PEOE_2>
0.06464902662

>  <GCUT_PEOE_3>
2.469665611

>  <GCUT_SLOGP_0>
-1.334599545

>  <GCUT_SLOGP_1>
-0.2870927812

>  <GCUT_SLOGP_2>
0.1705606648

>  <GCUT_SLOGP_3>
2.550545745

>  <GCUT_SMR_0>
-0.4785164373

>  <GCUT_SMR_1>
-0.2102109912

>  <GCUT_SMR_2>
0.221092939

>  <GCUT_SMR_3>
2.778636802

>  <Kier1>
13.005

>  <Kier2>
4.835555556

>  <Kier3>
1.983471074

>  <KierA1>
8.430808658

>  <KierA2>
3.04596307

>  <KierA3>
1.222948845

>  <KierFlex>
1.426662879

>  <PC+>
3.18

>  <PC->
-3.18

>  <PEOE_PC+>
1.274076969

>  <PEOE_PC->
-1.274076969

>  <PEOE_RPC+>
0.1538392994

>  <PEOE_RPC->
0.2366071763

>  <PEOE_VSA+0>
26.12132811

>  <PEOE_VSA+1>
27.80085569

>  <PEOE_VSA+2>
17.23802597

>  <PEOE_VSA+3>
16.9170389

>  <PEOE_VSA+4>
0

>  <PEOE_VSA+5>
0

>  <PEOE_VSA+6>
0

>  <PEOE_VSA-0>
33.21112112

>  <PEOE_VSA-1>
61.27451965

>  <PEOE_VSA-2>
0

>  <PEOE_VSA-3>
0

>  <PEOE_VSA-4>
0

>  <PEOE_VSA-5>
27.13384169

>  <PEOE_VSA-6>
6.651119414

>  <PEOE_VSA_FHYD>
0.8438396267

>  <PEOE_VSA_FNEG>
0.5928905767

>  <PEOE_VSA_FPNEG>
0.1561603733

>  <PEOE_VSA_FPOL>
0.1561603733

>  <PEOE_VSA_FPOS>
0.4071094233

>  <PEOE_VSA_FPPOS>
0

>  <PEOE_VSA_HYD>
182.5628894

>  <PEOE_VSA_NEG>
128.2706019

>  <PEOE_VSA_PNEG>
33.7849611

>  <PEOE_VSA_POL>
33.7849611

>  <PEOE_VSA_POS>
88.07724866

>  <PEOE_VSA_PPOS>
0

>  <Q_PC+>
3.18

>  <Q_PC->
-3.18

>  <Q_RPC+>
0.1257861635

>  <Q_RPC->
0.2830188679

>  <Q_VSA_FHYD>
0.685968565

>  <Q_VSA_FNEG>
0.5928905767

>  <Q_VSA_FPNEG>
0.1561603733

>  <Q_VSA_FPOL>
0.314031435

>  <Q_VSA_FPOS>
0.4071094233

>  <Q_VSA_FPPOS>
0.1578710617

>  <Q_VSA_HYD>
148.4078246

>  <Q_VSA_NEG>
128.2706019

>  <Q_VSA_PNEG>
33.7849611

>  <Q_VSA_POL>
67.94002597

>  <Q_VSA_POS>
88.07724866

>  <Q_VSA_PPOS>
34.15506486

>  <RPC+>
0.1257861635

>  <RPC->
0.2830188679

>  <SMR>
6.88984

>  <SMR_VSA0>
47.72443256

>  <SMR_VSA1>
0

>  <SMR_VSA2>
0

>  <SMR_VSA3>
15.92787475

>  <SMR_VSA4>
2.756747554

>  <SMR_VSA5>
138.7562935

>  <SMR_VSA6>
11.37522197

>  <SMR_VSA7>
33.32601487

>  <SlogP>
2.35262

>  <SlogP_VSA0>
32.89718747

>  <SlogP_VSA1>
11.37522197

>  <SlogP_VSA2>
0

>  <SlogP_VSA3>
0

>  <SlogP_VSA4>
63.65230732

>  <SlogP_VSA5>
0

>  <SlogP_VSA6>
0

>  <SlogP_VSA7>
105.8591061

>  <SlogP_VSA8>
0

>  <SlogP_VSA9>
36.08276242

>  <TPSA>
60.16

>  <VAdjEq>
0.5392163432

>  <VAdjMa>
5.321928095

>  <VDistEq>
2.667329298

>  <VDistMa>
8.086857665

>  <Weight>
237.2579944

>  <a_IC>
42.22434212

>  <a_ICM>
1.456011797

>  <a_acc>
2

>  <a_acid>
0

>  <a_aro>
12

>  <a_base>
0

>  <a_count>
29

>  <a_don>
1

>  <a_donacc>
3

>  <a_heavy>
18

>  <a_hyd>
13

>  <a_nB>
0

>  <a_nBr>
0

>  <a_nC>
15

>  <a_nCl>
0

>  <a_nF>
0

>  <a_nH>
11

>  <a_nI>
0

>  <a_nN>
1

>  <a_nO>
2

>  <a_nP>
0

>  <a_nS>
0

>  <apol>
36.438723

>  <ast_fraglike>
1

>  <ast_fraglike_ext>
1

>  <ast_violation>
0

>  <ast_violation_ext>
0

>  <b_1rotN>
0

>  <b_1rotR>
0

>  <b_ar>
12

>  <b_count>
31

>  <b_double>
2

>  <b_heavy>
20

>  <b_max1len>
2

>  <b_rotN>
0

>  <b_rotR>
0

>  <b_single>
17

>  <b_triple>
0

>  <balabanJ>
1.887034692

>  <bpol>
13.281277

>  <chi0>
12.86144284

>  <chi0_C>
9.861442841

>  <chi0v>
9.857948465

>  <chi0v_C>
8.464101615

>  <chi1>
8.609060905

>  <chi1_C>
6.877010098

>  <chi1v>
5.684957297

>  <chi1v_C>
4.988033872

>  <chiral>
0

>  <chiral_u>
0

>  <density>
0.7408194353

>  <diameter>
8

>  <h_ema>
4.139986813

>  <h_emd>
6.53696169

>  <h_emd_C>
3.080489293

>  <h_logD>
3.074350335

>  <h_logP>
3.074350335

>  <h_logS>
-3.970330367

>  <h_log_dbo>
0

>  <h_log_pbo>
8.630496805

>  <h_mr>
6.968426443

>  <h_pKa>
14

>  <h_pKb>
14

>  <h_pavgQ>
0

>  <h_pstates>
1

>  <h_pstrain>
0

>  <lip_acc>
3

>  <lip_don>
2

>  <lip_druglike>
1

>  <lip_violation>
0

>  <logP(o/w)>
2.586

>  <logS>
-3.76635

>  <mr>
6.87845933

>  <mutagenic>
1

>  <nmol>
1

>  <opr_brigid>
16

>  <opr_leadlike>
1

>  <opr_nring>
3

>  <opr_nrot>
0

>  <opr_violation>
0

>  <petitjean>
0.5

>  <petitjeanSC>
1

>  <radius>
4

>  <reactive>
1

>  <rings>
3

>  <vdw_area>
216.3478505

>  <vdw_vol>
320.2642685

>  <vsa_acc>
27.13384169

>  <vsa_acid>
0

>  <vsa_base>
0

>  <vsa_don>
17.74248958

>  <vsa_hyd>
142.0016665

>  <vsa_other>
16.9170389

>  <vsa_pol>
44.87633127

>  <weinerPath>
519

>  <weinerPol>
35

>  <zagreb>
100

$$$$

  Mrv1719008291810092D          

 14 15  0  0  0  0            999 V2000
    1.2564   -0.1802    0.0000 N   0  0  0  0  0  0  0  0  0  0  0  0
    1.2564   -1.0052    0.0000 C   0  0  0  0  0  0  0  0  0  0  0  0
    1.9239   -1.4901    0.0000 N   0  0  0  0  0  0  0  0  0  0  0  0
    1.6689   -2.2748    0.0000 N   0  0  0  0  0  0  0  0  0  0  0  0
    0.8439   -2.2748    0.0000 C   0  0  0  0  0  0  0  0  0  0  0  0
    0.5890   -1.4901    0.0000 O   0  0  0  0  0  0  0  0  0  0  0  0
    0.3590   -2.9422    0.0000 C   0  0  0  0  0  0  0  0  0  0  0  0
    0.6139   -3.7268    0.0000 C   0  0  0  0  0  0  0  0  0  0  0  0
   -0.0535   -4.2117    0.0000 C   0  0  0  0  0  0  0  0  0  0  0  0
   -0.7209   -3.7268    0.0000 C   0  0  0  0  0  0  0  0  0  0  0  0
   -0.4660   -2.9422    0.0000 O   0  0  0  0  0  0  0  0  0  0  0  0
   -1.5056   -3.9818    0.0000 N   0  3  0  0  0  0  0  0  0  0  0  0
   -1.6771   -4.7887    0.0000 O   0  5  0  0  0  0  0  0  0  0  0  0
   -2.1187   -3.4297    0.0000 O   0  0  0  0  0  0  0  0  0  0  0  0
  1  2  1  0  0  0  0
  2  3  2  0  0  0  0
  3  4  1  0  0  0  0
  4  5  2  0  0  0  0
  5  6  1  0  0  0  0
  2  6  1  0  0  0  0
  5  7  1  0  0  0  0
  7  8  2  0  0  0  0
  8  9  1  0  0  0  0
  9 10  2  0  0  0  0
 10 11  1  0  0  0  0
  7 11  1  0  0  0  0
 10 12  1  0  0  0  0
 12 13  1  0  0  0  0
 12 14  2  0  0  0  0
M  CHG  2  12   1  13  -1
M  END
>  <CHID>
20058

>  <_MOLCOUNT>
21

>  <BCUT_PEOE_0>
-1.970430869

>  <BCUT_PEOE_1>
-0.7233568148

>  <BCUT_PEOE_2>
0.5843918466

>  <BCUT_PEOE_3>
2.282146388

>  <BCUT_SLOGP_0>
-2.302586852

>  <BCUT_SLOGP_1>
-0.5558288361

>  <BCUT_SLOGP_2>
0.6974945512

>  <BCUT_SLOGP_3>
2.337887103

>  <BCUT_SMR_0>
-1.686006896

>  <BCUT_SMR_1>
-0.5120156649

>  <BCUT_SMR_2>
0.8017142775

>  <BCUT_SMR_3>
2.454504987

>  <FCharge>
0

>  <GCUT_PEOE_0>
-0.7584236656

>  <GCUT_PEOE_1>
-0.5447669806

>  <GCUT_PEOE_2>
0.08622189671

>  <GCUT_PEOE_3>
2.088733277

>  <GCUT_SLOGP_0>
-1.334655091

>  <GCUT_SLOGP_1>
-0.2840859957

>  <GCUT_SLOGP_2>
0.1898479781

>  <GCUT_SLOGP_3>
2.148020773

>  <GCUT_SMR_0>
-0.4944437833

>  <GCUT_SMR_1>
-0.2478645276

>  <GCUT_SMR_2>
0.2527247842

>  <GCUT_SMR_3>
2.283472457

>  <Kier1>
10.51555556

>  <Kier2>
4.244897959

>  <Kier3>
2.343195266

>  <KierA1>
7.10735668

>  <KierA2>
2.772550007

>  <KierA3>
1.490563244

>  <KierFlex>
1.407535844

>  <PC+>
3.4602

>  <PC->
-3.4602

>  <PEOE_PC+>
1.852162196

>  <PEOE_PC->
-1.852162196

>  <PEOE_RPC+>
0.2398354359

>  <PEOE_RPC->
0.217411886

>  <PEOE_VSA+0>
12.25490393

>  <PEOE_VSA+1>
20.78567595

>  <PEOE_VSA+2>
17.23802597

>  <PEOE_VSA+3>
0

>  <PEOE_VSA+4>
0

>  <PEOE_VSA+5>
17.44054252

>  <PEOE_VSA+6>
34.35758142

>  <PEOE_VSA-0>
4.028033993

>  <PEOE_VSA-1>
9.421039602

>  <PEOE_VSA-2>
9.421039602

>  <PEOE_VSA-3>
0

>  <PEOE_VSA-4>
0

>  <PEOE_VSA-5>
9.15487554

>  <PEOE_VSA-6>
36.43480426

>  <PEOE_VSA_FHYD>
0.4289328634

>  <PEOE_VSA_FNEG>
0.4014377207

>  <PEOE_VSA_FPNEG>
0.2673308864

>  <PEOE_VSA_FPOL>
0.5710671366

>  <PEOE_VSA_FPOS>
0.5985622793

>  <PEOE_VSA_FPPOS>
0.3037362501

>  <PEOE_VSA_HYD>
73.14871904

>  <PEOE_VSA_NEG>
68.459793

>  <PEOE_VSA_PNEG>
45.5896798

>  <PEOE_VSA_POL>
97.38780375

>  <PEOE_VSA_POS>
102.0767298

>  <PEOE_VSA_PPOS>
51.79812394

>  <Q_PC+>
3.4602

>  <Q_PC->
-3.4602

>  <Q_RPC+>
0.2774406104

>  <Q_RPC->
0.255476562

>  <Q_VSA_FHYD>
0.2433443502

>  <Q_VSA_FNEG>
0.5215396996

>  <Q_VSA_FPNEG>
0.3778179475

>  <Q_VSA_FPOL>
0.7566556498

>  <Q_VSA_FPOS>
0.4784603004

>  <Q_VSA_FPPOS>
0.3788377023

>  <Q_VSA_HYD>
41.49909933

>  <Q_VSA_NEG>
88.94156687

>  <Q_VSA_PNEG>
64.43175901

>  <Q_VSA_POL>
129.0374235

>  <Q_VSA_POS>
81.59495592

>  <Q_VSA_PPOS>
64.60566446

>  <RPC+>
0.2774406104

>  <RPC->
0.255476562

>  <SMR>
4.30668

>  <SMR_VSA0>
26.10030884

>  <SMR_VSA1>
33.32601487

>  <SMR_VSA2>
50.9350075

>  <SMR_VSA3>
0

>  <SMR_VSA4>
20.07997415

>  <SMR_VSA5>
68.18355616

>  <SMR_VSA6>
0

>  <SMR_VSA7>
0

>  <SlogP>
0.82

>  <SlogP_VSA0>
32.89718747

>  <SlogP_VSA1>
40.41163114

>  <SlogP_VSA2>
0

>  <SlogP_VSA3>
50.9350075

>  <SlogP_VSA4>
0

>  <SlogP_VSA5>
19.01469257

>  <SlogP_VSA6>
0

>  <SlogP_VSA7>
45.75518316

>  <SlogP_VSA8>
0

>  <SlogP_VSA9>
9.611159677

>  <TPSA>
123.9

>  <VAdjEq>
0.6174482958

>  <VAdjMa>
4.906890596

>  <VDistEq>
2.782806562

>  <VDistMa>
7.287381737

>  <Weight>
196.1219963

>  <a_IC>
35.54887502

>  <a_ICM>
1.974937501

>  <a_acc>
2

>  <a_acid>
0

>  <a_aro>
10

>  <a_base>
0

>  <a_count>
18

>  <a_don>
1

>  <a_donacc>
3

>  <a_heavy>
14

>  <a_hyd>
3

>  <a_nB>
0

>  <a_nBr>
0

>  <a_nC>
6

>  <a_nCl>
0

>  <a_nF>
0

>  <a_nH>
4

>  <a_nI>
0

>  <a_nN>
4

>  <a_nO>
4

>  <a_nP>
0

>  <a_nS>
0

>  <apol>
20.835172

>  <ast_fraglike>
1

>  <ast_fraglike_ext>
1

>  <ast_violation>
0

>  <ast_violation_ext>
0

>  <b_1rotN>
2

>  <b_1rotR>
0.1333333333

>  <b_ar>
10

>  <b_count>
19

>  <b_double>
1

>  <b_heavy>
15

>  <b_max1len>
2

>  <b_rotN>
2

>  <b_rotR>
0.1333333333

>  <b_single>
8

>  <b_triple>
0

>  <balabanJ>
1.852316827

>  <bpol>
10.120828

>  <chi0>
10.12939203

>  <chi0_C>
3.723614639

>  <chi0v>
6.706684756

>  <chi0v_C>
3.154700538

>  <chi1>
6.664703798

>  <chi1_C>
1.649829914

>  <chi1v>
3.501824083

>  <chi1v_C>
1.160683603

>  <chiral>
0

>  <chiral_u>
0

>  <density>
0.9862141646

>  <diameter>
8

>  <h_ema>
8.150208831

>  <h_emd>
6.331212401

>  <h_emd_C>
1.434425712

>  <h_logD>
0.5474702273

>  <h_logP>
0.5474702273

>  <h_logS>
-2.135564362

>  <h_log_dbo>
0

>  <h_log_pbo>
6.258632483

>  <h_mr>
4.595792808

>  <h_pKa>
14

>  <h_pKb>
14

>  <h_pavgQ>
0

>  <h_pstates>
1

>  <h_pstrain>
0

>  <lip_acc>
8

>  <lip_don>
2

>  <lip_druglike>
1

>  <lip_violation>
0

>  <logP(o/w)>
0.353

>  <logS>
-4.34347

>  <mr>
4.218927324

>  <mutagenic>
1

>  <nmol>
1

>  <opr_brigid>
10

>  <opr_leadlike>
1

>  <opr_nring>
2

>  <opr_nrot>
2

>  <opr_violation>
0

>  <petitjean>
0.5

>  <petitjeanSC>
1

>  <radius>
4

>  <reactive>
1

>  <rings>
2

>  <vdw_area>
170.5365228

>  <vdw_vol>
198.8634958

>  <vsa_acc>
18.8420792

>  <vsa_acid>
0

>  <vsa_base>
0

>  <vsa_don>
17.74248958

>  <vsa_hyd>
35.6450232

>  <vsa_other>
90.73668433

>  <vsa_pol>
36.58456878

>  <weinerPath>
310

>  <weinerPol>
16

>  <zagreb>
72

$$$$

  Mrv1719008291810092D          

 11 11  0  0  0  0            999 V2000
    0.7145    2.0625    0.0000 N   0  0  0  0  0  0  0  0  0  0  0  0
    0.7145    1.2375    0.0000 C   0  0  0  0  0  0  0  0  0  0  0  0
    1.4289    0.8250    0.0000 C   0  0  0  0  0  0  0  0  0  0  0  0
    2.1434    1.2375    0.0000 O   0  0  0  0  0  0  0  0  0  0  0  0
    1.4289   -0.0000    0.0000 C   0  0  0  0  0  0  0  0  0  0  0  0
    0.7145   -0.4125    0.0000 C   0  0  0  0  0  0  0  0  0  0  0  0
    0.0000    0.0000    0.0000 C   0  0  0  0  0  0  0  0  0  0  0  0
    0.0000    0.8250    0.0000 C   0  0  0  0  0  0  0  0  0  0  0  0
   -0.7145   -0.4125    0.0000 N   0  3  0  0  0  0  0  0  0  0  0  0
   -0.7145   -1.2375    0.0000 O   0  5  0  0  0  0  0  0  0  0  0  0
   -1.4289    0.0000    0.0000 O   0  0  0  0  0  0  0  0  0  0  0  0
  1  2  1  0  0  0  0
  2  3  2  0  0  0  0
  3  4  1  0  0  0  0
  3  5  1  0  0  0  0
  5  6  2  0  0  0  0
  6  7  1  0  0  0  0
  7  8  2  0  0  0  0
  2  8  1  0  0  0  0
  7  9  1  0  0  0  0
  9 10  1  0  0  0  0
  9 11  2  0  0  0  0
M  CHG  2   9   1  10  -1
M  END
>  <CHID>
20062

>  <_MOLCOUNT>
22

>  <BCUT_PEOE_0>
-2.201873741

>  <BCUT_PEOE_1>
-0.5942483233

>  <BCUT_PEOE_2>
0.682334412

>  <BCUT_PEOE_3>
2.242316669

>  <BCUT_SLOGP_0>
-2.32049489

>  <BCUT_SLOGP_1>
-0.5044726243

>  <BCUT_SLOGP_2>
0.7015495987

>  <BCUT_SLOGP_3>
2.40707313

>  <BCUT_SMR_0>
-1.905221822

>  <BCUT_SMR_1>
-0.4308942278

>  <BCUT_SMR_2>
0.8315960639

>  <BCUT_SMR_3>
2.514891817

>  <FCharge>
0

>  <GCUT_PEOE_0>
-0.8013012219

>  <GCUT_PEOE_1>
-0.4462689436

>  <GCUT_PEOE_2>
0.1258871356

>  <GCUT_PEOE_3>
2.059751142

>  <GCUT_SLOGP_0>
-1.334211668

>  <GCUT_SLOGP_1>
-0.2457063359

>  <GCUT_SLOGP_2>
0.1314481549

>  <GCUT_SLOGP_3>
2.21078183

>  <GCUT_SMR_0>
-0.491379935

>  <GCUT_SMR_1>
-0.2028383019

>  <GCUT_SMR_2>
0.2689469366

>  <GCUT_SMR_3>
2.319457012

>  <Kier1>
9.090909091

>  <Kier2>
3.6

>  <Kier3>
2.214532872

>  <KierA1>
6.087937281

>  <KierA2>
2.30114716

>  <KierA3>
1.356954709

>  <KierFlex>
1.273567235

>  <PC+>
2.9225

>  <PC->
-2.9225

>  <PEOE_PC+>
1.198947931

>  <PEOE_PC->
-1.198947931

>  <PEOE_RPC+>
0.2275065612

>  <PEOE_RPC->
0.2988239804

>  <PEOE_VSA+0>
31.20935904

>  <PEOE_VSA+1>
25.28271147

>  <PEOE_VSA+2>
17.23802597

>  <PEOE_VSA+3>
0

>  <PEOE_VSA+4>
10.32417265

>  <PEOE_VSA+5>
6.699551174

>  <PEOE_VSA+6>
0

>  <PEOE_VSA-0>
12.25490393

>  <PEOE_VSA-1>
0

>  <PEOE_VSA-2>
0

>  <PEOE_VSA-3>
0

>  <PEOE_VSA-4>
0

>  <PEOE_VSA-5>
33.93104814

>  <PEOE_VSA-6>
14.41865967

>  <PEOE_VSA_FHYD>
0.5680886043

>  <PEOE_VSA_FNEG>
0.4004045954

>  <PEOE_VSA_FPNEG>
0.3194384823

>  <PEOE_VSA_FPOL>
0.4319113957

>  <PEOE_VSA_FPOS>
0.5995954046

>  <PEOE_VSA_FPPOS>
0.1124729134

>  <PEOE_VSA_HYD>
85.9850004

>  <PEOE_VSA_NEG>
60.60461174

>  <PEOE_VSA_PNEG>
48.34970781

>  <PEOE_VSA_POL>
65.37343163

>  <PEOE_VSA_POS>
90.75382029

>  <PEOE_VSA_PPOS>
17.02372382

>  <Q_PC+>
2.9225

>  <Q_PC->
-2.9225

>  <Q_RPC+>
0.3103507271

>  <Q_RPC->
0.3079555175

>  <Q_VSA_FHYD>
0.4718501021

>  <Q_VSA_FNEG>
0.5623368217

>  <Q_VSA_FPNEG>
0.3194384823

>  <Q_VSA_FPOL>
0.5281498979

>  <Q_VSA_FPOS>
0.4376631783

>  <Q_VSA_FPPOS>
0.2087114156

>  <Q_VSA_HYD>
71.41849161

>  <Q_VSA_NEG>
85.1144196

>  <Q_VSA_PNEG>
48.34970781

>  <Q_VSA_POL>
79.93994042

>  <Q_VSA_POS>
66.24401243

>  <Q_VSA_PPOS>
31.59023261

>  <RPC+>
0.3103507271

>  <RPC->
0.3079555175

>  <SMR>
3.91736

>  <SMR_VSA0>
7.085616267

>  <SMR_VSA1>
25.38522641

>  <SMR_VSA2>
50.9350075

>  <SMR_VSA3>
5.243428095

>  <SMR_VSA4>
5.513495107

>  <SMR_VSA5>
85.8267405

>  <SMR_VSA6>
0

>  <SMR_VSA7>
0

>  <SlogP>
0.8826

>  <SlogP_VSA0>
58.28241389

>  <SlogP_VSA1>
7.085616267

>  <SlogP_VSA2>
0

>  <SlogP_VSA3>
50.9350075

>  <SlogP_VSA4>
0

>  <SlogP_VSA5>
0

>  <SlogP_VSA6>
0

>  <SlogP_VSA7>
52.92955303

>  <SlogP_VSA8>
0

>  <SlogP_VSA9>
10.7569232

>  <TPSA>
92.07

>  <VAdjEq>
0.6840384356

>  <VAdjMa>
4.459431619

>  <VDistEq>
2.371001239

>  <VDistMa>
6.605584241

>  <Weight>
154.1249968

>  <a_IC>
31.71243079

>  <a_ICM>
1.865437105

>  <a_acc>
1

>  <a_acid>
0

>  <a_aro>
6

>  <a_base>
0

>  <a_count>
17

>  <a_don>
2

>  <a_donacc>
3

>  <a_heavy>
11

>  <a_hyd>
7

>  <a_nB>
0

>  <a_nBr>
0

>  <a_nC>
6

>  <a_nCl>
0

>  <a_nF>
0

>  <a_nH>
6

>  <a_nI>
0

>  <a_nN>
2

>  <a_nO>
3

>  <a_nP>
0

>  <a_nS>
0

>  <apol>
19.166758

>  <ast_fraglike>
1

>  <ast_fraglike_ext>
1

>  <ast_violation>
0

>  <ast_violation_ext>
0

>  <b_1rotN>
1

>  <b_1rotR>
0.09090909091

>  <b_ar>
6

>  <b_count>
17

>  <b_double>
1

>  <b_heavy>
11

>  <b_max1len>
2

>  <b_rotN>
1

>  <b_rotR>
0.09090909091

>  <b_single>
10

>  <b_triple>
0

>  <balabanJ>
2.440666722

>  <bpol>
7.155242

>  <chi0>
8.43072142

>  <chi0_C>
3.853371151

>  <chi0v>
5.520324849

>  <chi0v_C>
3.232050808

>  <chi1>
5.109060905

>  <chi1_C>
2.466326495

>  <chi1v>
2.839070973

>  <chi1v_C>
1.738033872

>  <chiral>
0

>  <chiral_u>
0

>  <density>
0.8758816647

>  <diameter>
6

>  <h_ema>
4.734941006

>  <h_emd>
6.795197755

>  <h_emd_C>
1.798404604

>  <h_logD>
0.6122367258

>  <h_logP>
0.6016366415

>  <h_logS>
-1.322596633

>  <h_log_dbo>
0

>  <h_log_pbo>
4.67276282

>  <h_mr>
3.87855904

>  <h_pKa>
8.14326769

>  <h_pKb>
14

>  <h_pavgQ>
-0.06707764545

>  <h_pstates>
1.278916543

>  <h_pstrain>
0.04139368593

>  <lip_acc>
5

>  <lip_don>
3

>  <lip_druglike>
1

>  <lip_violation>
0

>  <logP(o/w)>
0.896

>  <logS>
-1.53404

>  <mr>
3.6846207

>  <mutagenic>
1

>  <nmol>
1

>  <opr_brigid>
6

>  <opr_leadlike>
1

>  <opr_nring>
1

>  <opr_nrot>
1

>  <opr_violation>
0

>  <petitjean>
0.5

>  <petitjeanSC>
1

>  <radius>
3

>  <reactive>
1

>  <rings>
1

>  <vdw_area>
151.358432

>  <vdw_vol>
175.9655478

>  <vsa_acc>
0

>  <vsa_acid>
0

>  <vsa_base>
0

>  <vsa_don>
17.74248958

>  <vsa_hyd>
73.3111396

>  <vsa_other>
33.93104814

>  <vsa_pol>
31.30941042

>  <weinerPath>
152

>  <weinerPol>
14

>  <zagreb>
52

$$$$

  Mrv1719008291810092D          

 11 11  0  0  0  0            999 V2000
    0.7145    2.0625    0.0000 N   0  0  0  0  0  0  0  0  0  0  0  0
    0.7145    1.2375    0.0000 C   0  0  0  0  0  0  0  0  0  0  0  0
    1.4289    0.8250    0.0000 C   0  0  0  0  0  0  0  0  0  0  0  0
    2.1434    1.2375    0.0000 O   0  0  0  0  0  0  0  0  0  0  0  0
    1.4289   -0.0000    0.0000 C   0  0  0  0  0  0  0  0  0  0  0  0
    0.7145   -0.4125    0.0000 C   0  0  0  0  0  0  0  0  0  0  0  0
    0.0000    0.0000    0.0000 C   0  0  0  0  0  0  0  0  0  0  0  0
    0.0000    0.8250    0.0000 C   0  0  0  0  0  0  0  0  0  0  0  0
    0.7145   -1.2375    0.0000 N   0  3  0  0  0  0  0  0  0  0  0  0
    1.4289   -1.6500    0.0000 O   0  5  0  0  0  0  0  0  0  0  0  0
   -0.0000   -1.6500    0.0000 O   0  0  0  0  0  0  0  0  0  0  0  0
  1  2  1  0  0  0  0
  2  3  2  0  0  0  0
  3  4  1  0  0  0  0
  3  5  1  0  0  0  0
  5  6  2  0  0  0  0
  6  7  1  0  0  0  0
  7  8  2  0  0  0  0
  2  8  1  0  0  0  0
  6  9  1  0  0  0  0
  9 10  1  0  0  0  0
  9 11  2  0  0  0  0
M  CHG  2   9   1  10  -1
M  END
>  <CHID>
20063

>  <_MOLCOUNT>
23

>  <BCUT_PEOE_0>
-2.204031574

>  <BCUT_PEOE_1>
-0.6160922949

>  <BCUT_PEOE_2>
0.7029679348

>  <BCUT_PEOE_3>
2.241262655

>  <BCUT_SLOGP_0>
-2.320341747

>  <BCUT_SLOGP_1>
-0.510648653

>  <BCUT_SLOGP_2>
0.7394755833

>  <BCUT_SLOGP_3>
2.408129674

>  <BCUT_SMR_0>
-1.904493032

>  <BCUT_SMR_1>
-0.4460322343

>  <BCUT_SMR_2>
0.8606275709

>  <BCUT_SMR_3>
2.51367214

>  <FCharge>
0

>  <GCUT_PEOE_0>
-0.8033612589

>  <GCUT_PEOE_1>
-0.4558761602

>  <GCUT_PEOE_2>
0.1260118605

>  <GCUT_PEOE_3>
2.058273415

>  <GCUT_SLOGP_0>
-1.334191485

>  <GCUT_SLOGP_1>
-0.2476781083

>  <GCUT_SLOGP_2>
0.1434206479

>  <GCUT_SLOGP_3>
2.210375425

>  <GCUT_SMR_0>
-0.4913063132

>  <GCUT_SMR_1>
-0.2050829284

>  <GCUT_SMR_2>
0.2784346145

>  <GCUT_SMR_3>
2.317816433

>  <Kier1>
9.090909091

>  <Kier2>
3.6

>  <Kier3>
2.214532872

>  <KierA1>
6.087937281

>  <KierA2>
2.30114716

>  <KierA3>
1.356954709

>  <KierFlex>
1.273567235

>  <PC+>
2.9225

>  <PC->
-2.9225

>  <PEOE_PC+>
1.210112368

>  <PEOE_PC->
-1.210112368

>  <PEOE_RPC+>
0.2261565955

>  <PEOE_RPC->
0.2958899218

>  <PEOE_VSA+0>
31.20935904

>  <PEOE_VSA+1>
25.28271147

>  <PEOE_VSA+2>
17.23802597

>  <PEOE_VSA+3>
0

>  <PEOE_VSA+4>
10.32417265

>  <PEOE_VSA+5>
6.699551174

>  <PEOE_VSA+6>
0

>  <PEOE_VSA-0>
12.25490393

>  <PEOE_VSA-1>
0

>  <PEOE_VSA-2>
0

>  <PEOE_VSA-3>
0

>  <PEOE_VSA-4>
0

>  <PEOE_VSA-5>
33.93104814

>  <PEOE_VSA-6>
14.41865967

>  <PEOE_VSA_FHYD>
0.5680886043

>  <PEOE_VSA_FNEG>
0.4004045954

>  <PEOE_VSA_FPNEG>
0.3194384823

>  <PEOE_VSA_FPOL>
0.4319113957

>  <PEOE_VSA_FPOS>
0.5995954046

>  <PEOE_VSA_FPPOS>
0.1124729134

>  <PEOE_VSA_HYD>
85.9850004

>  <PEOE_VSA_NEG>
60.60461174

>  <PEOE_VSA_PNEG>
48.34970781

>  <PEOE_VSA_POL>
65.37343163

>  <PEOE_VSA_POS>
90.75382029

>  <PEOE_VSA_PPOS>
17.02372382

>  <Q_PC+>
2.9225

>  <Q_PC->
-2.9225

>  <Q_RPC+>
0.3103507271

>  <Q_RPC->
0.3079555175

>  <Q_VSA_FHYD>
0.4718501021

>  <Q_VSA_FNEG>
0.5623368217

>  <Q_VSA_FPNEG>
0.3194384823

>  <Q_VSA_FPOL>
0.5281498979

>  <Q_VSA_FPOS>
0.4376631783

>  <Q_VSA_FPPOS>
0.2087114156

>  <Q_VSA_HYD>
71.41849161

>  <Q_VSA_NEG>
85.1144196

>  <Q_VSA_PNEG>
48.34970781

>  <Q_VSA_POL>
79.93994042

>  <Q_VSA_POS>
66.24401243

>  <Q_VSA_PPOS>
31.59023261

>  <RPC+>
0.3103507271

>  <RPC->
0.3079555175

>  <SMR>
3.91736

>  <SMR_VSA0>
7.085616267

>  <SMR_VSA1>
25.38522641

>  <SMR_VSA2>
50.9350075

>  <SMR_VSA3>
5.243428095

>  <SMR_VSA4>
5.513495107

>  <SMR_VSA5>
85.8267405

>  <SMR_VSA6>
0

>  <SMR_VSA7>
0

>  <SlogP>
0.8826

>  <SlogP_VSA0>
58.28241389

>  <SlogP_VSA1>
7.085616267

>  <SlogP_VSA2>
0

>  <SlogP_VSA3>
50.9350075

>  <SlogP_VSA4>
0

>  <SlogP_VSA5>
0

>  <SlogP_VSA6>
0

>  <SlogP_VSA7>
52.92955303

>  <SlogP_VSA8>
0

>  <SlogP_VSA9>
10.7569232

>  <TPSA>
92.07

>  <VAdjEq>
0.6840384356

>  <VAdjMa>
4.459431619

>  <VDistEq>
2.371001239

>  <VDistMa>
6.605584241

>  <Weight>
154.1249968

>  <a_IC>
31.71243079

>  <a_ICM>
1.865437105

>  <a_acc>
1

>  <a_acid>
0

>  <a_aro>
6

>  <a_base>
0

>  <a_count>
17

>  <a_don>
2

>  <a_donacc>
3

>  <a_heavy>
11

>  <a_hyd>
7

>  <a_nB>
0

>  <a_nBr>
0

>  <a_nC>
6

>  <a_nCl>
0

>  <a_nF>
0

>  <a_nH>
6

>  <a_nI>
0

>  <a_nN>
2

>  <a_nO>
3

>  <a_nP>
0

>  <a_nS>
0

>  <apol>
19.166758

>  <ast_fraglike>
1

>  <ast_fraglike_ext>
1

>  <ast_violation>
0

>  <ast_violation_ext>
0

>  <b_1rotN>
1

>  <b_1rotR>
0.09090909091

>  <b_ar>
6

>  <b_count>
17

>  <b_double>
1

>  <b_heavy>
11

>  <b_max1len>
2

>  <b_rotN>
1

>  <b_rotR>
0.09090909091

>  <b_single>
10

>  <b_triple>
0

>  <balabanJ>
2.440666722

>  <bpol>
7.155242

>  <chi0>
8.43072142

>  <chi0_C>
3.853371151

>  <chi0v>
5.520324849

>  <chi0v_C>
3.232050808

>  <chi1>
5.109060905

>  <chi1_C>
2.466326495

>  <chi1v>
2.839070973

>  <chi1v_C>
1.738033872

>  <chiral>
0

>  <chiral_u>
0

>  <density>
0.8758816647

>  <diameter>
6

>  <h_ema>
4.719991922

>  <h_emd>
6.921019226

>  <h_emd_C>
1.811645657

>  <h_logD>
0.5791611779

>  <h_logP>
0.5756068668

>  <h_logS>
-1.307468931

>  <h_log_dbo>
0

>  <h_log_pbo>
4.677796224

>  <h_mr>
3.879234875

>  <h_pKa>
8.940585639

>  <h_pKb>
14

>  <h_pavgQ>
-0.01133608372

>  <h_pstates>
1.064020407

>  <h_pstrain>
0.006796770815

>  <lip_acc>
5

>  <lip_don>
3

>  <lip_druglike>
1

>  <lip_violation>
0

>  <logP(o/w)>
0.896

>  <logS>
-1.53404

>  <mr>
3.6846207

>  <mutagenic>
1

>  <nmol>
1

>  <opr_brigid>
6

>  <opr_leadlike>
1

>  <opr_nring>
1

>  <opr_nrot>
1

>  <opr_violation>
0

>  <petitjean>
0.5

>  <petitjeanSC>
1

>  <radius>
3

>  <reactive>
1

>  <rings>
1

>  <vdw_area>
151.358432

>  <vdw_vol>
175.9655478

>  <vsa_acc>
0

>  <vsa_acid>
0

>  <vsa_base>
0

>  <vsa_don>
17.74248958

>  <vsa_hyd>
73.3111396

>  <vsa_other>
33.93104814

>  <vsa_pol>
31.30941042

>  <weinerPath>
152

>  <weinerPol>
14

>  <zagreb>
52

$$$$

  Mrv1719008291810092D          

 11 11  0  0  0  0            999 V2000
    0.7145    2.0625    0.0000 N   0  0  0  0  0  0  0  0  0  0  0  0
    0.7145    1.2375    0.0000 C   0  0  0  0  0  0  0  0  0  0  0  0
    1.4289    0.8250    0.0000 C   0  0  0  0  0  0  0  0  0  0  0  0
    1.4289   -0.0000    0.0000 C   0  0  0  0  0  0  0  0  0  0  0  0
    0.7145   -0.4125    0.0000 C   0  0  0  0  0  0  0  0  0  0  0  0
    0.7145   -1.2375    0.0000 O   0  0  0  0  0  0  0  0  0  0  0  0
    0.0000    0.0000    0.0000 C   0  0  0  0  0  0  0  0  0  0  0  0
    0.0000    0.8250    0.0000 C   0  0  0  0  0  0  0  0  0  0  0  0
    2.1434   -0.4125    0.0000 N   0  3  0  0  0  0  0  0  0  0  0  0
    2.1434   -1.2375    0.0000 O   0  5  0  0  0  0  0  0  0  0  0  0
    2.8579   -0.0000    0.0000 O   0  0  0  0  0  0  0  0  0  0  0  0
  1  2  1  0  0  0  0
  2  3  2  0  0  0  0
  3  4  1  0  0  0  0
  4  5  2  0  0  0  0
  5  6  1  0  0  0  0
  5  7  1  0  0  0  0
  7  8  2  0  0  0  0
  2  8  1  0  0  0  0
  4  9  1  0  0  0  0
  9 10  1  0  0  0  0
  9 11  2  0  0  0  0
M  CHG  2   9   1  10  -1
M  END
>  <CHID>
20064

>  <_MOLCOUNT>
24

>  <BCUT_PEOE_0>
-2.198260296

>  <BCUT_PEOE_1>
-0.6004876919

>  <BCUT_PEOE_2>
0.6796794427

>  <BCUT_PEOE_3>
2.250601411

>  <BCUT_SLOGP_0>
-2.324501049

>  <BCUT_SLOGP_1>
-0.5078104853

>  <BCUT_SLOGP_2>
0.6935850401

>  <BCUT_SLOGP_3>
2.410862596

>  <BCUT_SMR_0>
-1.904650699

>  <BCUT_SMR_1>
-0.4217100289

>  <BCUT_SMR_2>
0.8377717625

>  <BCUT_SMR_3>
2.512527022

>  <FCharge>
0

>  <GCUT_PEOE_0>
-0.8099453968

>  <GCUT_PEOE_1>
-0.4454617237

>  <GCUT_PEOE_2>
0.1310957246

>  <GCUT_PEOE_3>
2.063975979

>  <GCUT_SLOGP_0>
-1.334288755

>  <GCUT_SLOGP_1>
-0.2467987328

>  <GCUT_SLOGP_2>
0.1307719329

>  <GCUT_SLOGP_3>
2.212221826

>  <GCUT_SMR_0>
-0.4909172077

>  <GCUT_SMR_1>
-0.1990839053

>  <GCUT_SMR_2>
0.2703622628

>  <GCUT_SMR_3>
2.319226159

>  <Kier1>
9.090909091

>  <Kier2>
3.6

>  <Kier3>
2.214532872

>  <KierA1>
6.087937281

>  <KierA2>
2.30114716

>  <KierA3>
1.356954709

>  <KierFlex>
1.273567235

>  <PC+>
2.9225

>  <PC->
-2.9225

>  <PEOE_PC+>
1.23786196

>  <PEOE_PC->
-1.23786196

>  <PEOE_RPC+>
0.2439046289

>  <PEOE_RPC->
0.2861849981

>  <PEOE_VSA+0>
18.9544551

>  <PEOE_VSA+1>
16.82419202

>  <PEOE_VSA+2>
17.23802597

>  <PEOE_VSA+3>
8.458519448

>  <PEOE_VSA+4>
10.32417265

>  <PEOE_VSA+5>
0

>  <PEOE_VSA+6>
6.699551174

>  <PEOE_VSA-0>
24.50980786

>  <PEOE_VSA-1>
0

>  <PEOE_VSA-2>
0

>  <PEOE_VSA-3>
0

>  <PEOE_VSA-4>
0

>  <PEOE_VSA-5>
33.93104814

>  <PEOE_VSA-6>
14.41865967

>  <PEOE_VSA_FHYD>
0.5680886043

>  <PEOE_VSA_FNEG>
0.4813707086

>  <PEOE_VSA_FPNEG>
0.3194384823

>  <PEOE_VSA_FPOL>
0.4319113957

>  <PEOE_VSA_FPOS>
0.5186292914

>  <PEOE_VSA_FPPOS>
0.1124729134

>  <PEOE_VSA_HYD>
85.9850004

>  <PEOE_VSA_NEG>
72.85951567

>  <PEOE_VSA_PNEG>
48.34970781

>  <PEOE_VSA_POL>
65.37343163

>  <PEOE_VSA_POS>
78.49891636

>  <PEOE_VSA_PPOS>
17.02372382

>  <Q_PC+>
2.9225

>  <Q_PC->
-2.9225

>  <Q_RPC+>
0.3103507271

>  <Q_RPC->
0.3079555175

>  <Q_VSA_FHYD>
0.4718501021

>  <Q_VSA_FNEG>
0.5623368217

>  <Q_VSA_FPNEG>
0.3194384823

>  <Q_VSA_FPOL>
0.5281498979

>  <Q_VSA_FPOS>
0.4376631783

>  <Q_VSA_FPPOS>
0.2087114156

>  <Q_VSA_HYD>
71.41849161

>  <Q_VSA_NEG>
85.1144196

>  <Q_VSA_PNEG>
48.34970781

>  <Q_VSA_POL>
79.93994042

>  <Q_VSA_POS>
66.24401243

>  <Q_VSA_PPOS>
31.59023261

>  <RPC+>
0.3103507271

>  <RPC->
0.3079555175

>  <SMR>
3.91736

>  <SMR_VSA0>
7.085616267

>  <SMR_VSA1>
25.38522641

>  <SMR_VSA2>
50.9350075

>  <SMR_VSA3>
5.243428095

>  <SMR_VSA4>
5.513495107

>  <SMR_VSA5>
85.8267405

>  <SMR_VSA6>
0

>  <SMR_VSA7>
0

>  <SlogP>
0.8826

>  <SlogP_VSA0>
58.28241389

>  <SlogP_VSA1>
7.085616267

>  <SlogP_VSA2>
0

>  <SlogP_VSA3>
50.9350075

>  <SlogP_VSA4>
0

>  <SlogP_VSA5>
0

>  <SlogP_VSA6>
0

>  <SlogP_VSA7>
52.92955303

>  <SlogP_VSA8>
0

>  <SlogP_VSA9>
10.7569232

>  <TPSA>
92.07

>  <VAdjEq>
0.6840384356

>  <VAdjMa>
4.459431619

>  <VDistEq>
2.239741585

>  <VDistMa>
6.624205883

>  <Weight>
154.1249968

>  <a_IC>
31.71243079

>  <a_ICM>
1.865437105

>  <a_acc>
1

>  <a_acid>
0

>  <a_aro>
6

>  <a_base>
0

>  <a_count>
17

>  <a_don>
2

>  <a_donacc>
3

>  <a_heavy>
11

>  <a_hyd>
7

>  <a_nB>
0

>  <a_nBr>
0

>  <a_nC>
6

>  <a_nCl>
0

>  <a_nF>
0

>  <a_nH>
6

>  <a_nI>
0

>  <a_nN>
2

>  <a_nO>
3

>  <a_nP>
0

>  <a_nS>
0

>  <apol>
19.166758

>  <ast_fraglike>
1

>  <ast_fraglike_ext>
1

>  <ast_violation>
0

>  <ast_violation_ext>
0

>  <b_1rotN>
1

>  <b_1rotR>
0.09090909091

>  <b_ar>
6

>  <b_count>
17

>  <b_double>
1

>  <b_heavy>
11

>  <b_max1len>
2

>  <b_rotN>
1

>  <b_rotR>
0.09090909091

>  <b_single>
10

>  <b_triple>
0

>  <balabanJ>
2.518520183

>  <bpol>
7.155242

>  <chi0>
8.43072142

>  <chi0_C>
3.853371151

>  <chi0v>
5.520324849

>  <chi0v_C>
3.232050808

>  <chi1>
5.109060905

>  <chi1_C>
2.466326495

>  <chi1v>
2.839070973

>  <chi1v_C>
1.738033872

>  <chiral>
0

>  <chiral_u>
0

>  <density>
0.8758816647

>  <diameter>
5

>  <h_ema>
4.644194961

>  <h_emd>
6.418930233

>  <h_emd_C>
1.500172555

>  <h_logD>
0.7889854885

>  <h_logP>
0.7369350187

>  <h_logS>
-1.400676834

>  <h_log_dbo>
0

>  <h_log_pbo>
4.673010269

>  <h_mr>
3.878592265

>  <h_pKa>
7.222547903

>  <h_pKb>
14

>  <h_pavgQ>
-0.3746227649

>  <h_pstates>
1.937445268

>  <h_pstrain>
0.2798398622

>  <lip_acc>
5

>  <lip_don>
3

>  <lip_druglike>
1

>  <lip_violation>
0

>  <logP(o/w)>
0.896

>  <logS>
-1.53404

>  <mr>
3.6846207

>  <mutagenic>
1

>  <nmol>
1

>  <opr_brigid>
6

>  <opr_leadlike>
1

>  <opr_nring>
1

>  <opr_nrot>
1

>  <opr_violation>
0

>  <petitjean>
0.4

>  <petitjeanSC>
0.6666666667

>  <radius>
3

>  <reactive>
1

>  <rings>
1

>  <vdw_area>
151.358432

>  <vdw_vol>
175.9655478

>  <vsa_acc>
0

>  <vsa_acid>
0

>  <vsa_base>
0

>  <vsa_don>
17.74248958

>  <vsa_hyd>
73.3111396

>  <vsa_other>
33.93104814

>  <vsa_pol>
31.30941042

>  <weinerPath>
148

>  <weinerPol>
14

>  <zagreb>
52

$$$$

  Mrv1719008291810092D          

  9  9  0  0  0  0            999 V2000
    0.5678    1.9393    0.0000 N   0  0  0  0  0  0  0  0  0  0  0  0
    0.5678    1.1143    0.0000 C   0  0  0  0  0  0  0  0  0  0  0  0
    1.2352    0.6294    0.0000 N   0  0  0  0  0  0  0  0  0  0  0  0
    0.9803   -0.1553    0.0000 C   0  0  0  0  0  0  0  0  0  0  0  0
    0.1553   -0.1553    0.0000 C   0  0  0  0  0  0  0  0  0  0  0  0
   -0.0997    0.6294    0.0000 S   0  0  0  0  0  0  0  0  0  0  0  0
   -0.3297   -0.8227    0.0000 N   0  3  0  0  0  0  0  0  0  0  0  0
    0.0059   -1.5764    0.0000 O   0  5  0  0  0  0  0  0  0  0  0  0
   -1.1501   -0.7365    0.0000 O   0  0  0  0  0  0  0  0  0  0  0  0
  1  2  1  0  0  0  0
  2  3  2  0  0  0  0
  3  4  1  0  0  0  0
  4  5  2  0  0  0  0
  5  6  1  0  0  0  0
  2  6  1  0  0  0  0
  5  7  1  0  0  0  0
  7  8  1  0  0  0  0
  7  9  2  0  0  0  0
M  CHG  2   7   1   8  -1
M  END
>  <CHID>
20066

>  <_MOLCOUNT>
25

>  <BCUT_PEOE_0>
-2.010964854

>  <BCUT_PEOE_1>
-0.466021781

>  <BCUT_PEOE_2>
0.5369059704

>  <BCUT_PEOE_3>
2.160758445

>  <BCUT_SLOGP_0>
-2.295492539

>  <BCUT_SLOGP_1>
-0.2944402306

>  <BCUT_SLOGP_2>
0.6860932451

>  <BCUT_SLOGP_3>
2.284237854

>  <BCUT_SMR_0>
-1.6454392

>  <BCUT_SMR_1>
-0.1685579953

>  <BCUT_SMR_2>
0.8569949534

>  <BCUT_SMR_3>
2.440436624

>  <FCharge>
0

>  <GCUT_PEOE_0>
-0.8020343343

>  <GCUT_PEOE_1>
-0.4337601977

>  <GCUT_PEOE_2>
0.06725321897

>  <GCUT_PEOE_3>
1.816497309

>  <GCUT_SLOGP_0>
-1.334505038

>  <GCUT_SLOGP_1>
-0.1882112583

>  <GCUT_SLOGP_2>
0.2629487506

>  <GCUT_SLOGP_3>
1.949167554

>  <GCUT_SMR_0>
-0.4897541759

>  <GCUT_SMR_1>
-0.1078494728

>  <GCUT_SMR_2>
0.3482528983

>  <GCUT_SMR_3>
2.101552702

>  <Kier1>
7.111111111

>  <Kier2>
2.722222222

>  <Kier3>
1.704142012

>  <KierA1>
5.745398754

>  <KierA2>
2.133281951

>  <KierA3>
1.29628877

>  <KierFlex>
1.361839496

>  <PC+>
2.5693

>  <PC->
-2.5693

>  <PEOE_PC+>
1.063507051

>  <PEOE_PC->
-1.063507051

>  <PEOE_RPC+>
0.2443178287

>  <PEOE_RPC->
0.2780458774

>  <PEOE_VSA+0>
0

>  <PEOE_VSA+1>
38.20595983

>  <PEOE_VSA+2>
17.23802597

>  <PEOE_VSA+3>
0

>  <PEOE_VSA+4>
0

>  <PEOE_VSA+5>
28.43623073

>  <PEOE_VSA+6>
0

>  <PEOE_VSA-0>
0

>  <PEOE_VSA-1>
0

>  <PEOE_VSA-2>
0

>  <PEOE_VSA-3>
0

>  <PEOE_VSA-4>
5.682576084

>  <PEOE_VSA-5>
40.58216755

>  <PEOE_VSA-6>
0

>  <PEOE_VSA_FHYD>
0.426017156

>  <PEOE_VSA_FNEG>
0.3554862484

>  <PEOE_VSA_FPNEG>
0.3554862484

>  <PEOE_VSA_FPOL>
0.573982844

>  <PEOE_VSA_FPOS>
0.6445137516

>  <PEOE_VSA_FPPOS>
0.2184965956

>  <PEOE_VSA_HYD>
55.4439858

>  <PEOE_VSA_NEG>
46.26474364

>  <PEOE_VSA_PNEG>
46.26474364

>  <PEOE_VSA_POL>
74.70097437

>  <PEOE_VSA_POS>
83.88021653

>  <PEOE_VSA_PPOS>
28.43623073

>  <Q_PC+>
2.5693

>  <Q_PC->
-2.5693

>  <Q_RPC+>
0.3736426264

>  <Q_RPC->
0.3440625851

>  <Q_VSA_FHYD>
0.3799419674

>  <Q_VSA_FNEG>
0.5073216931

>  <Q_VSA_FPNEG>
0.3554862484

>  <Q_VSA_FPOL>
0.6200580326

>  <Q_VSA_FPOS>
0.4926783069

>  <Q_VSA_FPPOS>
0.2645717843

>  <Q_VSA_HYD>
49.44753221

>  <Q_VSA_NEG>
66.02536154

>  <Q_VSA_PNEG>
46.26474364

>  <Q_VSA_POL>
80.69742796

>  <Q_VSA_POS>
64.11959863

>  <Q_VSA_PPOS>
34.43268432

>  <RPC+>
0.3736426264

>  <RPC->
0.3440625851

>  <SMR>
3.31808

>  <SMR_VSA0>
7.085616267

>  <SMR_VSA1>
16.78552955

>  <SMR_VSA2>
50.9350075

>  <SMR_VSA3>
0

>  <SMR_VSA4>
1.430320287

>  <SMR_VSA5>
50.11154442

>  <SMR_VSA6>
0

>  <SMR_VSA7>
31.27768773

>  <SlogP>
0.6335

>  <SlogP_VSA0>
32.89718747

>  <SlogP_VSA1>
23.87114581

>  <SlogP_VSA2>
0

>  <SlogP_VSA3>
50.9350075

>  <SlogP_VSA4>
0

>  <SlogP_VSA5>
0

>  <SlogP_VSA6>
0

>  <SlogP_VSA7>
17.21435695

>  <SlogP_VSA8>
0

>  <SlogP_VSA9>
32.70800802

>  <TPSA>
84.73

>  <VAdjEq>
0.7642045065

>  <VAdjMa>
4.169925001

>  <VDistEq>
2.137744015

>  <VDistMa>
6.00319199

>  <Weight>
145.142

>  <a_IC>
26.7548875

>  <a_ICM>
2.229573959

>  <a_acc>
1

>  <a_acid>
0

>  <a_aro>
5

>  <a_base>
0

>  <a_count>
12

>  <a_don>
1

>  <a_donacc>
2

>  <a_heavy>
9

>  <a_hyd>
4

>  <a_nB>
0

>  <a_nBr>
0

>  <a_nC>
3

>  <a_nCl>
0

>  <a_nF>
0

>  <a_nH>
3

>  <a_nI>
0

>  <a_nN>
3

>  <a_nO>
2

>  <a_nP>
0

>  <a_nS>
1

>  <apol>
15.084379

>  <ast_fraglike>
1

>  <ast_fraglike_ext>
1

>  <ast_violation>
0

>  <ast_violation_ext>
0

>  <b_1rotN>
1

>  <b_1rotR>
0.1111111111

>  <b_ar>
5

>  <b_count>
12

>  <b_double>
1

>  <b_heavy>
9

>  <b_max1len>
2

>  <b_rotN>
1

>  <b_rotR>
0.1111111111

>  <b_single>
6

>  <b_triple>
0

>  <balabanJ>
2.355596744

>  <bpol>
7.475621

>  <chi0>
6.853371151

>  <chi0_C>
1.86180732

>  <chi0v>
5.090369182

>  <chi0v_C>
1.577350269

>  <chi1>
4.198377303

>  <chi1_C>
0.4082482905

>  <chi1v>
2.872655997

>  <chi1v_C>
0.2886751346

>  <chiral>
0

>  <chiral_u>
0

>  <density>
1.053325926

>  <diameter>
5

>  <h_ema>
5.857698712

>  <h_emd>
4.44992733

>  <h_emd_C>
0.5166931152

>  <h_logD>
0.4077242585

>  <h_logP>
0.4096262411

>  <h_logS>
-1.521521632

>  <h_log_dbo>
0

>  <h_log_pbo>
3.817910882

>  <h_mr>
3.373509042

>  <h_pKa>
14

>  <h_pKb>
9.339882163

>  <h_pavgQ>
0.004551313115

>  <h_pstates>
1.029510211

>  <h_pstrain>
0.002719525744

>  <lip_acc>
5

>  <lip_don>
2

>  <lip_druglike>
1

>  <lip_violation>
0

>  <logP(o/w)>
0.361

>  <logS>
-1.67862

>  <mr>
3.177603537

>  <mutagenic>
1

>  <nmol>
1

>  <opr_brigid>
5

>  <opr_leadlike>
1

>  <opr_nring>
1

>  <opr_nrot>
1

>  <opr_violation>
0

>  <petitjean>
0.4

>  <petitjeanSC>
0.6666666667

>  <radius>
3

>  <reactive>
1

>  <rings>
1

>  <vdw_area>
130.1449602

>  <vdw_vol>
137.7940071

>  <vsa_acc>
5.682576084

>  <vsa_acid>
0

>  <vsa_base>
0

>  <vsa_don>
17.74248958

>  <vsa_hyd>
52.76377087

>  <vsa_other>
47.0976725

>  <vsa_pol>
23.42506566

>  <weinerPath>
87

>  <weinerPol>
8

>  <zagreb>
42

$$$$

  Mrv1719008291810092D          

 17 19  0  0  0  0            999 V2000
   -2.1434   -1.2375    0.0000 N   0  0  0  0  0  0  0  0  0  0  0  0
   -1.4289   -1.6500    0.0000 C   0  0  0  0  0  0  0  0  0  0  0  0
   -1.4289   -2.4750    0.0000 C   0  0  0  0  0  0  0  0  0  0  0  0
   -0.7145   -2.8875    0.0000 C   0  0  0  0  0  0  0  0  0  0  0  0
   -0.0000   -2.4750    0.0000 C   0  0  0  0  0  0  0  0  0  0  0  0
    0.7145   -2.8875    0.0000 C   0  0  0  0  0  0  0  0  0  0  0  0
    0.7145   -3.7125    0.0000 O   0  0  0  0  0  0  0  0  0  0  0  0
    1.4289   -2.4750    0.0000 C   0  0  0  0  0  0  0  0  0  0  0  0
    1.4289   -1.6500    0.0000 C   0  0  0  0  0  0  0  0  0  0  0  0
    2.1434   -1.2375    0.0000 C   0  0  0  0  0  0  0  0  0  0  0  0
    2.8579   -1.6500    0.0000 C   0  0  0  0  0  0  0  0  0  0  0  0
    2.8579   -2.4750    0.0000 C   0  0  0  0  0  0  0  0  0  0  0  0
    2.1434   -2.8875    0.0000 C   0  0  0  0  0  0  0  0  0  0  0  0
    0.7145   -1.2375    0.0000 C   0  0  0  0  0  0  0  0  0  0  0  0
    0.7145   -0.4125    0.0000 O   0  0  0  0  0  0  0  0  0  0  0  0
    0.0000   -1.6500    0.0000 C   0  0  0  0  0  0  0  0  0  0  0  0
   -0.7145   -1.2375    0.0000 C   0  0  0  0  0  0  0  0  0  0  0  0
  1  2  1  0  0  0  0
  2  3  2  0  0  0  0
  3  4  1  0  0  0  0
  4  5  2  0  0  0  0
  5  6  1  0  0  0  0
  6  7  2  0  0  0  0
  6  8  1  0  0  0  0
  8  9  2  0  0  0  0
  9 10  1  0  0  0  0
 10 11  2  0  0  0  0
 11 12  1  0  0  0  0
 12 13  2  0  0  0  0
  8 13  1  0  0  0  0
  9 14  1  0  0  0  0
 14 15  2  0  0  0  0
 14 16  1  0  0  0  0
  5 16  1  0  0  0  0
 16 17  2  0  0  0  0
  2 17  1  0  0  0  0
M  END
>  <CHID>
20068

>  <_MOLCOUNT>
26

>  <BCUT_PEOE_0>
-2.296670664

>  <BCUT_PEOE_1>
-0.666555615

>  <BCUT_PEOE_2>
0.7046041978

>  <BCUT_PEOE_3>
2.355259394

>  <BCUT_SLOGP_0>
-2.349797685

>  <BCUT_SLOGP_1>
-0.5616019188

>  <BCUT_SLOGP_2>
0.792243263

>  <BCUT_SLOGP_3>
2.396670676

>  <BCUT_SMR_0>
-1.968195056

>  <BCUT_SMR_1>
-0.4984762374

>  <BCUT_SMR_2>
0.8730603819

>  <BCUT_SMR_3>
2.678368757

>  <FCharge>
0

>  <GCUT_PEOE_0>
-0.8125425963

>  <GCUT_PEOE_1>
-0.4633251021

>  <GCUT_PEOE_2>
0.09501018488

>  <GCUT_PEOE_3>
2.396901922

>  <GCUT_SLOGP_0>
-1.334302959

>  <GCUT_SLOGP_1>
-0.3110302454

>  <GCUT_SLOGP_2>
0.1786407683

>  <GCUT_SLOGP_3>
2.474670052

>  <GCUT_SMR_0>
-0.4076168413

>  <GCUT_SMR_1>
-0.225186661

>  <GCUT_SMR_2>
0.2369369194

>  <GCUT_SMR_3>
2.708379336

>  <Kier1>
12.05540166

>  <Kier2>
4.591836735

>  <Kier3>
1.96

>  <KierA1>
7.593813748

>  <KierA2>
2.799017938

>  <KierA3>
1.163563914

>  <KierFlex>
1.250307111

>  <PC+>
3.09

>  <PC->
-3.09

>  <PEOE_PC+>
1.222785125

>  <PEOE_PC->
-1.222785125

>  <PEOE_RPC+>
0.1591048864

>  <PEOE_RPC->
0.2471721553

>  <PEOE_VSA+0>
15.53370972

>  <PEOE_VSA+1>
29.85770206

>  <PEOE_VSA+2>
17.23802597

>  <PEOE_VSA+3>
16.9170389

>  <PEOE_VSA+4>
0

>  <PEOE_VSA+5>
0

>  <PEOE_VSA+6>
0

>  <PEOE_VSA-0>
36.76471179

>  <PEOE_VSA-1>
49.01961572

>  <PEOE_VSA-2>
0

>  <PEOE_VSA-3>
0

>  <PEOE_VSA-4>
0

>  <PEOE_VSA-5>
27.13384169

>  <PEOE_VSA-6>
6.651119414

>  <PEOE_VSA_FHYD>
0.830325032

>  <PEOE_VSA_FNEG>
0.6005013639

>  <PEOE_VSA_FPNEG>
0.169674968

>  <PEOE_VSA_FPOL>
0.169674968

>  <PEOE_VSA_FPOS>
0.3994986361

>  <PEOE_VSA_FPPOS>
0

>  <PEOE_VSA_HYD>
165.3308042

>  <PEOE_VSA_NEG>
119.5692886

>  <PEOE_VSA_PNEG>
33.7849611

>  <PEOE_VSA_POL>
33.7849611

>  <PEOE_VSA_POS>
79.54647664

>  <PEOE_VSA_PPOS>
0

>  <Q_PC+>
3.09

>  <Q_PC->
-3.09

>  <Q_RPC+>
0.1294498382

>  <Q_RPC->
0.2912621359

>  <Q_VSA_FHYD>
0.6587913273

>  <Q_VSA_FNEG>
0.6005013639

>  <Q_VSA_FPNEG>
0.169674968

>  <Q_VSA_FPOL>
0.3412086727

>  <Q_VSA_FPOS>
0.3994986361

>  <Q_VSA_FPPOS>
0.1715337046

>  <Q_VSA_HYD>
131.1757393

>  <Q_VSA_NEG>
119.5692886

>  <Q_VSA_PNEG>
33.7849611

>  <Q_VSA_POL>
67.94002597

>  <Q_VSA_POS>
79.54647664

>  <Q_VSA_PPOS>
34.15506486

>  <RPC+>
0.1294498382

>  <RPC->
0.2912621359

>  <SMR>
6.41614

>  <SMR_VSA0>
47.72443256

>  <SMR_VSA1>
0

>  <SMR_VSA2>
0

>  <SMR_VSA3>
12.7422998

>  <SMR_VSA4>
2.756747554

>  <SMR_VSA5>
156.3994779

>  <SMR_VSA6>
11.37522197

>  <SMR_VSA7>
0

>  <SlogP>
2.0442

>  <SlogP_VSA0>
32.89718747

>  <SlogP_VSA1>
11.37522197

>  <SlogP_VSA2>
0

>  <SlogP_VSA3>
0

>  <SlogP_VSA4>
60.46673237

>  <SlogP_VSA5>
0

>  <SlogP_VSA6>
0

>  <SlogP_VSA7>
123.5022904

>  <SlogP_VSA8>
0

>  <SlogP_VSA9>
2.756747554

>  <TPSA>
60.16

>  <VAdjEq>
0.5615046529

>  <VAdjMa>
5.247927513

>  <VDistEq>
2.65587421

>  <VDistMa>
7.911840569

>  <Weight>
223.2309947

>  <a_IC>
38.37913875

>  <a_ICM>
1.476120721

>  <a_acc>
2

>  <a_acid>
0

>  <a_aro>
12

>  <a_base>
0

>  <a_count>
26

>  <a_don>
1

>  <a_donacc>
3

>  <a_heavy>
17

>  <a_hyd>
12

>  <a_nB>
0

>  <a_nBr>
0

>  <a_nC>
14

>  <a_nCl>
0

>  <a_nF>
0

>  <a_nH>
9

>  <a_nI>
0

>  <a_nN>
1

>  <a_nO>
2

>  <a_nP>
0

>  <a_nS>
0

>  <apol>
33.345137

>  <ast_fraglike>
1

>  <ast_fraglike_ext>
1

>  <ast_violation>
0

>  <ast_violation_ext>
0

>  <b_1rotN>
0

>  <b_1rotR>
0

>  <b_ar>
12

>  <b_count>
28

>  <b_double>
2

>  <b_heavy>
19

>  <b_max1len>
2

>  <b_rotN>
0

>  <b_rotR>
0

>  <b_single>
14

>  <b_triple>
0

>  <balabanJ>
1.841143937

>  <bpol>
11.094863

>  <chi0>
11.99119935

>  <chi0_C>
8.991199353

>  <chi0v>
8.935298734

>  <chi0v_C>
7.541451884

>  <chi1>
8.18154055

>  <chi1_C>
6.449489743

>  <chi1v>
5.262307566

>  <chi1v_C>
4.565384141

>  <chiral>
0

>  <chiral_u>
0

>  <density>
0.7545791611

>  <diameter>
8

>  <h_ema>
4.183642209

>  <h_emd>
6.316223174

>  <h_emd_C>
3.100672513

>  <h_logD>
2.838961224

>  <h_logP>
2.838961224

>  <h_logS>
-3.721474547

>  <h_log_dbo>
0

>  <h_log_pbo>
8.622061414

>  <h_mr>
6.512908151

>  <h_pKa>
14

>  <h_pKb>
14

>  <h_pavgQ>
0

>  <h_pstates>
1

>  <h_pstrain>
0

>  <lip_acc>
3

>  <lip_don>
2

>  <lip_druglike>
1

>  <lip_violation>
0

>  <logP(o/w)>
2.329

>  <logS>
-3.60588

>  <mr>
6.41870419

>  <mutagenic>
1

>  <nmol>
1

>  <opr_brigid>
16

>  <opr_leadlike>
1

>  <opr_nring>
3

>  <opr_nrot>
0

>  <opr_violation>
0

>  <petitjean>
0.5

>  <petitjeanSC>
1

>  <radius>
4

>  <reactive>
1

>  <rings>
3

>  <vdw_area>
199.1157653

>  <vdw_vol>
295.835091

>  <vsa_acc>
27.13384169

>  <vsa_acid>
0

>  <vsa_base>
0

>  <vsa_don>
17.74248958

>  <vsa_hyd>
126.1931719

>  <vsa_other>
16.9170389

>  <vsa_pol>
44.87633127

>  <weinerPath>
452

>  <weinerPol>
31

>  <zagreb>
94

$$$$

  Mrv1719008291810092D          

 17 18  0  0  0  0            999 V2000
    1.4289   -1.6500    0.0000 C   0  0  0  0  0  0  0  0  0  0  0  0
    1.4289   -2.4750    0.0000 C   0  0  0  0  0  0  0  0  0  0  0  0
    2.1434   -2.8875    0.0000 C   0  0  0  0  0  0  0  0  0  0  0  0
    2.8579   -2.4750    0.0000 N   0  0  0  0  0  0  0  0  0  0  0  0
    2.1434   -3.7125    0.0000 C   0  0  0  0  0  0  0  0  0  0  0  0
    1.4289   -4.1250    0.0000 C   0  0  0  0  0  0  0  0  0  0  0  0
    0.7145   -3.7125    0.0000 C   0  0  0  0  0  0  0  0  0  0  0  0
    0.7145   -2.8875    0.0000 C   0  0  0  0  0  0  0  0  0  0  0  0
    0.0000   -4.1250    0.0000 N   0  0  0  0  0  0  0  0  0  0  0  0
    0.0000   -4.9500    0.0000 N   0  0  0  0  0  0  0  0  0  0  0  0
   -0.7145   -5.3625    0.0000 C   0  0  0  0  0  0  0  0  0  0  0  0
   -0.7145   -6.1875    0.0000 C   0  0  0  0  0  0  0  0  0  0  0  0
   -0.0000   -6.6000    0.0000 C   0  0  0  0  0  0  0  0  0  0  0  0
   -1.4289   -6.6000    0.0000 C   0  0  0  0  0  0  0  0  0  0  0  0
   -2.1434   -6.1875    0.0000 C   0  0  0  0  0  0  0  0  0  0  0  0
   -2.1434   -5.3625    0.0000 C   0  0  0  0  0  0  0  0  0  0  0  0
   -1.4289   -4.9500    0.0000 C   0  0  0  0  0  0  0  0  0  0  0  0
  1  2  1  0  0  0  0
  2  3  2  0  0  0  0
  3  4  1  0  0  0  0
  3  5  1  0  0  0  0
  5  6  2  0  0  0  0
  6  7  1  0  0  0  0
  7  8  2  0  0  0  0
  2  8  1  0  0  0  0
  9  7  1  4  0  0  0
  9 10  2  0  0  0  0
 10 11  1  0  0  0  0
 11 12  2  0  0  0  0
 12 13  1  0  0  0  0
 12 14  1  0  0  0  0
 14 15  2  0  0  0  0
 15 16  1  0  0  0  0
 16 17  2  0  0  0  0
 11 17  1  0  0  0  0
M  END
>  <CHID>
20069

>  <_MOLCOUNT>
27

>  <BCUT_PEOE_0>
-2.311713145

>  <BCUT_PEOE_1>
-0.5106189929

>  <BCUT_PEOE_2>
0.5650160561

>  <BCUT_PEOE_3>
2.261072359

>  <BCUT_SLOGP_0>
-2.345177961

>  <BCUT_SLOGP_1>
-0.3814378628

>  <BCUT_SLOGP_2>
0.6920827393

>  <BCUT_SLOGP_3>
2.451820874

>  <BCUT_SMR_0>
-2.003073744

>  <BCUT_SMR_1>
-0.3567424067

>  <BCUT_SMR_2>
0.7235891422

>  <BCUT_SMR_3>
2.580278062

>  <FCharge>
0

>  <GCUT_PEOE_0>
-0.8119453556

>  <GCUT_PEOE_1>
-0.3461693641

>  <GCUT_PEOE_2>
0.03188829987

>  <GCUT_PEOE_3>
2.285092161

>  <GCUT_SLOGP_0>
-1.334447046

>  <GCUT_SLOGP_1>
-0.2103240711

>  <GCUT_SLOGP_2>
0.1357635867

>  <GCUT_SLOGP_3>
2.486327718

>  <GCUT_SMR_0>
-0.4796891048

>  <GCUT_SMR_1>
-0.16929012

>  <GCUT_SMR_2>
0.1520388741

>  <GCUT_SMR_3>
2.590375669

>  <Kier1>
13.43209877

>  <Kier2>
6.25

>  <Kier3>
3.728894174

>  <KierA1>
8.941636904

>  <KierA2>
4.043204266

>  <KierA3>
2.357414812

>  <KierFlex>
2.126639087

>  <PC+>
2.788

>  <PC->
-2.788

>  <PEOE_PC+>
1.047470524

>  <PEOE_PC->
-1.047470524

>  <PEOE_RPC+>
0.118312047

>  <PEOE_RPC->
0.2883544356

>  <PEOE_VSA+0>
32.29186722

>  <PEOE_VSA+1>
43.25680441

>  <PEOE_VSA+2>
17.23802597

>  <PEOE_VSA+3>
0

>  <PEOE_VSA+4>
0

>  <PEOE_VSA+5>
0

>  <PEOE_VSA+6>
0

>  <PEOE_VSA-0>
90.9320501

>  <PEOE_VSA-1>
36.76471179

>  <PEOE_VSA-2>
18.8420792

>  <PEOE_VSA-3>
0

>  <PEOE_VSA-4>
0

>  <PEOE_VSA-5>
0

>  <PEOE_VSA-6>
6.651119414

>  <PEOE_VSA_FHYD>
0.9729603635

>  <PEOE_VSA_FNEG>
0.6227825099

>  <PEOE_VSA_FPNEG>
0.02703963647

>  <PEOE_VSA_FPOL>
0.02703963647

>  <PEOE_VSA_FPOS>
0.3772174901

>  <PEOE_VSA_FPPOS>
0

>  <PEOE_VSA_HYD>
239.3255387

>  <PEOE_VSA_NEG>
153.1899605

>  <PEOE_VSA_PNEG>
6.651119414

>  <PEOE_VSA_POL>
6.651119414

>  <PEOE_VSA_POS>
92.7866976

>  <PEOE_VSA_PPOS>
0

>  <Q_PC+>
2.788

>  <Q_PC->
-2.788

>  <Q_RPC+>
0.143472023

>  <Q_RPC->
0.3228120516

>  <Q_VSA_FHYD>
0.9028804377

>  <Q_VSA_FNEG>
0.6227825099

>  <Q_VSA_FPNEG>
0.02703963647

>  <Q_VSA_FPOL>
0.09711956234

>  <Q_VSA_FPOS>
0.3772174901

>  <Q_VSA_FPPOS>
0.07007992587

>  <Q_VSA_HYD>
222.0875127

>  <Q_VSA_NEG>
153.1899605

>  <Q_VSA_PNEG>
6.651119414

>  <Q_VSA_POL>
23.88914538

>  <Q_VSA_POS>
92.7866976

>  <Q_VSA_PPOS>
17.23802597

>  <RPC+>
0.143472023

>  <RPC->
0.3228120516

>  <SMR>
7.09464

>  <SMR_VSA0>
0

>  <SMR_VSA1>
33.32601487

>  <SMR_VSA2>
0

>  <SMR_VSA3>
6.371149901

>  <SMR_VSA4>
8.270242661

>  <SMR_VSA5>
156.3994779

>  <SMR_VSA6>
0

>  <SMR_VSA7>
66.65202974

>  <SlogP>
4.30104

>  <SlogP_VSA0>
32.89718747

>  <SlogP_VSA1>
0

>  <SlogP_VSA2>
0

>  <SlogP_VSA3>
0

>  <SlogP_VSA4>
6.371149901

>  <SlogP_VSA5>
33.32601487

>  <SlogP_VSA6>
0

>  <SlogP_VSA7>
123.5022904

>  <SlogP_VSA8>
0

>  <SlogP_VSA9>
74.9222724

>  <TPSA>
50.74

>  <VAdjEq>
0.5423489543

>  <VAdjMa>
5.169925001

>  <VDistEq>
3.101533746

>  <VDistMa>
7.84471321

>  <Weight>
225.2949954

>  <a_IC>
43.33878465

>  <a_ICM>
1.35433702

>  <a_acc>
2

>  <a_acid>
0

>  <a_aro>
12

>  <a_base>
0

>  <a_count>
32

>  <a_don>
1

>  <a_donacc>
3

>  <a_heavy>
17

>  <a_hyd>
14

>  <a_nB>
0

>  <a_nBr>
0

>  <a_nC>
14

>  <a_nCl>
0

>  <a_nF>
0

>  <a_nH>
15

>  <a_nI>
0

>  <a_nN>
3

>  <a_nO>
0

>  <a_nP>
0

>  <a_nS>
0

>  <apol>
37.941895

>  <ast_fraglike>
0

>  <ast_fraglike_ext>
0

>  <ast_violation>
1

>  <ast_violation_ext>
1

>  <b_1rotN>
2

>  <b_1rotR>
0.1111111111

>  <b_ar>
12

>  <b_count>
33

>  <b_double>
1

>  <b_heavy>
18

>  <b_max1len>
2

>  <b_rotN>
2

>  <b_rotR>
0.1111111111

>  <b_single>
20

>  <b_triple>
0

>  <balabanJ>
1.718424107

>  <bpol>
17.058105

>  <chi0>
12.25071238

>  <chi0_C>
9.836498814

>  <chi0v>
10.01322934

>  <chi0v_C>
8.541451884

>  <chi1>
8.164703798

>  <chi1_C>
6.270856948

>  <chi1v>
5.501272871

>  <chi1v_C>
4.565384141

>  <chiral>
0

>  <chiral_u>
0

>  <density>
0.6798957121

>  <diameter>
10

>  <h_ema>
5.071660995

>  <h_emd>
6.127572551

>  <h_emd_C>
3.189390436

>  <h_logD>
2.519359565

>  <h_logP>
2.519359565

>  <h_logS>
-3.407314133

>  <h_log_dbo>
0

>  <h_log_pbo>
7.473400309

>  <h_mr>
7.002005401

>  <h_pKa>
14

>  <h_pKb>
14

>  <h_pavgQ>
0

>  <h_pstates>
1

>  <h_pstrain>
0

>  <lip_acc>
3

>  <lip_don>
2

>  <lip_druglike>
1

>  <lip_violation>
0

>  <logP(o/w)>
3.869

>  <logS>
-3.3195

>  <mr>
6.953046348

>  <mutagenic>
1

>  <nmol>
1

>  <opr_brigid>
13

>  <opr_leadlike>
1

>  <opr_nring>
2

>  <opr_nrot>
2

>  <opr_violation>
0

>  <petitjean>
0.5

>  <petitjeanSC>
1

>  <radius>
5

>  <reactive>
1

>  <rings>
2

>  <vdw_area>
245.9766581

>  <vdw_vol>
331.3669901

>  <vsa_acc>
18.8420792

>  <vsa_acid>
0

>  <vsa_base>
0

>  <vsa_don>
17.74248958

>  <vsa_hyd>
193.9920942

>  <vsa_other>
0

>  <vsa_pol>
36.58456878

>  <weinerPath>
570

>  <weinerPol>
23

>  <zagreb>
84

$$$$

  Mrv1719008291810092D          

  9  8  0  0  0  0            999 V2000
    1.0461    1.4289    0.0000 N   0  3  0  0  0  0  0  0  0  0  0  0
    1.7605    1.8414    0.0000 C   0  0  0  0  0  0  0  0  0  0  0  0
    2.4750    1.4289    0.0000 C   0  0  0  0  0  0  0  0  0  0  0  0
    3.1895    1.8414    0.0000 C   0  0  0  0  0  0  0  0  0  0  0  0
    3.9039    1.4289    0.0000 C   0  0  0  0  0  0  0  0  0  0  0  0
    4.6184    1.8414    0.0000 C   0  0  0  0  0  0  0  0  0  0  0  0
    5.3329    1.4289    0.0000 C   0  0  0  0  0  0  0  0  0  0  0  0
    6.0474    1.8414    0.0000 O   0  5  0  0  0  0  0  0  0  0  0  0
    5.3329    0.6039    0.0000 O   0  0  0  0  0  0  0  0  0  0  0  0
  1  2  1  0  0  0  0
  2  3  1  0  0  0  0
  3  4  1  0  0  0  0
  4  5  1  0  0  0  0
  5  6  1  0  0  0  0
  6  7  1  0  0  0  0
  7  8  1  0  0  0  0
  7  9  2  0  0  0  0
M  CHG  2   1   1   8  -1
M  END
>  <CHID>
20070

>  <_MOLCOUNT>
28

>  <BCUT_PEOE_0>
-2.640912993

>  <BCUT_PEOE_1>
-0.5498207137

>  <BCUT_PEOE_2>
0.3449344792

>  <BCUT_PEOE_3>
2.615452051

>  <BCUT_SLOGP_0>
-3.286501329

>  <BCUT_SLOGP_1>
-0.4465098148

>  <BCUT_SLOGP_2>
0.2142

>  <BCUT_SLOGP_3>
2.693841117

>  <BCUT_SMR_0>
-2.421016753

>  <BCUT_SMR_1>
5.877476918e-017

>  <BCUT_SMR_2>
0.1057

>  <BCUT_SMR_3>
2.839214627

>  <FCharge>
0

>  <GCUT_PEOE_0>
-0.8630471738

>  <GCUT_PEOE_1>
-0.4005783046

>  <GCUT_PEOE_2>
0.1750742642

>  <GCUT_PEOE_3>
2.250830891

>  <GCUT_SLOGP_0>
-2.234705857

>  <GCUT_SLOGP_1>
-0.3078611063

>  <GCUT_SLOGP_2>
0.0542

>  <GCUT_SLOGP_3>
2.273242992

>  <GCUT_SMR_0>
-0.6418137535

>  <GCUT_SMR_1>
-0.16

>  <GCUT_SMR_2>
-0.0543

>  <GCUT_SMR_3>
2.438522689

>  <Kier1>
9

>  <Kier2>
6.125

>  <Kier3>
8

>  <KierA1>
8.059734375

>  <KierA2>
5.400828125

>  <KierA3>
6.94925

>  <KierFlex>
4.836582233

>  <PC+>
3.399

>  <PC->
-3.399

>  <PEOE_PC+>
1.572157006

>  <PEOE_PC->
-1.572157006

>  <PEOE_RPC+>
0.2194020558

>  <PEOE_RPC->
0.3497237946

>  <PEOE_VSA+0>
48.83158733

>  <PEOE_VSA+1>
21.72309681

>  <PEOE_VSA+2>
0

>  <PEOE_VSA+3>
0

>  <PEOE_VSA+4>
0

>  <PEOE_VSA+5>
0

>  <PEOE_VSA+6>
25.85703895

>  <PEOE_VSA-0>
34.80525303

>  <PEOE_VSA-1>
0

>  <PEOE_VSA-2>
0

>  <PEOE_VSA-3>
0

>  <PEOE_VSA-4>
0

>  <PEOE_VSA-5>
0

>  <PEOE_VSA-6>
28.23927602

>  <PEOE_VSA_FHYD>
0.6607450994

>  <PEOE_VSA_FNEG>
0.3953719482

>  <PEOE_VSA_FPNEG>
0.177097327

>  <PEOE_VSA_FPOL>
0.3392549006

>  <PEOE_VSA_FPOS>
0.6046280518

>  <PEOE_VSA_FPPOS>
0.1621575736

>  <PEOE_VSA_HYD>
105.3599372

>  <PEOE_VSA_NEG>
63.04452906

>  <PEOE_VSA_PNEG>
28.23927602

>  <PEOE_VSA_POL>
54.09631497

>  <PEOE_VSA_POS>
96.41172309

>  <PEOE_VSA_PPOS>
25.85703895

>  <Q_PC+>
3.399

>  <Q_PC->
-3.399

>  <Q_RPC+>
0.266548985

>  <Q_RPC->
0.2647837599

>  <Q_VSA_FHYD>
0.4312016552

>  <Q_VSA_FNEG>
0.3953719482

>  <Q_VSA_FPNEG>
0.2316659823

>  <Q_VSA_FPOL>
0.5687983448

>  <Q_VSA_FPOS>
0.6046280518

>  <Q_VSA_FPPOS>
0.3371323625

>  <Q_VSA_HYD>
68.75779986

>  <Q_VSA_NEG>
63.04452906

>  <Q_VSA_PNEG>
36.94058928

>  <Q_VSA_POL>
90.69845229

>  <Q_VSA_POS>
96.41172309

>  <Q_VSA_PPOS>
53.75786301

>  <RPC+>
0.266548985

>  <RPC->
0.2647837599

>  <SMR>
3.12301

>  <SMR_VSA0>
66.54555944

>  <SMR_VSA1>
0

>  <SMR_VSA2>
32.89718747

>  <SMR_VSA3>
0

>  <SMR_VSA4>
0

>  <SMR_VSA5>
75.47362191

>  <SMR_VSA6>
19.9035862

>  <SMR_VSA7>
0

>  <SlogP>
-1.4614

>  <SlogP_VSA0>
75.58053063

>  <SlogP_VSA1>
1.464008124

>  <SlogP_VSA2>
23.86221628

>  <SlogP_VSA3>
18.43957808

>  <SlogP_VSA4>
0

>  <SlogP_VSA5>
0

>  <SlogP_VSA6>
0

>  <SlogP_VSA7>
0

>  <SlogP_VSA8>
75.47362191

>  <SlogP_VSA9>
0

>  <TPSA>
67.77

>  <VAdjEq>
0.7169622517

>  <VAdjMa>
4

>  <VDistEq>
2.673416585

>  <VDistMa>
5.931134042

>  <Weight>
131.1749972

>  <a_IC>
32.49200427

>  <a_ICM>
1.476909285

>  <a_acc>
0

>  <a_acid>
2

>  <a_aro>
0

>  <a_base>
1

>  <a_count>
22

>  <a_don>
0

>  <a_donacc>
0

>  <a_heavy>
9

>  <a_hyd>
5

>  <a_nB>
0

>  <a_nBr>
0

>  <a_nC>
6

>  <a_nCl>
0

>  <a_nF>
0

>  <a_nH>
13

>  <a_nI>
0

>  <a_nN>
1

>  <a_nO>
2

>  <a_nP>
0

>  <a_nS>
0

>  <apol>
21.932309

>  <ast_fraglike>
1

>  <ast_fraglike_ext>
0

>  <ast_violation>
0

>  <ast_violation_ext>
1

>  <b_1rotN>
5

>  <b_1rotR>
0.625

>  <b_ar>
0

>  <b_count>
21

>  <b_double>
1

>  <b_heavy>
8

>  <b_max1len>
7

>  <b_rotN>
5

>  <b_rotR>
0.625

>  <b_single>
20

>  <b_triple>
0

>  <balabanJ>
2.760141826

>  <bpol>
14.807691

>  <chi0>
7.112884175

>  <chi0_C>
4.112884175

>  <chi0v>
5.559137268

>  <chi0v_C>
4.035533906

>  <chi1>
4.27005561

>  <chi1_C>
2.40824829

>  <chi1v>
3.261801681

>  <chi1v_C>
2.353553391

>  <chiral>
0

>  <chiral_u>
0

>  <density>
0.7116106449

>  <diameter>
7

>  <h_ema>
6.062215328

>  <h_emd>
22.75130665

>  <h_emd_C>
3.670086026

>  <h_logD>
-3.136107921

>  <h_logP>
-5.099635615

>  <h_logS>
2.068809684

>  <h_log_dbo>
0

>  <h_log_pbo>
1.069295702

>  <h_mr>
3.562013643

>  <h_pKa>
10.1463951

>  <h_pKb>
9.026466334

>  <h_pavgQ>
0.008607807323

>  <h_pstates>
1.060503394

>  <h_pstrain>
0.006008611332

>  <lip_acc>
3

>  <lip_don>
3

>  <lip_druglike>
1

>  <lip_violation>
0

>  <logP(o/w)>
0.414

>  <logS>
-0.00103

>  <mr>
3.596547806

>  <mutagenic>
0

>  <nmol>
1

>  <opr_brigid>
0

>  <opr_leadlike>
1

>  <opr_nring>
0

>  <opr_nrot>
5

>  <opr_violation>
0

>  <petitjean>
0.4285714286

>  <petitjeanSC>
0.75

>  <radius>
4

>  <reactive>
0

>  <rings>
0

>  <vdw_area>
159.4562521

>  <vdw_vol>
184.3353502

>  <vsa_acc>
27.13384169

>  <vsa_acid>
27.13384169

>  <vsa_base>
17.74248958

>  <vsa_don>
17.74248958

>  <vsa_hyd>
83.53348455

>  <vsa_other>
14.70849926

>  <vsa_pol>
44.87633127

>  <weinerPath>
114

>  <weinerPol>
6

>  <zagreb>
32

$$$$

  Mrv1719008291810092D          

 13 14  0  0  0  0            999 V2000
    0.7145   -0.4125    0.0000 N   0  0  0  0  0  0  0  0  0  0  0  0
    0.7145   -1.2375    0.0000 C   0  0  0  0  0  0  0  0  0  0  0  0
    1.4289   -1.6500    0.0000 C   0  0  0  0  0  0  0  0  0  0  0  0
    1.4289   -2.4750    0.0000 C   0  0  0  0  0  0  0  0  0  0  0  0
    0.7145   -2.8875    0.0000 C   0  0  0  0  0  0  0  0  0  0  0  0
    0.0000   -2.4750    0.0000 C   0  0  0  0  0  0  0  0  0  0  0  0
    0.0000   -1.6500    0.0000 C   0  0  0  0  0  0  0  0  0  0  0  0
    0.7145   -3.7125    0.0000 C   0  0  0  0  0  0  0  0  0  0  0  0
    1.4289   -4.1250    0.0000 C   0  0  0  0  0  0  0  0  0  0  0  0
    1.4289   -4.9500    0.0000 C   0  0  0  0  0  0  0  0  0  0  0  0
    0.7145   -5.3625    0.0000 C   0  0  0  0  0  0  0  0  0  0  0  0
   -0.0000   -4.9500    0.0000 C   0  0  0  0  0  0  0  0  0  0  0  0
    0.0000   -4.1250    0.0000 C   0  0  0  0  0  0  0  0  0  0  0  0
  1  2  1  0  0  0  0
  2  3  2  0  0  0  0
  3  4  1  0  0  0  0
  4  5  2  0  0  0  0
  5  6  1  0  0  0  0
  6  7  2  0  0  0  0
  2  7  1  0  0  0  0
  5  8  1  0  0  0  0
  8  9  2  0  0  0  0
  9 10  1  0  0  0  0
 10 11  2  0  0  0  0
 11 12  1  0  0  0  0
 12 13  2  0  0  0  0
  8 13  1  0  0  0  0
M  END
>  <CHID>
20071

>  <_MOLCOUNT>
29

>  <BCUT_PEOE_0>
-2.270520416

>  <BCUT_PEOE_1>
-0.6459867499

>  <BCUT_PEOE_2>
0.6992189698

>  <BCUT_PEOE_3>
2.199288436

>  <BCUT_SLOGP_0>
-2.325514862

>  <BCUT_SLOGP_1>
-0.5380798923

>  <BCUT_SLOGP_2>
0.8059148401

>  <BCUT_SLOGP_3>
2.414701373

>  <BCUT_SMR_0>
-1.913134322

>  <BCUT_SMR_1>
-0.4998619978

>  <BCUT_SMR_2>
0.8543108806

>  <BCUT_SMR_3>
2.560143892

>  <FCharge>
0

>  <GCUT_PEOE_0>
-0.8130818004

>  <GCUT_PEOE_1>
-0.3856603682

>  <GCUT_PEOE_2>
0.0803733783

>  <GCUT_PEOE_3>
2.219051646

>  <GCUT_SLOGP_0>
-1.334272518

>  <GCUT_SLOGP_1>
-0.2638613814

>  <GCUT_SLOGP_2>
0.1644538554

>  <GCUT_SLOGP_3>
2.414259006

>  <GCUT_SMR_0>
-0.4078919491

>  <GCUT_SMR_1>
-0.2160573227

>  <GCUT_SMR_2>
0.1930507519

>  <GCUT_SMR_3>
2.548490355

>  <Kier1>
9.551020408

>  <Kier2>
4.481481481

>  <Kier3>
2.479338843

>  <KierA1>
6.06469175

>  <KierA2>
2.72386075

>  <KierA3>
1.45122951

>  <KierFlex>
1.270721217

>  <PC+>
2.25

>  <PC->
-2.25

>  <PEOE_PC+>
0.8222818326

>  <PEOE_PC->
-0.8222818326

>  <PEOE_RPC+>
0.1507035097

>  <PEOE_RPC->
0.3675803383

>  <PEOE_VSA+0>
6.699551174

>  <PEOE_VSA+1>
38.38847407

>  <PEOE_VSA+2>
17.23802597

>  <PEOE_VSA+3>
0

>  <PEOE_VSA+4>
0

>  <PEOE_VSA+5>
0

>  <PEOE_VSA+6>
0

>  <PEOE_VSA-0>
28.92688713

>  <PEOE_VSA-1>
85.78432751

>  <PEOE_VSA-2>
0

>  <PEOE_VSA-3>
0

>  <PEOE_VSA-4>
0

>  <PEOE_VSA-5>
0

>  <PEOE_VSA-6>
6.651119414

>  <PEOE_VSA_FHYD>
0.9637912903

>  <PEOE_VSA_FNEG>
0.6606968311

>  <PEOE_VSA_FPNEG>
0.03620870968

>  <PEOE_VSA_FPOL>
0.03620870968

>  <PEOE_VSA_FPOS>
0.3393031689

>  <PEOE_VSA_FPPOS>
0

>  <PEOE_VSA_HYD>
177.0372659

>  <PEOE_VSA_NEG>
121.3623341

>  <PEOE_VSA_PNEG>
6.651119414

>  <PEOE_VSA_POL>
6.651119414

>  <PEOE_VSA_POS>
62.32605121

>  <PEOE_VSA_PPOS>
0

>  <Q_PC+>
2.25

>  <Q_PC->
-2.25

>  <Q_RPC+>
0.1777777778

>  <Q_RPC->
0.4

>  <Q_VSA_FHYD>
0.8699474366

>  <Q_VSA_FNEG>
0.6606968311

>  <Q_VSA_FPNEG>
0.03620870968

>  <Q_VSA_FPOL>
0.1300525634

>  <Q_VSA_FPOS>
0.3393031689

>  <Q_VSA_FPPOS>
0.09384385377

>  <Q_VSA_HYD>
159.7992399

>  <Q_VSA_NEG>
121.3623341

>  <Q_VSA_PNEG>
6.651119414

>  <Q_VSA_POL>
23.88914538

>  <Q_VSA_POS>
62.32605121

>  <Q_VSA_PPOS>
17.23802597

>  <RPC+>
0.1777777778

>  <RPC->
0.4

>  <SMR>
5.62904

>  <SMR_VSA0>
0

>  <SMR_VSA1>
0

>  <SMR_VSA2>
0

>  <SMR_VSA3>
0

>  <SMR_VSA4>
9.127897455

>  <SMR_VSA5>
191.6858466

>  <SMR_VSA6>
0

>  <SMR_VSA7>
0

>  <SlogP>
2.9358

>  <SlogP_VSA0>
32.89718747

>  <SlogP_VSA1>
0

>  <SlogP_VSA2>
0

>  <SlogP_VSA3>
0

>  <SlogP_VSA4>
0

>  <SlogP_VSA5>
0

>  <SlogP_VSA6>
0

>  <SlogP_VSA7>
165.159809

>  <SlogP_VSA8>
0

>  <SlogP_VSA9>
2.756747554

>  <TPSA>
26.02

>  <VAdjEq>
0.6477274925

>  <VAdjMa>
4.807354922

>  <VDistEq>
2.705795113

>  <VDistMa>
7.070224099

>  <Weight>
169.2269961

>  <a_IC>
28.9658022

>  <a_ICM>
1.206908425

>  <a_acc>
0

>  <a_acid>
0

>  <a_aro>
12

>  <a_base>
0

>  <a_count>
24

>  <a_don>
1

>  <a_donacc>
1

>  <a_heavy>
13

>  <a_hyd>
12

>  <a_nB>
0

>  <a_nBr>
0

>  <a_nC>
12

>  <a_nCl>
0

>  <a_nF>
0

>  <a_nH>
11

>  <a_nI>
0

>  <a_nN>
1

>  <a_nO>
0

>  <a_nP>
0

>  <a_nS>
0

>  <apol>
29.554723

>  <ast_fraglike>
1

>  <ast_fraglike_ext>
1

>  <ast_violation>
0

>  <ast_violation_ext>
0

>  <b_1rotN>
1

>  <b_1rotR>
0.07142857143

>  <b_ar>
12

>  <b_count>
25

>  <b_double>
0

>  <b_heavy>
14

>  <b_max1len>
2

>  <b_rotN>
1

>  <b_rotR>
0.07142857143

>  <b_single>
13

>  <b_triple>
0

>  <balabanJ>
1.814644193

>  <bpol>
11.365277

>  <chi0>
9.096011838

>  <chi0_C>
8.096011838

>  <chi0v>
7.273502692

>  <chi0v_C>
6.696152423

>  <chi1>
6.360173345

>  <chi1_C>
5.782823076

>  <chi1v>
4.270725942

>  <chi1v_C>
3.982050808

>  <chiral>
0

>  <chiral_u>
0

>  <density>
0.6546114695

>  <diameter>
8

>  <h_ema>
0.9358618855

>  <h_emd>
4.593638957

>  <h_emd_C>
1.817672551

>  <h_logD>
2.877195907

>  <h_logP>
2.877195907

>  <h_logS>
-3.253460706

>  <h_log_dbo>
0

>  <h_log_pbo>
6.573250447

>  <h_mr>
5.478338934

>  <h_pKa>
14

>  <h_pKb>
14

>  <h_pavgQ>
0

>  <h_pstates>
1

>  <h_pstrain>
0

>  <lip_acc>
1

>  <lip_don>
2

>  <lip_druglike>
1

>  <lip_violation>
0

>  <logP(o/w)>
3.194

>  <logS>
-3.53214

>  <mr>
5.505128133

>  <mutagenic>
1

>  <nmol>
1

>  <opr_brigid>
12

>  <opr_leadlike>
1

>  <opr_nring>
2

>  <opr_nrot>
1

>  <opr_violation>
0

>  <petitjean>
0.5

>  <petitjeanSC>
1

>  <radius>
4

>  <reactive>
0

>  <rings>
2

>  <vdw_area>
183.6883853

>  <vdw_vol>
258.5151715

>  <vsa_acc>
0

>  <vsa_acid>
0

>  <vsa_base>
0

>  <vsa_don>
17.74248958

>  <vsa_hyd>
153.3930819

>  <vsa_other>
0

>  <vsa_pol>
17.74248958

>  <weinerPath>
252

>  <weinerPol>
16

>  <zagreb>
64

$$$$

  Mrv1719008291810092D          

 12 12  0  0  0  0            999 V2000
    2.0572    1.7262    0.0000 N   0  3  0  0  0  0  0  0  0  0  0  0
    1.2448    1.8695    0.0000 C   0  0  0  0  0  0  0  0  0  0  0  0
    0.7145    1.2375    0.0000 C   0  0  0  0  0  0  0  0  0  0  0  0
    0.1842    1.8695    0.0000 C   0  0  0  0  0  0  0  0  0  0  0  0
    0.4663    2.6447    0.0000 C   0  0  0  0  0  0  0  0  0  0  0  0
   -0.0640    3.2767    0.0000 O   0  5  0  0  0  0  0  0  0  0  0  0
    1.2788    2.7880    0.0000 O   0  0  0  0  0  0  0  0  0  0  0  0
    1.4289    0.8250    0.0000 C   0  0  0  0  0  0  0  0  0  0  0  0
    1.4289   -0.0000    0.0000 C   0  0  0  0  0  0  0  0  0  0  0  0
    0.7145   -0.4125    0.0000 C   0  0  0  0  0  0  0  0  0  0  0  0
    0.0000    0.0000    0.0000 C   0  0  0  0  0  0  0  0  0  0  0  0
    0.0000    0.8250    0.0000 C   0  0  0  0  0  0  0  0  0  0  0  0
  1  2  1  0  0  0  0
  2  3  1  0  0  0  0
  3  4  1  0  0  0  0
  4  5  1  0  0  0  0
  5  6  1  0  0  0  0
  5  7  2  0  0  0  0
  3  8  1  0  0  0  0
  8  9  1  0  0  0  0
  9 10  1  0  0  0  0
 10 11  1  0  0  0  0
 11 12  1  0  0  0  0
  3 12  1  0  0  0  0
M  CHG  2   1   1   6  -1
M  END
>  <CHID>
20074

>  <_MOLCOUNT>
30

>  <BCUT_PEOE_0>
-2.839455645

>  <BCUT_PEOE_1>
-0.3576900799

>  <BCUT_PEOE_2>
0.3449481659

>  <BCUT_PEOE_3>
2.814387297

>  <BCUT_SLOGP_0>
-3.298380867

>  <BCUT_SLOGP_1>
-0.2792749713

>  <BCUT_SLOGP_2>
0.2142

>  <BCUT_SLOGP_3>
2.90158165

>  <BCUT_SMR_0>
-2.603616597

>  <BCUT_SMR_1>
0.03209

>  <BCUT_SMR_2>
0.1363079033

>  <BCUT_SMR_3>
3.050428431

>  <FCharge>
0

>  <GCUT_PEOE_0>
-0.8628862544

>  <GCUT_PEOE_1>
-0.36505058

>  <GCUT_PEOE_2>
0.1498245711

>  <GCUT_PEOE_3>
2.682949323

>  <GCUT_SLOGP_0>
-2.235025245

>  <GCUT_SLOGP_1>
-0.267035604

>  <GCUT_SLOGP_2>
0.0542

>  <GCUT_SLOGP_3>
2.725960365

>  <GCUT_SMR_0>
-0.6421743948

>  <GCUT_SMR_1>
-0.1285817164

>  <GCUT_SMR_2>
-0.0543

>  <GCUT_SMR_3>
2.884258429

>  <Kier1>
10.08333333

>  <Kier2>
4.296875

>  <Kier3>
2.777777778

>  <KierA1>
9.3023125

>  <KierA2>
3.932667969

>  <KierA3>
2.526490741

>  <KierFlex>
3.048575534

>  <PC+>
3.719

>  <PC->
-3.719

>  <PEOE_PC+>
1.703920433

>  <PEOE_PC->
-1.703920433

>  <PEOE_RPC+>
0.2024438226

>  <PEOE_RPC->
0.3226673981

>  <PEOE_VSA+0>
65.89313136

>  <PEOE_VSA+1>
21.72309681

>  <PEOE_VSA+2>
0

>  <PEOE_VSA+3>
0

>  <PEOE_VSA+4>
0

>  <PEOE_VSA+5>
0

>  <PEOE_VSA+6>
25.85703895

>  <PEOE_VSA-0>
26.10393977

>  <PEOE_VSA-1>
26.10393977

>  <PEOE_VSA-2>
0

>  <PEOE_VSA-3>
0

>  <PEOE_VSA-4>
0

>  <PEOE_VSA-5>
0

>  <PEOE_VSA-6>
28.23927602

>  <PEOE_VSA_FHYD>
0.7210385878

>  <PEOE_VSA_FNEG>
0.4148462264

>  <PEOE_VSA_FPNEG>
0.1456230119

>  <PEOE_VSA_FPOL>
0.2789614122

>  <PEOE_VSA_FPOS>
0.5851537736

>  <PEOE_VSA_FPPOS>
0.1333384003

>  <PEOE_VSA_HYD>
139.8241077

>  <PEOE_VSA_NEG>
80.44715557

>  <PEOE_VSA_PNEG>
28.23927602

>  <PEOE_VSA_POL>
54.09631497

>  <PEOE_VSA_POS>
113.4732671

>  <PEOE_VSA_PPOS>
25.85703895

>  <Q_PC+>
3.719

>  <Q_PC->
-3.719

>  <Q_RPC+>
0.2436138747

>  <Q_RPC->
0.2420005378

>  <Q_VSA_FHYD>
0.5322903538

>  <Q_VSA_FNEG>
0.4148462264

>  <Q_VSA_FPNEG>
0.1904935477

>  <Q_VSA_FPOL>
0.4677096462

>  <Q_VSA_FPOS>
0.5851537736

>  <Q_VSA_FPPOS>
0.2772160985

>  <Q_VSA_HYD>
103.2219704

>  <Q_VSA_NEG>
80.44715557

>  <Q_VSA_PNEG>
36.94058928

>  <Q_VSA_POL>
90.69845229

>  <Q_VSA_POS>
113.4732671

>  <Q_VSA_PPOS>
53.75786301

>  <RPC+>
0.2436138747

>  <RPC->
0.2420005378

>  <SMR>
4.28971

>  <SMR_VSA0>
66.54555944

>  <SMR_VSA1>
0

>  <SMR_VSA2>
32.89718747

>  <SMR_VSA3>
0

>  <SMR_VSA4>
0

>  <SMR_VSA5>
113.2104329

>  <SMR_VSA6>
19.9035862

>  <SMR_VSA7>
0

>  <SlogP>
-0.6812

>  <SlogP_VSA0>
75.58053063

>  <SlogP_VSA1>
1.464008124

>  <SlogP_VSA2>
23.86221628

>  <SlogP_VSA3>
18.43957808

>  <SlogP_VSA4>
0

>  <SlogP_VSA5>
0

>  <SlogP_VSA6>
0

>  <SlogP_VSA7>
0

>  <SlogP_VSA8>
113.2104329

>  <SlogP_VSA9>
0

>  <TPSA>
67.77

>  <VAdjEq>
0.6500224216

>  <VAdjMa>
4.584962501

>  <VDistEq>
2.412142221

>  <VDistMa>
6.876291305

>  <Weight>
171.2399963

>  <a_IC>
40.86525554

>  <a_ICM>
1.409146743

>  <a_acc>
0

>  <a_acid>
2

>  <a_aro>
0

>  <a_base>
1

>  <a_count>
29

>  <a_don>
0

>  <a_donacc>
0

>  <a_heavy>
12

>  <a_hyd>
8

>  <a_nB>
0

>  <a_nBr>
0

>  <a_nC>
9

>  <a_nCl>
0

>  <a_nF>
0

>  <a_nH>
17

>  <a_nI>
0

>  <a_nN>
1

>  <a_nO>
2

>  <a_nP>
0

>  <a_nS>
0

>  <apol>
29.879481

>  <ast_fraglike>
1

>  <ast_fraglike_ext>
0

>  <ast_violation>
0

>  <ast_violation_ext>
1

>  <b_1rotN>
3

>  <b_1rotR>
0.25

>  <b_ar>
0

>  <b_count>
29

>  <b_double>
1

>  <b_heavy>
12

>  <b_max1len>
5

>  <b_rotN>
3

>  <b_rotR>
0.25

>  <b_single>
28

>  <b_triple>
0

>  <balabanJ>
2.481541936

>  <bpol>
19.180519

>  <chi0>
9.027097737

>  <chi0_C>
6.027097737

>  <chi0v>
7.47335083

>  <chi0v_C>
5.949747468

>  <chi1>
5.684269172

>  <chi1_C>
3.822461853

>  <chi1v>
4.676015243

>  <chi1v_C>
3.767766953

>  <chiral>
0

>  <chiral_u>
0

>  <density>
0.7025899285

>  <diameter>
6

>  <h_ema>
6.027494907

>  <h_emd>
22.50273787

>  <h_emd_C>
3.361801974

>  <h_logD>
-1.920470561

>  <h_logP>
-3.972388157

>  <h_logS>
1.176885215

>  <h_log_dbo>
0

>  <h_log_pbo>
1.069298775

>  <h_mr>
4.755341

>  <h_pKa>
9.929161715

>  <h_pKb>
9.20831999

>  <h_pavgQ>
0.004976022369

>  <h_pstates>
1.047707961

>  <h_pstrain>
0.004382599652

>  <lip_acc>
3

>  <lip_don>
3

>  <lip_druglike>
1

>  <lip_violation>
0

>  <logP(o/w)>
1.119

>  <logS>
-1.44465

>  <mr>
4.759585983

>  <mutagenic>
0

>  <nmol>
1

>  <opr_brigid>
6

>  <opr_leadlike>
1

>  <opr_nring>
1

>  <opr_nrot>
5

>  <opr_violation>
0

>  <petitjean>
0.5

>  <petitjeanSC>
1

>  <radius>
3

>  <reactive>
0

>  <rings>
1

>  <vdw_area>
193.9204227

>  <vdw_vol>
243.7268022

>  <vsa_acc>
27.13384169

>  <vsa_acid>
27.13384169

>  <vsa_base>
17.74248958

>  <vsa_don>
17.74248958

>  <vsa_hyd>
115.1504738

>  <vsa_other>
14.70849926

>  <vsa_pol>
44.87633127

>  <weinerPath>
193

>  <weinerPol>
15

>  <zagreb>
56

$$$$

  Mrv1719008291810092D          

  6  6  0  0  0  0            999 V2000
    0.5678    1.9393    0.0000 N   0  0  0  0  0  0  0  0  0  0  0  0
    0.5678    1.1143    0.0000 C   0  0  0  0  0  0  0  0  0  0  0  0
    1.2352    0.6294    0.0000 N   0  0  0  0  0  0  0  0  0  0  0  0
    0.9803   -0.1553    0.0000 N   0  0  0  0  0  0  0  0  0  0  0  0
    0.1553   -0.1553    0.0000 C   0  0  0  0  0  0  0  0  0  0  0  0
   -0.0997    0.6294    0.0000 N   0  0  0  0  0  0  0  0  0  0  0  0
  1  2  1  0  0  0  0
  2  3  2  0  0  0  0
  3  4  1  0  0  0  0
  4  5  1  0  0  0  0
  5  6  2  0  0  0  0
  2  6  1  0  0  0  0
M  END
>  <CHID>
20076

>  <_MOLCOUNT>
31

>  <BCUT_PEOE_0>
-1.980980492

>  <BCUT_PEOE_1>
-0.4293074883

>  <BCUT_PEOE_2>
0.7539076028

>  <BCUT_PEOE_3>
2.032382707

>  <BCUT_SLOGP_0>
-2.315644458

>  <BCUT_SLOGP_1>
-0.4068615043

>  <BCUT_SLOGP_2>
0.7747781917

>  <BCUT_SLOGP_3>
1.989628196

>  <BCUT_SMR_0>
-1.66599225

>  <BCUT_SMR_1>
-0.337049684

>  <BCUT_SMR_2>
0.9345594967

>  <BCUT_SMR_3>
2.33049128

>  <FCharge>
0

>  <GCUT_PEOE_0>
-0.8124928213

>  <GCUT_PEOE_1>
-0.2963903666

>  <GCUT_PEOE_2>
0.1763337762

>  <GCUT_PEOE_3>
1.641444345

>  <GCUT_SLOGP_0>
-1.335140286

>  <GCUT_SLOGP_1>
-0.3762862044

>  <GCUT_SLOGP_2>
0.2716115139

>  <GCUT_SLOGP_3>
1.627935523

>  <GCUT_SMR_0>
-0.4514761011

>  <GCUT_SMR_1>
-0.1862078568

>  <GCUT_SMR_2>
0.3160308947

>  <GCUT_SMR_3>
1.915544093

>  <Kier1>
4.166666667

>  <Kier2>
1.632653061

>  <Kier3>
0.9795918367

>  <KierA1>
2.316861556

>  <KierA2>
0.7758411429

>  <KierA3>
0.3936533878

>  <KierFlex>
0.2995860862

>  <PC+>
2.1551

>  <PC->
-2.1551

>  <PEOE_PC+>
0.8792071072

>  <PEOE_PC->
-0.8792071072

>  <PEOE_RPC+>
0.2483407674

>  <PEOE_RPC->
0.3062468363

>  <PEOE_VSA+0>
0

>  <PEOE_VSA+1>
0

>  <PEOE_VSA+2>
42.74033898

>  <PEOE_VSA+3>
8.619012983

>  <PEOE_VSA+4>
15.68157425

>  <PEOE_VSA+5>
0

>  <PEOE_VSA+6>
0

>  <PEOE_VSA-0>
0

>  <PEOE_VSA-1>
0

>  <PEOE_VSA-2>
9.421039602

>  <PEOE_VSA-3>
0

>  <PEOE_VSA-4>
5.682576084

>  <PEOE_VSA-5>
10.52647393

>  <PEOE_VSA-6>
0

>  <PEOE_VSA_FHYD>
0.6558727237

>  <PEOE_VSA_FNEG>
0.2765707205

>  <PEOE_VSA_FPNEG>
0.1749095968

>  <PEOE_VSA_FPOL>
0.3441272763

>  <PEOE_VSA_FPOS>
0.7234292795

>  <PEOE_VSA_FPPOS>
0.1692176794

>  <PEOE_VSA_HYD>
60.78039157

>  <PEOE_VSA_NEG>
25.63008962

>  <PEOE_VSA_PNEG>
16.20905002

>  <PEOE_VSA_POL>
31.89062427

>  <PEOE_VSA_POS>
67.04092621

>  <PEOE_VSA_PPOS>
15.68157425

>  <Q_PC+>
2.1551

>  <Q_PC->
-2.1551

>  <Q_RPC+>
0.277945339

>  <Q_RPC->
0.4097257668

>  <Q_VSA_FHYD>
0.275191901

>  <Q_VSA_FNEG>
0.2347523107

>  <Q_VSA_FPNEG>
0.2347523107

>  <Q_VSA_FPOL>
0.724808099

>  <Q_VSA_FPOS>
0.7652476893

>  <Q_VSA_FPPOS>
0.4900557883

>  <Q_VSA_HYD>
25.50231301

>  <Q_VSA_NEG>
21.7547351

>  <Q_VSA_PNEG>
21.7547351

>  <Q_VSA_POL>
67.16870282

>  <Q_VSA_POS>
70.91628073

>  <Q_VSA_PPOS>
45.41396772

>  <RPC+>
0.277945339

>  <RPC->
0.4097257668

>  <SMR>
2.07951

>  <SMR_VSA0>
0

>  <SMR_VSA1>
33.44853698

>  <SMR_VSA2>
16.66300743

>  <SMR_VSA3>
0

>  <SMR_VSA4>
1.899092759

>  <SMR_VSA5>
49.68271702

>  <SMR_VSA6>
0

>  <SMR_VSA7>
0

>  <SlogP>
-0.6131

>  <SlogP_VSA0>
32.89718747

>  <SlogP_VSA1>
33.44853698

>  <SlogP_VSA2>
16.66300743

>  <SlogP_VSA3>
0

>  <SlogP_VSA4>
0

>  <SlogP_VSA5>
0

>  <SlogP_VSA6>
0

>  <SlogP_VSA7>
16.78552955

>  <SlogP_VSA8>
0

>  <SlogP_VSA9>
1.899092759

>  <TPSA>
67.59

>  <VAdjEq>
0.9182958341

>  <VAdjMa>
3.584962501

>  <VDistEq>
1.429473298

>  <VDistMa>
4.796217603

>  <Weight>
84.08199924

>  <a_IC>
15.21928095

>  <a_ICM>
1.521928095

>  <a_acc>
3

>  <a_acid>
0

>  <a_aro>
5

>  <a_base>
0

>  <a_count>
10

>  <a_don>
3

>  <a_donacc>
6

>  <a_heavy>
6

>  <a_hyd>
0

>  <a_nB>
0

>  <a_nBr>
0

>  <a_nC>
2

>  <a_nCl>
0

>  <a_nF>
0

>  <a_nH>
4

>  <a_nI>
0

>  <a_nN>
4

>  <a_nO>
0

>  <a_nP>
0

>  <a_nS>
0

>  <apol>
10.587172

>  <ast_fraglike>
1

>  <ast_fraglike_ext>
1

>  <ast_violation>
0

>  <ast_violation_ext>
0

>  <b_1rotN>
0

>  <b_1rotR>
0

>  <b_ar>
5

>  <b_count>
10

>  <b_double>
0

>  <b_heavy>
6

>  <b_max1len>
2

>  <b_rotN>
0

>  <b_rotR>
0

>  <b_single>
5

>  <b_triple>
0

>  <balabanJ>
2.298005403

>  <bpol>
5.692828

>  <chi0>
4.405777394

>  <chi0_C>
1.28445705

>  <chi0v>
3.049127729

>  <chi0v_C>
1.077350269

>  <chi1>
2.89384685

>  <chi1_C>
0

>  <chi1v>
1.506369552

>  <chi1v_C>
0

>  <chiral>
0

>  <chiral_u>
0

>  <density>
0.8587806958

>  <diameter>
3

>  <h_ema>
5.387193322

>  <h_emd>
6.448013246

>  <h_emd_C>
0.7363600135

>  <h_logD>
-1.86907655

>  <h_logP>
-1.490629446

>  <h_logS>
0.2780636133

>  <h_log_dbo>
0

>  <h_log_pbo>
2.590260658

>  <h_mr>
2.244629643

>  <h_pKa>
11.68469166

>  <h_pKb>
10.47142846

>  <h_pavgQ>
0.0003167002662

>  <h_pstates>
1.28777237

>  <h_pstrain>
2.335569352

>  <lip_acc>
4

>  <lip_don>
3

>  <lip_druglike>
1

>  <lip_violation>
0

>  <logP(o/w)>
-0.914

>  <logS>
-0.306

>  <mr>
2.0184912

>  <mutagenic>
1

>  <nmol>
1

>  <opr_brigid>
5

>  <opr_leadlike>
1

>  <opr_nring>
1

>  <opr_nrot>
0

>  <opr_violation>
0

>  <petitjean>
0.3333333333

>  <petitjeanSC>
0.5

>  <radius>
2

>  <reactive>
0

>  <rings>
1

>  <vdw_area>
92.67101583

>  <vdw_vol>
97.90858098

>  <vsa_acc>
9.421039602

>  <vsa_acid>
0

>  <vsa_base>
0

>  <vsa_don>
17.74248958

>  <vsa_hyd>
0

>  <vsa_other>
40.47209193

>  <vsa_pol>
42.26714487

>  <weinerPath>
26

>  <weinerPol>
2

>  <zagreb>
26

$$$$

  Mrv1719008291810092D          

 16 16  0  0  0  0            999 V2000
    0.9626    2.6447    0.0000 C   0  0  0  0  0  0  0  0  0  0  0  0
    1.2448    1.8695    0.0000 C   0  0  0  0  0  0  0  0  0  0  0  0
    0.7145    1.2375    0.0000 C   0  0  0  0  0  0  0  0  0  0  0  0
    0.1842    1.8695    0.0000 C   0  0  0  0  0  0  0  0  0  0  0  0
    0.4663    2.6447    0.0000 C   0  0  0  0  0  0  0  0  0  0  0  0
   -0.0640    3.2767    0.0000 C   0  0  0  0  0  0  0  0  0  0  0  0
    0.2182    4.0520    0.0000 C   0  0  0  0  0  0  0  0  0  0  0  0
   -0.8764    3.1335    0.0000 C   0  0  0  0  0  0  0  0  0  0  0  0
    1.4289    0.8250    0.0000 C   0  0  0  0  0  0  0  0  0  0  0  0
    2.1434    1.2375    0.0000 O   0  0  0  0  0  0  0  0  0  0  0  0
    1.4289   -0.0000    0.0000 N   0  0  0  0  0  0  0  0  0  0  0  0
    0.7145   -0.4125    0.0000 C   0  0  0  0  0  0  0  0  0  0  0  0
    0.7145   -1.2375    0.0000 O   0  0  0  0  0  0  0  0  0  0  0  0
    0.0000    0.0000    0.0000 N   0  0  0  0  0  0  0  0  0  0  0  0
    0.0000    0.8250    0.0000 C   0  0  0  0  0  0  0  0  0  0  0  0
   -0.7145    1.2375    0.0000 O   0  0  0  0  0  0  0  0  0  0  0  0
  1  2  1  0  0  0  0
  2  3  1  0  0  0  0
  3  4  1  0  0  0  0
  4  5  1  0  0  0  0
  5  6  1  0  0  0  0
  6  7  1  0  0  0  0
  6  8  1  0  0  0  0
  3  9  1  0  0  0  0
  9 10  2  0  0  0  0
  9 11  1  0  0  0  0
 11 12  1  0  0  0  0
 12 13  2  0  0  0  0
 12 14  1  0  0  0  0
 14 15  1  0  0  0  0
  3 15  1  0  0  0  0
 15 16  2  0  0  0  0
M  END
>  <CHID>
20081

>  <_MOLCOUNT>
32

>  <BCUT_PEOE_0>
-2.715534987

>  <BCUT_PEOE_1>
-0.4487459624

>  <BCUT_PEOE_2>
0.4203580869

>  <BCUT_PEOE_3>
2.746622092

>  <BCUT_SLOGP_0>
-2.801280933

>  <BCUT_SLOGP_1>
-0.2270902685

>  <BCUT_SLOGP_2>
0.398237995

>  <BCUT_SLOGP_3>
2.78496595

>  <BCUT_SMR_0>
-2.479061453

>  <BCUT_SMR_1>
-0.2536512148

>  <BCUT_SMR_2>
0.5069747407

>  <BCUT_SMR_3>
2.977986948

>  <FCharge>
0

>  <GCUT_PEOE_0>
-0.801929552

>  <GCUT_PEOE_1>
-0.4052862667

>  <GCUT_PEOE_2>
0.07059222465

>  <GCUT_PEOE_3>
2.657775344

>  <GCUT_SLOGP_0>
-1.183895272

>  <GCUT_SLOGP_1>
-0.305725935

>  <GCUT_SLOGP_2>
0.01850675762

>  <GCUT_SLOGP_3>
2.664934591

>  <GCUT_SMR_0>
-0.5345498111

>  <GCUT_SMR_1>
-0.2070269846

>  <GCUT_SMR_2>
0.1402014138

>  <GCUT_SMR_3>
2.875480386

>  <Kier1>
14.0625

>  <Kier2>
5.557655955

>  <Kier3>
3.029726516

>  <KierA1>
10.916496

>  <KierA2>
4.235104302

>  <KierA3>
2.276736

>  <KierFlex>
2.889531199

>  <PC+>
3.97

>  <PC->
-3.97

>  <PEOE_PC+>
1.693490348

>  <PEOE_PC->
-1.693490348

>  <PEOE_RPC+>
0.1942764409

>  <PEOE_RPC->
0.1640057884

>  <PEOE_VSA+0>
68.24617613

>  <PEOE_VSA+1>
0

>  <PEOE_VSA+2>
0

>  <PEOE_VSA+3>
17.23802597

>  <PEOE_VSA+4>
25.89906197

>  <PEOE_VSA+5>
0

>  <PEOE_VSA+6>
17.44054252

>  <PEOE_VSA-0>
26.10393977

>  <PEOE_VSA-1>
56.24303266

>  <PEOE_VSA-2>
0

>  <PEOE_VSA-3>
0

>  <PEOE_VSA-4>
13.56692085

>  <PEOE_VSA-5>
27.4076237

>  <PEOE_VSA-6>
0

>  <PEOE_VSA_FHYD>
0.6656128781

>  <PEOE_VSA_FNEG>
0.4890890508

>  <PEOE_VSA_FPNEG>
0.1625036862

>  <PEOE_VSA_FPOL>
0.3343871219

>  <PEOE_VSA_FPOS>
0.5109109492

>  <PEOE_VSA_FPPOS>
0.1718834356

>  <PEOE_VSA_HYD>
167.8311745

>  <PEOE_VSA_NEG>
123.321517

>  <PEOE_VSA_PNEG>
40.97454454

>  <PEOE_VSA_POL>
84.31414904

>  <PEOE_VSA_POS>
128.8238066

>  <PEOE_VSA_PPOS>
43.3396045

>  <Q_PC+>
3.97

>  <Q_PC->
-3.97

>  <Q_RPC+>
0.1738035264

>  <Q_RPC->
0.1435768262

>  <Q_VSA_FHYD>
0.374189434

>  <Q_VSA_FNEG>
0.4890890508

>  <Q_VSA_FPNEG>
0.3855616905

>  <Q_VSA_FPOL>
0.625810566

>  <Q_VSA_FPOS>
0.5109109492

>  <Q_VSA_FPPOS>
0.2402488755

>  <Q_VSA_HYD>
94.35011591

>  <Q_VSA_NEG>
123.321517

>  <Q_VSA_PNEG>
97.2175772

>  <Q_VSA_POL>
157.7952077

>  <Q_VSA_POS>
128.8238066

>  <Q_VSA_PPOS>
60.57763046

>  <RPC+>
0.1738035264

>  <RPC->
0.1435768262

>  <SMR>
5.84774

>  <SMR_VSA0>
71.58664885

>  <SMR_VSA1>
0

>  <SMR_VSA2>
40.43229745

>  <SMR_VSA3>
0

>  <SMR_VSA4>
0

>  <SMR_VSA5>
56.60521643

>  <SMR_VSA6>
15.34752336

>  <SMR_VSA7>
99.97804461

>  <SlogP>
1.185

>  <SlogP_VSA0>
36.02150137

>  <SlogP_VSA1>
15.34752336

>  <SlogP_VSA2>
47.72443256

>  <SlogP_VSA3>
0

>  <SlogP_VSA4>
4.410796086

>  <SlogP_VSA5>
0

>  <SlogP_VSA6>
0

>  <SlogP_VSA7>
0

>  <SlogP_VSA8>
56.60521643

>  <SlogP_VSA9>
123.8402609

>  <TPSA>
75.27

>  <VAdjEq>
0.5435644432

>  <VAdjMa>
5

>  <VDistEq>
2.725017129

>  <VDistMa>
7.725652887

>  <Weight>
226.2759952

>  <a_IC>
53.10645127

>  <a_ICM>
1.561954449

>  <a_acc>
3

>  <a_acid>
0

>  <a_aro>
0

>  <a_base>
0

>  <a_count>
34

>  <a_don>
2

>  <a_donacc>
5

>  <a_heavy>
16

>  <a_hyd>
8

>  <a_nB>
0

>  <a_nBr>
0

>  <a_nC>
11

>  <a_nCl>
0

>  <a_nF>
0

>  <a_nH>
18

>  <a_nI>
0

>  <a_nN>
2

>  <a_nO>
3

>  <a_nP>
0

>  <a_nS>
0

>  <apol>
35.968274

>  <ast_fraglike>
1

>  <ast_fraglike_ext>
0

>  <ast_violation>
0

>  <ast_violation_ext>
1

>  <b_1rotN>
4

>  <b_1rotR>
0.25

>  <b_ar>
0

>  <b_count>
34

>  <b_double>
3

>  <b_heavy>
16

>  <b_max1len>
8

>  <b_rotN>
4

>  <b_rotR>
0.25

>  <b_single>
31

>  <b_triple>
0

>  <balabanJ>
2.754247165

>  <bpol>
23.871726

>  <chi0>
12.34493498

>  <chi0_C>
7.93072142

>  <chi0v>
9.923415484

>  <chi0v_C>
7.698670613

>  <chi1>
7.41955663

>  <chi1_C>
4.05451266

>  <chi1v>
5.589534827

>  <chi1v_C>
3.977162391

>  <chiral>
0

>  <chiral_u>
0

>  <density>
0.742298211

>  <diameter>
8

>  <h_ema>
5.192300797

>  <h_emd>
9.898268595

>  <h_emd_C>
2.545489207

>  <h_logD>
1.993017202

>  <h_logP>
1.970014232

>  <h_logS>
-2.45096867

>  <h_log_dbo>
0

>  <h_log_pbo>
3.215625944

>  <h_mr>
6.124667705

>  <h_pKa>
7.074352242

>  <h_pKb>
14

>  <h_pavgQ>
-0.457333658

>  <h_pstates>
1.999406359

>  <h_pstrain>
0.3647848534

>  <lip_acc>
5

>  <lip_don>
2

>  <lip_druglike>
1

>  <lip_violation>
0

>  <logP(o/w)>
2.127

>  <logS>
-3.38935

>  <mr>
6.020639995

>  <mutagenic>
0

>  <nmol>
1

>  <opr_brigid>
6

>  <opr_leadlike>
1

>  <opr_nring>
1

>  <opr_nrot>
4

>  <opr_violation>
0

>  <petitjean>
0.5

>  <petitjeanSC>
1

>  <radius>
4

>  <reactive>
0

>  <rings>
1

>  <vdw_area>
252.1453236

>  <vdw_vol>
304.8316595

>  <vsa_acc>
40.70076254

>  <vsa_acid>
0

>  <vsa_base>
0

>  <vsa_don>
11.36515217

>  <vsa_hyd>
137.8593722

>  <vsa_other>
43.3396045

>  <vsa_pol>
52.0659147

>  <weinerPath>
418

>  <weinerPol>
26

>  <zagreb>
78

$$$$

  Mrv1719008291810092D          

 11 11  0  0  0  0            999 V2000
    0.0000    2.4750    0.0000 C   0  0  0  0  0  0  0  0  0  0  0  0
    0.7145    2.0625    0.0000 O   0  0  0  0  0  0  0  0  0  0  0  0
    0.7145    1.2375    0.0000 C   0  0  0  0  0  0  0  0  0  0  0  0
    1.4289    0.8250    0.0000 C   0  0  0  0  0  0  0  0  0  0  0  0
    1.4289   -0.0000    0.0000 C   0  0  0  0  0  0  0  0  0  0  0  0
    0.7145   -0.4125    0.0000 C   0  0  0  0  0  0  0  0  0  0  0  0
    0.7145   -1.2375    0.0000 C   0  0  0  0  0  0  0  0  0  0  0  0
   -0.0000   -1.6500    0.0000 C   0  0  0  0  0  0  0  0  0  0  0  0
   -0.0000   -2.4750    0.0000 C   0  0  0  0  0  0  0  0  0  0  0  0
    0.0000    0.0000    0.0000 C   0  0  0  0  0  0  0  0  0  0  0  0
    0.0000    0.8250    0.0000 C   0  0  0  0  0  0  0  0  0  0  0  0
  1  2  1  0  0  0  0
  2  3  1  0  0  0  0
  3  4  2  0  0  0  0
  4  5  1  0  0  0  0
  5  6  2  0  0  0  0
  6  7  1  0  0  0  0
  7  8  2  0  0  0  0
  8  9  1  4  0  0  0
  6 10  1  0  0  0  0
 10 11  2  0  0  0  0
  3 11  1  0  0  0  0
M  END
>  <CHID>
20086

>  <_MOLCOUNT>
33

>  <BCUT_PEOE_0>
-2.282970776

>  <BCUT_PEOE_1>
-0.6096080624

>  <BCUT_PEOE_2>
0.618829968

>  <BCUT_PEOE_3>
2.21789501

>  <BCUT_SLOGP_0>
-2.245679484

>  <BCUT_SLOGP_1>
-0.5192293229

>  <BCUT_SLOGP_2>
0.727828113

>  <BCUT_SLOGP_3>
2.405905516

>  <BCUT_SMR_0>
-1.980635355

>  <BCUT_SMR_1>
-0.4417048199

>  <BCUT_SMR_2>
0.7890553329

>  <BCUT_SMR_3>
2.540359779

>  <FCharge>
0

>  <GCUT_PEOE_0>
-0.7895415588

>  <GCUT_PEOE_1>
-0.3873232513

>  <GCUT_PEOE_2>
0.03548658228

>  <GCUT_PEOE_3>
2.117968612

>  <GCUT_SLOGP_0>
-0.8867524518

>  <GCUT_SLOGP_1>
-0.258028358

>  <GCUT_SLOGP_2>
0.1455616806

>  <GCUT_SLOGP_3>
2.29961986

>  <GCUT_SMR_0>
-0.4836597446

>  <GCUT_SMR_1>
-0.2001761449

>  <GCUT_SMR_2>
0.1667854206

>  <GCUT_SMR_3>
2.4226682

>  <Kier1>
9.090909091

>  <Kier2>
4.792899408

>  <Kier3>
2.844444444

>  <KierA1>
6.608303603

>  <KierA2>
3.359289562

>  <KierA3>
1.92905216

>  <KierFlex>
2.018109574

>  <PC+>
1.5309

>  <PC->
-1.5309

>  <PEOE_PC+>
0.7315277976

>  <PEOE_PC->
-0.7315277976

>  <PEOE_RPC+>
0.1036852504

>  <PEOE_RPC->
0.4755963311

>  <PEOE_VSA+0>
37.79381539

>  <PEOE_VSA+1>
46.84699352

>  <PEOE_VSA+2>
0

>  <PEOE_VSA+3>
0

>  <PEOE_VSA+4>
0

>  <PEOE_VSA+5>
0

>  <PEOE_VSA+6>
0

>  <PEOE_VSA-0>
45.46602505

>  <PEOE_VSA-1>
49.01961572

>  <PEOE_VSA-2>
0

>  <PEOE_VSA-3>
0

>  <PEOE_VSA-4>
0

>  <PEOE_VSA-5>
0

>  <PEOE_VSA-6>
2.503756125

>  <PEOE_VSA_FHYD>
0.9862150895

>  <PEOE_VSA_FNEG>
0.533993762

>  <PEOE_VSA_FPNEG>
0.01378491047

>  <PEOE_VSA_FPOL>
0.01378491047

>  <PEOE_VSA_FPOS>
0.466006238

>  <PEOE_VSA_FPPOS>
0

>  <PEOE_VSA_HYD>
179.1264497

>  <PEOE_VSA_NEG>
96.9893969

>  <PEOE_VSA_PNEG>
2.503756125

>  <PEOE_VSA_POL>
2.503756125

>  <PEOE_VSA_POS>
84.64080891

>  <PEOE_VSA_PPOS>
0

>  <Q_PC+>
1.5309

>  <Q_PC->
-1.5309

>  <Q_RPC+>
0.09798157946

>  <Q_RPC->
0.236788817

>  <Q_VSA_FHYD>
0.918743361

>  <Q_VSA_FNEG>
0.5218342227

>  <Q_VSA_FPNEG>
0.08125663895

>  <Q_VSA_FPOL>
0.08125663895

>  <Q_VSA_FPOS>
0.4781657773

>  <Q_VSA_FPPOS>
0

>  <Q_VSA_HYD>
166.8715458

>  <Q_VSA_NEG>
94.78085726

>  <Q_VSA_PNEG>
14.75866006

>  <Q_VSA_POL>
14.75866006

>  <Q_VSA_POS>
86.84934855

>  <Q_VSA_PPOS>
0

>  <RPC+>
0.09798157946

>  <RPC->
0.236788817

>  <SMR>
4.7702

>  <SMR_VSA0>
0

>  <SMR_VSA1>
10.99988789

>  <SMR_VSA2>
0

>  <SMR_VSA3>
8.429003045

>  <SMR_VSA4>
0

>  <SMR_VSA5>
88.21592171

>  <SMR_VSA6>
17.64318434

>  <SMR_VSA7>
68.70988288

>  <SlogP>
2.7283

>  <SlogP_VSA0>
10.99988789

>  <SlogP_VSA1>
0

>  <SlogP_VSA2>
0

>  <SlogP_VSA3>
0

>  <SlogP_VSA4>
3.185574951

>  <SlogP_VSA5>
35.38386801

>  <SlogP_VSA6>
0

>  <SlogP_VSA7>
88.21592171

>  <SlogP_VSA8>
17.64318434

>  <SlogP_VSA9>
38.56944296

>  <TPSA>
9.23

>  <VAdjEq>
0.6840384356

>  <VAdjMa>
4.459431619

>  <VDistEq>
2.66238622

>  <VDistMa>
6.556807722

>  <Weight>
148.2049964

>  <a_IC>
27.80309403

>  <a_ICM>
1.208830175

>  <a_acc>
1

>  <a_acid>
0

>  <a_aro>
6

>  <a_base>
0

>  <a_count>
23

>  <a_don>
0

>  <a_donacc>
1

>  <a_heavy>
11

>  <a_hyd>
10

>  <a_nB>
0

>  <a_nBr>
0

>  <a_nC>
10

>  <a_nCl>
0

>  <a_nF>
0

>  <a_nH>
12

>  <a_nI>
0

>  <a_nN>
0

>  <a_nO>
1

>  <a_nP>
0

>  <a_nS>
0

>  <apol>
26.403516

>  <ast_fraglike>
1

>  <ast_fraglike_ext>
1

>  <ast_violation>
0

>  <ast_violation_ext>
0

>  <b_1rotN>
2

>  <b_1rotR>
0.1818181818

>  <b_ar>
6

>  <b_count>
23

>  <b_double>
1

>  <b_heavy>
11

>  <b_max1len>
3

>  <b_rotN>
2

>  <b_rotR>
0.1818181818

>  <b_single>
16

>  <b_triple>
0

>  <balabanJ>
2.171793806

>  <bpol>
15.034484

>  <chi0>
8.104448007

>  <chi0_C>
7.397341225

>  <chi0v>
6.872349906

>  <chi0v_C>
6.464101615

>  <chi1>
5.363703305

>  <chi1_C>
4.248348234

>  <chi1v>
3.633098378

>  <chi1v_C>
3.020725942

>  <chiral>
0

>  <chiral_u>
0

>  <density>
0.6406195639

>  <diameter>
8

>  <h_ema>
0.9344295859

>  <h_emd>
3.037084579

>  <h_emd_C>
3.037084579

>  <h_logD>
2.910669431

>  <h_logP>
2.910669431

>  <h_logS>
-2.712101706

>  <h_log_dbo>
0

>  <h_log_pbo>
4.154153585

>  <h_mr>
4.602411755

>  <h_pKa>
14

>  <h_pKb>
14

>  <h_pavgQ>
0

>  <h_pstates>
1

>  <h_pstrain>
0

>  <lip_acc>
1

>  <lip_don>
0

>  <lip_druglike>
1

>  <lip_violation>
0

>  <logP(o/w)>
2.804

>  <logS>
-2.86235

>  <mr>
4.742553167

>  <mutagenic>
0

>  <nmol>
1

>  <opr_brigid>
7

>  <opr_leadlike>
1

>  <opr_nring>
1

>  <opr_nrot>
2

>  <opr_violation>
0

>  <petitjean>
0.5

>  <petitjeanSC>
1

>  <radius>
4

>  <reactive>
0

>  <rings>
1

>  <vdw_area>
181.6302058

>  <vdw_vol>
231.346348

>  <vsa_acc>
2.503756125

>  <vsa_acid>
0

>  <vsa_base>
0

>  <vsa_don>
0

>  <vsa_hyd>
170.5849057

>  <vsa_other>
0

>  <vsa_pol>
2.503756125

>  <weinerPath>
170

>  <weinerPol>
12

>  <zagreb>
48

$$$$

  Mrv1719008291810092D          

 11 11  0  0  0  0            999 V2000
    0.0000    2.4750    0.0000 C   0  0  0  0  0  0  0  0  0  0  0  0
    0.7145    2.0625    0.0000 O   0  0  0  0  0  0  0  0  0  0  0  0
    0.7145    1.2375    0.0000 C   0  0  0  0  0  0  0  0  0  0  0  0
    1.4289    0.8250    0.0000 C   0  0  0  0  0  0  0  0  0  0  0  0
    1.4289   -0.0000    0.0000 C   0  0  0  0  0  0  0  0  0  0  0  0
    0.7145   -0.4125    0.0000 C   0  0  0  0  0  0  0  0  0  0  0  0
    0.7145   -1.2375    0.0000 C   0  0  0  0  0  0  0  0  0  0  0  0
   -0.0000   -1.6500    0.0000 C   0  0  0  0  0  0  0  0  0  0  0  0
   -0.0000   -2.4750    0.0000 C   0  0  0  0  0  0  0  0  0  0  0  0
    0.0000    0.0000    0.0000 C   0  0  0  0  0  0  0  0  0  0  0  0
    0.0000    0.8250    0.0000 C   0  0  0  0  0  0  0  0  0  0  0  0
  1  2  1  0  0  0  0
  2  3  1  0  0  0  0
  3  4  2  0  0  0  0
  4  5  1  0  0  0  0
  5  6  2  0  0  0  0
  6  7  1  0  0  0  0
  7  8  2  0  0  0  0
  8  9  1  0  0  0  0
  6 10  1  0  0  0  0
 10 11  2  0  0  0  0
  3 11  1  0  0  0  0
M  END
>  <CHID>
20087

>  <_MOLCOUNT>
34

>  <BCUT_PEOE_0>
-2.282970776

>  <BCUT_PEOE_1>
-0.6096080624

>  <BCUT_PEOE_2>
0.618829968

>  <BCUT_PEOE_3>
2.21789501

>  <BCUT_SLOGP_0>
-2.245679484

>  <BCUT_SLOGP_1>
-0.5192293229

>  <BCUT_SLOGP_2>
0.727828113

>  <BCUT_SLOGP_3>
2.405905516

>  <BCUT_SMR_0>
-1.980635355

>  <BCUT_SMR_1>
-0.4417048199

>  <BCUT_SMR_2>
0.7890553329

>  <BCUT_SMR_3>
2.540359779

>  <FCharge>
0

>  <GCUT_PEOE_0>
-0.7895415588

>  <GCUT_PEOE_1>
-0.3873232513

>  <GCUT_PEOE_2>
0.03548658228

>  <GCUT_PEOE_3>
2.117968612

>  <GCUT_SLOGP_0>
-0.8867524518

>  <GCUT_SLOGP_1>
-0.258028358

>  <GCUT_SLOGP_2>
0.1455616806

>  <GCUT_SLOGP_3>
2.29961986

>  <GCUT_SMR_0>
-0.4836597446

>  <GCUT_SMR_1>
-0.2001761449

>  <GCUT_SMR_2>
0.1667854206

>  <GCUT_SMR_3>
2.4226682

>  <Kier1>
9.090909091

>  <Kier2>
4.792899408

>  <Kier3>
2.844444444

>  <KierA1>
6.608303603

>  <KierA2>
3.359289562

>  <KierA3>
1.92905216

>  <KierFlex>
2.018109574

>  <PC+>
1.5309

>  <PC->
-1.5309

>  <PEOE_PC+>
0.7315277976

>  <PEOE_PC->
-0.7315277976

>  <PEOE_RPC+>
0.1036852504

>  <PEOE_RPC->
0.4755963311

>  <PEOE_VSA+0>
37.79381539

>  <PEOE_VSA+1>
46.84699352

>  <PEOE_VSA+2>
0

>  <PEOE_VSA+3>
0

>  <PEOE_VSA+4>
0

>  <PEOE_VSA+5>
0

>  <PEOE_VSA+6>
0

>  <PEOE_VSA-0>
45.46602505

>  <PEOE_VSA-1>
49.01961572

>  <PEOE_VSA-2>
0

>  <PEOE_VSA-3>
0

>  <PEOE_VSA-4>
0

>  <PEOE_VSA-5>
0

>  <PEOE_VSA-6>
2.503756125

>  <PEOE_VSA_FHYD>
0.9862150895

>  <PEOE_VSA_FNEG>
0.533993762

>  <PEOE_VSA_FPNEG>
0.01378491047

>  <PEOE_VSA_FPOL>
0.01378491047

>  <PEOE_VSA_FPOS>
0.466006238

>  <PEOE_VSA_FPPOS>
0

>  <PEOE_VSA_HYD>
179.1264497

>  <PEOE_VSA_NEG>
96.9893969

>  <PEOE_VSA_PNEG>
2.503756125

>  <PEOE_VSA_POL>
2.503756125

>  <PEOE_VSA_POS>
84.64080891

>  <PEOE_VSA_PPOS>
0

>  <Q_PC+>
1.5309

>  <Q_PC->
-1.5309

>  <Q_RPC+>
0.09798157946

>  <Q_RPC->
0.236788817

>  <Q_VSA_FHYD>
0.918743361

>  <Q_VSA_FNEG>
0.5218342227

>  <Q_VSA_FPNEG>
0.08125663895

>  <Q_VSA_FPOL>
0.08125663895

>  <Q_VSA_FPOS>
0.4781657773

>  <Q_VSA_FPPOS>
0

>  <Q_VSA_HYD>
166.8715458

>  <Q_VSA_NEG>
94.78085726

>  <Q_VSA_PNEG>
14.75866006

>  <Q_VSA_POL>
14.75866006

>  <Q_VSA_POS>
86.84934855

>  <Q_VSA_PPOS>
0

>  <RPC+>
0.09798157946

>  <RPC->
0.236788817

>  <SMR>
4.7702

>  <SMR_VSA0>
0

>  <SMR_VSA1>
10.99988789

>  <SMR_VSA2>
0

>  <SMR_VSA3>
8.429003045

>  <SMR_VSA4>
0

>  <SMR_VSA5>
88.21592171

>  <SMR_VSA6>
17.64318434

>  <SMR_VSA7>
68.70988288

>  <SlogP>
2.7283

>  <SlogP_VSA0>
10.99988789

>  <SlogP_VSA1>
0

>  <SlogP_VSA2>
0

>  <SlogP_VSA3>
0

>  <SlogP_VSA4>
3.185574951

>  <SlogP_VSA5>
35.38386801

>  <SlogP_VSA6>
0

>  <SlogP_VSA7>
88.21592171

>  <SlogP_VSA8>
17.64318434

>  <SlogP_VSA9>
38.56944296

>  <TPSA>
9.23

>  <VAdjEq>
0.6840384356

>  <VAdjMa>
4.459431619

>  <VDistEq>
2.66238622

>  <VDistMa>
6.556807722

>  <Weight>
148.2049964

>  <a_IC>
27.80309403

>  <a_ICM>
1.208830175

>  <a_acc>
1

>  <a_acid>
0

>  <a_aro>
6

>  <a_base>
0

>  <a_count>
23

>  <a_don>
0

>  <a_donacc>
1

>  <a_heavy>
11

>  <a_hyd>
10

>  <a_nB>
0

>  <a_nBr>
0

>  <a_nC>
10

>  <a_nCl>
0

>  <a_nF>
0

>  <a_nH>
12

>  <a_nI>
0

>  <a_nN>
0

>  <a_nO>
1

>  <a_nP>
0

>  <a_nS>
0

>  <apol>
26.403516

>  <ast_fraglike>
1

>  <ast_fraglike_ext>
1

>  <ast_violation>
0

>  <ast_violation_ext>
0

>  <b_1rotN>
2

>  <b_1rotR>
0.1818181818

>  <b_ar>
6

>  <b_count>
23

>  <b_double>
1

>  <b_heavy>
11

>  <b_max1len>
3

>  <b_rotN>
2

>  <b_rotR>
0.1818181818

>  <b_single>
16

>  <b_triple>
0

>  <balabanJ>
2.171793806

>  <bpol>
15.034484

>  <chi0>
8.104448007

>  <chi0_C>
7.397341225

>  <chi0v>
6.872349906

>  <chi0v_C>
6.464101615

>  <chi1>
5.363703305

>  <chi1_C>
4.248348234

>  <chi1v>
3.633098378

>  <chi1v_C>
3.020725942

>  <chiral>
0

>  <chiral_u>
0

>  <density>
0.6406195639

>  <diameter>
8

>  <h_ema>
0.9344295859

>  <h_emd>
3.037084579

>  <h_emd_C>
3.037084579

>  <h_logD>
2.910669431

>  <h_logP>
2.910669431

>  <h_logS>
-2.712101706

>  <h_log_dbo>
0

>  <h_log_pbo>
4.154153585

>  <h_mr>
4.602411755

>  <h_pKa>
14

>  <h_pKb>
14

>  <h_pavgQ>
0

>  <h_pstates>
1

>  <h_pstrain>
0

>  <lip_acc>
1

>  <lip_don>
0

>  <lip_druglike>
1

>  <lip_violation>
0

>  <logP(o/w)>
2.804

>  <logS>
-2.86235

>  <mr>
4.742553167

>  <mutagenic>
0

>  <nmol>
1

>  <opr_brigid>
7

>  <opr_leadlike>
1

>  <opr_nring>
1

>  <opr_nrot>
2

>  <opr_violation>
0

>  <petitjean>
0.5

>  <petitjeanSC>
1

>  <radius>
4

>  <reactive>
0

>  <rings>
1

>  <vdw_area>
181.6302058

>  <vdw_vol>
231.346348

>  <vsa_acc>
2.503756125

>  <vsa_acid>
0

>  <vsa_base>
0

>  <vsa_don>
0

>  <vsa_hyd>
170.5849057

>  <vsa_other>
0

>  <vsa_pol>
2.503756125

>  <weinerPath>
170

>  <weinerPol>
12

>  <zagreb>
48

$$$$

  Mrv1719008291810092D          

 17 18  0  0  0  0            999 V2000
   -1.2779   -0.9694    0.0000 O   0  0  0  0  0  0  0  0  0  0  0  0
   -0.4529   -0.9694    0.0000 C   0  0  0  0  0  0  0  0  0  0  0  0
   -0.0404   -0.2549    0.0000 C   0  0  1  0  0  0  0  0  0  0  0  0
   -0.4529    0.4595    0.0000 O   0  0  0  0  0  0  0  0  0  0  0  0
    0.7846   -0.2549    0.0000 C   0  0  1  0  0  0  0  0  0  0  0  0
    1.2695    0.4125    0.0000 O   0  0  0  0  0  0  0  0  0  0  0  0
    2.0542    0.1576    0.0000 C   0  0  2  0  0  0  0  0  0  0  0  0
    2.8388    0.4125    0.0000 O   0  0  0  0  0  0  0  0  0  0  0  0
    3.3237   -0.2549    0.0000 C   0  0  1  0  0  0  0  0  0  0  0  0
    2.8388   -0.9224    0.0000 O   0  0  0  0  0  0  0  0  0  0  0  0
    2.0542   -0.6674    0.0000 C   0  0  2  0  0  0  0  0  0  0  0  0
    1.2695   -0.9224    0.0000 C   0  0  1  0  0  0  0  0  0  0  0  0
    1.0146   -1.7070    0.0000 O   0  0  0  0  0  0  0  0  0  0  0  0
    4.1487   -0.2549    0.0000 C   0  0  0  0  0  0  0  0  0  0  0  0
    4.9737   -0.2549    0.0000 Cl  0  0  0  0  0  0  0  0  0  0  0  0
    4.1487   -1.0799    0.0000 Cl  0  0  0  0  0  0  0  0  0  0  0  0
    4.1487    0.5701    0.0000 Cl  0  0  0  0  0  0  0  0  0  0  0  0
  1  2  1  0  0  0  0
  3  2  1  0  0  0  0
  3  4  1  1  0  0  0
  5  3  1  1  0  0  0
  5  6  1  0  0  0  0
  7  6  1  6  0  0  0
  7  8  1  0  0  0  0
  9  8  1  0  0  0  0
  9 10  1  0  0  0  0
 11 10  1  6  0  0  0
 11  7  1  0  0  0  0
 12 11  1  0  0  0  0
  5 12  1  0  0  0  0
 12 13  1  1  0  0  0
  9 14  1  6  0  0  0
 14 15  1  0  0  0  0
 14 16  1  0  0  0  0
 14 17  1  0  0  0  0
M  END
>  <CHID>
20088

>  <_MOLCOUNT>
35

>  <BCUT_PEOE_0>
-2.572057341

>  <BCUT_PEOE_1>
-0.5041521382

>  <BCUT_PEOE_2>
0.6326301955

>  <BCUT_PEOE_3>
2.841241317

>  <BCUT_SLOGP_0>
-2.771242432

>  <BCUT_SLOGP_1>
-0.5774029751

>  <BCUT_SLOGP_2>
0.6895

>  <BCUT_SLOGP_3>
2.651178402

>  <BCUT_SMR_0>
-2.375665941

>  <BCUT_SMR_1>
-0.4049764966

>  <BCUT_SMR_2>
0.692902182

>  <BCUT_SMR_3>
3.020074492

>  <FCharge>
0

>  <GCUT_PEOE_0>
-0.7932062958

>  <GCUT_PEOE_1>
-0.3858269479

>  <GCUT_PEOE_2>
0.1217524222

>  <GCUT_PEOE_3>
2.576512662

>  <GCUT_SLOGP_0>
-0.9568672577

>  <GCUT_SLOGP_1>
-0.4642205302

>  <GCUT_SLOGP_2>
0.1445050154

>  <GCUT_SLOGP_3>
2.463364465

>  <GCUT_SMR_0>
-0.5262513212

>  <GCUT_SMR_1>
-0.2241021279

>  <GCUT_SMR_2>
0.3705863773

>  <GCUT_SMR_3>
2.766119008

>  <Kier1>
13.43209877

>  <Kier2>
4.591836735

>  <Kier3>
2.419753086

>  <KierA1>
17.09977851

>  <KierA2>
5.93468162

>  <KierA3>
3.164832564

>  <KierFlex>
5.969514189

>  <PC+>
4.59

>  <PC->
-4.59

>  <PEOE_PC+>
2.391767818

>  <PEOE_PC->
-2.391767818

>  <PEOE_RPC+>
0.1007136113

>  <PEOE_RPC->
0.1640527128

>  <PEOE_VSA+0>
0

>  <PEOE_VSA+1>
49.07438114

>  <PEOE_VSA+2>
19.6197151

>  <PEOE_VSA+3>
11.15490859

>  <PEOE_VSA+4>
42.12742653

>  <PEOE_VSA+5>
0

>  <PEOE_VSA+6>
0

>  <PEOE_VSA-0>
0

>  <PEOE_VSA-1>
88.74584072

>  <PEOE_VSA-2>
0

>  <PEOE_VSA-3>
0

>  <PEOE_VSA-4>
0

>  <PEOE_VSA-5>
0

>  <PEOE_VSA-6>
30.81388915

>  <PEOE_VSA_FHYD>
0.6980107852

>  <PEOE_VSA_FNEG>
0.4949972263

>  <PEOE_VSA_FPNEG>
0.1275746414

>  <PEOE_VSA_FPOL>
0.3019892148

>  <PEOE_VSA_FPOS>
0.5050027737

>  <PEOE_VSA_FPPOS>
0.1744145734

>  <PEOE_VSA_HYD>
168.5948455

>  <PEOE_VSA_NEG>
119.5597299

>  <PEOE_VSA_PNEG>
30.81388915

>  <PEOE_VSA_POL>
72.94131568

>  <PEOE_VSA_POS>
121.9764314

>  <PEOE_VSA_PPOS>
42.12742653

>  <Q_PC+>
4.59

>  <Q_PC->
-4.59

>  <Q_RPC+>
0.1895424837

>  <Q_RPC->
0.1481481481

>  <Q_VSA_FHYD>
0.2844050178

>  <Q_VSA_FNEG>
0.4949972263

>  <Q_VSA_FPNEG>
0.4949972263

>  <Q_VSA_FPOL>
0.7155949822

>  <Q_VSA_FPOS>
0.5050027737

>  <Q_VSA_FPPOS>
0.2205977558

>  <Q_VSA_HYD>
68.69409624

>  <Q_VSA_NEG>
119.5597299

>  <Q_VSA_PNEG>
119.5597299

>  <Q_VSA_POL>
172.842065

>  <Q_VSA_POS>
121.9764314

>  <Q_VSA_PPOS>
53.28233512

>  <RPC+>
0.1895424837

>  <RPC->
0.1481481481

>  <SMR>
5.77964

>  <SMR_VSA0>
32.99966366

>  <SMR_VSA1>
76.15567924

>  <SMR_VSA2>
0

>  <SMR_VSA3>
42.92760166

>  <SMR_VSA4>
0

>  <SMR_VSA5>
0

>  <SMR_VSA6>
20.92625862

>  <SMR_VSA7>
117.4459322

>  <SlogP>
-0.4629

>  <SlogP_VSA0>
76.15567924

>  <SlogP_VSA1>
0

>  <SlogP_VSA2>
75.92726533

>  <SlogP_VSA3>
20.92625862

>  <SlogP_VSA4>
0

>  <SlogP_VSA5>
0

>  <SlogP_VSA6>
0

>  <SlogP_VSA7>
0

>  <SlogP_VSA8>
0

>  <SlogP_VSA9>
117.4459322

>  <TPSA>
88.38

>  <VAdjEq>
0.5423489543

>  <VAdjMa>
5.169925001

>  <VDistEq>
2.925076215

>  <VDistMa>
7.864568309

>  <Weight>
309.5289924

>  <a_IC>
52.28752751

>  <a_ICM>
1.867411697

>  <a_acc>
6

>  <a_acid>
0

>  <a_aro>
0

>  <a_base>
0

>  <a_count>
28

>  <a_don>
3

>  <a_donacc>
9

>  <a_heavy>
17

>  <a_hyd>
8

>  <a_nB>
0

>  <a_nBr>
0

>  <a_nC>
8

>  <a_nCl>
3

>  <a_nF>
0

>  <a_nH>
11

>  <a_nI>
0

>  <a_nN>
0

>  <a_nO>
6

>  <a_nP>
0

>  <a_nS>
0

>  <apol>
32.766723

>  <ast_fraglike>
0

>  <ast_fraglike_ext>
0

>  <ast_violation>
2

>  <ast_violation_ext>
2

>  <b_1rotN>
2

>  <b_1rotR>
0.1111111111

>  <b_ar>
0

>  <b_count>
29

>  <b_double>
0

>  <b_heavy>
18

>  <b_max1len>
5

>  <b_rotN>
3

>  <b_rotR>
0.1666666667

>  <b_single>
29

>  <b_triple>
0

>  <balabanJ>
2.012130747

>  <bpol>
19.033277

>  <chi0>
12.79252874

>  <chi0_C>
4.671208396

>  <chi0v>
10.63927431

>  <chi0v_C>
4.671208396

>  <chi1>
7.841553821

>  <chi1_C>
2.030256758

>  <chi1v>
5.977935995

>  <chi1v_C>
2.030256758

>  <chiral>
6

>  <chiral_u>
0

>  <density>
1.078663778

>  <diameter>
9

>  <h_ema>
8.176523358

>  <h_emd>
9.258635581

>  <h_emd_C>
5.019424379

>  <h_logD>
0.2123197987

>  <h_logP>
0.2123197987

>  <h_logS>
-1.377098717

>  <h_log_dbo>
0

>  <h_log_pbo>
0

>  <h_mr>
5.759715317

>  <h_pKa>
14

>  <h_pKb>
14

>  <h_pavgQ>
0

>  <h_pstates>
1

>  <h_pstrain>
0

>  <lip_acc>
6

>  <lip_don>
3

>  <lip_druglike>
1

>  <lip_violation>
0

>  <logP(o/w)>
-0.35392

>  <logS>
-1.87774

>  <mr>
5.826826049

>  <mutagenic>
1

>  <nmol>
1

>  <opr_brigid>
9

>  <opr_leadlike>
1

>  <opr_nring>
2

>  <opr_nrot>
2

>  <opr_violation>
0

>  <petitjean>
0.4444444444

>  <petitjeanSC>
0.8

>  <radius>
5

>  <reactive>
1

>  <rings>
2

>  <vdw_area>
241.5361612

>  <vdw_vol>
286.9559532

>  <vsa_acc>
7.511268376

>  <vsa_acid>
0

>  <vsa_base>
0

>  <vsa_don>
0

>  <vsa_hyd>
144.6383929

>  <vsa_other>
29.41699852

>  <vsa_pol>
48.21203091

>  <weinerPath>
507

>  <weinerPol>
26

>  <zagreb>
92

$$$$

  Mrv1719008291810092D          

 16 17  0  0  0  0            999 V2000
    2.1434   -0.4125    0.0000 Cl  0  0  0  0  0  0  0  0  0  0  0  0
    2.1434   -1.2375    0.0000 C   0  0  0  0  0  0  0  0  0  0  0  0
    2.8579   -1.6500    0.0000 C   0  0  0  0  0  0  0  0  0  0  0  0
    2.8579   -2.4750    0.0000 C   0  0  0  0  0  0  0  0  0  0  0  0
    2.1434   -2.8875    0.0000 C   0  0  0  0  0  0  0  0  0  0  0  0
    1.4289   -2.4750    0.0000 C   0  0  0  0  0  0  0  0  0  0  0  0
    1.4289   -1.6500    0.0000 C   0  0  0  0  0  0  0  0  0  0  0  0
    0.7145   -1.2375    0.0000 N   0  0  0  0  0  0  0  0  0  0  0  0
    0.7145   -0.4125    0.0000 C   0  0  0  0  0  0  0  0  0  0  0  0
    0.0000    0.0000    0.0000 N   0  0  0  0  0  0  0  0  0  0  0  0
    0.0000    0.8250    0.0000 C   0  0  0  0  0  0  0  0  0  0  0  0
   -0.7145    1.2375    0.0000 Cl  0  0  0  0  0  0  0  0  0  0  0  0
    0.7145    1.2375    0.0000 N   0  0  0  0  0  0  0  0  0  0  0  0
    1.4289    0.8250    0.0000 C   0  0  0  0  0  0  0  0  0  0  0  0
    2.1434    1.2375    0.0000 Cl  0  0  0  0  0  0  0  0  0  0  0  0
    1.4289    0.0000    0.0000 N   0  0  0  0  0  0  0  0  0  0  0  0
  1  2  1  0  0  0  0
  2  3  2  0  0  0  0
  3  4  1  0  0  0  0
  4  5  2  0  0  0  0
  5  6  1  0  0  0  0
  6  7  2  0  0  0  0
  2  7  1  0  0  0  0
  7  8  1  0  0  0  0
  8  9  1  0  0  0  0
  9 10  2  0  0  0  0
 10 11  1  0  0  0  0
 11 12  1  0  0  0  0
 11 13  2  0  0  0  0
 13 14  1  0  0  0  0
 14 15  1  0  0  0  0
 14 16  2  0  0  0  0
  9 16  1  0  0  0  0
M  END
>  <CHID>
20089

>  <_MOLCOUNT>
36

>  <BCUT_PEOE_0>
-2.228728263

>  <BCUT_PEOE_1>
-0.6816133436

>  <BCUT_PEOE_2>
0.6896656898

>  <BCUT_PEOE_3>
2.192792603

>  <BCUT_SLOGP_0>
-2.158966157

>  <BCUT_SLOGP_1>
-0.5463732002

>  <BCUT_SLOGP_2>
0.8520495144

>  <BCUT_SLOGP_3>
2.383466058

>  <BCUT_SMR_0>
-1.881374586

>  <BCUT_SMR_1>
-0.437102126

>  <BCUT_SMR_2>
0.9439710623

>  <BCUT_SMR_3>
2.539702249

>  <FCharge>
0

>  <GCUT_PEOE_0>
-0.7588607919

>  <GCUT_PEOE_1>
-0.4489188866

>  <GCUT_PEOE_2>
0.08385744232

>  <GCUT_PEOE_3>
2.092759486

>  <GCUT_SLOGP_0>
-0.894645273

>  <GCUT_SLOGP_1>
-0.2719155913

>  <GCUT_SLOGP_2>
0.3027592656

>  <GCUT_SLOGP_3>
2.27379465

>  <GCUT_SMR_0>
-0.3978092618

>  <GCUT_SMR_1>
-0.1988382237

>  <GCUT_SMR_2>
0.3405897209

>  <GCUT_SMR_3>
2.418903381

>  <Kier1>
12.4567474

>  <Kier2>
5.557655955

>  <Kier3>
3.495198903

>  <KierA1>
11.31671802

>  <KierA2>
5.014674721

>  <KierA3>
3.137598578

>  <KierFlex>
3.546853736

>  <PC+>
3.591

>  <PC->
-3.591

>  <PEOE_PC+>
1.153843376

>  <PEOE_PC->
-1.153843376

>  <PEOE_RPC+>
0.1976417596

>  <PEOE_RPC->
0.1951320416

>  <PEOE_VSA+0>
6.699551174

>  <PEOE_VSA+1>
21.58129049

>  <PEOE_VSA+2>
8.619012983

>  <PEOE_VSA+3>
0

>  <PEOE_VSA+4>
42.68511332

>  <PEOE_VSA+5>
0

>  <PEOE_VSA+6>
0

>  <PEOE_VSA-0>
83.67370167

>  <PEOE_VSA-1>
54.09175477

>  <PEOE_VSA-2>
0

>  <PEOE_VSA-3>
17.04772825

>  <PEOE_VSA-4>
0.1368910023

>  <PEOE_VSA-5>
0

>  <PEOE_VSA-6>
0

>  <PEOE_VSA_FHYD>
0.8174174586

>  <PEOE_VSA_FNEG>
0.6606691831

>  <PEOE_VSA_FPNEG>
0.0005836697157

>  <PEOE_VSA_FPOL>
0.1825825414

>  <PEOE_VSA_FPOS>
0.3393308169

>  <PEOE_VSA_FPPOS>
0.1819988717

>  <PEOE_VSA_HYD>
191.7130393

>  <PEOE_VSA_NEG>
154.9500757

>  <PEOE_VSA_PNEG>
0.1368910023

>  <PEOE_VSA_POL>
42.82200432

>  <PEOE_VSA_POS>
79.58496796

>  <PEOE_VSA_PPOS>
42.68511332

>  <Q_PC+>
3.591

>  <Q_PC->
-3.591

>  <Q_RPC+>
0.2219437483

>  <Q_RPC->
0.1726538569

>  <Q_VSA_FHYD>
0.7079807585

>  <Q_VSA_FNEG>
0.6606691831

>  <Q_VSA_FPNEG>
0.07327100883

>  <Q_VSA_FPOL>
0.2920192415

>  <Q_VSA_FPOS>
0.3393308169

>  <Q_VSA_FPPOS>
0.2187482327

>  <Q_VSA_HYD>
166.0462981

>  <Q_VSA_NEG>
154.9500757

>  <Q_VSA_PNEG>
17.18461926

>  <Q_VSA_POL>
68.48874555

>  <Q_VSA_POS>
79.58496796

>  <Q_VSA_PPOS>
51.3041263

>  <RPC+>
0.2219437483

>  <RPC->
0.1726538569

>  <SMR>
6.45817

>  <SMR_VSA0>
0

>  <SMR_VSA1>
50.35658864

>  <SMR_VSA2>
0

>  <SMR_VSA3>
8.786510006

>  <SMR_VSA4>
22.666591

>  <SMR_VSA5>
70.57273737

>  <SMR_VSA6>
0

>  <SMR_VSA7>
117.4459322

>  <SlogP>
3.5754

>  <SlogP_VSA0>
0

>  <SlogP_VSA1>
68.36733933

>  <SlogP_VSA2>
0

>  <SlogP_VSA3>
0

>  <SlogP_VSA4>
0

>  <SlogP_VSA5>
0

>  <SlogP_VSA6>
8.786510006

>  <SlogP_VSA7>
70.57273737

>  <SlogP_VSA8>
0

>  <SlogP_VSA9>
122.1017725

>  <TPSA>
50.7

>  <VAdjEq>
0.5651013323

>  <VAdjMa>
5.087462841

>  <VDistEq>
2.867983091

>  <VDistMa>
7.695447396

>  <Weight>
275.5259943

>  <a_IC>
39.34481289

>  <a_ICM>
1.873562519

>  <a_acc>
3

>  <a_acid>
0

>  <a_aro>
12

>  <a_base>
0

>  <a_count>
21

>  <a_don>
1

>  <a_donacc>
4

>  <a_heavy>
16

>  <a_hyd>
9

>  <a_nB>
0

>  <a_nBr>
0

>  <a_nC>
9

>  <a_nCl>
3

>  <a_nF>
0

>  <a_nH>
5

>  <a_nI>
0

>  <a_nN>
4

>  <a_nO>
0

>  <a_nP>
0

>  <a_nS>
0

>  <apol>
30.113965

>  <ast_fraglike>
0

>  <ast_fraglike_ext>
0

>  <ast_violation>
1

>  <ast_violation_ext>
1

>  <b_1rotN>
2

>  <b_1rotR>
0.1176470588

>  <b_ar>
12

>  <b_count>
22

>  <b_double>
0

>  <b_heavy>
17

>  <b_max1len>
1

>  <b_rotN>
2

>  <b_rotR>
0.1176470588

>  <b_single>
10

>  <b_triple>
0

>  <balabanJ>
1.844736624

>  <bpol>
11.346035

>  <chi0>
11.5436056

>  <chi0_C>
5.715178471

>  <chi0v>
10.05272212

>  <chi0v_C>
4.809401077

>  <chi1>
7.647867046

>  <chi1_C>
2.649829914

>  <chi1v>
5.369831184

>  <chi1v_C>
1.827350269

>  <chiral>
0

>  <chiral_u>
0

>  <density>
0.9813156209

>  <diameter>
8

>  <h_ema>
6.376687586

>  <h_emd>
3.357423186

>  <h_emd_C>
0.8624609709

>  <h_logD>
3.881406299

>  <h_logP>
3.881406299

>  <h_logS>
-4.752043135

>  <h_log_dbo>
0

>  <h_log_pbo>
7.326483184

>  <h_mr>
6.425988878

>  <h_pKa>
14

>  <h_pKb>
14

>  <h_pavgQ>
0

>  <h_pstates>
1

>  <h_pstrain>
0

>  <lip_acc>
4

>  <lip_don>
1

>  <lip_druglike>
1

>  <lip_violation>
0

>  <logP(o/w)>
2.731

>  <logS>
-6.07861

>  <mr>
6.376087716

>  <mutagenic>
0

>  <nmol>
1

>  <opr_brigid>
12

>  <opr_leadlike>
1

>  <opr_nring>
2

>  <opr_nrot>
2

>  <opr_violation>
0

>  <petitjean>
0.5

>  <petitjeanSC>
1

>  <radius>
4

>  <reactive>
1

>  <rings>
2

>  <vdw_area>
234.5350437

>  <vdw_vol>
280.7720458

>  <vsa_acc>
17.04772825

>  <vsa_acid>
0

>  <vsa_base>
0

>  <vsa_don>
5.682576084

>  <vsa_hyd>
163.1991168

>  <vsa_other>
42.68511332

>  <vsa_pol>
22.73030434

>  <weinerPath>
449

>  <weinerPol>
21

>  <zagreb>
80

$$$$

  Mrv1719008291810092D          

  7  7  0  0  0  0            999 V2000
    0.7145    2.0625    0.0000 N   0  0  0  0  0  0  0  0  0  0  0  0
    0.7145    1.2375    0.0000 C   0  0  0  0  0  0  0  0  0  0  0  0
    1.4289    0.8250    0.0000 C   0  0  0  0  0  0  0  0  0  0  0  0
    1.4289   -0.0000    0.0000 C   0  0  0  0  0  0  0  0  0  0  0  0
    0.7145   -0.4125    0.0000 C   0  0  0  0  0  0  0  0  0  0  0  0
    0.0000    0.0000    0.0000 C   0  0  0  0  0  0  0  0  0  0  0  0
    0.0000    0.8250    0.0000 C   0  0  0  0  0  0  0  0  0  0  0  0
  1  2  1  0  0  0  0
  2  3  2  0  0  0  0
  3  4  1  0  0  0  0
  4  5  2  0  0  0  0
  5  6  1  0  0  0  0
  6  7  2  0  0  0  0
  2  7  1  0  0  0  0
M  END
>  <CHID>
20090

>  <_MOLCOUNT>
37

>  <BCUT_PEOE_0>
-2.21938558

>  <BCUT_PEOE_1>
-0.6024955811

>  <BCUT_PEOE_2>
0.6608144303

>  <BCUT_PEOE_3>
2.121680293

>  <BCUT_SLOGP_0>
-2.325173952

>  <BCUT_SLOGP_1>
-0.4961690875

>  <BCUT_SLOGP_2>
0.7653142495

>  <BCUT_SLOGP_3>
2.302305673

>  <BCUT_SMR_0>
-1.86660096

>  <BCUT_SMR_1>
-0.4631038643

>  <BCUT_SMR_2>
0.8078679394

>  <BCUT_SMR_3>
2.473322231

>  <FCharge>
0

>  <GCUT_PEOE_0>
-0.8129115181

>  <GCUT_PEOE_1>
-0.3685430923

>  <GCUT_PEOE_2>
0.07366443792

>  <GCUT_PEOE_3>
1.885801202

>  <GCUT_SLOGP_0>
-1.33425128

>  <GCUT_SLOGP_1>
-0.2464187704

>  <GCUT_SLOGP_2>
0.1570452979

>  <GCUT_SLOGP_3>
2.058491328

>  <GCUT_SMR_0>
-0.4062897487

>  <GCUT_SMR_1>
-0.2036549196

>  <GCUT_SMR_2>
0.1815546053

>  <GCUT_SMR_3>
2.203549903

>  <Kier1>
5.142857143

>  <Kier2>
2.34375

>  <Kier3>
1.5

>  <KierA1>
3.148778061

>  <KierA2>
1.294259766

>  <KierA3>
0.7340253906

>  <KierFlex>
0.5821909651

>  <PC+>
1.65

>  <PC->
-1.65

>  <PEOE_PC+>
0.5727278678

>  <PEOE_PC->
-0.5727278678

>  <PEOE_RPC+>
0.2163693502

>  <PEOE_RPC->
0.5277462908

>  <PEOE_VSA+0>
6.699551174

>  <PEOE_VSA+1>
21.32693004

>  <PEOE_VSA+2>
17.23802597

>  <PEOE_VSA+3>
0

>  <PEOE_VSA+4>
0

>  <PEOE_VSA+5>
0

>  <PEOE_VSA+6>
0

>  <PEOE_VSA-0>
24.50980786

>  <PEOE_VSA-1>
36.76471179

>  <PEOE_VSA-2>
0

>  <PEOE_VSA-3>
0

>  <PEOE_VSA-4>
0

>  <PEOE_VSA-5>
0

>  <PEOE_VSA-6>
6.651119414

>  <PEOE_VSA_FHYD>
0.9412394132

>  <PEOE_VSA_FNEG>
0.6001020523

>  <PEOE_VSA_FPNEG>
0.05876058681

>  <PEOE_VSA_FPOL>
0.05876058681

>  <PEOE_VSA_FPOS>
0.3998979477

>  <PEOE_VSA_FPPOS>
0

>  <PEOE_VSA_HYD>
106.5390268

>  <PEOE_VSA_NEG>
67.92563907

>  <PEOE_VSA_PNEG>
6.651119414

>  <PEOE_VSA_POL>
6.651119414

>  <PEOE_VSA_POS>
45.26450718

>  <PEOE_VSA_PPOS>
0

>  <Q_PC+>
1.65

>  <Q_PC->
-1.65

>  <Q_RPC+>
0.2424242424

>  <Q_RPC->
0.5454545455

>  <Q_VSA_FHYD>
0.7889467752

>  <Q_VSA_FNEG>
0.6001020523

>  <Q_VSA_FPNEG>
0.05876058681

>  <Q_VSA_FPOL>
0.2110532248

>  <Q_VSA_FPOS>
0.3998979477

>  <Q_VSA_FPPOS>
0.152292638

>  <Q_VSA_HYD>
89.30100087

>  <Q_VSA_NEG>
67.92563907

>  <Q_VSA_PNEG>
6.651119414

>  <Q_VSA_POL>
23.88914538

>  <Q_VSA_POS>
45.26450718

>  <Q_VSA_PPOS>
17.23802597

>  <RPC+>
0.2424242424

>  <RPC->
0.5454545455

>  <SMR>
3.08544

>  <SMR_VSA0>
0

>  <SMR_VSA1>
0

>  <SMR_VSA2>
0

>  <SMR_VSA3>
0

>  <SMR_VSA4>
2.756747554

>  <SMR_VSA5>
121.1131092

>  <SMR_VSA6>
0

>  <SMR_VSA7>
0

>  <SlogP>
1.2688

>  <SlogP_VSA0>
32.89718747

>  <SlogP_VSA1>
0

>  <SlogP_VSA2>
0

>  <SlogP_VSA3>
0

>  <SlogP_VSA4>
0

>  <SlogP_VSA5>
0

>  <SlogP_VSA6>
0

>  <SlogP_VSA7>
88.21592171

>  <SlogP_VSA8>
0

>  <SlogP_VSA9>
2.756747554

>  <TPSA>
26.02

>  <VAdjEq>
0.8631205686

>  <VAdjMa>
3.807354922

>  <VDistEq>
1.760835283

>  <VDistMa>
5.254830815

>  <Weight>
93.12899805

>  <a_IC>
18.14170945

>  <a_ICM>
1.295836389

>  <a_acc>
0

>  <a_acid>
0

>  <a_aro>
6

>  <a_base>
0

>  <a_count>
14

>  <a_don>
1

>  <a_donacc>
1

>  <a_heavy>
7

>  <a_hyd>
6

>  <a_nB>
0

>  <a_nBr>
0

>  <a_nC>
6

>  <a_nCl>
0

>  <a_nF>
0

>  <a_nH>
7

>  <a_nI>
0

>  <a_nN>
1

>  <a_nO>
0

>  <a_nP>
0

>  <a_nS>
0

>  <apol>
16.327551

>  <ast_fraglike>
1

>  <ast_fraglike_ext>
1

>  <ast_violation>
0

>  <ast_violation_ext>
0

>  <b_1rotN>
0

>  <b_1rotR>
0

>  <b_ar>
6

>  <b_count>
14

>  <b_double>
0

>  <b_heavy>
7

>  <b_max1len>
2

>  <b_rotN>
0

>  <b_rotR>
0

>  <b_single>
8

>  <b_triple>
0

>  <balabanJ>
2.214936796

>  <bpol>
6.992449

>  <chi0>
5.112884175

>  <chi0_C>
4.112884175

>  <chi0v>
3.964101615

>  <chi0v_C>
3.386751346

>  <chi1>
3.39384685

>  <chi1_C>
2.816496581

>  <chi1v>
2.199358737

>  <chi1v_C>
1.910683603

>  <chiral>
0

>  <chiral_u>
0

>  <density>
0.6487958434

>  <diameter>
4

>  <h_ema>
0.9946847558

>  <h_emd>
3.266473114

>  <h_emd_C>
0.6683269143

>  <h_logD>
1.217933862

>  <h_logP>
1.217933862

>  <h_logS>
-1.230587169

>  <h_log_dbo>
0

>  <h_log_pbo>
3.309340972

>  <h_mr>
2.993100065

>  <h_pKa>
14

>  <h_pKb>
14

>  <h_pavgQ>
0

>  <h_pstates>
1

>  <h_pstrain>
0

>  <lip_acc>
1

>  <lip_don>
2

>  <lip_druglike>
1

>  <lip_violation>
0

>  <logP(o/w)>
1.234

>  <logS>
-1.10576

>  <mr>
3.028934364

>  <mutagenic>
1

>  <nmol>
1

>  <opr_brigid>
6

>  <opr_leadlike>
1

>  <opr_nring>
1

>  <opr_nrot>
0

>  <opr_violation>
0

>  <petitjean>
0.25

>  <petitjeanSC>
0.3333333333

>  <radius>
3

>  <reactive>
0

>  <rings>
1

>  <vdw_area>
113.1901462

>  <vdw_vol>
143.541299

>  <vsa_acc>
0

>  <vsa_acid>
0

>  <vsa_base>
0

>  <vsa_don>
17.74248958

>  <vsa_hyd>
85.74202419

>  <vsa_other>
0

>  <vsa_pol>
17.74248958

>  <weinerPath>
42

>  <weinerPol>
5

>  <zagreb>
30

$$$$

  Mrv1719008291810092D          

 10 10  0  0  0  0            999 V2000
    0.7145    2.0625    0.0000 N   0  0  0  0  0  0  0  0  0  0  0  0
    0.7145    1.2375    0.0000 C   0  0  0  0  0  0  0  0  0  0  0  0
    1.4289    0.8250    0.0000 C   0  0  0  0  0  0  0  0  0  0  0  0
    1.4289   -0.0000    0.0000 C   0  0  0  0  0  0  0  0  0  0  0  0
    0.7145   -0.4125    0.0000 C   0  0  0  0  0  0  0  0  0  0  0  0
    0.0000    0.0000    0.0000 C   0  0  0  0  0  0  0  0  0  0  0  0
    0.0000    0.8250    0.0000 C   0  0  0  0  0  0  0  0  0  0  0  0
    2.1434    1.2375    0.0000 C   0  0  0  0  0  0  0  0  0  0  0  0
    2.1434    2.0625    0.0000 O   0  5  0  0  0  0  0  0  0  0  0  0
    2.8579    0.8250    0.0000 O   0  0  0  0  0  0  0  0  0  0  0  0
  1  2  1  0  0  0  0
  2  3  2  0  0  0  0
  3  4  1  0  0  0  0
  4  5  2  0  0  0  0
  5  6  1  0  0  0  0
  6  7  2  0  0  0  0
  2  7  1  0  0  0  0
  3  8  1  0  0  0  0
  8  9  1  0  0  0  0
  8 10  2  0  0  0  0
M  CHG  1   9  -1
M  END
>  <CHID>
20094

>  <_MOLCOUNT>
38

>  <BCUT_PEOE_0>
-2.243879781

>  <BCUT_PEOE_1>
-0.5445809093

>  <BCUT_PEOE_2>
0.5914120891

>  <BCUT_PEOE_3>
2.159386839

>  <BCUT_SLOGP_0>
-2.368561358

>  <BCUT_SLOGP_1>
-0.5278895991

>  <BCUT_SLOGP_2>
0.6895938353

>  <BCUT_SLOGP_3>
2.3023885

>  <BCUT_SMR_0>
-1.880505901

>  <BCUT_SMR_1>
-0.4010135529

>  <BCUT_SMR_2>
0.7255112074

>  <BCUT_SMR_3>
2.52113415

>  <FCharge>
-1

>  <GCUT_PEOE_0>
-0.8352270954

>  <GCUT_PEOE_1>
-0.5926525828

>  <GCUT_PEOE_2>
0.06133973972

>  <GCUT_PEOE_3>
1.962603021

>  <GCUT_SLOGP_0>
-1.490125204

>  <GCUT_SLOGP_1>
-0.3637939326

>  <GCUT_SLOGP_2>
0.1427450044

>  <GCUT_SLOGP_3>
2.09860295

>  <GCUT_SMR_0>
-0.405526525

>  <GCUT_SMR_1>
-0.1833851584

>  <GCUT_SMR_2>
0.1610432113

>  <GCUT_SMR_3>
2.300696549

>  <Kier1>
8.1

>  <Kier2>
3.408284024

>  <Kier3>
1.991111111

>  <KierA1>
5.25546875

>  <KierA2>
2.089404586

>  <KierA3>
1.164375

>  <KierFlex>
1.098080051

>  <PC+>
2.479

>  <PC->
-3.479

>  <PEOE_PC+>
0.6070989275

>  <PEOE_PC->
-1.607098927

>  <PEOE_RPC+>
0.2041476879

>  <PEOE_RPC->
0.3388596059

>  <PEOE_VSA+0>
8.90809081

>  <PEOE_VSA+1>
31.77004329

>  <PEOE_VSA+2>
17.23802597

>  <PEOE_VSA+3>
0

>  <PEOE_VSA+4>
0

>  <PEOE_VSA+5>
0

>  <PEOE_VSA+6>
0

>  <PEOE_VSA-0>
12.25490393

>  <PEOE_VSA-1>
36.76471179

>  <PEOE_VSA-2>
0

>  <PEOE_VSA-3>
0

>  <PEOE_VSA-4>
0

>  <PEOE_VSA-5>
0

>  <PEOE_VSA-6>
33.7849611

>  <PEOE_VSA_FHYD>
0.7599148366

>  <PEOE_VSA_FNEG>
0.5884319444

>  <PEOE_VSA_FPNEG>
0.2400851634

>  <PEOE_VSA_FPOL>
0.2400851634

>  <PEOE_VSA_FPOS>
0.4115680556

>  <PEOE_VSA_FPPOS>
0

>  <PEOE_VSA_HYD>
106.9357758

>  <PEOE_VSA_NEG>
82.80457683

>  <PEOE_VSA_PNEG>
33.7849611

>  <PEOE_VSA_POL>
33.7849611

>  <PEOE_VSA_POS>
57.91616007

>  <PEOE_VSA_PPOS>
0

>  <Q_PC+>
2.479

>  <Q_PC->
-3.479

>  <Q_RPC+>
0.3949173054

>  <Q_RPC->
0.2586950273

>  <Q_VSA_FHYD>
0.5328941009

>  <Q_VSA_FNEG>
0.6041264304

>  <Q_VSA_FPNEG>
0.2400851634

>  <Q_VSA_FPOL>
0.4671058991

>  <Q_VSA_FPOS>
0.3958735696

>  <Q_VSA_FPPOS>
0.2270207358

>  <Q_VSA_HYD>
74.98925057

>  <Q_VSA_NEG>
85.01311646

>  <Q_VSA_PNEG>
33.7849611

>  <Q_VSA_POL>
65.73148633

>  <Q_VSA_POS>
55.70762043

>  <Q_VSA_PPOS>
31.94652523

>  <RPC+>
0.3949173054

>  <RPC->
0.2586950273

>  <SMR>
3.51849

>  <SMR_VSA0>
66.54555944

>  <SMR_VSA1>
0

>  <SMR_VSA2>
0

>  <SMR_VSA3>
3.185574951

>  <SMR_VSA4>
2.756747554

>  <SMR_VSA5>
103.4699248

>  <SMR_VSA6>
1.464008124

>  <SMR_VSA7>
0

>  <SlogP>
-0.3677

>  <SlogP_VSA0>
75.58053063

>  <SlogP_VSA1>
1.464008124

>  <SlogP_VSA2>
0

>  <SlogP_VSA3>
0

>  <SlogP_VSA4>
27.04779123

>  <SlogP_VSA5>
0

>  <SlogP_VSA6>
0

>  <SlogP_VSA7>
70.57273737

>  <SlogP_VSA8>
0

>  <SlogP_VSA9>
2.756747554

>  <TPSA>
66.15

>  <VAdjEq>
0.7219280949

>  <VAdjMa>
4.321928095

>  <VDistEq>
2.150863156

>  <VDistMa>
6.339223953

>  <Weight>
136.1299969

>  <a_IC>
26.83874054

>  <a_ICM>
1.677421284

>  <a_acc>
0

>  <a_acid>
2

>  <a_aro>
6

>  <a_base>
0

>  <a_count>
16

>  <a_don>
1

>  <a_donacc>
1

>  <a_heavy>
10

>  <a_hyd>
6

>  <a_nB>
0

>  <a_nBr>
0

>  <a_nC>
7

>  <a_nCl>
0

>  <a_nF>
0

>  <a_nH>
6

>  <a_nI>
0

>  <a_nN>
1

>  <a_nO>
2

>  <a_nP>
0

>  <a_nS>
0

>  <apol>
19.024758

>  <ast_fraglike>
1

>  <ast_fraglike_ext>
1

>  <ast_violation>
0

>  <ast_violation_ext>
0

>  <b_1rotN>
1

>  <b_1rotR>
0.1

>  <b_ar>
6

>  <b_count>
16

>  <b_double>
1

>  <b_heavy>
10

>  <b_max1len>
2

>  <b_rotN>
1

>  <b_rotR>
0.1

>  <b_single>
9

>  <b_triple>
0

>  <balabanJ>
2.452219402

>  <bpol>
7.815242

>  <chi0>
7.560477932

>  <chi0_C>
4.560477932

>  <chi0v>
5.203247927

>  <chi0v_C>
3.809401077

>  <chi1>
4.715214055

>  <chi1_C>
2.983163248

>  <chi1v>
2.774273694

>  <chi1v_C>
2.077350269

>  <chiral>
0

>  <chiral_u>
0

>  <density>
0.785611747

>  <diameter>
5

>  <h_ema>
6.970963717

>  <h_emd>
3.666960031

>  <h_emd_C>
0.7347574532

>  <h_logD>
0.3635927612

>  <h_logP>
0.3597020211

>  <h_logS>
-1.451909263

>  <h_log_dbo>
0

>  <h_log_pbo>
4.580691375

>  <h_mr>
3.723639087

>  <h_pKa>
14

>  <h_pKb>
8.963813983

>  <h_pavgQ>
-0.9892479524

>  <h_pstates>
1.061230837

>  <h_pstrain>
0.006444700767

>  <lip_acc>
3

>  <lip_don>
2

>  <lip_druglike>
1

>  <lip_violation>
0

>  <logP(o/w)>
1.03

>  <logS>
-1.33561

>  <mr>
3.694565311

>  <mutagenic>
0

>  <nmol>
1

>  <opr_brigid>
6

>  <opr_leadlike>
1

>  <opr_nring>
1

>  <opr_nrot>
1

>  <opr_violation>
0

>  <petitjean>
0.4

>  <petitjeanSC>
0.6666666667

>  <radius>
3

>  <reactive>
0

>  <rings>
1

>  <vdw_area>
140.7207369

>  <vdw_vol>
173.2789734

>  <vsa_acc>
27.13384169

>  <vsa_acid>
27.13384169

>  <vsa_base>
0

>  <vsa_don>
17.74248958

>  <vsa_hyd>
72.14206922

>  <vsa_other>
14.70849926

>  <vsa_pol>
44.87633127

>  <weinerPath>
114

>  <weinerPol>
12

>  <zagreb>
46

$$$$

  Mrv1719008291810092D          

 16 18  0  0  0  0            999 V2000
    2.1434   -1.2375    0.0000 O   0  0  0  0  0  0  0  0  0  0  0  0
    2.1434   -0.4125    0.0000 C   0  0  0  0  0  0  0  0  0  0  0  0
    2.8579   -0.0000    0.0000 C   0  0  0  0  0  0  0  0  0  0  0  0
    2.8579    0.8250    0.0000 C   0  0  0  0  0  0  0  0  0  0  0  0
    3.5724    1.2375    0.0000 C   0  0  0  0  0  0  0  0  0  0  0  0
    4.2868    0.8250    0.0000 C   0  0  0  0  0  0  0  0  0  0  0  0
    4.2868    0.0000    0.0000 C   0  0  0  0  0  0  0  0  0  0  0  0
    3.5724   -0.4125    0.0000 C   0  0  0  0  0  0  0  0  0  0  0  0
    2.1434    1.2375    0.0000 C   0  0  0  0  0  0  0  0  0  0  0  0
    2.1434    2.0625    0.0000 O   0  0  0  0  0  0  0  0  0  0  0  0
    1.4289    0.8250    0.0000 C   0  0  0  0  0  0  0  0  0  0  0  0
    1.4289    0.0000    0.0000 C   0  0  0  0  0  0  0  0  0  0  0  0
    0.7145   -0.4125    0.0000 C   0  0  0  0  0  0  0  0  0  0  0  0
    0.0000    0.0000    0.0000 C   0  0  0  0  0  0  0  0  0  0  0  0
    0.0000    0.8250    0.0000 C   0  0  0  0  0  0  0  0  0  0  0  0
    0.7145    1.2375    0.0000 C   0  0  0  0  0  0  0  0  0  0  0  0
  1  2  2  0  0  0  0
  2  3  1  0  0  0  0
  3  4  2  0  0  0  0
  4  5  1  0  0  0  0
  5  6  2  0  0  0  0
  6  7  1  0  0  0  0
  7  8  2  0  0  0  0
  3  8  1  0  0  0  0
  4  9  1  0  0  0  0
  9 10  2  0  0  0  0
  9 11  1  0  0  0  0
 11 12  2  0  0  0  0
  2 12  1  0  0  0  0
 12 13  1  0  0  0  0
 13 14  2  0  0  0  0
 14 15  1  0  0  0  0
 15 16  2  0  0  0  0
 11 16  1  0  0  0  0
M  END
>  <CHID>
20095

>  <_MOLCOUNT>
39

>  <BCUT_PEOE_0>
-2.279360645

>  <BCUT_PEOE_1>
-0.6110916199

>  <BCUT_PEOE_2>
0.6611699008

>  <BCUT_PEOE_3>
2.348870816

>  <BCUT_SLOGP_0>
-2.266480393

>  <BCUT_SLOGP_1>
-0.5101125251

>  <BCUT_SLOGP_2>
0.7539880133

>  <BCUT_SLOGP_3>
2.38267608

>  <BCUT_SMR_0>
-1.95831998

>  <BCUT_SMR_1>
-0.4607897162

>  <BCUT_SMR_2>
0.8157672507

>  <BCUT_SMR_3>
2.669780709

>  <FCharge>
0

>  <GCUT_PEOE_0>
-0.746453543

>  <GCUT_PEOE_1>
-0.4094997969

>  <GCUT_PEOE_2>
0.08004554232

>  <GCUT_PEOE_3>
2.361745367

>  <GCUT_SLOGP_0>
-0.7903990626

>  <GCUT_SLOGP_1>
-0.2794788884

>  <GCUT_SLOGP_2>
0.1613303428

>  <GCUT_SLOGP_3>
2.437146938

>  <GCUT_SMR_0>
-0.4052227746

>  <GCUT_SMR_1>
-0.2080231661

>  <GCUT_SMR_2>
0.2035126934

>  <GCUT_SMR_3>
2.670962366

>  <Kier1>
11.11111111

>  <Kier2>
4.349112426

>  <Kier3>
1.764542936

>  <KierA1>
7.042407111

>  <KierA2>
2.662696899

>  <KierA3>
1.052362814

>  <KierFlex>
1.171987224

>  <PC+>
2.34

>  <PC->
-2.34

>  <PEOE_PC+>
1.018339737

>  <PEOE_PC->
-1.018339737

>  <PEOE_RPC+>
0.1909992196

>  <PEOE_RPC->
0.2814496378

>  <PEOE_VSA+0>
8.834158545

>  <PEOE_VSA+1>
34.12308807

>  <PEOE_VSA+2>
0

>  <PEOE_VSA+3>
16.9170389

>  <PEOE_VSA+4>
0

>  <PEOE_VSA+5>
0

>  <PEOE_VSA+6>
0

>  <PEOE_VSA-0>
0

>  <PEOE_VSA-1>
98.03923144

>  <PEOE_VSA-2>
0

>  <PEOE_VSA-3>
0

>  <PEOE_VSA-4>
0

>  <PEOE_VSA-5>
27.13384169

>  <PEOE_VSA-6>
0

>  <PEOE_VSA_FHYD>
0.8533681221

>  <PEOE_VSA_FNEG>
0.676438043

>  <PEOE_VSA_FPNEG>
0.1466318779

>  <PEOE_VSA_FPOL>
0.1466318779

>  <PEOE_VSA_FPOS>
0.323561957

>  <PEOE_VSA_FPPOS>
0

>  <PEOE_VSA_HYD>
157.913517

>  <PEOE_VSA_NEG>
125.1730731

>  <PEOE_VSA_PNEG>
27.13384169

>  <PEOE_VSA_POL>
27.13384169

>  <PEOE_VSA_POS>
59.87428551

>  <PEOE_VSA_PPOS>
0

>  <Q_PC+>
2.34

>  <Q_PC->
-2.34

>  <Q_RPC+>
0.1699145299

>  <Q_RPC->
0.2435897436

>  <Q_VSA_FHYD>
0.7619480715

>  <Q_VSA_FNEG>
0.676438043

>  <Q_VSA_FPNEG>
0.1466318779

>  <Q_VSA_FPOL>
0.2380519285

>  <Q_VSA_FPOS>
0.323561957

>  <Q_VSA_FPPOS>
0.09142005063

>  <Q_VSA_HYD>
140.9964781

>  <Q_VSA_NEG>
125.1730731

>  <Q_VSA_PNEG>
27.13384169

>  <Q_VSA_POL>
44.05088059

>  <Q_VSA_POS>
59.87428551

>  <Q_VSA_PPOS>
16.9170389

>  <RPC+>
0.1699145299

>  <RPC->
0.2435897436

>  <SMR>
5.9749

>  <SMR_VSA0>
47.72443256

>  <SMR_VSA1>
0

>  <SMR_VSA2>
0

>  <SMR_VSA3>
12.7422998

>  <SMR_VSA4>
0

>  <SMR_VSA5>
141.1454747

>  <SMR_VSA6>
11.37522197

>  <SMR_VSA7>
0

>  <SlogP>
2.462

>  <SlogP_VSA0>
0

>  <SlogP_VSA1>
11.37522197

>  <SlogP_VSA2>
0

>  <SlogP_VSA3>
0

>  <SlogP_VSA4>
60.46673237

>  <SlogP_VSA5>
0

>  <SlogP_VSA6>
0

>  <SlogP_VSA7>
141.1454747

>  <SlogP_VSA8>
0

>  <SlogP_VSA9>
0

>  <TPSA>
34.14

>  <VAdjEq>
0.5858732929

>  <VAdjMa>
5.169925001

>  <VDistEq>
2.53769255

>  <VDistMa>
7.74108379

>  <Weight>
208.2159947

>  <a_IC>
30.73613111

>  <a_ICM>
1.28067213

>  <a_acc>
2

>  <a_acid>
0

>  <a_aro>
12

>  <a_base>
0

>  <a_count>
24

>  <a_don>
0

>  <a_donacc>
2

>  <a_heavy>
16

>  <a_hyd>
12

>  <a_nB>
0

>  <a_nBr>
0

>  <a_nC>
14

>  <a_nCl>
0

>  <a_nF>
0

>  <a_nH>
8

>  <a_nI>
0

>  <a_nN>
0

>  <a_nO>
2

>  <a_nP>
0

>  <a_nS>
0

>  <apol>
31.578344

>  <ast_fraglike>
1

>  <ast_fraglike_ext>
1

>  <ast_violation>
0

>  <ast_violation_ext>
0

>  <b_1rotN>
0

>  <b_1rotR>
0

>  <b_ar>
12

>  <b_count>
26

>  <b_double>
2

>  <b_heavy>
18

>  <b_max1len>
1

>  <b_rotN>
0

>  <b_rotR>
0

>  <b_single>
12

>  <b_triple>
0

>  <balabanJ>
1.852232484

>  <bpol>
10.661656

>  <chi0>
11.12095586

>  <chi0_C>
9.120955865

>  <chi0v>
8.435298734

>  <chi0v_C>
7.618802154

>  <chi1>
7.7876937

>  <chi1_C>
6.632993162

>  <chi1v>
5.062948829

>  <chi1v_C>
4.654700538

>  <chiral>
0

>  <chiral_u>
0

>  <density>
0.7405506532

>  <diameter>
7

>  <h_ema>
3.277692556

>  <h_emd>
3.706243396

>  <h_emd_C>
3.706243396

>  <h_logD>
3.601456124

>  <h_logP>
3.601456124

>  <h_logS>
-4.098078758

>  <h_log_dbo>
0

>  <h_log_pbo>
8.357458628

>  <h_mr>
6.145448899

>  <h_pKa>
14

>  <h_pKb>
14

>  <h_pavgQ>
0

>  <h_pstates>
1

>  <h_pstrain>
0

>  <lip_acc>
2

>  <lip_don>
0

>  <lip_druglike>
1

>  <lip_violation>
0

>  <logP(o/w)>
2.964

>  <logS>
-3.885

>  <mr>
6.11631819

>  <mutagenic>
0

>  <nmol>
1

>  <opr_brigid>
16

>  <opr_leadlike>
1

>  <opr_nring>
3

>  <opr_nrot>
0

>  <opr_violation>
0

>  <petitjean>
0.4285714286

>  <petitjeanSC>
0.75

>  <radius>
4

>  <reactive>
1

>  <rings>
3

>  <vdw_area>
185.0473586

>  <vdw_vol>
281.1637448

>  <vsa_acc>
27.13384169

>  <vsa_acid>
0

>  <vsa_base>
0

>  <vsa_don>
0

>  <vsa_hyd>
135.3021154

>  <vsa_other>
16.9170389

>  <vsa_pol>
27.13384169

>  <weinerPath>
378

>  <weinerPol>
29

>  <zagreb>
88

$$$$

  Mrv1719008291810092D          

 21 21  0  0  0  0            999 V2000
    0.7145   -0.4125    0.0000 C   0  0  0  0  0  0  0  0  0  0  0  0
    0.7145   -1.2375    0.0000 C   0  0  0  0  0  0  0  0  0  0  0  0
    0.0000   -1.6500    0.0000 C   0  0  0  0  0  0  0  0  0  0  0  0
   -0.7145   -1.2375    0.0000 O   0  0  0  0  0  0  0  0  0  0  0  0
   -1.4289   -1.6500    0.0000 C   0  0  0  0  0  0  0  0  0  0  0  0
   -1.4289   -2.4750    0.0000 C   0  0  0  0  0  0  0  0  0  0  0  0
   -2.1434   -2.8875    0.0000 C   0  0  0  0  0  0  0  0  0  0  0  0
   -2.8579   -2.4750    0.0000 C   0  0  0  0  0  0  0  0  0  0  0  0
   -2.8579   -1.6500    0.0000 C   0  0  0  0  0  0  0  0  0  0  0  0
   -2.1434   -1.2375    0.0000 C   0  0  0  0  0  0  0  0  0  0  0  0
   -3.5724   -2.8875    0.0000 C   0  0  0  0  0  0  0  0  0  0  0  0
   -4.2868   -3.3000    0.0000 C   0  0  0  0  0  0  0  0  0  0  0  0
   -3.1599   -3.6020    0.0000 C   0  0  0  0  0  0  0  0  0  0  0  0
   -3.9849   -2.1730    0.0000 C   0  0  0  0  0  0  0  0  0  0  0  0
    1.4289   -1.6500    0.0000 O   0  0  0  0  0  0  0  0  0  0  0  0
    2.1434   -1.2375    0.0000 S   0  0  0  0  0  0  0  0  0  0  0  0
    2.1434   -0.4125    0.0000 O   0  0  0  0  0  0  0  0  0  0  0  0
    2.8579   -1.6500    0.0000 O   0  0  0  0  0  0  0  0  0  0  0  0
    3.5724   -1.2375    0.0000 C   0  0  0  0  0  0  0  0  0  0  0  0
    4.2868   -1.6500    0.0000 C   0  0  0  0  0  0  0  0  0  0  0  0
    5.0013   -1.2375    0.0000 Cl  0  0  0  0  0  0  0  0  0  0  0  0
  1  2  1  0  0  0  0
  2  3  1  0  0  0  0
  3  4  1  0  0  0  0
  4  5  1  0  0  0  0
  5  6  2  0  0  0  0
  6  7  1  0  0  0  0
  7  8  2  0  0  0  0
  8  9  1  0  0  0  0
  9 10  2  0  0  0  0
  5 10  1  0  0  0  0
  8 11  1  0  0  0  0
 11 12  1  0  0  0  0
 11 13  1  0  0  0  0
 11 14  1  0  0  0  0
  2 15  1  0  0  0  0
 15 16  1  0  0  0  0
 16 17  2  0  0  0  0
 16 18  1  0  0  0  0
 18 19  1  0  0  0  0
 19 20  1  0  0  0  0
 20 21  1  0  0  0  0
M  END
>  <CHID>
20097

>  <_MOLCOUNT>
40

>  <BCUT_PEOE_0>
-2.631601566

>  <BCUT_PEOE_1>
-0.3002831716

>  <BCUT_PEOE_2>
0.284811426

>  <BCUT_PEOE_3>
2.577830416

>  <BCUT_SLOGP_0>
-2.608977698

>  <BCUT_SLOGP_1>
-0.2700717788

>  <BCUT_SLOGP_2>
0.4795258823

>  <BCUT_SLOGP_3>
2.680751975

>  <BCUT_SMR_0>
-2.369491174

>  <BCUT_SMR_1>
-0.1164004172

>  <BCUT_SMR_2>
0.5135248938

>  <BCUT_SMR_3>
2.845714282

>  <FCharge>
0

>  <GCUT_PEOE_0>
-0.7936142045

>  <GCUT_PEOE_1>
-0.3399553788

>  <GCUT_PEOE_2>
-0.08363729024

>  <GCUT_PEOE_3>
2.524321521

>  <GCUT_SLOGP_0>
-0.9212317717

>  <GCUT_SLOGP_1>
-0.2666374768

>  <GCUT_SLOGP_2>
0.07156813074

>  <GCUT_SLOGP_3>
2.631257692

>  <GCUT_SMR_0>
-0.52180992

>  <GCUT_SMR_1>
-0.1469616576

>  <GCUT_SMR_2>
0.1084860309

>  <GCUT_SMR_3>
2.783221977

>  <Kier1>
19.04761905

>  <Kier2>
9.209183673

>  <Kier3>
7.705112961

>  <KierA1>
19.54645468

>  <KierA2>
9.462963921

>  <KierA3>
7.925515942

>  <KierFlex>
8.807971209

>  <PC+>
3.52

>  <PC->
-3.52

>  <PEOE_PC+>
1.507379841

>  <PEOE_PC->
-1.507379841

>  <PEOE_RPC+>
0.217339142

>  <PEOE_RPC->
0.2278945883

>  <PEOE_VSA+0>
83.52408222

>  <PEOE_VSA+1>
68.85835041

>  <PEOE_VSA+2>
0

>  <PEOE_VSA+3>
0

>  <PEOE_VSA+4>
0

>  <PEOE_VSA+5>
0

>  <PEOE_VSA+6>
23.1366764

>  <PEOE_VSA-0>
45.46602505

>  <PEOE_VSA-1>
80.75284052

>  <PEOE_VSA-2>
45.59020851

>  <PEOE_VSA-3>
0

>  <PEOE_VSA-4>
9.890193767

>  <PEOE_VSA-5>
0

>  <PEOE_VSA-6>
2.503756125

>  <PEOE_VSA_FHYD>
0.9012275781

>  <PEOE_VSA_FNEG>
0.5120703095

>  <PEOE_VSA_FPNEG>
0.03445423218

>  <PEOE_VSA_FPOL>
0.09877242192

>  <PEOE_VSA_FPOS>
0.4879296905

>  <PEOE_VSA_FPPOS>
0.06431818974

>  <PEOE_VSA_HYD>
324.1915067

>  <PEOE_VSA_NEG>
184.203024

>  <PEOE_VSA_PNEG>
12.39394989

>  <PEOE_VSA_POL>
35.5306263

>  <PEOE_VSA_POS>
175.519109

>  <PEOE_VSA_PPOS>
23.1366764

>  <Q_PC+>
3.52

>  <Q_PC->
-3.52

>  <Q_RPC+>
0.1715909091

>  <Q_RPC->
0.1420454545

>  <Q_VSA_FHYD>
0.5660218522

>  <Q_VSA_FNEG>
0.5120703095

>  <Q_VSA_FPNEG>
0.3696599581

>  <Q_VSA_FPOL>
0.4339781478

>  <Q_VSA_FPOS>
0.4879296905

>  <Q_VSA_FPPOS>
0.06431818974

>  <Q_VSA_HYD>
203.610588

>  <Q_VSA_NEG>
184.203024

>  <Q_VSA_PNEG>
132.9748686

>  <Q_VSA_POL>
156.111545

>  <Q_VSA_POS>
175.519109

>  <Q_VSA_PPOS>
23.1366764

>  <RPC+>
0.1715909091

>  <RPC->
0.1420454545

>  <SMR>
8.59984

>  <SMR_VSA0>
41.17667159

>  <SMR_VSA1>
10.99988789

>  <SMR_VSA2>
0

>  <SMR_VSA3>
14.89765227

>  <SMR_VSA4>
0

>  <SMR_VSA5>
70.57273737

>  <SMR_VSA6>
61.0359543

>  <SMR_VSA7>
195.4098703

>  <SlogP>
3.6021

>  <SlogP_VSA0>
10.99988789

>  <SlogP_VSA1>
24.085844

>  <SlogP_VSA2>
46.51664354

>  <SlogP_VSA3>
61.0359543

>  <SlogP_VSA4>
3.185574951

>  <SlogP_VSA5>
0

>  <SlogP_VSA6>
0

>  <SlogP_VSA7>
70.57273737

>  <SlogP_VSA8>
0

>  <SlogP_VSA9>
177.6961316

>  <TPSA>
63.97

>  <VAdjEq>
0.4537163392

>  <VAdjMa>
5.392317423

>  <VDistEq>
3.596605136

>  <VDistMa>
8.433144469

>  <Weight>
334.8639946

>  <a_IC>
69.5697073

>  <a_ICM>
1.581129711

>  <a_acc>
4

>  <a_acid>
0

>  <a_aro>
6

>  <a_base>
0

>  <a_count>
44

>  <a_don>
0

>  <a_donacc>
4

>  <a_heavy>
21

>  <a_hyd>
16

>  <a_nB>
0

>  <a_nBr>
0

>  <a_nC>
15

>  <a_nCl>
1

>  <a_nF>
0

>  <a_nH>
23

>  <a_nI>
0

>  <a_nN>
0

>  <a_nO>
4

>  <a_nP>
0

>  <a_nS>
1

>  <apol>
50.024239

>  <ast_fraglike>
0

>  <ast_fraglike_ext>
0

>  <ast_violation>
3

>  <ast_violation_ext>
4

>  <b_1rotN>
8

>  <b_1rotR>
0.380952381

>  <b_ar>
6

>  <b_count>
44

>  <b_double>
0

>  <b_heavy>
21

>  <b_max1len>
8

>  <b_rotN>
9

>  <b_rotR>
0.4285714286

>  <b_single>
38

>  <b_triple>
0

>  <balabanJ>
2.161054094

>  <bpol>
35.689761

>  <chi0>
15.88046889

>  <chi0_C>
11.18179828

>  <chi0v>
14.49970314

>  <chi0v_C>
10.50807169

>  <chi1>
9.824717068

>  <chi1_C>
5.907266856

>  <chi1v>
8.375926165

>  <chi1v_C>
5.056965765

>  <chiral>
1

>  <chiral_u>
1

>  <density>
0.785880845

>  <diameter>
14

>  <h_ema>
5.199006885

>  <h_emd>
7.427244131

>  <h_emd_C>
7.427244131

>  <h_logD>
4.085016449

>  <h_logP>
4.085016449

>  <h_logS>
-4.251320504

>  <h_log_dbo>
1.051362108

>  <h_log_pbo>
3.251876207

>  <h_mr>
8.519162528

>  <h_pKa>
14

>  <h_pKb>
14

>  <h_pavgQ>
0

>  <h_pstates>
1

>  <h_pstrain>
0

>  <lip_acc>
4

>  <lip_don>
0

>  <lip_druglike>
1

>  <lip_violation>
0

>  <logP(o/w)>
2.97974

>  <logS>
-5.3171

>  <mr>
8.772728283

>  <mutagenic>
1

>  <nmol>
1

>  <opr_brigid>
6

>  <opr_leadlike>
1

>  <opr_nring>
1

>  <opr_nrot>
9

>  <opr_violation>
0

>  <petitjean>
0.5

>  <petitjeanSC>
1

>  <radius>
7

>  <reactive>
1

>  <rings>
1

>  <vdw_area>
359.722133

>  <vdw_vol>
426.1002124

>  <vsa_acc>
28.4022115

>  <vsa_acid>
0

>  <vsa_base>
0

>  <vsa_don>
0

>  <vsa_hyd>
291.8119524

>  <vsa_other>
23.1366764

>  <vsa_pol>
28.4022115

>  <weinerPath>
1158

>  <weinerPol>
26

>  <zagreb>
98

$$$$

  Mrv1719008291810092D          

 25 28  0  0  0  0            999 V2000
    0.7355   -0.3152    0.0000 C   0  0  0  0  0  0  0  0  0  0  0  0
    1.4680    0.0643    0.0000 O   0  0  0  0  0  0  0  0  0  0  0  0
    2.1630   -0.3804    0.0000 C   0  0  0  0  0  0  0  0  0  0  0  0
    2.8955   -0.0009    0.0000 C   0  0  0  0  0  0  0  0  0  0  0  0
    2.9331    0.8233    0.0000 C   0  0  0  0  0  0  0  0  0  0  0  0
    3.6656    1.2028    0.0000 C   0  0  0  0  0  0  0  0  0  0  0  0
    4.3606    0.7582    0.0000 C   0  0  0  0  0  0  0  0  0  0  0  0
    5.0931    1.1377    0.0000 C   0  0  0  0  0  0  0  0  0  0  0  0
    5.7880    0.6930    0.0000 C   0  0  0  0  0  0  0  0  0  0  0  0
    5.7504   -0.1311    0.0000 C   0  0  0  0  0  0  0  0  0  0  0  0
    6.3377   -0.7105    0.0000 O   0  0  0  0  0  0  0  0  0  0  0  0
    5.9681   -1.4481    0.0000 C   0  0  0  0  0  0  0  0  0  0  0  0
    5.1524   -1.3246    0.0000 O   0  0  0  0  0  0  0  0  0  0  0  0
    5.0179   -0.5106    0.0000 C   0  0  0  0  0  0  0  0  0  0  0  0
    4.3229   -0.0660    0.0000 C   0  0  0  0  0  0  0  0  0  0  0  0
    3.5904   -0.4455    0.0000 C   0  0  0  0  0  0  0  0  0  0  0  0
    3.5528   -1.2696    0.0000 C   0  0  0  0  0  0  0  0  0  0  0  0
    2.8203   -1.6491    0.0000 C   0  0  0  0  0  0  0  0  0  0  0  0
    2.1254   -1.2045    0.0000 C   0  0  0  0  0  0  0  0  0  0  0  0
    5.1307    1.9618    0.0000 C   0  0  0  0  0  0  0  0  0  0  0  0
    4.4358    2.4064    0.0000 O   0  5  0  0  0  0  0  0  0  0  0  0
    5.8632    2.3413    0.0000 O   0  0  0  0  0  0  0  0  0  0  0  0
    3.7032    2.0269    0.0000 N   0  3  0  0  0  0  0  0  0  0  0  0
    4.0728    2.7645    0.0000 O   0  5  0  0  0  0  0  0  0  0  0  0
    3.0083    2.4716    0.0000 O   0  0  0  0  0  0  0  0  0  0  0  0
  1  2  1  0  0  0  0
  2  3  1  0  0  0  0
  3  4  2  0  0  0  0
  4  5  1  0  0  0  0
  5  6  2  0  0  0  0
  6  7  1  0  0  0  0
  7  8  2  0  0  0  0
  8  9  1  0  0  0  0
  9 10  2  0  0  0  0
 10 11  1  0  0  0  0
 11 12  1  0  0  0  0
 12 13  1  0  0  0  0
 13 14  1  0  0  0  0
 10 14  1  0  0  0  0
 14 15  2  0  0  0  0
  7 15  1  0  0  0  0
 15 16  1  0  0  0  0
  4 16  1  0  0  0  0
 16 17  2  0  0  0  0
 17 18  1  0  0  0  0
 18 19  2  0  0  0  0
  3 19  1  0  0  0  0
  8 20  1  0  0  0  0
 20 21  1  0  0  0  0
 20 22  2  0  0  0  0
  6 23  1  0  0  0  0
 23 24  1  0  0  0  0
 23 25  2  0  0  0  0
M  CHG  3  21  -1  23   1  24  -1
M  END
>  <CHID>
20099

>  <_MOLCOUNT>
41

>  <BCUT_PEOE_0>
-2.265136173

>  <BCUT_PEOE_1>
-0.5516785875

>  <BCUT_PEOE_2>
0.5424928656

>  <BCUT_PEOE_3>
2.374196157

>  <BCUT_SLOGP_0>
-2.29934527

>  <BCUT_SLOGP_1>
-0.4883376105

>  <BCUT_SLOGP_2>
0.6600291883

>  <BCUT_SLOGP_3>
2.540045371

>  <BCUT_SMR_0>
-1.966206568

>  <BCUT_SMR_1>
-0.3335560418

>  <BCUT_SMR_2>
0.7525214235

>  <BCUT_SMR_3>
2.669189205

>  <FCharge>
-1

>  <GCUT_PEOE_0>
-0.8351107925

>  <GCUT_PEOE_1>
-0.5029831775

>  <GCUT_PEOE_2>
0.01031549983

>  <GCUT_PEOE_3>
2.606695208

>  <GCUT_SLOGP_0>
-1.48982961

>  <GCUT_SLOGP_1>
-0.3829439216

>  <GCUT_SLOGP_2>
0.1307265703

>  <GCUT_SLOGP_3>
2.785570647

>  <GCUT_SMR_0>
-0.4972313084

>  <GCUT_SMR_1>
-0.1820205581

>  <GCUT_SMR_2>
0.1715807505

>  <GCUT_SMR_3>
2.918024302

>  <Kier1>
18.36734694

>  <Kier2>
7.197278912

>  <Kier3>
3.021852237

>  <KierA1>
13.3391835

>  <KierA2>
5.151669537

>  <KierA3>
2.139495802

>  <KierFlex>
2.748762612

>  <PC+>
3.8565

>  <PC->
-4.8565

>  <PEOE_PC+>
1.749647406

>  <PEOE_PC->
-2.749647406

>  <PEOE_RPC+>
0.1601032158

>  <PEOE_RPC->
0.1980651572

>  <PEOE_VSA+0>
43.8781802

>  <PEOE_VSA+1>
72.05745242

>  <PEOE_VSA+2>
16.9170389

>  <PEOE_VSA+3>
21.20127288

>  <PEOE_VSA+4>
0

>  <PEOE_VSA+5>
6.699551174

>  <PEOE_VSA+6>
0

>  <PEOE_VSA-0>
26.7183475

>  <PEOE_VSA-1>
24.50980786

>  <PEOE_VSA-2>
0

>  <PEOE_VSA-3>
0

>  <PEOE_VSA-4>
0

>  <PEOE_VSA-5>
33.93104814

>  <PEOE_VSA-6>
34.64511007

>  <PEOE_VSA_FHYD>
0.731692696

>  <PEOE_VSA_FNEG>
0.427021846

>  <PEOE_VSA_FPNEG>
0.2444279074

>  <PEOE_VSA_FPOL>
0.268307304

>  <PEOE_VSA_FPOS>
0.572978154

>  <PEOE_VSA_FPPOS>
0.02387939653

>  <PEOE_VSA_HYD>
205.2820998

>  <PEOE_VSA_NEG>
119.8043136

>  <PEOE_VSA_PNEG>
68.57615821

>  <PEOE_VSA_POL>
75.27570938

>  <PEOE_VSA_POS>
160.7534956

>  <PEOE_VSA_PPOS>
6.699551174

>  <Q_PC+>
3.8565

>  <Q_PC->
-4.8565

>  <Q_RPC+>
0.2538571243

>  <Q_RPC->
0.1853186451

>  <Q_VSA_FHYD>
0.6132206597

>  <Q_VSA_FNEG>
0.4707023408

>  <Q_VSA_FPNEG>
0.2444279074

>  <Q_VSA_FPOL>
0.3867793403

>  <Q_VSA_FPOS>
0.5292976592

>  <Q_VSA_FPPOS>
0.1423514329

>  <Q_VSA_HYD>
172.0438448

>  <Q_VSA_NEG>
132.0592175

>  <Q_VSA_PNEG>
68.57615821

>  <Q_VSA_POL>
108.5139643

>  <Q_VSA_POS>
148.4985916

>  <Q_VSA_PPOS>
39.93780614

>  <RPC+>
0.2538571243

>  <RPC->
0.1853186451

>  <SMR>
8.51139

>  <SMR_VSA0>
73.63117571

>  <SMR_VSA1>
32.99966366

>  <SMR_VSA2>
50.9350075

>  <SMR_VSA3>
18.91585923

>  <SMR_VSA4>
13.04860509

>  <SMR_VSA5>
88.21592171

>  <SMR_VSA6>
24.44811989

>  <SMR_VSA7>
35.38386801

>  <SlogP>
2.002

>  <SlogP_VSA0>
75.68300682

>  <SlogP_VSA1>
8.549624391

>  <SlogP_VSA2>
0

>  <SlogP_VSA3>
73.91911927

>  <SlogP_VSA4>
27.04779123

>  <SlogP_VSA5>
35.38386801

>  <SlogP_VSA6>
0

>  <SlogP_VSA7>
98.50777925

>  <SlogP_VSA8>
0

>  <SlogP_VSA9>
18.48703184

>  <TPSA>
113.64

>  <VAdjEq>
0.4351332581

>  <VAdjMa>
5.807354922

>  <VDistEq>
2.89741524

>  <VDistMa>
9.065137431

>  <Weight>
340.2669917

>  <a_IC>
57.16727189

>  <a_ICM>
1.633350625

>  <a_acc>
3

>  <a_acid>
2

>  <a_aro>
14

>  <a_base>
0

>  <a_count>
35

>  <a_don>
0

>  <a_donacc>
3

>  <a_heavy>
25

>  <a_hyd>
16

>  <a_nB>
0

>  <a_nBr>
0

>  <a_nC>
17

>  <a_nCl>
0

>  <a_nF>
0

>  <a_nH>
10

>  <a_nI>
0

>  <a_nN>
1

>  <a_nO>
7

>  <a_nP>
0

>  <a_nS>
0

>  <apol>
43.30193

>  <ast_fraglike>
0

>  <ast_fraglike_ext>
0

>  <ast_violation>
1

>  <ast_violation_ext>
1

>  <b_1rotN>
3

>  <b_1rotR>
0.1071428571

>  <b_ar>
16

>  <b_count>
38

>  <b_double>
2

>  <b_heavy>
28

>  <b_max1len>
2

>  <b_rotN>
3

>  <b_rotR>
0.1071428571

>  <b_single>
20

>  <b_triple>
0

>  <balabanJ>
1.735996311

>  <bpol>
19.85207

>  <chi0>
17.71481399

>  <chi0_C>
11.01614338

>  <chi0v>
12.89880976

>  <chi0v_C>
9.593858127

>  <chi1>
12.02407581

>  <chi1_C>
6.449489743

>  <chi1v>
7.243691929

>  <chi1v_C>
4.648717474

>  <chiral>
0

>  <chiral_u>
0

>  <density>
0.8647399381

>  <diameter>
9

>  <h_ema>
11.30476916

>  <h_emd>
5.451909333

>  <h_emd_C>
5.451909333

>  <h_logD>
2.9592105

>  <h_logP>
2.957776468

>  <h_logS>
-5.007583612

>  <h_log_dbo>
0

>  <h_log_pbo>
10.58250114

>  <h_mr>
8.615203829

>  <h_pKa>
14

>  <h_pKb>
9.585814736

>  <h_pavgQ>
-0.9974114318

>  <h_pstates>
1.018167467

>  <h_pstrain>
0.001545213839

>  <lip_acc>
8

>  <lip_don>
0

>  <lip_druglike>
1

>  <lip_violation>
0

>  <logP(o/w)>
3.771

>  <logS>
-6.1662

>  <mr>
8.354861489

>  <mutagenic>
1

>  <nmol>
1

>  <opr_brigid>
20

>  <opr_leadlike>
1

>  <opr_nring>
4

>  <opr_nrot>
3

>  <opr_violation>
0

>  <petitjean>
0.4444444444

>  <petitjeanSC>
0.8

>  <radius>
5

>  <reactive>
1

>  <rings>
4

>  <vdw_area>
280.5578091

>  <vdw_vol>
393.4905477

>  <vsa_acc>
34.64511007

>  <vsa_acid>
27.13384169

>  <vsa_base>
0

>  <vsa_don>
0

>  <vsa_hyd>
161.8467441

>  <vsa_other>
76.94800163

>  <vsa_pol>
34.64511007

>  <weinerPath>
1236

>  <weinerPol>
48

>  <zagreb>
140

$$$$

  Mrv1719008291810092D          

 12 12  0  0  1  0            999 V2000
   -0.1467    3.1768    0.0000 O   0  0  0  0  0  0  0  0  0  0  0  0
   -0.1467    2.3518    0.0000 C   0  0  0  0  0  0  0  0  0  0  0  0
    0.5678    1.9393    0.0000 C   0  0  2  0  0  0  0  0  0  0  0  0
    1.2822    2.3518    0.0000 O   0  0  0  0  0  0  0  0  0  0  0  0
    0.5678    1.1143    0.0000 C   0  0  1  0  0  0  0  0  0  0  0  0
    1.2352    0.6294    0.0000 O   0  0  0  0  0  0  0  0  0  0  0  0
    0.9803   -0.1553    0.0000 C   0  0  0  0  0  0  0  0  0  0  0  0
    1.4652   -0.8227    0.0000 O   0  0  0  0  0  0  0  0  0  0  0  0
    0.1553   -0.1553    0.0000 C   0  0  0  0  0  0  0  0  0  0  0  0
   -0.3297   -0.8227    0.0000 O   0  0  0  0  0  0  0  0  0  0  0  0
   -0.0997    0.6294    0.0000 C   0  0  0  0  0  0  0  0  0  0  0  0
   -0.8843    0.8843    0.0000 O   0  0  0  0  0  0  0  0  0  0  0  0
  1  2  1  0  0  0  0
  3  2  1  0  0  0  0
  3  4  1  6  0  0  0
  3  5  1  0  0  0  0
  5  6  1  1  0  0  0
  6  7  1  0  0  0  0
  7  8  2  0  0  0  0
  7  9  1  0  0  0  0
  9 10  2  0  0  0  0
  9 11  1  0  0  0  0
  5 11  1  0  0  0  0
 11 12  1  0  0  0  0
M  END
>  <CHID>
20106

>  <_MOLCOUNT>
42

>  <BCUT_PEOE_0>
-2.538095906

>  <BCUT_PEOE_1>
-0.5812605849

>  <BCUT_PEOE_2>
0.7198280141

>  <BCUT_PEOE_3>
2.715720889

>  <BCUT_SLOGP_0>
-2.746777814

>  <BCUT_SLOGP_1>
-0.6776089286

>  <BCUT_SLOGP_2>
0.5278111905

>  <BCUT_SLOGP_3>
2.469695378

>  <BCUT_SMR_0>
-2.345802426

>  <BCUT_SMR_1>
-0.4347108337

>  <BCUT_SMR_2>
0.8283117086

>  <BCUT_SMR_3>
2.898082571

>  <FCharge>
0

>  <GCUT_PEOE_0>
-0.7914289435

>  <GCUT_PEOE_1>
-0.4593207334

>  <GCUT_PEOE_2>
0.1907067913

>  <GCUT_PEOE_3>
2.301779313

>  <GCUT_SLOGP_0>
-0.965527407

>  <GCUT_SLOGP_1>
-0.5831289288

>  <GCUT_SLOGP_2>
-0.007769631093

>  <GCUT_SLOGP_3>
2.099961538

>  <GCUT_SMR_0>
-0.5239391355

>  <GCUT_SMR_1>
-0.2546326462

>  <GCUT_SMR_2>
0.2441542226

>  <GCUT_SMR_3>
2.486344709

>  <Kier1>
10.08333333

>  <Kier2>
3.806228374

>  <Kier3>
1.859504132

>  <KierA1>
8.562666667

>  <KierA2>
3.179737024

>  <KierA3>
1.533520661

>  <KierFlex>
2.268919019

>  <PC+>
3.61

>  <PC->
-3.61

>  <PEOE_PC+>
1.999727087

>  <PEOE_PC->
-1.999727087

>  <PEOE_RPC+>
0.1663639946

>  <PEOE_RPC->
0.1962145811

>  <PEOE_VSA+0>
0

>  <PEOE_VSA+1>
36.27822311

>  <PEOE_VSA+2>
9.809857552

>  <PEOE_VSA+3>
4.904928776

>  <PEOE_VSA+4>
30.97251794

>  <PEOE_VSA+5>
8.458519448

>  <PEOE_VSA+6>
14.70849926

>  <PEOE_VSA-0>
0

>  <PEOE_VSA-1>
0

>  <PEOE_VSA-2>
0

>  <PEOE_VSA-3>
0

>  <PEOE_VSA-4>
0

>  <PEOE_VSA-5>
27.13384169

>  <PEOE_VSA-6>
25.8063769

>  <PEOE_VSA_FHYD>
0.3225920009

>  <PEOE_VSA_FNEG>
0.3349104363

>  <PEOE_VSA_FPNEG>
0.3349104363

>  <PEOE_VSA_FPOL>
0.6774079991

>  <PEOE_VSA_FPOS>
0.6650895637

>  <PEOE_VSA_FPPOS>
0.3424975628

>  <PEOE_VSA_HYD>
50.99300944

>  <PEOE_VSA_NEG>
52.94021859

>  <PEOE_VSA_PNEG>
52.94021859

>  <PEOE_VSA_POL>
107.0797552

>  <PEOE_VSA_POS>
105.1325461

>  <PEOE_VSA_PPOS>
54.13953665

>  <Q_PC+>
3.61

>  <Q_PC->
-3.61

>  <Q_RPC+>
0.1994459834

>  <Q_RPC->
0.188365651

>  <Q_VSA_FHYD>
0.2915624381

>  <Q_VSA_FNEG>
0.3349104363

>  <Q_VSA_FPNEG>
0.3349104363

>  <Q_VSA_FPOL>
0.7084375619

>  <Q_VSA_FPOS>
0.6650895637

>  <Q_VSA_FPPOS>
0.3735271256

>  <Q_VSA_HYD>
46.08808066

>  <Q_VSA_NEG>
52.94021859

>  <Q_VSA_PNEG>
52.94021859

>  <Q_VSA_POL>
111.984684

>  <Q_VSA_POS>
105.1325461

>  <Q_VSA_PPOS>
59.04446543

>  <RPC+>
0.1994459834

>  <RPC->
0.188365651

>  <SMR>
3.39864

>  <SMR_VSA0>
58.72432045

>  <SMR_VSA1>
76.15567924

>  <SMR_VSA2>
0

>  <SMR_VSA3>
19.40594769

>  <SMR_VSA4>
0

>  <SMR_VSA5>
0

>  <SMR_VSA6>
34.35933373

>  <SMR_VSA7>
0

>  <SlogP>
-2.805

>  <SlogP_VSA0>
76.15567924

>  <SlogP_VSA1>
13.43307511

>  <SlogP_VSA2>
78.13026814

>  <SlogP_VSA3>
20.92625862

>  <SlogP_VSA4>
0

>  <SlogP_VSA5>
0

>  <SlogP_VSA6>
0

>  <SlogP_VSA7>
0

>  <SlogP_VSA8>
0

>  <SlogP_VSA9>
0

>  <TPSA>
104.06

>  <VAdjEq>
0.6500224216

>  <VAdjMa>
4.584962501

>  <VDistEq>
2.382295349

>  <VDistMa>
6.878417996

>  <Weight>
176.1239957

>  <a_IC>
31.41901189

>  <a_ICM>
1.570950594

>  <a_acc>
5

>  <a_acid>
0

>  <a_aro>
0

>  <a_base>
0

>  <a_count>
20

>  <a_don>
3

>  <a_donacc>
8

>  <a_heavy>
12

>  <a_hyd>
4

>  <a_nB>
0

>  <a_nBr>
0

>  <a_nC>
6

>  <a_nCl>
0

>  <a_nF>
0

>  <a_nH>
8

>  <a_nI>
0

>  <a_nN>
0

>  <a_nO>
6

>  <a_nP>
0

>  <a_nS>
0

>  <apol>
20.706344

>  <ast_fraglike>
0

>  <ast_fraglike_ext>
0

>  <ast_violation>
1

>  <ast_violation_ext>
2

>  <b_1rotN>
2

>  <b_1rotR>
0.1666666667

>  <b_ar>
0

>  <b_count>
20

>  <b_double>
2

>  <b_heavy>
12

>  <b_max1len>
5

>  <b_rotN>
2

>  <b_rotR>
0.1666666667

>  <b_single>
18

>  <b_triple>
0

>  <balabanJ>
2.590272875

>  <bpol>
12.577656

>  <chi0>
9.300964908

>  <chi0_C>
3.593858127

>  <chi0v>
6.005543247

>  <chi0v_C>
3.439157589

>  <chi1>
5.574586063

>  <chi1_C>
1.741581624

>  <chi1v>
3.294290333

>  <chi1v_C>
1.613590092

>  <chiral>
3

>  <chiral_u>
1

>  <density>
0.9511951291

>  <diameter>
6

>  <h_ema>
6.974726558

>  <h_emd>
8.421841562

>  <h_emd_C>
3.700681746

>  <h_logD>
-0.8394837906

>  <h_logP>
-0.8394818929

>  <h_logS>
-0.1285465346

>  <h_log_dbo>
0

>  <h_log_pbo>
1.858852678

>  <h_mr>
3.716824758

>  <h_pKa>
11.98745017

>  <h_pKb>
14

>  <h_pavgQ>
-1.029308038e-005

>  <h_pstates>
1.000128507

>  <h_pstrain>
6.136403014e-006

>  <lip_acc>
6

>  <lip_don>
3

>  <lip_druglike>
1

>  <lip_violation>
0

>  <logP(o/w)>
-2.457

>  <logS>
0.12872

>  <mr>
3.535022499

>  <mutagenic>
0

>  <nmol>
1

>  <opr_brigid>
5

>  <opr_leadlike>
1

>  <opr_nring>
1

>  <opr_nrot>
2

>  <opr_violation>
0

>  <petitjean>
0.5

>  <petitjeanSC>
1

>  <radius>
3

>  <reactive>
0

>  <rings>
1

>  <vdw_area>
158.0727647

>  <vdw_vol>
185.1607419

>  <vsa_acc>
27.13384169

>  <vsa_acid>
0

>  <vsa_base>
0

>  <vsa_don>
0

>  <vsa_hyd>
47.43403276

>  <vsa_other>
25.67077483

>  <vsa_pol>
67.83460423

>  <weinerPath>
188

>  <weinerPol>
17

>  <zagreb>
58

$$$$

  Mrv1719008291810092D          

 21 21  0  0  0  0            999 V2000
    1.0632   -0.3020    0.0000 C   0  0  0  0  0  0  0  0  0  0  0  0
    1.3333   -1.0816    0.0000 O   0  0  0  0  0  0  0  0  0  0  0  0
    2.1434   -1.2375    0.0000 C   0  0  0  0  0  0  0  0  0  0  0  0
    2.6835   -0.6139    0.0000 O   0  0  0  0  0  0  0  0  0  0  0  0
    2.4135   -2.0171    0.0000 C   0  0  2  0  0  0  0  0  0  0  0  0
    1.8734   -2.6407    0.0000 C   0  0  0  0  0  0  0  0  0  0  0  0
    1.0632   -2.4848    0.0000 C   0  0  0  0  0  0  0  0  0  0  0  0
    0.5231   -3.1084    0.0000 C   0  0  0  0  0  0  0  0  0  0  0  0
   -0.2870   -2.9525    0.0000 C   0  0  0  0  0  0  0  0  0  0  0  0
   -0.5570   -2.1730    0.0000 C   0  0  0  0  0  0  0  0  0  0  0  0
   -0.0169   -1.5493    0.0000 C   0  0  0  0  0  0  0  0  0  0  0  0
    0.7932   -1.7052    0.0000 C   0  0  0  0  0  0  0  0  0  0  0  0
    3.2236   -2.1730    0.0000 N   0  0  0  0  0  0  0  0  0  0  0  0
    3.7637   -1.5493    0.0000 C   0  0  0  0  0  0  0  0  0  0  0  0
    3.4936   -0.7698    0.0000 O   0  0  0  0  0  0  0  0  0  0  0  0
    4.5738   -1.7052    0.0000 C   0  0  1  0  0  0  0  0  0  0  0  0
    4.8439   -2.4848    0.0000 N   0  3  0  0  0  0  0  0  0  0  0  0
    5.1139   -1.0816    0.0000 C   0  0  0  0  0  0  0  0  0  0  0  0
    5.9240   -1.2375    0.0000 C   0  0  0  0  0  0  0  0  0  0  0  0
    6.4641   -0.6139    0.0000 O   0  5  0  0  0  0  0  0  0  0  0  0
    6.1941   -2.0171    0.0000 O   0  0  0  0  0  0  0  0  0  0  0  0
  1  2  1  0  0  0  0
  2  3  1  0  0  0  0
  3  4  2  0  0  0  0
  5  3  1  0  0  0  0
  5  6  1  0  0  0  0
  6  7  1  0  0  0  0
  7  8  2  0  0  0  0
  8  9  1  0  0  0  0
  9 10  2  0  0  0  0
 10 11  1  0  0  0  0
 11 12  2  0  0  0  0
  7 12  1  0  0  0  0
  5 13  1  1  0  0  0
 13 14  1  0  0  0  0
 14 15  2  0  0  0  0
 16 14  1  0  0  0  0
 16 17  1  6  0  0  0
 16 18  1  0  0  0  0
 18 19  1  0  0  0  0
 19 20  1  0  0  0  0
 19 21  2  0  0  0  0
M  CHG  2  17   1  20  -1
M  END
>  <CHID>
20107

>  <_MOLCOUNT>
43

>  <BCUT_PEOE_0>
-2.556532923

>  <BCUT_PEOE_1>
-0.5363727388

>  <BCUT_PEOE_2>
0.5791459702

>  <BCUT_PEOE_3>
2.627937314

>  <BCUT_SLOGP_0>
-3.308585088

>  <BCUT_SLOGP_1>
-0.4816827114

>  <BCUT_SLOGP_2>
0.5750031807

>  <BCUT_SLOGP_3>
2.441902302

>  <BCUT_SMR_0>
-2.349994319

>  <BCUT_SMR_1>
-0.3946421286

>  <BCUT_SMR_2>
0.6968895657

>  <BCUT_SMR_3>
2.835840412

>  <FCharge>
0

>  <GCUT_PEOE_0>
-0.851236704

>  <GCUT_PEOE_1>
-0.4002297696

>  <GCUT_PEOE_2>
0.09517761895

>  <GCUT_PEOE_3>
2.544360921

>  <GCUT_SLOGP_0>
-2.235133134

>  <GCUT_SLOGP_1>
-0.3830475231

>  <GCUT_SLOGP_2>
0.08818176848

>  <GCUT_SLOGP_3>
2.461499106

>  <GCUT_SMR_0>
-0.6408133056

>  <GCUT_SMR_1>
-0.2075977078

>  <GCUT_SMR_2>
0.158835064

>  <GCUT_SMR_3>
2.768021239

>  <Kier1>
19.04761905

>  <Kier2>
9.903978052

>  <Kier3>
7.2

>  <KierA1>
14.30485459

>  <KierA2>
7.322802984

>  <KierA3>
5.259920417

>  <KierFlex>
4.988172947

>  <PC+>
6.1291

>  <PC->
-6.1291

>  <PEOE_PC+>
2.981642832

>  <PEOE_PC->
-2.981642832

>  <PEOE_RPC+>
0.1158901865

>  <PEOE_RPC->
0.18432661

>  <PEOE_VSA+0>
74.17032717

>  <PEOE_VSA+1>
38.38847407

>  <PEOE_VSA+2>
7.41134651

>  <PEOE_VSA+3>
11.76497348

>  <PEOE_VSA+4>
0

>  <PEOE_VSA+5>
27.65803025

>  <PEOE_VSA+6>
25.85703895

>  <PEOE_VSA-0>
2.208539636

>  <PEOE_VSA-1>
61.27451965

>  <PEOE_VSA-2>
0

>  <PEOE_VSA-3>
0

>  <PEOE_VSA-4>
0

>  <PEOE_VSA-5>
27.13384169

>  <PEOE_VSA-6>
30.87992315

>  <PEOE_VSA_FHYD>
0.6364142804

>  <PEOE_VSA_FNEG>
0.3960815211

>  <PEOE_VSA_FPNEG>
0.1891257684

>  <PEOE_VSA_FPOL>
0.3635857196

>  <PEOE_VSA_FPOS>
0.6039184789

>  <PEOE_VSA_FPPOS>
0.1744599512

>  <PEOE_VSA_HYD>
195.2181805

>  <PEOE_VSA_NEG>
121.4968241

>  <PEOE_VSA_PNEG>
58.01376484

>  <PEOE_VSA_POL>
111.528834

>  <PEOE_VSA_POS>
185.2501904

>  <PEOE_VSA_PPOS>
53.5150692

>  <Q_PC+>
6.1291

>  <Q_PC->
-6.1291

>  <Q_RPC+>
0.1478194188

>  <Q_RPC->
0.1468404823

>  <Q_VSA_FHYD>
0.5114880555

>  <Q_VSA_FNEG>
0.4528143521

>  <Q_VSA_FPNEG>
0.2174921839

>  <Q_VSA_FPOL>
0.4885119445

>  <Q_VSA_FPOS>
0.5471856479

>  <Q_VSA_FPPOS>
0.2710197606

>  <Q_VSA_HYD>
156.897434

>  <Q_VSA_NEG>
138.8994506

>  <Q_VSA_PNEG>
66.7150781

>  <Q_VSA_POL>
149.8495805

>  <Q_VSA_POS>
167.8475639

>  <Q_VSA_PPOS>
83.13450244

>  <RPC+>
0.1478194188

>  <RPC->
0.1468404823

>  <SMR>
7.03928

>  <SMR_VSA0>
125.2698799

>  <SMR_VSA1>
0

>  <SMR_VSA2>
50.90793816

>  <SMR_VSA3>
11.14951233

>  <SMR_VSA4>
0

>  <SMR_VSA5>
125.9527327

>  <SMR_VSA6>
14.46825584

>  <SMR_VSA7>
35.38386801

>  <SlogP>
-2.36263

>  <SlogP_VSA0>
93.59128132

>  <SlogP_VSA1>
14.46825584

>  <SlogP_VSA2>
90.55047411

>  <SlogP_VSA3>
0

>  <SlogP_VSA4>
3.185574951

>  <SlogP_VSA5>
54.25227349

>  <SlogP_VSA6>
0

>  <SlogP_VSA7>
88.21592171

>  <SlogP_VSA8>
18.86840548

>  <SlogP_VSA9>
0

>  <TPSA>
123.17

>  <VAdjEq>
0.4537163392

>  <VAdjMa>
5.392317423

>  <VDistEq>
3.252494036

>  <VDistMa>
8.50324843

>  <Weight>
294.3069934

>  <a_IC>
64.15942713

>  <a_ICM>
1.645113516

>  <a_acc>
2

>  <a_acid>
2

>  <a_aro>
6

>  <a_base>
1

>  <a_count>
39

>  <a_don>
1

>  <a_donacc>
3

>  <a_heavy>
21

>  <a_hyd>
11

>  <a_nB>
0

>  <a_nBr>
0

>  <a_nC>
14

>  <a_nCl>
0

>  <a_nF>
0

>  <a_nH>
18

>  <a_nI>
0

>  <a_nN>
2

>  <a_nO>
5

>  <a_nP>
0

>  <a_nS>
0

>  <apol>
42.852274

>  <ast_fraglike>
1

>  <ast_fraglike_ext>
0

>  <ast_violation>
0

>  <ast_violation_ext>
2

>  <b_1rotN>
7

>  <b_1rotR>
0.3333333333

>  <b_ar>
6

>  <b_count>
39

>  <b_double>
3

>  <b_heavy>
21

>  <b_max1len>
4

>  <b_rotN>
9

>  <b_rotR>
0.4285714286

>  <b_single>
30

>  <b_triple>
0

>  <balabanJ>
2.522605431

>  <bpol>
24.765726

>  <chi0>
15.82806265

>  <chi0_C>
9.413849083

>  <chi0v>
11.70401368

>  <chi0v_C>
8.455665447

>  <chi1>
9.934759408

>  <chi1_C>
5.116156409

>  <chi1v>
6.387429676

>  <chi1v_C>
4.011637234

>  <chiral>
2

>  <chiral_u>
0

>  <density>
0.7796754283

>  <diameter>
11

>  <h_ema>
10.01106113

>  <h_emd>
30.21356325

>  <h_emd_C>
7.398252293

>  <h_logD>
0.2090283146

>  <h_logP>
-4.373501624

>  <h_logS>
0.3124876165

>  <h_log_dbo>
0

>  <h_log_pbo>
6.102808098

>  <h_mr>
7.726190693

>  <h_pKa>
6.893667728

>  <h_pKb>
10.10151524

>  <h_pavgQ>
-0.560363488

>  <h_pstates>
2.048216006

>  <h_pstrain>
0.4980262208

>  <lip_acc>
7

>  <lip_don>
4

>  <lip_druglike>
1

>  <lip_violation>
0

>  <logP(o/w)>
0.102

>  <logS>
-1.80583

>  <mr>
7.68203222

>  <mutagenic>
0

>  <nmol>
1

>  <opr_brigid>
6

>  <opr_leadlike>
1

>  <opr_nring>
1

>  <opr_nrot>
7

>  <opr_violation>
0

>  <petitjean>
0.4545454545

>  <petitjeanSC>
0.8333333333

>  <radius>
6

>  <reactive>
0

>  <rings>
1

>  <vdw_area>
306.7470146

>  <vdw_vol>
377.4737321

>  <vsa_acc>
54.26768338

>  <vsa_acid>
27.13384169

>  <vsa_base>
17.74248958

>  <vsa_don>
23.42506566

>  <vsa_hyd>
161.9255336

>  <vsa_other>
44.87028563

>  <vsa_pol>
77.69274904

>  <weinerPath>
1000

>  <weinerPol>
27

>  <zagreb>
96

$$$$

  Mrv1719008291810092D          

 13 13  0  0  0  0            999 V2000
    0.0000    3.3000    0.0000 C   0  0  0  0  0  0  0  0  0  0  0  0
    0.0000    2.4750    0.0000 C   0  0  0  0  0  0  0  0  0  0  0  0
   -0.7145    2.0625    0.0000 O   0  0  0  0  0  0  0  0  0  0  0  0
    0.7145    2.0625    0.0000 O   0  0  0  0  0  0  0  0  0  0  0  0
    0.7145    1.2375    0.0000 C   0  0  0  0  0  0  0  0  0  0  0  0
    1.4289    0.8250    0.0000 C   0  0  0  0  0  0  0  0  0  0  0  0
    1.4289   -0.0000    0.0000 C   0  0  0  0  0  0  0  0  0  0  0  0
    0.7145   -0.4125    0.0000 C   0  0  0  0  0  0  0  0  0  0  0  0
    0.0000    0.0000    0.0000 C   0  0  0  0  0  0  0  0  0  0  0  0
    0.0000    0.8250    0.0000 C   0  0  0  0  0  0  0  0  0  0  0  0
    2.1434    1.2375    0.0000 C   0  0  0  0  0  0  0  0  0  0  0  0
    2.8579    0.8250    0.0000 O   0  5  0  0  0  0  0  0  0  0  0  0
    2.1434    2.0625    0.0000 O   0  0  0  0  0  0  0  0  0  0  0  0
  1  2  1  0  0  0  0
  2  3  2  0  0  0  0
  2  4  1  0  0  0  0
  4  5  1  0  0  0  0
  5  6  2  0  0  0  0
  6  7  1  0  0  0  0
  7  8  2  0  0  0  0
  8  9  1  0  0  0  0
  9 10  2  0  0  0  0
  5 10  1  0  0  0  0
  6 11  1  0  0  0  0
 11 12  1  0  0  0  0
 11 13  2  0  0  0  0
M  CHG  1  12  -1
M  END
>  <CHID>
20108

>  <_MOLCOUNT>
44

>  <BCUT_PEOE_0>
-2.227377841

>  <BCUT_PEOE_1>
-0.5453105692

>  <BCUT_PEOE_2>
0.5455898114

>  <BCUT_PEOE_3>
2.255301526

>  <BCUT_SLOGP_0>
-2.280226454

>  <BCUT_SLOGP_1>
-0.5048211178

>  <BCUT_SLOGP_2>
0.6200100864

>  <BCUT_SLOGP_3>
2.340461794

>  <BCUT_SMR_0>
-1.948826774

>  <BCUT_SMR_1>
-0.3669670059

>  <BCUT_SMR_2>
0.7082362735

>  <BCUT_SMR_3>
2.53286056

>  <FCharge>
-1

>  <GCUT_PEOE_0>
-0.8343532494

>  <GCUT_PEOE_1>
-0.5251928915

>  <GCUT_PEOE_2>
0.03400402185

>  <GCUT_PEOE_3>
2.053794006

>  <GCUT_SLOGP_0>
-1.489810465

>  <GCUT_SLOGP_1>
-0.4222088016

>  <GCUT_SLOGP_2>
0.1207874579

>  <GCUT_SLOGP_3>
2.172729066

>  <GCUT_SMR_0>
-0.4689865178

>  <GCUT_SMR_1>
-0.2021989106

>  <GCUT_SMR_2>
0.1572505353

>  <GCUT_SMR_3>
2.358785081

>  <Kier1>
11.07692308

>  <Kier2>
5.024221453

>  <Kier3>
3.324099723

>  <KierA1>
7.754761704

>  <KierA2>
3.400766533

>  <KierA3>
2.185907834

>  <KierFlex>
2.028625698

>  <PC+>
2.5605

>  <PC->
-3.5605

>  <PEOE_PC+>
0.8323545106

>  <PEOE_PC->
-1.832354511

>  <PEOE_RPC+>
0.3171886304

>  <PEOE_RPC->
0.2971847014

>  <PEOE_VSA+0>
33.75237521

>  <PEOE_VSA+1>
40.22856274

>  <PEOE_VSA+2>
0

>  <PEOE_VSA+3>
0

>  <PEOE_VSA+4>
0

>  <PEOE_VSA+5>
14.70849926

>  <PEOE_VSA+6>
0

>  <PEOE_VSA-0>
12.25490393

>  <PEOE_VSA-1>
36.76471179

>  <PEOE_VSA-2>
0

>  <PEOE_VSA-3>
0

>  <PEOE_VSA-4>
0

>  <PEOE_VSA-5>
16.07067697

>  <PEOE_VSA-6>
27.13384169

>  <PEOE_VSA_FHYD>
0.6798857189

>  <PEOE_VSA_FNEG>
0.5097690216

>  <PEOE_VSA_FPNEG>
0.2388130325

>  <PEOE_VSA_FPOL>
0.3201142811

>  <PEOE_VSA_FPOS>
0.4902309784

>  <PEOE_VSA_FPPOS>
0.0813012486

>  <PEOE_VSA_HYD>
123.0005537

>  <PEOE_VSA_NEG>
92.22413438

>  <PEOE_VSA_PNEG>
43.20451866

>  <PEOE_VSA_POL>
57.91301792

>  <PEOE_VSA_POS>
88.68943721

>  <PEOE_VSA_PPOS>
14.70849926

>  <Q_PC+>
2.5605

>  <Q_PC->
-3.5605

>  <Q_RPC+>
0.3823471978

>  <Q_RPC->
0.2527734869

>  <Q_VSA_FHYD>
0.5985844703

>  <Q_VSA_FNEG>
0.6256045391

>  <Q_VSA_FPNEG>
0.2388130325

>  <Q_VSA_FPOL>
0.4014155297

>  <Q_VSA_FPOS>
0.3743954609

>  <Q_VSA_FPPOS>
0.1626024972

>  <Q_VSA_HYD>
108.2920544

>  <Q_VSA_NEG>
113.1803516

>  <Q_VSA_PNEG>
43.20451866

>  <Q_VSA_POL>
72.62151718

>  <Q_VSA_POS>
67.73322003

>  <Q_VSA_PPOS>
29.41699852

>  <RPC+>
0.3823471978

>  <RPC->
0.2527734869

>  <SMR>
4.20815

>  <SMR_VSA0>
90.40777572

>  <SMR_VSA1>
10.99988789

>  <SMR_VSA2>
0

>  <SMR_VSA3>
8.429003045

>  <SMR_VSA4>
0

>  <SMR_VSA5>
70.57273737

>  <SMR_VSA6>
9.209472252

>  <SMR_VSA7>
33.32601487

>  <SlogP>
-0.0246

>  <SlogP_VSA0>
53.68323105

>  <SlogP_VSA1>
9.209472252

>  <SlogP_VSA2>
23.86221628

>  <SlogP_VSA3>
0

>  <SlogP_VSA4>
27.04779123

>  <SlogP_VSA5>
0

>  <SlogP_VSA6>
0

>  <SlogP_VSA7>
70.57273737

>  <SlogP_VSA8>
0

>  <SlogP_VSA9>
38.56944296

>  <TPSA>
66.43

>  <VAdjEq>
0.6193821947

>  <VAdjMa>
4.700439718

>  <VDistEq>
2.519255214

>  <VDistMa>
7.109819809

>  <Weight>
179.1509955

>  <a_IC>
30.25775243

>  <a_ICM>
1.512887622

>  <a_acc>
1

>  <a_acid>
2

>  <a_aro>
6

>  <a_base>
0

>  <a_count>
20

>  <a_don>
0

>  <a_donacc>
1

>  <a_heavy>
13

>  <a_hyd>
7

>  <a_nB>
0

>  <a_nBr>
0

>  <a_nC>
9

>  <a_nCl>
0

>  <a_nF>
0

>  <a_nH>
7

>  <a_nI>
0

>  <a_nN>
0

>  <a_nO>
4

>  <a_nP>
0

>  <a_nS>
0

>  <apol>
23.715551

>  <ast_fraglike>
1

>  <ast_fraglike_ext>
1

>  <ast_violation>
0

>  <ast_violation_ext>
0

>  <b_1rotN>
2

>  <b_1rotR>
0.1538461538

>  <b_ar>
6

>  <b_count>
20

>  <b_double>
2

>  <b_heavy>
13

>  <b_max1len>
2

>  <b_rotN>
3

>  <b_rotR>
0.2307692308

>  <b_single>
12

>  <b_triple>
0

>  <balabanJ>
2.494180054

>  <bpol>
12.442449

>  <chi0>
9.844934983

>  <chi0_C>
6.137828202

>  <chi0v>
6.942394239

>  <chi0v_C>
5.309401077

>  <chi1>
6.109060905

>  <chi1_C>
3.560513517

>  <chi1v>
3.597970995

>  <chi1v_C>
2.577350269

>  <chiral>
0

>  <chiral_u>
0

>  <density>
0.8168989319

>  <diameter>
6

>  <h_ema>
8.066544801

>  <h_emd>
3.262281239

>  <h_emd_C>
3.262281239

>  <h_logD>
1.342061751

>  <h_logP>
1.341140125

>  <h_logS>
-2.379961901

>  <h_log_dbo>
0

>  <h_log_pbo>
5.45237898

>  <h_mr>
4.607885058

>  <h_pKa>
14

>  <h_pKb>
9.667395381

>  <h_pavgQ>
-0.9978537934

>  <h_pstates>
1.015448422

>  <h_pstrain>
0.001280867679

>  <lip_acc>
4

>  <lip_don>
0

>  <lip_druglike>
1

>  <lip_violation>
0

>  <logP(o/w)>
1.635

>  <logS>
-1.96825

>  <mr>
4.556174495

>  <mutagenic>
0

>  <nmol>
1

>  <opr_brigid>
6

>  <opr_leadlike>
1

>  <opr_nring>
1

>  <opr_nrot>
2

>  <opr_violation>
0

>  <petitjean>
0.5

>  <petitjeanSC>
1

>  <radius>
3

>  <reactive>
0

>  <rings>
1

>  <vdw_area>
180.9135716

>  <vdw_vol>
219.306194

>  <vsa_acc>
40.70076254

>  <vsa_acid>
27.13384169

>  <vsa_base>
0

>  <vsa_don>
0

>  <vsa_hyd>
103.3094871

>  <vsa_other>
31.92075465

>  <vsa_pol>
40.70076254

>  <weinerPath>
246

>  <weinerPol>
16

>  <zagreb>
60

$$$$

  Mrv1719008291810092D          

 34 38  0  0  0  0            999 V2000
   -5.1212    5.0178    0.0000 C   0  0  0  0  0  0  0  0  0  0  0  0
   -4.2962    5.0178    0.0000 O   0  0  0  0  0  0  0  0  0  0  0  0
   -3.8837    4.3034    0.0000 C   0  0  0  0  0  0  0  0  0  0  0  0
   -3.0587    4.3034    0.0000 C   0  0  0  0  0  0  0  0  0  0  0  0
   -2.6462    3.5889    0.0000 C   0  0  0  0  0  0  0  0  0  0  0  0
   -3.0587    2.8744    0.0000 C   0  0  0  0  0  0  0  0  0  0  0  0
   -2.6462    2.1599    0.0000 C   0  0  0  0  0  0  0  0  0  0  0  0
   -1.8212    2.1599    0.0000 C   0  0  0  0  0  0  0  0  0  0  0  0
   -1.4087    1.4455    0.0000 N   0  3  0  0  0  0  0  0  0  0  0  0
   -0.5837    1.4455    0.0000 C   0  0  0  0  0  0  0  0  0  0  0  0
   -0.1712    0.7310    0.0000 C   0  0  0  0  0  0  0  0  0  0  0  0
   -0.5837    0.0165    0.0000 C   0  0  0  0  0  0  0  0  0  0  0  0
   -1.4087    0.0165    0.0000 C   0  0  0  0  0  0  0  0  0  0  0  0
   -1.8212    0.7310    0.0000 C   0  0  0  0  0  0  0  0  0  0  0  0
   -0.1712   -0.6979    0.0000 N   0  0  0  0  0  0  0  0  0  0  0  0
    0.6538   -0.6979    0.0000 C   0  0  0  0  0  0  0  0  0  0  0  0
    1.1387   -0.0305    0.0000 N   0  0  0  0  0  0  0  0  0  0  0  0
    1.9233   -0.2854    0.0000 C   0  0  0  0  0  0  0  0  0  0  0  0
    2.6378    0.1271    0.0000 C   0  0  0  0  0  0  0  0  0  0  0  0
    3.3523   -0.2854    0.0000 C   0  0  0  0  0  0  0  0  0  0  0  0
    3.3523   -1.1104    0.0000 C   0  0  0  0  0  0  0  0  0  0  0  0
    2.6378   -1.5229    0.0000 C   0  0  0  0  0  0  0  0  0  0  0  0
    1.9233   -1.1104    0.0000 C   0  0  0  0  0  0  0  0  0  0  0  0
    1.1387   -1.3654    0.0000 N   0  0  0  0  0  0  0  0  0  0  0  0
    0.8838   -2.1500    0.0000 C   0  0  0  0  0  0  0  0  0  0  0  0
    1.4358   -2.7631    0.0000 C   0  0  0  0  0  0  0  0  0  0  0  0
    2.2428   -2.5916    0.0000 C   0  0  0  0  0  0  0  0  0  0  0  0
    2.7948   -3.2047    0.0000 C   0  0  0  0  0  0  0  0  0  0  0  0
    2.5399   -3.9893    0.0000 C   0  0  0  0  0  0  0  0  0  0  0  0
    3.0919   -4.6024    0.0000 F   0  0  0  0  0  0  0  0  0  0  0  0
    1.7329   -4.1608    0.0000 C   0  0  0  0  0  0  0  0  0  0  0  0
    1.1809   -3.5477    0.0000 C   0  0  0  0  0  0  0  0  0  0  0  0
   -3.8837    2.8744    0.0000 C   0  0  0  0  0  0  0  0  0  0  0  0
   -4.2962    3.5889    0.0000 C   0  0  0  0  0  0  0  0  0  0  0  0
  1  2  1  0  0  0  0
  2  3  1  0  0  0  0
  3  4  2  0  0  0  0
  4  5  1  0  0  0  0
  5  6  2  0  0  0  0
  6  7  1  0  0  0  0
  7  8  1  0  0  0  0
  8  9  1  0  0  0  0
  9 10  1  0  0  0  0
 10 11  1  0  0  0  0
 11 12  1  0  0  0  0
 12 13  1  0  0  0  0
 13 14  1  0  0  0  0
  9 14  1  0  0  0  0
 12 15  1  0  0  0  0
 15 16  1  0  0  0  0
 16 17  2  0  0  0  0
 17 18  1  0  0  0  0
 18 19  2  0  0  0  0
 19 20  1  0  0  0  0
 20 21  2  0  0  0  0
 21 22  1  0  0  0  0
 22 23  2  0  0  0  0
 18 23  1  0  0  0  0
 23 24  1  0  0  0  0
 16 24  1  0  0  0  0
 24 25  1  0  0  0  0
 25 26  1  0  0  0  0
 26 27  2  0  0  0  0
 27 28  1  0  0  0  0
 28 29  2  0  0  0  0
 29 30  1  0  0  0  0
 29 31  1  0  0  0  0
 31 32  2  0  0  0  0
 26 32  1  0  0  0  0
  6 33  1  0  0  0  0
 33 34  2  0  0  0  0
  3 34  1  0  0  0  0
M  CHG  1   9   1
M  END
>  <CHID>
20110

>  <_MOLCOUNT>
45

>  <BCUT_PEOE_0>
-2.816399912

>  <BCUT_PEOE_1>
-0.5958296045

>  <BCUT_PEOE_2>
0.6448162895

>  <BCUT_PEOE_3>
2.796511165

>  <BCUT_SLOGP_0>
-3.504097892

>  <BCUT_SLOGP_1>
-0.5371581622

>  <BCUT_SLOGP_2>
0.7336978143

>  <BCUT_SLOGP_3>
2.641584249

>  <BCUT_SMR_0>
-2.603870489

>  <BCUT_SMR_1>
-0.4419185239

>  <BCUT_SMR_2>
0.7559239202

>  <BCUT_SMR_3>
3.006920226

>  <FCharge>
1

>  <GCUT_PEOE_0>
-0.8836437025

>  <GCUT_PEOE_1>
-0.3909250391

>  <GCUT_PEOE_2>
0.07470582246

>  <GCUT_PEOE_3>
2.935574773

>  <GCUT_SLOGP_0>
-2.259755621

>  <GCUT_SLOGP_1>
-0.3163104584

>  <GCUT_SLOGP_2>
0.1605523536

>  <GCUT_SLOGP_3>
2.928667176

>  <GCUT_SMR_0>
-0.6297492321

>  <GCUT_SMR_1>
-0.2101723

>  <GCUT_SMR_2>
0.1667409417

>  <GCUT_SMR_3>
3.1664584

>  <Kier1>
25.64127424

>  <Kier2>
12.49704142

>  <Kier3>
6.865051903

>  <KierA1>
19.24721889

>  <KierA2>
9.293612785

>  <KierA3>
5.071892191

>  <KierFlex>
5.261064693

>  <PC+>
6.505

>  <PC->
-5.505

>  <PEOE_PC+>
3.26619352

>  <PEOE_PC->
-2.26619352

>  <PEOE_RPC+>
0.1066733309

>  <PEOE_RPC->
0.1535227144

>  <PEOE_VSA+0>
84.1052597

>  <PEOE_VSA+1>
172.7307992

>  <PEOE_VSA+2>
17.6398584

>  <PEOE_VSA+3>
15.68157425

>  <PEOE_VSA+4>
0

>  <PEOE_VSA+5>
0

>  <PEOE_VSA+6>
8.619012983

>  <PEOE_VSA-0>
77.94650286

>  <PEOE_VSA-1>
73.52942358

>  <PEOE_VSA-2>
0

>  <PEOE_VSA-3>
0

>  <PEOE_VSA-4>
17.59121171

>  <PEOE_VSA-5>
0.1368910023

>  <PEOE_VSA-6>
2.503756125

>  <PEOE_VSA_FHYD>
0.9386783524

>  <PEOE_VSA_FNEG>
0.3649596576

>  <PEOE_VSA_FPNEG>
0.04300219855

>  <PEOE_VSA_FPOL>
0.06132164761

>  <PEOE_VSA_FPOS>
0.6350403424

>  <PEOE_VSA_FPPOS>
0.01831944907

>  <PEOE_VSA_HYD>
441.633418

>  <PEOE_VSA_NEG>
171.7077853

>  <PEOE_VSA_PNEG>
20.23185884

>  <PEOE_VSA_POL>
28.85087183

>  <PEOE_VSA_POS>
298.7765045

>  <PEOE_VSA_PPOS>
8.619012983

>  <Q_PC+>
6.505

>  <Q_PC->
-5.505

>  <Q_RPC+>
0.06917755573

>  <Q_RPC->
0.1742052679

>  <Q_VSA_FHYD>
0.7792537678

>  <Q_VSA_FNEG>
0.4346824765

>  <Q_VSA_FPNEG>
0.01769075693

>  <Q_VSA_FPOL>
0.2207462322

>  <Q_VSA_FPOS>
0.5653175235

>  <Q_VSA_FPPOS>
0.2030554753

>  <Q_VSA_HYD>
366.6266555

>  <Q_VSA_NEG>
204.5112762

>  <Q_VSA_PNEG>
8.323223212

>  <Q_VSA_POL>
103.8576343

>  <Q_VSA_POS>
265.9730135

>  <Q_VSA_PPOS>
95.53441108

>  <RPC+>
0.06917755573

>  <RPC->
0.1742052679

>  <SMR>
13.43464

>  <SMR_VSA0>
3.124313894

>  <SMR_VSA1>
44.64462347

>  <SMR_VSA2>
9.121018065

>  <SMR_VSA3>
15.59654668

>  <SMR_VSA4>
24.19811741

>  <SMR_VSA5>
286.7630066

>  <SMR_VSA6>
55.31873424

>  <SMR_VSA7>
35.38386801

>  <SlogP>
4.20057

>  <SlogP_VSA0>
14.12420178

>  <SlogP_VSA1>
36.69537299

>  <SlogP_VSA2>
13.10298675

>  <SlogP_VSA3>
55.31873424

>  <SlogP_VSA4>
6.371149901

>  <SlogP_VSA5>
54.25227349

>  <SlogP_VSA6>
0

>  <SlogP_VSA7>
216.0064861

>  <SlogP_VSA8>
37.73681095

>  <SlogP_VSA9>
40.5422122

>  <TPSA>
43.52

>  <VAdjEq>
0.3498362916

>  <VAdjMa>
6.247927513

>  <VDistEq>
4.022660219

>  <VDistMa>
9.847907838

>  <Weight>
459.5889897

>  <a_IC>
96.32407406

>  <a_ICM>
1.459455668

>  <a_acc>
2

>  <a_acid>
0

>  <a_aro>
21

>  <a_base>
1

>  <a_count>
66

>  <a_don>
1

>  <a_donacc>
3

>  <a_heavy>
34

>  <a_hyd>
28

>  <a_nB>
0

>  <a_nBr>
0

>  <a_nC>
28

>  <a_nCl>
0

>  <a_nF>
1

>  <a_nH>
32

>  <a_nI>
0

>  <a_nN>
4

>  <a_nO>
1

>  <a_nP>
0

>  <a_nS>
0

>  <apol>
76.376376

>  <ast_fraglike>
0

>  <ast_fraglike_ext>
0

>  <ast_violation>
2

>  <ast_violation_ext>
3

>  <b_1rotN>
8

>  <b_1rotR>
0.2105263158

>  <b_ar>
22

>  <b_count>
70

>  <b_double>
0

>  <b_heavy>
38

>  <b_max1len>
4

>  <b_rotN>
8

>  <b_rotR>
0.2105263158

>  <b_single>
48

>  <b_triple>
0

>  <balabanJ>
1.068117393

>  <bpol>
43.381624

>  <chi0>
23.32985188

>  <chi0_C>
19.053831

>  <chi0v>
19.63594092

>  <chi0v_C>
16.95530097

>  <chi1>
16.67416773

>  <chi1_C>
11.0488094

>  <chi1v>
12.10503298

>  <chi1v_C>
8.493688041

>  <chiral>
0

>  <chiral_u>
0

>  <density>
0.7021448389

>  <diameter>
20

>  <h_ema>
4.608751923

>  <h_emd>
23.39707163

>  <h_emd_C>
15.93720558

>  <h_logD>
2.376192397

>  <h_logP>
1.94820918

>  <h_logS>
-4.655122961

>  <h_log_dbo>
0

>  <h_log_pbo>
11.32758959

>  <h_mr>
13.49903445

>  <h_pKa>
8.996996374

>  <h_pKb>
6.338766254

>  <h_pavgQ>
1.817635492

>  <h_pstates>
1.703745185

>  <h_pstrain>
1.070559254

>  <lip_acc>
5

>  <lip_don>
2

>  <lip_druglike>
1

>  <lip_violation>
0

>  <logP(o/w)>
5.995

>  <logS>
-6.4653

>  <mr>
13.52916482

>  <mutagenic>
0

>  <nmol>
1

>  <opr_brigid>
28

>  <opr_leadlike>
0

>  <opr_nring>
5

>  <opr_nrot>
10

>  <opr_violation>
2

>  <petitjean>
0.5

>  <petitjeanSC>
1

>  <radius>
10

>  <reactive>
0

>  <rings>
5

>  <vdw_area>
470.4842898

>  <vdw_vol>
654.5501223

>  <vsa_acc>
8.18633221

>  <vsa_acid>
0

>  <vsa_base>
0

>  <vsa_don>
5.682576084

>  <vsa_hyd>
407.8876063

>  <vsa_other>
15.68157425

>  <vsa_pol>
13.86890829

>  <weinerPath>
4090

>  <weinerPol>
51

>  <zagreb>
180

$$$$

  Mrv1719008291810092D          

 14 14  0  0  0  0            999 V2000
    0.0000    3.3000    0.0000 C   0  0  0  0  0  0  0  0  0  0  0  0
    0.0000    2.4750    0.0000 C   0  0  0  0  0  0  0  0  0  0  0  0
    0.7145    2.0625    0.0000 N   0  0  0  0  0  0  0  0  0  0  0  0
    0.7145    1.2375    0.0000 C   0  0  0  0  0  0  0  0  0  0  0  0
    1.4289    0.8250    0.0000 N   0  0  0  0  0  0  0  0  0  0  0  0
    1.4289   -0.0000    0.0000 C   0  0  0  0  0  0  0  0  0  0  0  0
    2.1434   -0.4125    0.0000 N   0  0  0  0  0  0  0  0  0  0  0  0
    2.1434   -1.2375    0.0000 C   0  0  0  0  0  0  0  0  0  0  0  0
    2.8579   -1.6500    0.0000 C   0  0  0  0  0  0  0  0  0  0  0  0
    1.4289   -1.6500    0.0000 C   0  0  0  0  0  0  0  0  0  0  0  0
    0.7145   -0.4125    0.0000 N   0  0  0  0  0  0  0  0  0  0  0  0
    0.0000    0.0000    0.0000 C   0  0  0  0  0  0  0  0  0  0  0  0
   -0.7145   -0.4125    0.0000 Cl  0  0  0  0  0  0  0  0  0  0  0  0
    0.0000    0.8250    0.0000 N   0  0  0  0  0  0  0  0  0  0  0  0
  1  2  1  0  0  0  0
  2  3  1  0  0  0  0
  3  4  1  0  0  0  0
  4  5  2  0  0  0  0
  5  6  1  0  0  0  0
  6  7  1  0  0  0  0
  7  8  1  0  0  0  0
  8  9  1  0  0  0  0
  8 10  1  0  0  0  0
  6 11  2  0  0  0  0
 11 12  1  0  0  0  0
 12 13  1  0  0  0  0
 12 14  2  0  0  0  0
  4 14  1  0  0  0  0
M  END
>  <CHID>
20112

>  <_MOLCOUNT>
46

>  <BCUT_PEOE_0>
-2.555812915

>  <BCUT_PEOE_1>
-0.4775381529

>  <BCUT_PEOE_2>
0.4953301641

>  <BCUT_PEOE_3>
2.496977669

>  <BCUT_SLOGP_0>
-2.587390968

>  <BCUT_SLOGP_1>
-0.4957195503

>  <BCUT_SLOGP_2>
0.5411444054

>  <BCUT_SLOGP_3>
2.517926632

>  <BCUT_SMR_0>
-2.290327954

>  <BCUT_SMR_1>
-0.2857609204

>  <BCUT_SMR_2>
0.64260084

>  <BCUT_SMR_3>
2.763791775

>  <FCharge>
0

>  <GCUT_PEOE_0>
-0.8059757427

>  <GCUT_PEOE_1>
-0.3731559037

>  <GCUT_PEOE_2>
0.05772409861

>  <GCUT_PEOE_3>
2.238776859

>  <GCUT_SLOGP_0>
-0.9852244145

>  <GCUT_SLOGP_1>
-0.3664615872

>  <GCUT_SLOGP_2>
0.1363409884

>  <GCUT_SLOGP_3>
2.283088647

>  <GCUT_SMR_0>
-0.5153488642

>  <GCUT_SMR_1>
-0.1953353096

>  <GCUT_SMR_2>
0.1856339143

>  <GCUT_SMR_3>
2.502088593

>  <Kier1>
12.07142857

>  <Kier2>
5.777777778

>  <Kier3>
4.387811634

>  <KierA1>
10.06212656

>  <KierA2>
4.742930071

>  <KierA3>
3.559881743

>  <KierFlex>
3.408854474

>  <PC+>
4.4952

>  <PC->
-4.4952

>  <PEOE_PC+>
1.263627981

>  <PEOE_PC->
-1.263627981

>  <PEOE_RPC+>
0.1805386009

>  <PEOE_RPC->
0.2030820441

>  <PEOE_VSA+0>
67.5229174

>  <PEOE_VSA+1>
0

>  <PEOE_VSA+2>
17.23802597

>  <PEOE_VSA+3>
0

>  <PEOE_VSA+4>
44.86491803

>  <PEOE_VSA+5>
0

>  <PEOE_VSA+6>
0

>  <PEOE_VSA-0>
67.07730201

>  <PEOE_VSA-1>
18.74767755

>  <PEOE_VSA-2>
0

>  <PEOE_VSA-3>
17.04772825

>  <PEOE_VSA-4>
0

>  <PEOE_VSA-5>
0.2737820045

>  <PEOE_VSA-6>
0

>  <PEOE_VSA_FHYD>
0.8060822095

>  <PEOE_VSA_FNEG>
0.4431217423

>  <PEOE_VSA_FPNEG>
0.001176179229

>  <PEOE_VSA_FPOL>
0.1939177905

>  <PEOE_VSA_FPOS>
0.5568782577

>  <PEOE_VSA_FPPOS>
0.1927416113

>  <PEOE_VSA_HYD>
187.6336512

>  <PEOE_VSA_NEG>
103.1464898

>  <PEOE_VSA_PNEG>
0.2737820045

>  <PEOE_VSA_POL>
45.13870004

>  <PEOE_VSA_POS>
129.6258614

>  <PEOE_VSA_PPOS>
44.86491803

>  <Q_PC+>
4.4952

>  <Q_PC->
-4.4952

>  <Q_RPC+>
0.1773002314

>  <Q_RPC->
0.1933395622

>  <Q_VSA_FHYD>
0.3469766859

>  <Q_VSA_FNEG>
0.4431217423

>  <Q_VSA_FPNEG>
0.3160364301

>  <Q_VSA_FPOL>
0.6530233141

>  <Q_VSA_FPOS>
0.5568782577

>  <Q_VSA_FPPOS>
0.3369868839

>  <Q_VSA_HYD>
80.76657901

>  <Q_VSA_NEG>
103.1464898

>  <Q_VSA_PNEG>
73.56454292

>  <Q_VSA_POL>
152.0057722

>  <Q_VSA_POS>
129.6258614

>  <Q_VSA_PPOS>
78.4412293

>  <RPC+>
0.1773002314

>  <RPC->
0.1933395622

>  <SMR>
5.77594

>  <SMR_VSA0>
0

>  <SMR_VSA1>
50.35658864

>  <SMR_VSA2>
0

>  <SMR_VSA3>
6.624920426

>  <SMR_VSA4>
39.81968688

>  <SMR_VSA5>
0

>  <SMR_VSA6>
18.43957808

>  <SMR_VSA7>
139.1266887

>  <SlogP>
1.7771

>  <SlogP_VSA0>
0

>  <SlogP_VSA1>
86.37809001

>  <SlogP_VSA2>
3.981968688

>  <SlogP_VSA3>
18.43957808

>  <SlogP_VSA4>
0

>  <SlogP_VSA5>
0

>  <SlogP_VSA6>
2.642951737

>  <SlogP_VSA7>
0

>  <SlogP_VSA8>
0

>  <SlogP_VSA9>
142.9248742

>  <TPSA>
62.73

>  <VAdjEq>
0.5916727786

>  <VAdjMa>
4.807354922

>  <VDistEq>
2.778615108

>  <VDistMa>
7.306609827

>  <Weight>
215.6879964

>  <a_IC>
45.69332843

>  <a_ICM>
1.631904587

>  <a_acc>
3

>  <a_acid>
0

>  <a_aro>
6

>  <a_base>
0

>  <a_count>
28

>  <a_don>
2

>  <a_donacc>
5

>  <a_heavy>
14

>  <a_hyd>
6

>  <a_nB>
0

>  <a_nBr>
0

>  <a_nC>
8

>  <a_nCl>
1

>  <a_nF>
0

>  <a_nH>
14

>  <a_nI>
0

>  <a_nN>
5

>  <a_nO>
0

>  <a_nP>
0

>  <a_nS>
0

>  <apol>
31.095102

>  <ast_fraglike>
1

>  <ast_fraglike_ext>
0

>  <ast_violation>
0

>  <ast_violation_ext>
1

>  <b_1rotN>
4

>  <b_1rotR>
0.2857142857

>  <b_ar>
6

>  <b_count>
28

>  <b_double>
0

>  <b_heavy>
14

>  <b_max1len>
4

>  <b_rotN>
4

>  <b_rotR>
0.2857142857

>  <b_single>
22

>  <b_triple>
0

>  <balabanJ>
2.387780901

>  <bpol>
21.004898

>  <chi0>
10.55204176

>  <chi0_C>
6.016507858

>  <chi0v>
9.259991256

>  <chi0v_C>
5.78445705

>  <chi1>
6.613392203

>  <chi1_C>
1.86180732

>  <chi1v>
4.912623341

>  <chi1v_C>
1.86180732

>  <chiral>
0

>  <chiral_u>
0

>  <density>
0.7920407662

>  <diameter>
8

>  <h_ema>
8.09008199

>  <h_emd>
6.299288079

>  <h_emd_C>
2.737950847

>  <h_logD>
0.6305757687

>  <h_logP>
0.6305757687

>  <h_logS>
-2.08541303

>  <h_log_dbo>
0

>  <h_log_pbo>
3.859232903

>  <h_mr>
5.708055307

>  <h_pKa>
14

>  <h_pKb>
14

>  <h_pavgQ>
0

>  <h_pstates>
1

>  <h_pstrain>
0

>  <lip_acc>
5

>  <lip_don>
2

>  <lip_druglike>
1

>  <lip_violation>
0

>  <logP(o/w)>
0.605

>  <logS>
-3.56426

>  <mr>
5.572865828

>  <mutagenic>
0

>  <nmol>
1

>  <opr_brigid>
6

>  <opr_leadlike>
1

>  <opr_nring>
1

>  <opr_nrot>
4

>  <opr_violation>
0

>  <petitjean>
0.5

>  <petitjeanSC>
1

>  <radius>
4

>  <reactive>
1

>  <rings>
1

>  <vdw_area>
232.7723512

>  <vdw_vol>
272.3193121

>  <vsa_acc>
17.04772825

>  <vsa_acid>
0

>  <vsa_base>
0

>  <vsa_don>
11.36515217

>  <vsa_hyd>
144.8063529

>  <vsa_other>
44.86491803

>  <vsa_pol>
28.41288042

>  <weinerPath>
319

>  <weinerPol>
16

>  <zagreb>
64

$$$$

  Mrv1719008291810092D          

 21 23  0  0  0  0            999 V2000
    0.0979    3.7945    0.0000 C   0  0  0  0  0  0  0  0  0  0  0  0
   -0.4542    4.4076    0.0000 N   0  3  0  0  0  0  0  0  0  0  0  0
   -0.1914    5.3262    0.0000 C   0  0  1  0  0  0  0  0  0  0  0  0
   -1.0072    5.2032    0.0000 C   0  0  0  0  0  0  0  0  0  0  0  0
   -1.4197    4.4887    0.0000 C   0  0  0  0  0  0  0  0  0  0  0  0
   -1.1183    3.7208    0.0000 C   0  0  2  0  0  0  0  0  0  0  0  0
   -0.3299    3.4776    0.0000 C   0  0  0  0  0  0  0  0  0  0  0  0
    0.3517    3.9423    0.0000 C   0  0  1  0  0  0  0  0  0  0  0  0
    0.4134    4.7650    0.0000 C   0  0  0  0  0  0  0  0  0  0  0  0
    1.0662    3.5298    0.0000 O   0  0  0  0  0  0  0  0  0  0  0  0
    1.0662    2.7048    0.0000 C   0  0  0  0  0  0  0  0  0  0  0  0
    0.3517    2.2923    0.0000 O   0  0  0  0  0  0  0  0  0  0  0  0
    1.7807    2.2923    0.0000 C   0  0  0  0  0  0  0  0  0  0  0  0
    2.4951    2.7048    0.0000 C   0  0  0  0  0  0  0  0  0  0  0  0
    3.2096    2.2923    0.0000 O   0  0  0  0  0  0  0  0  0  0  0  0
    1.7807    1.4673    0.0000 C   0  0  0  0  0  0  0  0  0  0  0  0
    2.4951    1.0548    0.0000 C   0  0  0  0  0  0  0  0  0  0  0  0
    2.4951    0.2298    0.0000 C   0  0  0  0  0  0  0  0  0  0  0  0
    1.7807   -0.1827    0.0000 C   0  0  0  0  0  0  0  0  0  0  0  0
    1.0662    0.2298    0.0000 C   0  0  0  0  0  0  0  0  0  0  0  0
    1.0662    1.0548    0.0000 C   0  0  0  0  0  0  0  0  0  0  0  0
  1  2  1  0  0  0  0
  3  2  1  0  0  0  0
  3  4  1  1  0  0  0
  4  5  1  0  0  0  0
  6  5  1  1  0  0  0
  6  2  1  0  0  0  0
  6  7  1  0  0  0  0
  8  7  1  0  0  0  0
  8  9  1  0  0  0  0
  3  9  1  0  0  0  0
  8 10  1  1  0  0  0
 10 11  1  0  0  0  0
 11 12  2  0  0  0  0
 11 13  1  0  0  0  0
 13 14  1  0  0  0  0
 14 15  1  0  0  0  0
 13 16  1  0  0  0  0
 16 17  2  0  0  0  0
 17 18  1  0  0  0  0
 18 19  2  0  0  0  0
 19 20  1  0  0  0  0
 20 21  2  0  0  0  0
 16 21  1  0  0  0  0
M  CHG  1   2   1
M  END
>  <CHID>
20113

>  <_MOLCOUNT>
47

>  <BCUT_PEOE_0>
-2.775614365

>  <BCUT_PEOE_1>
-0.5990877661

>  <BCUT_PEOE_2>
0.6620991112

>  <BCUT_PEOE_3>
2.922205961

>  <BCUT_SLOGP_0>
-3.486531014

>  <BCUT_SLOGP_1>
-0.5522955373

>  <BCUT_SLOGP_2>
0.6298497415

>  <BCUT_SLOGP_3>
2.796877487

>  <BCUT_SMR_0>
-2.574473163

>  <BCUT_SMR_1>
-0.4607908473

>  <BCUT_SMR_2>
0.7644585934

>  <BCUT_SMR_3>
3.119645163

>  <FCharge>
1

>  <GCUT_PEOE_0>
-0.8845343662

>  <GCUT_PEOE_1>
-0.3746884639

>  <GCUT_PEOE_2>
0.08776948648

>  <GCUT_PEOE_3>
2.904159011

>  <GCUT_SLOGP_0>
-2.258621992

>  <GCUT_SLOGP_1>
-0.3196479796

>  <GCUT_SLOGP_2>
0.1250875487

>  <GCUT_SLOGP_3>
2.832515855

>  <GCUT_SMR_0>
-0.6334192809

>  <GCUT_SMR_1>
-0.2255589165

>  <GCUT_SMR_2>
0.1737385655

>  <GCUT_SMR_3>
3.087996982

>  <Kier1>
15.87901701

>  <Kier2>
7.05078125

>  <Kier3>
3.50459708

>  <KierA1>
13.47956652

>  <KierA2>
5.933312

>  <KierA3>
2.929442233

>  <KierFlex>
3.808498751

>  <PC+>
5.1725

>  <PC->
-4.1725

>  <PEOE_PC+>
2.636320776

>  <PEOE_PC->
-1.636320776

>  <PEOE_RPC+>
0.1322412006

>  <PEOE_RPC->
0.2407263546

>  <PEOE_VSA+0>
73.19372711

>  <PEOE_VSA+1>
104.83685

>  <PEOE_VSA+2>
0

>  <PEOE_VSA+3>
0

>  <PEOE_VSA+4>
10.32417265

>  <PEOE_VSA+5>
14.70849926

>  <PEOE_VSA+6>
8.619012983

>  <PEOE_VSA-0>
2.208539636

>  <PEOE_VSA-1>
61.27451965

>  <PEOE_VSA-2>
0

>  <PEOE_VSA-3>
0

>  <PEOE_VSA-4>
0

>  <PEOE_VSA-5>
13.56692085

>  <PEOE_VSA-6>
10.27129638

>  <PEOE_VSA_FHYD>
0.8077283553

>  <PEOE_VSA_FNEG>
0.2920409469

>  <PEOE_VSA_FPNEG>
0.0797255355

>  <PEOE_VSA_FPOL>
0.1922716447

>  <PEOE_VSA_FPOS>
0.7079590531

>  <PEOE_VSA_FPPOS>
0.1125461092

>  <PEOE_VSA_HYD>
241.5136364

>  <PEOE_VSA_NEG>
87.32127652

>  <PEOE_VSA_PNEG>
23.83821723

>  <PEOE_VSA_POL>
57.48990212

>  <PEOE_VSA_POS>
211.682262

>  <PEOE_VSA_PPOS>
33.65168489

>  <Q_PC+>
5.1725

>  <Q_PC->
-4.1725

>  <Q_RPC+>
0.1274045433

>  <Q_RPC->
0.2298382265

>  <Q_VSA_FHYD>
0.7089649419

>  <Q_VSA_FNEG>
0.4084450978

>  <Q_VSA_FPNEG>
0.0797255355

>  <Q_VSA_FPOL>
0.2910350581

>  <Q_VSA_FPOS>
0.5915549022

>  <Q_VSA_FPPOS>
0.2113095226

>  <Q_VSA_HYD>
211.9830263

>  <Q_VSA_NEG>
122.1265296

>  <Q_VSA_PNEG>
23.83821723

>  <Q_VSA_POL>
87.02051221

>  <Q_VSA_POS>
176.877009

>  <Q_VSA_PPOS>
63.18229498

>  <RPC+>
0.1274045433

>  <RPC->
0.2298382265

>  <SMR>
7.90795

>  <SMR_VSA0>
37.98641806

>  <SMR_VSA1>
25.38522641

>  <SMR_VSA2>
0

>  <SMR_VSA3>
22.02895764

>  <SMR_VSA4>
0

>  <SMR_VSA5>
163.6895436

>  <SMR_VSA6>
28.67172275

>  <SMR_VSA7>
32.89718747

>  <SlogP>
0.5138

>  <SlogP_VSA0>
28.50954031

>  <SlogP_VSA1>
7.745464128

>  <SlogP_VSA2>
49.29469078

>  <SlogP_VSA3>
20.92625862

>  <SlogP_VSA4>
3.185574951

>  <SlogP_VSA5>
32.89718747

>  <SlogP_VSA6>
4.410796086

>  <SlogP_VSA7>
88.21592171

>  <SlogP_VSA8>
75.47362191

>  <SlogP_VSA9>
0

>  <TPSA>
50.97

>  <VAdjEq>
0.4825059499

>  <VAdjMa>
5.523561956

>  <VDistEq>
3.227823472

>  <VDistMa>
8.482296167

>  <Weight>
290.3829933

>  <a_IC>
62.85253351

>  <a_ICM>
1.396722967

>  <a_acc>
2

>  <a_acid>
0

>  <a_aro>
6

>  <a_base>
1

>  <a_count>
45

>  <a_don>
1

>  <a_donacc>
3

>  <a_heavy>
21

>  <a_hyd>
16

>  <a_nB>
0

>  <a_nBr>
0

>  <a_nC>
17

>  <a_nCl>
0

>  <a_nF>
0

>  <a_nH>
24

>  <a_nI>
0

>  <a_nN>
1

>  <a_nO>
3

>  <a_nP>
0

>  <a_nS>
0

>  <apol>
49.429032

>  <ast_fraglike>
1

>  <ast_fraglike_ext>
0

>  <ast_violation>
0

>  <ast_violation_ext>
1

>  <b_1rotN>
4

>  <b_1rotR>
0.1739130435

>  <b_ar>
6

>  <b_count>
47

>  <b_double>
1

>  <b_heavy>
23

>  <b_max1len>
4

>  <b_rotN>
5

>  <b_rotR>
0.2173913043

>  <b_single>
40

>  <b_triple>
0

>  <balabanJ>
1.537034645

>  <bpol>
30.430968

>  <chi0>
14.81962648

>  <chi0_C>
11.53516943

>  <chi0v>
12.49539651

>  <chi0v_C>
10.73168633

>  <chi1>
10.18587185

>  <chi1_C>
6.840901281

>  <chi1v>
7.883300491

>  <chi1v_C>
5.845771905

>  <chiral>
3

>  <chiral_u>
1

>  <density>
0.7049013304

>  <diameter>
11

>  <h_ema>
3.581258059

>  <h_emd>
20.21786612

>  <h_emd_C>
13.20935577

>  <h_logD>
0.01012021697

>  <h_logP>
-1.121177388

>  <h_logS>
-1.0817224

>  <h_log_dbo>
0

>  <h_log_pbo>
4.019951481

>  <h_mr>
8.202472311

>  <h_pKa>
8.700655549

>  <h_pKb>
14

>  <h_pavgQ>
0.980466626

>  <h_pstates>
1.100998496

>  <h_pstrain>
0.01176034581

>  <lip_acc>
4

>  <lip_don>
2

>  <lip_druglike>
1

>  <lip_violation>
0

>  <logP(o/w)>
2.402

>  <logS>
-2.47836

>  <mr>
8.222260064

>  <mutagenic>
0

>  <nmol>
1

>  <opr_brigid>
15

>  <opr_leadlike>
1

>  <opr_nring>
3

>  <opr_nrot>
7

>  <opr_violation>
0

>  <petitjean>
0.4545454545

>  <petitjeanSC>
0.8333333333

>  <radius>
6

>  <reactive>
0

>  <rings>
3

>  <vdw_area>
299.0035386

>  <vdw_vol>
411.9484262

>  <vsa_acc>
13.56692085

>  <vsa_acid>
0

>  <vsa_base>
0

>  <vsa_don>
0

>  <vsa_hyd>
224.509088

>  <vsa_other>
17.21225539

>  <vsa_pol>
27.13384169

>  <weinerPath>
959

>  <weinerPol>
32

>  <zagreb>
110

$$$$

  Mrv1719008291810092D          

 20 21  0  0  0  0            999 V2000
    1.4289    0.0000    0.0000 C   0  0  0  0  0  0  0  0  0  0  0  0
    2.1434   -0.4125    0.0000 N   0  0  0  0  0  0  0  0  0  0  0  0
    2.8579    0.0000    0.0000 C   0  0  0  0  0  0  0  0  0  0  0  0
    2.1434   -1.2375    0.0000 C   0  0  0  0  0  0  0  0  0  0  0  0
    2.8579   -1.6500    0.0000 C   0  0  0  0  0  0  0  0  0  0  0  0
    2.8579   -2.4750    0.0000 C   0  0  0  0  0  0  0  0  0  0  0  0
    2.1434   -2.8875    0.0000 C   0  0  0  0  0  0  0  0  0  0  0  0
    1.4289   -2.4750    0.0000 C   0  0  0  0  0  0  0  0  0  0  0  0
    1.4289   -1.6500    0.0000 C   0  0  0  0  0  0  0  0  0  0  0  0
    2.1434   -3.7125    0.0000 C   0  0  0  0  0  0  0  0  0  0  0  0
    2.8579   -4.1250    0.0000 N   0  3  0  0  0  0  0  0  0  0  0  0
    1.4289   -4.1250    0.0000 C   0  0  0  0  0  0  0  0  0  0  0  0
    1.4289   -4.9500    0.0000 C   0  0  0  0  0  0  0  0  0  0  0  0
    0.7145   -5.3625    0.0000 C   0  0  0  0  0  0  0  0  0  0  0  0
   -0.0000   -4.9500    0.0000 C   0  0  0  0  0  0  0  0  0  0  0  0
   -0.0000   -4.1250    0.0000 C   0  0  0  0  0  0  0  0  0  0  0  0
    0.7145   -3.7125    0.0000 C   0  0  0  0  0  0  0  0  0  0  0  0
   -0.7145   -5.3625    0.0000 N   0  0  0  0  0  0  0  0  0  0  0  0
   -0.7145   -6.1875    0.0000 C   0  0  0  0  0  0  0  0  0  0  0  0
   -1.4289   -4.9500    0.0000 C   0  0  0  0  0  0  0  0  0  0  0  0
  1  2  1  0  0  0  0
  2  3  1  0  0  0  0
  2  4  1  0  0  0  0
  4  5  2  0  0  0  0
  5  6  1  0  0  0  0
  6  7  2  0  0  0  0
  7  8  1  0  0  0  0
  8  9  2  0  0  0  0
  4  9  1  0  0  0  0
  7 10  1  0  0  0  0
 10 11  2  0  0  0  0
 10 12  1  0  0  0  0
 12 13  2  0  0  0  0
 13 14  1  0  0  0  0
 14 15  2  0  0  0  0
 15 16  1  0  0  0  0
 16 17  2  0  0  0  0
 12 17  1  0  0  0  0
 15 18  1  0  0  0  0
 18 19  1  0  0  0  0
 18 20  1  0  0  0  0
M  CHG  1  11   1
M  END
>  <CHID>
20114

>  <_MOLCOUNT>
48

>  <BCUT_PEOE_0>
-2.474753498

>  <BCUT_PEOE_1>
-0.5376086927

>  <BCUT_PEOE_2>
0.5297782984

>  <BCUT_PEOE_3>
2.364183484

>  <BCUT_SLOGP_0>
-2.877133702

>  <BCUT_SLOGP_1>
-0.48439299

>  <BCUT_SLOGP_2>
0.59370651

>  <BCUT_SLOGP_3>
2.416110789

>  <BCUT_SMR_0>
-2.148901428

>  <BCUT_SMR_1>
-0.303769748

>  <BCUT_SMR_2>
0.730001399

>  <BCUT_SMR_3>
2.690424941

>  <FCharge>
1

>  <GCUT_PEOE_0>
-0.8433514389

>  <GCUT_PEOE_1>
-0.3826339802

>  <GCUT_PEOE_2>
0.08216339013

>  <GCUT_PEOE_3>
2.512540818

>  <GCUT_SLOGP_0>
-2.187166643

>  <GCUT_SLOGP_1>
-0.283050951

>  <GCUT_SLOGP_2>
0.08070393026

>  <GCUT_SLOGP_3>
2.571986814

>  <GCUT_SMR_0>
-0.5598385334

>  <GCUT_SMR_1>
-0.1529520817

>  <GCUT_SMR_2>
0.1476191676

>  <GCUT_SMR_3>
2.796282965

>  <Kier1>
16.37188209

>  <Kier2>
7.319857313

>  <Kier3>
4.25

>  <KierA1>
11.392

>  <KierA2>
4.986863258

>  <KierA3>
2.85082716

>  <KierFlex>
2.840517312

>  <PC+>
4.0764

>  <PC->
-3.0764

>  <PEOE_PC+>
2.205996342

>  <PEOE_PC->
-1.205996342

>  <PEOE_RPC+>
0.2010213166

>  <PEOE_RPC->
0.2323631828

>  <PEOE_VSA+0>
69.00081372

>  <PEOE_VSA+1>
34.12308807

>  <PEOE_VSA+2>
0

>  <PEOE_VSA+3>
0

>  <PEOE_VSA+4>
6.699551174

>  <PEOE_VSA+5>
0

>  <PEOE_VSA+6>
17.23802597

>  <PEOE_VSA-0>
190.9939878

>  <PEOE_VSA-1>
0

>  <PEOE_VSA-2>
0

>  <PEOE_VSA-3>
0

>  <PEOE_VSA-4>
0

>  <PEOE_VSA-5>
6.651119414

>  <PEOE_VSA-6>
0

>  <PEOE_VSA_FHYD>
0.9057958851

>  <PEOE_VSA_FNEG>
0.6086883225

>  <PEOE_VSA_FPNEG>
0.02048347554

>  <PEOE_VSA_FPOL>
0.09420411491

>  <PEOE_VSA_FPOS>
0.3913116775

>  <PEOE_VSA_FPPOS>
0.07372063938

>  <PEOE_VSA_HYD>
294.1178896

>  <PEOE_VSA_NEG>
197.6451072

>  <PEOE_VSA_PNEG>
6.651119414

>  <PEOE_VSA_POL>
30.58869655

>  <PEOE_VSA_POS>
127.0614789

>  <PEOE_VSA_PPOS>
23.93757714

>  <Q_PC+>
4.0764

>  <Q_PC->
-3.0764

>  <Q_RPC+>
0.09812579727

>  <Q_RPC->
0.2724613184

>  <Q_VSA_FHYD>
0.9057958851

>  <Q_VSA_FNEG>
0.3224152368

>  <Q_VSA_FPNEG>
0.02048347554

>  <Q_VSA_FPOL>
0.09420411491

>  <Q_VSA_FPOS>
0.6775847632

>  <Q_VSA_FPPOS>
0.07372063938

>  <Q_VSA_HYD>
294.1178896

>  <Q_VSA_NEG>
104.6903509

>  <Q_VSA_PNEG>
6.651119414

>  <Q_VSA_POL>
30.58869655

>  <Q_VSA_POS>
220.0162353

>  <Q_VSA_PPOS>
23.93757714

>  <RPC+>
0.09812579727

>  <RPC->
0.2724613184

>  <SMR>
8.66744

>  <SMR_VSA0>
0

>  <SMR_VSA1>
31.67196634

>  <SMR_VSA2>
6.248627788

>  <SMR_VSA3>
6.371149901

>  <SMR_VSA4>
5.513495107

>  <SMR_VSA5>
141.1454747

>  <SMR_VSA6>
2.756747554

>  <SMR_VSA7>
131.5887499

>  <SlogP>
1.4151

>  <SlogP_VSA0>
37.92059413

>  <SlogP_VSA1>
2.756747554

>  <SlogP_VSA2>
0

>  <SlogP_VSA3>
0

>  <SlogP_VSA4>
6.371149901

>  <SlogP_VSA5>
131.5887499

>  <SlogP_VSA6>
0

>  <SlogP_VSA7>
141.1454747

>  <SlogP_VSA8>
0

>  <SlogP_VSA9>
5.513495107

>  <TPSA>
32.07

>  <VAdjEq>
0.4846477397

>  <VAdjMa>
5.392317423

>  <VDistEq>
3.346912343

>  <VDistMa>
8.30730172

>  <Weight>
268.3839945

>  <a_IC>
54.12808034

>  <a_ICM>
1.288763818

>  <a_acc>
0

>  <a_acid>
0

>  <a_aro>
12

>  <a_base>
1

>  <a_count>
42

>  <a_don>
0

>  <a_donacc>
0

>  <a_heavy>
20

>  <a_hyd>
16

>  <a_nB>
0

>  <a_nBr>
0

>  <a_nC>
17

>  <a_nCl>
0

>  <a_nF>
0

>  <a_nH>
22

>  <a_nI>
0

>  <a_nN>
3

>  <a_nO>
0

>  <a_nP>
0

>  <a_nS>
0

>  <apol>
47.889446

>  <ast_fraglike>
1

>  <ast_fraglike_ext>
0

>  <ast_violation>
0

>  <ast_violation_ext>
1

>  <b_1rotN>
4

>  <b_1rotR>
0.1904761905

>  <b_ar>
12

>  <b_count>
43

>  <b_double>
1

>  <b_heavy>
21

>  <b_max1len>
4

>  <b_rotN>
4

>  <b_rotR>
0.1904761905

>  <b_single>
30

>  <b_triple>
0

>  <balabanJ>
1.778728582

>  <bpol>
27.350554

>  <chi0>
14.69830613

>  <chi0_C>
12.5436056

>  <chi0v>
12.59057961

>  <chi0v_C>
11.11880215

>  <chi1>
9.486071003

>  <chi1_C>
5.93265299

>  <chi1v>
6.667477522

>  <chi1v_C>
4.14273441

>  <chiral>
0

>  <chiral_u>
0

>  <density>
0.6490292959

>  <diameter>
12

>  <h_ema>
1.499529719

>  <h_emd>
15.99490619

>  <h_emd_C>
7.760642767

>  <h_logD>
1.723703014

>  <h_logP>
1.723614553

>  <h_logS>
-2.800745771

>  <h_log_dbo>
0

>  <h_log_pbo>
7.780452607

>  <h_mr>
8.491305365

>  <h_pKa>
12.59917743

>  <h_pKb>
14

>  <h_pavgQ>
0.9999974834

>  <h_pstates>
1.000034963

>  <h_pstrain>
1.500335214e-006

>  <lip_acc>
3

>  <lip_don>
2

>  <lip_druglike>
1

>  <lip_violation>
0

>  <logP(o/w)>
3.112

>  <logS>
-3.48888

>  <mr>
8.370217243

>  <mutagenic>
0

>  <nmol>
1

>  <opr_brigid>
13

>  <opr_leadlike>
1

>  <opr_nring>
2

>  <opr_nrot>
4

>  <opr_violation>
0

>  <petitjean>
0.5

>  <petitjeanSC>
1

>  <radius>
6

>  <reactive>
1

>  <rings>
2

>  <vdw_area>
324.7065861

>  <vdw_vol>
413.5159946

>  <vsa_acc>
0

>  <vsa_acid>
0

>  <vsa_base>
17.74248958

>  <vsa_don>
17.74248958

>  <vsa_hyd>
279.8819829

>  <vsa_other>
6.699551174

>  <vsa_pol>
17.74248958

>  <weinerPath>
899

>  <weinerPol>
30

>  <zagreb>
100

$$$$

  Mrv1719008291810092D          

 17 18  0  0  0  0            999 V2000
    0.7145    6.7661    0.0000 N   0  0  0  0  0  0  0  0  0  0  0  0
    0.7145    5.9411    0.0000 C   0  0  0  0  0  0  0  0  0  0  0  0
    1.4289    5.5286    0.0000 N   0  0  0  0  0  0  0  0  0  0  0  0
    1.4289    4.7036    0.0000 C   0  0  0  0  0  0  0  0  0  0  0  0
    2.1434    4.2911    0.0000 O   0  0  0  0  0  0  0  0  0  0  0  0
    0.7145    4.2911    0.0000 N   0  0  0  0  0  0  0  0  0  0  0  0
    0.0000    4.7036    0.0000 C   0  0  0  0  0  0  0  0  0  0  0  0
   -0.0000    5.5286    0.0000 N   0  0  0  0  0  0  0  0  0  0  0  0
    0.7145    3.4661    0.0000 C   0  0  2  0  0  0  0  0  0  0  0  0
    1.3819    2.9812    0.0000 O   0  0  0  0  0  0  0  0  0  0  0  0
    1.1270    2.1965    0.0000 C   0  0  2  0  0  0  0  0  0  0  0  0
    1.6119    1.5291    0.0000 C   0  0  0  0  0  0  0  0  0  0  0  0
    2.4324    1.6153    0.0000 O   0  0  0  0  0  0  0  0  0  0  0  0
    0.3020    2.1965    0.0000 C   0  0  1  0  0  0  0  0  0  0  0  0
   -0.1830    1.5291    0.0000 O   0  0  0  0  0  0  0  0  0  0  0  0
    0.0470    2.9812    0.0000 C   0  0  1  0  0  0  0  0  0  0  0  0
   -0.7376    3.2361    0.0000 O   0  0  0  0  0  0  0  0  0  0  0  0
  1  2  1  0  0  0  0
  2  3  2  0  0  0  0
  3  4  1  0  0  0  0
  4  5  2  0  0  0  0
  4  6  1  0  0  0  0
  6  7  1  0  0  0  0
  7  8  2  0  0  0  0
  2  8  1  0  0  0  0
  9  6  1  6  0  0  0
  9 10  1  0  0  0  0
 11 10  1  0  0  0  0
 11 12  1  6  0  0  0
 12 13  1  0  0  0  0
 14 11  1  0  0  0  0
 14 15  1  1  0  0  0
 14 16  1  0  0  0  0
 16  9  1  0  0  0  0
 16 17  1  1  0  0  0
M  END
>  <CHID>
20116

>  <_MOLCOUNT>
49

>  <BCUT_PEOE_0>
-2.516426413

>  <BCUT_PEOE_1>
-0.6781373428

>  <BCUT_PEOE_2>
0.7624008904

>  <BCUT_PEOE_3>
2.781551092

>  <BCUT_SLOGP_0>
-2.739101468

>  <BCUT_SLOGP_1>
-0.799511435

>  <BCUT_SLOGP_2>
0.5668397125

>  <BCUT_SLOGP_3>
2.571852229

>  <BCUT_SMR_0>
-2.324463253

>  <BCUT_SMR_1>
-0.5124426493

>  <BCUT_SMR_2>
0.8530614514

>  <BCUT_SMR_3>
2.972028641

>  <FCharge>
0

>  <GCUT_PEOE_0>
-0.8213463039

>  <GCUT_PEOE_1>
-0.4503553157

>  <GCUT_PEOE_2>
0.1803849336

>  <GCUT_PEOE_3>
2.515421862

>  <GCUT_SLOGP_0>
-1.370390381

>  <GCUT_SLOGP_1>
-0.5865323282

>  <GCUT_SLOGP_2>
0.03618101379

>  <GCUT_SLOGP_3>
2.363981917

>  <GCUT_SMR_0>
-0.5261306551

>  <GCUT_SMR_1>
-0.2385354328

>  <GCUT_SMR_2>
0.2466077663

>  <GCUT_SMR_3>
2.72675967

>  <Kier1>
13.43209877

>  <Kier2>
5.325443787

>  <Kier3>
2.56

>  <KierA1>
10.597024

>  <KierA2>
4.134057657

>  <KierA3>
1.96178594

>  <KierFlex>
2.576982836

>  <PC+>
5.7621

>  <PC->
-5.7621

>  <PEOE_PC+>
2.734527661

>  <PEOE_PC->
-2.734527661

>  <PEOE_RPC+>
0.1297121674

>  <PEOE_RPC->
0.1434859865

>  <PEOE_VSA+0>
0

>  <PEOE_VSA+1>
40.54360912

>  <PEOE_VSA+2>
40.21709934

>  <PEOE_VSA+3>
26.63396628

>  <PEOE_VSA+4>
46.65409219

>  <PEOE_VSA+5>
0

>  <PEOE_VSA+6>
17.44054252

>  <PEOE_VSA-0>
0

>  <PEOE_VSA-1>
0

>  <PEOE_VSA-2>
0

>  <PEOE_VSA-3>
5.682576084

>  <PEOE_VSA-4>
19.24949693

>  <PEOE_VSA-5>
0

>  <PEOE_VSA-6>
32.45749631

>  <PEOE_VSA_FHYD>
0.4940484304

>  <PEOE_VSA_FNEG>
0.250742094

>  <PEOE_VSA_FPNEG>
0.2259142194

>  <PEOE_VSA_FPOL>
0.5059515696

>  <PEOE_VSA_FPOS>
0.749257906

>  <PEOE_VSA_FPPOS>
0.2800373501

>  <PEOE_VSA_HYD>
113.0772508

>  <PEOE_VSA_NEG>
57.38956933

>  <PEOE_VSA_PNEG>
51.70699324

>  <PEOE_VSA_POL>
115.801628

>  <PEOE_VSA_POS>
171.4893095

>  <PEOE_VSA_PPOS>
64.09463472

>  <Q_PC+>
5.7621

>  <Q_PC->
-5.7621

>  <Q_RPC+>
0.1459537321

>  <Q_RPC->
0.1475156627

>  <Q_VSA_FHYD>
0.2600667295

>  <Q_VSA_FNEG>
0.250742094

>  <Q_VSA_FPNEG>
0.250742094

>  <Q_VSA_FPOL>
0.7399332705

>  <Q_VSA_FPOS>
0.749257906

>  <Q_VSA_FPPOS>
0.4891911766

>  <Q_VSA_HYD>
59.52378146

>  <Q_VSA_NEG>
57.38956933

>  <Q_VSA_PNEG>
57.38956933

>  <Q_VSA_POL>
169.3550973

>  <Q_VSA_POS>
171.4893095

>  <Q_VSA_PPOS>
111.965528

>  <RPC+>
0.1459537321

>  <RPC->
0.1475156627

>  <SMR>
5.51098

>  <SMR_VSA0>
34.86210417

>  <SMR_VSA1>
112.8510522

>  <SMR_VSA2>
0

>  <SMR_VSA3>
25.44576952

>  <SMR_VSA4>
32.89718747

>  <SMR_VSA5>
0

>  <SMR_VSA6>
27.65530757

>  <SMR_VSA7>
16.78552955

>  <SlogP>
-2.796

>  <SlogP_VSA0>
109.0528667

>  <SlogP_VSA1>
9.853362842

>  <SlogP_VSA2>
53.23118696

>  <SlogP_VSA3>
20.92625862

>  <SlogP_VSA4>
0

>  <SlogP_VSA5>
33.5710591

>  <SlogP_VSA6>
0

>  <SlogP_VSA7>
0

>  <SlogP_VSA8>
0

>  <SlogP_VSA9>
23.86221628

>  <TPSA>
140.97

>  <VAdjEq>
0.5423489543

>  <VAdjMa>
5.169925001

>  <VDistEq>
2.854530527

>  <VDistMa>
7.888220974

>  <Weight>
244.2069953

>  <a_IC>
54.25225838

>  <a_ICM>
1.87076753

>  <a_acc>
7

>  <a_acid>
0

>  <a_aro>
0

>  <a_base>
0

>  <a_count>
29

>  <a_don>
4

>  <a_donacc>
11

>  <a_heavy>
17

>  <a_hyd>
4

>  <a_nB>
0

>  <a_nBr>
0

>  <a_nC>
8

>  <a_nCl>
0

>  <a_nF>
0

>  <a_nH>
12

>  <a_nI>
0

>  <a_nN>
4

>  <a_nO>
5

>  <a_nP>
0

>  <a_nS>
0

>  <apol>
30.491516

>  <ast_fraglike>
0

>  <ast_fraglike_ext>
0

>  <ast_violation>
2

>  <ast_violation_ext>
3

>  <b_1rotN>
2

>  <b_1rotR>
0.1111111111

>  <b_ar>
0

>  <b_count>
30

>  <b_double>
3

>  <b_heavy>
18

>  <b_max1len>
4

>  <b_rotN>
2

>  <b_rotR>
0.1111111111

>  <b_single>
27

>  <b_triple>
0

>  <balabanJ>
2.031586024

>  <bpol>
19.952484

>  <chi0>
12.57698579

>  <chi0_C>
4.878315178

>  <chi0v>
8.67098655

>  <chi0v_C>
4.593858127

>  <chi1>
8.040912558

>  <chi1_C>
1.40824829

>  <chi1v>
4.874101497

>  <chi1v_C>
1.40824829

>  <chiral>
4

>  <chiral_u>
0

>  <density>
0.9030580835

>  <diameter>
9

>  <h_ema>
10.74944162

>  <h_emd>
14.19619828

>  <h_emd_C>
5.144883811

>  <h_logD>
-2.42462218

>  <h_logP>
-2.424380225

>  <h_logS>
0.1440537767

>  <h_log_dbo>
0

>  <h_log_pbo>
3.506409352

>  <h_mr>
5.654780417

>  <h_pKa>
14

>  <h_pKb>
10.24060481

>  <h_pavgQ>
0.0005743091036

>  <h_pstates>
1.00524069

>  <h_pstrain>
0.0003424811833

>  <lip_acc>
9

>  <lip_don>
5

>  <lip_druglike>
1

>  <lip_violation>
0

>  <logP(o/w)>
-2.254

>  <logS>
-0.23416

>  <mr>
5.292738236

>  <mutagenic>
0

>  <nmol>
1

>  <opr_brigid>
11

>  <opr_leadlike>
1

>  <opr_nring>
2

>  <opr_nrot>
3

>  <opr_violation>
1

>  <petitjean>
0.4444444444

>  <petitjeanSC>
0.8

>  <radius>
5

>  <reactive>
0

>  <rings>
2

>  <vdw_area>
228.8788788

>  <vdw_vol>
270.4222463

>  <vsa_acc>
27.43582914

>  <vsa_acid>
0

>  <vsa_base>
0

>  <vsa_don>
17.74248958

>  <vsa_hyd>
47.43403276

>  <vsa_other>
70.86216544

>  <vsa_pol>
85.87908125

>  <weinerPath>
496

>  <weinerPol>
27

>  <zagreb>
88

$$$$

  Mrv1719008291810092D          

 17 18  0  0  0  0            999 V2000
    0.7145    6.7661    0.0000 N   0  0  0  0  0  0  0  0  0  0  0  0
    0.7145    5.9411    0.0000 C   0  0  0  0  0  0  0  0  0  0  0  0
    1.4289    5.5286    0.0000 N   0  0  0  0  0  0  0  0  0  0  0  0
    1.4289    4.7036    0.0000 C   0  0  0  0  0  0  0  0  0  0  0  0
    2.1434    4.2911    0.0000 O   0  0  0  0  0  0  0  0  0  0  0  0
    0.7145    4.2911    0.0000 N   0  0  0  0  0  0  0  0  0  0  0  0
    0.0000    4.7036    0.0000 N   0  0  0  0  0  0  0  0  0  0  0  0
   -0.0000    5.5286    0.0000 C   0  0  0  0  0  0  0  0  0  0  0  0
    0.7145    3.4661    0.0000 C   0  0  2  0  0  0  0  0  0  0  0  0
    1.3819    2.9812    0.0000 O   0  0  0  0  0  0  0  0  0  0  0  0
    1.1270    2.1965    0.0000 C   0  0  2  0  0  0  0  0  0  0  0  0
    1.6119    1.5291    0.0000 C   0  0  0  0  0  0  0  0  0  0  0  0
    2.4324    1.6153    0.0000 O   0  0  0  0  0  0  0  0  0  0  0  0
    0.3020    2.1965    0.0000 C   0  0  1  0  0  0  0  0  0  0  0  0
   -0.1830    1.5291    0.0000 O   0  0  0  0  0  0  0  0  0  0  0  0
    0.0470    2.9812    0.0000 C   0  0  1  0  0  0  0  0  0  0  0  0
   -0.7376    3.2361    0.0000 O   0  0  0  0  0  0  0  0  0  0  0  0
  1  2  1  0  0  0  0
  2  3  2  0  0  0  0
  3  4  1  0  0  0  0
  4  5  2  0  0  0  0
  4  6  1  0  0  0  0
  6  7  1  0  0  0  0
  7  8  2  0  0  0  0
  2  8  1  0  0  0  0
  9  6  1  6  0  0  0
  9 10  1  0  0  0  0
 11 10  1  0  0  0  0
 11 12  1  6  0  0  0
 12 13  1  0  0  0  0
 14 11  1  0  0  0  0
 14 15  1  1  0  0  0
 14 16  1  0  0  0  0
 16  9  1  0  0  0  0
 16 17  1  1  0  0  0
M  END
>  <CHID>
20117

>  <_MOLCOUNT>
50

>  <BCUT_PEOE_0>
-2.513119711

>  <BCUT_PEOE_1>
-0.6669710466

>  <BCUT_PEOE_2>
0.7033570742

>  <BCUT_PEOE_3>
2.783277844

>  <BCUT_SLOGP_0>
-2.732721849

>  <BCUT_SLOGP_1>
-0.7238772747

>  <BCUT_SLOGP_2>
0.565789981

>  <BCUT_SLOGP_3>
2.572200859

>  <BCUT_SMR_0>
-2.323936723

>  <BCUT_SMR_1>
-0.4932038749

>  <BCUT_SMR_2>
0.8411335036

>  <BCUT_SMR_3>
2.966894095

>  <FCharge>
0

>  <GCUT_PEOE_0>
-0.8393537353

>  <GCUT_PEOE_1>
-0.4494765305

>  <GCUT_PEOE_2>
0.1465496356

>  <GCUT_PEOE_3>
2.50674726

>  <GCUT_SLOGP_0>
-1.370481231

>  <GCUT_SLOGP_1>
-0.5478732247

>  <GCUT_SLOGP_2>
0.05766239841

>  <GCUT_SLOGP_3>
2.358041831

>  <GCUT_SMR_0>
-0.5261847459

>  <GCUT_SMR_1>
-0.2412844952

>  <GCUT_SMR_2>
0.2426231067

>  <GCUT_SMR_3>
2.713824578

>  <Kier1>
13.43209877

>  <Kier2>
5.325443787

>  <Kier3>
2.56

>  <KierA1>
10.597024

>  <KierA2>
4.134057657

>  <KierA3>
1.96178594

>  <KierFlex>
2.576982836

>  <PC+>
5.4911

>  <PC->
-5.4911

>  <PEOE_PC+>
2.656654713

>  <PEOE_PC->
-2.656654713

>  <PEOE_RPC+>
0.1388286776

>  <PEOE_RPC->
0.147691905

>  <PEOE_VSA+0>
0

>  <PEOE_VSA+1>
61.5549106

>  <PEOE_VSA+2>
25.90534904

>  <PEOE_VSA+3>
26.63396628

>  <PEOE_VSA+4>
30.97251794

>  <PEOE_VSA+5>
0

>  <PEOE_VSA+6>
17.44054252

>  <PEOE_VSA-0>
0

>  <PEOE_VSA-1>
0

>  <PEOE_VSA-2>
0

>  <PEOE_VSA-3>
15.10361569

>  <PEOE_VSA-4>
13.56692085

>  <PEOE_VSA-5>
0

>  <PEOE_VSA-6>
32.45749631

>  <PEOE_VSA_FHYD>
0.5777166239

>  <PEOE_VSA_FNEG>
0.2733380088

>  <PEOE_VSA_FPNEG>
0.2058012004

>  <PEOE_VSA_FPOL>
0.4222833761

>  <PEOE_VSA_FPOS>
0.7266619912

>  <PEOE_VSA_FPPOS>
0.2164821757

>  <PEOE_VSA_HYD>
129.1978416

>  <PEOE_VSA_NEG>
61.12803285

>  <PEOE_VSA_PNEG>
46.02441716

>  <PEOE_VSA_POL>
94.43747763

>  <PEOE_VSA_POS>
162.5072864

>  <PEOE_VSA_PPOS>
48.41306047

>  <Q_PC+>
5.4911

>  <Q_PC->
-5.4911

>  <Q_RPC+>
0.1531569267

>  <Q_RPC->
0.1547959425

>  <Q_VSA_FHYD>
0.2661644934

>  <Q_VSA_FNEG>
0.2733380088

>  <Q_VSA_FPNEG>
0.2733380088

>  <Q_VSA_FPOL>
0.7338355066

>  <Q_VSA_FPOS>
0.7266619912

>  <Q_VSA_FPPOS>
0.4604974978

>  <Q_VSA_HYD>
59.52378146

>  <Q_VSA_NEG>
61.12803285

>  <Q_VSA_PNEG>
61.12803285

>  <Q_VSA_POL>
164.1115378

>  <Q_VSA_POS>
162.5072864

>  <Q_VSA_PPOS>
102.9835049

>  <RPC+>
0.1531569267

>  <RPC->
0.1547959425

>  <SMR>
5.51098

>  <SMR_VSA0>
34.86210417

>  <SMR_VSA1>
112.606008

>  <SMR_VSA2>
0

>  <SMR_VSA3>
25.44576952

>  <SMR_VSA4>
32.89718747

>  <SMR_VSA5>
0

>  <SMR_VSA6>
28.08413497

>  <SMR_VSA7>
17.21435695

>  <SlogP>
-2.796

>  <SlogP_VSA0>
109.0528667

>  <SlogP_VSA1>
10.15966813

>  <SlogP_VSA2>
53.66001435

>  <SlogP_VSA3>
20.92625862

>  <SlogP_VSA4>
0

>  <SlogP_VSA5>
33.44853698

>  <SlogP_VSA6>
0

>  <SlogP_VSA7>
0

>  <SlogP_VSA8>
0

>  <SlogP_VSA9>
23.86221628

>  <TPSA>
140.97

>  <VAdjEq>
0.5423489543

>  <VAdjMa>
5.169925001

>  <VDistEq>
2.854530527

>  <VDistMa>
7.888220974

>  <Weight>
244.2069953

>  <a_IC>
54.25225838

>  <a_ICM>
1.87076753

>  <a_acc>
7

>  <a_acid>
0

>  <a_aro>
0

>  <a_base>
0

>  <a_count>
29

>  <a_don>
4

>  <a_donacc>
11

>  <a_heavy>
17

>  <a_hyd>
4

>  <a_nB>
0

>  <a_nBr>
0

>  <a_nC>
8

>  <a_nCl>
0

>  <a_nF>
0

>  <a_nH>
12

>  <a_nI>
0

>  <a_nN>
4

>  <a_nO>
5

>  <a_nP>
0

>  <a_nS>
0

>  <apol>
30.491516

>  <ast_fraglike>
0

>  <ast_fraglike_ext>
0

>  <ast_violation>
2

>  <ast_violation_ext>
3

>  <b_1rotN>
2

>  <b_1rotR>
0.1111111111

>  <b_ar>
0

>  <b_count>
30

>  <b_double>
3

>  <b_heavy>
18

>  <b_max1len>
4

>  <b_rotN>
2

>  <b_rotR>
0.1111111111

>  <b_single>
27

>  <b_triple>
0

>  <balabanJ>
2.031586024

>  <bpol>
18.632484

>  <chi0>
12.57698579

>  <chi0_C>
4.878315178

>  <chi0v>
8.67098655

>  <chi0v_C>
4.593858127

>  <chi1>
8.040912558

>  <chi1_C>
1.816496581

>  <chi1v>
4.880970944

>  <chi1v_C>
1.696923425

>  <chiral>
4

>  <chiral_u>
0

>  <density>
0.9057780492

>  <diameter>
9

>  <h_ema>
11.06977659

>  <h_emd>
13.69677329

>  <h_emd_C>
4.774566412

>  <h_logD>
-2.395005048

>  <h_logP>
-2.394762894

>  <h_logS>
0.09109292866

>  <h_log_dbo>
0

>  <h_log_pbo>
3.527613305

>  <h_mr>
5.657627471

>  <h_pKa>
14

>  <h_pKb>
10.23428055

>  <h_pavgQ>
0.0005827285603

>  <h_pstates>
1.004934734

>  <h_pstrain>
0.0003475034719

>  <lip_acc>
9

>  <lip_don>
5

>  <lip_druglike>
1

>  <lip_violation>
0

>  <logP(o/w)>
-2.053

>  <logS>
-0.03908

>  <mr>
5.292328886

>  <mutagenic>
0

>  <nmol>
1

>  <opr_brigid>
11

>  <opr_leadlike>
1

>  <opr_nring>
2

>  <opr_nrot>
3

>  <opr_violation>
1

>  <petitjean>
0.4444444444

>  <petitjeanSC>
0.8

>  <radius>
5

>  <reactive>
0

>  <rings>
2

>  <vdw_area>
223.6353192

>  <vdw_vol>
269.6101939

>  <vsa_acc>
31.17429266

>  <vsa_acid>
0

>  <vsa_base>
0

>  <vsa_don>
17.74248958

>  <vsa_hyd>
47.43403276

>  <vsa_other>
61.88014236

>  <vsa_pol>
89.61754477

>  <weinerPath>
496

>  <weinerPol>
27

>  <zagreb>
88

$$$$

  Mrv1719008291810092D          

 12 11  0  0  0  0            999 V2000
    7.2849    3.3809    0.0000 N   0  3  0  0  0  0  0  0  0  0  0  0
    7.2849    2.5559    0.0000 C   0  0  1  0  0  0  0  0  0  0  0  0
    6.5704    2.1434    0.0000 C   0  0  0  0  0  0  0  0  0  0  0  0
    5.8559    2.5559    0.0000 O   0  0  0  0  0  0  0  0  0  0  0  0
    5.1414    2.1434    0.0000 C   0  0  0  0  0  0  0  0  0  0  0  0
    5.1414    1.3184    0.0000 O   0  0  0  0  0  0  0  0  0  0  0  0
    4.4270    2.5559    0.0000 C   0  0  0  0  0  0  0  0  0  0  0  0
    3.7125    2.1434    0.0000 N   0  3  0  0  0  0  0  0  0  0  0  0
    2.9980    1.7309    0.0000 N   0  0  0  0  0  0  0  0  0  0  0  0
    7.9993    2.1434    0.0000 C   0  0  0  0  0  0  0  0  0  0  0  0
    8.7138    2.5559    0.0000 O   0  5  0  0  0  0  0  0  0  0  0  0
    7.9993    1.3184    0.0000 O   0  0  0  0  0  0  0  0  0  0  0  0
  2  1  1  6  0  0  0
  2  3  1  0  0  0  0
  3  4  1  0  0  0  0
  4  5  1  0  0  0  0
  5  6  2  0  0  0  0
  5  7  1  0  0  0  0
  7  8  1  0  0  0  0
  8  9  3  0  0  0  0
  2 10  1  0  0  0  0
 10 11  1  0  0  0  0
 10 12  2  0  0  0  0
M  CHG  3   1   1   8   1  11  -1
M  END
>  <CHID>
20118

>  <_MOLCOUNT>
51

>  <BCUT_PEOE_0>
-2.498064559

>  <BCUT_PEOE_1>
-0.4576118742

>  <BCUT_PEOE_2>
0.509236612

>  <BCUT_PEOE_3>
2.576315017

>  <BCUT_SLOGP_0>
-3.315500685

>  <BCUT_SLOGP_1>
-0.3885674353

>  <BCUT_SLOGP_2>
0.394233219

>  <BCUT_SLOGP_3>
2.256012419

>  <BCUT_SMR_0>
-2.32275557

>  <BCUT_SMR_1>
-0.1654146389

>  <BCUT_SMR_2>
0.4701511055

>  <BCUT_SMR_3>
2.736325658

>  <FCharge>
1

>  <GCUT_PEOE_0>
-0.8463906035

>  <GCUT_PEOE_1>
-0.3741331975

>  <GCUT_PEOE_2>
0.1855052565

>  <GCUT_PEOE_3>
2.160442498

>  <GCUT_SLOGP_0>
-2.23503199

>  <GCUT_SLOGP_1>
-0.4152778519

>  <GCUT_SLOGP_2>
0.05660310723

>  <GCUT_SLOGP_3>
1.901103946

>  <GCUT_SMR_0>
-0.6405410703

>  <GCUT_SMR_1>
-0.1850175632

>  <GCUT_SMR_2>
0.102523609

>  <GCUT_SMR_3>
2.295159901

>  <Kier1>
12

>  <Kier2>
6.50887574

>  <Kier3>
6.25

>  <KierA1>
8.777228694

>  <KierA2>
4.609949538

>  <KierA3>
4.315088

>  <KierFlex>
3.371881781

>  <PC+>
5.145

>  <PC->
-4.145

>  <PEOE_PC+>
2.999049031

>  <PEOE_PC->
-1.999049031

>  <PEOE_RPC+>
0.1298735624

>  <PEOE_RPC->
0.2720572386

>  <PEOE_VSA+0>
0

>  <PEOE_VSA+1>
8.530772016

>  <PEOE_VSA+2>
51.87698996

>  <PEOE_VSA+3>
3.145960502

>  <PEOE_VSA+4>
21.4809531

>  <PEOE_VSA+5>
0

>  <PEOE_VSA+6>
53.75786301

>  <PEOE_VSA-0>
0

>  <PEOE_VSA-1>
0

>  <PEOE_VSA-2>
0

>  <PEOE_VSA-3>
0

>  <PEOE_VSA-4>
0

>  <PEOE_VSA-5>
13.56692085

>  <PEOE_VSA-6>
30.74303215

>  <PEOE_VSA_FHYD>
0.3470937065

>  <PEOE_VSA_FNEG>
0.241995358

>  <PEOE_VSA_FPNEG>
0.241995358

>  <PEOE_VSA_FPOL>
0.6529062935

>  <PEOE_VSA_FPOS>
0.758004642

>  <PEOE_VSA_FPPOS>
0.4109109355

>  <PEOE_VSA_HYD>
63.55372248

>  <PEOE_VSA_NEG>
44.30995299

>  <PEOE_VSA_PNEG>
44.30995299

>  <PEOE_VSA_POL>
119.5487691

>  <PEOE_VSA_POS>
138.7925386

>  <PEOE_VSA_PPOS>
75.2388161

>  <Q_PC+>
5.145

>  <Q_PC->
-4.145

>  <Q_RPC+>
0.2383479106

>  <Q_RPC->
0.2171290712

>  <Q_VSA_FHYD>
0.2701795453

>  <Q_VSA_FNEG>
0.3593119106

>  <Q_VSA_FPNEG>
0.3593119106

>  <Q_VSA_FPOL>
0.7298204547

>  <Q_VSA_FPOS>
0.6406880894

>  <Q_VSA_FPPOS>
0.3705085441

>  <Q_VSA_HYD>
49.47054791

>  <Q_VSA_NEG>
65.79090609

>  <Q_VSA_PNEG>
65.79090609

>  <Q_VSA_POL>
133.6319437

>  <Q_VSA_POS>
117.3115855

>  <Q_VSA_PPOS>
67.84103757

>  <RPC+>
0.2383479106

>  <RPC->
0.2171290712

>  <SMR>
3.25931

>  <SMR_VSA0>
101.4076636

>  <SMR_VSA1>
30.93683366

>  <SMR_VSA2>
48.94758434

>  <SMR_VSA3>
3.981968688

>  <SMR_VSA4>
0

>  <SMR_VSA5>
0

>  <SMR_VSA6>
48.57530895

>  <SMR_VSA7>
0

>  <SlogP>
-3.25692

>  <SlogP_VSA0>
75.58053063

>  <SlogP_VSA1>
9.209472252

>  <SlogP_VSA2>
62.70628914

>  <SlogP_VSA3>
70.30267036

>  <SlogP_VSA4>
0

>  <SlogP_VSA5>
0

>  <SlogP_VSA6>
0

>  <SlogP_VSA7>
16.05039687

>  <SlogP_VSA8>
0

>  <SlogP_VSA9>
0

>  <TPSA>
117.86

>  <VAdjEq>
0.6167482598

>  <VAdjMa>
4.459431619

>  <VDistEq>
2.841972549

>  <VDistMa>
6.820729131

>  <Weight>
174.1359967

>  <a_IC>
38.07403392

>  <a_ICM>
1.903701696

>  <a_acc>
2

>  <a_acid>
2

>  <a_aro>
0

>  <a_base>
2

>  <a_count>
20

>  <a_don>
0

>  <a_donacc>
2

>  <a_heavy>
12

>  <a_hyd>
3

>  <a_nB>
0

>  <a_nBr>
0

>  <a_nC>
5

>  <a_nCl>
0

>  <a_nF>
0

>  <a_nH>
8

>  <a_nI>
0

>  <a_nN>
3

>  <a_nO>
4

>  <a_nP>
0

>  <a_nS>
0

>  <apol>
20.642344

>  <ast_fraglike>
1

>  <ast_fraglike_ext>
0

>  <ast_violation>
0

>  <ast_violation_ext>
2

>  <b_1rotN>
4

>  <b_1rotR>
0.3636363636

>  <b_ar>
0

>  <b_count>
19

>  <b_double>
2

>  <b_heavy>
11

>  <b_max1len>
4

>  <b_rotN>
6

>  <b_rotR>
0.5454545455

>  <b_single>
16

>  <b_triple>
1

>  <balabanJ>
3.420343873

>  <bpol>
12.875656

>  <chi0>
9.560477932

>  <chi0_C>
3.14626437

>  <chi0v>
6.226090966

>  <chi0v_C>
2.991563832

>  <chi1>
5.574586063

>  <chi1_C>
1.149829914

>  <chi1v>
3.080124588

>  <chi1v_C>
1.050476816

>  <chiral>
1

>  <chiral_u>
0

>  <density>
0.9153503994

>  <diameter>
8

>  <h_ema>
7.764832705

>  <h_emd>
28.54573369

>  <h_emd_C>
8.569406271

>  <h_logD>
-2.586314392

>  <h_logP>
-5.81800862

>  <h_logS>
2.254560088

>  <h_log_dbo>
0

>  <h_log_pbo>
3.120420358

>  <h_mr>
3.98251361

>  <h_pKa>
2.7993536

>  <h_pKb>
16.06585497

>  <h_pavgQ>
-0.01079609642

>  <h_pstates>
1.064059679

>  <h_pstrain>
7.354855557

>  <lip_acc>
7

>  <lip_don>
3

>  <lip_druglike>
1

>  <lip_violation>
0

>  <logP(o/w)>
-1.821

>  <logS>
0.06693

>  <mr>
3.818058752

>  <mutagenic>
0

>  <nmol>
1

>  <opr_brigid>
0

>  <opr_leadlike>
1

>  <opr_nring>
0

>  <opr_nrot>
5

>  <opr_violation>
0

>  <petitjean>
0.5

>  <petitjeanSC>
1

>  <radius>
4

>  <reactive>
1

>  <rings>
0

>  <vdw_area>
183.1024916

>  <vdw_vol>
190.2397125

>  <vsa_acc>
62.18171563

>  <vsa_acid>
27.13384169

>  <vsa_base>
27.16352918

>  <vsa_don>
17.74248958

>  <vsa_hyd>
49.05753173

>  <vsa_other>
31.92075465

>  <vsa_pol>
79.92420521

>  <weinerPath>
235

>  <weinerPol>
12

>  <zagreb>
48

$$$$

  Mrv1719008291810092D          

 19 21  0  0  0  0            999 V2000
    2.3541   -0.5075    0.0000 C   0  0  0  0  0  0  0  0  0  0  0  0
    2.1826   -1.3144    0.0000 N   0  0  0  0  0  0  0  0  0  0  0  0
    2.7346   -1.9275    0.0000 C   0  0  0  0  0  0  0  0  0  0  0  0
    2.3221   -2.6420    0.0000 N   0  0  0  0  0  0  0  0  0  0  0  0
    1.5152   -2.4705    0.0000 C   0  0  0  0  0  0  0  0  0  0  0  0
    1.4289   -1.6500    0.0000 C   0  0  0  0  0  0  0  0  0  0  0  0
    0.7145   -1.2375    0.0000 S   0  0  0  0  0  0  0  0  0  0  0  0
    0.7145   -0.4125    0.0000 C   0  0  0  0  0  0  0  0  0  0  0  0
    0.0000    0.0000    0.0000 C   0  0  0  0  0  0  0  0  0  0  0  0
   -0.7846   -0.2549    0.0000 N   0  0  0  0  0  0  0  0  0  0  0  0
   -1.2695    0.4125    0.0000 C   0  0  0  0  0  0  0  0  0  0  0  0
   -0.7846    1.0799    0.0000 N   0  0  0  0  0  0  0  0  0  0  0  0
    0.0000    0.8250    0.0000 C   0  0  0  0  0  0  0  0  0  0  0  0
    0.7145    1.2375    0.0000 N   0  0  0  0  0  0  0  0  0  0  0  0
    1.4289    0.8250    0.0000 C   0  0  0  0  0  0  0  0  0  0  0  0
    1.4289    0.0000    0.0000 N   0  0  0  0  0  0  0  0  0  0  0  0
    0.9021   -3.0225    0.0000 N   0  3  0  0  0  0  0  0  0  0  0  0
    1.0736   -3.8295    0.0000 O   0  5  0  0  0  0  0  0  0  0  0  0
    0.1175   -2.7676    0.0000 O   0  0  0  0  0  0  0  0  0  0  0  0
  1  2  1  0  0  0  0
  2  3  1  0  0  0  0
  3  4  2  0  0  0  0
  4  5  1  0  0  0  0
  5  6  2  0  0  0  0
  2  6  1  0  0  0  0
  6  7  1  0  0  0  0
  7  8  1  0  0  0  0
  8  9  2  0  0  0  0
  9 10  1  0  0  0  0
 10 11  2  0  0  0  0
 11 12  1  0  0  0  0
 12 13  1  0  0  0  0
  9 13  1  0  0  0  0
 13 14  2  0  0  0  0
 14 15  1  0  0  0  0
 15 16  2  0  0  0  0
  8 16  1  0  0  0  0
  5 17  1  0  0  0  0
 17 18  1  0  0  0  0
 17 19  2  0  0  0  0
M  CHG  2  17   1  18  -1
M  END
>  <CHID>
20119

>  <_MOLCOUNT>
52

>  <BCUT_PEOE_0>
-2.188981276

>  <BCUT_PEOE_1>
-0.4978063437

>  <BCUT_PEOE_2>
0.590066415

>  <BCUT_PEOE_3>
2.326523622

>  <BCUT_SLOGP_0>
-2.138444553

>  <BCUT_SLOGP_1>
-0.4690757535

>  <BCUT_SLOGP_2>
0.6441092665

>  <BCUT_SLOGP_3>
2.409909584

>  <BCUT_SMR_0>
-1.958182679

>  <BCUT_SMR_1>
-0.2881281758

>  <BCUT_SMR_2>
0.8529946282

>  <BCUT_SMR_3>
2.570840041

>  <FCharge>
0

>  <GCUT_PEOE_0>
-0.8192254831

>  <GCUT_PEOE_1>
-0.498287463

>  <GCUT_PEOE_2>
0.05902468853

>  <GCUT_PEOE_3>
2.277645559

>  <GCUT_SLOGP_0>
-0.8102106848

>  <GCUT_SLOGP_1>
-0.3034665283

>  <GCUT_SLOGP_2>
0.1644522751

>  <GCUT_SLOGP_3>
2.354575241

>  <GCUT_SMR_0>
-0.4930307277

>  <GCUT_SMR_1>
-0.1690093291

>  <GCUT_SMR_2>
0.2839696272

>  <GCUT_SMR_3>
2.548726877

>  <Kier1>
13.95918367

>  <Kier2>
5.78

>  <Kier3>
2.741225461

>  <KierA1>
10.05099992

>  <KierA2>
4.078845521

>  <KierA3>
1.904129073

>  <KierFlex>
2.157709263

>  <PC+>
3.6107

>  <PC->
-3.6107

>  <PEOE_PC+>
2.211475564

>  <PEOE_PC->
-2.211475564

>  <PEOE_RPC+>
0.1563458165

>  <PEOE_RPC->
0.1772627185

>  <PEOE_VSA+0>
0

>  <PEOE_VSA+1>
57.27177412

>  <PEOE_VSA+2>
49.40824903

>  <PEOE_VSA+3>
19.8095757

>  <PEOE_VSA+4>
29.91253983

>  <PEOE_VSA+5>
0

>  <PEOE_VSA+6>
11.19056271

>  <PEOE_VSA-0>
19.76061791

>  <PEOE_VSA-1>
9.710610078

>  <PEOE_VSA-2>
0

>  <PEOE_VSA-3>
0

>  <PEOE_VSA-4>
17.04772825

>  <PEOE_VSA-5>
0

>  <PEOE_VSA-6>
34.06793914

>  <PEOE_VSA_FHYD>
0.6284192128

>  <PEOE_VSA_FNEG>
0.3247120087

>  <PEOE_VSA_FPNEG>
0.2059624081

>  <PEOE_VSA_FPOL>
0.3715807872

>  <PEOE_VSA_FPOS>
0.6752879913

>  <PEOE_VSA_FPPOS>
0.1656183791

>  <PEOE_VSA_HYD>
155.9608268

>  <PEOE_VSA_NEG>
80.58689538

>  <PEOE_VSA_PNEG>
51.11566739

>  <PEOE_VSA_POL>
92.21876994

>  <PEOE_VSA_POS>
167.5927014

>  <PEOE_VSA_PPOS>
41.10310254

>  <Q_PC+>
3.6107

>  <Q_PC->
-3.6107

>  <Q_RPC+>
0.2661533775

>  <Q_RPC->
0.1717118564

>  <Q_VSA_FHYD>
0.5281197379

>  <Q_VSA_FNEG>
0.342887104

>  <Q_VSA_FPNEG>
0.2283078594

>  <Q_VSA_FPOL>
0.4718802621

>  <Q_VSA_FPOS>
0.657112896

>  <Q_VSA_FPPOS>
0.2435724027

>  <Q_VSA_HYD>
131.0685436

>  <Q_VSA_NEG>
85.09758321

>  <Q_VSA_PNEG>
56.66135248

>  <Q_VSA_POL>
117.1110532

>  <Q_VSA_POS>
163.0820136

>  <Q_VSA_PPOS>
60.44970069

>  <RPC+>
0.2661533775

>  <RPC->
0.1717118564

>  <SMR>
6.59511

>  <SMR_VSA0>
7.085616267

>  <SMR_VSA1>
69.04121095

>  <SMR_VSA2>
69.96435018

>  <SMR_VSA3>
0

>  <SMR_VSA4>
6.187366731

>  <SMR_VSA5>
50.35658864

>  <SMR_VSA6>
0

>  <SMR_VSA7>
65.11672864

>  <SlogP>
1.505

>  <SlogP_VSA0>
0

>  <SlogP_VSA1>
76.12682722

>  <SlogP_VSA2>
16.78552955

>  <SlogP_VSA3>
50.9350075

>  <SlogP_VSA4>
0

>  <SlogP_VSA5>
2.243813125

>  <SlogP_VSA6>
0

>  <SlogP_VSA7>
54.21603522

>  <SlogP_VSA8>
0

>  <SlogP_VSA9>
67.44464879

>  <TPSA>
118.1

>  <VAdjEq>
0.5187581971

>  <VAdjMa>
5.392317423

>  <VDistEq>
2.908716183

>  <VDistMa>
8.217623415

>  <Weight>
277.267998

>  <a_IC>
52.37913875

>  <a_ICM>
2.01458226

>  <a_acc>
5

>  <a_acid>
0

>  <a_aro>
14

>  <a_base>
0

>  <a_count>
26

>  <a_don>
3

>  <a_donacc>
8

>  <a_heavy>
19

>  <a_hyd>
6

>  <a_nB>
0

>  <a_nBr>
0

>  <a_nC>
9

>  <a_nCl>
0

>  <a_nF>
0

>  <a_nH>
7

>  <a_nI>
0

>  <a_nN>
7

>  <a_nO>
2

>  <a_nP>
0

>  <a_nS>
1

>  <apol>
32.711551

>  <ast_fraglike>
0

>  <ast_fraglike_ext>
0

>  <ast_violation>
1

>  <ast_violation_ext>
1

>  <b_1rotN>
3

>  <b_1rotR>
0.1428571429

>  <b_ar>
15

>  <b_count>
28

>  <b_double>
1

>  <b_heavy>
21

>  <b_max1len>
2

>  <b_rotN>
3

>  <b_rotR>
0.1428571429

>  <b_single>
12

>  <b_triple>
0

>  <balabanJ>
1.664642088

>  <bpol>
19.108449

>  <chi0>
13.40541292

>  <chi0_C>
6.00807169

>  <chi0v>
10.45657383

>  <chi0v_C>
5.232050808

>  <chi1>
9.164703798

>  <chi1_C>
1

>  <chi1v>
5.958417208

>  <chi1v_C>
0.75

>  <chiral>
0

>  <chiral_u>
0

>  <density>
0.9287167174

>  <diameter>
8

>  <h_ema>
11.35487105

>  <h_emd>
7.319568247

>  <h_emd_C>
4.194705814

>  <h_logD>
1.017565339

>  <h_logP>
1.022488224

>  <h_logS>
-3.48397606

>  <h_log_dbo>
0

>  <h_log_pbo>
8.688719985

>  <h_mr>
7.062570325

>  <h_pKa>
12.51132275

>  <h_pKb>
9.627057503

>  <h_pavgQ>
0.002351528356

>  <h_pstates>
1.267415928

>  <h_pstrain>
0.03630311898

>  <lip_acc>
9

>  <lip_don>
1

>  <lip_druglike>
1

>  <lip_violation>
0

>  <logP(o/w)>
1.03306

>  <logS>
-4.53944

>  <mr>
6.674623126

>  <mutagenic>
1

>  <nmol>
1

>  <opr_brigid>
15

>  <opr_leadlike>
1

>  <opr_nring>
3

>  <opr_nrot>
3

>  <opr_violation>
1

>  <petitjean>
0.5

>  <petitjeanSC>
1

>  <radius>
4

>  <reactive>
1

>  <rings>
3

>  <vdw_area>
248.1795968

>  <vdw_vol>
298.5495931

>  <vsa_acc>
11.36515217

>  <vsa_acid>
0

>  <vsa_base>
0

>  <vsa_don>
0

>  <vsa_hyd>
81.73888983

>  <vsa_other>
130.6837266

>  <vsa_pol>
28.41288042

>  <weinerPath>
676

>  <weinerPol>
28

>  <zagreb>
102

$$$$

  Mrv1719008291810092D          

 43 47  0  0  0  0            999 V2000
   -0.9237    4.4167    0.0000 C   0  0  0  0  0  0  0  0  0  0  0  0
   -0.9237    3.5917    0.0000 C   0  0  0  0  0  0  0  0  0  0  0  0
   -1.6382    3.1792    0.0000 C   0  0  0  0  0  0  0  0  0  0  0  0
   -0.2093    3.1792    0.0000 O   0  0  0  0  0  0  0  0  0  0  0  0
   -0.2093    2.3542    0.0000 C   0  0  0  0  0  0  0  0  0  0  0  0
   -0.9237    1.9417    0.0000 O   0  0  0  0  0  0  0  0  0  0  0  0
    0.5052    1.9417    0.0000 C   0  0  0  0  0  0  0  0  0  0  0  0
    1.2197    2.3542    0.0000 C   0  0  0  0  0  0  0  0  0  0  0  0
    1.2197    3.1792    0.0000 C   0  0  0  0  0  0  0  0  0  0  0  0
    1.9341    1.9417    0.0000 N   0  0  0  0  0  0  0  0  0  0  0  0
    1.9341    1.1167    0.0000 C   0  0  0  0  0  0  0  0  0  0  0  0
    2.6486    0.7042    0.0000 N   0  0  0  0  0  0  0  0  0  0  0  0
    1.2197    0.7042    0.0000 C   0  0  0  0  0  0  0  0  0  0  0  0
    0.5052    1.1167    0.0000 C   0  0  0  0  0  0  0  0  0  0  0  0
   -0.2093    0.7042    0.0000 C   0  0  0  0  0  0  0  0  0  0  0  0
   -0.2093   -0.1208    0.0000 C   0  0  0  0  0  0  0  0  0  0  0  0
   -0.9237   -0.5333    0.0000 C   0  0  0  0  0  0  0  0  0  0  0  0
   -1.6382   -0.1208    0.0000 C   0  0  0  0  0  0  0  0  0  0  0  0
   -1.6382    0.7042    0.0000 C   0  0  0  0  0  0  0  0  0  0  0  0
   -0.9237    1.1167    0.0000 C   0  0  0  0  0  0  0  0  0  0  0  0
   -0.9237   -1.3583    0.0000 N   0  3  0  0  0  0  0  0  0  0  0  0
   -1.6382   -1.7708    0.0000 O   0  5  0  0  0  0  0  0  0  0  0  0
   -0.2093   -1.7708    0.0000 O   0  0  0  0  0  0  0  0  0  0  0  0
    1.2197   -0.1208    0.0000 C   0  0  0  0  0  0  0  0  0  0  0  0
    0.5052   -0.5333    0.0000 O   0  0  0  0  0  0  0  0  0  0  0  0
    1.9341   -0.5333    0.0000 O   0  0  0  0  0  0  0  0  0  0  0  0
    1.9341   -1.3583    0.0000 C   0  0  0  0  0  0  0  0  0  0  0  0
    2.5175   -1.9417    0.0000 C   0  0  0  0  0  0  0  0  0  0  0  0
    1.9341   -2.5250    0.0000 N   0  0  0  0  0  0  0  0  0  0  0  0
    1.3508   -1.9417    0.0000 C   0  0  0  0  0  0  0  0  0  0  0  0
    1.9341   -3.3500    0.0000 C   0  0  0  0  0  0  0  0  0  0  0  0
    2.6486   -3.7625    0.0000 C   0  0  0  0  0  0  0  0  0  0  0  0
    3.3631   -3.3500    0.0000 C   0  0  0  0  0  0  0  0  0  0  0  0
    4.0776   -3.7625    0.0000 C   0  0  0  0  0  0  0  0  0  0  0  0
    4.0776   -4.5875    0.0000 C   0  0  0  0  0  0  0  0  0  0  0  0
    3.3631   -5.0000    0.0000 C   0  0  0  0  0  0  0  0  0  0  0  0
    2.6486   -4.5875    0.0000 C   0  0  0  0  0  0  0  0  0  0  0  0
    1.2197   -3.7625    0.0000 C   0  0  0  0  0  0  0  0  0  0  0  0
    1.2197   -4.5875    0.0000 C   0  0  0  0  0  0  0  0  0  0  0  0
    0.5052   -5.0000    0.0000 C   0  0  0  0  0  0  0  0  0  0  0  0
   -0.2093   -4.5875    0.0000 C   0  0  0  0  0  0  0  0  0  0  0  0
   -0.2093   -3.7625    0.0000 C   0  0  0  0  0  0  0  0  0  0  0  0
    0.5052   -3.3500    0.0000 C   0  0  0  0  0  0  0  0  0  0  0  0
  1  2  1  0  0  0  0
  2  3  1  0  0  0  0
  2  4  1  0  0  0  0
  4  5  1  0  0  0  0
  5  6  2  0  0  0  0
  5  7  1  0  0  0  0
  7  8  2  0  0  0  0
  8  9  1  0  0  0  0
  8 10  1  0  0  0  0
 10 11  1  0  0  0  0
 11 12  1  0  0  0  0
 11 13  2  0  0  0  0
 13 14  1  0  0  0  0
  7 14  1  0  0  0  0
 14 15  1  0  0  0  0
 15 16  2  0  0  0  0
 16 17  1  0  0  0  0
 17 18  2  0  0  0  0
 18 19  1  0  0  0  0
 19 20  2  0  0  0  0
 15 20  1  0  0  0  0
 17 21  1  0  0  0  0
 21 22  1  0  0  0  0
 21 23  2  0  0  0  0
 13 24  1  0  0  0  0
 24 25  2  0  0  0  0
 24 26  1  0  0  0  0
 26 27  1  0  0  0  0
 27 28  1  0  0  0  0
 28 29  1  0  0  0  0
 29 30  1  0  0  0  0
 27 30  1  0  0  0  0
 29 31  1  0  0  0  0
 31 32  1  0  0  0  0
 32 33  2  0  0  0  0
 33 34  1  0  0  0  0
 34 35  2  0  0  0  0
 35 36  1  0  0  0  0
 36 37  2  0  0  0  0
 32 37  1  0  0  0  0
 31 38  1  0  0  0  0
 38 39  2  0  0  0  0
 39 40  1  0  0  0  0
 40 41  2  0  0  0  0
 41 42  1  0  0  0  0
 42 43  2  0  0  0  0
 38 43  1  0  0  0  0
M  CHG  2  21   1  22  -1
M  END
>  <CHID>
20120

>  <_MOLCOUNT>
53

>  <BCUT_PEOE_0>
-2.770221051

>  <BCUT_PEOE_1>
-0.5591613712

>  <BCUT_PEOE_2>
0.6269548272

>  <BCUT_PEOE_3>
2.731737548

>  <BCUT_SLOGP_0>
-2.885649053

>  <BCUT_SLOGP_1>
-0.4604377434

>  <BCUT_SLOGP_2>
0.7191402998

>  <BCUT_SLOGP_3>
2.659639365

>  <BCUT_SMR_0>
-2.508538781

>  <BCUT_SMR_1>
-0.4280017968

>  <BCUT_SMR_2>
0.7672943602

>  <BCUT_SMR_3>
2.98463832

>  <FCharge>
0

>  <GCUT_PEOE_0>
-0.8724062892

>  <GCUT_PEOE_1>
-0.3895818749

>  <GCUT_PEOE_2>
0.06882364393

>  <GCUT_PEOE_3>
2.931687844

>  <GCUT_SLOGP_0>
-1.340195859

>  <GCUT_SLOGP_1>
-0.2638613814

>  <GCUT_SLOGP_2>
0.1450683171

>  <GCUT_SLOGP_3>
2.968780594

>  <GCUT_SMR_0>
-0.5731364137

>  <GCUT_SMR_1>
-0.2029026098

>  <GCUT_SMR_2>
0.1877906988

>  <GCUT_SMR_3>
3.191161119

>  <Kier1>
34.33770937

>  <Kier2>
15.72777902

>  <Kier3>
8.296296296

>  <KierA1>
25.21554154

>  <KierA2>
11.45886666

>  <KierA3>
6.010576945

>  <KierFlex>
6.719570427

>  <PC+>
8.6052

>  <PC->
-8.6052

>  <PEOE_PC+>
3.376052625

>  <PEOE_PC->
-3.376052625

>  <PEOE_RPC+>
0.08694253052

>  <PEOE_RPC->
0.09148221512

>  <PEOE_VSA+0>
119.5179524

>  <PEOE_VSA+1>
102.8945165

>  <PEOE_VSA+2>
25.85703895

>  <PEOE_VSA+3>
0

>  <PEOE_VSA+4>
0

>  <PEOE_VSA+5>
36.11654969

>  <PEOE_VSA+6>
0

>  <PEOE_VSA-0>
62.86865157

>  <PEOE_VSA-1>
147.0588472

>  <PEOE_VSA-2>
0

>  <PEOE_VSA-3>
0

>  <PEOE_VSA-4>
0

>  <PEOE_VSA-5>
67.85290025

>  <PEOE_VSA-6>
5.007512251

>  <PEOE_VSA_FHYD>
0.8078597253

>  <PEOE_VSA_FNEG>
0.4985911322

>  <PEOE_VSA_FPNEG>
0.1284621942

>  <PEOE_VSA_FPOL>
0.1921402747

>  <PEOE_VSA_FPOS>
0.5014088678

>  <PEOE_VSA_FPPOS>
0.06367808059

>  <PEOE_VSA_HYD>
458.1970066

>  <PEOE_VSA_NEG>
282.7879112

>  <PEOE_VSA_PNEG>
72.8604125

>  <PEOE_VSA_POL>
108.9769622

>  <PEOE_VSA_POS>
284.3860576

>  <PEOE_VSA_PPOS>
36.11654969

>  <Q_PC+>
8.6052

>  <Q_PC->
-8.6052

>  <Q_RPC+>
0.1054013852

>  <Q_RPC->
0.1045879236

>  <Q_VSA_FHYD>
0.6401573606

>  <Q_VSA_FNEG>
0.5990071799

>  <Q_VSA_FPNEG>
0.1945712844

>  <Q_VSA_FPOL>
0.3598426394

>  <Q_VSA_FPOS>
0.4009928201

>  <Q_VSA_FPPOS>
0.165271355

>  <Q_VSA_HYD>
363.0805909

>  <Q_VSA_NEG>
339.7412796

>  <Q_VSA_PNEG>
110.3557676

>  <Q_VSA_POL>
204.0933779

>  <Q_VSA_POS>
227.4326892

>  <Q_VSA_PPOS>
93.73761033

>  <RPC+>
0.1054013852

>  <RPC->
0.1045879236

>  <SMR>
16.04055

>  <SMR_VSA0>
76.80982461

>  <SMR_VSA1>
3.124313894

>  <SMR_VSA2>
68.94575818

>  <SMR_VSA3>
42.3426057

>  <SMR_VSA4>
35.65393503

>  <SMR_VSA5>
247.0045808

>  <SMR_VSA6>
52.37008442

>  <SMR_VSA7>
99.97804461

>  <SlogP>
4.79

>  <SlogP_VSA0>
50.90793816

>  <SlogP_VSA1>
25.70085842

>  <SlogP_VSA2>
82.6615068

>  <SlogP_VSA3>
87.81416366

>  <SlogP_VSA4>
9.556724852

>  <SlogP_VSA5>
11.45581761

>  <SlogP_VSA6>
4.410796086

>  <SlogP_VSA7>
247.0045808

>  <SlogP_VSA8>
3.981968688

>  <SlogP_VSA9>
102.7347922

>  <TPSA>
139.71

>  <VAdjEq>
0.2899473405

>  <VAdjMa>
6.554588852

>  <VDistEq>
3.881209894

>  <VDistMa>
10.58933097

>  <Weight>
582.6569869

>  <a_IC>
119.5940461

>  <a_ICM>
1.55316943

>  <a_acc>
3

>  <a_acid>
0

>  <a_aro>
18

>  <a_base>
0

>  <a_count>
77

>  <a_don>
2

>  <a_donacc>
5

>  <a_heavy>
43

>  <a_hyd>
31

>  <a_nB>
0

>  <a_nBr>
0

>  <a_nC>
33

>  <a_nCl>
0

>  <a_nF>
0

>  <a_nH>
34

>  <a_nI>
0

>  <a_nN>
4

>  <a_nO>
6

>  <a_nP>
0

>  <a_nS>
0

>  <apol>
89.962962

>  <ast_fraglike>
0

>  <ast_fraglike_ext>
0

>  <ast_violation>
2

>  <ast_violation_ext>
3

>  <b_1rotN>
9

>  <b_1rotR>
0.1914893617

>  <b_ar>
18

>  <b_count>
81

>  <b_double>
5

>  <b_heavy>
47

>  <b_max1len>
4

>  <b_rotN>
11

>  <b_rotR>
0.2340425532

>  <b_single>
58

>  <b_triple>
0

>  <balabanJ>
1.295296222

>  <bpol>
46.153038

>  <chi0>
30.67263315

>  <chi0_C>
22.39661227

>  <chi0v>
24.22778561

>  <chi0v_C>
19.80651841

>  <chi1>
20.63393805

>  <chi1_C>
13.81453371

>  <chi1v>
14.11329303

>  <chi1v_C>
10.5573072

>  <chiral>
1

>  <chiral_u>
1

>  <density>
0.7449869562

>  <diameter>
16

>  <h_ema>
11.03310424

>  <h_emd>
17.79373705

>  <h_emd_C>
10.4983927

>  <h_logD>
4.816070009

>  <h_logP>
4.866441427

>  <h_logS>
-7.649308619

>  <h_log_dbo>
0

>  <h_log_pbo>
15.00178791

>  <h_mr>
16.36038281

>  <h_pKa>
14

>  <h_pKb>
7.908372617

>  <h_pavgQ>
0.1099154281

>  <h_pstates>
1.413903453

>  <h_pstrain>
0.06941670294

>  <lip_acc>
10

>  <lip_don>
3

>  <lip_druglike>
1

>  <lip_violation>
1

>  <logP(o/w)>
6.12

>  <logS>
-7.97037

>  <mr>
16.16882044

>  <mutagenic>
1

>  <nmol>
1

>  <opr_brigid>
28

>  <opr_leadlike>
0

>  <opr_nring>
5

>  <opr_nrot>
9

>  <opr_violation>
4

>  <petitjean>
0.5

>  <petitjeanSC>
1

>  <radius>
8

>  <reactive>
1

>  <rings>
5

>  <vdw_area>
567.1739688

>  <vdw_vol>
782.1036094

>  <vsa_acc>
27.13384169

>  <vsa_acid>
0

>  <vsa_base>
0

>  <vsa_don>
23.42506566

>  <vsa_hyd>
404.4382497

>  <vsa_other>
79.54612162

>  <vsa_pol>
50.55890735

>  <weinerPath>
6546

>  <weinerPol>
72

>  <zagreb>
228

$$$$

  Mrv1719008291810092D          

 19 20  0  0  0  0            999 V2000
   -1.4289   -4.1250    0.0000 C   0  0  0  0  0  0  0  0  0  0  0  0
   -1.4289   -3.3000    0.0000 O   0  0  0  0  0  0  0  0  0  0  0  0
   -0.7145   -2.8875    0.0000 P   0  0  0  0  0  0  0  0  0  0  0  0
   -0.3020   -3.6020    0.0000 S   0  0  0  0  0  0  0  0  0  0  0  0
   -1.1270   -2.1730    0.0000 O   0  0  0  0  0  0  0  0  0  0  0  0
   -0.7145   -1.4586    0.0000 C   0  0  0  0  0  0  0  0  0  0  0  0
    0.0000   -2.4750    0.0000 S   0  0  0  0  0  0  0  0  0  0  0  0
    0.0000   -1.6500    0.0000 C   0  0  0  0  0  0  0  0  0  0  0  0
    0.7145   -1.2375    0.0000 N   0  0  0  0  0  0  0  0  0  0  0  0
    0.7145   -0.4125    0.0000 N   0  0  0  0  0  0  0  0  0  0  0  0
    1.4289    0.0000    0.0000 N   0  0  0  0  0  0  0  0  0  0  0  0
    2.1434   -0.4125    0.0000 C   0  0  0  0  0  0  0  0  0  0  0  0
    2.8579    0.0000    0.0000 C   0  0  0  0  0  0  0  0  0  0  0  0
    3.5724   -0.4125    0.0000 C   0  0  0  0  0  0  0  0  0  0  0  0
    3.5724   -1.2375    0.0000 C   0  0  0  0  0  0  0  0  0  0  0  0
    2.8579   -1.6500    0.0000 C   0  0  0  0  0  0  0  0  0  0  0  0
    2.1434   -1.2375    0.0000 C   0  0  0  0  0  0  0  0  0  0  0  0
    1.4289   -1.6500    0.0000 C   0  0  0  0  0  0  0  0  0  0  0  0
    1.4289   -2.4750    0.0000 O   0  0  0  0  0  0  0  0  0  0  0  0
  1  2  1  0  0  0  0
  2  3  1  0  0  0  0
  3  4  2  0  0  0  0
  3  5  1  0  0  0  0
  5  6  1  0  0  0  0
  3  7  1  0  0  0  0
  7  8  1  0  0  0  0
  8  9  1  0  0  0  0
  9 10  1  0  0  0  0
 10 11  2  0  0  0  0
 11 12  1  0  0  0  0
 12 13  2  0  0  0  0
 13 14  1  0  0  0  0
 14 15  2  0  0  0  0
 15 16  1  0  0  0  0
 16 17  2  0  0  0  0
 12 17  1  0  0  0  0
 17 18  1  0  0  0  0
  9 18  1  0  0  0  0
 18 19  2  0  0  0  0
M  END
>  <CHID>
20122

>  <_MOLCOUNT>
54

>  <BCUT_PEOE_0>
-2.419569849

>  <BCUT_PEOE_1>
-0.5140570442

>  <BCUT_PEOE_2>
0.5641336394

>  <BCUT_PEOE_3>
2.485599114

>  <BCUT_SLOGP_0>
-2.435940398

>  <BCUT_SLOGP_1>
-0.4134483528

>  <BCUT_SLOGP_2>
0.6706445995

>  <BCUT_SLOGP_3>
2.755631596

>  <BCUT_SMR_0>
-2.101922748

>  <BCUT_SMR_1>
-0.3423900323

>  <BCUT_SMR_2>
0.7121787972

>  <BCUT_SMR_3>
2.872081302

>  <FCharge>
0

>  <GCUT_PEOE_0>
-0.7574538402

>  <GCUT_PEOE_1>
-0.4222792903

>  <GCUT_PEOE_2>
-0.0105995635

>  <GCUT_PEOE_3>
2.314025237

>  <GCUT_SLOGP_0>
-0.9299014188

>  <GCUT_SLOGP_1>
-0.2634657178

>  <GCUT_SLOGP_2>
0.1417211725

>  <GCUT_SLOGP_3>
2.452080524

>  <GCUT_SMR_0>
-0.4871627502

>  <GCUT_SMR_1>
-0.177333139

>  <GCUT_SMR_2>
0.2193480205

>  <GCUT_SMR_3>
2.631647341

>  <Kier1>
15.39

>  <Kier2>
6.635204082

>  <Kier3>
3.555555556

>  <KierA1>
15.27466526

>  <KierA2>
6.582613798

>  <KierA3>
3.526181251

>  <KierFlex>
5.291959067

>  <PC+>
3.9668

>  <PC->
-3.9668

>  <PEOE_PC+>
1.827475247

>  <PEOE_PC->
-1.827475247

>  <PEOE_RPC+>
0.1524842141

>  <PEOE_RPC->
0.2666256053

>  <PEOE_VSA+0>
0

>  <PEOE_VSA+1>
124.7730803

>  <PEOE_VSA+2>
21.86793762

>  <PEOE_VSA+3>
0

>  <PEOE_VSA+4>
0

>  <PEOE_VSA+5>
25.41687795

>  <PEOE_VSA+6>
0

>  <PEOE_VSA-0>
24.50980786

>  <PEOE_VSA-1>
37.66931098

>  <PEOE_VSA-2>
9.421039602

>  <PEOE_VSA-3>
0

>  <PEOE_VSA-4>
9.331943652

>  <PEOE_VSA-5>
13.56692085

>  <PEOE_VSA-6>
33.00848716

>  <PEOE_VSA_FHYD>
0.7285259647

>  <PEOE_VSA_FNEG>
0.425641638

>  <PEOE_VSA_FPNEG>
0.1866281972

>  <PEOE_VSA_FPOL>
0.2714740353

>  <PEOE_VSA_FPOS>
0.574358362

>  <PEOE_VSA_FPPOS>
0.08484583816

>  <PEOE_VSA_HYD>
218.2411764

>  <PEOE_VSA_NEG>
127.5075101

>  <PEOE_VSA_PNEG>
55.90735166

>  <PEOE_VSA_POL>
81.32422961

>  <PEOE_VSA_POS>
172.0578959

>  <PEOE_VSA_PPOS>
25.41687795

>  <Q_PC+>
3.9668

>  <Q_PC->
-3.9668

>  <Q_RPC+>
0.3699959665

>  <Q_RPC->
0.1707421599

>  <Q_VSA_FHYD>
0.6065059331

>  <Q_VSA_FNEG>
0.4970270297

>  <Q_VSA_FPNEG>
0.2580135889

>  <Q_VSA_FPOL>
0.3934940669

>  <Q_VSA_FPOS>
0.5029729703

>  <Q_VSA_FPPOS>
0.135480478

>  <Q_VSA_HYD>
181.6881961

>  <Q_VSA_NEG>
148.8921039

>  <Q_VSA_PNEG>
77.2919455

>  <Q_VSA_POL>
117.8772099

>  <Q_VSA_POS>
150.673302

>  <Q_VSA_PPOS>
40.5852644

>  <RPC+>
0.3699959665

>  <RPC->
0.1707421599

>  <SMR>
7.78895

>  <SMR_VSA0>
37.70547679

>  <SMR_VSA1>
36.20528454

>  <SMR_VSA2>
0

>  <SMR_VSA3>
3.185574951

>  <SMR_VSA4>
2.756747554

>  <SMR_VSA5>
70.57273737

>  <SMR_VSA6>
22.06352068

>  <SMR_VSA7>
150.9183909

>  <SlogP>
3.3491

>  <SlogP_VSA0>
0

>  <SlogP_VSA1>
8.260575367

>  <SlogP_VSA2>
56.53723659

>  <SlogP_VSA3>
16.80473709

>  <SlogP_VSA4>
27.04779123

>  <SlogP_VSA5>
103.9712288

>  <SlogP_VSA6>
0

>  <SlogP_VSA7>
70.57273737

>  <SlogP_VSA8>
0

>  <SlogP_VSA9>
40.21342639

>  <TPSA>
95.58

>  <VAdjEq>
0.5023342813

>  <VAdjMa>
5.321928095

>  <VDistEq>
3.120866524

>  <VDistMa>
8.189508641

>  <Weight>
317.3300002

>  <a_IC>
65.83147966

>  <a_ICM>
2.123596118

>  <a_acc>
5

>  <a_acid>
0

>  <a_aro>
6

>  <a_base>
0

>  <a_count>
31

>  <a_don>
0

>  <a_donacc>
5

>  <a_heavy>
19

>  <a_hyd>
9

>  <a_nB>
0

>  <a_nBr>
0

>  <a_nC>
10

>  <a_nCl>
0

>  <a_nF>
0

>  <a_nH>
12

>  <a_nI>
0

>  <a_nN>
3

>  <a_nO>
3

>  <a_nP>
1

>  <a_nS>
2

>  <apol>
40.737516

>  <ast_fraglike>
0

>  <ast_fraglike_ext>
0

>  <ast_violation>
3

>  <ast_violation_ext>
4

>  <b_1rotN>
5

>  <b_1rotR>
0.25

>  <b_ar>
6

>  <b_count>
32

>  <b_double>
2

>  <b_heavy>
20

>  <b_max1len>
6

>  <b_rotN>
5

>  <b_rotR>
0.25

>  <b_single>
24

>  <b_triple>
0

>  <balabanJ>
1.880274674

>  <bpol>
26.228484

>  <chi0>
13.88046889

>  <chi0_C>
7.267584714

>  <chi0v>
12.87402405

>  <chi0v_C>
6.516507858

>  <chi1>
9.093465456

>  <chi1_C>
2.983163248

>  <chi1v>
9.509218221

>  <chi1v_C>
2.077350269

>  <chiral>
0

>  <chiral_u>
0

>  <density>
0.9111497451

>  <diameter>
10

>  <h_ema>
9.99691081

>  <h_emd>
7.856137007

>  <h_emd_C>
7.856137007

>  <h_logD>
1.943651235

>  <h_logP>
1.943652197

>  <h_logS>
-3.945118032

>  <h_log_dbo>
1.264164958

>  <h_log_pbo>
5.491998832

>  <h_mr>
8.000887276

>  <h_pKa>
14

>  <h_pKb>
12.52919452

>  <h_pavgQ>
2.956679159e-006

>  <h_pstates>
1.0000406

>  <h_pstrain>
1.762670424e-006

>  <lip_acc>
6

>  <lip_don>
0

>  <lip_druglike>
1

>  <lip_violation>
0

>  <logP(o/w)>
1.484

>  <logS>
-3.83814

>  <mr>
7.993562741

>  <mutagenic>
1

>  <nmol>
1

>  <opr_brigid>
11

>  <opr_leadlike>
1

>  <opr_nring>
2

>  <opr_nrot>
5

>  <opr_violation>
0

>  <petitjean>
0.5

>  <petitjeanSC>
1

>  <radius>
5

>  <reactive>
0

>  <rings>
2

>  <vdw_area>
299.565406

>  <vdw_vol>
348.2742569

>  <vsa_acc>
45.47940722

>  <vsa_acid>
0

>  <vsa_base>
0

>  <vsa_don>
0

>  <vsa_hyd>
165.7344958

>  <vsa_other>
79.80995896

>  <vsa_pol>
45.47940722

>  <weinerPath>
728

>  <weinerPol>
30

>  <zagreb>
96

$$$$

  Mrv1719008291810092D          

 14 15  0  0  0  0            999 V2000
    1.4289   -4.1250    0.0000 C   0  0  0  0  0  0  0  0  0  0  0  0
    0.7145   -3.7125    0.0000 C   0  0  0  0  0  0  0  0  0  0  0  0
    0.7145   -2.8875    0.0000 C   0  0  0  0  0  0  0  0  0  0  0  0
    1.4289   -2.4750    0.0000 C   0  0  0  0  0  0  0  0  0  0  0  0
    2.1434   -2.8875    0.0000 C   0  0  0  0  0  0  0  0  0  0  0  0
    2.1434   -3.7125    0.0000 C   0  0  0  0  0  0  0  0  0  0  0  0
    1.4289   -1.6500    0.0000 N   0  0  0  0  0  0  0  0  0  0  0  0
    0.7145   -1.2375    0.0000 N   0  0  0  0  0  0  0  0  0  0  0  0
    0.7145   -0.4125    0.0000 C   0  0  0  0  0  0  0  0  0  0  0  0
    0.0000    0.0000    0.0000 C   0  0  0  0  0  0  0  0  0  0  0  0
    0.0000    0.8250    0.0000 C   0  0  0  0  0  0  0  0  0  0  0  0
    0.7145    1.2375    0.0000 C   0  0  0  0  0  0  0  0  0  0  0  0
    1.4289    0.8250    0.0000 C   0  0  0  0  0  0  0  0  0  0  0  0
    1.4289    0.0000    0.0000 C   0  0  0  0  0  0  0  0  0  0  0  0
  1  2  2  0  0  0  0
  2  3  1  0  0  0  0
  3  4  2  0  0  0  0
  4  5  1  0  0  0  0
  5  6  2  0  0  0  0
  1  6  1  0  0  0  0
  7  4  1  4  0  0  0
  7  8  2  0  0  0  0
  8  9  1  0  0  0  0
  9 10  2  0  0  0  0
 10 11  1  0  0  0  0
 11 12  2  0  0  0  0
 12 13  1  0  0  0  0
 13 14  2  0  0  0  0
  9 14  1  0  0  0  0
M  END
>  <CHID>
20123

>  <_MOLCOUNT>
55

>  <BCUT_PEOE_0>
-2.164724038

>  <BCUT_PEOE_1>
-0.6443913514

>  <BCUT_PEOE_2>
0.701676403

>  <BCUT_PEOE_3>
2.126337388

>  <BCUT_SLOGP_0>
-1.945114902

>  <BCUT_SLOGP_1>
-0.5380798923

>  <BCUT_SLOGP_2>
0.8059148401

>  <BCUT_SLOGP_3>
2.36279313

>  <BCUT_SMR_0>
-1.8381729

>  <BCUT_SMR_1>
-0.4998619978

>  <BCUT_SMR_2>
0.8543108806

>  <BCUT_SMR_3>
2.456066915

>  <FCharge>
0

>  <GCUT_PEOE_0>
-0.7449598429

>  <GCUT_PEOE_1>
-0.3834814071

>  <GCUT_PEOE_2>
0.08176922906

>  <GCUT_PEOE_3>
2.092273697

>  <GCUT_SLOGP_0>
-0.5431082489

>  <GCUT_SLOGP_1>
-0.2638613814

>  <GCUT_SLOGP_2>
0.1644538554

>  <GCUT_SLOGP_3>
2.315680572

>  <GCUT_SMR_0>
-0.4029571427

>  <GCUT_SMR_1>
-0.2160573227

>  <GCUT_SMR_2>
0.1930507519

>  <GCUT_SMR_3>
2.403994726

>  <Kier1>
10.51555556

>  <Kier2>
5.777777778

>  <Kier3>
3.591836735

>  <KierA1>
6.62596

>  <KierA2>
3.494787037

>  <KierA3>
2.104968254

>  <KierFlex>
1.654022794

>  <PC+>
1.858

>  <PC->
-1.858

>  <PEOE_PC+>
0.798851409

>  <PEOE_PC->
-0.798851409

>  <PEOE_RPC+>
0.107864362

>  <PEOE_RPC->
0.1869065178

>  <PEOE_VSA+0>
0

>  <PEOE_VSA+1>
56.05296243

>  <PEOE_VSA+2>
0

>  <PEOE_VSA+3>
0

>  <PEOE_VSA+4>
0

>  <PEOE_VSA+5>
0

>  <PEOE_VSA+6>
0

>  <PEOE_VSA-0>
49.01961572

>  <PEOE_VSA-1>
73.52942358

>  <PEOE_VSA-2>
18.8420792

>  <PEOE_VSA-3>
0

>  <PEOE_VSA-4>
0

>  <PEOE_VSA-5>
0

>  <PEOE_VSA-6>
0

>  <PEOE_VSA_FHYD>
1

>  <PEOE_VSA_FNEG>
0.7161071521

>  <PEOE_VSA_FPNEG>
0

>  <PEOE_VSA_FPOL>
0

>  <PEOE_VSA_FPOS>
0.2838928479

>  <PEOE_VSA_FPPOS>
0

>  <PEOE_VSA_HYD>
197.4440809

>  <PEOE_VSA_NEG>
141.3911185

>  <PEOE_VSA_PNEG>
0

>  <PEOE_VSA_POL>
0

>  <PEOE_VSA_POS>
56.05296243

>  <PEOE_VSA_PPOS>
0

>  <Q_PC+>
1.858

>  <Q_PC->
-1.858

>  <Q_RPC+>
0.0963401507

>  <Q_RPC->
0.0963401507

>  <Q_VSA_FHYD>
1

>  <Q_VSA_FNEG>
0.7161071521

>  <Q_VSA_FPNEG>
0

>  <Q_VSA_FPOL>
0

>  <Q_VSA_FPOS>
0.2838928479

>  <Q_VSA_FPPOS>
0

>  <Q_VSA_HYD>
197.4440809

>  <Q_VSA_NEG>
141.3911185

>  <Q_VSA_PNEG>
0

>  <Q_VSA_POL>
0

>  <Q_VSA_POS>
56.05296243

>  <Q_VSA_PPOS>
0

>  <RPC+>
0.0963401507

>  <RPC->
0.0963401507

>  <SMR>
5.706

>  <SMR_VSA0>
0

>  <SMR_VSA1>
33.32601487

>  <SMR_VSA2>
0

>  <SMR_VSA3>
0

>  <SMR_VSA4>
5.513495107

>  <SMR_VSA5>
176.4318434

>  <SMR_VSA6>
0

>  <SMR_VSA7>
0

>  <SlogP>
4.102

>  <SlogP_VSA0>
0

>  <SlogP_VSA1>
0

>  <SlogP_VSA2>
0

>  <SlogP_VSA3>
0

>  <SlogP_VSA4>
0

>  <SlogP_VSA5>
33.32601487

>  <SlogP_VSA6>
0

>  <SlogP_VSA7>
176.4318434

>  <SlogP_VSA8>
0

>  <SlogP_VSA9>
5.513495107

>  <TPSA>
24.72

>  <VAdjEq>
0.6174482958

>  <VAdjMa>
4.906890596

>  <VDistEq>
2.948198918

>  <VDistMa>
7.26387623

>  <Weight>
182.2259961

>  <a_IC>
31.80026906

>  <a_ICM>
1.325011211

>  <a_acc>
2

>  <a_acid>
0

>  <a_aro>
12

>  <a_base>
0

>  <a_count>
24

>  <a_don>
0

>  <a_donacc>
2

>  <a_heavy>
14

>  <a_hyd>
12

>  <a_nB>
0

>  <a_nBr>
0

>  <a_nC>
12

>  <a_nCl>
0

>  <a_nF>
0

>  <a_nH>
10

>  <a_nI>
0

>  <a_nN>
2

>  <a_nO>
0

>  <a_nP>
0

>  <a_nS>
0

>  <apol>
29.98793

>  <ast_fraglike>
0

>  <ast_fraglike_ext>
0

>  <ast_violation>
1

>  <ast_violation_ext>
1

>  <b_1rotN>
2

>  <b_1rotR>
0.1333333333

>  <b_ar>
12

>  <b_count>
25

>  <b_double>
1

>  <b_heavy>
15

>  <b_max1len>
1

>  <b_rotN>
2

>  <b_rotR>
0.1333333333

>  <b_single>
12

>  <b_triple>
0

>  <balabanJ>
1.61640447

>  <bpol>
12.25207

>  <chi0>
9.639981913

>  <chi0_C>
8.22576835

>  <chi0v>
7.667929883

>  <chi0v_C>
6.773502692

>  <chi1>
6.949489743

>  <chi1_C>
5.632993162

>  <chi1v>
4.468580801

>  <chi1v_C>
3.821367205

>  <chiral>
0

>  <chiral_u>
0

>  <density>
0.6803608153

>  <diameter>
9

>  <h_ema>
4.037169456

>  <h_emd>
3.43024081

>  <h_emd_C>
3.43024081

>  <h_logD>
2.803546095

>  <h_logP>
2.803546095

>  <h_logS>
-3.294844544

>  <h_log_dbo>
0

>  <h_log_pbo>
7.210478031

>  <h_mr>
5.726000446

>  <h_pKa>
14

>  <h_pKb>
14

>  <h_pavgQ>
0

>  <h_pstates>
1

>  <h_pstrain>
0

>  <lip_acc>
2

>  <lip_don>
0

>  <lip_druglike>
1

>  <lip_violation>
0

>  <logP(o/w)>
3.912

>  <logS>
-3.27768

>  <mr>
5.797827161

>  <mutagenic>
1

>  <nmol>
1

>  <opr_brigid>
13

>  <opr_leadlike>
1

>  <opr_nring>
2

>  <opr_nrot>
2

>  <opr_violation>
0

>  <petitjean>
0.4444444444

>  <petitjeanSC>
0.8

>  <radius>
5

>  <reactive>
1

>  <rings>
2

>  <vdw_area>
197.4440809

>  <vdw_vol>
267.8372889

>  <vsa_acc>
18.8420792

>  <vsa_acid>
0

>  <vsa_base>
0

>  <vsa_don>
0

>  <vsa_hyd>
171.4840484

>  <vsa_other>
0

>  <vsa_pol>
18.8420792

>  <weinerPath>
343

>  <weinerPol>
15

>  <zagreb>
66

$$$$

  Mrv1719008291810092D          

 19 20  0  0  1  0            999 V2000
    0.1067    4.7652    0.0000 C   0  0  0  0  0  0  0  0  0  0  0  0
   -0.6078    4.3527    0.0000 C   0  0  0  0  0  0  0  0  0  0  0  0
   -0.6078    3.5277    0.0000 C   0  0  0  0  0  0  0  0  0  0  0  0
   -1.3222    3.1152    0.0000 N   0  0  0  0  0  0  0  0  0  0  0  0
   -1.3222    2.2902    0.0000 C   0  0  1  0  0  0  0  0  0  0  0  0
   -0.6548    1.8053    0.0000 C   0  0  0  0  0  0  0  0  0  0  0  0
   -0.9097    1.0206    0.0000 C   0  0  2  0  0  0  0  0  0  0  0  0
   -0.4248    0.3532    0.0000 N   0  0  0  0  0  0  0  0  0  0  0  0
    0.3957    0.4394    0.0000 N   0  3  0  0  0  0  0  0  0  0  0  0
    1.2161    0.5257    0.0000 N   0  5  0  0  0  0  0  0  0  0  0  0
   -1.7347    1.0206    0.0000 C   0  0  1  0  0  0  0  0  0  0  0  0
   -2.2197    0.3532    0.0000 C   0  0  0  0  0  0  0  0  0  0  0  0
   -3.0401    0.4394    0.0000 O   0  0  0  0  0  0  0  0  0  0  0  0
   -1.9897    1.8053    0.0000 O   0  0  0  0  0  0  0  0  0  0  0  0
   -2.0367    3.5277    0.0000 C   0  0  0  0  0  0  0  0  0  0  0  0
   -2.7512    3.1152    0.0000 O   0  0  0  0  0  0  0  0  0  0  0  0
   -2.0367    4.3527    0.0000 N   0  0  0  0  0  0  0  0  0  0  0  0
   -1.3222    4.7652    0.0000 C   0  0  0  0  0  0  0  0  0  0  0  0
   -1.3222    5.5902    0.0000 O   0  0  0  0  0  0  0  0  0  0  0  0
  1  2  1  0  0  0  0
  2  3  2  0  0  0  0
  3  4  1  0  0  0  0
  5  4  1  1  0  0  0
  5  6  1  0  0  0  0
  7  6  1  0  0  0  0
  7  8  1  6  0  0  0
  8  9  2  0  0  0  0
  9 10  2  0  0  0  0
  7 11  1  0  0  0  0
 11 12  1  1  0  0  0
 12 13  1  0  0  0  0
 11 14  1  0  0  0  0
  5 14  1  0  0  0  0
  4 15  1  0  0  0  0
 15 16  2  0  0  0  0
 15 17  1  0  0  0  0
 17 18  1  0  0  0  0
  2 18  1  0  0  0  0
 18 19  2  0  0  0  0
M  CHG  2   9   1  10  -1
M  END
>  <CHID>
20127

>  <_MOLCOUNT>
56

>  <BCUT_PEOE_0>
-2.518513608

>  <BCUT_PEOE_1>
-0.5801841528

>  <BCUT_PEOE_2>
0.5948147673

>  <BCUT_PEOE_3>
2.747954934

>  <BCUT_SLOGP_0>
-2.665892974

>  <BCUT_SLOGP_1>
-0.4989270279

>  <BCUT_SLOGP_2>
0.5863578741

>  <BCUT_SLOGP_3>
2.651428697

>  <BCUT_SMR_0>
-2.299561345

>  <BCUT_SMR_1>
-0.4024871509

>  <BCUT_SMR_2>
0.7150820823

>  <BCUT_SMR_3>
2.965108128

>  <FCharge>
0

>  <GCUT_PEOE_0>
-0.8032598771

>  <GCUT_PEOE_1>
-0.4495268961

>  <GCUT_PEOE_2>
0.09842440131

>  <GCUT_PEOE_3>
2.565675427

>  <GCUT_SLOGP_0>
-1.169955279

>  <GCUT_SLOGP_1>
-0.3649765282

>  <GCUT_SLOGP_2>
0.08202008783

>  <GCUT_SLOGP_3>
2.514666886

>  <GCUT_SMR_0>
-0.5229511922

>  <GCUT_SMR_1>
-0.2217512037

>  <GCUT_SMR_2>
0.1782811513

>  <GCUT_SMR_3>
2.792738573

>  <Kier1>
15.39

>  <Kier2>
6.635204082

>  <Kier3>
3.365960555

>  <KierA1>
11.28492

>  <KierA2>
4.774040816

>  <KierA3>
2.386097882

>  <KierFlex>
2.835508878

>  <PC+>
4.6996

>  <PC->
-4.6996

>  <PEOE_PC+>
1.931086083

>  <PEOE_PC->
-1.931086083

>  <PEOE_RPC+>
0.1715786481

>  <PEOE_RPC->
0.2032276022

>  <PEOE_VSA+0>
66.40758753

>  <PEOE_VSA+1>
44.32911239

>  <PEOE_VSA+2>
9.395940314

>  <PEOE_VSA+3>
8.619012983

>  <PEOE_VSA+4>
10.32417265

>  <PEOE_VSA+5>
12.94953099

>  <PEOE_VSA+6>
17.44054252

>  <PEOE_VSA-0>
40.22863065

>  <PEOE_VSA-1>
9.421039602

>  <PEOE_VSA-2>
0

>  <PEOE_VSA-3>
0

>  <PEOE_VSA-4>
13.56692085

>  <PEOE_VSA-5>
13.70381185

>  <PEOE_VSA-6>
10.27129638

>  <PEOE_VSA_FHYD>
0.6950946489

>  <PEOE_VSA_FNEG>
0.3397199217

>  <PEOE_VSA_FPNEG>
0.1462728135

>  <PEOE_VSA_FPOL>
0.3049053511

>  <PEOE_VSA_FPOS>
0.6602800783

>  <PEOE_VSA_FPPOS>
0.1586325375

>  <PEOE_VSA_HYD>
178.4013235

>  <PEOE_VSA_NEG>
87.19169933

>  <PEOE_VSA_PNEG>
37.54202908

>  <PEOE_VSA_POL>
78.25627523

>  <PEOE_VSA_POS>
169.4658994

>  <PEOE_VSA_PPOS>
40.71424616

>  <Q_PC+>
4.6996

>  <Q_PC->
-4.6996

>  <Q_RPC+>
0.146821006

>  <Q_RPC->
0.1446931654

>  <Q_VSA_FHYD>
0.4532298087

>  <Q_VSA_FNEG>
0.4474734754

>  <Q_VSA_FPNEG>
0.2666744414

>  <Q_VSA_FPOL>
0.5467701913

>  <Q_VSA_FPOS>
0.5525265246

>  <Q_VSA_FPPOS>
0.2800957499

>  <Q_VSA_HYD>
116.3248744

>  <Q_VSA_NEG>
114.8474677

>  <Q_VSA_PNEG>
68.44402177

>  <Q_VSA_POL>
140.3327243

>  <Q_VSA_POS>
141.810131

>  <Q_VSA_PPOS>
71.88870257

>  <RPC+>
0.146821006

>  <RPC->
0.1446931654

>  <SMR>
6.24325

>  <SMR_VSA0>
58.72432045

>  <SMR_VSA1>
45.17254774

>  <SMR_VSA2>
64.87545909

>  <SMR_VSA3>
19.6760147

>  <SMR_VSA4>
0

>  <SMR_VSA5>
36.08276242

>  <SMR_VSA6>
31.0149984

>  <SMR_VSA7>
33.32601487

>  <SlogP>
0.2282

>  <SlogP_VSA0>
43.3959771

>  <SlogP_VSA1>
13.21305367

>  <SlogP_VSA2>
51.35254392

>  <SlogP_VSA3>
20.92625862

>  <SlogP_VSA4>
0

>  <SlogP_VSA5>
19.84858239

>  <SlogP_VSA6>
0

>  <SlogP_VSA7>
64.07906536

>  <SlogP_VSA8>
18.86840548

>  <SlogP_VSA9>
57.18823115

>  <TPSA>
103.59

>  <VAdjEq>
0.5023342813

>  <VAdjMa>
5.321928095

>  <VDistEq>
3.048637189

>  <VDistMa>
8.206570004

>  <Weight>
267.244995

>  <a_IC>
59.06536224

>  <a_ICM>
1.84579257

>  <a_acc>
6

>  <a_acid>
0

>  <a_aro>
0

>  <a_base>
0

>  <a_count>
32

>  <a_don>
2

>  <a_donacc>
8

>  <a_heavy>
19

>  <a_hyd>
7

>  <a_nB>
0

>  <a_nBr>
0

>  <a_nC>
10

>  <a_nCl>
0

>  <a_nF>
0

>  <a_nH>
13

>  <a_nI>
0

>  <a_nN>
5

>  <a_nO>
4

>  <a_nP>
0

>  <a_nS>
0

>  <apol>
34.976309

>  <ast_fraglike>
0

>  <ast_fraglike_ext>
0

>  <ast_violation>
1

>  <ast_violation_ext>
3

>  <b_1rotN>
3

>  <b_1rotR>
0.15

>  <b_ar>
0

>  <b_count>
33

>  <b_double>
5

>  <b_heavy>
20

>  <b_max1len>
4

>  <b_rotN>
3

>  <b_rotR>
0.15

>  <b_single>
28

>  <b_triple>
0

>  <balabanJ>
1.987083531

>  <bpol>
21.343691

>  <chi0>
13.99119935

>  <chi0_C>
6.585421959

>  <chi0v>
10.18442749

>  <chi0v_C>
6.223614639

>  <chi1>
9.062080608

>  <chi1_C>
2.877010098

>  <chi1v>
5.690837384

>  <chi1v_C>
2.596753339

>  <chiral>
3

>  <chiral_u>
0

>  <density>
0.8612213911

>  <diameter>
10

>  <h_ema>
11.36395693

>  <h_emd>
11.69658294

>  <h_emd_C>
6.938596517

>  <h_logD>
-1.121684202

>  <h_logP>
-1.101779835

>  <h_logS>
-1.358724965

>  <h_log_dbo>
0

>  <h_log_pbo>
4.812687624

>  <h_mr>
6.551119516

>  <h_pKa>
7.969097422

>  <h_pKb>
12.21252272

>  <h_pavgQ>
-0.09695734665

>  <h_pstates>
1.387758387

>  <h_pstrain>
0.06160354769

>  <lip_acc>
9

>  <lip_don>
2

>  <lip_druglike>
1

>  <lip_violation>
0

>  <logP(o/w)>
-2.075

>  <logS>
-0.66157

>  <mr>
6.299167351

>  <mutagenic>
1

>  <nmol>
1

>  <opr_brigid>
12

>  <opr_leadlike>
1

>  <opr_nring>
2

>  <opr_nrot>
4

>  <opr_violation>
1

>  <petitjean>
0.5

>  <petitjeanSC>
1

>  <radius>
5

>  <reactive>
0

>  <rings>
2

>  <vdw_area>
256.6575987

>  <vdw_vol>
310.3092863

>  <vsa_acc>
60.53959051

>  <vsa_acid>
0

>  <vsa_base>
0

>  <vsa_don>
5.682576084

>  <vsa_hyd>
104.941535

>  <vsa_other>
56.49910762

>  <vsa_pol>
79.78908744

>  <weinerPath>
701

>  <weinerPol>
29

>  <zagreb>
96

$$$$

  Mrv1719008291810092D          

  9  9  0  0  0  0            999 V2000
    0.7145    2.0625    0.0000 O   0  0  0  0  0  0  0  0  0  0  0  0
    0.7145    1.2375    0.0000 C   0  0  0  0  0  0  0  0  0  0  0  0
    1.4289    0.8250    0.0000 C   0  5  0  0  0  0  0  0  0  0  0  0
    1.4289   -0.0000    0.0000 C   0  0  0  0  0  0  0  0  0  0  0  0
    2.1434   -0.4125    0.0000 O   0  0  0  0  0  0  0  0  0  0  0  0
    0.7145   -0.4125    0.0000 N   0  0  0  0  0  0  0  0  0  0  0  0
    0.0000    0.0000    0.0000 C   0  0  0  0  0  0  0  0  0  0  0  0
   -0.7145   -0.4125    0.0000 O   0  0  0  0  0  0  0  0  0  0  0  0
    0.0000    0.8250    0.0000 N   0  0  0  0  0  0  0  0  0  0  0  0
  1  2  2  0  0  0  0
  2  3  1  0  0  0  0
  3  4  1  0  0  0  0
  4  5  2  0  0  0  0
  4  6  1  0  0  0  0
  6  7  1  0  0  0  0
  7  8  2  0  0  0  0
  7  9  1  0  0  0  0
  2  9  1  0  0  0  0
M  CHG  1   3  -1
M  END
>  <CHID>
20129

>  <_MOLCOUNT>
57

>  <BCUT_PEOE_0>
-2.395750137

>  <BCUT_PEOE_1>
-0.612337509

>  <BCUT_PEOE_2>
0.4379176623

>  <BCUT_PEOE_3>
2.281324262

>  <BCUT_SLOGP_0>
-2.677988509

>  <BCUT_SLOGP_1>
-0.5095352011

>  <BCUT_SLOGP_2>
0.4919276717

>  <BCUT_SLOGP_3>
2.078188746

>  <BCUT_SMR_0>
-2.000566624

>  <BCUT_SMR_1>
-0.3345371788

>  <BCUT_SMR_2>
0.6312248707

>  <BCUT_SMR_3>
2.666779631

>  <FCharge>
-1

>  <GCUT_PEOE_0>
-0.7961907302

>  <GCUT_PEOE_1>
-0.5605335302

>  <GCUT_PEOE_2>
0.05657814753

>  <GCUT_PEOE_3>
1.782657176

>  <GCUT_SLOGP_0>
-1.183373784

>  <GCUT_SLOGP_1>
-0.4701969521

>  <GCUT_SLOGP_2>
0.1079789603

>  <GCUT_SLOGP_3>
1.643966224

>  <GCUT_SMR_0>
-0.4059774777

>  <GCUT_SMR_1>
-0.24062938

>  <GCUT_SMR_2>
0.1790536516

>  <GCUT_SMR_3>
2.134124443

>  <Kier1>
7.111111111

>  <Kier2>
2.722222222

>  <Kier3>
2

>  <KierA1>
4.140631444

>  <KierA2>
1.459378104

>  <KierA3>
0.9869906042

>  <KierFlex>
0.6714163186

>  <PC+>
2.5

>  <PC->
-3.5

>  <PEOE_PC+>
0.8314303709

>  <PEOE_PC->
-1.831430371

>  <PEOE_RPC+>
0.3908574399

>  <PEOE_RPC->
0.1698222767

>  <PEOE_VSA+0>
0

>  <PEOE_VSA+1>
25.89906197

>  <PEOE_VSA+2>
0

>  <PEOE_VSA+3>
17.23802597

>  <PEOE_VSA+4>
0

>  <PEOE_VSA+5>
0

>  <PEOE_VSA+6>
17.44054252

>  <PEOE_VSA-0>
0

>  <PEOE_VSA-1>
0

>  <PEOE_VSA-2>
0

>  <PEOE_VSA-3>
16.52028994

>  <PEOE_VSA-4>
13.56692085

>  <PEOE_VSA-5>
0

>  <PEOE_VSA-6>
27.4076237

>  <PEOE_VSA_FHYD>
0.5052607135

>  <PEOE_VSA_FNEG>
0.4869453222

>  <PEOE_VSA_FPNEG>
0.3470287892

>  <PEOE_VSA_FPOL>
0.4947392865

>  <PEOE_VSA_FPOS>
0.5130546778

>  <PEOE_VSA_FPPOS>
0.1477104974

>  <PEOE_VSA_HYD>
59.65737788

>  <PEOE_VSA_NEG>
57.49483448

>  <PEOE_VSA_PNEG>
40.97454454

>  <PEOE_VSA_POL>
58.41508706

>  <PEOE_VSA_POS>
60.57763046

>  <PEOE_VSA_PPOS>
17.44054252

>  <Q_PC+>
2.5

>  <Q_PC->
-3.5

>  <Q_RPC+>
0.276

>  <Q_RPC->
0.2248571429

>  <Q_VSA_FHYD>
0.03612515425

>  <Q_VSA_FNEG>
0.4869453222

>  <Q_VSA_FPNEG>
0.4508201679

>  <Q_VSA_FPOL>
0.9638748458

>  <Q_VSA_FPOS>
0.5130546778

>  <Q_VSA_FPPOS>
0.5130546778

>  <Q_VSA_HYD>
4.265386008

>  <Q_VSA_NEG>
57.49483448

>  <Q_VSA_PNEG>
53.22944847

>  <Q_VSA_POL>
113.8070789

>  <Q_VSA_POS>
60.57763046

>  <Q_VSA_PPOS>
60.57763046

>  <RPC+>
0.276

>  <RPC->
0.2248571429

>  <SMR>
2.59814

>  <SMR_VSA0>
71.58664885

>  <SMR_VSA1>
0

>  <SMR_VSA2>
36.02150137

>  <SMR_VSA3>
0

>  <SMR_VSA4>
18.86840548

>  <SMR_VSA5>
0

>  <SMR_VSA6>
15.34752336

>  <SMR_VSA7>
0

>  <SlogP>
-1.44331

>  <SlogP_VSA0>
36.02150137

>  <SlogP_VSA1>
15.34752336

>  <SlogP_VSA2>
47.72443256

>  <SlogP_VSA3>
0

>  <SlogP_VSA4>
0

>  <SlogP_VSA5>
0

>  <SlogP_VSA6>
18.86840548

>  <SlogP_VSA7>
0

>  <SlogP_VSA8>
0

>  <SlogP_VSA9>
23.86221628

>  <TPSA>
75.27

>  <VAdjEq>
0.7642045065

>  <VAdjMa>
4.169925001

>  <VDistEq>
1.959147917

>  <VDistMa>
6.025722333

>  <Weight>
127.0789974

>  <a_IC>
23.509775

>  <a_ICM>
1.959147917

>  <a_acc>
3

>  <a_acid>
1

>  <a_aro>
0

>  <a_base>
0

>  <a_count>
12

>  <a_don>
2

>  <a_donacc>
5

>  <a_heavy>
9

>  <a_hyd>
0

>  <a_nB>
0

>  <a_nBr>
0

>  <a_nC>
4

>  <a_nCl>
0

>  <a_nF>
0

>  <a_nH>
3

>  <a_nI>
0

>  <a_nN>
2

>  <a_nO>
3

>  <a_nP>
0

>  <a_nS>
0

>  <apol>
13.646379

>  <ast_fraglike>
1

>  <ast_fraglike_ext>
1

>  <ast_violation>
0

>  <ast_violation_ext>
0

>  <b_1rotN>
0

>  <b_1rotR>
0

>  <b_ar>
0

>  <b_count>
12

>  <b_double>
3

>  <b_heavy>
9

>  <b_max1len>
1

>  <b_rotN>
0

>  <b_rotR>
0

>  <b_single>
9

>  <b_triple>
0

>  <balabanJ>
2.386208376

>  <bpol>
7.473621

>  <chi0>
6.853371151

>  <chi0_C>
2.439157589

>  <chi0v>
4.302095141

>  <chi0v_C>
2.077350269

>  <chi1>
4.18154055

>  <chi1_C>
0.8164965809

>  <chi1v>
2.189722705

>  <chi1v_C>
0.5773502692

>  <chiral>
0

>  <chiral_u>
0

>  <density>
0.9709835913

>  <diameter>
4

>  <h_ema>
7.242754221

>  <h_emd>
5.272522926

>  <h_emd_C>
0

>  <h_logD>
-0.9712992079

>  <h_logP>
-0.53476523

>  <h_logS>
-0.8081761485

>  <h_log_dbo>
0

>  <h_log_pbo>
3.818408534

>  <h_mr>
2.939988582

>  <h_pKa>
12.22357907

>  <h_pKb>
7.097022063

>  <h_pavgQ>
-0.5552881159

>  <h_pstates>
2.005194201

>  <h_pstrain>
4.870170273

>  <lip_acc>
5

>  <lip_don>
2

>  <lip_druglike>
1

>  <lip_violation>
0

>  <logP(o/w)>
-1.463

>  <logS>
-0.57881

>  <mr>
2.688982548

>  <mutagenic>
0

>  <nmol>
1

>  <opr_brigid>
6

>  <opr_leadlike>
1

>  <opr_nring>
1

>  <opr_nrot>
0

>  <opr_violation>
0

>  <petitjean>
0.25

>  <petitjeanSC>
0.3333333333

>  <radius>
3

>  <reactive>
1

>  <rings>
1

>  <vdw_area>
118.0724649

>  <vdw_vol>
130.8765654

>  <vsa_acc>
40.70076254

>  <vsa_acid>
15.8084946

>  <vsa_base>
0

>  <vsa_don>
11.36515217

>  <vsa_hyd>
0

>  <vsa_other>
43.3396045

>  <vsa_pol>
52.0659147

>  <weinerPath>
84

>  <weinerPol>
9

>  <zagreb>
42

$$$$

  Mrv1719008291810092D          

 14 15  0  0  0  0            999 V2000
    0.7145   -0.4125    0.0000 N   0  0  0  0  0  0  0  0  0  0  0  0
    0.7145   -1.2375    0.0000 C   0  0  0  0  0  0  0  0  0  0  0  0
    1.4289   -1.6500    0.0000 C   0  0  0  0  0  0  0  0  0  0  0  0
    1.4289   -2.4750    0.0000 C   0  0  0  0  0  0  0  0  0  0  0  0
    0.7145   -2.8875    0.0000 C   0  0  0  0  0  0  0  0  0  0  0  0
    0.0000   -2.4750    0.0000 C   0  0  0  0  0  0  0  0  0  0  0  0
    0.0000   -1.6500    0.0000 C   0  0  0  0  0  0  0  0  0  0  0  0
    0.7145   -3.7125    0.0000 C   0  0  0  0  0  0  0  0  0  0  0  0
    1.4289   -4.1250    0.0000 C   0  0  0  0  0  0  0  0  0  0  0  0
    1.4289   -4.9500    0.0000 C   0  0  0  0  0  0  0  0  0  0  0  0
    0.7145   -5.3625    0.0000 C   0  0  0  0  0  0  0  0  0  0  0  0
    0.7145   -6.1875    0.0000 N   0  0  0  0  0  0  0  0  0  0  0  0
   -0.0000   -4.9500    0.0000 C   0  0  0  0  0  0  0  0  0  0  0  0
    0.0000   -4.1250    0.0000 C   0  0  0  0  0  0  0  0  0  0  0  0
  1  2  1  0  0  0  0
  2  3  2  0  0  0  0
  3  4  1  0  0  0  0
  4  5  2  0  0  0  0
  5  6  1  0  0  0  0
  6  7  2  0  0  0  0
  2  7  1  0  0  0  0
  5  8  1  0  0  0  0
  8  9  2  0  0  0  0
  9 10  1  0  0  0  0
 10 11  2  0  0  0  0
 11 12  1  0  0  0  0
 11 13  1  0  0  0  0
 13 14  2  0  0  0  0
  8 14  1  0  0  0  0
M  END
>  <CHID>
20137

>  <_MOLCOUNT>
58

>  <BCUT_PEOE_0>
-2.285099335

>  <BCUT_PEOE_1>
-0.6447429928

>  <BCUT_PEOE_2>
0.7014364977

>  <BCUT_PEOE_3>
2.21171876

>  <BCUT_SLOGP_0>
-2.330730652

>  <BCUT_SLOGP_1>
-0.5380798923

>  <BCUT_SLOGP_2>
0.8059148401

>  <BCUT_SLOGP_3>
2.425300109

>  <BCUT_SMR_0>
-1.924836116

>  <BCUT_SMR_1>
-0.4998619978

>  <BCUT_SMR_2>
0.8543108806

>  <BCUT_SMR_3>
2.574278282

>  <FCharge>
0

>  <GCUT_PEOE_0>
-0.8136412223

>  <GCUT_PEOE_1>
-0.3840796315

>  <GCUT_PEOE_2>
0.08165838307

>  <GCUT_PEOE_3>
2.256930886

>  <GCUT_SLOGP_0>
-1.334541351

>  <GCUT_SLOGP_1>
-0.2638613814

>  <GCUT_SLOGP_2>
0.1644538554

>  <GCUT_SLOGP_3>
2.448819081

>  <GCUT_SMR_0>
-0.4079554819

>  <GCUT_SMR_1>
-0.2160573227

>  <GCUT_SMR_2>
0.1930507519

>  <GCUT_SMR_3>
2.587732385

>  <Kier1>
10.51555556

>  <Kier2>
4.68

>  <Kier3>
2.75

>  <KierA1>
6.62596

>  <KierA2>
2.8307775

>  <KierA3>
1.611616319

>  <KierFlex>
1.339758463

>  <PC+>
3

>  <PC->
-3

>  <PEOE_PC+>
1.024495367

>  <PEOE_PC->
-1.024495367

>  <PEOE_RPC+>
0.1209578513

>  <PEOE_RPC->
0.2950278196

>  <PEOE_VSA+0>
13.39910235

>  <PEOE_VSA+1>
34.12308807

>  <PEOE_VSA+2>
34.47605193

>  <PEOE_VSA+3>
0

>  <PEOE_VSA+4>
0

>  <PEOE_VSA+5>
0

>  <PEOE_VSA+6>
0

>  <PEOE_VSA-0>
53.43669499

>  <PEOE_VSA-1>
49.01961572

>  <PEOE_VSA-2>
0

>  <PEOE_VSA-3>
0

>  <PEOE_VSA-4>
0

>  <PEOE_VSA-5>
0

>  <PEOE_VSA-6>
13.30223883

>  <PEOE_VSA_FHYD>
0.9327343516

>  <PEOE_VSA_FNEG>
0.5853581484

>  <PEOE_VSA_FPNEG>
0.06726564838

>  <PEOE_VSA_FPOL>
0.06726564838

>  <PEOE_VSA_FPOS>
0.4146418516

>  <PEOE_VSA_FPPOS>
0

>  <PEOE_VSA_HYD>
184.4545531

>  <PEOE_VSA_NEG>
115.7585495

>  <PEOE_VSA_PNEG>
13.30223883

>  <PEOE_VSA_POL>
13.30223883

>  <PEOE_VSA_POS>
81.99824235

>  <PEOE_VSA_PPOS>
0

>  <Q_PC+>
3

>  <Q_PC->
-3

>  <Q_RPC+>
0.1333333333

>  <Q_RPC->
0.3

>  <Q_VSA_FHYD>
0.7583987366

>  <Q_VSA_FNEG>
0.5630222315

>  <Q_VSA_FPNEG>
0.06726564838

>  <Q_VSA_FPOL>
0.2416012634

>  <Q_VSA_FPOS>
0.4369777685

>  <Q_VSA_FPPOS>
0.174335615

>  <Q_VSA_HYD>
149.9785011

>  <Q_VSA_NEG>
111.3414703

>  <Q_VSA_PNEG>
13.30223883

>  <Q_VSA_POL>
47.77829076

>  <Q_VSA_POS>
86.41532162

>  <Q_VSA_PPOS>
34.47605193

>  <RPC+>
0.1333333333

>  <RPC->
0.3

>  <SMR>
6.07028

>  <SMR_VSA0>
0

>  <SMR_VSA1>
0

>  <SMR_VSA2>
0

>  <SMR_VSA3>
0

>  <SMR_VSA4>
11.88464501

>  <SMR_VSA5>
206.9398497

>  <SMR_VSA6>
0

>  <SMR_VSA7>
0

>  <SlogP>
2.518

>  <SlogP_VSA0>
65.79437494

>  <SlogP_VSA1>
0

>  <SlogP_VSA2>
0

>  <SlogP_VSA3>
0

>  <SlogP_VSA4>
0

>  <SlogP_VSA5>
0

>  <SlogP_VSA6>
0

>  <SlogP_VSA7>
147.5166246

>  <SlogP_VSA8>
0

>  <SlogP_VSA9>
5.513495107

>  <TPSA>
52.04

>  <VAdjEq>
0.6174482958

>  <VAdjMa>
4.906890596

>  <VDistEq>
2.838024945

>  <VDistMa>
7.278416504

>  <Weight>
184.2419961

>  <a_IC>
34.17233265

>  <a_ICM>
1.314320487

>  <a_acc>
0

>  <a_acid>
0

>  <a_aro>
12

>  <a_base>
0

>  <a_count>
26

>  <a_don>
2

>  <a_donacc>
2

>  <a_heavy>
14

>  <a_hyd>
12

>  <a_nB>
0

>  <a_nBr>
0

>  <a_nC>
12

>  <a_nCl>
0

>  <a_nF>
0

>  <a_nH>
12

>  <a_nI>
0

>  <a_nN>
2

>  <a_nO>
0

>  <a_nP>
0

>  <a_nS>
0

>  <apol>
31.321516

>  <ast_fraglike>
1

>  <ast_fraglike_ext>
1

>  <ast_violation>
0

>  <ast_violation_ext>
0

>  <b_1rotN>
1

>  <b_1rotR>
0.06666666667

>  <b_ar>
12

>  <b_count>
27

>  <b_double>
0

>  <b_heavy>
15

>  <b_max1len>
2

>  <b_rotN>
1

>  <b_rotR>
0.06666666667

>  <b_single>
15

>  <b_triple>
0

>  <balabanJ>
1.801625668

>  <bpol>
11.798484

>  <chi0>
9.966255326

>  <chi0_C>
7.966255326

>  <chi0v>
7.773502692

>  <chi0v_C>
6.618802154

>  <chi1>
6.754020195

>  <chi1_C>
5.599319657

>  <chi1v>
4.470084679

>  <chi1v_C>
3.89273441

>  <chiral>
0

>  <chiral_u>
0

>  <density>
0.6744183344

>  <diameter>
9

>  <h_ema>
1.912108183

>  <h_emd>
6.728576124

>  <h_emd_C>
1.315042436

>  <h_logD>
2.209091344

>  <h_logP>
2.209091344

>  <h_logS>
-2.640333972

>  <h_log_dbo>
0

>  <h_log_pbo>
6.821087275

>  <h_mr>
5.843547021

>  <h_pKa>
14

>  <h_pKb>
14

>  <h_pavgQ>
0

>  <h_pstates>
1

>  <h_pstrain>
0

>  <lip_acc>
2

>  <lip_don>
4

>  <lip_druglike>
1

>  <lip_violation>
0

>  <logP(o/w)>
2.522

>  <logS>
-3.25302

>  <mr>
5.769505088

>  <mutagenic>
1

>  <nmol>
1

>  <opr_brigid>
12

>  <opr_leadlike>
1

>  <opr_nring>
2

>  <opr_nrot>
1

>  <opr_violation>
0

>  <petitjean>
0.4444444444

>  <petitjeanSC>
0.8

>  <radius>
5

>  <reactive>
0

>  <rings>
2

>  <vdw_area>
197.7567919

>  <vdw_vol>
273.1865178

>  <vsa_acc>
0

>  <vsa_acid>
0

>  <vsa_base>
0

>  <vsa_don>
35.48497916

>  <vsa_hyd>
144.2841384

>  <vsa_other>
0

>  <vsa_pol>
35.48497916

>  <weinerPath>
315

>  <weinerPol>
18

>  <zagreb>
70

$$$$

  Mrv1719008291810092D          

 20 24  0  0  0  0            999 V2000
    6.0197   -0.9809    0.0000 C   0  0  0  0  0  0  0  0  0  0  0  0
    5.7497   -0.2014    0.0000 C   0  0  0  0  0  0  0  0  0  0  0  0
    4.9395   -0.0454    0.0000 C   0  0  0  0  0  0  0  0  0  0  0  0
    4.3994   -0.6691    0.0000 C   0  0  0  0  0  0  0  0  0  0  0  0
    4.6695   -1.4486    0.0000 C   0  0  0  0  0  0  0  0  0  0  0  0
    5.4796   -1.6046    0.0000 C   0  0  0  0  0  0  0  0  0  0  0  0
    4.1294   -2.0723    0.0000 C   0  0  0  0  0  0  0  0  0  0  0  0
    3.3193   -1.9164    0.0000 C   0  0  0  0  0  0  0  0  0  0  0  0
    2.7792   -2.5400    0.0000 C   0  0  0  0  0  0  0  0  0  0  0  0
    1.9690   -2.3841    0.0000 C   0  0  0  0  0  0  0  0  0  0  0  0
    1.6990   -1.6046    0.0000 C   0  0  0  0  0  0  0  0  0  0  0  0
    0.8889   -1.4486    0.0000 C   0  0  0  0  0  0  0  0  0  0  0  0
    0.6188   -0.6691    0.0000 C   0  0  0  0  0  0  0  0  0  0  0  0
    1.1589   -0.0454    0.0000 C   0  0  0  0  0  0  0  0  0  0  0  0
    1.9690   -0.2014    0.0000 C   0  0  0  0  0  0  0  0  0  0  0  0
    2.5091    0.4223    0.0000 C   0  0  0  0  0  0  0  0  0  0  0  0
    3.3193    0.2664    0.0000 C   0  0  0  0  0  0  0  0  0  0  0  0
    3.5893   -0.5132    0.0000 C   0  0  0  0  0  0  0  0  0  0  0  0
    3.0492   -1.1368    0.0000 C   0  0  0  0  0  0  0  0  0  0  0  0
    2.2391   -0.9809    0.0000 C   0  0  0  0  0  0  0  0  0  0  0  0
  1  2  2  0  0  0  0
  2  3  1  0  0  0  0
  3  4  2  0  0  0  0
  4  5  1  0  0  0  0
  5  6  2  0  0  0  0
  1  6  1  0  0  0  0
  5  7  1  0  0  0  0
  7  8  2  0  0  0  0
  8  9  1  0  0  0  0
  9 10  2  0  0  0  0
 10 11  1  0  0  0  0
 11 12  2  0  0  0  0
 12 13  1  0  0  0  0
 13 14  2  0  0  0  0
 14 15  1  0  0  0  0
 15 16  2  0  0  0  0
 16 17  1  0  0  0  0
 17 18  2  0  0  0  0
  4 18  1  0  0  0  0
 18 19  1  0  0  0  0
  8 19  1  0  0  0  0
 19 20  2  0  0  0  0
 11 20  1  0  0  0  0
 15 20  1  0  0  0  0
M  END
>  <CHID>
20139

>  <_MOLCOUNT>
59

>  <BCUT_PEOE_0>
-2.279624065

>  <BCUT_PEOE_1>
-0.7102914321

>  <BCUT_PEOE_2>
0.7517968063

>  <BCUT_PEOE_3>
2.235656568

>  <BCUT_SLOGP_0>
-2.03525873

>  <BCUT_SLOGP_1>
-0.5883397769

>  <BCUT_SLOGP_2>
0.8714295836

>  <BCUT_SLOGP_3>
2.489390758

>  <BCUT_SMR_0>
-1.895446141

>  <BCUT_SMR_1>
-0.5410731809

>  <BCUT_SMR_2>
0.9314871998

>  <BCUT_SMR_3>
2.632572442

>  <FCharge>
0

>  <GCUT_PEOE_0>
-0.7522620939

>  <GCUT_PEOE_1>
-0.4306455564

>  <GCUT_PEOE_2>
0.10572719

>  <GCUT_PEOE_3>
2.599938386

>  <GCUT_SLOGP_0>
-0.5401116566

>  <GCUT_SLOGP_1>
-0.2853148195

>  <GCUT_SLOGP_2>
0.1999311966

>  <GCUT_SLOGP_3>
2.836191609

>  <GCUT_SMR_0>
-0.3973511894

>  <GCUT_SMR_1>
-0.2238730407

>  <GCUT_SMR_2>
0.2415841894

>  <GCUT_SMR_3>
2.971006901

>  <Kier1>
12.53472222

>  <Kier2>
4.75

>  <Kier3>
1.820826446

>  <KierA1>
8.124833333

>  <KierA2>
3.001098765

>  <KierA3>
1.12896

>  <KierFlex>
1.219171364

>  <PC+>
1.8

>  <PC->
-1.8

>  <PEOE_PC+>
0.747319789

>  <PEOE_PC->
-0.747319789

>  <PEOE_RPC+>
0.08425714253

>  <PEOE_RPC->
0.08184699717

>  <PEOE_VSA+0>
0

>  <PEOE_VSA+1>
51.1846321

>  <PEOE_VSA+2>
0

>  <PEOE_VSA+3>
0

>  <PEOE_VSA+4>
0

>  <PEOE_VSA+5>
0

>  <PEOE_VSA+6>
0

>  <PEOE_VSA-0>
29.92322102

>  <PEOE_VSA-1>
134.8039432

>  <PEOE_VSA-2>
0

>  <PEOE_VSA-3>
0

>  <PEOE_VSA-4>
0

>  <PEOE_VSA-5>
0

>  <PEOE_VSA-6>
0

>  <PEOE_VSA_FHYD>
1

>  <PEOE_VSA_FNEG>
0.7629373061

>  <PEOE_VSA_FPNEG>
0

>  <PEOE_VSA_FPOL>
0

>  <PEOE_VSA_FPOS>
0.2370626939

>  <PEOE_VSA_FPPOS>
0

>  <PEOE_VSA_HYD>
215.9117964

>  <PEOE_VSA_NEG>
164.7271643

>  <PEOE_VSA_PNEG>
0

>  <PEOE_VSA_POL>
0

>  <PEOE_VSA_POS>
51.1846321

>  <PEOE_VSA_PPOS>
0

>  <Q_PC+>
1.8

>  <Q_PC->
-1.8

>  <Q_RPC+>
0.08333333333

>  <Q_RPC->
0.08333333333

>  <Q_VSA_FHYD>
1

>  <Q_VSA_FNEG>
0.681106126

>  <Q_VSA_FPNEG>
0

>  <Q_VSA_FPOL>
0

>  <Q_VSA_FPOS>
0.318893874

>  <Q_VSA_FPPOS>
0

>  <Q_VSA_HYD>
215.9117964

>  <Q_VSA_NEG>
147.0588472

>  <Q_VSA_PNEG>
0

>  <Q_VSA_POL>
0

>  <Q_VSA_POS>
68.85294919

>  <Q_VSA_PPOS>
0

>  <RPC+>
0.08333333333

>  <RPC->
0.08333333333

>  <SMR>
8.7652

>  <SMR_VSA0>
0

>  <SMR_VSA1>
0

>  <SMR_VSA2>
0

>  <SMR_VSA3>
0

>  <SMR_VSA4>
20.58371507

>  <SMR_VSA5>
211.7182121

>  <SMR_VSA6>
0

>  <SMR_VSA7>
0

>  <SlogP>
5.7372

>  <SlogP_VSA0>
0

>  <SlogP_VSA1>
0

>  <SlogP_VSA2>
0

>  <SlogP_VSA3>
0

>  <SlogP_VSA4>
0

>  <SlogP_VSA5>
0

>  <SlogP_VSA6>
0

>  <SlogP_VSA7>
232.3019272

>  <SlogP_VSA8>
0

>  <SlogP_VSA9>
0

>  <TPSA>
0

>  <VAdjEq>
0.5293608653

>  <VAdjMa>
5.584962501

>  <VDistEq>
2.801947471

>  <VDistMa>
8.382794668

>  <Weight>
252.3159936

>  <a_IC>
30.54188809

>  <a_ICM>
0.9544340029

>  <a_acc>
0

>  <a_acid>
0

>  <a_aro>
20

>  <a_base>
0

>  <a_count>
32

>  <a_don>
0

>  <a_donacc>
0

>  <a_heavy>
20

>  <a_hyd>
20

>  <a_nB>
0

>  <a_nBr>
0

>  <a_nC>
20

>  <a_nCl>
0

>  <a_nF>
0

>  <a_nH>
12

>  <a_nI>
0

>  <a_nN>
0

>  <a_nO>
0

>  <a_nP>
0

>  <a_nS>
0

>  <apol>
43.201516

>  <ast_fraglike>
0

>  <ast_fraglike_ext>
0

>  <ast_violation>
1

>  <ast_violation_ext>
1

>  <b_1rotN>
0

>  <b_1rotR>
0

>  <b_ar>
24

>  <b_count>
36

>  <b_double>
0

>  <b_heavy>
24

>  <b_max1len>
1

>  <b_rotN>
0

>  <b_rotR>
0

>  <b_single>
12

>  <b_triple>
0

>  <balabanJ>
1.499134082

>  <bpol>
13.118484

>  <chi0>
13.10408353

>  <chi0_C>
13.10408353

>  <chi0v>
10.92820323

>  <chi0v_C>
10.92820323

>  <chi1>
9.915816238

>  <chi1_C>
9.915816238

>  <chi1v>
6.970084679

>  <chi1v_C>
6.970084679

>  <chiral>
0

>  <chiral_u>
0

>  <density>
0.6746738264

>  <diameter>
9

>  <h_ema>
0

>  <h_emd>
3.375635952

>  <h_emd_C>
3.375635952

>  <h_logD>
5.655347537

>  <h_logP>
5.655347537

>  <h_logS>
-7.734880492

>  <h_log_dbo>
0

>  <h_log_pbo>
10.9980779

>  <h_mr>
8.186804353

>  <h_pKa>
14

>  <h_pKb>
14

>  <h_pavgQ>
0

>  <h_pstates>
1

>  <h_pstrain>
0

>  <lip_acc>
0

>  <lip_don>
0

>  <lip_druglike>
1

>  <lip_violation>
1

>  <logP(o/w)>
6.169

>  <logS>
-8.3479

>  <mr>
8.21816107

>  <mutagenic>
1

>  <nmol>
1

>  <opr_brigid>
24

>  <opr_leadlike>
0

>  <opr_nring>
5

>  <opr_nrot>
0

>  <opr_violation>
2

>  <petitjean>
0.4444444444

>  <petitjeanSC>
0.8

>  <radius>
5

>  <reactive>
0

>  <rings>
5

>  <vdw_area>
215.9117964

>  <vdw_vol>
373.982188

>  <vsa_acc>
0

>  <vsa_acid>
0

>  <vsa_base>
0

>  <vsa_don>
0

>  <vsa_hyd>
207.3702523

>  <vsa_other>
0

>  <vsa_pol>
0

>  <weinerPath>
680

>  <weinerPol>
40

>  <zagreb>
120

$$$$

  Mrv1719008291810092D          

  9 10  0  0  0  0            999 V2000
    1.1387   -1.3654    0.0000 O   0  0  0  0  0  0  0  0  0  0  0  0
    0.6538   -0.6979    0.0000 C   0  0  0  0  0  0  0  0  0  0  0  0
    1.1387   -0.0305    0.0000 C   0  0  0  0  0  0  0  0  0  0  0  0
    1.9233   -0.2854    0.0000 C   0  0  0  0  0  0  0  0  0  0  0  0
    2.6378    0.1271    0.0000 C   0  0  0  0  0  0  0  0  0  0  0  0
    3.3523   -0.2854    0.0000 C   0  0  0  0  0  0  0  0  0  0  0  0
    3.3523   -1.1104    0.0000 C   0  0  0  0  0  0  0  0  0  0  0  0
    2.6378   -1.5229    0.0000 C   0  0  0  0  0  0  0  0  0  0  0  0
    1.9233   -1.1104    0.0000 C   0  0  0  0  0  0  0  0  0  0  0  0
  1  2  1  0  0  0  0
  2  3  2  0  0  0  0
  3  4  1  0  0  0  0
  4  5  2  0  0  0  0
  5  6  1  0  0  0  0
  6  7  2  0  0  0  0
  7  8  1  0  0  0  0
  8  9  2  0  0  0  0
  1  9  1  0  0  0  0
  4  9  1  0  0  0  0
M  END
>  <CHID>
20141

>  <_MOLCOUNT>
60

>  <BCUT_PEOE_0>
-2.09320021

>  <BCUT_PEOE_1>
-0.6220174951

>  <BCUT_PEOE_2>
0.6998700422

>  <BCUT_PEOE_3>
2.145401101

>  <BCUT_SLOGP_0>
-1.900132864

>  <BCUT_SLOGP_1>
-0.5073608261

>  <BCUT_SLOGP_2>
0.8286608377

>  <BCUT_SLOGP_3>
2.344241889

>  <BCUT_SMR_0>
-1.765179876

>  <BCUT_SMR_1>
-0.4728324222

>  <BCUT_SMR_2>
0.8791106933

>  <BCUT_SMR_3>
2.478070772

>  <FCharge>
0

>  <GCUT_PEOE_0>
-0.8402085697

>  <GCUT_PEOE_1>
-0.3841803696

>  <GCUT_PEOE_2>
0.1026718512

>  <GCUT_PEOE_3>
2.026564699

>  <GCUT_SLOGP_0>
-0.5389269305

>  <GCUT_SLOGP_1>
-0.2517808557

>  <GCUT_SLOGP_2>
0.1996851045

>  <GCUT_SLOGP_3>
2.220080286

>  <GCUT_SMR_0>
-0.4226658725

>  <GCUT_SMR_1>
-0.2041735552

>  <GCUT_SMR_2>
0.233648163

>  <GCUT_SMR_3>
2.342229506

>  <Kier1>
5.76

>  <Kier2>
2.319526627

>  <Kier3>
0.9965397924

>  <KierA1>
3.85595136

>  <KierA2>
1.462901396

>  <KierA3>
0.5924814394

>  <KierFlex>
0.6267640699

>  <PC+>
1.04

>  <PC->
-1.04

>  <PEOE_PC+>
0.6680321119

>  <PEOE_PC->
-0.6680321119

>  <PEOE_RPC+>
0.201757974

>  <PEOE_RPC->
0.6929631904

>  <PEOE_VSA+0>
2.208539636

>  <PEOE_VSA+1>
39.83181378

>  <PEOE_VSA+2>
12.72390546

>  <PEOE_VSA+3>
0

>  <PEOE_VSA+4>
0

>  <PEOE_VSA+5>
0

>  <PEOE_VSA+6>
0

>  <PEOE_VSA-0>
24.50980786

>  <PEOE_VSA-1>
36.76471179

>  <PEOE_VSA-2>
0

>  <PEOE_VSA-3>
0

>  <PEOE_VSA-4>
0

>  <PEOE_VSA-5>
0

>  <PEOE_VSA-6>
2.503756125

>  <PEOE_VSA_FHYD>
0.9788788376

>  <PEOE_VSA_FNEG>
0.5380201795

>  <PEOE_VSA_FPNEG>
0.0211211624

>  <PEOE_VSA_FPOL>
0.0211211624

>  <PEOE_VSA_FPOS>
0.4619798205

>  <PEOE_VSA_FPPOS>
0

>  <PEOE_VSA_HYD>
116.0387785

>  <PEOE_VSA_NEG>
63.77827578

>  <PEOE_VSA_PNEG>
2.503756125

>  <PEOE_VSA_POL>
2.503756125

>  <PEOE_VSA_POS>
54.76425888

>  <PEOE_VSA_PPOS>
0

>  <Q_PC+>
1.04

>  <Q_PC->
-1.04

>  <Q_RPC+>
0.1442307692

>  <Q_RPC->
0.2692307692

>  <Q_VSA_FHYD>
0.9788788376

>  <Q_VSA_FNEG>
0.6941235039

>  <Q_VSA_FPNEG>
0.0211211624

>  <Q_VSA_FPOL>
0.0211211624

>  <Q_VSA_FPOS>
0.3058764961

>  <Q_VSA_FPPOS>
0

>  <Q_VSA_HYD>
116.0387785

>  <Q_VSA_NEG>
82.28315952

>  <Q_VSA_PNEG>
2.503756125

>  <Q_VSA_POL>
2.503756125

>  <Q_VSA_POS>
36.25937513

>  <Q_VSA_PPOS>
0

>  <RPC+>
0.1442307692

>  <RPC->
0.2692307692

>  <SMR>
3.6214

>  <SMR_VSA0>
9.507346286

>  <SMR_VSA1>
0

>  <SMR_VSA2>
0

>  <SMR_VSA3>
0

>  <SMR_VSA4>
7.40917475

>  <SMR_VSA5>
108.122352

>  <SMR_VSA6>
0

>  <SMR_VSA7>
0

>  <SlogP>
2.4328

>  <SlogP_VSA0>
0

>  <SlogP_VSA1>
0

>  <SlogP_VSA2>
0

>  <SlogP_VSA3>
0

>  <SlogP_VSA4>
0

>  <SlogP_VSA5>
9.507346286

>  <SlogP_VSA6>
0

>  <SlogP_VSA7>
115.5315268

>  <SlogP_VSA8>
0

>  <SlogP_VSA9>
0

>  <TPSA>
13.14

>  <VAdjEq>
0.8063495154

>  <VAdjMa>
4.321928095

>  <VDistEq>
1.896193827

>  <VDistMa>
6.027907488

>  <Weight>
118.134997

>  <a_IC>
19.09358393

>  <a_ICM>
1.272905595

>  <a_acc>
0

>  <a_acid>
0

>  <a_aro>
9

>  <a_base>
0

>  <a_count>
15

>  <a_don>
0

>  <a_donacc>
0

>  <a_heavy>
9

>  <a_hyd>
6

>  <a_nB>
0

>  <a_nBr>
0

>  <a_nC>
8

>  <a_nCl>
0

>  <a_nF>
0

>  <a_nH>
6

>  <a_nI>
0

>  <a_nN>
0

>  <a_nO>
1

>  <a_nP>
0

>  <a_nS>
0

>  <apol>
18.882758

>  <ast_fraglike>
1

>  <ast_fraglike_ext>
1

>  <ast_violation>
0

>  <ast_violation_ext>
0

>  <b_1rotN>
0

>  <b_1rotR>
0

>  <b_ar>
10

>  <b_count>
16

>  <b_double>
0

>  <b_heavy>
10

>  <b_max1len>
1

>  <b_rotN>
0

>  <b_rotR>
0

>  <b_single>
6

>  <b_triple>
0

>  <balabanJ>
2.025264614

>  <bpol>
8.475242

>  <chi0>
6.104448007

>  <chi0_C>
5.397341225

>  <chi0v>
4.872349906

>  <chi0v_C>
4.464101615

>  <chi1>
4.466326495

>  <chi1_C>
3.558078205

>  <chi1v>
2.889185143

>  <chi1v_C>
2.449358737

>  <chiral>
0

>  <chiral_u>
0

>  <density>
0.7007156816

>  <diameter>
4

>  <h_ema>
0.4674079418

>  <h_emd>
2.019703835

>  <h_emd_C>
2.019703835

>  <h_logD>
2.204816834

>  <h_logP>
2.204816834

>  <h_logS>
-2.174089449

>  <h_log_dbo>
0

>  <h_log_pbo>
4.511010811

>  <h_mr>
3.571725558

>  <h_pKa>
14

>  <h_pKb>
14

>  <h_pavgQ>
0

>  <h_pstates>
1

>  <h_pstrain>
0

>  <lip_acc>
1

>  <lip_don>
0

>  <lip_druglike>
1

>  <lip_violation>
0

>  <logP(o/w)>
2.176

>  <logS>
-2.83021

>  <mr>
3.678098516

>  <mutagenic>
0

>  <nmol>
1

>  <opr_brigid>
10

>  <opr_leadlike>
1

>  <opr_nring>
2

>  <opr_nrot>
0

>  <opr_violation>
0

>  <petitjean>
0.25

>  <petitjeanSC>
0.3333333333

>  <radius>
3

>  <reactive>
0

>  <rings>
2

>  <vdw_area>
118.5425347

>  <vdw_vol>
168.5919129

>  <vsa_acc>
0

>  <vsa_acid>
0

>  <vsa_base>
0

>  <vsa_don>
0

>  <vsa_hyd>
81.25101265

>  <vsa_other>
33.02074999

>  <vsa_pol>
0

>  <weinerPath>
79

>  <weinerPol>
9

>  <zagreb>
46

$$$$

  Mrv1719008291810092D          

 14 15  0  0  0  0            999 V2000
    0.7145   -0.4125    0.0000 N   0  0  0  0  0  0  0  0  0  0  0  0
    0.7145   -1.2375    0.0000 C   0  0  0  0  0  0  0  0  0  0  0  0
    1.4289   -1.6500    0.0000 N   0  0  0  0  0  0  0  0  0  0  0  0
    1.4289   -2.4750    0.0000 C   0  0  0  0  0  0  0  0  0  0  0  0
    0.7145   -2.8875    0.0000 N   0  0  0  0  0  0  0  0  0  0  0  0
    0.0000   -2.4750    0.0000 C   0  0  0  0  0  0  0  0  0  0  0  0
   -0.7145   -2.8875    0.0000 N   0  0  0  0  0  0  0  0  0  0  0  0
    0.0000   -1.6500    0.0000 N   0  0  0  0  0  0  0  0  0  0  0  0
    2.1434   -2.8875    0.0000 C   0  0  0  0  0  0  0  0  0  0  0  0
    2.8579   -2.4750    0.0000 C   0  0  0  0  0  0  0  0  0  0  0  0
    3.5724   -2.8875    0.0000 C   0  0  0  0  0  0  0  0  0  0  0  0
    3.5724   -3.7125    0.0000 C   0  0  0  0  0  0  0  0  0  0  0  0
    2.8579   -4.1250    0.0000 C   0  0  0  0  0  0  0  0  0  0  0  0
    2.1434   -3.7125    0.0000 C   0  0  0  0  0  0  0  0  0  0  0  0
  1  2  1  0  0  0  0
  2  3  2  0  0  0  0
  3  4  1  0  0  0  0
  4  5  2  0  0  0  0
  5  6  1  0  0  0  0
  6  7  1  0  0  0  0
  6  8  2  0  0  0  0
  2  8  1  0  0  0  0
  4  9  1  0  0  0  0
  9 10  2  0  0  0  0
 10 11  1  0  0  0  0
 11 12  2  0  0  0  0
 12 13  1  0  0  0  0
 13 14  2  0  0  0  0
  9 14  1  0  0  0  0
M  END
>  <CHID>
20142

>  <_MOLCOUNT>
61

>  <BCUT_PEOE_0>
-2.194877868

>  <BCUT_PEOE_1>
-0.6714958423

>  <BCUT_PEOE_2>
0.6818473246

>  <BCUT_PEOE_3>
2.172233915

>  <BCUT_SLOGP_0>
-2.378616644

>  <BCUT_SLOGP_1>
-0.6703229784

>  <BCUT_SLOGP_2>
0.7700608759

>  <BCUT_SLOGP_3>
2.327271415

>  <BCUT_SMR_0>
-1.867311556

>  <BCUT_SMR_1>
-0.4637209793

>  <BCUT_SMR_2>
0.8761076236

>  <BCUT_SMR_3>
2.497461144

>  <FCharge>
0

>  <GCUT_PEOE_0>
-0.7664165621

>  <GCUT_PEOE_1>
-0.5089355773

>  <GCUT_PEOE_2>
0.09469196891

>  <GCUT_PEOE_3>
2.142709682

>  <GCUT_SLOGP_0>
-1.340510809

>  <GCUT_SLOGP_1>
-0.3943802033

>  <GCUT_SLOGP_2>
0.2096020608

>  <GCUT_SLOGP_3>
2.256889498

>  <GCUT_SMR_0>
-0.411058521

>  <GCUT_SMR_1>
-0.2264488741

>  <GCUT_SMR_2>
0.267131423

>  <GCUT_SMR_3>
2.448714282

>  <Kier1>
10.51555556

>  <Kier2>
4.68

>  <Kier3>
2.75

>  <KierA1>
6.41917152

>  <KierA2>
2.73403098

>  <KierA3>
1.552797903

>  <KierFlex>
1.2535867

>  <PC+>
4.41

>  <PC->
-4.41

>  <PEOE_PC+>
1.4098176

>  <PEOE_PC->
-1.4098176

>  <PEOE_RPC+>
0.144295509

>  <PEOE_RPC->
0.191816014

>  <PEOE_VSA+0>
2.208539636

>  <PEOE_VSA+1>
21.32693004

>  <PEOE_VSA+2>
34.47605193

>  <PEOE_VSA+3>
11.19056271

>  <PEOE_VSA+4>
31.3631485

>  <PEOE_VSA+5>
0

>  <PEOE_VSA+6>
0

>  <PEOE_VSA-0>
0

>  <PEOE_VSA-1>
61.27451965

>  <PEOE_VSA-2>
0

>  <PEOE_VSA-3>
17.04772825

>  <PEOE_VSA-4>
0

>  <PEOE_VSA-5>
13.30223883

>  <PEOE_VSA-6>
0

>  <PEOE_VSA_FHYD>
0.7675974166

>  <PEOE_VSA_FNEG>
0.476739791

>  <PEOE_VSA_FPNEG>
0.06921410187

>  <PEOE_VSA_FPOL>
0.2324025834

>  <PEOE_VSA_FPOS>
0.523260209

>  <PEOE_VSA_FPPOS>
0.1631884815

>  <PEOE_VSA_HYD>
147.5243322

>  <PEOE_VSA_NEG>
91.62448673

>  <PEOE_VSA_PNEG>
13.30223883

>  <PEOE_VSA_POL>
44.66538733

>  <PEOE_VSA_POS>
100.5652328

>  <PEOE_VSA_PPOS>
31.3631485

>  <Q_PC+>
4.41

>  <Q_PC->
-4.41

>  <Q_RPC+>
0.1632653061

>  <Q_RPC->
0.2040816327

>  <Q_VSA_FHYD>
0.441282653

>  <Q_VSA_FNEG>
0.4882312466

>  <Q_VSA_FPNEG>
0.1579167041

>  <Q_VSA_FPOL>
0.558717347

>  <Q_VSA_FPOS>
0.5117687534

>  <Q_VSA_FPPOS>
0.4008006428

>  <Q_VSA_HYD>
84.80998933

>  <Q_VSA_NEG>
93.83302637

>  <Q_VSA_PNEG>
30.34996708

>  <Q_VSA_POL>
107.3797302

>  <Q_VSA_POS>
98.35669319

>  <Q_VSA_PPOS>
77.02976314

>  <RPC+>
0.1632653061

>  <RPC->
0.2040816327

>  <SMR>
5.40878

>  <SMR_VSA0>
0

>  <SMR_VSA1>
50.35658864

>  <SMR_VSA2>
0

>  <SMR_VSA3>
0

>  <SMR_VSA4>
9.311680625

>  <SMR_VSA5>
154.0102967

>  <SMR_VSA6>
0

>  <SMR_VSA7>
0

>  <SlogP>
0.703

>  <SlogP_VSA0>
65.79437494

>  <SlogP_VSA1>
50.35658864

>  <SlogP_VSA2>
0

>  <SlogP_VSA3>
0

>  <SlogP_VSA4>
0

>  <SlogP_VSA5>
0

>  <SlogP_VSA6>
0

>  <SlogP_VSA7>
93.72941682

>  <SlogP_VSA8>
0

>  <SlogP_VSA9>
3.798185518

>  <TPSA>
90.71

>  <VAdjEq>
0.6174482958

>  <VAdjMa>
4.906890596

>  <VDistEq>
2.65638401

>  <VDistMa>
7.313341963

>  <Weight>
187.205997

>  <a_IC>
35.37363449

>  <a_ICM>
1.537984108

>  <a_acc>
3

>  <a_acid>
0

>  <a_aro>
12

>  <a_base>
0

>  <a_count>
23

>  <a_don>
2

>  <a_donacc>
5

>  <a_heavy>
14

>  <a_hyd>
6

>  <a_nB>
0

>  <a_nBr>
0

>  <a_nC>
9

>  <a_nCl>
0

>  <a_nF>
0

>  <a_nH>
9

>  <a_nI>
0

>  <a_nN>
5

>  <a_nO>
0

>  <a_nP>
0

>  <a_nS>
0

>  <apol>
27.341137

>  <ast_fraglike>
1

>  <ast_fraglike_ext>
1

>  <ast_violation>
0

>  <ast_violation_ext>
0

>  <b_1rotN>
1

>  <b_1rotR>
0.06666666667

>  <b_ar>
12

>  <b_count>
24

>  <b_double>
0

>  <b_heavy>
15

>  <b_max1len>
2

>  <b_rotN>
1

>  <b_rotR>
0.06666666667

>  <b_single>
12

>  <b_triple>
0

>  <balabanJ>
1.90573316

>  <bpol>
12.478863

>  <chi0>
9.966255326

>  <chi0_C>
5.844934983

>  <chi0v>
7.383092671

>  <chi0v_C>
4.886751346

>  <chi1>
6.754020195

>  <chi1_C>
3.149829914

>  <chi1v>
4.079674658

>  <chi1v_C>
2.160683603

>  <chiral>
0

>  <chiral_u>
0

>  <density>
0.7611243192

>  <diameter>
7

>  <h_ema>
7.678749323

>  <h_emd>
9.749422759

>  <h_emd_C>
1.552506179

>  <h_logD>
-0.2809839967

>  <h_logP>
-0.2809839967

>  <h_logS>
-1.592406719

>  <h_log_dbo>
0

>  <h_log_pbo>
6.871862898

>  <h_mr>
5.483000756

>  <h_pKa>
14

>  <h_pKb>
14

>  <h_pavgQ>
0

>  <h_pstates>
1

>  <h_pstrain>
0

>  <lip_acc>
5

>  <lip_don>
4

>  <lip_druglike>
1

>  <lip_violation>
0

>  <logP(o/w)>
-0.142

>  <logS>
-3.7811

>  <mr>
5.210947498

>  <mutagenic>
1

>  <nmol>
1

>  <opr_brigid>
12

>  <opr_leadlike>
1

>  <opr_nring>
2

>  <opr_nrot>
1

>  <opr_violation>
0

>  <petitjean>
0.4285714286

>  <petitjeanSC>
0.75

>  <radius>
4

>  <reactive>
0

>  <rings>
2

>  <vdw_area>
192.1897196

>  <vdw_vol>
245.9598155

>  <vsa_acc>
17.04772825

>  <vsa_acid>
0

>  <vsa_base>
0

>  <vsa_don>
35.48497916

>  <vsa_hyd>
81.25101265

>  <vsa_other>
42.55371121

>  <vsa_pol>
52.53270741

>  <weinerPath>
298

>  <weinerPol>
18

>  <zagreb>
70

$$$$

  Mrv1719008291810092D          

  9  9  0  0  0  0            999 V2000
    0.0000    2.4750    0.0000 O   0  5  0  0  0  0  0  0  0  0  0  0
    0.7145    2.0625    0.0000 C   0  0  0  0  0  0  0  0  0  0  0  0
    1.4289    2.4750    0.0000 O   0  0  0  0  0  0  0  0  0  0  0  0
    0.7145    1.2375    0.0000 C   0  0  0  0  0  0  0  0  0  0  0  0
    1.4289    0.8250    0.0000 C   0  0  0  0  0  0  0  0  0  0  0  0
    1.4289   -0.0000    0.0000 C   0  0  0  0  0  0  0  0  0  0  0  0
    0.7145   -0.4125    0.0000 C   0  0  0  0  0  0  0  0  0  0  0  0
    0.0000    0.0000    0.0000 C   0  0  0  0  0  0  0  0  0  0  0  0
    0.0000    0.8250    0.0000 C   0  0  0  0  0  0  0  0  0  0  0  0
  1  2  1  0  0  0  0
  2  3  2  0  0  0  0
  2  4  1  0  0  0  0
  4  5  2  0  0  0  0
  5  6  1  0  0  0  0
  6  7  2  0  0  0  0
  7  8  1  0  0  0  0
  8  9  2  0  0  0  0
  4  9  1  0  0  0  0
M  CHG  1   1  -1
M  END
>  <CHID>
20143

>  <_MOLCOUNT>
62

>  <BCUT_PEOE_0>
-2.183583634

>  <BCUT_PEOE_1>
-0.6137214151

>  <BCUT_PEOE_2>
0.6563006235

>  <BCUT_PEOE_3>
2.110957049

>  <BCUT_SLOGP_0>
-2.248607719

>  <BCUT_SLOGP_1>
-0.5340449683

>  <BCUT_SLOGP_2>
0.7581520971

>  <BCUT_SLOGP_3>
2.259680417

>  <BCUT_SMR_0>
-1.835709984

>  <BCUT_SMR_1>
-0.4631047966

>  <BCUT_SMR_2>
0.8061941807

>  <BCUT_SMR_3>
2.46075346

>  <FCharge>
-1

>  <GCUT_PEOE_0>
-0.8357908772

>  <GCUT_PEOE_1>
-0.57380188

>  <GCUT_PEOE_2>
0.07263043435

>  <GCUT_PEOE_3>
1.876647137

>  <GCUT_SLOGP_0>
-1.489691735

>  <GCUT_SLOGP_1>
-0.3817679131

>  <GCUT_SLOGP_2>
0.1556034536

>  <GCUT_SLOGP_3>
2.015406718

>  <GCUT_SMR_0>
-0.4017853374

>  <GCUT_SMR_1>
-0.2043260977

>  <GCUT_SMR_2>
0.1812132638

>  <GCUT_SMR_3>
2.209090655

>  <Kier1>
7.111111111

>  <Kier2>
3.239669421

>  <Kier3>
2

>  <KierA1>
4.682225778

>  <KierA2>
2.004306512

>  <KierA3>
1.163252

>  <KierFlex>
1.042735069

>  <PC+>
1.374645489

>  <PC->
-2.374645489

>  <PEOE_PC+>
0.3817705104

>  <PEOE_PC->
-1.38177051

>  <PEOE_RPC+>
0.1877174979

>  <PEOE_RPC->
0.3941554893

>  <PEOE_VSA+0>
0

>  <PEOE_VSA+1>
36.0354293

>  <PEOE_VSA+2>
0

>  <PEOE_VSA+3>
0

>  <PEOE_VSA+4>
0

>  <PEOE_VSA+5>
0

>  <PEOE_VSA+6>
0

>  <PEOE_VSA-0>
2.208539636

>  <PEOE_VSA-1>
61.27451965

>  <PEOE_VSA-2>
0

>  <PEOE_VSA-3>
0

>  <PEOE_VSA-4>
0

>  <PEOE_VSA-5>
0

>  <PEOE_VSA-6>
27.13384169

>  <PEOE_VSA_FHYD>
0.7857612124

>  <PEOE_VSA_FNEG>
0.7154775659

>  <PEOE_VSA_FPNEG>
0.2142387876

>  <PEOE_VSA_FPOL>
0.2142387876

>  <PEOE_VSA_FPOS>
0.2845224341

>  <PEOE_VSA_FPPOS>
0

>  <PEOE_VSA_HYD>
99.51848859

>  <PEOE_VSA_NEG>
90.61690098

>  <PEOE_VSA_PNEG>
27.13384169

>  <PEOE_VSA_POL>
27.13384169

>  <PEOE_VSA_POS>
36.0354293

>  <PEOE_VSA_PPOS>
0

>  <Q_PC+>
1.374645489

>  <Q_PC->
-2.374645489

>  <Q_RPC+>
0.5386035327

>  <Q_RPC->
0.3282532334

>  <Q_VSA_FHYD>
0.6696283372

>  <Q_VSA_FNEG>
0.698039753

>  <Q_VSA_FPNEG>
0.2142387876

>  <Q_VSA_FPOL>
0.3303716628

>  <Q_VSA_FPOS>
0.301960247

>  <Q_VSA_FPPOS>
0.1161328752

>  <Q_VSA_HYD>
84.80998933

>  <Q_VSA_NEG>
88.40836134

>  <Q_VSA_PNEG>
27.13384169

>  <Q_VSA_POL>
41.84234095

>  <Q_VSA_POS>
38.24396894

>  <Q_VSA_PPOS>
14.70849926

>  <RPC+>
0.5386035327

>  <RPC->
0.3282532334

>  <SMR>
3.07725

>  <SMR_VSA0>
66.54555944

>  <SMR_VSA1>
0

>  <SMR_VSA2>
0

>  <SMR_VSA3>
3.185574951

>  <SMR_VSA4>
0

>  <SMR_VSA5>
88.21592171

>  <SMR_VSA6>
1.464008124

>  <SMR_VSA7>
0

>  <SlogP>
0.0501

>  <SlogP_VSA0>
42.68334316

>  <SlogP_VSA1>
1.464008124

>  <SlogP_VSA2>
0

>  <SlogP_VSA3>
0

>  <SlogP_VSA4>
27.04779123

>  <SlogP_VSA5>
0

>  <SlogP_VSA6>
0

>  <SlogP_VSA7>
88.21592171

>  <SlogP_VSA8>
0

>  <SlogP_VSA9>
0

>  <TPSA>
40.13

>  <VAdjEq>
0.7642045065

>  <VAdjMa>
4.169925001

>  <VDistEq>
2.149868382

>  <VDistMa>
6.004735386

>  <Weight>
121.1149969

>  <a_IC>
20.04184398

>  <a_ICM>
1.431560284

>  <a_acc>
0

>  <a_acid>
2

>  <a_aro>
6

>  <a_base>
0

>  <a_count>
14

>  <a_don>
0

>  <a_donacc>
0

>  <a_heavy>
9

>  <a_hyd>
6

>  <a_nB>
0

>  <a_nBr>
0

>  <a_nC>
7

>  <a_nCl>
0

>  <a_nF>
0

>  <a_nH>
5

>  <a_nI>
0

>  <a_nN>
0

>  <a_nO>
2

>  <a_nP>
0

>  <a_nS>
0

>  <apol>
17.257965

>  <ast_fraglike>
1

>  <ast_fraglike_ext>
1

>  <ast_violation>
0

>  <ast_violation_ext>
0

>  <b_1rotN>
1

>  <b_1rotR>
0.1111111111

>  <b_ar>
6

>  <b_count>
14

>  <b_double>
1

>  <b_heavy>
9

>  <b_max1len>
1

>  <b_rotN>
1

>  <b_rotR>
0.1111111111

>  <b_single>
7

>  <b_triple>
0

>  <balabanJ>
2.290608195

>  <bpol>
7.382035

>  <chi0>
6.690234444

>  <chi0_C>
4.690234444

>  <chi0v>
4.703247927

>  <chi0v_C>
3.886751346

>  <chi1>
4.304530453

>  <chi1_C>
3.149829914

>  <chi1v>
2.568931893

>  <chi1v_C>
2.160683603

>  <chiral>
0

>  <chiral_u>
0

>  <density>
0.7636139524

>  <diameter>
5

>  <h_ema>
5.990447521

>  <h_emd>
1.335131422

>  <h_emd_C>
1.335131422

>  <h_logD>
1.07874673

>  <h_logP>
1.07708942

>  <h_logS>
-1.796459953

>  <h_log_dbo>
0

>  <h_log_pbo>
4.32202308

>  <h_mr>
3.356976659

>  <h_pKa>
14

>  <h_pKb>
9.330306897

>  <h_pavgQ>
-0.9953476978

>  <h_pstates>
1.030069376

>  <h_pstrain>
0.002780010222

>  <lip_acc>
2

>  <lip_don>
0

>  <lip_druglike>
1

>  <lip_violation>
0

>  <logP(o/w)>
1.704

>  <logS>
-1.61473

>  <mr>
3.401640308

>  <mutagenic>
0

>  <nmol>
1

>  <opr_brigid>
6

>  <opr_leadlike>
1

>  <opr_nring>
1

>  <opr_nrot>
1

>  <opr_violation>
0

>  <petitjean>
0.4

>  <petitjeanSC>
0.6666666667

>  <radius>
3

>  <reactive>
0

>  <rings>
1

>  <vdw_area>
126.6523303

>  <vdw_vol>
158.6076271

>  <vsa_acc>
27.13384169

>  <vsa_acid>
27.13384169

>  <vsa_base>
0

>  <vsa_don>
0

>  <vsa_hyd>
81.25101265

>  <vsa_other>
14.70849926

>  <vsa_pol>
27.13384169

>  <weinerPath>
88

>  <weinerPol>
9

>  <zagreb>
40

$$$$

  Mrv1719008291810092D          

 16 17  0  0  0  0            999 V2000
    0.0000   -1.6500    0.0000 O   0  0  0  0  0  0  0  0  0  0  0  0
    0.7145   -1.2375    0.0000 C   0  0  0  0  0  0  0  0  0  0  0  0
    1.4289   -1.6500    0.0000 C   0  0  0  0  0  0  0  0  0  0  0  0
    2.1434   -1.2375    0.0000 O   0  0  0  0  0  0  0  0  0  0  0  0
    1.4289   -2.4750    0.0000 C   0  0  0  0  0  0  0  0  0  0  0  0
    2.1434   -2.8875    0.0000 C   0  0  0  0  0  0  0  0  0  0  0  0
    2.1434   -3.7125    0.0000 C   0  0  0  0  0  0  0  0  0  0  0  0
    1.4289   -4.1250    0.0000 C   0  0  0  0  0  0  0  0  0  0  0  0
    0.7145   -3.7125    0.0000 C   0  0  0  0  0  0  0  0  0  0  0  0
    0.7145   -2.8875    0.0000 C   0  0  0  0  0  0  0  0  0  0  0  0
    0.7145   -0.4125    0.0000 C   0  0  0  0  0  0  0  0  0  0  0  0
    0.0000    0.0000    0.0000 C   0  0  0  0  0  0  0  0  0  0  0  0
    0.0000    0.8250    0.0000 C   0  0  0  0  0  0  0  0  0  0  0  0
    0.7145    1.2375    0.0000 C   0  0  0  0  0  0  0  0  0  0  0  0
    1.4289    0.8250    0.0000 C   0  0  0  0  0  0  0  0  0  0  0  0
    1.4289    0.0000    0.0000 C   0  0  0  0  0  0  0  0  0  0  0  0
  1  2  1  0  0  0  0
  2  3  1  0  0  0  0
  3  4  2  0  0  0  0
  3  5  1  0  0  0  0
  5  6  2  0  0  0  0
  6  7  1  0  0  0  0
  7  8  2  0  0  0  0
  8  9  1  0  0  0  0
  9 10  2  0  0  0  0
  5 10  1  0  0  0  0
  2 11  1  0  0  0  0
 11 12  2  0  0  0  0
 12 13  1  0  0  0  0
 13 14  2  0  0  0  0
 14 15  1  0  0  0  0
 15 16  2  0  0  0  0
 11 16  1  0  0  0  0
M  END
>  <CHID>
20144

>  <_MOLCOUNT>
63

>  <BCUT_PEOE_0>
-2.33846776

>  <BCUT_PEOE_1>
-0.6479460269

>  <BCUT_PEOE_2>
0.6977505865

>  <BCUT_PEOE_3>
2.395535444

>  <BCUT_SLOGP_0>
-2.3085654

>  <BCUT_SLOGP_1>
-0.5380798923

>  <BCUT_SLOGP_2>
0.8059148401

>  <BCUT_SLOGP_3>
2.445074845

>  <BCUT_SMR_0>
-2.066676702

>  <BCUT_SMR_1>
-0.4998619978

>  <BCUT_SMR_2>
0.8543108806

>  <BCUT_SMR_3>
2.662221884

>  <FCharge>
0

>  <GCUT_PEOE_0>
-0.763730468

>  <GCUT_PEOE_1>
-0.3893234451

>  <GCUT_PEOE_2>
0.07995829415

>  <GCUT_PEOE_3>
2.317122256

>  <GCUT_SLOGP_0>
-0.7894696317

>  <GCUT_SLOGP_1>
-0.2638613814

>  <GCUT_SLOGP_2>
0.1644538554

>  <GCUT_SLOGP_3>
2.420068248

>  <GCUT_SMR_0>
-0.4817384711

>  <GCUT_SMR_1>
-0.2160573227

>  <GCUT_SMR_2>
0.1930507519

>  <GCUT_SMR_3>
2.603139477

>  <Kier1>
12.4567474

>  <Kier2>
6.074380165

>  <Kier3>
3.25

>  <KierA1>
8.447774201

>  <KierA2>
4.001173438

>  <KierA3>
2.094143806

>  <KierFlex>
2.112563109

>  <PC+>
2.8935

>  <PC->
-2.8935

>  <PEOE_PC+>
1.261987398

>  <PEOE_PC->
-1.261987398

>  <PEOE_RPC+>
0.1670591136

>  <PEOE_RPC->
0.30051983

>  <PEOE_VSA+0>
2.208539636

>  <PEOE_VSA+1>
46.91924609

>  <PEOE_VSA+2>
4.904928776

>  <PEOE_VSA+3>
8.458519448

>  <PEOE_VSA+4>
10.32417265

>  <PEOE_VSA+5>
0

>  <PEOE_VSA+6>
0

>  <PEOE_VSA-0>
2.208539636

>  <PEOE_VSA-1>
122.5490393

>  <PEOE_VSA-2>
0

>  <PEOE_VSA-3>
0

>  <PEOE_VSA-4>
0

>  <PEOE_VSA-5>
13.56692085

>  <PEOE_VSA-6>
7.767540258

>  <PEOE_VSA_FHYD>
0.855378909

>  <PEOE_VSA_FNEG>
0.667368983

>  <PEOE_VSA_FPNEG>
0.09745881847

>  <PEOE_VSA_FPOL>
0.144621091

>  <PEOE_VSA_FPOS>
0.332631017

>  <PEOE_VSA_FPPOS>
0.04716227248

>  <PEOE_VSA_HYD>
187.2488129

>  <PEOE_VSA_NEG>
146.09204

>  <PEOE_VSA_PNEG>
21.3344611

>  <PEOE_VSA_POL>
31.65863375

>  <PEOE_VSA_POS>
72.8154066

>  <PEOE_VSA_PPOS>
10.32417265

>  <Q_PC+>
2.8935

>  <Q_PC->
-2.8935

>  <Q_RPC+>
0.1461206152

>  <Q_RPC->
0.2350095041

>  <Q_VSA_FHYD>
0.7943327983

>  <Q_VSA_FNEG>
0.667368983

>  <Q_VSA_FPNEG>
0.09745881847

>  <Q_VSA_FPOL>
0.2056672017

>  <Q_VSA_FPOS>
0.332631017

>  <Q_VSA_FPPOS>
0.1082083832

>  <Q_VSA_HYD>
173.8853647

>  <Q_VSA_NEG>
146.09204

>  <Q_VSA_PNEG>
21.3344611

>  <Q_VSA_POL>
45.02208197

>  <Q_VSA_POS>
72.8154066

>  <Q_VSA_PPOS>
23.68762087

>  <RPC+>
0.1461206152

>  <RPC->
0.2350095041

>  <SMR>
6.22853

>  <SMR_VSA0>
23.86221628

>  <SMR_VSA1>
25.38522641

>  <SMR_VSA2>
0

>  <SMR_VSA3>
12.83979913

>  <SMR_VSA4>
0

>  <SMR_VSA5>
176.4318434

>  <SMR_VSA6>
5.687610984

>  <SMR_VSA7>
0

>  <SlogP>
2.6984

>  <SlogP_VSA0>
25.38522641

>  <SlogP_VSA1>
5.687610984

>  <SlogP_VSA2>
0

>  <SlogP_VSA3>
0

>  <SlogP_VSA4>
30.23336618

>  <SlogP_VSA5>
0

>  <SlogP_VSA6>
0

>  <SlogP_VSA7>
176.4318434

>  <SlogP_VSA8>
6.468649229

>  <SlogP_VSA9>
0

>  <TPSA>
37.3

>  <VAdjEq>
0.5651013323

>  <VAdjMa>
5.087462841

>  <VDistEq>
2.908723433

>  <VDistMa>
7.695256098

>  <Weight>
212.2479947

>  <a_IC>
36.2834189

>  <a_ICM>
1.295836389

>  <a_acc>
2

>  <a_acid>
0

>  <a_aro>
12

>  <a_base>
0

>  <a_count>
28

>  <a_don>
1

>  <a_donacc>
3

>  <a_heavy>
16

>  <a_hyd>
13

>  <a_nB>
0

>  <a_nBr>
0

>  <a_nC>
14

>  <a_nCl>
0

>  <a_nF>
0

>  <a_nH>
12

>  <a_nI>
0

>  <a_nN>
0

>  <a_nO>
2

>  <a_nP>
0

>  <a_nS>
0

>  <apol>
34.245516

>  <ast_fraglike>
1

>  <ast_fraglike_ext>
1

>  <ast_violation>
0

>  <ast_violation_ext>
0

>  <b_1rotN>
3

>  <b_1rotR>
0.1764705882

>  <b_ar>
12

>  <b_count>
29

>  <b_double>
1

>  <b_heavy>
17

>  <b_max1len>
3

>  <b_rotN>
3

>  <b_rotR>
0.1764705882

>  <b_single>
16

>  <b_triple>
0

>  <balabanJ>
1.850839413

>  <bpol>
14.076484

>  <chi0>
11.38046889

>  <chi0_C>
9.380468889

>  <chi0v>
8.706314847

>  <chi0v_C>
7.850852961

>  <chi1>
7.7876937

>  <chi1_C>
6.632993162

>  <chi1v>
5.111040509

>  <chi1v_C>
4.648717474

>  <chiral>
1

>  <chiral_u>
1

>  <density>
0.7018708237

>  <diameter>
9

>  <h_ema>
2.856922626

>  <h_emd>
5.43550396

>  <h_emd_C>
3.882534266

>  <h_logD>
3.116065372

>  <h_logP>
3.116065372

>  <h_logS>
-3.351334026

>  <h_log_dbo>
0

>  <h_log_pbo>
7.03228364

>  <h_mr>
6.307177797

>  <h_pKa>
14

>  <h_pKb>
14

>  <h_pavgQ>
0

>  <h_pstates>
1

>  <h_pstrain>
0

>  <lip_acc>
2

>  <lip_don>
1

>  <lip_druglike>
1

>  <lip_violation>
0

>  <logP(o/w)>
2.848

>  <logS>
-3.25515

>  <mr>
6.412193552

>  <mutagenic>
0

>  <nmol>
1

>  <opr_brigid>
12

>  <opr_leadlike>
1

>  <opr_nring>
2

>  <opr_nrot>
3

>  <opr_violation>
0

>  <petitjean>
0.4444444444

>  <petitjeanSC>
0.8

>  <radius>
5

>  <reactive>
1

>  <rings>
2

>  <vdw_area>
218.9074466

>  <vdw_vol>
302.4032169

>  <vsa_acc>
13.56692085

>  <vsa_acid>
0

>  <vsa_base>
0

>  <vsa_don>
0

>  <vsa_hyd>
170.9605447

>  <vsa_other>
8.458519448

>  <vsa_pol>
27.13384169

>  <weinerPath>
448

>  <weinerPol>
22

>  <zagreb>
78

$$$$

  Mrv1719008291810092D          

  8  8  0  0  0  0            999 V2000
    0.7145    2.0625    0.0000 O   0  0  0  0  0  0  0  0  0  0  0  0
    0.7145    1.2375    0.0000 C   0  0  0  0  0  0  0  0  0  0  0  0
    1.4289    0.8250    0.0000 C   0  0  0  0  0  0  0  0  0  0  0  0
    1.4289   -0.0000    0.0000 C   0  0  0  0  0  0  0  0  0  0  0  0
    0.7145   -0.4125    0.0000 C   0  0  0  0  0  0  0  0  0  0  0  0
    0.7145   -1.2375    0.0000 O   0  0  0  0  0  0  0  0  0  0  0  0
    0.0000    0.0000    0.0000 C   0  0  0  0  0  0  0  0  0  0  0  0
    0.0000    0.8250    0.0000 C   0  0  0  0  0  0  0  0  0  0  0  0
  1  2  2  0  0  0  0
  2  3  1  0  0  0  0
  3  4  2  0  0  0  0
  4  5  1  0  0  0  0
  5  6  2  0  0  0  0
  5  7  1  0  0  0  0
  7  8  2  0  0  0  0
  2  8  1  0  0  0  0
M  END
>  <CHID>
20145

>  <_MOLCOUNT>
64

>  <BCUT_PEOE_0>
-2.144449706

>  <BCUT_PEOE_1>
-0.5932732185

>  <BCUT_PEOE_2>
0.4985127408

>  <BCUT_PEOE_3>
2.234130717

>  <BCUT_SLOGP_0>
-2.187303141

>  <BCUT_SLOGP_1>
-0.5254240895

>  <BCUT_SLOGP_2>
0.507940991

>  <BCUT_SLOGP_3>
2.21597058

>  <BCUT_SMR_0>
-1.838017811

>  <BCUT_SMR_1>
-0.38079595

>  <BCUT_SMR_2>
0.6886333742

>  <BCUT_SMR_3>
2.548175048

>  <FCharge>
0

>  <GCUT_PEOE_0>
-0.6774342002

>  <GCUT_PEOE_1>
-0.4359002862

>  <GCUT_PEOE_2>
0.03012002123

>  <GCUT_PEOE_3>
1.857158703

>  <GCUT_SLOGP_0>
-0.8212595857

>  <GCUT_SLOGP_1>
-0.3193268313

>  <GCUT_SLOGP_2>
0.0564974467

>  <GCUT_SLOGP_3>
1.857401

>  <GCUT_SMR_0>
-0.3672897715

>  <GCUT_SMR_1>
-0.2226499066

>  <GCUT_SMR_2>
0.1987529602

>  <GCUT_SMR_3>
2.152563141

>  <Kier1>
6.125

>  <Kier2>
2.52

>  <Kier3>
1.8

>  <KierA1>
3.716748

>  <KierA2>
1.40028672

>  <KierA3>
0.92399872

>  <KierFlex>
0.6505641082

>  <PC+>
1.6824

>  <PC->
-1.6824

>  <PEOE_PC+>
0.6211402665

>  <PEOE_PC->
-0.6211402665

>  <PEOE_RPC+>
0.2885171746

>  <PEOE_RPC->
0.4635087197

>  <PEOE_VSA+0>
0

>  <PEOE_VSA+1>
17.06154403

>  <PEOE_VSA+2>
0

>  <PEOE_VSA+3>
16.9170389

>  <PEOE_VSA+4>
0

>  <PEOE_VSA+5>
0

>  <PEOE_VSA+6>
0

>  <PEOE_VSA-0>
49.01961572

>  <PEOE_VSA-1>
0

>  <PEOE_VSA-2>
0

>  <PEOE_VSA-3>
0

>  <PEOE_VSA-4>
0

>  <PEOE_VSA-5>
27.13384169

>  <PEOE_VSA-6>
0

>  <PEOE_VSA_FHYD>
0.7536244529

>  <PEOE_VSA_FNEG>
0.6914741357

>  <PEOE_VSA_FPNEG>
0.2463755471

>  <PEOE_VSA_FPOL>
0.2463755471

>  <PEOE_VSA_FPOS>
0.3085258643

>  <PEOE_VSA_FPPOS>
0

>  <PEOE_VSA_HYD>
82.99819865

>  <PEOE_VSA_NEG>
76.15345741

>  <PEOE_VSA_PNEG>
27.13384169

>  <PEOE_VSA_POL>
27.13384169

>  <PEOE_VSA_POS>
33.97858293

>  <PEOE_VSA_PPOS>
0

>  <Q_PC+>
1.6824

>  <Q_PC->
-1.6824

>  <Q_RPC+>
0.3216833096

>  <Q_RPC->
0.3388017118

>  <Q_VSA_FHYD>
0.6000175748

>  <Q_VSA_FNEG>
0.6914741357

>  <Q_VSA_FPNEG>
0.2463755471

>  <Q_VSA_FPOL>
0.3999824252

>  <Q_VSA_FPOS>
0.3085258643

>  <Q_VSA_FPPOS>
0.1536068781

>  <Q_VSA_HYD>
66.08115976

>  <Q_VSA_NEG>
76.15345741

>  <Q_VSA_PNEG>
27.13384169

>  <Q_VSA_POL>
44.05088059

>  <Q_VSA_POS>
33.97858293

>  <Q_VSA_PPOS>
16.9170389

>  <RPC+>
0.3216833096

>  <RPC->
0.3388017118

>  <SMR>
2.8294

>  <SMR_VSA0>
47.72443256

>  <SMR_VSA1>
0

>  <SMR_VSA2>
0

>  <SMR_VSA3>
0

>  <SMR_VSA4>
0

>  <SMR_VSA5>
70.57273737

>  <SMR_VSA6>
11.37522197

>  <SMR_VSA7>
0

>  <SlogP>
0.2506

>  <SlogP_VSA0>
0

>  <SlogP_VSA1>
11.37522197

>  <SlogP_VSA2>
47.72443256

>  <SlogP_VSA3>
0

>  <SlogP_VSA4>
0

>  <SlogP_VSA5>
0

>  <SlogP_VSA6>
0

>  <SlogP_VSA7>
70.57273737

>  <SlogP_VSA8>
0

>  <SlogP_VSA9>
0

>  <TPSA>
34.14

>  <VAdjEq>
0.8112781245

>  <VAdjMa>
4

>  <VDistEq>
1.990541872

>  <VDistMa>
5.649456746

>  <Weight>
108.0959973

>  <a_IC>
17.509775

>  <a_ICM>
1.459147917

>  <a_acc>
2

>  <a_acid>
0

>  <a_aro>
0

>  <a_base>
0

>  <a_count>
12

>  <a_don>
0

>  <a_donacc>
2

>  <a_heavy>
8

>  <a_hyd>
4

>  <a_nB>
0

>  <a_nBr>
0

>  <a_nC>
6

>  <a_nCl>
0

>  <a_nF>
0

>  <a_nH>
4

>  <a_nI>
0

>  <a_nN>
0

>  <a_nO>
2

>  <a_nP>
0

>  <a_nS>
0

>  <apol>
14.831172

>  <ast_fraglike>
1

>  <ast_fraglike_ext>
1

>  <ast_violation>
0

>  <ast_violation_ext>
0

>  <b_1rotN>
0

>  <b_1rotR>
0

>  <b_ar>
0

>  <b_count>
12

>  <b_double>
4

>  <b_heavy>
8

>  <b_max1len>
1

>  <b_rotN>
0

>  <b_rotR>
0

>  <b_single>
8

>  <b_triple>
0

>  <balabanJ>
2.270844619

>  <bpol>
6.288828

>  <chi0>
5.983127663

>  <chi0_C>
3.983127663

>  <chi0v>
4.125897658

>  <chi0v_C>
3.309401077

>  <chi1>
3.7876937

>  <chi1_C>
2.632993162

>  <chi1v>
2.229615496

>  <chi1v_C>
1.821367205

>  <chiral>
0

>  <chiral_u>
0

>  <density>
0.7882778955

>  <diameter>
5

>  <h_ema>
3.189320803

>  <h_emd>
3.156659603

>  <h_emd_C>
3.156659603

>  <h_logD>
1.155717143

>  <h_logP>
1.155717143

>  <h_logS>
-1.475088922

>  <h_log_dbo>
0

>  <h_log_pbo>
3.725496014

>  <h_mr>
2.907410334

>  <h_pKa>
14

>  <h_pKb>
14

>  <h_pavgQ>
0

>  <h_pstates>
1

>  <h_pstrain>
0

>  <lip_acc>
2

>  <lip_don>
0

>  <lip_druglike>
1

>  <lip_violation>
0

>  <logP(o/w)>
0.336

>  <logS>
-1.41372

>  <mr>
2.920456927

>  <mutagenic>
0

>  <nmol>
1

>  <opr_brigid>
6

>  <opr_leadlike>
1

>  <opr_nring>
1

>  <opr_nrot>
0

>  <opr_violation>
0

>  <petitjean>
0.4

>  <petitjeanSC>
0.6666666667

>  <radius>
3

>  <reactive>
0

>  <rings>
1

>  <vdw_area>
110.1320403

>  <vdw_vol>
137.1293017

>  <vsa_acc>
27.13384169

>  <vsa_acid>
0

>  <vsa_base>
0

>  <vsa_don>
0

>  <vsa_hyd>
63.23397841

>  <vsa_other>
16.9170389

>  <vsa_pol>
27.13384169

>  <weinerPath>
62

>  <weinerPol>
7

>  <zagreb>
36

$$$$

  Mrv1719008291810092D          

 20 23  0  0  0  0            999 V2000
   -0.1712   -0.6979    0.0000 S   0  0  0  0  0  0  0  0  0  0  0  0
   -0.5837   -1.4124    0.0000 S   0  0  0  0  0  0  0  0  0  0  0  0
   -1.4087   -1.4124    0.0000 C   0  0  0  0  0  0  0  0  0  0  0  0
   -1.8936   -2.0799    0.0000 N   0  0  0  0  0  0  0  0  0  0  0  0
   -2.6782   -1.8249    0.0000 C   0  0  0  0  0  0  0  0  0  0  0  0
   -3.3927   -2.2374    0.0000 C   0  0  0  0  0  0  0  0  0  0  0  0
   -4.1072   -1.8249    0.0000 C   0  0  0  0  0  0  0  0  0  0  0  0
   -4.1072   -0.9999    0.0000 C   0  0  0  0  0  0  0  0  0  0  0  0
   -3.3927   -0.5874    0.0000 C   0  0  0  0  0  0  0  0  0  0  0  0
   -2.6782   -0.9999    0.0000 C   0  0  0  0  0  0  0  0  0  0  0  0
   -1.8936   -0.7450    0.0000 S   0  0  0  0  0  0  0  0  0  0  0  0
    0.6538   -0.6979    0.0000 C   0  0  0  0  0  0  0  0  0  0  0  0
    1.1387   -0.0305    0.0000 N   0  0  0  0  0  0  0  0  0  0  0  0
    1.9233   -0.2854    0.0000 C   0  0  0  0  0  0  0  0  0  0  0  0
    2.6378    0.1271    0.0000 C   0  0  0  0  0  0  0  0  0  0  0  0
    3.3523   -0.2854    0.0000 C   0  0  0  0  0  0  0  0  0  0  0  0
    3.3523   -1.1104    0.0000 C   0  0  0  0  0  0  0  0  0  0  0  0
    2.6378   -1.5229    0.0000 C   0  0  0  0  0  0  0  0  0  0  0  0
    1.9233   -1.1104    0.0000 C   0  0  0  0  0  0  0  0  0  0  0  0
    1.1387   -1.3654    0.0000 S   0  0  0  0  0  0  0  0  0  0  0  0
  1  2  1  0  0  0  0
  2  3  1  0  0  0  0
  3  4  2  0  0  0  0
  4  5  1  0  0  0  0
  5  6  2  0  0  0  0
  6  7  1  0  0  0  0
  7  8  2  0  0  0  0
  8  9  1  0  0  0  0
  9 10  2  0  0  0  0
  5 10  1  0  0  0  0
 10 11  1  0  0  0  0
  3 11  1  0  0  0  0
  1 12  1  0  0  0  0
 12 13  2  0  0  0  0
 13 14  1  0  0  0  0
 14 15  2  0  0  0  0
 15 16  1  0  0  0  0
 16 17  2  0  0  0  0
 17 18  1  0  0  0  0
 18 19  2  0  0  0  0
 14 19  1  0  0  0  0
 19 20  1  0  0  0  0
 12 20  1  0  0  0  0
M  END
>  <CHID>
20146

>  <_MOLCOUNT>
65

>  <BCUT_PEOE_0>
-2.095441958

>  <BCUT_PEOE_1>
-0.6205335389

>  <BCUT_PEOE_2>
0.6301315673

>  <BCUT_PEOE_3>
2.139034614

>  <BCUT_SLOGP_0>
-1.897477047

>  <BCUT_SLOGP_1>
-0.4830941098

>  <BCUT_SLOGP_2>
0.7731005581

>  <BCUT_SLOGP_3>
2.444645538

>  <BCUT_SMR_0>
-1.749574208

>  <BCUT_SMR_1>
-0.4060892154

>  <BCUT_SMR_2>
0.9159277425

>  <BCUT_SMR_3>
2.576183145

>  <FCharge>
0

>  <GCUT_PEOE_0>
-0.7537740633

>  <GCUT_PEOE_1>
-0.4032717556

>  <GCUT_PEOE_2>
0.06384839082

>  <GCUT_PEOE_3>
2.183769443

>  <GCUT_SLOGP_0>
-0.7028102586

>  <GCUT_SLOGP_1>
-0.2263471695

>  <GCUT_SLOGP_2>
0.2707829582

>  <GCUT_SLOGP_3>
2.443082664

>  <GCUT_SMR_0>
-0.3960115691

>  <GCUT_SMR_1>
-0.1800759605

>  <GCUT_SMR_2>
0.386972174

>  <GCUT_SMR_3>
2.584422663

>  <Kier1>
[truncated: 50,504,504 more chars]
