# Supplementary material for: Leveraging heterogeneous data from GHS toxicity annotations, molecular and protein target descriptors and Tox21 assay readouts to predict and rationalise acute toxicity
Source: J Cheminform. 2019 May 31;11:36. doi: 10.1186/s13321-019-0356-5 (PMC6544914; doi:10.1186/s13321-019-0356-5)
Supplement: Supplementary file 2 — Additional file 2. Research code and data. [file 13321_2019_356_MOESM2_ESM.bz2 › code/output/_fafdrugs_summary.txt]

FAF-Drugs4 summary
CC(N)=O	20005_1	Accepted
CC(=O)Nc1ccc(O)cc1	20006_2	Rejected	High_Risk_para_aminophenol,Low_Risk_para_hydroxyanilines,Low_Risk_phenol,
CC(=O)c1ccc(cc1)S(=O)(=O)NC(=O)NC1CCCCC1	20007_3	Intermediate	Low_Risk_sulfonyl_urea,
CC#N	20009_4	Accepted
CC(=O)NNc1ccccc1	20015_5	Rejected	High_Risk_heteroatom_heteroatom_N_N,Low_Risk_hydrazide,
CC(=O)Nc1ccc(CC(O)=O)cc1	20020_6	Accepted
CC(=O)N[C@@H](CS)C(O)=O	20021_7	Intermediate	Low_Risk_thiol,
OC(=O)c1cc(Oc2ccc(cc2Cl)C(F)(F)F)ccc1[N+]([O-])=O	20022_8	Intermediate	Low_Risk_halogenure,Low_Risk_halogenure_F,Low_Risk_nitro,
C=CC=O	20023_9	Rejected	High_Risk_aldehyde,Low_Risk_halo_alkene,
CCOC(OCC)C=C	20024_10	Intermediate	Low_Risk_acyclic_acetal,Low_Risk_halo_alkene,
NC(=O)C=C	20027_11	Intermediate	Low_Risk_acrylamide,Low_Risk_halo_alkene,
C=CC#N	20029_12	Rejected	Low_Risk_halo_alkene,High_Risk_michael_acceptors,
NC(=O)CCCCC(N)=O	20032_13	Accepted
OC(=O)Cc1ccc(OCC=C)c(Cl)c1	20038_14	Intermediate	Low_Risk_halogenure,Low_Risk_halo_alkene,
ClC1=C(Cl)[C@]2(Cl)[C@@H]3C4CC(C=C4)[C@@H]3[C@@]1(Cl)C2(Cl)Cl	20040_15	Rejected	High_Risk_halogenure,
NC(=O)NC1NC(=O)NC1=O	20043_16	Accepted
OCC=C	20044_17	Intermediate	Low_Risk_halo_alkene,
C=CCN=C=S	20047_18	Rejected	Low_Risk_halo_alkene,High_Risk_isothiocyanate,Low_Risk_thioketone,
CCOc1ccc(NC(C)=O)cc1N	20053_19	Accepted
Cc1ccc2C(=O)c3ccccc3C(=O)c2c1N	20057_20	Rejected	High_Risk_quinone,
Nc1nnc(o1)-c1ccc(o1)[N+]([O-])=O	20058_21	Intermediate	Low_Risk_nitro,
Nc1cc(ccc1O)[N+]([O-])=O	20062_22	Rejected	Low_Risk_nitro,High_Risk_ortho_aminophenol,Low_Risk_ortho_hydroxyanilines,
Nc1ccc(cc1O)[N+]([O-])=O	20063_23	Rejected	High_Risk_meta_aminophenol,Low_Risk_nitro,High_Risk_ortho_aminophenol,Low_Risk_ortho_hydroxyanilines,
Nc1ccc(O)c(c1)[N+]([O-])=O	20064_24	Rejected	Low_Risk_nitro,High_Risk_ortho_aminophenol,Low_Risk_para_hydroxyanilines,
Nc1ncc(s1)[N+]([O-])=O	20066_25	Intermediate	Low_Risk_nitro,
Nc1ccc2C(=O)c3ccccc3C(=O)c2c1	20068_26	Rejected	High_Risk_quinone,
Cc1cc(ccc1N)\N=N\c1ccccc1C	20069_27	Intermediate	Low_Risk_azo,
NCCCCCC(O)=O	20070_28	Rejected	High_Risk_consecutive_alkyl_chains,
Nc1ccc(cc1)-c1ccccc1	20071_29	Rejected	High_Risk_ortho_aniline,
NCC1(CC(O)=O)CCCCC1	20074_30	Accepted
Nc1nnc[nH]1	20076_31	Accepted
CCC1(CCC(C)C)C(=O)NC(=O)NC1=O	20081_32	Accepted
COc1ccc(\C=C\C)cc1	20086_33	Accepted
OC[C@@H](O)[C@H]1O[C@@H]2O[C@@H](O[C@@H]2[C@H]1O)C(Cl)(Cl)Cl	20088_35	Rejected	Low_Risk_halogenure,High_Risk_alkyl_halide_Cl_Br,
Clc1ccccc1Nc1nc(Cl)nc(Cl)n1	20089_36	Intermediate	Low_Risk_halogenure,
Nc1ccccc1	20090_37	Rejected	High_Risk_ortho_aniline,
Nc1ccccc1C(O)=O	20094_38	Accepted
O=C1c2ccccc2C(=O)c2ccccc12	20095_39	Rejected	High_Risk_quinone,
CC(COc1ccc(cc1)C(C)(C)C)OS(=O)OCCCl	20097_40	Intermediate	Low_Risk_halogenure,Low_Risk_alkyl_halide_Cl_Br,
COc1cccc2c1cc([N+]([O-])=O)c1c(cc3OCOc3c21)C(O)=O	20099_41	Intermediate	Low_Risk_nitro,
OC[C@H](O)[C@H]1OC(=O)C(O)=C1O	20106_42	Accepted
COC(=O)[C@H](Cc1ccccc1)NC(=O)[C@@H](N)CC(O)=O	20107_43	Accepted
CC(=O)Oc1ccccc1C(O)=O	20108_44	Accepted
COc1ccc(CCN2CCC(CC2)Nc2nc3ccccc3n2Cc2ccc(F)cc2)cc1	20110_45	Intermediate	Low_Risk_halogenure_F,
CCNc1nc(Cl)nc(NC(C)C)n1	20112_46	Intermediate	Low_Risk_halogenure,
CN1C2CC[C@@H]1CC(C2)OC(=O)C(CO)c1ccccc1	20113_47	Accepted
CN(C)c1ccc(cc1)C(=N)c1ccc(cc1)N(C)C	20114_48	Accepted
Nc1ncn([C@@H]2O[C@H](CO)[C@@H](O)[C@H]2O)c(=O)n1	20116_49	Accepted
Nc1cnn([C@@H]2O[C@H](CO)[C@@H](O)[C@H]2O)c(=O)n1	20117_50	Accepted
N[C@@H](COC(=O)[CH-][N+]#N)C(O)=O	20118_51	Intermediate	Low_Risk_diazonium,
Cn1cnc(c1Sc1ncnc2nc[nH]c12)[N+]([O-])=O	20119_52	Intermediate	Low_Risk_nitro,
CC(C)OC(=O)C1=C(C)NC(N)=C(C1c1cccc(c1)[N+]([O-])=O)C(=O)OC1CN(C1)C(c1ccccc1)c1ccccc1	20120_53	Intermediate	Low_Risk_nitro,
COP(=S)(OC)SCn1nnc2ccccc2c1=O	20122_54	Accepted
c1ccc(cc1)\N=N\c1ccccc1	20123_55	Intermediate	Low_Risk_azo,
Cc1cn([C@H]2C[C@H]([N-][N+]#N)[C@@H](CO)O2)c(=O)[nH]c1=O	20127_56	Intermediate	Low_Risk_azide,
O=C1CC(=O)NC(=O)N1	20129_57	Accepted
Nc1ccc(cc1)-c1ccc(N)cc1	20137_58	Rejected	High_Risk_ortho_aniline,
c1ccc2c(c1)cc1ccc3cccc4ccc2c1c34	20139_59	Intermediate	Low_Risk_anthracene,
c1cc2ccccc2o1	20141_60	Accepted
Nc1nc(N)nc(n1)-c1ccccc1	20142_61	Accepted
OC(C(=O)c1ccccc1)c1ccccc1	20144_63	Accepted
O=C1C=CC(=O)C=C1	20145_64	Rejected	High_Risk_quinone,
S(Sc1nc2ccccc2s1)c1nc2ccccc2s1	20146_65	Rejected	High_Risk_heteroatom_heteroatom_S_S,
c1ccc2n[nH]nc2c1	20147_66	Accepted
ClC(Cl)(Cl)c1ccccc1	20148_67	Rejected	Low_Risk_halogenure,High_Risk_alkyl_halide_Cl_Br,
NNC(=O)c1ccccc1	20149_68	Intermediate	Low_Risk_hydrazide,Low_Risk_hydrazine,
CC(=O)OCc1ccccc1	20151_69	Accepted
OCc1ccccc1	20152_70	Accepted
ClCc1ccccc1	20153_71	Intermediate	Low_Risk_halogenure,Low_Risk_alkyl_halide_Cl_Br,
Oc1ccc(Cl)cc1Cc1ccccc1	20154_72	Intermediate	Low_Risk_halogenure,
S=C=NCc1ccccc1	20155_73	Rejected	High_Risk_isothiocyanate,Low_Risk_thioketone,
N#CSCc1ccccc1	20156_74	Accepted
NNCc1ccccc1	20157_75	Intermediate	Low_Risk_hydrazine,
O=C(OCc1cccc(c1C)-c1ccccc1)[C@@H]1C(C)(C)[C@@H]1\C=C(/Cl)C(F)(F)F	20160_76	Intermediate	Low_Risk_halogenure,Low_Risk_halogenure_F,Low_Risk_halo_alkene,
c1ccc(cc1)-c1ccccc1	20161_77	Accepted
OCC(CO)(CBr)CBr	20164_78	Rejected	Low_Risk_halogenure,High_Risk_alkyl_halide_Cl_Br,
CC(CCl)OC(C)CCl	20167_79	Rejected	Low_Risk_halogenure,High_Risk_alkyl_halide_Cl_Br,
ClCCOCCCl	20168_80	Rejected	Low_Risk_halogenure,High_Risk_alkyl_halide_Cl_Br,
ClCOCCl	20173_81	Rejected	Low_Risk_halogenure,High_Risk_alkyl_halide_Cl_Br,
Clc1cnc(Oc2ccc(Oc3ncc(Cl)cc3Cl)cc2)c(Cl)c1	20175_82	Intermediate	Low_Risk_halogenure,
CC(O)CNCC(C)O	20179_83	Accepted
CC(C)(c1ccc(O)cc1)c1ccc(O)cc1	20182_84	Intermediate	Low_Risk_phenol,
Nc1ccc(\N=N\c2ccc(cc2)-c2ccc(cc2)\N=N\c2c(N)c3c(O)c(\N=N\c4ccccc4)c(cc3cc2S(O)(=O)=O)S(O)(=O)=O)c(N)c1	20184_85	Rejected	High_Risk_azo,Low_Risk_sulfonic_acid,High_Risk_sulfonic_acid_ester,
CCN(Cc1cccc(c1)S(O)(=O)=O)c1ccc(cc1)[C+](c1ccc(cc1)N(CC)Cc1cccc(c1)S(O)(=O)=O)c1ccccc1S(O)(=O)=O	20189_86	Rejected	Low_Risk_sulfonic_acid,High_Risk_sulfonic_acid_ester,
OS(=O)(=O)c1ccc2N\C(C(=O)c2c1)=C1\Nc2ccc(cc2C1=O)S(O)(=O)=O	20190_87	Rejected	Aggregator_Indigo,Low_Risk_sulfonic_acid,High_Risk_sulfonic_acid_ester,
OCCNc1ccc(cc1[N+]([O-])=O)N(CCO)CCO	20193_88	Intermediate	Low_Risk_nitro,
ClC(Cl)Br	20198_89	Rejected	Low_Risk_halogenure,High_Risk_alkyl_halide_Cl_Br,
CCBr	20199_90	Intermediate	Low_Risk_halogenure,Low_Risk_alkyl_halide_Cl_Br,
OCCBr	20200_91	Intermediate	Low_Risk_halogenure,Low_Risk_alkyl_halide_Cl_Br,
CCCC1O[C@@H]2C[C@H]3[C@@H]4CCC5=CC(=O)C=C[C@]5(C)[C@H]4[C@@H](O)C[C@]3(C)[C@@]2(O1)C(=O)CO	20202_92	Accepted
CCCCOC(=O)c1ccccc1C(=O)OCc1ccccc1	20205_93	Rejected	Aggregator_Benzyl_benzoate,
CCCCCl	20206_94	Intermediate	Low_Risk_halogenure,Low_Risk_alkyl_halide_Cl_Br,
CCC(C)c1cc(cc(c1O)[N+]([O-])=O)[N+]([O-])=O	20207_95	Rejected	Low_Risk_nitro,High_Risk_ortho_aminophenol,
CCCCOC(=O)c1ccc(O)cc1	20209_96	Intermediate	Low_Risk_phenol,
CCCCN(CCCCO)N=O	20210_97	Intermediate	Low_Risk_nitroso,
CC(C)(C)c1cc(CO)cc(c1O)C(C)(C)C	20211_98	Accepted
Cc1ccc(O)c(c1)C(C)(C)C	20212_99	Accepted
CCCCN(N=O)C(\N)=N\[N+]([O-])=O	20213_100	Intermediate	Low_Risk_hydrazone,Low_Risk_nitro,Low_Risk_nitroso,
Cc1cc(c(O)c(c1)C(C)(C)C)C(C)(C)C	20216_101	Accepted
CC(C)(C)c1cc(O)ccc1O	20220_102	Rejected	High_Risk_para_hydroquinone,
CC(C)(C)c1ccc(O)cc1	20221_103	Intermediate	Low_Risk_phenol,
CCCCNC(N)=O	20222_104	Accepted
OC(=O)\C=C\c1ccc(O)c(O)c1	20231_107	Rejected	Low_Risk_catechol,High_Risk_michael_acceptors,
Cn1cnc2n(C)c(=O)n(C)c(=O)c12	20232_108	Accepted
CC(C)[C@@H](C)\C=C\C(C)[C@H]1CC[C@H]2\C(CCC[C@]12C)=C\C=C1\C[C@@H](O)CCC1=C	20233_109	Intermediate	Low_Risk_polyenes,
CN(C)C(=O)COC(=O)Cc1ccc(OC(=O)c2ccc(NC(N)=N)cc2)cc1	20238_110	Accepted
CCOc1nc2cccc(C(=O)OC(C)OC(=O)OC3CCCCC3)c2n1Cc1ccc(cc1)-c1ccccc1-c1nn[nH]n1	20239_111	Intermediate	Low_Risk_acyclic_acetal,
O=C1CCCCCN1	20240_112	Accepted
COc1cc(CNC(=O)CCCC\C=C\C(C)C)ccc1O	20241_113	Accepted
ClC(Cl)C(Cl)(Cl)SN1C(=O)C2CC=CCC2C1=O	20242_114	Rejected	Low_Risk_halogenure,High_Risk_alkyl_halide_Cl_Br,
ClC(Cl)(Cl)SN1C(=O)C2CC=CCC2C1=O	20243_115	Rejected	Low_Risk_halogenure,High_Risk_alkyl_halide_Cl_Br,
NNC(N)=O	20244_116	Intermediate	Low_Risk_hydrazide,Low_Risk_hydrazine,
NC(=O)NNc1ccccc1	20245_117	Rejected	High_Risk_heteroatom_heteroatom_N_N,Low_Risk_hydrazide,
CNC(=O)Oc1cccc2ccccc12	20247_119	Accepted
c1ccc2c(c1)[nH]c1ccccc21	20248_120	Accepted
CNC(=O)Oc1cccc2CC(C)(C)Oc12	20249_121	Accepted
ClC(Cl)(Cl)Cl	20250_122	Rejected	Low_Risk_halogenure,High_Risk_alkyl_halide_Cl_Br,
CCC(Br)(CC)C(=O)NC(N)=O	20252_123	Intermediate	Low_Risk_halogenure,Low_Risk_alkyl_halide_Cl_Br,
C\C(\C=C\C=C(/C)\C=C\C1=C(C)CCCC1(C)C)=C/C=C/C=C(\C)/C=C/C=C(\C)/C=C/C1=C(C)CCCC1(C)C	20253_124	Intermediate	Low_Risk_polyenes,
CC(=C)[C@H]1CC=C(C)C(=O)C1	20256_125	Intermediate	Low_Risk_halo_alkene,
Oc1ccccc1O	20257_126	Intermediate	Low_Risk_catechol,Low_Risk_phenol,
C[C@H](CCC(O)=O)[C@H]1CC[C@H]2[C@@H]3[C@H](O)C[C@@H]4C[C@H](O)CC[C@]4(C)[C@H]3CC[C@]12C	20260_127	Accepted
OC(O)C(Cl)(Cl)Cl	20261_128	Rejected	Low_Risk_halogenure,High_Risk_alkyl_halide_Cl_Br,Low_Risk_hemiketal,
Nc1cc(Cl)cc(C(O)=O)c1Cl	20262_129	Intermediate	Low_Risk_halogenure,
OC(=O)CCCc1ccc(cc1)N(CCCl)CCCl	20263_130	Rejected	Low_Risk_halogenure,High_Risk_alkyl_halide_Cl_Br,
OC[C@@H](NC(=O)C(Cl)Cl)[C@H](O)c1ccc(cc1)[N+]([O-])=O	20265_131	Rejected	Low_Risk_halogenure,High_Risk_alkyl_halide_Cl_Br,Low_Risk_nitro,
ClC1=C(Cl)C(=O)C(Cl)=C(Cl)C1=O	20266_132	Rejected	Low_Risk_halogenure,High_Risk_quinone,
ClC1CC2C(C1Cl)C1(Cl)C(Cl)=C(Cl)C2(Cl)C1(Cl)Cl	20267_133	Rejected	High_Risk_halogenure,
OC(=O)C1C(C(O)=O)C2(Cl)C(Cl)=C(Cl)C1(Cl)C2(Cl)Cl	20268_134	Rejected	High_Risk_halogenure,
CC(=O)O[C@@]1(CC[C@H]2[C@@H]3C=C(Cl)C4=CC(=O)CC[C@]4(C)[C@H]3CC[C@]12C)C(C)=O	20274_135	Intermediate	Low_Risk_halogenure,
Nc1ccc(Oc2ccc(Cl)cc2)cc1	20275_136	Rejected	Low_Risk_halogenure,High_Risk_ortho_aniline,
OC1OC(=O)C(Cl)=C1C(Cl)Cl	20276_137	Rejected	Low_Risk_halogenure,High_Risk_alkyl_halide_Cl_Br,
[O-][N+](=O)c1ccc(Cl)c(c1)[N+]([O-])=O	20278_138	Intermediate	Low_Risk_halogenure,Low_Risk_nitro,
CC(=C)CCl	20279_139	Intermediate	Low_Risk_halogenure,Low_Risk_alkyl_halide_Cl_Br,Low_Risk_halo_alkene,
[O-][N+](=O)c1ccccc1Cl	20280_140	Intermediate	Low_Risk_halogenure,Low_Risk_nitro,
[O-][N+](=O)c1ccc(Cl)cc1	20281_141	Intermediate	Low_Risk_halogenure,Low_Risk_nitro,
Nc1ccc(Cl)c(N)c1	20282_142	Intermediate	Low_Risk_halogenure,
Nc1ccc(Cl)cc1N	20283_143	Intermediate	Low_Risk_halogenure,
Nc1ccc(N)c(Cl)c1	20284_144	Intermediate	Low_Risk_halogenure,
Cc1ccc(N)cc1Cl	20286_145	Intermediate	Low_Risk_halogenure,
Cc1ccc(Cl)cc1N	20287_146	Intermediate	Low_Risk_halogenure,
Cc1cccc(Nc2cc(Cl)nc(SCC(O)=O)n2)c1C	20290_147	Intermediate	Low_Risk_halogenure,
ClCC=O	20292_148	Rejected	Low_Risk_halogenure,High_Risk_aldehyde,Low_Risk_alkyl_halide_Cl_Br,
ClCC(=O)c1ccccc1	20293_149	Rejected	Low_Risk_halogenure,Low_Risk_alkyl_halide_Cl_Br,High_Risk_alphahalo_ketone_carbonyl,
CC(=O)Nc1ccc(cc1)C(=O)CCl	20294_150	Rejected	Low_Risk_halogenure,Low_Risk_alkyl_halide_Cl_Br,High_Risk_alphahalo_ketone_carbonyl,
Nc1ccc(Cl)cc1	20295_151	Rejected	Low_Risk_halogenure,High_Risk_ortho_aniline,
Clc1ccccc1	20298_152	Intermediate	Low_Risk_halogenure,
CCOC(=O)C(O)(c1ccc(Cl)cc1)c1ccc(Cl)cc1	20299_153	Intermediate	Low_Risk_halogenure,
ClC(Br)Br	20300_154	Rejected	Low_Risk_halogenure,High_Risk_alkyl_halide_Cl_Br,
C[N+](C)(C)CCCl	20303_155	Intermediate	Low_Risk_halogenure,Low_Risk_alkyl_halide_Cl_Br,
COCCl	20307_157	Intermediate	Low_Risk_halogenure,Low_Risk_alkyl_halide_Cl_Br,
ClCc1ccccn1	20308_158	Intermediate	Low_Risk_halogenure,Low_Risk_alkyl_halide_Cl_Br,
ClCc1cccnc1	20309_159	Intermediate	Low_Risk_halogenure,Low_Risk_alkyl_halide_Cl_Br,
Clc1ccc(OS(=O)(=O)c2ccc(Cl)cc2)cc1	20310_160	Intermediate	Low_Risk_halogenure,Low_Risk_sulfonic_acid_ester,
CN(C)C(=O)Nc1ccc(Cl)cc1	20311_161	Intermediate	Low_Risk_halogenure,
CC(C)Cc1ccc(CCc2cc3c(s2)-n2c(C)nnc2C(C)N=C3c2ccccc2Cl)cc1	20312_162	Intermediate	Low_Risk_halogenure,
Clc1ccc(Sc2cc(Cl)c(Cl)cc2Cl)cc1	20314_163	Intermediate	Low_Risk_halogenure,
[O-][N+](=O)C(Cl)(Cl)Cl	20315_164	Rejected	Low_Risk_halogenure,High_Risk_alkyl_halide_Cl_Br,Low_Risk_nitro,
Clc1c(Cl)c(C#N)c(Cl)c(C#N)c1Cl	20319_165	Intermediate	Low_Risk_halogenure,
CN(C)CCC(c1ccc(Cl)cc1)c1ccccn1	20321_166	Intermediate	Low_Risk_halogenure,
CCCNC(=O)NS(=O)(=O)c1ccc(Cl)cc1	20322_167	Intermediate	Low_Risk_halogenure,Low_Risk_sulfonyl_urea,
Oc1cccc2C(=O)c3cccc(O)c3C(=O)c12	20328_168	Rejected	High_Risk_quinone,
CN\C(NCCSCc1[nH]cnc1C)=N/C#N	20329_169	Rejected	High_Risk_imine_C,
Nc1ccccc1C(=O)OC\C=C\c1ccccc1	20330_170	Accepted
CC(C)(Oc1ccc(cc1)C1CC1(Cl)Cl)C(O)=O	20331_171	Intermediate	Low_Risk_halogenure,
CCOC(=O)C(C)(C)Oc1ccc(Cl)cc1	20336_173	Intermediate	Low_Risk_halogenure,
CCN(CC)CCOc1ccc(cc1)C(=C(/Cl)c1ccccc1)\c1ccccc1	20337_174	Intermediate	Low_Risk_halogenure,
COc1ccc2CC3[C@@H]4C=C[C@H](O)[C@@H]5Oc1c2[C@]45CCN3C	20341_175	Accepted
CN[C@H]1CCc2cc(OC)c(OC)c(OC)c2-c2ccc(OC)c(=O)cc12	20342_176	Accepted
CCCc1c(OCCCCc2nn[nH]n2)ccc(C(C)=O)c1O	20344_177	Accepted
CCOP(=S)(OCC)Oc1ccc2c(C)c(Cl)c(=O)oc2c1	20347_178	Intermediate	Low_Risk_halogenure,Low_Risk_coumarines,
O=c1ccc2ccccc2o1	20348_179	Intermediate	Low_Risk_coumarines,
COc1ccc(N)c(C)c1	20349_180	Accepted
COc1ccc(C)cc1N	20350_181	Accepted
ON(N=O)c1ccccc1	20352_182	Intermediate	Low_Risk_hydroxylamine,Low_Risk_nitroso,
NC(=N)NC#N	20354_183	Accepted
OC[C@H]1O[C@@H]2[C@@H](Oc3nc(=N)ccn23)[C@@H]1O	20357_184	Accepted
O=C1CCCCC1	20359_185	Accepted
C1CCC(CC1)NSc1nc2ccccc2s1	20360_186	Rejected	High_Risk_heteroatom_heteroatom_N_S,
ON=C1CCCC1	20363_187	Intermediate	Low_Risk_oxime,
CC(=O)O[C@@]1(CC[C@H]2[C@@H]3C=C(Cl)C4=CC(=O)[C@@H]5C[C@@H]5[C@]4(C)[C@H]3CC[C@]12C)C(C)=O	20366_188	Intermediate	Low_Risk_halogenure,
N[C@@H](CS)C(O)=O	20367_189	Intermediate	Low_Risk_thiol,
CN(C)\N=N\c1nc[nH]c1C(N)=O	20369_190	Intermediate	Low_Risk_triazenes,
CN(C)NC(=O)CCC(O)=O	20370_191	Rejected	High_Risk_heteroatom_heteroatom_N_N,Low_Risk_hydrazide,
Nc1ccc(cc1)S(=O)(=O)c1ccc(N)cc1	20371_192	Rejected	High_Risk_ortho_aniline,
ClC(Cl)C(c1ccc(Cl)cc1)c1ccccc1Cl	20372_193	Rejected	Low_Risk_halogenure,High_Risk_alkyl_halide_Cl_Br,
ClC(Cl)C(c1ccc(Cl)cc1)c1ccc(Cl)cc1	20373_194	Rejected	Low_Risk_halogenure,High_Risk_alkyl_halide_Cl_Br,
ClC(Cl)=C(c1ccc(Cl)cc1)c1ccc(Cl)cc1	20374_195	Intermediate	Low_Risk_halogenure,
Clc1ccc(cc1)C(c1ccc(Cl)cc1)C(Cl)(Cl)Cl	20375_196	Rejected	Low_Risk_halogenure,High_Risk_alkyl_halide_Cl_Br,
Brc1c(Br)c(Br)c(Oc2c(Br)c(Br)c(Br)c(Br)c2Br)c(Br)c1Br	20376_197	Rejected	High_Risk_halogenure,
CC(=O)OCC(=O)[C@@]12N=C(C)O[C@@H]1C[C@H]1[C@@H]3CCC4=CC(=O)C=C[C@]4(C)C3[C@@H](O)C[C@]21C	20378_198	Accepted
C[C@]12CC[C@H]3[C@@H](CC=C4C[C@@H](O)CC[C@]34C)[C@@H]1CCC2=O	20379_199	Accepted
CC(=O)O[C@H]1CC[C@]2(C)[C@H]3CC[C@@]4(C)[C@@H](CCC4=O)[C@@H]3CC=C2C1	20380_200	Accepted
CC1(C)[C@@H](C=C(Br)Br)[C@H]1C(=O)O[C@H](C#N)c1cccc(Oc2ccccc2)c1	20381_201	Intermediate	Low_Risk_halogenure,
CO[C@H]1[C@@H](C[C@@H]2CN3CCc4c([nH]c5ccccc45)[C@H]3C[C@@H]2[C@@H]1C(=O)OC)OC(=O)c1cc(OC)c(OC)c(OC)c1	20383_202	Accepted
C[C@@H]1C[C@H]2[C@@H]3CCC4=CC(=O)C=C[C@]4(C)[C@@]3(F)[C@@H](O)C[C@]2(C)[C@@]1(O)C(=O)CO	20384_203	Intermediate	Low_Risk_halogenure_F,
CC(=O)NNC(C)=O	20390_204	Rejected	High_Risk_heteroatom_heteroatom_N_N,High_Risk_hydrazide,
CC(C)N(C(C)C)C(=O)SC\C(Cl)=C\Cl	20391_205	Intermediate	Low_Risk_halogenure,Low_Risk_thioester,
C=CCOC(=O)c1ccccc1C(=O)OCC=C	20392_206	Intermediate	Low_Risk_halo_alkene,
COc1ccc(N)cc1N	20398_207	Accepted
Nc1ccc(cc1)\N=N\c1ccc(N)cc1	20399_208	Rejected	Low_Risk_azo,High_Risk_ortho_aniline,
Nc1ccc(NC(=O)c2ccc(N)cc2)cc1	20400_209	Rejected	High_Risk_ortho_aniline,
Nc1ccc(O)c(N)c1	20401_210	Rejected	High_Risk_ortho_aminophenol,Low_Risk_ortho_hydroxyanilines,Low_Risk_para_hydroxyanilines,
Cc1ccc(N)cc1N	20402_211	Accepted
CN1c2ccc(Cl)cc2C(=NCC1=O)c1ccccc1	20406_212	Intermediate	Low_Risk_halogenure,
CCOP(=S)(OCC)Oc1cc(C)nc(n1)C(C)C	20407_213	Accepted
c1ccc2c(c1)ccc1cc3c(ccc4ccccc34)cc21	20409_214	Intermediate	Low_Risk_anthracene,
O1c2ccccc2Oc2ccccc12	20410_215	Accepted
ClCC(Br)CBr	20413_216	Rejected	Low_Risk_halogenure,High_Risk_alkyl_halide_Cl_Br,
BrCCBr	20415_217	Rejected	Low_Risk_halogenure,High_Risk_alkyl_halide_Cl_Br,
CC(C)(NC(=O)c1cc(Cl)cc(Cl)c1)C#C	20420_218	Intermediate	Low_Risk_halogenure,Low_Risk_acetylene_alkyne,
Cl[C@H]1OCCO[C@@H]1Cl	20421_219	Intermediate	Low_Risk_halogenure,
OC(=O)C(\Cl)=C(\Cl)C=O	20423_220	Rejected	Low_Risk_halogenure,High_Risk_aldehyde,High_Risk_michael_acceptors,
CC(=C)C(=O)Nc1ccc(Cl)c(Cl)c1	20424_221	Intermediate	Low_Risk_halogenure,Low_Risk_acrylamide,Low_Risk_halo_alkene,
ClC1=C(Cl)C(=O)c2ccccc2C1=O	20425_222	Rejected	Low_Risk_halogenure,High_Risk_quinone,
Nc1c(Cl)cc(cc1Cl)[N+]([O-])=O	20426_223	Intermediate	Low_Risk_halogenure,Low_Risk_nitro,
Nc1cc(Cl)c(N)c(Cl)c1	20427_224	Intermediate	Low_Risk_halogenure,
OC(=O)C(Cl)Cl	20428_225	Rejected	Low_Risk_halogenure,High_Risk_alkyl_halide_Cl_Br,
Clc1ccccc1Cl	20430_226	Intermediate	Low_Risk_halogenure,
Clc1ccc(Cl)cc1	20431_227	Intermediate	Low_Risk_halogenure,
Nc1ccc(cc1Cl)-c1ccc(N)c(Cl)c1	20432_228	Intermediate	Low_Risk_halogenure,
ClC\C=C\CCl	20434_229	Rejected	Low_Risk_halogenure,High_Risk_alkyl_halide_Cl_Br,
CC(Cl)Cl	20437_230	Rejected	Low_Risk_halogenure,High_Risk_alkyl_halide_Cl_Br,
ClCCCl	20438_231	Rejected	Low_Risk_halogenure,High_Risk_alkyl_halide_Cl_Br,
Oc1ccc(Cl)cc1Cl	20439_232	Intermediate	Low_Risk_halogenure,
CC(Oc1ccc(Cl)cc1Cl)C(O)=O	20440_233	Intermediate	Low_Risk_halogenure,
CC(Oc1cc(Cl)ccc1Cl)C(O)=O	20441_234	Intermediate	Low_Risk_halogenure,
OC(=O)COc1ccc(Cl)cc1Cl	20442_235	Intermediate	Low_Risk_halogenure,
CCCCOC(=O)COc1ccc(Cl)cc1Cl	20443_236	Intermediate	Low_Risk_halogenure,
CC(C)OC(=O)COc1ccc(Cl)cc1Cl	20445_237	Intermediate	Low_Risk_halogenure,
CN(C)C(=O)Nc1ccc(Cl)c(Cl)c1	20446_238	Intermediate	Low_Risk_halogenure,
Clc1ccc(OS(=O)(=O)c2ccccc2)c(Cl)c1	20447_239	Intermediate	Low_Risk_halogenure,Low_Risk_sulfonic_acid_ester,
CC(Cl)CCl	20448_240	Rejected	Low_Risk_halogenure,High_Risk_alkyl_halide_Cl_Br,
COP(=O)(OC)OC=C(Cl)Cl	20449_241	Intermediate	Low_Risk_halogenure,Low_Risk_phosphonic_acid,
OC(c1ccc(Cl)cc1)(c1ccc(Cl)cc1)C(Cl)(Cl)Cl	20450_242	Rejected	Low_Risk_halogenure,High_Risk_alkyl_halide_Cl_Br,
S=C(NC1CCCCC1)NC1CCCCC1	20451_243	Intermediate	Low_Risk_thioketone,
C1C2OC2C2C3CC(C4OC34)C12	20452_244	Rejected	High_Risk_epoxide,
ClC1=C(Cl)[C@]2(Cl)[C@@H]3C4CC([C@H]5O[C@@H]45)[C@@H]3[C@@]1(Cl)C2(Cl)Cl	20453_245	Rejected	High_Risk_halogenure,High_Risk_epoxide,
CCOP(=S)(OCC)Oc1nc(Cl)c(Cl)cc1Cl	20458_246	Intermediate	Low_Risk_halogenure,
CCN(CC)C(C)=O	20459_247	Accepted
OCCOCCO	20462_248	Accepted
CCN(CC)C=O	20463_249	Rejected	High_Risk_aldehyde,
CCOC(=O)\C=C/C(=O)OCC	20464_250	Rejected	High_Risk_michael_acceptors,
CC\C(=C(\CC)c1ccc(O)cc1)c1ccc(O)cc1	20465_251	Rejected	Frequent_Hitter_Diethylstilbestrol,Low_Risk_para_para_dihydroxystilbene,Low_Risk_phenol,
CCNC(=S)NCC	20466_252	Intermediate	Low_Risk_thioketone,
O=CNNC=O	20468_253	Rejected	High_Risk_aldehyde,High_Risk_heteroatom_heteroatom_N_N,High_Risk_hydrazide,
O=C1N2Cc3ccccc3C(=O)N2Cc2ccccc12	20469_254	Accepted
C(Oc1cccc(OCC2CO2)c1)C1CO1	20470_255	Rejected	High_Risk_epoxide,
O=C1CCc2ccccc2O1	20474_256	Accepted
CC1(C)OC(=O)NC1=O	20478_257	Accepted
CNC(=O)CSP(=S)(OC)OC	20479_258	Accepted
CC1CC(OC(C)=O)OC(C)O1	20480_259	Accepted
COc1cc(ccc1N=C=O)-c1ccc(N=C=O)c(OC)c1	20484_260	Intermediate	Low_Risk_isocyanate,
CN(C)c1ccc(cc1)\N=N\c1ccccc1	20491_261	Intermediate	Low_Risk_azo,
COP(=O)OC	20493_262	Accepted
COP(C)(=O)OC	20494_263	Accepted
Cc1ncc(n1C)[N+]([O-])=O	20497_264	Intermediate	Low_Risk_nitro,
COC(=O)c1ccc(cc1)C(=O)OC	20498_265	Accepted
CN(C)C(C)=O	20499_266	Accepted
CCC(=O)C(CC(C)N(C)C)(c1ccccc1)c1ccccc1	20501_267	Rejected	High_Risk_aliphatic_ketone,
CN(C)c1c(C)n(C)n(-c2ccccc2)c1=O	20504_268	Accepted
CN(C)CCO	20505_269	Accepted
CN(C)c1ccccc1	20507_270	Accepted
CC1(C)C(=O)NC(=O)NC1=O	20509_272	Accepted
Cc1c2ccccc2c(C)c2c1ccc1ccccc21	20510_273	Intermediate	Low_Risk_anthracene,
CN(C)C(Cl)=O	20512_274	Rejected	Low_Risk_halogenure,High_Risk_acyclic_acid_halide_acyl_halide,
CN(C)C=O	20515_275	Rejected	High_Risk_aldehyde,
CN(C)N	20516_276	Accepted
CNNC	20517_277	Rejected	High_Risk_heteroatom_heteroatom_N_N,
CC(C)=CCl	20520_278	Intermediate	Low_Risk_halogenure,Low_Risk_halo_alkene,
Oc1ccc(cc1[N+]([O-])=O)[N+]([O-])=O	20523_279	Rejected	Low_Risk_nitro,High_Risk_ortho_aminophenol,
O=NN1CCN(CC1)N=O	20527_280	Intermediate	Low_Risk_nitroso,
Cc1c(cccc1[N+]([O-])=O)[N+]([O-])=O	20528_281	Intermediate	Low_Risk_nitro,
Cc1ccc(cc1[N+]([O-])=O)[N+]([O-])=O	20529_282	Intermediate	Low_Risk_nitro,
C1COCCO1	20533_283	Accepted
S=C(SSSSSSC(=S)N1CCCCC1)N1CCCCC1	20535_284	Rejected	High_Risk_thioketone,
N(c1ccccc1)c1ccc(Nc2ccccc2)cc1	20538_285	Accepted
N#CC(c1ccccc1)c1ccccc1	20539_286	Accepted
O=C(Oc1ccccc1)Oc1ccccc1	20540_287	Accepted
O=C1NC(=O)C(N1)(c1ccccc1)c1ccccc1	20541_288	Accepted
CN(CS(O)(=O)=O)c1c(C)n(C)n(-c2ccccc2)c1=O	20543_289	Intermediate	Low_Risk_sulfonic_acid,Low_Risk_sulfonic_acid_ester,
NC(=S)NNC(N)=S	20545_290	Rejected	High_Risk_heteroatom_heteroatom_N_N,High_Risk_thioketone,
NC(=S)C(N)=S	20546_291	Rejected	High_Risk_thioketone,
CCCCCCCCCCCCNC(N)=N	20548_292	Rejected	High_Risk_consecutive_alkyl_chains,
CN(C)CCOC(C)(c1ccccc1)c1ccccn1	20552_293	Accepted
Oc1cc2c3c(oc(=O)c4cc(O)c(O)c(oc2=O)c34)c1O	20557_294	Rejected	High_Risk_catechol,High_Risk_coumarines,Low_Risk_para_para_dihydroxybiphenyl,
CC[C@H]1CN2CCc3cc(OC)c(OC)cc3[C@@H]2C[C@@H]1C[C@H]1NCCc2cc(OC)c(OC)cc12	20558_295	Rejected	Frequent_Hitter_Dopamine,
ClC1=C(Cl)C2(Cl)C3COS(=O)OCC3C1(Cl)C2(Cl)Cl	20560_296	Rejected	High_Risk_halogenure,
ClC1=C(Cl)[C@]2(Cl)[C@@H]3C4CC([C@@H]5O[C@H]45)[C@@H]3[C@@]1(Cl)C2(Cl)Cl	20561_297	Rejected	High_Risk_halogenure,High_Risk_epoxide,
FC(F)OC(F)(F)C(F)Cl	20562_298	Intermediate	Low_Risk_halogenure,Low_Risk_halogenure_F,Low_Risk_alkyl_halide_Cl_Br,
ClCC1CO1	20566_299	Rejected	Low_Risk_halogenure,Low_Risk_alkyl_halide_Cl_Br,High_Risk_epoxide,
CCC1CO1	20569_300	Rejected	High_Risk_epoxide,
Clc1ccc-2c(c1)C(=NCc1nncn-21)c1ccccc1	20572_301	Intermediate	Low_Risk_halogenure,
C[C@]12CCC3[C@@H](CCc4cc(O)ccc34)[C@@H]1CC[C@@H]2O	20573_302	Accepted
COc1ccc(CC=C)cc1	20575_303	Intermediate	Low_Risk_halo_alkene,
C[C@]12CCC3[C@@H](CCc4cc(O)ccc34)[C@@H]1CC[C@@]2(O)C#C	20576_304	Intermediate	Low_Risk_acetylene_alkyne,
CCc1cc(ccn1)C(N)=S	20577_305	Intermediate	Low_Risk_thioketone,
CCOc1ccc(NC(N)=O)cc1	20580_306	Accepted
CCOc1ccccc1C(N)=O	20581_307	Accepted
CCOc1ccc2NC(C)(C)C=C(C)c2c1	20582_308	Accepted
CCOC(=O)C=C	20583_309	Rejected	Low_Risk_halo_alkene,High_Risk_michael_acceptors,
CCOC(=O)CBr	20587_311	Intermediate	Low_Risk_halogenure,Low_Risk_alkyl_halide_Cl_Br,
CCc1ccc(cc1)C(C(Cl)Cl)c1ccc(CC)cc1	20589_312	Rejected	Low_Risk_halogenure,High_Risk_alkyl_halide_Cl_Br,
CCOC(=O)C1OC1(C)c1ccccc1	20591_313	Rejected	High_Risk_epoxide,
CCN(N=O)C(N)=O	20593_314	Intermediate	Low_Risk_nitroso,
CCc1ccccc1	20596_315	Accepted
OCCO	20597_316	Accepted
S=C1NCCN1	20601_318	Intermediate	Low_Risk_thioketone,
O=C1NCCN1	20602_319	Accepted
C1OC1C1CCC2OC2C1	20604_320	Rejected	High_Risk_epoxide,
CCCCC(CC)CO	20605_321	Accepted
CCCCC(CC)COC(=O)CCCCC(=O)OCC(CC)CCCC	20606_322	Accepted
CCCCC(CC)COC(=O)c1ccccc1C(=O)OCC(CC)CCCC	20607_323	Accepted
CCC(C(=O)NC(N)=O)c1ccccc1	20612_324	Accepted
CC(=O)O[C@H]1CC[C@@H]2[C@H]3CC[C@@]4(C)[C@@H](CC[C@@]4(OC(C)=O)C#C)[C@@H]3CCC2=C1	20614_325	Intermediate	Low_Risk_acetylene_alkyne,
CCc1cccc2c3CCOC(CC)(CC(O)=O)c3[nH]c12	20615_326	Accepted
CC12CCC(CC1)C(C)(C)O2	20616_327	Accepted
COc1cc(CC=C)ccc1O	20617_328	Intermediate	Low_Risk_halo_alkene,
N#Cc1ccc(cc1)C1CCCc2cncn12	20618_329	Accepted
COP(=S)(OC)Oc1ccc(SC)c(C)c1	20620_330	Accepted
CC(C)C(C(=O)OC(C#N)c1cccc(Oc2ccccc2)c1)c1ccc(Cl)cc1	20621_331	Intermediate	Low_Risk_halogenure,
CC(C)(C)NC(=O)[C@H]1CC[C@H]2[C@@H]3CC[C@H]4NC(=O)C=C[C@]4(C)[C@H]3CC[C@]12C	20625_332	Accepted
OC(Cn1cncn1)(Cn1cncn1)c1ccc(F)cc1F	20627_333	Intermediate	Low_Risk_halogenure_F,
CN(C)C(=O)Nc1cccc(c1)C(F)(F)F	20628_334	Intermediate	Low_Risk_halogenure_F,
FC(F)(F)C(=O)Nc1ccc-2c(Cc3ccccc-23)c1	20629_335	Intermediate	Low_Risk_halogenure_F,
Nc1ccc(cc1)-c1ccc(F)cc1	20631_336	Rejected	Low_Risk_halogenure_F,High_Risk_ortho_aniline,
Fc1c[nH]c(=O)[nH]c1=O	20634_337	Intermediate	Low_Risk_halogenure_F,
c1ccoc1	20646_338	Accepted
O=Cc1ccco1	20647_339	Rejected	High_Risk_aldehyde,
NS(=O)(=O)c1cc(C(O)=O)c(NCc2ccco2)cc1Cl	20648_340	Intermediate	Low_Risk_halogenure,
OC(=O)c1cc(O)c(O)c(O)c1	20650_341	Rejected	High_Risk_catechol,
Cc1ccc(C)c(OCCCC(C)(C)C(O)=O)c1	20652_342	Accepted
CN(C)c1ccc(cc1)[C+](c1ccc(cc1)N(C)C)c1ccc(cc1)N(C)C	20653_343	Accepted
CC(C)=CCC\C(C)=C\COC(C)=O	20654_344	Accepted
C[C@@]12[C@H]3[C@H](C(O)=O)[C@@]45CC(=C)[C@@](O)(C4)CC[C@H]5[C@]3(OC1=O)C=CC2O	20656_345	Accepted
OCC(O)CO	20663_347	Accepted
OCC(O)CCl	20664_348	Intermediate	Low_Risk_halogenure,Low_Risk_alkyl_halide_Cl_Br,
OCC1CO1	20666_349	Rejected	High_Risk_epoxide,
NCC(O)=O	20667_350	Accepted
O=S1OCCO1	20668_351	Accepted
CC1(C)[C@@H](O)CC[C@@]2(C)[C@H]1CC[C@]1(C)C2C(=O)C=C2[C@@H]3C[C@](C)(CC[C@]3(C)CC[C@@]12C)C(O)=O	20669_352	Accepted
CCN(Cc1cccc(c1)S(O)(=O)=O)c1ccc(cc1)[C+](c1ccccc1)c1ccc(cc1)N(CC)Cc1cccc(c1)S(O)(=O)=O	20671_353	Rejected	Low_Risk_sulfonic_acid,High_Risk_sulfonic_acid_ester,
CCN(Cc1cccc(c1)S(O)(=O)=O)c1ccc(cc1)C(=C1C=CC(=O)C=C1S(O)(=O)=O)c1ccc(cc1)N(CC)Cc1cccc(c1)S(O)(=O)=O	20673_354	Rejected	Low_Risk_sulfonic_acid,High_Risk_sulfonic_acid_ester,
COC1=CC(=O)C[C@@H](C)[C@]11Oc2c(C1=O)c(OC)cc(OC)c2Cl	20674_355	Intermediate	Low_Risk_halogenure,
Oc1ccc2[C@@H]3c4cc(O)c(O)cc4C[C@]3(O)COc2c1O	20678_356	Rejected	High_Risk_catechol,
ClC1C=CC2C1C1(Cl)C(Cl)=C(Cl)C2(Cl)C1(Cl)Cl	20679_357	Rejected	High_Risk_halogenure,
C1CCCNCCC1	20680_358	Accepted
CCCCCCCN	20681_359	Rejected	High_Risk_consecutive_alkyl_chains,
Clc1c(Cl)c(Cl)c(Cl)c(Cl)c1Cl	20682_360	Rejected	High_Risk_halogenure,
ClC(Cl)=C(Cl)C(Cl)=C(Cl)Cl	20683_361	Rejected	High_Risk_halogenure,
Cl[C@H]1[C@H](Cl)[C@@H](Cl)[C@H](Cl)[C@H](Cl)[C@H]1Cl	20684_362	Rejected	High_Risk_halogenure,
Cl[C@H]1[C@H](Cl)[C@@H](Cl)[C@H](Cl)[C@@H](Cl)[C@@H]1Cl	20685_363	Rejected	High_Risk_halogenure,
Cl[C@H]1[C@H](Cl)[C@@H](Cl)[C@@H](Cl)[C@H](Cl)[C@H]1Cl	20686_364	Rejected	High_Risk_halogenure,
ClC1C(Cl)C(Cl)C(Cl)C(Cl)C1Cl	20687_365	Rejected	High_Risk_halogenure,
ClC1=C(Cl)C(Cl)(Cl)C(Cl)=C1Cl	20688_366	Rejected	High_Risk_halogenure,
ClC(Cl)(Cl)C(Cl)(Cl)Cl	20689_367	Rejected	High_Risk_halogenure,High_Risk_alkyl_halide_Cl_Br,
Oc1c(Cl)cc(Cl)c(Cl)c1Cc1c(O)c(Cl)cc(Cl)c1Cl	20690_368	Rejected	High_Risk_halogenure,
C1N2CN3CN1CN(C2)C3	20692_369	Accepted
CN(C)P(=O)(N(C)C)N(C)C	20694_370	Accepted
CCCCCC(N)=O	20696_371	Accepted
CCCCCCOc1cc(C)c(O)c(C)c1C	20697_372	Rejected	High_Risk_consecutive_alkyl_chains,
CCCCCCc1ccc(O)cc1O	20699_373	Rejected	High_Risk_consecutive_alkyl_chains,
N\N=c1\[nH]c(cs1)-c1ccc(N)cc1	20704_375	Rejected	High_Risk_ortho_aniline,
N\N=c1\[nH]c(cs1)-c1ccc(cc1)[N+]([O-])=O	20706_376	Intermediate	Low_Risk_nitro,
N\N=c1\[nH]c(cs1)-c1ccccc1	20707_377	Accepted
N(Nc1ccccc1)c1ccccc1	20710_378	Rejected	High_Risk_heteroatom_heteroatom_N_N,
NS(=O)(=O)c1cc2c(NCNS2(=O)=O)cc1Cl	20713_379	Intermediate	Low_Risk_halogenure,
C[C@]12C[C@H](O)[C@H]3[C@@H](CCC4=CC(=O)CC[C@]34C)[C@@H]1CC[C@]2(O)C(=O)CO	20714_380	Accepted
Oc1ccc(O)cc1	20716_381	Rejected	High_Risk_para_hydroquinone,Low_Risk_phenol,
Oc1ccc(OCc2ccccc2)cc1	20717_382	Intermediate	Low_Risk_phenol,
CCOc1ccc(NC(=O)CC(C)O)cc1	20721_383	Accepted
NNCCO	20728_384	Intermediate	Low_Risk_hydrazine,
Oc1cccc2cccnc12	20730_385	Accepted
CC(C)Cc1ccc(cc1)C(C)C(O)=O	20732_386	Accepted
CC(CN1CC(=O)NC(=O)C1)N1CC(=O)NC(=O)C1	20733_387	Accepted
c1cc2ccccc2[nH]1	20737_388	Accepted
OC(=O)Cc1c[nH]c2ccccc12	20738_389	Accepted
COc1ccc2n(C(=O)c3ccc(Cl)cc3)c(C)c(CC(O)=O)c2c1	20740_390	Intermediate	Low_Risk_halogenure,
NC(=O)CI	20742_391	Intermediate	Low_Risk_halogenure,Low_Risk_alkyl_halide_I,
IC(I)I	20743_392	Rejected	Low_Risk_halogenure,High_Risk_alkyl_halide_I,
Cn1c(N)nc2c1ccc1ncccc21	20745_393	Accepted
CC(C)COC(=O)c1ccc(O)cc1	20749_394	Intermediate	Low_Risk_phenol,
CC(C)C[O-][NH+]=O	20750_395	Accepted
FC(F)OC(Cl)C(F)(F)F	20752_396	Intermediate	Low_Risk_halogenure,Low_Risk_halogenure_F,Low_Risk_alkyl_halide_Cl_Br,
OCC(O)[C@@H](O)[C@H](O)[C@H](O)CO[C@H]1O[C@H](CO)[C@@H](O)[C@H](O)[C@H]1O	20753_397	Accepted
NNC(=O)c1ccncc1	20755_398	Intermediate	Low_Risk_hydrazide,Low_Risk_hydrazine,
NC(=O)c1ccncc1	20756_399	Accepted
OC(=O)c1ccncc1	20757_400	Accepted
CC1=CC(=O)CC(C)(C)C1	20759_401	Accepted
ClCCNP1(=O)OCCCN1CCCl	20760_402	Rejected	Low_Risk_halogenure,High_Risk_alkyl_halide_Cl_Br,
CC(=C)C=C	20761_403	Intermediate	Low_Risk_halo_alkene,
CC(C)O	20762_404	Accepted
CC(C)OC(=O)Nc1cccc(Cl)c1	20764_405	Intermediate	Low_Risk_halogenure,
CC(C)OC(=O)Nc1ccccc1	20766_406	Accepted
C\C=C\c1ccc2OCOc2c1	20767_407	Accepted
Oc1ccc(cc1)-c1oc2cc(O)cc(O)c2c(=O)c1O	20768_408	Intermediate	Low_Risk_phenol,
ClC12C(=O)C3(Cl)C4(Cl)C1(Cl)C1(Cl)C2(Cl)C3(Cl)C4(Cl)C1(Cl)Cl	20770_409	Rejected	High_Risk_halogenure,
CC(C(O)=O)c1cccc(c1)C(=O)c1ccccc1	20771_410	Accepted
CC(C)(C)NC[C@H](O)COc1cccc2C(=O)CCCc12	20777_411	Accepted
CC(=C)[C@@H]1CCC(C)=CC1	20778_412	Intermediate	Low_Risk_halo_alkene,
C[C@H](CCC(O)=O)[C@H]1CC[C@H]2[C@@H]3CC[C@@H]4C[C@H](O)CC[C@]4(C)[C@H]3CC[C@]12C	20779_413	Accepted
OC(=O)c1nn(Cc2ccc(Cl)cc2Cl)c2ccccc12	20782_414	Intermediate	Low_Risk_halogenure,
CC[C@H](C)C(=O)O[C@H]1C[C@@H](C)C=C2C=C[C@H](C)[C@H](CC[C@@H]3C[C@@H](O)CC(=O)O3)C12	20784_415	Accepted
CCOC(=O)CC(SP(=O)(OC)OC)C(=O)OCC	20790_416	Accepted
CCOC(=O)CC(SP(=S)(OC)OC)C(=O)OCC	20791_417	Accepted
O=c1ccc(=O)[nH][nH]1	20792_418	Accepted
COC(=O)C1=C(C)NC(C)=C(C1c1cccc(c1)[N+]([O-])=O)C(=O)OCCN1CCN(CC1)C(c1ccccc1)c1ccccc1	20796_419	Intermediate	Low_Risk_nitro,
Nc1nc(N)nc(N)n1	20802_420	Accepted
CN1C(C(=O)Nc2ncc(C)s2)=C(O)c2ccccc2S1(=O)=O	20803_421	Intermediate	Low_Risk_1_2_aminothiazole,
N[C@@H](Cc1ccc(cc1)N(CCCl)CCCl)C(O)=O	20804_422	Rejected	Low_Risk_halogenure,High_Risk_alkyl_halide_Cl_Br,
S=c1[nH]c2ccccc2s1	20807_423	Intermediate	Low_Risk_thioketone,
S=c1nc[nH]c2nc[nH]c12	20810_425	Intermediate	Low_Risk_thioketone,
COc1ccc2[C@H]3CC[C@@]4(C)[C@@H](CC[C@@]4(O)C#C)[C@@H]3CCc2c1	20814_426	Intermediate	Low_Risk_acetylene_alkyne,
CC1CN1P(=O)(N1CC1C)N1CC1C	20815_427	Rejected	High_Risk_aziridine,
COc1nn(CSP(=S)(OC)OC)c(=O)s1	20819_428	Accepted
Cn1cc[nH]c1=S	20820_429	Intermediate	Low_Risk_thioketone,
CSCCC(N)C(O)=O	20821_430	Accepted
CN(Cc1cnc2nc(N)nc(N)c2n1)c1ccc(cc1)C(=O)N[C@@H](CCC(O)=O)C(O)=O	20822_431	Accepted
COc1cc2c(cc1N)oc1ccccc21	20825_432	Accepted
COc1cccc(O)c1O	20826_433	Intermediate	Low_Risk_catechol,
COc1ccc(cc1)C(c1ccc(OC)cc1)C(Cl)(Cl)Cl	20827_434	Rejected	Low_Risk_halogenure,High_Risk_alkyl_halide_Cl_Br,
COc1ccc(O)cc1	20828_435	Intermediate	Low_Risk_phenol,
COC(C(O)=O)c1ccccc1	20829_436	Accepted
COc1c2occc2cc2ccc(=O)oc12	20830_437	Intermediate	Low_Risk_coumarines,Low_Risk_furocoumarines,
COC(C)(C)C	20833_438	Accepted
COC(N)=O	20834_439	Accepted
COC(=O)NN	20835_440	Intermediate	Low_Risk_hydrazide,Low_Risk_hydrazine,
CN(C)c1ccc(cc1)\N=N\c1cccc(C)c1	20838_441	Intermediate	Low_Risk_azo,
COc1ccc(cc1OC)[C@@H]1CC(=O)c2c(O)cc(O[C@@H]3O[C@H](CO[C@@H]4O[C@@H](C)[C@H](O)[C@@H](O)[C@H]4O)[C@@H](O)[C@H](O)[C@H]3O)cc2O1	20841_442	Accepted
CCCCC\C=C/C\C=C/CCCCCCCC(=O)OC	20843_443	Rejected	High_Risk_consecutive_alkyl_chains,
COC(=O)C(C)=C	20844_444	Rejected	Low_Risk_halo_alkene,High_Risk_michael_acceptors,
COS(C)(=O)=O	20845_445	Rejected	High_Risk_sulfonate_ester,Low_Risk_sulfonic_acid_ester,
CN(N=O)C(\N)=N\[N+]([O-])=O	20846_446	Intermediate	Low_Risk_hydrazone,Low_Risk_nitro,Low_Risk_nitroso,
Cc1ccc2C(=O)c3ccccc3C(=O)c2c1[N+]([O-])=O	20847_447	Rejected	Low_Risk_nitro,High_Risk_quinone,
COP(=S)(OC)Oc1ccc(cc1)[N+]([O-])=O	20855_448	Intermediate	Low_Risk_nitro,
CN1CCCC1=O	20856_449	Accepted
CNc1ncnc2nc[nH]c12	20857_450	Accepted
CC(O)c1ccccc1	20859_451	Accepted
Cc1ccc(O)c(O)c1	20861_452	Intermediate	Low_Risk_catechol,
Cc1ccc2cc3c(ccc4ccccc34)c3CCc1c23	20862_453	Intermediate	Low_Risk_anthracene,
C[C@](N)(Cc1ccc(O)c(O)c1)C(O)=O	20863_454	Rejected	Frequent_Hitter_Methyldopamine,Low_Risk_catechol,
Nc1ccc(Cc2ccc(N)c(Cl)c2)cc1Cl	20865_455	Intermediate	Low_Risk_halogenure,
Cc1cc(Cc2ccc(N)c(C)c2)ccc1N	20867_456	Accepted
CN(C)c1ccc(Cc2ccc(cc2)N(C)C)cc1	20869_458	Accepted
Cc1cc(Cc2cc(C)cc(c2O)C(C)(C)C)c(O)c(c1)C(C)(C)C	20870_459	Accepted
CNN	20875_460	Intermediate	Low_Risk_hydrazine,
Cc1cc(O)ccc1O	20876_461	Rejected	High_Risk_para_hydroquinone,
Cc1cccc2ccccc12	20877_462	Accepted
Cc1ccc2ccccc2c1	20878_463	Accepted
CN(CCCC(O)c1cccnc1)N=O	20880_464	Intermediate	Low_Risk_nitroso,
CN(CCCC(=O)c1cccnc1)N=O	20881_465	Intermediate	Low_Risk_nitroso,
COC(=O)C(C1CCCCN1)c1ccccc1	20886_466	Accepted
Cc1ccc2ncccc2c1	20887_467	Accepted
Cc1cccc2cccnc12	20888_468	Accepted
Cc1ccc(C=C)cc1	20889_469	Accepted
Cc1cc(=O)[nH]c(=S)[nH]1	20890_470	Intermediate	Low_Risk_thioketone,
Cc1ncc(n1CCO)[N+]([O-])=O	20892_471	Intermediate	Low_Risk_nitro,
CNC(=O)Oc1cc(C)c(N(C)C)c(C)c1	20893_472	Accepted
CN(C)c1ccc(cc1)C(=O)c1ccc(cc1)N(C)C	20894_473	Accepted
ClC12C3(Cl)C4(Cl)C5(Cl)C(Cl)(C1(Cl)C4(Cl)Cl)C2(Cl)C(Cl)(Cl)C35Cl	20895_474	Rejected	High_Risk_halogenure,
CCCCC(C)(O)C\C=C\[C@H]1[C@H](O)CC(=O)[C@@H]1CCCCCCC(=O)OC	20897_475	Rejected	High_Risk_consecutive_alkyl_chains,
CO[C@]12[C@H]3N[C@H]3CN1C1=C([C@H]2COC(N)=O)C(=O)C(N)=C(C)C1=O	20898_476	Rejected	High_Risk_aziridine,High_Risk_quinone,
OC(=O)CCl	20901_477	Intermediate	Low_Risk_halogenure,Low_Risk_alkyl_halide_Cl_Br,
C[C@H]1C(=O)O[C@@H]2CCN3CC=C(COC(=O)[C@](C)(O)[C@]1(C)O)[C@H]23	20902_478	Accepted
CS(=O)(=O)OCCCCOS(C)(=O)=O	20910_479	Rejected	High_Risk_sulfonate_ester,High_Risk_sulfonic_acid_ester,
CC(C)(Oc1ccc(cc1)C1CCCc2ccccc12)C(O)=O	20911_480	Accepted
CCn1cc(C(O)=O)c(=O)c2ccc(C)nc12	20912_481	Accepted
c1ccc2ccccc2c1	20913_482	Accepted
NC(=O)Cc1cccc2ccccc12	20914_483	Accepted
OC(=O)Cc1cccc2ccccc12	20915_484	Accepted
Nc1cccc2c(N)cccc12	20916_485	Accepted
NCCNc1cccc2ccccc12	20917_486	Accepted
N(c1ccc(Nc2ccc3ccccc3c2)cc1)c1ccc2ccccc2c1	20918_487	Accepted
NC(=S)Nc1cccc2ccccc12	20919_488	Intermediate	Low_Risk_thioketone,
Nc1cccc2ccccc12	20920_489	Accepted
Nc1ccc2ccccc2c1	20921_490	Accepted
Nc1ccc2ccccc2c1S(O)(=O)=O	20922_491	Intermediate	Low_Risk_sulfonic_acid,Low_Risk_sulfonic_acid_ester,
Cc1cccc(C)c1NC(=O)CN1CCCC1=O	20923_492	Accepted
NC(=O)c1cccnc1	20929_493	Accepted
CN1CCC[C@H]1c1cccnc1	20930_494	Accepted
OC(=O)c1cccnc1	20932_495	Accepted
NNC(=O)c1cccnc1	20933_496	Intermediate	Low_Risk_hydrazide,Low_Risk_hydrazine,
OC(=O)CN(CC(O)=O)CC(O)=O	20939_497	Accepted
COc1ccc(cc1N)[N+]([O-])=O	20943_498	Intermediate	Low_Risk_nitro,
NC(=O)N\N=C\c1ccc(o1)[N+]([O-])=O	20944_499	Intermediate	Low_Risk_hydrazone,Low_Risk_nitro,
CC(=O)OC(OC(C)=O)c1ccc(o1)[N+]([O-])=O	20946_500	Intermediate	Low_Risk_acyclic_acetal,Low_Risk_nitro,
[O-][N+](=O)c1ccc(o1)-c1n[nH]c(=O)o1	20948_501	Intermediate	Low_Risk_nitro,
Nc1ccc(N)c(c1)[N+]([O-])=O	20957_503	Intermediate	Low_Risk_nitro,
Nc1ccc(cc1N)[N+]([O-])=O	20958_504	Intermediate	Low_Risk_nitro,
Cc1ccc(cc1N)[N+]([O-])=O	20959_505	Intermediate	Low_Risk_nitro,
[O-][N+](=O)c1ccc2CCc3cccc1c23	20960_506	Intermediate	Low_Risk_nitro,
Nc1ccc(cc1)[N+]([O-])=O	20961_507	Rejected	Low_Risk_nitro,High_Risk_ortho_aniline,
COc1ccccc1[N+]([O-])=O	20962_508	Intermediate	Low_Risk_nitro,
Nc1cc(ccc1C(O)=O)[N+]([O-])=O	20963_509	Intermediate	Low_Risk_nitro,
[O-][N+](=O)c1ccccc1	20964_510	Intermediate	Low_Risk_nitro,
[O-][N+](=O)c1ccc2nc[nH]c2c1	20965_511	Intermediate	Low_Risk_nitro,
OC(=O)c1ccc(cc1)[N+]([O-])=O	20966_512	Intermediate	Low_Risk_nitro,
CCCC[N+]([O-])=O	20967_513	Intermediate	Low_Risk_nitro,
CC[N+]([O-])=O	20969_514	Intermediate	Low_Risk_nitro,
[O-][N+](=O)c1ccc(Oc2ccc(Cl)cc2Cl)cc1	20970_515	Intermediate	Low_Risk_halogenure,Low_Risk_nitro,
[O-][N+](=O)c1ccc-2c(Cc3ccccc-23)c1	20971_516	Intermediate	Low_Risk_nitro,
[O-][N+](=O)c1ccc(\C=N\N2CC(=O)NC2=O)o1	20972_517	Intermediate	Low_Risk_nitro,
C[N+]([O-])(CCCl)CCCl	20976_518	Rejected	Low_Risk_halogenure,High_Risk_alkyl_halide_Cl_Br,
C[N+]([O-])=O	20977_519	Intermediate	Low_Risk_nitro,
[O-][N+](=O)c1cccc2ccccc12	20978_520	Intermediate	Low_Risk_nitro,
CCC[N+]([O-])=O	20980_521	Intermediate	Low_Risk_nitro,
CC(C)[N+]([O-])=O	20981_522	Intermediate	Low_Risk_nitro,
OC(=O)CC[N+]([O-])=O	20982_523	Intermediate	Low_Risk_nitro,
[O-][N+](=O)c1ccc2ccc3cccc4ccc1c2c34	20983_524	Intermediate	Low_Risk_nitro,
[O-][N+](=O)c1ccc2ncccc2c1	20984_525	Intermediate	Low_Risk_nitro,
[O-][N+](=O)c1cccc2cccnc12	20985_526	Intermediate	Low_Risk_nitro,
CN(N=O)c1ccc(cc1)[N+]([O-])=O	21002_527	Intermediate	Low_Risk_nitro,Low_Risk_nitroso,
CN(N=O)C(N)=O	21006_528	Intermediate	Low_Risk_nitroso,
CC(=O)CN(CC(C)=O)N=O	21022_529	Rejected	High_Risk_aliphatic_ketone,Low_Risk_nitroso,
CCCCN(CCCC)N=O	21026_530	Intermediate	Low_Risk_nitroso,
OCCN(CCO)N=O	21027_531	Intermediate	Low_Risk_nitroso,
CCN(CC)N=O	21028_532	Intermediate	Low_Risk_nitroso,
CN(C)N=O	21029_533	Intermediate	Low_Risk_nitroso,
O=NN(c1ccccc1)c1ccccc1	21030_534	Intermediate	Low_Risk_nitroso,
O=Nc1ccc(Nc2ccccc2)cc1	21031_535	Intermediate	Low_Risk_nitroso,
CCCN(CCC)N=O	21032_536	Intermediate	Low_Risk_nitroso,
CCN(C)N=O	21036_537	Intermediate	Low_Risk_nitroso,
O=NN1CCCCCCC1	21039_538	Intermediate	Low_Risk_nitroso,
O=NN1CCCCCC1	21040_539	Intermediate	Low_Risk_nitroso,
CN(N=O)c1ccccc1	21053_540	Intermediate	Low_Risk_nitroso,
O=NN1CCOCC1	21056_541	Intermediate	Low_Risk_nitroso,
O=NN1CCNCC1	21059_542	Intermediate	Low_Risk_nitroso,
O=NN1CCCCC1	21060_543	Intermediate	Low_Risk_nitroso,
O=NN1CCCC1	21062_544	Intermediate	Low_Risk_nitroso,
Cc1ccccc1N=O	21065_545	Intermediate	Low_Risk_nitroso,
C[C@]12CC[C@H]3[C@@H](CCC4=C3CCC(=O)C4)[C@@H]1CC[C@@]2(O)C#C	21069_546	Intermediate	Low_Risk_acetylene_alkyne,
c1ccc2c(c1)[nH]c1cnccc21	21070_547	Accepted
COc1ccc2nc([nH]c2c1)S(=O)Cc1ncc(C)c(OC)c1C	21080_548	Intermediate	Low_Risk_sulfoxide,
OS(=O)(=O)c1cc(Nc2ccc(cc2[N+]([O-])=O)[N+]([O-])=O)ccc1Nc1ccccc1	21081_549	Intermediate	Low_Risk_nitro,Low_Risk_sulfonic_acid,Low_Risk_sulfonic_acid_ester,
Oc1ccc2cc(cc(c2c1\N=N\c1ccccc1)S(O)(=O)=O)S(O)(=O)=O	21082_550	Rejected	Low_Risk_azo,Low_Risk_sulfonic_acid,High_Risk_sulfonic_acid_ester,
CNC(=O)O\N=C(/SC)C(=O)N(C)C	21086_551	Accepted
OC1N=C(c2ccccc2)c2cc(Cl)ccc2NC1=O	21087_552	Intermediate	Low_Risk_halogenure,
CCn1cc(C(O)=O)c(=O)c2cc3OCOc3cc12	21089_553	Accepted
CC(C)NCC(O)COc1ccccc1OCC=C	21093_554	Intermediate	Low_Risk_halo_alkene,
Nc1ccc(Oc2ccc(N)cc2)cc1	21094_555	Rejected	High_Risk_ortho_aniline,
C1CN(CCO1)Sc1nc2ccccc2s1	21096_556	Accepted
CCOP(=S)(OCC)Oc1ccc(cc1)[N+]([O-])=O	21100_557	Intermediate	Low_Risk_nitro,
CC1(C)S[C@@H]2[C@H](NC(=O)COc3ccccc3)C(=O)N2[C@H]1C(O)=O	21102_558	Intermediate	Low_Risk_betalactams,
COc1c(Cl)c(Cl)c(Cl)c(Cl)c1Cl	21103_559	Intermediate	Low_Risk_halogenure,
ClC(Cl)C(Cl)(Cl)Cl	21104_560	Rejected	Low_Risk_halogenure,High_Risk_alkyl_halide_Cl_Br,
[O-][N+](=O)c1c(Cl)c(Cl)c(Cl)c(Cl)c1Cl	21105_561	Intermediate	Low_Risk_halogenure,Low_Risk_nitro,
Oc1c(Cl)c(Cl)c(Cl)c(Cl)c1Cl	21106_562	Intermediate	Low_Risk_halogenure,
C(C(C1CCCCC1)C1CCCCC1)C1CCCCN1	21114_563	Accepted
CCOc1ccc(NC(C)=O)cc1	21116_564	Accepted
Cc1cc(=O)n(-c2ccccc2)n1C	21117_565	Accepted
Nc1ccc(\N=N\c2ccccc2)c(N)n1	21118_566	Intermediate	Low_Risk_azo,
S=C=NCCc1ccccc1	21120_567	Rejected	High_Risk_isothiocyanate,Low_Risk_thioketone,
NC(N)=NC(=N)NCCc1ccccc1	21121_568	Accepted
CCC1(C(=O)NC(=O)NC1=O)c1ccccc1	21122_569	Accepted
Oc1ccccc1	21124_570	Intermediate	Low_Risk_phenol,
Oc1ccc(cc1)C1(OC(=O)c2ccccc12)c1ccc(O)cc1	21125_571	Rejected	Aggregator_Benzyl_benzoate,Low_Risk_phenol,
N1c2ccccc2Sc2ccccc12	21126_572	Accepted
CC(COc1ccccc1)N(CCCl)Cc1ccccc1	21127_573	Intermediate	Low_Risk_halogenure,Low_Risk_alkyl_halide_Cl_Br,
CN(C)\N=N\c1ccccc1	21128_574	Intermediate	Low_Risk_triazenes,
S=C=Nc1ccccc1	21129_575	Rejected	High_Risk_isothiocyanate,Low_Risk_thioketone,
Cc1cc(=O)n([nH]1)-c1ccccc1	21130_576	Accepted
N(c1ccccc1)c1ccc2ccccc2c1	21131_577	Accepted
OC(=O)CCCC\C=C(/c1ccccc1)c1cccnc1	21133_578	Accepted
NC(=S)Nc1ccccc1	21134_579	Intermediate	Low_Risk_thioketone,
Oc1ccc2ccccc2c1\N=N\c1ccccc1	21135_580	Intermediate	Low_Risk_azo,
CCCCC1C(=O)N(N(C1=O)c1ccccc1)c1ccccc1	21136_581	Accepted
Nc1cccc(N)c1	21137_582	Accepted
Nc1ccc(N)cc1	21138_583	Rejected	High_Risk_ortho_aniline,
CNC[C@H](O)c1cccc(O)c1	21142_584	Intermediate	Low_Risk_phenol,
NNCCc1ccccc1	21144_585	Intermediate	Low_Risk_hydrazine,
C(Oc1ccccc1)C1CO1	21145_586	Rejected	High_Risk_epoxide,
NNc1ccccc1	21147_587	Intermediate	Low_Risk_hydrazine,
Oc1ccccc1-c1ccccc1	21151_588	Intermediate	Low_Risk_phenol,
Oc1ccc(cc1)-c1ccccc1	21152_589	Intermediate	Low_Risk_phenol,
CCN(CC)C(=O)C(\Cl)=C(\C)OP(=O)(OC)OC	21156_590	Intermediate	Low_Risk_halogenure,Low_Risk_phosphonic_acid,
NC(=O)c1ccccc1C(N)=O	21158_591	Accepted
O=C1OC(=O)c2ccccc12	21159_592	Rejected	High_Risk_anhydride,
Nc1c(Cl)c(Cl)nc(C(O)=O)c1Cl	21160_593	Intermediate	Low_Risk_halogenure,
CC[C@H]1[C@@H](Cc2cncn2C)COC1=O	21162_594	Accepted
C[C@H]1O[C@@H](OC2C[C@@H]3O[C@@](O)(C[C@H](O)[C@H]3C(O)=O)C[C@@H](O)C[C@H]3O[C@@H]3\C=C/C(=O)OC(C)C\C=C/C=C/C=C\C=C/2)C(O)[C@@H](N)[C@@H]1O	21163_595	Rejected	High_Risk_epoxide,Low_Risk_polyenes,
C1CCNCC1	21165_597	Accepted
CCCCOCCOCCOCc1cc2OCOc2cc1CCC	21166_598	Accepted
CCCCCCCCS(=O)C(C)Cc1ccc2OCOc2c1	21168_599	Rejected	High_Risk_consecutive_alkyl_chains,Low_Risk_sulfoxide,
CN1C(C(=O)Nc2ccccn2)=C(O)c2ccccc2S1(=O)=O	21170_600	Accepted
CC(C)NCC(O)COc1ccc(NC(C)=O)cc1	21179_601	Accepted
Clc1ccc2N(CC3CC3)C(=O)CN=C(c3ccccc3)c2c1	21181_602	Intermediate	Low_Risk_halogenure,
O=C(C1CCCCC1)N1CC2N(CCc3ccccc23)C(=O)C1	21182_603	Accepted
C[C@]12C[C@H](O)[C@H]3[C@@H](CCC4=CC(=O)C=C[C@]34C)[C@@H]1CC[C@]2(O)C(=O)CO	21184_604	Accepted
C[C@]12CC(=O)[C@H]3[C@@H](CCC4=CC(=O)C=C[C@]34C)[C@@H]1CC[C@]2(O)C(=O)CO	21185_605	Accepted
CCCN(CCC)S(=O)(=O)c1ccc(cc1)C(O)=O	21188_606	Accepted
CC(C)NCC(O)c1ccc2ccccc2c1	21193_607	Accepted
O=S1(=O)CCCO1	21195_608	Intermediate	Low_Risk_propiosultone,
CC(C)Nc1nc(Cl)nc(NC(C)C)n1	21196_609	Intermediate	Low_Risk_halogenure,
CC(C)NCC(O)COc1cccc2ccccc12	21198_611	Accepted
CCCCN(CC)C(=O)SCCC	21199_612	Intermediate	Low_Risk_thioester,
CCCOC(=O)c1cc(O)c(O)c(O)c1	21201_613	Rejected	High_Risk_catechol,
CC(O)CO	21206_614	Accepted
CCCc1cc(=O)[nH]c(=S)[nH]1	21209_615	Intermediate	Low_Risk_thioketone,
OC(=O)c1ccc(O)c(O)c1	21212_616	Intermediate	Low_Risk_catechol,
Oc1cc(O)c2C(=O)c3ccccc3C(=O)c2c1O	21214_617	Rejected	Low_Risk_catechol,High_Risk_para_hydroquinone,High_Risk_quinone,
NC(=O)c1cnccn1	21215_618	Accepted
CCc1nc(N)nc(N)c1-c1ccc(Cl)cc1	21217_619	Intermediate	Low_Risk_halogenure,
Oc1cc(O)c2c(c1)oc(-c1ccc(O)c(O)c1)c(O)c2=O	21219_620	Rejected	Aggregator_Quercetin,Low_Risk_catechol,
CCOC(=O)[C@H](CCc1ccccc1)N[C@@H](C)C(=O)N1Cc2ccccc2C[C@H]1C(O)=O	21221_621	Accepted
ON=C1C=CC(C=C1)=NO	21222_622	Rejected	High_Risk_oxime,
Cn1cc(C(=O)[C@@H]2CCc3nc[nH]c3C2)c2ccccc12	21223_623	Accepted
Cc1ccc(cc1)S(=O)(=O)Oc1ccc(cc1)\N=N\c1ccc(cc1C)-c1ccc(N\N=C2/C(=O)C=Cc3cc(cc(c23)S(O)(=O)=O)S(O)(=O)=O)c(C)c1	21224_624	Rejected	Low_Risk_azo,Low_Risk_sulfonic_acid,High_Risk_sulfonic_acid_ester,
Cc1cc(C)c(cc1C)\N=N\c1c(O)c(cc2cc(ccc12)S(O)(=O)=O)S(O)(=O)=O	21231_625	Rejected	Low_Risk_azo,Low_Risk_sulfonic_acid,High_Risk_sulfonic_acid_ester,
Oc1c(cc2cc(ccc2c1\N=N/c1ccc(c2ccccc12)S(O)(=O)=O)S(O)(=O)=O)S(O)(=O)=O	21232_626	Rejected	Low_Risk_azo,Low_Risk_sulfonic_acid,High_Risk_sulfonic_acid_ester,
OC(=O)c1ccccc1-c1c2cc(I)c(O)c(I)c2oc2c(I)c(=O)c(I)cc12	21233_627	Intermediate	Low_Risk_halogenure,Low_Risk_anthracene,
Cc1cc(C)c(cc1\N=N\c1cc(c2ccccc2c1O)S(O)(=O)=O)S(O)(=O)=O	21234_628	Rejected	Low_Risk_azo,Low_Risk_sulfonic_acid,High_Risk_sulfonic_acid_ester,
CCN(CC)c1cc2[o+]c3cc(N(CC)CC)c(C)cc3c(-c3ccc(cc3S(O)(=O)=O)S(O)(=O)=O)c2cc1C	21235_629	Rejected	Low_Risk_anthracene,Low_Risk_oxonium,Low_Risk_sulfonic_acid,High_Risk_sulfonic_acid_ester,
Nc1ccc(NCCO)c(c1)[N+]([O-])=O	21236_630	Intermediate	Low_Risk_nitro,
CO[C@H]1[C@@H](C[C@@H]2CN3CCc4c([nH]c5cc(OC)ccc45)[C@H]3C[C@@H]2[C@@H]1C(=O)OC)OC(=O)c1cc(OC)c(OC)c(OC)c1	21237_631	Accepted
Oc1cccc(O)c1	21238_632	Intermediate	Low_Risk_phenol,
C\C(\C=C\C1=C(C)CCCC1(C)C)=C/C=C/C(/C)=C/C(O)=O	21239_633	Rejected	High_Risk_michael_acceptors,Low_Risk_polyenes,
CC(=O)OC\C=C(/C)\C=C\C=C(/C)\C=C\C1=C(C)CCCC1(C)C	21240_634	Intermediate	Low_Risk_polyenes,
CCCCCCCCCCCCCCCC(=O)OC\C=C(/C)\C=C\C=C(/C)\C=C\C1=C(C)CCCC1(C)C	21241_635	Rejected	High_Risk_consecutive_alkyl_chains,Low_Risk_polyenes,
CCNc1cc2[o+]c3cc(NCC)c(C)cc3c(-c3ccccc3C(=O)OCC)c2cc1C	21243_636	Intermediate	Low_Risk_anthracene,Low_Risk_oxonium,
CO[C@H]1\C=C\O[C@@]2(C)Oc3c(C)c(O)c4c(O)c(NC(=O)\C(C)=C/C=C\[C@H](C)[C@H](O)[C@@H](C)C(O)[C@@H](C)C(OC(=O)C)C1C)c(\C=N\N1CCN(C)CC1)c(O)c4c3C2=O	21244_637	Rejected	High_Risk_para_hydroquinone,
Cc1cc(ccc1N)C(=C1C=CC(=N)C=C1)c1ccc(N)cc1	21246_638	Rejected	High_Risk_ortho_aniline,
Nc1ccc(cc1)C(=C1C=CC(=N)C=C1)c1ccc(N)cc1	21247_639	Rejected	High_Risk_ortho_aniline,
COc1cc2OC[C@H]3Oc4c5C[C@@H](Oc5ccc4C(=O)[C@H]3c2cc1OC)C(C)=C	21248_640	Intermediate	Low_Risk_halo_alkene,
O=C1NS(=O)(=O)c2ccccc12	21251_641	Intermediate	Low_Risk_1_2_thiazol_3_one,
C=CCc1ccc2OCOc2c1	21254_642	Intermediate	Low_Risk_halo_alkene,
CC(C)(C)NCC(O)c1ccc(O)c(CO)c1	21255_643	Accepted
OC(=O)c1cc(ccc1O)\N=N\c1ccc(cc1)S(=O)(=O)Nc1ccccn1	21256_644	Intermediate	Low_Risk_azo,
C[C@H](CC[C@@H](O)C(C)(C)O)[C@H]1CC[C@H]2\C(CCC[C@]12C)=C\C=C1\C[C@@H](O)CCC1=C	21260_645	Rejected	Frequent_Hitter_Calciferol,Low_Risk_polyenes,
Oc1ccc2OCOc2c1	21267_646	Accepted
CCNc1nc(Cl)nc(NCC)n1	21268_647	Intermediate	Low_Risk_halogenure,
C\C=C\C=C\C(O)=O	21277_648	Rejected	High_Risk_michael_acceptors,
CN(N=O)C(=O)N[C@H]1[C@@H](O)O[C@H](CO)[C@@H](O)[C@@H]1O	21282_649	Intermediate	Low_Risk_nitroso,
C=Cc1ccccc1	21284_650	Accepted
C1OC1c1ccccc1	21286_651	Rejected	High_Risk_epoxide,
O=C1CCC(=O)O1	21287_652	Rejected	High_Risk_anhydride,
OC[C@H]1O[C@@](CO)(O[C@H]2O[C@H](CO)[C@@H](O)[C@H](O)[C@H]2O)[C@@H](O)[C@@H]1O	21288_653	Accepted
CCN(CC)C(=S)SCC(Cl)=C	21289_654	Intermediate	Low_Risk_halogenure,Low_Risk_halo_alkene,Low_Risk_thioketone,
Cc1cc(C)nc(NS(=O)(=O)c2ccc(N)cc2)n1	21290_655	Rejected	High_Risk_ortho_aniline,
Cc1noc(NS(=O)(=O)c2ccc(N)cc2)c1C	21292_656	Rejected	High_Risk_ortho_aniline,
O=S1(=O)CC=CC1	21294_657	Accepted
CCCCC1(COC(=O)CCC(O)=O)C(=O)N(N(C1=O)c1ccccc1)c1ccccc1	21296_658	Accepted
COc1ccc(cc1)C(Cl)=C(c1ccc(OC)cc1)c1ccc(OC)cc1	21299_659	Intermediate	Low_Risk_halogenure,
NCCS(O)(=O)=O	21304_660	Intermediate	Low_Risk_sulfonic_acid,Low_Risk_sulfonic_acid_ester,
Fc1cn(C2CCCO2)c(=O)[nH]c1=O	21305_661	Intermediate	Low_Risk_halogenure_F,
CN1c2ccc(Cl)cc2C(=NC(O)C1=O)c1ccccc1	21309_662	Intermediate	Low_Risk_halogenure,
CC(C)(C)c1cc(c(O)c(c1)C(C)(C)C)C(C)(C)C	21311_663	Accepted
Nc1cc(Cl)c(cc1Cl)-c1cc(Cl)c(N)cc1Cl	21314_664	Intermediate	Low_Risk_halogenure,
Clc1cc2Oc3cc(Cl)c(Cl)cc3Oc2cc1Cl	21315_665	Intermediate	Low_Risk_halogenure,
Clc1ccc(cc1)S(=O)(=O)c1cc(Cl)c(Cl)cc1Cl	21316_666	Intermediate	Low_Risk_halogenure,
ClCC(Cl)(Cl)Cl	21317_667	Rejected	Low_Risk_halogenure,High_Risk_alkyl_halide_Cl_Br,
ClC(Cl)C(Cl)Cl	21318_668	Rejected	Low_Risk_halogenure,High_Risk_alkyl_halide_Cl_Br,
ClC(Cl)=C(Cl)Cl	21319_669	Intermediate	Low_Risk_halogenure,
COP(=O)(OC)O\C(=C\Cl)c1cc(Cl)c(Cl)cc1Cl	21320_670	Intermediate	Low_Risk_halogenure,Low_Risk_phosphonic_acid,
CCN(CC)C(=S)SSC(=S)N(CC)CC	21322_671	Rejected	High_Risk_heteroatom_heteroatom_S_S,High_Risk_thioketone,
CCCCCc1cc(O)c2[C@@H]3C=C(C)CC[C@H]3C(C)(C)Oc2c1	21327_672	Accepted
C1CCOC1	21328_673	Accepted
CN(C)C(=S)SSC(=S)N(C)C	21332_674	Rejected	High_Risk_heteroatom_heteroatom_S_S,High_Risk_thioketone,
CN(C)C(=S)SC(=S)N(C)C	21333_675	Rejected	High_Risk_thioketone,
[O-][N+](=O)C([N+]([O-])=O)([N+]([O-])=O)[N+]([O-])=O	21334_676	Rejected	High_Risk_nitro,
CN(C)CCN(Cc1ccsc1)c1ccccn1	21335_677	Intermediate	Low_Risk_thiophene,
Cn1c2nc[nH]c2c(=O)n(C)c1=O	21336_678	Accepted
c1nc(cs1)-c1nc2ccccc2[nH]1	21337_679	Accepted
CS(=O)(=O)c1ccc(cc1)[C@@H](O)[C@@H](CO)NC(=O)C(Cl)Cl	21338_680	Rejected	Low_Risk_halogenure,High_Risk_alkyl_halide_Cl_Br,
S=P(N1CC1)(N1CC1)N1CC1	21339_681	Rejected	High_Risk_aziridine,
CC(N)=S	21340_682	Intermediate	Low_Risk_thioketone,
Cc1cc(O)c(cc1Sc1cc(c(O)cc1C)C(C)(C)C)C(C)(C)C	21341_683	Accepted
Oc1c(Cl)cc(Cl)cc1Sc1cc(Cl)cc(Cl)c1O	21342_684	Intermediate	Low_Risk_halogenure,
Nc1ccc(Sc2ccc(N)cc2)cc1	21344_685	Rejected	High_Risk_ortho_aniline,
NNC(N)=S	21346_686	Intermediate	Low_Risk_hydrazine,Low_Risk_thioketone,
O=c1cc[nH]c(=S)[nH]1	21347_687	Intermediate	Low_Risk_thioketone,
NC(N)=S	21348_688	Intermediate	Low_Risk_thioketone,
Cc1ccc(cc1)S(=O)(=O)NC(=O)NN1CCCCCC1	21358_689	Accepted
CCCCNC(=O)NS(=O)(=O)c1ccc(C)cc1	21359_690	Intermediate	Low_Risk_sulfonyl_urea,
Cc1ccccc1	21360_691	Accepted
Cc1ccccc1S(N)(=O)=O	21362_692	Accepted
Cc1ccc(NC(N)=O)cc1	21366_693	Accepted
CN(C)CCOc1ccc(cc1)C(=C(\CCCl)c1ccccc1)\c1ccccc1	21367_694	Intermediate	Low_Risk_halogenure,Low_Risk_alkyl_halide_Cl_Br,
CC1(C)O[C@@H]2C[C@H]3[C@@H]4CCC5=CC(=O)C=C[C@]5(C)[C@@]4(F)[C@@H](O)C[C@]3(C)[C@@]2(O1)C(=O)CO	21371_695	Intermediate	Low_Risk_halogenure_F,
Nc1ccc(Oc2ccc(N)c(N)c2)cc1	21372_696	Rejected	High_Risk_ortho_aniline,
Nc1nc(N)c2nc(c(N)nc2n1)-c1ccccc1	21373_697	Accepted
BrC(Br)Br	21374_698	Rejected	Low_Risk_halogenure,High_Risk_alkyl_halide_Cl_Br,
CCCCCCCC(=O)OCC(COC(=O)CCCCCCC)OC(=O)CCCCCCC	21375_699	Rejected	High_Risk_consecutive_alkyl_chains,
FC(F)(Cl)C(F)(Cl)Cl	21377_700	Rejected	Low_Risk_halogenure,Low_Risk_halogenure_F,High_Risk_alkyl_halide_Cl_Br,
OC(=O)C(Cl)(Cl)Cl	21378_701	Rejected	Low_Risk_halogenure,High_Risk_alkyl_halide_Cl_Br,
Nc1c(Cl)cc(Cl)cc1Cl	21379_702	Intermediate	Low_Risk_halogenure,
ClCC(Cl)Cl	21380_703	Rejected	Low_Risk_halogenure,High_Risk_alkyl_halide_Cl_Br,
CC(Cl)(Cl)Cl	21381_704	Rejected	Low_Risk_halogenure,High_Risk_alkyl_halide_Cl_Br,
ClC=C(Cl)Cl	21383_705	Intermediate	Low_Risk_halogenure,
FC(Cl)(Cl)Cl	21384_706	Rejected	Low_Risk_halogenure,Low_Risk_halogenure_F,High_Risk_alkyl_halide_Cl_Br,
ClC(Cl)(Cl)SN1C(=O)c2ccccc2C1=O	21385_707	Rejected	Low_Risk_halogenure,High_Risk_alkyl_halide_Cl_Br,
Oc1c(Cl)cc(Cl)cc1Cl	21386_708	Intermediate	Low_Risk_halogenure,
CC(Oc1cc(Cl)c(Cl)cc1Cl)C(O)=O	21387_709	Intermediate	Low_Risk_halogenure,
OC(=O)COc1cc(Cl)c(Cl)cc1Cl	21388_710	Intermediate	Low_Risk_halogenure,
COP(=O)(OC)C(O)C(Cl)(Cl)Cl	21389_711	Rejected	Low_Risk_halogenure,High_Risk_alkyl_halide_Cl_Br,
ClCC(Cl)CCl	21390_712	Rejected	Low_Risk_halogenure,High_Risk_alkyl_halide_Cl_Br,
OCCOCCOCCO	21393_714	Accepted
CCCN(CCC)c1c(cc(cc1[N+]([O-])=O)C(F)(F)F)[N+]([O-])=O	21395_715	Intermediate	Low_Risk_halogenure_F,Low_Risk_nitro,
CN1C(=O)OC(C)(C)C1=O	21396_716	Accepted
CC1=C(C)C(=O)C(C(CCCCCC(O)=O)c2ccccc2)=C(C)C1=O	21397_717	Rejected	High_Risk_consecutive_alkyl_chains,High_Risk_quinone,
Cc1cc(C)c(N)cc1C	21398_718	Accepted
Cc1ccc(C)c(C)c1	21402_719	Accepted
COP(=O)(OC)OC	21403_720	Intermediate	Low_Risk_phosphonic_acid,
CNC(=S)N(C)C	21404_721	Intermediate	Low_Risk_thioketone,
Cc1c(c(C)c(c(c1[N+]([O-])=O)C(C)(C)C)[N+]([O-])=O)[N+]([O-])=O	21405_722	Intermediate	Low_Risk_nitro,
ClCCOP(=O)(OCCCl)OCCCl	21411_723	Rejected	Low_Risk_halogenure,High_Risk_alkyl_halide_Cl_Br,Low_Risk_phosphonic_acid,
BrCC(Br)COP(=O)(OCC(Br)CBr)OCC(Br)CBr	21413_724	Rejected	High_Risk_halogenure,High_Risk_alkyl_halide_Cl_Br,Low_Risk_phosphonic_acid,
CCCCC(CC)COP(=O)(OCC(CC)CCCC)OCC(CC)CCCC	21414_725	Intermediate	Low_Risk_phosphonic_acid,
CC(O)CN(CC(C)O)CC(C)O	21415_726	Accepted
NC(Cc1c[nH]c2ccccc12)C(O)=O	21418_727	Accepted
N[C@@H](Cc1c[nH]c2ccccc12)C(O)=O	21419_728	Accepted
O=c1cc[nH]c(=O)[nH]1	21424_729	Accepted
NC(N)=O	21426_730	Accepted
CCOC(N)=O	21427_731	Accepted
CC(=O)OC=C	21431_732	Accepted
C=CC1CCC=CC1	21437_733	Intermediate	Low_Risk_halo_alkene,
ClC(Cl)=C	21438_734	Intermediate	Low_Risk_halogenure,
C=CN1CCCC1=O	21440_735	Accepted
OCC(CO)N[C@H]1C[C@](O)(CO)[C@@H](O)[C@H](O)[C@H]1O	21442_736	Accepted
CC(=O)Nc1ccc(cc1)\N=N\c1cc(C)ccc1O	21450_737	Intermediate	Low_Risk_azo,
OC(=O)c1[nH]n(-c2ccc(cc2)S(O)(=O)=O)c(=O)c1\N=N\c1ccc(cc1)S(O)(=O)=O	21455_738	Rejected	Low_Risk_azo,Low_Risk_sulfonic_acid,High_Risk_sulfonic_acid_ester,
Oc1ccc2cc(ccc2c1\N=N\c1ccc(cc1)S(O)(=O)=O)S(O)(=O)=O	21456_739	Rejected	Low_Risk_azo,Low_Risk_sulfonic_acid,High_Risk_sulfonic_acid_ester,
OCCNc1ccc(cc1OCCO)[N+]([O-])=O	21458_740	Intermediate	Low_Risk_nitro,
C[C@H]1CCCC(=O)CCC\C=C/c2cc(O)cc(O)c2C(=O)O1	21460_741	Accepted
CCOC(=O)N(C)N=O	21472_742	Intermediate	Low_Risk_nitroso,
C[C@]12CC[C@H]3[C@@H](CCC4=CCCC[C@H]34)[C@@H]1CC[C@]2(O)C#C	21478_743	Intermediate	Low_Risk_acetylene_alkyne,
CC(=O)Nc1ccc-2c(Cc3cc(NC(C)=O)ccc-23)c1	21479_744	Accepted
CC(C)=O	21482_745	Rejected	High_Risk_aliphatic_ketone,
O=CCc1ccccc1	21483_746	Rejected	High_Risk_aldehyde,
OC(=O)c1ccccc1C(O)=O	21484_747	Accepted
OC(=O)c1cccc(c1)C(O)=O	21485_748	Accepted
OC(=O)c1cccc(C(O)=O)c1C(O)=O	21486_749	Accepted
OC(=O)c1ccc(C(O)=O)c(c1)C(O)=O	21487_750	Accepted
OC(=O)c1cc(cc(c1)C(O)=O)C(O)=O	21488_751	Accepted
N#Cc1ccccc1	21491_752	Accepted
N#CCc1ccccc1	21492_753	Accepted
CC(C)(C)C1=CC(=O)C=C(C1=O)C(C)(C)C	21493_754	Rejected	High_Risk_quinone,
OC(=O)CBr	21495_755	Intermediate	Low_Risk_halogenure,Low_Risk_alkyl_halide_Cl_Br,
BrCC#N	21496_756	Intermediate	Low_Risk_halogenure,Low_Risk_alkyl_halide_Cl_Br,
Brc1nc2ccccc2s1	21498_757	Intermediate	Low_Risk_halogenure,
CCC(C)Br	21499_758	Intermediate	Low_Risk_halogenure,Low_Risk_alkyl_halide_Cl_Br,
ClCBr	21503_759	Rejected	Low_Risk_halogenure,High_Risk_alkyl_halide_Cl_Br,
CCCC=O	21513_760	Rejected	High_Risk_aldehyde,
CCCC(O)=O	21515_761	Accepted
CCC(C)=O	21516_762	Rejected	High_Risk_aliphatic_ketone,
CCCCOCCOCCO	21519_765	Accepted
CCCCOCCOCCOCCO	21520_766	Accepted
ClCC#N	21524_767	Intermediate	Low_Risk_halogenure,Low_Risk_alkyl_halide_Cl_Br,
OC(=O)CC(Cl)C(O)=O	21526_768	Intermediate	Low_Risk_halogenure,Low_Risk_alkyl_halide_Cl_Br,
ClC1CCCCC1=O	21530_769	Intermediate	Low_Risk_halogenure,
CCCCCCCCCl	21543_770	Rejected	High_Risk_consecutive_alkyl_chains,Low_Risk_halogenure,Low_Risk_alkyl_halide_Cl_Br,
Oc1ccccc1Cl	21544_771	Intermediate	Low_Risk_halogenure,Low_Risk_phenol,
CC(Cl)C(O)=O	21545_772	Intermediate	Low_Risk_halogenure,Low_Risk_alkyl_halide_Cl_Br,
OC(=O)CCCl	21546_773	Intermediate	Low_Risk_halogenure,Low_Risk_alkyl_halide_Cl_Br,
CC(=O)CCl	21547_774	Rejected	Low_Risk_halogenure,High_Risk_aliphatic_ketone,Low_Risk_alkyl_halide_Cl_Br,High_Risk_alphahalo_ketone_carbonyl,
BrC#N	21550_775	Intermediate	Low_Risk_halogenure,
C1CCCCCCCCCCC1	21552_776	Accepted
CCCCCCCCCC=O	21553_777	Rejected	High_Risk_consecutive_alkyl_chains,High_Risk_aldehyde,
BrCBr	21557_779	Rejected	Low_Risk_halogenure,High_Risk_alkyl_halide_Cl_Br,
CC(C)(C)c1cc(cc(c1O)C(C)(C)C)[N+]([O-])=O	21559_780	Intermediate	Low_Risk_nitro,
NC(=O)C(Cl)Cl	21561_781	Rejected	Low_Risk_halogenure,High_Risk_alkyl_halide_Cl_Br,
ClC(Cl)C#N	21562_782	Rejected	Low_Risk_halogenure,High_Risk_alkyl_halide_Cl_Br,
Oc1cc(O)c(Cl)cc1Cl	21563_783	Intermediate	Low_Risk_halogenure,
CC(Cl)C(C)Cl	21565_784	Rejected	Low_Risk_halogenure,High_Risk_alkyl_halide_Cl_Br,
CC(Cl)(Cl)C(O)=O	21575_785	Rejected	Low_Risk_halogenure,High_Risk_alkyl_halide_Cl_Br,
CC(=O)C(Cl)Cl	21576_786	Rejected	Low_Risk_halogenure,High_Risk_aliphatic_ketone,High_Risk_alkyl_halide_Cl_Br,High_Risk_alphahalo_ketone_carbonyl,
ClCC(=O)CCl	21577_787	Rejected	Low_Risk_halogenure,High_Risk_aliphatic_ketone,High_Risk_alkyl_halide_Cl_Br,High_Risk_alphahalo_ketone_carbonyl,
CC(C)(CC(O)=O)C(O)=O	21581_788	Accepted
CC(=O)C(O)=C	21583_789	Rejected	High_Risk_aliphatic_ketone,High_Risk_michael_acceptors,
CC(C)=CC(=O)C=C(C)C	21584_790	Rejected	High_Risk_aliphatic_ketone,High_Risk_michael_acceptors,
CC(C)(CCC(O)=O)C(O)=O	21585_791	Accepted
CC(C)=CCC\C(C)=C\CCC(C)=O	21586_792	Rejected	High_Risk_aliphatic_ketone,
CCCCCCCCCCCC(O)=O	21590_793	Rejected	High_Risk_consecutive_alkyl_chains,
CCCCCCC=O	21597_794	Rejected	High_Risk_consecutive_alkyl_chains,High_Risk_aldehyde,
OC(=O)CCCCCC(O)=O	21598_795	Rejected	High_Risk_consecutive_alkyl_chains,
CCCCCCC#N	21599_796	Rejected	High_Risk_consecutive_alkyl_chains,
CCCCCCC(O)=O	21600_797	Rejected	High_Risk_consecutive_alkyl_chains,
ClC(Cl)(Cl)C(=O)C(Cl)(Cl)Cl	21601_798	Rejected	High_Risk_halogenure,High_Risk_aliphatic_ketone,High_Risk_alkyl_halide_Cl_Br,High_Risk_alphahalo_ketone_carbonyl,High_Risk_perhaloketone,
CCCCCCCCCCCCCCCC(O)=O	21602_799	Rejected	High_Risk_consecutive_alkyl_chains,
CCCCCC\C=C\CCCCCCCC(O)=O	21603_800	Rejected	High_Risk_consecutive_alkyl_chains,
CCCCCC=O	21604_801	Rejected	High_Risk_aldehyde,
OC(=O)CCCCC(O)=O	21605_802	Accepted
CCCCCC(O)=O	21607_803	Accepted
CCCC(=O)CC	21608_804	Rejected	High_Risk_aliphatic_ketone,
OC(=O)c1cccc(O)c1	21610_805	Intermediate	Low_Risk_phenol,
CS(Cl)(=O)=O	21615_806	Rejected	Low_Risk_halogenure,High_Risk_sulfonyl_halide,
Cc1cccc(c1)C(O)=O	21617_807	Accepted
Cc1ccc(cc1)C(O)=O	21618_808	Accepted
CC(C)CC=O	21619_809	Rejected	High_Risk_aldehyde,
CC(C)CC#N	21620_810	Accepted
CCC(C)C(O)=O	21621_811	Accepted
CC(C)c1ccc(CO)cc1	21626_812	Accepted
Cc1ccc(o1)C(O)=O	21627_813	Accepted
OC(=C)C=O	21628_814	Rejected	High_Risk_aldehyde,
CC(C)=CCCC(C)=O	21629_815	Rejected	High_Risk_aliphatic_ketone,
Cc1cc(N)no1	21631_816	Accepted
CC(CCC(O)=O)C(O)=O	21632_817	Accepted
CCCC(C)C(O)=O	21633_818	Accepted
CCC(C)C(C)=O	21634_819	Rejected	High_Risk_aliphatic_ketone,
CC(C)C=O	21635_820	Rejected	High_Risk_aldehyde,
CC(C)C(O)=O	21636_821	Accepted
[O-][N+](=O)C(Br)Br	21637_822	Rejected	Low_Risk_halogenure,High_Risk_alkyl_halide_Cl_Br,Low_Risk_nitro,
CC(Cl)(Cl)[N+]([O-])=O	21638_823	Rejected	Low_Risk_halogenure,High_Risk_alkyl_halide_Cl_Br,Low_Risk_nitro,
CCCCCCCCC=O	21639_824	Rejected	High_Risk_consecutive_alkyl_chains,High_Risk_aldehyde,
OC(=O)CCCCCCCC(O)=O	21640_825	Rejected	High_Risk_consecutive_alkyl_chains,
CCCCCCCCC(O)=O	21641_826	Rejected	High_Risk_consecutive_alkyl_chains,
CCCCCCCC=O	21643_828	Rejected	High_Risk_consecutive_alkyl_chains,High_Risk_aldehyde,
OC(=O)CCCCCCC(O)=O	21644_829	Rejected	High_Risk_consecutive_alkyl_chains,
OC(=O)\C=C(/O)C(O)=O	21646_831	Rejected	High_Risk_michael_acceptors,
CCCC(=O)C(O)=O	21647_832	Rejected	High_Risk_aliphatic_ketone,
CC(=O)CCC(O)=O	21648_833	Rejected	High_Risk_aliphatic_ketone,
OC(=C)C(O)=O	21650_834	Rejected	High_Risk_michael_acceptors,
CCCCCCCCCCCCCCC(O)=O	21652_835	Rejected	High_Risk_consecutive_alkyl_chains,
CCCCC=O	21653_836	Rejected	High_Risk_aldehyde,
OC(=O)CCCC(O)=O	21654_837	Accepted
CCCCC(O)=O	21655_838	Accepted
OC(=O)Cc1ccccc1	21656_839	Accepted
CC(=O)c1ccc(cc1)C(C)=O	21657_840	Accepted
CCC=O	21658_841	Rejected	High_Risk_aldehyde,
ClC1=C(Cl)C1(Cl)Cl	21660_843	Intermediate	Low_Risk_halogenure,
CCCCCCCCCCCCCC=O	21665_844	Rejected	High_Risk_consecutive_alkyl_chains,High_Risk_aldehyde,
CCCCCCCCCCCCCC(O)=O	21666_845	Rejected	High_Risk_consecutive_alkyl_chains,
BrC(Br)(Br)C=O	21667_846	Rejected	Low_Risk_halogenure,High_Risk_aldehyde,High_Risk_alkyl_halide_Cl_Br,
OC(=O)C(Br)(Br)Br	21668_847	Rejected	Low_Risk_halogenure,High_Risk_alkyl_halide_Cl_Br,
NC(=O)C(Cl)(Cl)Cl	21671_848	Rejected	Low_Risk_halogenure,High_Risk_alkyl_halide_Cl_Br,
ClC(Cl)(Cl)C#N	21672_849	Rejected	Low_Risk_halogenure,High_Risk_alkyl_halide_Cl_Br,
CC(=O)C(Cl)(Cl)Cl	21679_850	Rejected	Low_Risk_halogenure,High_Risk_aliphatic_ketone,High_Risk_alkyl_halide_Cl_Br,High_Risk_alphahalo_ketone_carbonyl,High_Risk_perhaloketone,
ClCC(=O)C(Cl)Cl	21680_851	Rejected	Low_Risk_halogenure,High_Risk_aliphatic_ketone,High_Risk_alkyl_halide_Cl_Br,High_Risk_alphahalo_ketone_carbonyl,
OC(=O)CCCCCCCCCCCC(O)=O	21683_852	Rejected	High_Risk_consecutive_alkyl_chains,
CCCCCCCCCCCCC(O)=O	21684_853	Rejected	High_Risk_consecutive_alkyl_chains,
CC1(C)CC(=O)CC(=C)C1=O	21685_854	Accepted
CCCCCCCCCCC=O	21688_855	Rejected	High_Risk_consecutive_alkyl_chains,High_Risk_aldehyde,
CCCCCCCCCCC	21689_856	Rejected	High_Risk_consecutive_alkyl_chains,
CCCCCCCCCCC(O)=O	21690_857	Rejected	High_Risk_consecutive_alkyl_chains,
NC(=O)c1ccccc1	21709_858	Accepted
CC[N+](CC)(CC)Cc1ccccc1	21710_859	Accepted
CC1=CC(=O)c2ccccc2C1=O	21715_860	Rejected	High_Risk_quinone,
Oc1c(Cl)cc(Cl)c(Cl)c1Cl	21716_861	Intermediate	Low_Risk_halogenure,
Cc1cc(O)ccc1Cl	21717_862	Intermediate	Low_Risk_halogenure,
C(C1=NCCN1)c1ccccc1	21718_863	Accepted
NC(=O)c1ccccc1O	21726_864	Intermediate	Low_Risk_phenol,
Oc1c(Cc2c(O)c3ccccc3oc2=O)c(=O)oc2ccccc12	21729_865	Rejected	High_Risk_coumarines,
CO	21731_866	Accepted
CCCO	21739_868	Accepted
CCCCO	21740_869	Accepted
CCCCCO	21741_870	Accepted
CCCC(C)C1(CC)C(=O)NC(=S)NC1=O	21744_871	Intermediate	Low_Risk_thioketone,
OCC(F)(F)F	21751_872	Intermediate	Low_Risk_halogenure_F,
CC(=O)C(C)(C)C	21752_873	Rejected	High_Risk_aliphatic_ketone,
CC1(C)NC(=O)NC1=O	21754_874	Accepted
CCC(C)(O)C#C	21756_875	Intermediate	Low_Risk_acetylene_alkyne,
OC1(CCCCC1)C#C	21757_876	Intermediate	Low_Risk_acetylene_alkyne,
CCCCOCCOP(=O)(OCCOCCCC)OCCOCCCC	21758_877	Intermediate	Low_Risk_phosphonic_acid,
CC(C)CO	21759_878	Accepted
CC(N)CN	21761_879	Accepted
CCC(C)O	21762_880	Accepted
CC(O)CN	21764_881	Accepted
COC(C)=O	21767_882	Accepted
CC(=O)\C=C\C1=C(C)CCCC1(C)C	21769_883	Rejected	High_Risk_aliphatic_ketone,High_Risk_michael_acceptors,
CC(C)(c1cc(Cl)c(O)c(Cl)c1)c1cc(Cl)c(O)c(Cl)c1	21770_884	Intermediate	Low_Risk_halogenure,
CCC(C)(C)c1ccc(O)cc1	21771_885	Intermediate	Low_Risk_phenol,
CC(C)(N)C1CCC(C)(N)CC1	21772_886	Accepted
C1Cc2cccc3cccc1c23	21774_887	Accepted
Cc1c[nH]c2ccccc12	21775_888	Accepted
Cc1cc2nc3c(nc(=O)[nH]c3=O)n(C[C@H](O)[C@H](O)[C@H](O)CO)c2cc1C	21777_889	Intermediate	Low_Risk_anthracene,
O=C(Oc1ccccc1)c1ccccc1C(=O)Oc1ccccc1	21778_890	Accepted
CCOC(=O)c1ccccc1C(=O)OCC	21780_891	Accepted
CCCCOC(=O)c1ccccc1C(=O)OCCCC	21781_892	Accepted
CCc1c(Br)c(Br)c(Br)c(Br)c1Br	21782_893	Intermediate	Low_Risk_halogenure,
Oc1ccccc1C(=O)Nc1ccccc1	21784_894	Intermediate	Low_Risk_phenol,
Oc1ccc(c(c1)C(F)(F)F)[N+]([O-])=O	21788_895	Intermediate	Low_Risk_halogenure_F,Low_Risk_nitro,
NC(=O)c1ccccc1N	21789_896	Accepted
Oc1ccccc1[N+]([O-])=O	21790_897	Rejected	Low_Risk_nitro,High_Risk_ortho_aminophenol,Low_Risk_phenol,
Oc1ccccc1C=O	21792_898	Rejected	High_Risk_aldehyde,Low_Risk_phenol,
Oc1cccc2ccccc12	21793_899	Accepted
O=c1c2ccccc2oc2ccccc12	21795_900	Intermediate	Low_Risk_anthracene,
c1ccc2ncccc2c1	21798_901	Accepted
CCN(CC)C1CCCCC1	21799_902	Accepted
CCN(CC)c1ccccc1	21800_903	Accepted
CCN(CCO)c1cccc(C)c1	21801_904	Accepted
C1CCC(CC1)C1CCCCC1	21802_905	Accepted
C\C(O)=C\C(=O)c1ccccc1	21803_906	Accepted
CCOC(=O)c1ccc(N)cc1	21804_907	Rejected	High_Risk_ortho_aniline,
O=C(\C=C\C=C\c1ccc2OCOc2c1)N1CCCCC1	21805_908	Accepted
Cc1ccccc1C	21807_909	Accepted
Cc1ccccc1O	21808_910	Intermediate	Low_Risk_phenol,
Nc1ccccc1Cl	21810_911	Intermediate	Low_Risk_halogenure,
Nc1ccc(Cl)c(Cl)c1	21815_912	Intermediate	Low_Risk_halogenure,
CC(=C)C(=O)OCC=C	21816_913	Rejected	Low_Risk_halo_alkene,High_Risk_michael_acceptors,
OCC(Br)CBr	21817_914	Rejected	Low_Risk_halogenure,High_Risk_alkyl_halide_Cl_Br,
CCC(C)C=O	21818_915	Rejected	High_Risk_aldehyde,
CCC(=O)CC	21820_916	Rejected	High_Risk_aliphatic_ketone,
CC\C(C)=N\O	21821_917	Rejected	High_Risk_imine_C,Low_Risk_oxime,
CC(C)N(CCO)C(C)C	21822_918	Accepted
Nc1ccc(cc1[N+]([O-])=O)[N+]([O-])=O	21823_919	Intermediate	Low_Risk_nitro,
Oc1ccc(Cl)cc1Cc1cc(Cl)ccc1O	21824_920	Intermediate	Low_Risk_halogenure,
CC(C)c1ccccc1	21827_921	Accepted
CC(=O)c1ccccc1	21828_922	Accepted
Cc1cccc(c1)[N+]([O-])=O	21831_923	Intermediate	Low_Risk_nitro,
CN(C)c1ccc(C)cc1	21832_924	Accepted
Oc1ccc(cc1)[N+]([O-])=O	21834_925	Rejected	Low_Risk_nitro,High_Risk_para_aminophenol,Low_Risk_phenol,
CN(C)c1ccc(C=O)cc1	21835_926	Rejected	High_Risk_aldehyde,
[O-][N+](=O)c1ccc(cc1)[N+]([O-])=O	21836_927	Intermediate	Low_Risk_nitro,
CCN(CC)CCO	21837_928	Accepted
NCc1ccccc1	21839_929	Accepted
CNc1ccccc1	21841_930	Accepted
ON=C1CCCCC1	21842_931	Intermediate	Low_Risk_oxime,
N#Cc1ccccn1	21843_932	Accepted
O(c1ccccc1)c1ccccc1	21847_933	Accepted
CCNc1cccc(C)c1	21848_934	Accepted
CC(C)(O)CCc1ccccc1	21851_935	Accepted
OCCN1CCNCC1	21853_936	Accepted
CN(C)Cc1ccccc1	21854_937	Accepted
CCCCc1ccc(N)cc1	21856_938	Rejected	High_Risk_ortho_aniline,
Clc1ccc(C=O)cc1	21860_939	Rejected	Low_Risk_halogenure,High_Risk_aldehyde,
CCc1ccc(C)nc1	21861_940	Accepted
CCOC(=O)CC(=O)OCC	21863_941	Accepted
Cc1ccc(O)c(C)c1	21864_942	Accepted
CCCCOC(=O)CCCCC(=O)OCCCC	21866_943	Accepted
Nc1ccc(Br)cc1	21867_944	Rejected	Low_Risk_halogenure,High_Risk_ortho_aniline,
Cc1ccc(C)cc1	21868_945	Accepted
Cc1ccc(O)cc1	21869_946	Intermediate	Low_Risk_phenol,
Oc1ccc(Cl)cc1	21871_947	Intermediate	Low_Risk_halogenure,Low_Risk_phenol,
Cc1ccc(N)cc1	21872_948	Rejected	High_Risk_ortho_aniline,
CC(C)COC(=O)C=C	21873_949	Rejected	Low_Risk_halo_alkene,High_Risk_michael_acceptors,
CCCBr	21874_950	Intermediate	Low_Risk_halogenure,Low_Risk_alkyl_halide_Cl_Br,
OCCCl	21877_951	Intermediate	Low_Risk_halogenure,Low_Risk_alkyl_halide_Cl_Br,
CCC#N	21879_952	Accepted
OCC#C	21883_954	Intermediate	Low_Risk_acetylene_alkyne,
CC(O)CC(C)(C)O	21885_955	Accepted
CC(C)(C)CC(C)(C)N	21886_956	Accepted
CCCC(C)=O	21888_957	Rejected	High_Risk_aliphatic_ketone,
CC(C)CC(C)=O	21889_958	Rejected	High_Risk_aliphatic_ketone,
CC(C)OC(C)C	21890_959	Accepted
Cc1ccncc1	21892_960	Accepted
OC1CCCCC1	21894_961	Accepted
Cc1cccnc1	21897_962	Accepted
Cc1ccccn1	21899_963	Accepted
CCCOC(C)=O	21901_964	Accepted
BrCCCBr	21902_965	Rejected	Low_Risk_halogenure,High_Risk_alkyl_halide_Cl_Br,
CCCCN	21904_966	Accepted
N#CCC#N	21907_967	Accepted
c1cc[nH]c1	21910_969	Accepted
CC(C)CCC(C)=O	21914_970	Rejected	High_Risk_aliphatic_ketone,
CCOC(=O)CCCCCCCCC(=O)OCC	21915_971	Rejected	High_Risk_consecutive_alkyl_chains,
CCCCCC(C)=O	21916_972	Rejected	High_Risk_aliphatic_ketone,
CCCCCC	21917_973	Accepted
OCC#CCO	21921_974	Rejected	High_Risk_acetylene_alkyne,
CCNCCO	21922_975	Accepted
C1CCCCC1	21923_976	Accepted
c1ccncc1	21924_977	Accepted
C1OCOCO1	21925_978	Accepted
CCOCCOC(C)=O	21928_979	Accepted
CCCCCCBr	21929_980	Rejected	High_Risk_consecutive_alkyl_chains,Low_Risk_halogenure,Low_Risk_alkyl_halide_Cl_Br,
CCCCCCN	21930_981	Rejected	High_Risk_consecutive_alkyl_chains,
CCCCCCO	21931_982	Rejected	High_Risk_consecutive_alkyl_chains,
N#CCCCCC#N	21936_984	Accepted
CCCCCCCO	21937_985	Rejected	High_Risk_consecutive_alkyl_chains,
CCCCCCCCBr	21938_986	Rejected	High_Risk_consecutive_alkyl_chains,Low_Risk_halogenure,Low_Risk_alkyl_halide_Cl_Br,
CCCCCCCCN	21939_987	Rejected	High_Risk_consecutive_alkyl_chains,
CCCCCCCCO	21940_988	Rejected	High_Risk_consecutive_alkyl_chains,
CCOCCOCCO	21941_989	Accepted
CCCCCCCCCC(C)=O	21943_990	Rejected	High_Risk_consecutive_alkyl_chains,High_Risk_aliphatic_ketone,
CCCCCCCCCCO	21946_991	Rejected	High_Risk_consecutive_alkyl_chains,
CCCCCCCCCCCCCO	21947_992	Rejected	High_Risk_consecutive_alkyl_chains,
CNC(=O)Oc1ccccc1OC(C)C	21948_993	Accepted
CC(C)(O)C#C	21949_994	Intermediate	Low_Risk_acetylene_alkyne,
O=P(Oc1ccccc1)(Oc1ccccc1)Oc1ccccc1	21952_995	Intermediate	Low_Risk_phosphonic_acid,
CCOP(=S)(OCC)Oc1ccc(cc1)S(C)=O	21953_996	Intermediate	Low_Risk_sulfoxide,
CCCCCCCCOC(=O)c1ccccc1C(=O)OCCCCCCCC	21956_997	Rejected	High_Risk_consecutive_alkyl_chains,
Oc1ccccc1C(=O)Oc1ccccc1	21957_998	Intermediate	Low_Risk_phenol,
CCOC(=O)c1ccccc1O	21958_999	Intermediate	Low_Risk_phenol,
Oc1c(Br)cc(Br)cc1Br	21959_1000	Intermediate	Low_Risk_halogenure,
O=C(c1ccccc1)c1ccccc1	21961_1001	Accepted
OCCN(CCO)c1ccccc1	21962_1002	Accepted
CCN(CC)c1ccc(C=O)cc1	21963_1003	Rejected	High_Risk_aldehyde,
Clc1ccc(Cl)c(Cl)c1	21965_1004	Intermediate	Low_Risk_halogenure,
CCOc1cc(C=O)ccc1O	21968_1005	Rejected	High_Risk_aldehyde,
COc1cc(C=O)ccc1O	21969_1006	Rejected	High_Risk_aldehyde,
[O-][N+](=O)c1cccc(Cl)c1	21971_1007	Intermediate	Low_Risk_halogenure,Low_Risk_nitro,
Nc1ccc(cc1Cl)[N+]([O-])=O	21973_1008	Intermediate	Low_Risk_halogenure,Low_Risk_nitro,
CC(C)c1ccc(C=O)cc1	21974_1009	Rejected	High_Risk_aldehyde,
N(c1ccccc1)c1ccccc1	21975_1010	Accepted
OCCOc1ccccc1	21976_1011	Accepted
CCc1ccc(O)cc1	21977_1012	Intermediate	Low_Risk_phenol,
CCCC(C)C=O	21978_1013	Rejected	High_Risk_aldehyde,
C\C(O)=C\C(C)=O	21979_1014	Rejected	High_Risk_aliphatic_ketone,High_Risk_michael_acceptors,
CCCCCC(=O)OCC	21980_1015	Accepted
CCCCOC(C)=O	21982_1016	Accepted
CCCCCCCCCCCCN	21984_1017	Rejected	High_Risk_consecutive_alkyl_chains,
CCCCOP(=O)(OCCCC)OCCCC	21986_1018	Intermediate	Low_Risk_phosphonic_acid,
c1ccc2c(c1)oc1ccccc21	21993_1019	Accepted
Nc1ccc(C(=O)Oc2ccccc2)c(O)c1	21994_1020	Rejected	High_Risk_meta_aminophenol,
CCN(CC)C(=O)c1cccc(C)c1	21995_1021	Accepted
NCCN1CCNCC1	21997_1022	Accepted
CCCCOC(=O)CCC(=O)OCCCC	21998_1023	Accepted
CC1CNCC(C)O1	22002_1026	Accepted
CCc1cccc(CC)c1	22003_1027	Accepted
ClCCCCl	22004_1028	Rejected	Low_Risk_halogenure,High_Risk_alkyl_halide_Cl_Br,
CCCCCCOC(C)=O	22006_1029	Rejected	High_Risk_consecutive_alkyl_chains,
CCCCOCCCC	22007_1030	Accepted
CCCCCCCCCO	22008_1031	Rejected	High_Risk_consecutive_alkyl_chains,
CCCCCCNCCCCCC	22009_1032	Rejected	High_Risk_consecutive_alkyl_chains,
CCCCCCCC\C=C/CCCCCCCCO	22010_1033	Rejected	High_Risk_consecutive_alkyl_chains,
COc1cccc(O)c1	22012_1034	Intermediate	Low_Risk_phenol,
COc1ccc(OC)cc1	22014_1035	Accepted
C1CN2CCN1CC2	22016_1036	Accepted
CCOP(=S)(OCC)SCCSCC	22018_1037	Accepted
CCC(C)n1c(=O)[nH]c(C)c(Br)c1=O	22020_1038	Intermediate	Low_Risk_halogenure,
Nc1ccc(F)cc1	22027_1039	Rejected	Low_Risk_halogenure_F,High_Risk_ortho_aniline,
CC1(C)C2CC[C@]1(C)[C@H](O)C2	22035_1040	Accepted
CC1(C)C2CC[C@]1(C)C(=O)C2	22036_1041	Accepted
OC(=O)c1cccc(n1)C(O)=O	22043_1042	Accepted
O=c1cc(oc2ccccc12)-c1ccccc1	22048_1043	Accepted
Cc1cc(C)c(O)c(C)c1	22049_1044	Accepted
Cc1ccccc1C#N	22050_1045	Accepted
Cc1ccccc1C=O	22051_1046	Rejected	High_Risk_aldehyde,
Cc1cc(cc(c1O)[N+]([O-])=O)[N+]([O-])=O	22053_1047	Rejected	Low_Risk_nitro,High_Risk_ortho_aminophenol,
CC(=O)OC(C)(C)C	22055_1048	Accepted
Clc1cccc(Cl)c1	22056_1049	Intermediate	Low_Risk_halogenure,
ClC\C=C\Cl	22057_1050	Intermediate	Low_Risk_halogenure,Low_Risk_alkyl_halide_Cl_Br,Low_Risk_halo_alkene,
CCCCSCCCC	22058_1051	Accepted
[O-][N+](=O)c1ccccc1C=O	22060_1052	Rejected	High_Risk_aldehyde,Low_Risk_nitro,
[O-][N+](=O)c1ccc(C=O)cc1	22061_1053	Rejected	High_Risk_aldehyde,Low_Risk_nitro,
CC(C)C(C)=O	22062_1054	Rejected	High_Risk_aliphatic_ketone,
CCCCCCCCCCCC(C)=O	22070_1055	Rejected	High_Risk_consecutive_alkyl_chains,High_Risk_aliphatic_ketone,
Oc1c(Br)c(Br)c(Br)c(Br)c1Br	22079_1056	Intermediate	Low_Risk_halogenure,
Oc1c(I)cc(I)cc1I	22080_1057	Intermediate	Low_Risk_halogenure,
CC(=O)Nc1ccccc1O	22082_1058	Rejected	High_Risk_ortho_aminophenol,Low_Risk_ortho_hydroxyanilines,Low_Risk_phenol,
CCOc1ccc(N)c(c1)[N+]([O-])=O	22084_1059	Intermediate	Low_Risk_nitro,
COC(=O)c1ccc(cc1)[N+]([O-])=O	22085_1060	Intermediate	Low_Risk_nitro,
NC(=O)c1ccc(cc1)[N+]([O-])=O	22086_1061	Intermediate	Low_Risk_nitro,
CC(=O)Nc1cccc(O)c1	22089_1062	Rejected	High_Risk_meta_aminophenol,Low_Risk_phenol,
OCCN1CCOCC1	22090_1063	Accepted
Cc1ccc(C)o1	22093_1064	Accepted
CCCSSCCC	22096_1065	Rejected	High_Risk_heteroatom_heteroatom_S_S,
CCCc1ccc(O)cc1	22100_1066	Intermediate	Low_Risk_phenol,
CCCCCCCCC(C)=O	22104_1067	Rejected	High_Risk_consecutive_alkyl_chains,High_Risk_aliphatic_ketone,
Cc1ncc[nH]1	22107_1068	Accepted
CCC(=O)Nc1ccc(Cl)c(Cl)c1	22111_1070	Intermediate	Low_Risk_halogenure,
ClCC(Cl)C=C	22113_1071	Rejected	Low_Risk_halogenure,High_Risk_alkyl_halide_Cl_Br,Low_Risk_halo_alkene,
NC12CC3CC(CC(C3)C1)C2	22117_1072	Intermediate	Low_Risk_adamantane,
CCOP(=S)(OCC)SCSc1ccc(Cl)cc1	22120_1073	Intermediate	Low_Risk_halogenure,
O=P(c1ccccc1)(c1ccccc1)c1ccccc1	22121_1074	Accepted
OCCOC(=O)C=C	22123_1075	Rejected	Low_Risk_halo_alkene,High_Risk_michael_acceptors,
CCCCCC(O)C#C	22124_1076	Intermediate	Low_Risk_acetylene_alkyne,
CCCCCCCC(C)=O	22125_1077	Rejected	High_Risk_consecutive_alkyl_chains,High_Risk_aliphatic_ketone,
Oc1ccc(Oc2ccccc2)cc1	22127_1078	Intermediate	Low_Risk_phenol,
CC(=C)C(=O)OCCO	22128_1079	Rejected	Low_Risk_halo_alkene,High_Risk_michael_acceptors,
Clc1ccc(C=O)c(Cl)c1	22130_1080	Rejected	Low_Risk_halogenure,High_Risk_aldehyde,
S(Sc1ccccc1)c1ccccc1	22131_1081	Rejected	High_Risk_heteroatom_heteroatom_S_S,
CCOC(=O)c1cccc(N)c1	22133_1082	Accepted
CC\C=C/CCO	22137_1083	Accepted
CC\C=C\CCO	22138_1084	Accepted
C=CCCCCCCC=C	22159_1085	Rejected	High_Risk_consecutive_alkyl_chains,Low_Risk_halo_alkene,
Oc1ccc(cc1)\N=N\c1ccccc1	22160_1086	Intermediate	Low_Risk_azo,Low_Risk_phenol,
Oc1c(I)cc(cc1I)C#N	22161_1087	Intermediate	Low_Risk_halogenure,
Oc1c(Br)cc(cc1Br)C#N	22162_1088	Intermediate	Low_Risk_halogenure,
Oc1ccccc1CC=C	22164_1089	Intermediate	Low_Risk_halo_alkene,Low_Risk_phenol,
NC(=O)c1c(Cl)cccc1Cl	22170_1090	Intermediate	Low_Risk_halogenure,
CCCCCCCCCCN	22171_1091	Rejected	High_Risk_consecutive_alkyl_chains,
CNC(=O)Oc1ccc(N(C)C)c(C)c1	22172_1092	Accepted
CCOP(=S)(Oc1ccc(cc1)[N+]([O-])=O)c1ccccc1	22174_1093	Intermediate	Low_Risk_nitro,
Clc1nc(Cl)c(Cl)c(Cl)c1Cl	22179_1094	Intermediate	Low_Risk_halogenure,
CCOCCOC(=O)C(C)=C	22186_1095	Rejected	Low_Risk_halo_alkene,High_Risk_michael_acceptors,
Cc1ccc(C)c(O)c1C	22187_1096	Accepted
CCCCCCCCCCCC#N	22188_1097	Rejected	High_Risk_consecutive_alkyl_chains,
CC(=C)C(=O)OCC1CCCO1	22191_1098	Rejected	Low_Risk_halo_alkene,High_Risk_michael_acceptors,
CC(=C)C(=O)OCc1ccccc1	22193_1099	Rejected	Low_Risk_halo_alkene,High_Risk_michael_acceptors,
CCCCCCOC(=O)C=C	22194_1100	Rejected	High_Risk_consecutive_alkyl_chains,Low_Risk_halo_alkene,High_Risk_michael_acceptors,
OCCCc1cccnc1	22198_1101	Accepted
COc1cc(OC)c(C=O)cc1OC	22217_1102	Rejected	High_Risk_aldehyde,
CC(C)OC(=O)C(C)=C	22218_1103	Rejected	Low_Risk_halo_alkene,High_Risk_michael_acceptors,
Oc1cc(Cl)c(Cl)c(Cl)c1Cl	22220_1104	Intermediate	Low_Risk_halogenure,
CN(C)CCCCl	22227_1105	Intermediate	Low_Risk_halogenure,Low_Risk_alkyl_halide_Cl_Br,
NCCCN1CCN(CCCN)CC1	22246_1106	Accepted
CC(C)=CCC\C(C)=C\CCC(C)(O)C=C	22247_1107	Intermediate	Low_Risk_halo_alkene,
CC(C)=CC1C(C(=O)OCc2coc(Cc3ccccc3)c2)C1(C)C	22253_1108	Accepted
CCOP(=S)(OCC)SCSC(C)(C)C	22254_1109	Accepted
CC(=O)c1ccc(Cl)c(Cl)c1Cl	22256_1110	Intermediate	Low_Risk_halogenure,
CCc1cccc(CC)c1N(COC)C(=O)CCl	22265_1111	Intermediate	Low_Risk_halogenure,Low_Risk_alkyl_halide_Cl_Br,
CNC(=O)O\N=C(\C)SC	22267_1112	Accepted
CCN(CC)c1ccc(C=O)c(O)c1	22271_1113	Rejected	High_Risk_aldehyde,High_Risk_meta_aminophenol,
CC(C)c1cccc(C(C)C)c1N	22279_1114	Accepted
CCC(C)N	22284_1115	Accepted
CCCCCCOc1ccc(N)cc1	22288_1116	Rejected	High_Risk_consecutive_alkyl_chains,High_Risk_ortho_aniline,
CC1(C)C(C=C(Cl)Cl)C1C(=O)OCc1cccc(Oc2ccccc2)c1	22292_1117	Intermediate	Low_Risk_halogenure,
CC(C)[C@H](C(=O)OC(C#N)c1cccc(Oc2ccccc2)c1)c1ccc(OC(F)F)cc1	22301_1118	Intermediate	Low_Risk_halogenure_F,
CC(C)(C)c1ccc(C=C)cc1	22305_1119	Accepted
Oc1ccc(cc1)-c1coc2cc(O)cc(O)c2c1=O	22308_1120	Intermediate	Low_Risk_phenol,
Oc1ccc(cc1)-c1coc2cc(O)ccc2c1=O	22310_1121	Intermediate	Low_Risk_phenol,
COc1ccc(cc1)-c1coc2cc(O)ccc2c1=O	22311_1122	Accepted
CCCCCCCCc1ccc(O)cc1	22312_1123	Rejected	High_Risk_consecutive_alkyl_chains,Low_Risk_phenol,
ClC(Cl)=C(c1ccc(Cl)cc1)c1ccccc1Cl	22313_1124	Intermediate	Low_Risk_halogenure,
C[C@H]1CCC[C@H](O)CCCCCc2cc(O)cc(O)c2C(=O)O1	22315_1125	Accepted
C(=C(c1ccccc1)c1ccccc1)c1ccccc1	22320_1126	Accepted
Oc1ccc(cc1)C(c1ccc(O)cc1)C(Cl)(Cl)Cl	22325_1127	Rejected	Low_Risk_halogenure,High_Risk_alkyl_halide_Cl_Br,Low_Risk_phenol,
C[C@@H]1O[C@@H](OC[C@H]2O[C@@H](Oc3c(oc4cc(O)cc(O)c4c3=O)-c3ccc(O)c(O)c3)[C@H](O)[C@@H](O)[C@@H]2O)[C@H](O)[C@H](O)[C@H]1O	22326_1128	Rejected	Aggregator_Quercetin,Low_Risk_catechol,
C[C@]12CC[C@H]3[C@@H](CCC4=CC(=O)CC[C@]34C)[C@@H]1CC[C@H]2O	22329_1129	Accepted
CCC(C)c1ccccc1O	22331_1130	Intermediate	Low_Risk_phenol,
CCC(C)c1ccc(O)cc1	22332_1131	Intermediate	Low_Risk_phenol,
CCC(C)c1ccccc1	22333_1132	Accepted
COc1nc(NC(C)C)nc(NC(C)C)n1	22341_1133	Accepted
Clc1ccc(cc1)C(c1ccccc1Cl)C(Cl)(Cl)Cl	22345_1134	Rejected	Low_Risk_halogenure,High_Risk_alkyl_halide_Cl_Br,
Oc1ccc(c(Cl)c1)-c1ccccc1	22353_1135	Intermediate	Low_Risk_halogenure,
CC(C)(C)CC(C)(C)c1ccc(O)cc1	22360_1136	Intermediate	Low_Risk_phenol,
CC1(OC(=O)N(C1=O)c1cc(Cl)cc(Cl)c1)C=C	22361_1137	Intermediate	Low_Risk_halogenure,Low_Risk_halo_alkene,
C[C@]12CC[C@H]3[C@@H](CC[C@H]4CC(=O)CC[C@]34C)[C@@H]1CC[C@@H]2O	22364_1138	Accepted
C[C@]12CC[C@H]3[C@@H](CCc4cc(O)ccc34)[C@@H]1C[C@@H](O)[C@@H]2O	22366_1139	Accepted
C[C@]12CC[C@H]3[C@@H](CCc4cc(O)ccc34)[C@@H]1CCC2=O	22367_1140	Accepted
C[C@]12CCC3[C@H]([C@@H]1CC[C@@H]2O)[C@H](CCCCCCCCCS(=O)CCCC(F)(F)C(F)(F)F)Cc1cc(O)ccc31	22369_1141	Rejected	High_Risk_consecutive_alkyl_chains,Low_Risk_halogenure_F,Low_Risk_sulfoxide,
CC(=O)[C@H]1CC[C@H]2[C@@H]3CCC4=CC(=O)CC[C@]4(C)[C@H]3CC[C@]12C	22370_1142	Accepted
C[C@]12CC[C@H]3[C@@H](CCC4=CC(=O)CC[C@]34C)[C@@H]1CC[C@@H]2O	22371_1143	Accepted
C[C@]12CCC3[C@@H](CCc4cc(O)ccc34)[C@@H]1CC[C@H]2O	22377_1144	Accepted
CC[C@@H]([C@@H](CC)c1ccc(O)cc1)c1ccc(O)cc1	22381_1145	Intermediate	Low_Risk_phenol,
C\C=C(\C(=C\C)\c1ccc(O)cc1)/c1ccc(O)cc1	22382_1146	Intermediate	Low_Risk_phenol,
CC\C(=C(/c1ccc(O)cc1)c1ccc(OCCN(C)C)cc1)c1ccccc1	22384_1147	Intermediate	Low_Risk_phenol,
Oc1ccc(cc1)-c1cc(=O)c2c(O)cc(O)cc2o1	22391_1148	Intermediate	Low_Risk_phenol,
Oc1ccc(CCC(=O)c2c(O)cc(O)cc2O)cc1	22393_1149	Intermediate	Low_Risk_phenol,
COc1ccc(cc1)-c1coc2cc(O)cc(O)c2c1=O	22394_1150	Accepted
Oc1cc(O)c2c(c1)oc(cc2=O)-c1ccccc1	22396_1151	Accepted
Oc1ccc2c(c1)oc1c2c(=O)oc2cc(O)ccc12	22399_1152	Intermediate	Low_Risk_coumarines,
CC(C)CCC[C@@H](C)[C@H]1CC[C@H]2[C@@H]3CC=C4C[C@@H](O)CC[C@]4(C)[C@H]3CC[C@]12C	22401_1153	Accepted
COc1ccc(C(=O)c2ccccc2O)c(O)c1	22403_1154	Intermediate	Low_Risk_phenol,
Oc1ccccc1C(=O)c1ccccc1O	22404_1155	Intermediate	Low_Risk_phenol,
COc1ccc(C(=O)c2ccccc2)c(O)c1	22405_1156	Accepted
Oc1ccc(C(=O)c2ccccc2)c(O)c1	22406_1157	Accepted
Oc1ccc(cc1)S(=O)(=O)c1ccc(O)cc1	22409_1158	Intermediate	Low_Risk_phenol,
CC(C)(C)c1cc(Cc2cc(c(O)c(c2)C(C)(C)C)C(C)(C)C)cc(c1O)C(C)(C)C	22411_1159	Accepted
COc1cc(\C=C\C)ccc1O	22413_1160	Accepted
Cc1ccc2c(C)cccc2c1	22415_1161	Accepted
CCCCOC(=O)c1ccc(N)cc1	22417_1162	Rejected	High_Risk_ortho_aniline,
COc1ccc2[nH]cc(CCNC(C)=O)c2c1	22421_1163	Accepted
Nc1ccc(Cc2ccc(N)cc2)cc1	22422_1164	Rejected	High_Risk_ortho_aniline,
Oc1ccc(cc1)C(=O)c1ccc(O)cc1	22425_1165	Intermediate	Low_Risk_phenol,
c1ccc2c(c1)ccc1c3ccccc3ccc21	22432_1166	Accepted
CC(CCC(O)=O)(c1ccc(O)cc1)c1ccc(O)cc1	22436_1167	Intermediate	Low_Risk_phenol,
CC(Cc1ccc(O)c(O)c1)C(C)Cc1ccc(O)c(O)c1	22437_1168	Rejected	High_Risk_catechol,
OC(=O)c1ccccc1C(c1ccc(O)cc1)c1ccc(O)cc1	22439_1169	Intermediate	Low_Risk_phenol,Low_Risk_triphenyl,
CCC(C)(c1ccc(O)cc1)c1ccc(O)cc1	22442_1170	Intermediate	Low_Risk_phenol,
Oc1ccc(Cc2ccc(O)cc2)cc1	22445_1171	Intermediate	Low_Risk_phenol,
Oc1ccccc1Cc1ccccc1O	22446_1172	Intermediate	Low_Risk_phenol,
CCc1cccc(C)c1N(C(C)COC)C(=O)CCl	22448_1173	Intermediate	Low_Risk_halogenure,Low_Risk_alkyl_halide_Cl_Br,
COC(=O)c1ccccc1C(=O)OC	22455_1174	Accepted
Oc1cccc(c1)-c1ccccc1	22462_1175	Intermediate	Low_Risk_phenol,
CCCCc1ccccc1	22472_1176	Accepted
C[C@]12C[C@H](O)[C@H]3[C@@H](CCC4=CC(=O)CC[C@]34C)[C@@H]1CC[C@@H]2C(=O)CO	22474_1177	Accepted
CCc1ccccc1O	22479_1178	Intermediate	Low_Risk_phenol,
CCc1cccc(O)c1	22480_1179	Intermediate	Low_Risk_phenol,
CC[C@H](CC[C@@H](C)C1CC[C@H]2[C@@H]3CC=C4C[C@@H](O)CC[C@]4(C)[C@H]3CC[C@]12C)C(C)C	22481_1180	Accepted
Oc1ccc(cc1)C(=C(Cl)Cl)c1ccc(O)cc1	22485_1181	Intermediate	Low_Risk_halogenure,Low_Risk_phenol,
OC(=O)\C=C\c1ccccc1	22489_1182	Rejected	High_Risk_michael_acceptors,
CCCCCCCCCCCCc1ccc(O)cc1	22508_1183	Rejected	High_Risk_consecutive_alkyl_chains,Low_Risk_phenol,
Cc1cc(Cl)ccc1O	22510_1184	Intermediate	Low_Risk_halogenure,
Nc1nc(=O)c2nc(CNc3ccc(cc3)C(=O)N[C@@H](CCC(O)=O)C(O)=O)cnc2[nH]1	22519_1185	Accepted
CCOC(=O)\C=C\c1ccccc1	22520_1186	Rejected	High_Risk_michael_acceptors,
CC(C)COC(=O)c1ccccc1C(=O)OCC(C)C	22522_1187	Accepted
CCCCCCCOC(=O)c1ccc(O)cc1	22523_1188	Rejected	High_Risk_consecutive_alkyl_chains,Low_Risk_phenol,
O=C1N(C2CCC(=O)NC2=O)C(=O)c2ccccc12	22524_1189	Accepted
CCCCC(CC)COC(=O)c1ccc(O)cc1	22525_1190	Intermediate	Low_Risk_phenol,
Oc1ccc(cc1)C(=O)OCc1ccccc1	22526_1191	Rejected	Aggregator_Benzyl_benzoate,Low_Risk_phenol,
CCCOC(=O)c1ccc(O)cc1	22527_1192	Intermediate	Low_Risk_phenol,
CCOC(=O)c1ccc(O)cc1	22528_1193	Intermediate	Low_Risk_phenol,
COC(=O)c1ccc(O)cc1	22529_1194	Intermediate	Low_Risk_phenol,
CC(C)(c1ccccc1)c1ccc(O)cc1	22536_1195	Intermediate	Low_Risk_phenol,
COc1ccc2n(C(=O)c3ccc(Cl)cc3)c(C)c(CC(=O)OCC(O)=O)c2c1	22540_1196	Intermediate	Low_Risk_halogenure,
CC(=O)CC(c1ccc(cc1)[N+]([O-])=O)c1c(O)c2ccccc2oc1=O	22541_1197	Rejected	High_Risk_aliphatic_ketone,Low_Risk_coumarines,Low_Risk_nitro,
CC(=O)Nc1ccccc1	22543_1198	Accepted
CC(=O)Nc1nnc(s1)S(N)(=O)=O	22544_1199	Accepted
CC(=O)NO	22546_1200	Accepted
CC(=O)Nc1c(I)cc(I)c(C(O)=O)c1I	22549_1201	Intermediate	Low_Risk_halogenure,
COc1cc(C)c(\C=C\C(\C)=C\C=C\C(\C)=C\C(O)=O)c(C)c1C	22553_1202	Rejected	High_Risk_michael_acceptors,Low_Risk_polyenes,
Cc1ccc(cc1)C(=C/CN1CCCC1)\c1cccc(\C=C\C(O)=O)n1	22555_1203	Rejected	High_Risk_michael_acceptors,
Nc1nc(=O)c2ncn(COCCO)c2[nH]1	22556_1204	Accepted
Nc1ncnc2nc[nH]c12	22557_1205	Accepted
Nc1ncnc2n(cnc12)[C@@H]1O[C@H](CO)[C@@H](O)[C@H]1O	22558_1206	Accepted
Nc1ncnc2n(cnc12)[C@@H]1O[C@H](COP(O)(=O)OP(O)(=O)OP(O)(O)=O)[C@@H](O)[C@H]1O	22559_1207	Accepted
Nc1ncnc2n(cnc12)[C@@H]1O[C@H](COP(O)(O)=O)[C@@H](O)[C@H]1O	22560_1208	Accepted
Cc1ccccc1-n1c(CF)nc2ccc(N)cc2c1=O	22562_1209	Intermediate	Low_Risk_halogenure_F,
CCCSc1ccc2nc(NC(=O)OC)[nH]c2c1	22563_1210	Accepted
CC(C)CC1NC(=S)N(CC=C)C1=O	22565_1211	Intermediate	Low_Risk_halo_alkene,Low_Risk_thioketone,
CC(C)CCC[C@@H](C)[C@H]1CC[C@H]2\C(CCC[C@]12C)=C/C=C1/C[C@@H](O)C[C@H](O)C1=C	22569_1212	Rejected	Frequent_Hitter_Calciferol,Low_Risk_polyenes,
Clc1cccc(Cl)c1N(CC=C)C1=NCCN1	22571_1213	Intermediate	Low_Risk_halogenure,Low_Risk_halo_alkene,
O=c1nc[nH]c2n[nH]cc12	22573_1214	Accepted
C[C@]12CC[C@H]3[C@@H](CCC4=CCCC[C@H]34)[C@@H]1CC[C@@]2(O)CC=C	22574_1215	Intermediate	Low_Risk_halo_alkene,
CC(=O)[C@H]1CC[C@H]2[C@@H]3CC[C@H]4C[C@H](O)CC[C@]4(C)[C@H]3C(=O)C[C@]12C	22576_1216	Accepted
Cc1nnc2CN=C(c3ccccc3)c3cc(Cl)ccc3-n12	22577_1217	Intermediate	Low_Risk_halogenure,
CCCCC[C@H](O)\C=C\[C@H]1[C@H](O)CC(=O)[C@@H]1CCCCCCC(O)=O	22578_1218	Rejected	High_Risk_consecutive_alkyl_chains,
CN(C)c1nc(nc(n1)N(C)C)N(C)C	22579_1219	Accepted
CC[N+](CC)(CCNC(=O)C(=O)NCC[N+](CC)(CC)Cc1ccccc1Cl)Cc1ccccc1Cl	22582_1220	Intermediate	Low_Risk_halogenure,
O=C(O)[C@H]1C(C)(C)S[C@@H]2[C@H](\N=C\N3CCCCCC3)C(=O)N12	22584_1221	Intermediate	Low_Risk_betalactams,
NCCCNCCSP(O)(O)=O	22585_1222	Accepted
NCC[C@H](O)C(=O)N[C@@H]1C[C@H](N)[C@@H](O[C@H]2O[C@H](CN)[C@@H](O)[C@H](O)[C@H]2O)[C@H](O)[C@H]1O[C@H]1O[C@H](CO)[C@@H](O)[C@H](N)[C@H]1O	22586_1223	Accepted
Nc1nc(N)c2nc(CNc3ccc(cc3)C(=O)N[C@@H](CCC(O)=O)C(O)=O)cnc2n1	22588_1224	Accepted
CCC1(CCC(=O)NC1=O)c1ccc(N)cc1	22589_1225	Rejected	High_Risk_ortho_aniline,
Nc1ccc(cc1)C(=O)NCC(O)=O	22590_1226	Rejected	High_Risk_ortho_aniline,
CC(=O)Nc1ccc(\C=N\NC(N)=S)cc1	22593_1227	Intermediate	Low_Risk_hydrazone,Low_Risk_thioketone,
CC(C)c1ccc2oc3nc(N)c(cc3c(=O)c2c1)C(O)=O	22595_1228	Intermediate	Low_Risk_anthracene,
Clc1ccc2Oc3ccccc3N=C(N3CCNCC3)c2c1	22598_1229	Intermediate	Low_Risk_halogenure,
C[C@H]1O[C@@H](O[C@@H]2C[C@@H]3O[C@@](O)(C[C@H](O)C3C(O)=O)C[C@@H](O)C[C@@H](O)[C@H](O)CC[C@@H](O)C[C@@H](O)CC(=O)OC(C)[C@H](C)[C@H](O)[C@@H](C)\C=C/C=C\C=C/C=C\C=C/C=C\C=C/2)[C@@H](O)[C@@H](N)[C@@H]1O	22601_1230	Intermediate	Low_Risk_polyenes,
CC1(C)S[C@@H]2[C@H](NC(=O)[C@H](N)c3ccccc3)C(=O)N2[C@H]1C(O)=O	22602_1231	Intermediate	Low_Risk_betalactams,
Nc1cc(c[nH]c1=O)-c1ccncc1	22603_1232	Accepted
CC(C)(C#N)c1cc(Cn2cncn2)cc(c1)C(C)(C)C#N	22607_1233	Accepted
C[C@]12CC[C@H]3[C@@H](CC=C4C[C@@H](O)CC[C@]34C)[C@@H]1CC[C@@H]2O	22609_1234	Accepted
CCOC(=O)C1(CCN(CCc2ccc(N)cc2)CC1)c1ccccc1	22610_1235	Rejected	High_Risk_ortho_aniline,
COc1ccc(cc1)C1C(=O)c2ccccc2C1=O	22611_1236	Accepted
CCCC(CCC)C(=O)O[C@@H]1C[C@@H]2CC[C@H](C1)[N+]2(C)C	22612_1237	Accepted
COC(=O)C1=CCCN(C)C1	22617_1238	Accepted
CO[C@H]1[C@@H](O)[C@H](N)[C@@H](O[C@H]2OC(CC[C@H]2N)[C@H](C)N)[C@H](O)[C@@H]1N(C)C(=O)CN	22624_1239	Accepted
CN1CCCC(C1)=C(c1cccs1)c1cccs1	22626_1240	Rejected	High_Risk_thiophene,
CC(C)NCC(O)COc1ccc(CC(N)=O)cc1	22628_1241	Accepted
OC1=C([C@H]2CC[C@@H](CC2)c2ccc(Cl)cc2)C(=O)c2ccccc2C1=O	22629_1242	Rejected	Low_Risk_halogenure,High_Risk_quinone,
COc1ccc(CC2c3cc(OC)c(OC)cc3CC[N+]2(C)CCC(=O)OCCCCCOC(=O)CC[N+]2(C)CCc3cc(OC)c(OC)cc3C2Cc2ccc(OC)c(OC)c2)cc1OC	22630_1243	Rejected	Frequent_Hitter_Dopamine,High_Risk_consecutive_alkyl_chains,
CC(=O)OC[C@H]1O[C@H]([C@H](OC(C)=O)[C@@H]1OC(C)=O)n1ncc(=O)[nH]c1=O	22635_1244	Accepted
CN1CCC(CC1)=C1c2ccccc2CCc2cccnc12	22636_1245	Accepted
C[C@H]1[C@H](NC(=O)C(=N/OC(C)(C)C(=O)O)\c2csc(N)n2)C(=O)N1S(=O)(=O)O	22640_1246	Accepted
NCC(CC(O)=O)c1ccc(Cl)cc1	22641_1247	Intermediate	Low_Risk_halogenure,
CCC1(CC)C(=O)NC(=O)NC1=O	22643_1248	Accepted
CCN(CC)CCOC(=O)C(O)(c1ccccc1)c1ccccc1	22644_1249	Accepted
CN(C)CCCOC1(Cc2ccccc2)CCCCCC1	22646_1250	Accepted
NS(=O)(=O)c1cc2c(NC(Cc3ccccc3)NS2(=O)=O)cc1C(F)(F)F	22647_1251	Intermediate	Low_Risk_halogenure_F,
CC(=O)Nc1ccc(OC(=O)c2ccccc2OC(C)=O)cc1	22649_1252	Accepted
CCc1oc2ccccc2c1C(=O)c1cc(Br)c(O)c(Br)c1	22652_1253	Intermediate	Low_Risk_halogenure,
CCCCNc1ccc(cc1)C(=O)OCCOCCOCCOCCOCCOCCOCCOCCOCCOC	22655_1254	Accepted
CCN(CC)C(=O)C1CN2CCc3cc(OC)c(OC)cc3C2CC1OC(C)=O	22657_1255	Rejected	Frequent_Hitter_Dopamine,
NS(=O)(=O)c1cc2c(N\C(NS2(=O)=O)=C\SCc2ccccc2)cc1Cl	22658_1256	Intermediate	Low_Risk_halogenure,
CC(C)COCC(CN(Cc1ccccc1)c1ccccc1)N1CCCC1	22663_1257	Accepted
C[C@H]1C[C@H]2[C@@H]3CCC4=CC(=O)C=C[C@]4(C)[C@@]3(F)[C@@H](O)C[C@]2(C)[C@@]1(O)C(=O)CO	22667_1258	Intermediate	Low_Risk_halogenure_F,
CCCC(=O)O[C@@]1([C@@H](C)C[C@H]2[C@@H]3CCC4=CC(=O)C=C[C@]4(C)[C@@]3(F)[C@@H](O)C[C@]12C)C(=O)COC(=O)CC	22671_1259	Intermediate	Low_Risk_halogenure_F,
CCC(=O)OCC(=O)[C@@]1(OC(=O)CC)[C@@H](C)C[C@H]2[C@@H]3CCC4=CC(=O)C=C[C@]4(C)[C@@]3(F)[C@@H](O)C[C@]12C	22672_1260	Intermediate	Low_Risk_halogenure_F,
CCCCC(=O)O[C@@]1([C@@H](C)C[C@H]2[C@@H]3CCC4=CC(=O)C=C[C@]4(C)[C@@]3(F)[C@@H](O)C[C@]12C)C(=O)CO	22673_1261	Intermediate	Low_Risk_halogenure_F,
CC(C)NCC(O)COc1ccc(CCOCC2CC2)cc1	22674_1262	Accepted
CC(C[N+](C)(C)C)OC(N)=O	22676_1263	Accepted
CC(O)(CS(=O)(=O)c1ccc(F)cc1)C(=O)Nc1ccc(C#N)c(c1)C(F)(F)F	22678_1264	Intermediate	Low_Risk_halogenure_F,
OC(=O)CCCC[C@@H]1SC[C@@H]2NC(=O)N[C@H]12	22679_1265	Accepted
CC(=O)Oc1ccc(cc1)C(c1ccc(OC(C)=O)cc1)c1ccccn1	22681_1266	Accepted
Cc1ccc(cc1)C(=O)Oc1ccc(cc1OC(=O)c1ccc(C)cc1)C(O)CNC(C)(C)C	22683_1267	Accepted
Cc1cc2c(OCC(CNC(C)(C)C)OC(=O)c3ccccc3)cccc2[nH]1	22684_1268	Accepted
CC[N+](C)(C)Cc1ccccc1Br	22685_1269	Intermediate	Low_Risk_halogenure,
CN(C)CCOC(c1ccccc1)c1ccc(Br)cc1	22688_1270	Intermediate	Low_Risk_halogenure,
OC1(CCN(CCCC(=O)c2ccc(F)cc2)CC1)c1ccc(Br)cc1	22690_1271	Intermediate	Low_Risk_halogenure,Low_Risk_halogenure_F,
Cc1nnc2CN=C(c3cc(Br)sc3-n12)c1ccccc1Cl	22692_1272	Intermediate	Low_Risk_halogenure,
CCCCNc1cc(cc(c1Oc1ccccc1)S(N)(=O)=O)C(O)=O	22699_1273	Accepted
Cc1ccc(Cl)c(OCC(O)CNC(C)(C)C)c1	22704_1274	Intermediate	Low_Risk_halogenure,
O=C1CC2(CCCC2)CC(=O)N1CCCCN1CCN(CC1)c1ncccn1	22707_1275	Accepted
CC(CC1c2ccccc2CCc2ccccc12)CN(C)C	22715_1276	Accepted
CCCC[N+]1(C)[C@H]2C[C@@H](C[C@@H]1[C@H]1O[C@@H]21)OC(=O)C(CO)c1ccccc1	22718_1277	Rejected	High_Risk_epoxide,
CCNC(=O)N(CCCN(C)C)C(=O)[C@@H]1C[C@H]2[C@@H](Cc3c[nH]c4cccc2c34)N(CC=C)C1	22719_1278	Intermediate	Low_Risk_halo_alkene,
C[C@H](CCCC(C)(C)O)[C@H]1CC[C@H]2\C(CCC[C@]12C)=C\C=C1\C[C@@H](O)CCC1=C	22721_1279	Rejected	Frequent_Hitter_Calciferol,Low_Risk_polyenes,
C[C@H](CCCC(C)(C)O)[C@H]1CC[C@H]2\C(CCC[C@]12C)=C\C=C1\C[C@@H](O)C[C@H](O)C1=C	22722_1280	Rejected	Frequent_Hitter_Calciferol,Low_Risk_polyenes,
COc1ccc2CC3N(CCc4cc5OCOc5cc34)Cc2c1OC	22724_1281	Rejected	Frequent_Hitter_Dopamine,
CCOc1nc2cccc(C(O)=O)c2n1Cc1ccc(cc1)-c1ccccc1-c1nn[nH]n1	22725_1282	Accepted
C\C(\C=C\C=C(/C)\C=C\C1=C(C)C(=O)CCC1(C)C)=C/C=C/C=C(\C)/C=C/C=C(\C)/C=C/C1=C(C)C(=O)CCC1(C)C	22727_1283	Intermediate	Low_Risk_polyenes,
C[N+](C)(C)CCOC(N)=O	22730_1284	Accepted
NC(=O)N1c2ccccc2C=Cc2ccccc12	22731_1285	Accepted
CN1C(Cc2cc(\N=N\C(N)=O)c(O)cc12)S(O)(=O)=O	22732_1286	Intermediate	Low_Risk_azo,Low_Risk_sulfonic_acid,Low_Risk_sulfonic_acid_ester,
CCN(CC)CCOCCOC(=O)C1(CCCC1)c1ccccc1	22734_1287	Accepted
C[C@@](Cc1ccc(O)c(O)c1)(NN)C(O)=O	22735_1288	Intermediate	Low_Risk_catechol,Low_Risk_hydrazine,
CCOC(=O)n1ccn(C)c1=S	22736_1289	Intermediate	Low_Risk_thioketone,
NC(CSCC(O)=O)C(O)=O	22738_1290	Accepted
CCCCNC(=O)NS(=O)(=O)c1ccc(N)cc1	22741_1291	Rejected	High_Risk_ortho_aniline,Low_Risk_sulfonyl_urea,
C[C@@H]1O[C@H](C[C@H](N)[C@@H]1O)OC1C[C@@](O)(Cc2c(O)c3C(=O)c4cccc(O)c4C(=O)c3c(O)c12)C(C)=O	22742_1292	Rejected	High_Risk_para_hydroquinone,High_Risk_quinone,
ClCCNC(=O)N(CCCl)N=O	22743_1293	Rejected	Low_Risk_halogenure,High_Risk_alkyl_halide_Cl_Br,Low_Risk_nitroso,
N[C@@H](C(=O)N[C@H]1[C@H]2SCC(Cl)=C(N2C1=O)C(O)=O)c1ccccc1	22748_1294	Intermediate	Low_Risk_halogenure,Low_Risk_betalactams,
CC1=C(N2C(SC1)[C@H](NC(=O)[C@H](N)c1ccc(O)cc1)C2=O)C(O)=O	22749_1295	Intermediate	Low_Risk_betalactams,Low_Risk_phenol,
Cn1nnnc1SCC1=C(N2C(SC1)[C@H](NC(=O)[C@H](OC=O)c1ccccc1)C2=O)C(O)=O	22751_1296	Rejected	High_Risk_aldehyde,Low_Risk_betalactams,Low_Risk_formic_acid_esters,
N[C@@H](C(=O)N[C@H]1[C@H]2SCC(CSc3cn[nH]n3)=C(N2C1=O)C(O)=O)c1ccc(O)cc1	22752_1297	Intermediate	Low_Risk_betalactams,Low_Risk_phenol,
Cc1nnc(SCC2=C(N3C(SC2)[C@H](NC(=O)Cn2cnnn2)C3=O)C(O)=O)s1	22753_1298	Intermediate	Low_Risk_betalactams,
Nc1nc(cs1)C(=N/OCC(O)=O)\C(=O)N[C@H]1[C@H]2SCC(C=C)=C(N2C1=O)C(O)=O	22754_1299	Intermediate	Low_Risk_betalactams,Low_Risk_halo_alkene,
NCc1ccccc1CC(=O)N[C@H]1[C@H]2SCC(CSc3nnnn3CC(O)=O)=C(N2C1=O)C(O)=O	22760_1300	Intermediate	Low_Risk_betalactams,
CO[C@]1(NC(=O)C2SC(S2)=C(C(N)=O)C(O)=O)[C@H]2SCC(CSc3nnnn3C)=C(N2C1=O)C(O)=O	22762_1301	Intermediate	Low_Risk_betalactams,
COCC1=C(C(=O)OC(C)OC(=O)OC(C)C)N2C(=O)[C@@H](NC(=O)C(=N/OC)\c3csc(N)n3)C2SC1	22766_1302	Intermediate	Low_Risk_acyclic_acetal,Low_Risk_betalactams,
COC1=C(N2C(SC1)[C@H](NC(=O)[C@H](N)C1=CCC=CC1)C2=O)C(O)=O	22768_1303	Intermediate	Low_Risk_betalactams,
CO\N=C(\C(=O)N[C@H]1[C@H]2SCC(COC(N)=O)=C(N2C1=O)C(O)=O)c1ccco1	22774_1304	Intermediate	Low_Risk_betalactams,
Cc1ccc(cc1)-c1cc(nn1-c1ccc(cc1)S(N)(=O)=O)C(F)(F)F	22777_1305	Intermediate	Low_Risk_halogenure_F,
CC1=C(N2C(SC1)[C@H](NC(=O)[C@H](N)c1ccccc1)C2=O)C(O)=O	22780_1306	Intermediate	Low_Risk_betalactams,
OC(=O)C1=C(C[n+]2ccccc2)CS[C@@H]2[C@H](NC(=O)Cc3cccs3)C(=O)N12	22782_1307	Intermediate	Low_Risk_betalactams,Low_Risk_thiophene,
CC(=O)OCC1=C(N2C(SC1)[C@H](NC(=O)Cc1cccs1)C2=O)C(O)=O	22783_1308	Intermediate	Low_Risk_betalactams,Low_Risk_thiophene,
CC1=C(N2C(SC1)[C@H](NC(=O)[C@H](N)C1=CCC=CC1)C2=O)C(O)=O	22785_1309	Intermediate	Low_Risk_betalactams,
CN(C)CCC(O)(c1ccccc1)c1ccccc1Cl	22789_1310	Intermediate	Low_Risk_halogenure,
CC(=O)[C@@]1(O)CC[C@H]2[C@@H]3C=C(Cl)C4=CC(=O)CC[C@]4(C)[C@H]3CC[C@]12C	22796_1311	Intermediate	Low_Risk_halogenure,
CN1C(c2ccc(Cl)cc2)S(=O)(=O)CCC1=O	22798_1312	Intermediate	Low_Risk_halogenure,
NS(=O)(=O)c1cc2c(cc1Cl)N=CNS2(=O)=O	22800_1313	Intermediate	Low_Risk_halogenure,
Oc1c(Cl)cc(Cl)c2cccnc12	22801_1314	Intermediate	Low_Risk_halogenure,
NC(=O)OCC(O)COc1ccc(Cl)cc1	22803_1315	Intermediate	Low_Risk_halogenure,
CN(C)CC\C=C1/c2ccccc2Sc2ccc(Cl)cc12	22810_1316	Intermediate	Low_Risk_halogenure,
NS(=O)(=O)c1cc(ccc1Cl)C1(O)NC(=O)c2ccccc12	22812_1317	Intermediate	Low_Risk_halogenure,
Clc1ccc2oc(=O)[nH]c2c1	22813_1318	Intermediate	Low_Risk_halogenure,
OC(=O)c1c(Cl)c(Cl)c(Cl)c(Cl)c1-c1c2cc(I)c(O)c(I)c2oc2c(I)c(=O)c(I)cc12	22814_1319	Rejected	High_Risk_halogenure,Low_Risk_anthracene,
Cc1cc(ccc1N\N=C1\C=Cc2c(cc(c(N)c2C1=O)S(O)(=O)=O)S(O)(=O)=O)-c1ccc(N\N=C2/C=Cc3c(cc(c(N)c3C2=O)S(O)(=O)=O)S(O)(=O)=O)c(C)c1	22815_1320	Rejected	Low_Risk_sulfonic_acid,High_Risk_sulfonic_acid_ester,
Nc1c(cc(c2ccccc12)S(O)(=O)=O)\N=N\c1ccc(cc1)-c1ccc(cc1)\N=N\c1cc(c2ccccc2c1N)S(O)(=O)=O	22816_1321	Rejected	High_Risk_azo,Low_Risk_sulfonic_acid,High_Risk_sulfonic_acid_ester,
Cc1c(C(O)=O)c(O)cc2C(=O)c3c(O)c(O)c([C@@H]4O[C@H](CO)[C@@H](O)[C@H](O)[C@H]4O)c(O)c3C(=O)c12	22817_1322	Rejected	Low_Risk_catechol,High_Risk_para_hydroquinone,High_Risk_quinone,
C(\C=C\c1ccccc1)N1CCN(CC1)C(c1ccccc1)c1ccccc1	22821_1323	Accepted
CCn1nc(C(O)=O)c(=O)c2cc3OCOc3cc12	22822_1324	Accepted
COC1CN(CCCOc2ccc(F)cc2)CCC1NC(=O)c1cc(Cl)c(N)cc1OC	22825_1325	Intermediate	Low_Risk_halogenure,Low_Risk_halogenure_F,
Nc1nc(Cl)nc2n(cnc12)[C@H]1C[C@H](O)[C@@H](CO)O1	22828_1326	Rejected	Low_Risk_halogenure,High_Risk_halopyrimidine,
CC[C@H]1OC(=O)[C@H](C)[C@@H](O[C@H]2C[C@@](C)(OC)[C@@H](O)[C@H](C)O2)[C@H](C)[C@@H](O[C@@H]2O[C@H](C)C[C@@H]([C@H]2O)N(C)C)[C@@](C)(C[C@@H](C)C(=O)[C@H](C)[C@@H](O)[C@]1(C)O)OC	22829_1327	Accepted
CC(C)(C)NCC(O)c1cc(Cl)c(N)c(Cl)c1	22833_1328	Intermediate	Low_Risk_halogenure,
C[N+]12CCC(CC1)C(C2)OC(=O)C(O)(c1ccccc1)c1ccccc1	22835_1329	Accepted
Oc1c(I)cc(Cl)c2cccnc12	22837_1330	Intermediate	Low_Risk_halogenure,
CC(C)\N=c1\cc2n(-c3ccc(Cl)cc3)c3ccccc3nc2cc1Nc1ccc(Cl)cc1	22839_1331	Rejected	Frequent_Hitter_Clofazimine,Low_Risk_halogenure,Low_Risk_anthracene,
Cc1ncsc1CCCl	22842_1332	Intermediate	Low_Risk_halogenure,Low_Risk_alkyl_halide_Cl_Br,
CC1CCCC(C)N1NC(=O)c1ccc(Cl)c(c1)S(N)(=O)=O	22847_1333	Intermediate	Low_Risk_halogenure,
CC(C)(N)Cc1ccccc1Cl	22850_1334	Intermediate	Low_Risk_halogenure,
CN1CCN(CC1)C1=Nc2ccccc2Sc2ccc(Cl)cc12	22851_1335	Intermediate	Low_Risk_halogenure,
Clc1ccc2NC(=O)CN3CCOC3(c3ccccc3Cl)c2c1	22854_1336	Intermediate	Low_Risk_halogenure,
CN1CCN(CC1)C1=Nc2cc(Cl)ccc2Nc2ccccc12	22855_1337	Intermediate	Low_Risk_halogenure,
C[C@]12CC(=O)[C@H]3[C@@H](CCC4=CC(=O)CC[C@]34C)[C@@H]1CC[C@]2(O)C(=O)CO	22857_1338	Accepted
CC(=O)OCC(=O)[C@@]1(O)CC[C@H]2[C@@H]3CCC4=CC(=O)CC[C@]4(C)[C@H]3C(=O)C[C@]12C	22858_1339	Accepted
CC1(C)S[C@@H]2[C@H](NC(=O)C3(N)CCCCC3)C(=O)N2[C@H]1C(O)=O	22861_1340	Intermediate	Low_Risk_betalactams,
CC1CC(CC(C)(C)C1)OC(=O)C(O)c1ccccc1	22862_1341	Accepted
CC(=O)Oc1ccc(cc1)C(=C1CCCCC1)c1ccc(OC(C)=O)cc1	22866_1342	Accepted
NS(=O)(=O)c1cc2c(NC(CC3CCCC3)NS2(=O)=O)cc1Cl	22868_1343	Intermediate	Low_Risk_halogenure,
N[C@@H]1CONC1=O	22870_1344	Accepted
NS(=O)(=O)c1cc2c(NC(NS2(=O)=O)C2CC3CC2C=C3)cc1Cl	22871_1345	Intermediate	Low_Risk_halogenure,
CN1CCC(CC1)=C1c2ccccc2C=Cc2ccccc12	22872_1346	Accepted
CC(=O)[C@@]1(O)CC[C@H]2[C@@H]3C=C(Cl)C4=CC(=O)[C@@H]5C[C@@H]5[C@]4(C)[C@H]3CC[C@]12C	22873_1347	Intermediate	Low_Risk_halogenure,
NCCS	22875_1348	Intermediate	Low_Risk_thiol,
C[C@]12CC[C@H]3[C@@H](CCC4=Cc5oncc5C[C@]34C)[C@@H]1CC[C@@]2(O)C#C	22880_1349	Intermediate	Low_Risk_acetylene_alkyne,
C[N+](C)(C)CCCCCCCCCC[N+](C)(C)C	22886_1350	Rejected	High_Risk_consecutive_alkyl_chains,
C[C@H](CCC(O)=O)[C@H]1CC[C@H]2[C@H]3[C@H](CC(=O)[C@]12C)[C@@]1(C)CCC(=O)C[C@H]1CC3=O	22888_1351	Accepted
CC(C)Nc1cccnc1N1CCN(CC1)C(=O)c1cc2cc(NS(C)(=O)=O)ccc2[nH]1	22892_1352	Accepted
CC(=O)OCC(=O)[C@H]1CC[C@H]2[C@@H]3CCC4=CC(=O)CC[C@]4(C)[C@H]3CC[C@]12C	22894_1353	Accepted
CC1O[C@H](CC(O)C1O[C@H]1C[C@H](O)[C@H](O[C@H]2C[C@H](O)[C@H](OC3O[C@H](CO)[C@@H](O)[C@H](O)C3O)[C@@H](C)O2)[C@@H](C)O1)O[C@H]1CC[C@@]2(C)[C@H](CCC3[C@@H]2C[C@@H](O)[C@]2(C)C(CC[C@]32O)C2=CC(=O)OC2)C1	22897_1354	Accepted
CC[C@]12CC(=C)[C@H]3[C@@H](CCC4=CCCC[C@H]34)C1CC[C@@]2(O)C#C	22898_1355	Intermediate	Low_Risk_acetylene_alkyne,
C[C@@H]1CC2[C@@H]3CCC4=CC(=O)C=C[C@]4(C)[C@@]3(F)[C@@H](O)C[C@]2(C)[C@@]1(O)C(=O)COC(C)=O	22901_1356	Intermediate	Low_Risk_halogenure_F,
CCC(=O)OCC(=O)[C@@]1(OC(=O)CC)[C@H](C)C[C@H]2[C@@H]3CCC4=CC(=O)C=C[C@]4(C)[C@@]3(F)[C@@H](O)C[C@]12C	22902_1357	Intermediate	Low_Risk_halogenure_F,
CCCCC(=O)O[C@@]1([C@H](C)C[C@H]2[C@@H]3CCC4=CC(=O)C=C[C@]4(C)[C@@]3(F)[C@@H](O)C[C@]12C)C(=O)CO	22904_1358	Intermediate	Low_Risk_halogenure_F,
CC(C)(CO)[C@@H](O)C(=O)NCCCO	22906_1359	Accepted
OC[C@H]1OC(O)[C@H](O)[C@@H](O)[C@@H]1O	22910_1360	Accepted
CC1=Nc2ccc(Cl)cc2S(=O)(=O)N1	22914_1361	Intermediate	Low_Risk_halogenure,
NC[C@@H]1CC[C@@H](N)[C@@H](O[C@@H]2[C@@H](N)C[C@@H](N)[C@H](O[C@H]3O[C@H](CO)[C@@H](O)[C@H](N)[C@H]3O)[C@H]2O)O1	22915_1362	Accepted
O[C@H](CBr)[C@@H](O)[C@H](O)[C@H](O)CBr	22918_1363	Rejected	Low_Risk_halogenure,High_Risk_alkyl_halide_Cl_Br,
NS(=O)(=O)c1cc(Cl)c(Cl)c(c1)S(N)(=O)=O	22922_1364	Intermediate	Low_Risk_halogenure,
CCN(CC)CCOC(=O)C1(CCCCC1)C1CCCCC1	22926_1365	Accepted
OC[C@@H]1CC[C@@H](O1)n1cnc2c1[nH]cnc2=O	22927_1366	Accepted
OC(=O)c1cc(ccc1O)-c1ccc(F)cc1F	22932_1367	Intermediate	Low_Risk_halogenure_F,
C[C@H]1O[C@H](C[C@H](O)[C@@H]1O)O[C@H]1[C@@H](O)C[C@H](O[C@H]2[C@@H](O)C[C@H](O[C@H]3CC[C@@]4(C)[C@H](CC[C@@H]5[C@@H]4CC[C@]4(C)[C@H](CC[C@]54O)C4=CC(=O)OC4)C3)O[C@@H]2C)O[C@@H]1C	22933_1368	Accepted
C[C@H]1O[C@H](C[C@H](O)[C@@H]1O)O[C@H]1[C@@H](O)C[C@H](O[C@H]2[C@@H](O)CC(O[C@H]3CC[C@@]4(C)[C@@H](CCC5[C@@H]4C[C@@H](O)[C@]4(C)[C@H](CC[C@]54O)C4=CC(=O)OC4)C3)OC2C)O[C@@H]1C	22934_1369	Accepted
NNc1nnc(NN)c2ccccc12	22935_1370	Rejected	High_Risk_hydralazine,Low_Risk_hydrazine,
CC(C)[C@@H](C)\C=C\C(C)[C@H]1CC[C@H]2\C(CCC[C@]12C)=C/C=C1\C[C@@H](O)CCC1C	22938_1371	Accepted
COc1ccc(cc1)[C@@H]1Sc2ccccc2N(CCN(C)C)C(=O)[C@@H]1OC(C)=O	22940_1372	Accepted
CN(C)CCCN1c2ccccc2C(C)(C)c2ccccc12	22941_1373	Accepted
COc1ccc2C[C@@H]3c4c(CC[N+]3(C)C)cc(OC)c(OC)c4Oc3ccc(C[C@H]4c5cc(Oc1c2)c(OC)cc5CC[N+]4(C)C)cc3	22944_1374	Rejected	Frequent_Hitter_Dopamine,
CCCCC[C@H](O)\C=C\[C@H]1[C@H](O)CC(=O)[C@@H]1C\C=C/CCCC(O)=O	22947_1375	Accepted
C[N+]1(C)CCC(CC1)=C(c1ccccc1)c1ccccc1	22948_1376	Accepted
CN(C)CCOC(c1ccccc1)c1ccccc1	22949_1377	Accepted
OC(CCCN1CCCCC1)(c1ccccc1)c1ccccc1	22950_1378	Accepted
CC(CCc1ccc(O)cc1)NCCc1ccc(O)c(O)c1	22958_1379	Rejected	Frequent_Hitter_Dopamine,Low_Risk_catechol,Low_Risk_phenol,
CCCCC(CC)COC(=O)CC(C(=O)OCC(CC)CCCC)S(O)(=O)=O	22959_1380	Intermediate	Low_Risk_sulfonic_acid,Low_Risk_sulfonic_acid_ester,
C[C@H]1O[C@H]([C@H](O)[C@@H]1O)n1cc(F)c(=O)[nH]c1=O	22967_1381	Intermediate	Low_Risk_halogenure_F,
Cn1c2ncn(CC3OCCO3)c2c(=O)n(C)c1=O	22968_1382	Accepted
Fc1ccc(cc1)C(=O)CCCN1CCC(=CC1)n1c2ccccc2[nH]c1=O	22973_1383	Intermediate	Low_Risk_halogenure_F,Low_Risk_4_subst_n_alkyltetrahydropyridines,
CC(=O)[C@H]1CC[C@H]2[C@@H]3C=CC4=CC(=O)CC[C@@]4(C)[C@@H]3CC[C@]12C	22974_1384	Accepted
Cn1c2ncn(CC(O)CO)c2c(=O)n(C)c1=O	22975_1385	Accepted
OC(=O)CN(CCN(CC(O)=O)CC(O)=O)CC(O)=O	22977_1386	Accepted
CC[N+](C)(C)c1cccc(O)c1	22978_1387	Intermediate	Low_Risk_phenol,
CCOc1c(cnn(C)c1=O)N1CCOCC1	22981_1388	Accepted
CCOC(=O)[C@H](CCc1ccccc1)N[C@@H](C)C(=O)N1CCC[C@H]1C(O)=O	22982_1389	Accepted
CCn1cc(C(O)=O)c(=O)c2cc(F)c(nc12)N1CCNCC1	22984_1390	Intermediate	Low_Risk_halogenure_F,
CNC[C@H](O)c1ccc(O)c(O)c1	22986_1391	Intermediate	Low_Risk_catechol,
CC[C@H]1OC(=O)[C@H](C)[C@@H](O[C@H]2C[C@@](C)(OC)[C@@H](O)[C@H](C)O2)[C@H](C)[C@@H](O[C@@H]2O[C@H](C)C[C@@H]([C@H]2O)N(C)C)[C@](C)(O)C[C@@H](C)C(=O)[C@H](C)[C@@H](O)[C@]1(C)O	22991_1392	Accepted
CCOC(=O)CCC(=O)O[C@H]1[C@H](O[C@@H]2[C@@H](C)[C@H](O[C@H]3C[C@@](C)(OC)[C@@H](O)[C@H](C)O3)[C@@H](C)C(=O)O[C@H](CC)[C@@](C)(O)[C@H](O)[C@@H](C)C(=O)[C@H](C)C[C@@]2(C)O)O[C@H](C)C[C@@H]1N(C)C	22993_1393	Accepted
C[C@]12CC[C@H]3[C@@H](CCc4cc(OC(=O)c5ccccc5)ccc34)[C@@H]1CC[C@@H]2O	22998_1394	Accepted
C[C@]12CC[C@H]3[C@@H](CCc4cc(O)ccc34)C1CC[C@@H]2OC(=O)CCC1CCCC1	22999_1395	Accepted
CCC(=O)O[C@H]1CC[C@H]2[C@@H]3CCc4cc(OC(=O)CC)ccc4[C@H]3CC[C@]12C	23000_1396	Accepted
CCCCCCC(=O)O[C@H]1CC[C@H]2[C@@H]3CCc4cc(O)ccc4[C@H]3CC[C@]12C	23001_1397	Rejected	High_Risk_consecutive_alkyl_chains,
CCCCC(=O)O[C@H]1CC[C@H]2[C@@H]3CCc4cc(O)ccc4[C@H]3CC[C@]12C	23004_1398	Accepted
C[C@]12CC[C@H]3[C@@H](CCc4cc(OS(O)(=O)=O)ccc34)[C@@H]1CCC2=O	23005_1399	Accepted
CCN(CC)C(=O)c1ccc(O)c(OC)c1	23007_1400	Accepted
CCC(O)(\C=C\Cl)C#C	23010_1401	Intermediate	Low_Risk_halogenure,Low_Risk_acetylene_alkyne,Low_Risk_halo_alkene,
CCN(CC)S(=O)(=O)c1ccc(cc1)C(O)=O	23011_1402	Accepted
C[C@]12CC[C@H]3[C@@H](CCC4=CC(=O)CC[C@]34C)[C@@H]1CC[C@@]2(O)C#C	23016_1403	Intermediate	Low_Risk_acetylene_alkyne,
CCC1(C)CC(=O)NC1=O	23019_1404	Accepted
CCN1C(=O)NC(C1=O)c1ccccc1	23020_1405	Accepted
CCOc1ccc2nc(sc2c1)S(N)(=O)=O	23021_1406	Accepted
CC[C@]1(O)CC[C@H]2[C@@H]3CCC4=CCCC[C@@H]4[C@H]3CC[C@]12C	23024_1407	Accepted
CCCN(CC)C(CC)C(=O)Nc1c(C)cccc1C	23027_1408	Accepted
CC(O)(P(O)(O)=O)P(O)(O)=O	23028_1409	Accepted
CCc1cc2c(s1)-n1c(C)nnc1CN=C2c1ccccc1Cl	23030_1410	Intermediate	Low_Risk_halogenure,
Cn1c2ncn(CCO)c2c(=O)n(C)c1=O	23031_1411	Accepted
Cn1c2ncn(CCOC(=O)C(C)(C)Oc3ccc(Cl)cc3)c2c(=O)n(C)c1=O	23032_1412	Intermediate	Low_Risk_halogenure,
CCOC(=O)c1cncn1C(C)c1ccccc1	23033_1413	Accepted
COc1cc(cc(OC)c1O)[C@H]1[C@@H]2C(COC2=O)C(O[C@@H]2O[C@@H]3CO[C@@H](C)O[C@H]3[C@H](O)[C@H]2O)c2cc3OCOc3cc12	23035_1414	Accepted
CCOC(=O)\C=C(/C)\C=C\C=C(/C)\C=C\c1c(C)cc(OC)c(C)c1C	23036_1415	Rejected	High_Risk_michael_acceptors,Low_Risk_polyenes,
C[C@]12CCC3[C@@H](CC(=C)C4=CC(=O)C=C[C@]34C)[C@@H]1CCC2=O	23037_1416	Accepted
CC(=O)OCC(CCn1cnc2cnc(N)nc12)COC(C)=O	23038_1417	Accepted
NC(=N)Nc1nc(CSCC\C(N)=N\S(N)(=O)=O)cs1	23039_1418	Intermediate	Low_Risk_1_2_aminothiazole,
NC(=O)OCC(COC(N)=O)c1ccccc1	23041_1419	Accepted
CCOC(=O)C1=C(C)NC(C)=C(C1c1cccc(Cl)c1Cl)C(=O)OC	23042_1420	Intermediate	Low_Risk_halogenure,
OC(=O)CCC(=O)c1ccc(cc1)-c1ccccc1	23043_1421	Accepted
CCNC(C)Cc1cccc(c1)C(F)(F)F	23044_1422	Intermediate	Low_Risk_halogenure_F,
CCC(=O)N(C1CCN(CCc2ccccc2)CC1)c1ccccc1	23049_1423	Accepted
OC(=O)Cc1sc(nc1-c1ccc(Cl)cc1)-c1ccccc1	23050_1424	Intermediate	Low_Risk_halogenure,
CC(C)=CCC1C(=O)N(N(C1=O)c1ccccc1)c1ccccc1	23051_1425	Accepted
OC[C@H]1O[C@H](C[C@@H]1O)n1cc(F)c(=O)[nH]c1=O	23057_1426	Intermediate	Low_Risk_halogenure_F,
Nc1nc(=O)[nH]cc1F	23059_1427	Intermediate	Low_Risk_halogenure_F,
C[C@]12C[C@H](O)[C@@]3(F)[C@@H](CCC4=CC(=O)CC[C@]34C)[C@@H]1CC[C@]2(O)C(=O)CO	23061_1428	Intermediate	Low_Risk_halogenure_F,
OC(=O)c1ccccc1Nc1cccc(c1)C(F)(F)F	23063_1429	Intermediate	Low_Risk_halogenure_F,
CCOC(=O)c1ncn-2c1CN(C)C(=O)c1cc(F)ccc-21	23064_1430	Intermediate	Low_Risk_halogenure_F,
OCCN1CCN(CCCN2c3ccccc3Sc3ccc(cc23)C(F)(F)F)CC1	23068_1431	Intermediate	Low_Risk_halogenure_F,
CCN(CC)CCN1c2ccc(Cl)cc2C(=NCC1=O)c1ccccc1F	23071_1432	Intermediate	Low_Risk_halogenure,Low_Risk_halogenure_F,
CC(CN1c2ccccc2Sc2ccc(cc12)S(=O)(=O)N(C)C)N(C)C	23076_1433	Accepted
OC(=O)P(O)(O)=O	23078_1434	Accepted
OC[C@H]1O[C@](O)(CO)[C@@H](O)[C@@H]1O	23081_1435	Accepted
CCCCc1ccc(nc1)C(O)=O	23085_1436	Accepted
OC[C@H]1OC(O)[C@H](O)[C@@H](O)[C@H]1O	23088_1437	Accepted
CC[N+](CC)(CC)CCOc1cccc(OCC[N+](CC)(CC)CC)c1OCC[N+](CC)(CC)CC	23089_1438	Accepted
CC[C@]12C=CC3=C4CCC(=O)C=C4CC[C@H]3[C@@H]1CC[C@@]2(O)C#C	23094_1439	Intermediate	Low_Risk_acetylene_alkyne,Low_Risk_polyenes,
Cc1ccc(cc1)S(=O)(=O)NC(=O)NN1CC2CCCC2C1	23095_1440	Accepted
COc1ccc2c(c1)C(=O)N(CCc1ccc(cc1)S(=O)(=O)NC(=O)NC1CCCCC1)C(=O)C2(C)C	23096_1441	Intermediate	Low_Risk_sulfonyl_urea,
Cc1cc(no1)C(=O)NCCc1ccc(cc1)S(=O)(=O)NC(=O)NN1CCCCCC1	23097_1442	Accepted
N[C@@H](CCC(=O)N[C@@H](CS)C(=O)NCC(O)=O)C(O)=O	23101_1443	Intermediate	Low_Risk_thiol,
CCC1(CCC(=O)NC1=O)c1ccccc1	23102_1444	Accepted
CC(C)(C)c1nnc(NS(=O)(=O)c2ccccc2)s1	23103_1445	Accepted
C[N+]1(C)CCC(C1)OC(=O)C(O)(C1CCCC1)c1ccccc1	23109_1446	Accepted
CC(C)c1c(O)c(O)c(C=O)c2c(O)c(c(C)cc12)-c1c(C)cc2c(C(C)C)c(O)c(O)c(C=O)c2c1O	23110_1447	Rejected	High_Risk_aldehyde,High_Risk_catechol,
COc1ccccc1O	23113_1448	Intermediate	Low_Risk_phenol,
COc1ccccc1OCC(O)CO	23114_1449	Accepted
CN1C(=O)NC(=O)C(C)(C1=O)C1=CCCCC1	23122_1450	Accepted
C[N+]1(C)CCN(CC(O)(C2CCCCC2)c2ccccc2)CC1	23123_1451	Accepted
NCCc1cnc[nH]1	23125_1452	Accepted
CCN(CC)CCNc1ccc(CO)c2sc3ccccc3c(=O)c12	23128_1453	Intermediate	Low_Risk_anthracene,
NS(=O)(=O)c1cc2c(NCNS2(=O)=O)cc1C(F)(F)F	23132_1454	Intermediate	Low_Risk_halogenure_F,
CC(C)Cc1ccc(cc1)C(C)C(=O)OCc1ccccn1	23140_1455	Accepted
C[C@@H](O)C1[C@H]2CC(SCCNC=N)=C(N2C1=O)C(O)=O	23143_1456	Intermediate	Low_Risk_betalactams,
CC1(C)\C(=C\C=C\C=C\C=C\C2=[N+](CCCCS(O)(=O)=O)c3ccc4ccccc4c3C2(C)C)N(CCCCS(O)(=O)=O)c2ccc3ccccc3c12	23145_1457	Rejected	Low_Risk_polyenes,Low_Risk_sulfonic_acid,High_Risk_sulfonic_acid_ester,
O[C@H]1[C@H](O)[C@@H](O)[C@H](O)[C@H](O)[C@@H]1O	23146_1458	Accepted
CC(CN(C(C)=O)c1c(I)cc(I)c(N)c1I)C(O)=O	23149_1459	Intermediate	Low_Risk_halogenure,
CC(=O)NCc1c(I)c(NC(C)=O)c(I)c(C(O)=O)c1I	23150_1460	Intermediate	Low_Risk_halogenure,
Oc1c(I)cc(I)c2cccnc12	23155_1461	Intermediate	Low_Risk_halogenure,
CC(=O)N(CC(O)CO)c1c(I)c(C(=O)NCC(O)CO)c(I)c(C(=O)NCC(O)CO)c1I	23157_1462	Intermediate	Low_Risk_halogenure,
C[C@H](O)C(=O)Nc1c(I)c(C(=O)NC(CO)CO)c(I)c(C(=O)NC(CO)CO)c1I	23158_1463	Intermediate	Low_Risk_halogenure,
CCC(Cc1c(I)cc(I)c(N)c1I)C(O)=O	23159_1464	Intermediate	Low_Risk_halogenure,
COCC(=O)Nc1c(I)c(C(=O)NCC(O)CO)c(I)c(C(=O)N(C)CC(O)CO)c1I	23163_1465	Intermediate	Low_Risk_halogenure,
CCCCC1=NC2(CCCC2)C(=O)N1Cc1ccc(cc1)-c1ccccc1-c1nn[nH]n1	23169_1466	Accepted
CC(C)COC(=O)c1ccc(N)cc1	23170_1467	Rejected	High_Risk_ortho_aniline,
Cc1cc(no1)C(=O)NNCc1ccccc1	23171_1468	Rejected	High_Risk_heteroatom_heteroatom_N_N,Low_Risk_hydrazide,
CC(C)[N+](C)(CCC(C(N)=O)(c1ccccc1)c1ccccc1)C(C)C	23174_1469	Accepted
O[C@H]1CO[C@@H]2[C@@H](CO[C@H]12)[O-][N+]([O-])=O	23176_1470	Intermediate	Low_Risk_nitro,
C\C(\C=C\C1=C(C)CCCC1(C)C)=C/C=C/C(/C)=C\C(O)=O	23177_1471	Rejected	High_Risk_michael_acceptors,Low_Risk_polyenes,
COC(=O)C1=C(C)NC(C)=C(C1c1cccc2nonc12)C(=O)OC(C)C	23179_1472	Accepted
CCC(C)n1ncn(-c2ccc(cc2)N2CCN(CC2)c2ccc(OC[C@H]3CO[C@@](Cn4cncn4)(O3)c3ccc(Cl)cc3Cl)cc2)c1=O	23180_1473	Intermediate	Low_Risk_halogenure,
CC[C@H](C)[C@H]1O[C@]2(CCC1C)C[C@@H]1CC(C\C=C(C)/[C@@H](O[C@H]3C[C@H](OC)[C@@H](OC4C[C@H](OC)[C@@H](O)[C@H](C)O4)[C@H](C)O3)C(C)\C=C\C=C3/CO[C@@H]4[C@H](O)C(C)=CC(C(=O)O1)[C@]34O)O2	23181_1474	Accepted
COC1[C@H](OC(=O)C)CC(=O)O[C@H](C)C\C=C/C=C\[C@H](O)[C@H](C)C[C@H](CC=O)[C@@H]1O[C@@H]1O[C@H](C)[C@@H](O[C@@H]2O[C@@H](C)[C@@H](OC(=O)CC(C)C)[C@](C)(O)C2)[C@H](N(C)C)[C@H]1O	23183_1475	Rejected	High_Risk_aldehyde,
CNC1(CCCCC1=O)c1ccccc1Cl	23187_1476	Intermediate	Low_Risk_halogenure,
Fc1ccc(cc1)C(=O)C1CCN(CCn2c(=O)[nH]c3ccccc3c2=O)CC1	23188_1477	Intermediate	Low_Risk_halogenure_F,
CN1CCC(CC1)=C1c2ccsc2C(O)=Cc2ccccc12	23190_1478	Intermediate	Low_Risk_thiophene,
OC[C@H]1O[C@@H](O[C@H]2[C@H](O)[C@@H](O)[C@H](O)O[C@@H]2CO)[C@H](O)[C@@H](O)[C@H]1O	23193_1480	Accepted
Nc1ccn([C@H]2CS[C@@H](CO)O2)c(=O)n1	23194_1481	Accepted
Nc1nnc(c(N)n1)-c1cccc(Cl)c1Cl	23195_1482	Intermediate	Low_Risk_halogenure,
CC1O[C@H](C[C@H](O)[C@@H]1O[C@H]1C[C@H](O)[C@H](O[C@H]2C[C@H](OC(C)=O)[C@H](OC3O[C@H](CO)C(O)[C@H](O)[C@H]3O)[C@@H](C)O2)[C@@H](C)O1)OC1CC[C@@]2(C)[C@H](CC[C@@H]3C2CC[C@]2(C)[C@H](CC[C@]32O)C2=CC(=O)OC2)C1	23196_1483	Accepted
C[C@H]1O[C@H](C[C@H](O)[C@@H]1O[C@H]1C[C@H](O)[C@H](O[C@H]2C[C@H](OC(C)=O)[C@H](O[C@@H]3O[C@H](CO)[C@@H](O)[C@H](O)[C@H]3O)C(C)O2)[C@@H](C)O1)OC1CC[C@@]2(C)C(CC[C@@H]3C2CC[C@]2(C)[C@H]([C@@H](O)C[C@]32O)C2=CC(=O)OC2)C1	23197_1484	Accepted
C[C@H]1O[C@H](C[C@H](O)[C@@H]1O[C@H]1CC(O)[C@H](OC2C[C@H](OC(C)=O)[C@H](O[C@@H]3O[C@H](CO)[C@@H](O)[C@H](O)[C@H]3O)[C@@H](C)O2)[C@@H](C)O1)O[C@H]1CC[C@@]2(C)[C@H](CCC3C2CC(O)[C@]2(C)C(CC[C@]32O)C2=CC(=O)OC2)C1	23198_1485	Accepted
Cc1c(OCC(F)(F)F)ccnc1CS(=O)c1nc2ccccc2[nH]1	23200_1486	Intermediate	Low_Risk_halogenure_F,Low_Risk_sulfoxide,
Cc1oncc1C(=O)Nc1ccc(cc1)C(F)(F)F	23201_1487	Intermediate	Low_Risk_halogenure_F,
N#Cc1ccc(cc1)C(c1ccc(cc1)C#N)n1cncn1	23202_1488	Accepted
Oc1ccc2C[C@@H]3[C@@H]4CCCC[C@]4(CCN3CC=C)c2c1	23205_1489	Intermediate	Low_Risk_halo_alkene,
N[C@@H](Cc1ccc(O)c(O)c1)C(O)=O	23209_1490	Intermediate	Low_Risk_catechol,
N[C@@H](Cc1cc(I)c(Oc2cc(I)c(O)c(I)c2)c(I)c1)C(O)=O	23214_1491	Rejected	Frequent_Hitter_Dextrotiroxina_sodica,Frequent_Hitter_Troglitazone,Low_Risk_halogenure,
CN1[C@H](C[C@H](O)c2ccccc2)CCC[C@@H]1CC(=O)c1ccccc1	23219_1492	Accepted
CC(Oc1c(Cl)cccc1Cl)C1=NCCN1	23221_1493	Intermediate	Low_Risk_halogenure,
ClCCN(N=O)C(=O)NC1CCCCC1	23222_1494	Intermediate	Low_Risk_halogenure,Low_Risk_alkyl_halide_Cl_Br,Low_Risk_nitroso,
CCOC(=O)N1CCC(CC1)=C1c2ccc(Cl)cc2CCc2cccnc12	23224_1495	Intermediate	Low_Risk_halogenure,
OC1N=C(c2ccccc2Cl)c2cc(Cl)ccc2NC1=O	23225_1496	Intermediate	Low_Risk_halogenure,
CCCCc1nc(Cl)c(CO)n1Cc1ccc(cc1)-c1ccccc1-c1nn[nH]n1	23227_1497	Intermediate	Low_Risk_halogenure,
CCN(CC)C(=O)[C@H]1CN(C)[C@@H]2Cc3c[nH]c4cccc(C2=C1)c34	23231_1498	Accepted
OC[C@@H](O)[C@@H](O)[C@H](O)[C@H](O)CO	23235_1500	Accepted
CCC(C)C(C)(COC(N)=O)COC(N)=O	23239_1501	Accepted
CNC1(C)C2CCC(C2)C1(C)C	23240_1502	Accepted
Cc1cccc(Nc2ccccc2C(O)=O)c1C	23243_1503	Accepted
Cc1cc(O)c2ccccc2c1O	23247_1505	Rejected	High_Risk_para_hydroquinone,
C[N+]1(C)CCCC(C1)OC(=O)C(O)(c1ccccc1)c1ccccc1	23252_1506	Accepted
Cc1ccccc1OCC(O)CO	23254_1507	Accepted
COc1ccccc1OCC1CNC(=O)O1	23255_1508	Accepted
CCC1(C(=O)NC(=O)N(C)C1=O)c1ccccc1	23258_1509	Accepted
C[C@H]1C[C@H]2[C@@H]3CCC4=CC(=O)C=C[C@]4(C)[C@H]3C(=O)C[C@]2(C)[C@@]1(O)C(=O)CO	23260_1510	Accepted
CCCC(C)(COC(N)=O)COC(N)=O	23261_1511	Accepted
C(C1CN2CCC1CC2)N1c2ccccc2Sc2ccccc12	23262_1512	Accepted
CN1CCCCC1CCN1c2ccccc2Sc2ccc(cc12)S(C)=O	23265_1513	Intermediate	Low_Risk_sulfoxide,
Cc1cc(C)cc(OCC2CNC(=O)O2)c1	23269_1514	Accepted
CC(C[N+](C)(C)C)OC(C)=O	23271_1515	Accepted
C[C@]1(O)CC[C@H]2[C@@H]3CCC4=CC(=O)C=C[C@]4(C)[C@H]3CC[C@]12C	23276_1516	Accepted
CC[N+](C)(CC)CCOC(=O)C1c2ccccc2Oc2ccccc12	23277_1517	Accepted
Cc1ccccc1-n1c(C)nc2ccccc2c1=O	23279_1518	Accepted
CCC1(CC)C(=O)NC(=O)N(C)C1=O	23280_1519	Accepted
CC(=O)\N=c1/sc(nn1C)S(N)(=O)=O	23281_1520	Accepted
CC[C@@H](CO)NC(=O)[C@H]1CN(C)[C@@H]2Cc3c[nH]c4cccc(C2=C1)c34	23283_1521	Accepted
COc1ccccc1OCC(O)COC(N)=O	23286_1522	Accepted
CNC(C)Cc1ccccc1OC	23292_1523	Accepted
CN1C(=O)CC(C)(C1=O)c1ccccc1	23293_1524	Accepted
CO[C@H]1[C@@H](O)C[C@H](O[C@H]2[C@@H](O)C[C@H](O[C@H]3[C@@H](O)C[C@H](O[C@H]4CC[C@@]5(C)C(CC[C@@H]6[C@@H]5CC(O)[C@]5(C)[C@H](CC[C@]65O)C5=CC(=O)OC5)C4)O[C@@H]3C)O[C@@H]2C)O[C@@H]1C	23294_1525	Accepted
CN(C)c1ccc2nc3ccc(cc3sc2c1)=[N+](C)C	23296_1526	Intermediate	Low_Risk_anthracene,
CC1CCN(CCCC(=O)c2ccc(F)cc2)CC1	23298_1527	Intermediate	Low_Risk_halogenure_F,
C[C@H]1CC2[C@@H]3CC[C@](O)(C(=O)CO)[C@@]3(C)CC(O)[C@@H]2[C@@]2(C)C=CC(=O)C=C12	23300_1528	Accepted
C[C@H]1C[C@H]2[C@@H]3CC[C@](O)(C(=O)COC(C)=O)[C@@]3(C)C[C@H](O)[C@@H]2[C@@]2(C)C=CC(=O)C=C12	23302_1529	Accepted
C[C@H]1C[C@H]2[C@@H]3CC[C@](O)(C(=O)COC(=O)CCC(O)=O)[C@@]3(C)C[C@H](O)[C@@H]2[C@@]2(C)C=CC(=O)C=C12	23303_1530	Accepted
CC[C@@H](CO)NC(=O)[C@H]1CN(C)[C@@H]2Cc3cn(C)c4cccc(C2=C1)c34	23307_1531	Accepted
CN(C(C)=O)c1c(I)c(NC(C)=O)c(I)c(C(=O)N[C@H]2C(O)O[C@H](CO)[C@@H](O)[C@@H]2O)c1I	23310_1532	Intermediate	Low_Risk_halogenure,
CN1C(CCl)Nc2cc(Cl)c(cc2S1(=O)=O)S(N)(=O)=O	23313_1533	Intermediate	Low_Risk_halogenure,Low_Risk_alkyl_halide_Cl_Br,
CC(C)(C(=O)c1cccnc1)c1cccnc1	23314_1534	Accepted
C[C@](N)(Cc1ccc(O)cc1)C(O)=O	23315_1535	Intermediate	Low_Risk_phenol,
CC1(C)S[C@@H]2[C@H](NC(=O)C(NC(=O)N3CCN(C3=O)S(C)(=O)=O)c3ccccc3)C(=O)N2[C@H]1C(O)=O	23316_1536	Intermediate	Low_Risk_betalactams,
CN1CCN2C(C1)c1ccccc1Cc1ccccc21	23317_1537	Accepted
Clc1ccc(COC(Cn2ccnc2)c2ccc(Cl)cc2Cl)c(Cl)c1	23319_1538	Rejected	Aggregator_Miconazole,Aggregator_Econazole,Low_Risk_halogenure,Low_Risk_imidazole,
CC#C[C@]1(O)CC[C@H]2[C@@H]3CCC4=CC(=O)CCC4=C3[C@H](C[C@]12C)c1ccc(cc1)N(C)C	23322_1539	Rejected	High_Risk_acetylene_alkyne,
OCCN1C[C@H](O)[C@@H](O)[C@H](O)[C@H]1CO	23323_1540	Accepted
Cc1[nH]c(=O)c(cc1-c1ccncc1)C#N	23324_1541	Accepted
CN1CCN2C(C1)c1ccccc1Cc1cccnc21	23325_1542	Accepted
NC(=O)CS(=O)C(c1ccccc1)c1ccccc1	23329_1543	Intermediate	Low_Risk_sulfoxide,
C[C@@H]1C[C@H]2C3CCC4=CC(=O)C=C[C@]4(C)[C@@]3(Cl)[C@@H](O)C[C@]2(C)[C@@]1(OC(=O)c1ccco1)C(=O)CCl	23333_1544	Rejected	Low_Risk_halogenure,Low_Risk_alkyl_halide_Cl_Br,High_Risk_alphahalo_ketone_carbonyl,
COc1c(C)c2COC(=O)c2c(O)c1C\C=C(/C)CCC(=O)OCCN1CCOCC1	23340_1545	Accepted
CC(C)(C)NCC(O)COc1cccc2C[C@@H](O)[C@@H](O)Cc12	23342_1546	Accepted
O[C@H]1CC[C@@]2(O)[C@H]3Cc4ccc(O)c5O[C@@H]1[C@]2(CCN3CC1CCC1)c45	23345_1547	Accepted
Oc1ccc2CC3N(CC4CC4)CC[C@@]45[C@@H](Oc1c24)C(=C)CC[C@@]35O	23347_1548	Accepted
C[C@]12CC[C@H]3[C@@H](CCC4=CC(=O)CC[C@H]34)[C@@H]1CC[C@@H]2O	23350_1549	Accepted
CCCCCCCCCC(=O)O[C@H]1CC[C@H]2[C@@H]3CCC4=CC(=O)CC[C@@H]4[C@H]3CC[C@]12C	23352_1550	Rejected	High_Risk_consecutive_alkyl_chains,
C[C@]12CC[C@H]3[C@@H](CCC4=CC(=O)CC[C@H]34)[C@@H]1CC[C@@H]2OC(=O)CCc1ccccc1	23353_1551	Accepted
CCCc1c2oc(cc(=O)c2cc2c1n(CC)c(cc2=O)C(O)=O)C(O)=O	23356_1552	Intermediate	Low_Risk_anthracene,
O=C(CCNNC(=O)c1ccncc1)NCc1ccccc1	23362_1553	Rejected	High_Risk_heteroatom_heteroatom_N_N,Low_Risk_hydrazide,
O=C(OCC(COC(=O)c1cccnc1)(COC(=O)c1cccnc1)COC(=O)c1cccnc1)c1cccnc1	23364_1554	Accepted
O[C@]1(COC(=O)c2cccnc2)O[C@H](COC(=O)c2cccnc2)[C@@H](OC(=O)c2cccnc2)[C@@H]1OC(=O)c1cccnc1	23365_1555	Accepted
OCc1cccnc1	23367_1556	Accepted
OC(=O)c1cccnc1Nc1cccc(c1)C(F)(F)F	23368_1557	Intermediate	Low_Risk_halogenure_F,
CN1c2ccc(cc2C(=NCC1=O)c1ccccc1)[N+]([O-])=O	23369_1558	Intermediate	Low_Risk_nitro,
COCCOC(=O)C1=C(C)NC(C)=C(C1c1cccc(c1)[N+]([O-])=O)C(=O)OC(C)C	23370_1559	Intermediate	Low_Risk_nitro,
COC(=O)C1=C(C)NC(C)=C(C1c1ccccc1[N+]([O-])=O)C(=O)OCC(C)C	23371_1560	Intermediate	Low_Risk_nitro,
[O-][N+](=O)c1ccc2NC(=O)CN=C(c3ccccc3)c2c1	23372_1561	Intermediate	Low_Risk_nitro,
CCOC(=O)C1=C(C)NC(C)=C(C1c1cccc(c1)[N+]([O-])=O)C(=O)OC	23373_1562	Intermediate	Low_Risk_nitro,
C\N=C(/C[N+]([O-])=O)NCCSCc1csc(CN(C)C)n1	23376_1563	Rejected	High_Risk_imine_C,Low_Risk_nitro,
C[C@]12CC[C@H]3[C@@H](CCC4=CC(=O)CC[C@H]34)[C@@H]1CC[C@@]2(O)C#C	23380_1564	Intermediate	Low_Risk_acetylene_alkyne,
CC(=O)O[C@]1(CC[C@H]2[C@@H]3CCC4=CC(=O)CC[C@@H]4[C@H]3CC[C@]12C)C#C	23381_1565	Intermediate	Low_Risk_acetylene_alkyne,
COc1ccc2C(OC(=O)c2c1OC)[C@@H]1N(C)CCc2cc3OCOc3c(OC)c12	23385_1566	Rejected	Frequent_Hitter_Dopamine,
CO[C@@H]1[C@@H](OC(N)=O)[C@@H](O)[C@H](Oc2ccc3c(O)c(NC(=O)c4ccc(O)c(CC=C(C)C)c4)c(=O)oc3c2C)OC1(C)C	23386_1567	Intermediate	Low_Risk_coumarines,
CC(CCc1ccccc1)NC(C)C(O)c1ccc(O)cc1	23387_1568	Intermediate	Low_Risk_phenol,
CN1CCN(CC1)C1=Nc2ccccc2Nc2sc(C)cc12	23388_1569	Accepted
CCCCCCCCCCC[C@@H](C[C@@H]1OC(=O)[C@H]1CCCCCC)OC(=O)[C@H](CC(C)C)NC=O	23395_1570	Rejected	High_Risk_consecutive_alkyl_chains,High_Risk_aldehyde,Low_Risk_propiolactone,
CC(C)NCC1CCc2cc(CO)c(cc2N1)[N+]([O-])=O	23398_1571	Intermediate	Low_Risk_nitro,
CC(=O)Oc1ccc(cc1)C1(C(=O)Nc2ccccc12)c1ccc(OC(C)=O)cc1	23411_1572	Accepted
CC(=O)O[C@@H]1C2=C(C)[C@H](C[C@@](O)(C(OC(=O)c3ccccc3)C3[C@@]4(CO[C@@H]4C[C@H](O)[C@@]3(C)C1=O)OC(C)=O)C2(C)C)OC(=O)C(O)C(NC(=O)c1ccccc1)c1ccccc1	23413_1573	Accepted
NCCC(O)(P(O)(O)=O)P(O)(O)=O	23414_1574	Accepted
CC(=O)O[C@H]1[C@H](C[C@H]2[C@@H]3CC[C@H]4C[C@H](OC(C)=O)[C@H](C[C@]4(C)[C@H]3CC[C@]12C)[N+]1(C)CCCCC1)[N+]1(C)CCCCC1	23415_1575	Accepted
COc1ccnc(CS(=O)c2nc3ccc(OC(F)F)cc3[nH]2)c1OC	23416_1576	Intermediate	Low_Risk_halogenure_F,Low_Risk_sulfoxide,
CC1OC(C)OC(C)O1	23419_1577	Accepted
C[C@@H]1C[C@H]2[C@@H]3C[C@H](F)C4=CC(=O)C=C[C@]4(C)[C@H]3C(O)C[C@]2(C)[C@@]1(O)C(=O)COC(C)=O	23422_1578	Intermediate	Low_Risk_halogenure_F,
Fc1ccc(cc1)[C@@H]1CCNC[C@H]1COc1ccc2OCOc2c1	23425_1579	Intermediate	Low_Risk_halogenure_F,
CCC(=O)c1ccc(O)cc1	23426_1580	Intermediate	Low_Risk_phenol,
N=C1NC(=O)C(O1)c1ccccc1	23427_1581	Accepted
[O-][N+](=O)OCC(C[O-][N+]([O-])=O)(C[O-][N+]([O-])=O)C[O-][N+]([O-])=O	23430_1582	Rejected	High_Risk_nitro,
OC(=O)CN(CCN(CC(O)=O)CC(O)=O)CCN(CC(O)=O)CC(O)=O	23434_1583	Accepted
CCCC(C)C1(CC)C(=O)NC(=O)NC1=O	23435_1584	Accepted
OC[C@H]1O[C@H](C[C@@H]1O)n1cnc2[C@H](O)CN=CNc12	23436_1585	Accepted
CC(=O)CCCCn1c(=O)n(C)c2ncn(C)c2c1=O	23437_1586	Rejected	High_Risk_aliphatic_ketone,
OCCN1CCN(CCCN2c3ccccc3Sc3ccc(Cl)cc23)CC1	23441_1587	Intermediate	Low_Risk_halogenure,
NC(=O)NC(=O)Cc1ccccc1	23442_1588	Accepted
O=C1C(C(=O)c2ccccc12)c1ccccc1	23453_1589	Accepted
CN1C(=O)CC(C1=O)c1ccccc1	23460_1590	Accepted
Cc1ccc(cc1)N(CC1=NCCN1)c1cccc(O)c1	23462_1591	Rejected	High_Risk_meta_aminophenol,Low_Risk_phenol,
NC(Cc1ccccc1)C(O)=O	23463_1592	Accepted
OC(=O)c1ccccc1C(=O)Nc1ccc(cc1)S(=O)(=O)Nc1nccs1	23470_1593	Accepted
CNC(=O)Oc1ccc2N(C)[C@H]3N(C)CC[C@@]3(C)c2c1	23471_1594	Accepted
CC(C)CCC[C@@H](C)CCC[C@@H](C)CCC\C(C)=C\CC1=C(C)C(=O)c2ccccc2C1=O	23472_1595	Rejected	High_Risk_quinone,
Fc1ccc(cc1)C(CCCN1CCC(CC1)n1c2ccccc2[nH]c1=O)c1ccc(F)cc1	23474_1596	Intermediate	Low_Risk_halogenure_F,
CC(C)NCC(O)COc1cccc2[nH]ccc12	23476_1597	Accepted
CC(=O)O[C@H]1[C@H](C[C@H]2[C@@H]3CC[C@H]4C[C@H](OC(C)=O)[C@H](C[C@]4(C)[C@H]3CC[C@]12C)N1CC[N+](C)(C)CC1)N1CC[N+](C)(C)CC1	23478_1598	Accepted
CCn1cc(C(O)=O)c(=O)c2cnc(nc12)N1CCNCC1	23479_1599	Accepted
CC[N+]1(C)CCCC(C1)OC(=O)C(O)(c1ccccc1)c1ccccc1	23480_1600	Accepted
CC(=O)c1ccc2Sc3ccccc3N(CCCN3CCC(CCO)CC3)c2c1	23481_1601	Accepted
BrCCC(=O)N1CCN(CC1)C(=O)CCBr	23485_1602	Rejected	Low_Risk_halogenure,High_Risk_alkyl_halide_Cl_Br,
CN1CCN(CC(=O)n2c3ccccc3c(=O)[nH]c3cccnc23)CC1	23487_1603	Accepted
NS(=O)(=O)c1cc(cc(N2CCCC2)c1Oc1ccccc1)C(O)=O	23488_1604	Accepted
CN1CCC(CC1)=C1c2ccsc2CCc2ccccc12	23490_1605	Intermediate	Low_Risk_thiophene,
C[n+]1ccccc1\C=N\O	23495_1606	Intermediate	Low_Risk_oxime,
CCCN[C@H]1CCc2nc(N)sc2C1	23496_1607	Accepted
CC(C(O)=O)c1ccc2Oc3ncccc3Cc2c1	23497_1608	Accepted
CC(=O)OCC(=O)[C@@]1(O)CC[C@H]2[C@@H]3CCC4=CC(=O)C=C[C@]4(C)[C@H]3[C@@H](O)C[C@]12C	23502_1609	Accepted
CC(C)(C)CC(=O)OCC(=O)[C@@]1(O)CC[C@H]2[C@@H]3CCC4=CC(=O)C=C[C@]4(C)[C@H]3C(O)C[C@]12C	23505_1610	Accepted
CC[N+]1(CC)CCC(C1C)=C(c1ccccc1)c1ccccc1	23508_1611	Accepted
CCC1(C(=O)NCNC1=O)c1ccccc1	23510_1612	Accepted
CCCN(CCC)C(=O)C(CCC(O)=O)NC(=O)c1ccccc1	23516_1613	Accepted
CC(C)[N+](C)(CCOC(=O)C1c2ccccc2Oc2ccccc12)C(C)C	23519_1614	Accepted
CC(C)c1cccc(C(C)C)c1O	23523_1615	Accepted
CNC(C)CC1CCCCC1	23526_1616	Accepted
CC(C)c1c(C)n(C)n(-c2ccccc2)c1=O	23529_1617	Accepted
C[C@@H]1O[C@@H](O[C@H]2CC[C@]3(C)[C@H]4CC[C@]5(C)[C@H](CC[C@]5(O)[C@@H]4CCC3=C2)c2ccc(=O)oc2)[C@H](O)[C@H](O)[C@H]1O	23532_1618	Accepted
NC(=O)[C@@H]1CCCN1C(=O)[C@H](Cc1cnc[nH]1)NC(=O)[C@@H]1CCC(=O)N1	23533_1619	Accepted
CC(O)Cn1cnc2n(C)c(=O)n(C)c(=O)c12	23536_1620	Accepted
CN(C)C(=O)Oc1ccc[n+](C)c1	23540_1621	Accepted
CN(C)c1ccc2[n+](C)c(\C=C\c3cc(C)n(c3C)-c3ccccc3)ccc2c1	23545_1622	Accepted
CCC1NC(=O)c2cc(c(Cl)cc2N1)S(N)(=O)=O	23548_1623	Intermediate	Low_Risk_halogenure,
COc1ccc2nccc([C@H](O)[C@H]3CC4CCN3CC4C=C)c2c1	23549_1624	Intermediate	Low_Risk_halo_alkene,
CCOC(=O)[C@H](CCc1ccccc1)N[C@@H](C)C(=O)N1[C@H]2CCC[C@H]2C[C@H]1C(O)=O	23551_1625	Accepted
CCOc1cc(CC(=O)N[C@@H](CC(C)C)c2ccccc2N2CCCCC2)ccc1C(O)=O	23552_1626	Accepted
CO[C@H]1[C@@H](C[C@@H]2CN3CCc4c([nH]c5cc(OC)ccc45)[C@H]3C[C@@H]2[C@@H]1C(=O)OC)OC(=O)\C=C\c1cc(OC)c(OC)c(OC)c1	23554_1627	Rejected	High_Risk_michael_acceptors,
C\C(=C/CO)\C=C\C=C(/C)\C=C\C1=C(C)CCCC1(C)C	23556_1628	Intermediate	Low_Risk_polyenes,
NC(=O)c1ncn(n1)[C@@H]1O[C@H](CO)[C@@H](O)[C@H]1O	23557_1629	Accepted
CN(C)CCc1c[nH]c2ccc(Cn3cncn3)cc12	23565_1630	Accepted
CC(=O)O[C@H]1[C@H](C[C@H]2[C@@H]3CC[C@H]4C[C@H](O)[C@H](C[C@]4(C)[C@H]3CC[C@]12C)N1CCOCC1)[N+]1(CC=C)CCCC1	23566_1631	Intermediate	Low_Risk_halo_alkene,
CS(=O)(=O)c1ccc(cc1)C1=C(C(=O)OC1)c1ccccc1	23567_1632	Accepted
OC(=O)c1ccccc1OC(=O)c1ccccc1O	23572_1633	Intermediate	Low_Risk_phenol,
OC[C@H]1O[C@@H](Oc2cccc3c(-c4c5cccc(O[C@@H]6O[C@H](CO)[C@@H](O)[C@H](O)[C@H]6O)c5c(O)c5c(O)cc(cc45)C(O)=O)c4cc(cc(O)c4c(O)c23)C(O)=O)[C@H](O)[C@@H](O)[C@@H]1O	23576_1634	Rejected	High_Risk_anthracene,Low_Risk_para_para_dihydroxybiphenyl,
CCC(C)(C)C(=O)O[C@H]1C[C@@H](C)C=C2C=C[C@H](C)[C@H](CC[C@@H]3C[C@@H](O)CC(=O)O3)[C@@H]12	23581_1635	Accepted
CO[C@@H]1C[C@H](CC(C)[C@@H]2CC(=O)[C@H](C)\C=C(C)\[C@@H](O)[C@@H](OC)C(=O)C(C)CC(C)\C=C/C=C\C=C(C)/[C@H](CC3CC[C@@H](C)[C@@](O)(O3)C(=O)C(=O)N3CCCC[C@H]3C(=O)O2)OC)CC[C@H]1O	23582_1636	Intermediate	Low_Risk_polyenes,
C\C=C(/C(C)C)CC[C@@H](C)[C@H]1CC[C@H]2C3=CC[C@H]4[C@H](C)[C@@H](O)CC[C@]4(C)[C@H]3CC[C@]12C	23584_1637	Accepted
CC(C)=CCOc1ccc(\C=C\C(=O)c2ccc(OCC=C(C)C)cc2OCC(O)=O)cc1	23586_1638	Accepted
Fc1ccc2OCC[C@]3(NC(=O)NC3=O)c2c1	23587_1639	Intermediate	Low_Risk_halogenure_F,
OC[C@H](O)[C@@H](O)[C@H](O)[C@H](O)CO	23588_1640	Accepted
C[C@H]1CN(C[C@@H](C)N1)c1c(F)c(N)c2c(c1F)n(cc(C(O)=O)c2=O)C1CC1	23590_1641	Intermediate	Low_Risk_halogenure_F,
C1CCN2C[C@@H]3CC(CN4CCCC[C@H]34)[C@@H]2C1	23591_1642	Accepted
Clc1ccc2Sc3ccccc3N(CCCN3CCC4(CC3)NC(=O)CS4)c2c1	23593_1643	Intermediate	Low_Risk_halogenure,
CO[C@H]1[C@H](OC(=O)C)CC(=O)O[C@H](C)C\C=C/C=C\[C@H](O[C@@H]2CC[C@H](N(C)C)[C@@H](C)O2)[C@H](C)C[C@H](CC=O)[C@@H]1O[C@@H]1O[C@H](C)[C@@H](O[C@@H]2O[C@@H](C)[C@H](O)[C@](C)(O)C2)[C@H](N(C)C)[C@H]1O	23595_1644	Rejected	High_Risk_aldehyde,
O=C1C[C@@H]2OCC=C3CN4CC[C@@]56C4CC3[C@@H]2C5N1c1ccccc61	23600_1645	Accepted
C[N+](C)(C)CCOC(=O)CCC(=O)OCC[N+](C)(C)C	23603_1647	Accepted
CC1(C)[C@@H](N2C(CC2=O)S1(=O)=O)C(O)=O	23605_1648	Intermediate	Low_Risk_betalactams,
CCn1ccc(NS(=O)(=O)c2ccc(N)cc2)nc1=O	23606_1649	Rejected	High_Risk_ortho_aniline,
COc1cc(NS(=O)(=O)c2ccc(N)cc2)nc(OC)n1	23607_1650	Rejected	High_Risk_ortho_aniline,
COc1ncnc(NS(=O)(=O)c2ccc(N)cc2)c1OC	23608_1651	Rejected	High_Risk_ortho_aniline,
NC(=N)NS(=O)(=O)c1ccc(N)cc1	23609_1652	Rejected	High_Risk_ortho_aniline,
COc1ccc(NS(=O)(=O)c2ccc(N)cc2)nn1	23611_1653	Rejected	High_Risk_ortho_aniline,
Cc1ccnc(NS(=O)(=O)c2ccc(N)cc2)n1	23612_1654	Rejected	High_Risk_ortho_aniline,
COc1cnc(NS(=O)(=O)c2ccc(N)cc2)nc1	23613_1655	Rejected	High_Risk_ortho_aniline,
Cc1nnc(NS(=O)(=O)c2ccc(N)cc2)s1	23615_1656	Rejected	High_Risk_ortho_aniline,
COc1cc(NS(=O)(=O)c2ccc(N)cc2)nc(C)n1	23616_1657	Rejected	High_Risk_ortho_aniline,
O=C1C(CCS(=O)c2ccccc2)C(=O)N(N1c1ccccc1)c1ccccc1	23618_1658	Intermediate	Low_Risk_sulfoxide,
CC(=O)N(c1onc(C)c1C)S(=O)(=O)c1ccc(N)cc1	23620_1659	Rejected	High_Risk_ortho_aniline,
Oc1ccc(cc1S(O)(=O)=O)C1(OC(=O)c2c1c(Br)c(Br)c(Br)c2Br)c1ccc(O)c(c1)S(O)(=O)=O	23621_1660	Rejected	Aggregator_Benzyl_benzoate,Low_Risk_halogenure,Low_Risk_sulfonic_acid,High_Risk_sulfonic_acid_ester,
Nc1ccc(cc1)S(N)(=O)=O	23622_1661	Rejected	High_Risk_ortho_aniline,
OS(=O)CNc1ccc(cc1)S(=O)(=O)c1ccc(NCS(O)=O)cc1	23623_1662	Accepted
CC1=C(CC(O)=O)c2cc(F)ccc2\C1=C/c1ccc(cc1)S(C)=O	23624_1663	Intermediate	Low_Risk_halogenure_F,Low_Risk_sulfoxide,
NS(=O)(=O)c1ccc(cc1)N1CCCCS1(=O)=O	23626_1664	Accepted
CNS(=O)(=O)Cc1ccc2[nH]cc(CCN(C)C)c2c1	23628_1665	Accepted
CCOC(=O)Oc1c(OC)cc(cc1OC)C(=O)O[C@@H]1C[C@@H]2CN3CCc4c([nH]c5cc(OC)ccc45)[C@H]3C[C@@H]2[C@@H]([C@H]1OC)C(=O)OC	23629_1666	Accepted
CCC(C)C1(CC=C)C(=O)NC(=O)NC1=O	23630_1667	Intermediate	Low_Risk_halo_alkene,
CCCc1nc2c(C)cc(cc2n1Cc1ccc(cc1)-c1ccccc1C(O)=O)-c1nc2ccccc2n1C	23636_1669	Accepted
COc1cc(cc(OC)c1O)[C@H]1[C@@H]2C(COC2=O)C(O[C@@H]2O[C@@H]3COC(O[C@H]3[C@H](O)[C@H]2O)c2cccs2)c2cc3OCOc3cc12	23638_1670	Intermediate	Low_Risk_thiophene,
CN(C\C=C\C#CC(C)(C)C)Cc1cccc2ccccc12	23640_1671	Rejected	High_Risk_acetylene_alkyne,
CC(C)(C)c1ccc(cc1)C(O)CCCN1CCC(CC1)C(O)(c1ccccc1)c1ccccc1	23642_1672	Accepted
CC(C)(O)C1CCC(C)(O)CC1	23643_1673	Accepted
C[C@]12CC[C@H]3[C@@H](CCC4=CC(=O)C=C[C@]34C)[C@@H]1CCC(=O)O2	23644_1674	Accepted
CS(=O)(=O)c1ccc(cc1)[C@@H](O)[C@@H](COC(=O)CN)NC(=O)C(Cl)Cl	23650_1675	Rejected	Low_Risk_halogenure,High_Risk_alkyl_halide_Cl_Br,
Nc1nc2nc[nH]c2c(=S)[nH]1	23652_1676	Intermediate	Low_Risk_thioketone,
CN(C)S(=O)(=O)c1ccc2Sc3ccccc3\C(=C/CCN3CCN(C)CC3)c2c1	23658_1677	Accepted
CCN(CC)CCSC(=O)C(c1ccccc1)c1ccccc1	23660_1678	Intermediate	Low_Risk_thioester,
Cc1cn([C@H]2C[C@H](O)[C@@H](CO)O2)c(=O)[nH]c1=O	23661_1679	Accepted
CC(C(O)=O)c1ccc(s1)C(=O)c1ccccc1	23665_1680	Accepted
C[C@@H]1CC2=C(CCC(=O)C2)[C@H]2CC[C@@]3(C)[C@@H](CC[C@@]3(O)C#C)[C@H]12	23667_1681	Intermediate	Low_Risk_acetylene_alkyne,
Clc1ccccc1CN1CCc2sccc2C1	23669_1682	Intermediate	Low_Risk_halogenure,Low_Risk_thiophene,
OC(=O)COc1ccc(C(=O)c2cccs2)c(Cl)c1Cl	23670_1683	Intermediate	Low_Risk_halogenure,Low_Risk_thiophene,
COC1CC(C[N+](C)(C)C1)=C(c1cccs1)c1cccs1	23672_1684	Rejected	High_Risk_thiophene,
Fc1ccc(cc1)C(=O)CCCN1CCC(CC1)n1c2ccccc2[nH]c1=S	23673_1685	Intermediate	Low_Risk_halogenure_F,Low_Risk_thioketone,
CCS(=O)(=O)CCn1c(C)ncc1[N+]([O-])=O	23676_1686	Intermediate	Low_Risk_nitro,
CCOC(=O)c1c(N)sc2CN(Cc3ccccc3)CCc12	23677_1687	Intermediate	Low_Risk_thiophene,
CC(S)C(=O)NCC(O)=O	23678_1688	Intermediate	Low_Risk_thiol,
Clc1ccc2nsnc2c1NC1=NCCN1	23679_1689	Intermediate	Low_Risk_halogenure,
NC[C@H]1O[C@H](O[C@@H]2[C@@H](N)C[C@@H](N)[C@H](O[C@H]3O[C@H](CO)[C@@H](O)[C@H](N)[C@H]3O)[C@H]2O)[C@H](N)C[C@@H]1O	23680_1690	Accepted
CCC1c2cc(OC)c(OC)cc2C(=NN=C1C)c1ccc(OC)c(OC)c1	23681_1691	Accepted
Cc1ccc(cc1)C(=O)c1cc(O)c(O)c(c1)[N+]([O-])=O	23685_1692	Rejected	Low_Risk_catechol,High_Risk_meta_aminophenol,Low_Risk_nitro,High_Risk_ortho_aminophenol,
CC(C)N(CCC(c1ccccc1)c1cc(C)ccc1O)C(C)C	23687_1693	Accepted
CC1(C)O[C@@H]2CO[C@@]3(COS(N)(=O)=O)OC(C)(C)O[C@H]3[C@@H]2O1	23688_1694	Accepted
CC(C)NC(=O)NS(=O)(=O)c1cnccc1Nc1cccc(C)c1	23690_1695	Intermediate	Low_Risk_sulfonyl_urea,
COc1cccc(c1)[C@@]1(O)CCCC[C@@H]1CN(C)C	23691_1696	Accepted
CCOC(=O)[C@H](CCc1ccccc1)N[C@@H](C)C(=O)N1[C@H]2CCCC[C@@H]2C[C@H]1C(O)=O	23692_1697	Accepted
COc1ccc(\C=C\C(=O)Nc2ccccc2C(O)=O)cc1OC	23693_1698	Intermediate	Low_Risk_acrylamide,
CCO[C@@H]1OC(C(COCc2ccccc2)OCc2ccccc2)[C@H](OCc2ccccc2)[C@H]1O	23697_1699	Accepted
NS(=O)(=O)c1cc2c(NC(NS2(=O)=O)C(Cl)Cl)cc1Cl	23699_1700	Rejected	Low_Risk_halogenure,High_Risk_alkyl_halide_Cl_Br,
CC[N+](CC)(CC)CCC(O)(C1CCCCC1)c1ccccc1	23701_1701	Accepted
NCCNCCNCCN	23702_1702	Accepted
C[C@]12CC[C@H]3[C@@H](CC[C@@]45O[C@@H]4C(O)=C(C[C@]35C)C#N)[C@@H]1CC[C@@H]2O	23706_1703	Rejected	High_Risk_epoxide,
COc1cc(Cc2cnc(N)nc2N)cc(OC)c1OC	23712_1704	Accepted
COc1cc(cc(OC)c1OC)C(=O)N1CCOCC1	23713_1705	Accepted
Cc1cc2cc3c(C)cc(=O)oc3c(C)c2o1	23716_1706	Intermediate	Low_Risk_coumarines,Low_Risk_furocoumarines,
Cc1c(C)c2OC(C)(COc3ccc(CC4SC(=O)NC4=O)cc3)CCc2c(C)c1O	23719_1707	Intermediate	Low_Risk_thioester,
CO[C@H]1C[C@H](O[C@H]2[C@H](C)[C@@H](O[C@@H]3O[C@H](C)C[C@@H]([C@H]3OC(C)=O)N(C)C)[C@@H](C)C[C@]3(CO3)C(=O)[C@H](C)[C@@H](OC(C)=O)[C@@H](C)[C@@H](C)OC(=O)[C@@H]2C)O[C@@H](C)[C@@H]1OC(C)=O	23721_1708	Rejected	High_Risk_epoxide,
[O-][N+](=O)OCCN(CC[O-][N+]([O-])=O)CC[O-][N+]([O-])=O	23722_1709	Intermediate	Low_Risk_nitro,
OC(C(=O)OC1CC2CC[C@@H](C1)[N+]21CCCC1)(c1ccccc1)c1ccccc1	23724_1711	Accepted
COc1cc(cc(OC)c1OC)C(=O)NC1CCCNC1	23725_1712	Accepted
COc1cc2CC[N+](C)(C)C3Cc4ccc(O)c(Oc5cc6[C@H](Cc7ccc(Oc(c1O)c23)cc7)N(C)CCc6cc5OC)c4	23727_1713	Rejected	Frequent_Hitter_Dopamine,
CCCC(=O)Nc1c(I)cc(I)c(CC(CC)C(O)=O)c1I	23729_1714	Intermediate	Low_Risk_halogenure,
N[C@@H](Cc1ccc(O)cc1)C(O)=O	23730_1715	Intermediate	Low_Risk_phenol,
CCCC(CCC)C(O)=O	23733_1716	Accepted
CCCC(CCC)C(N)=O	23734_1717	Accepted
CCCCC(=O)N(Cc1ccc(cc1)-c1ccccc1-c1nn[nH]n1)[C@H](C(C)C)C(O)=O	23735_1718	Accepted
CC(=O)O[C@H]1[C@H](C[C@H]2[C@@H]3CC[C@H]4C[C@H](OC(C)=O)[C@H](C[C@]4(C)[C@H]3CC[C@]12C)N1CCCCC1)[N+]1(C)CCCCC1	23736_1719	Accepted
CCOC(=O)C1=C[C@]2(CC)CCCN3CCc4c([C@H]23)n1c1ccccc41	23740_1720	Accepted
CC(=O)CC(c1ccccc1)c1c(O)c2ccccc2oc1=O	23742_1721	Rejected	High_Risk_aliphatic_ketone,Low_Risk_coumarines,
CN(CCO)CC(O)Cn1cnc2n(C)c(=O)n(C)c(=O)c12	23743_1722	Accepted
Cc1cccc(C)c1NC(=O)c1cc(c(Cl)cc1O)S(N)(=O)=O	23744_1723	Intermediate	Low_Risk_halogenure,
O[C@@H]1COC(O)[C@H](O)[C@H]1O	23745_1724	Accepted
COc1cc(ccc1Cc1cn(C)c2ccc(NC(=O)OC3CCCC3)cc12)C(=O)NS(=O)(=O)c1ccccc1C	23746_1725	Accepted
Nc1ccn([C@H]2CC[C@@H](CO)O2)c(=O)n1	23747_1726	Accepted
CCN(C(C)=O)c1cccc(c1)-c1ccnc2c(cnn12)C#N	23748_1727	Accepted
CC(=O)N[C@@H]1[C@@H](NC(N)=N)C=C(OC1[C@H](O)[C@H](O)CO)C(O)=O	23749_1728	Accepted
CC(N(O)C(N)=O)c1cc2ccccc2s1	23752_1729	Intermediate	Low_Risk_thiophene,
Clc1cc2NC(=O)Cc2cc1CCN1CCN(CC1)c1nsc2ccccc12	23753_1730	Intermediate	Low_Risk_halogenure,
CN(C)CCOC1=Cc2ccccc2Sc2ccc(Cl)cc12	23756_1731	Intermediate	Low_Risk_halogenure,
c1ccc2c(c1)c1cccc3ccc4cccc2c4c13	23764_1732	Intermediate	Low_Risk_anthracene,
Nc1ncnc2n(cnc12)[C@H]1CC[C@@H](CO)O1	23771_1733	Accepted
CN=C=O	23786_1734	Intermediate	Low_Risk_isocyanate,
Cc1ccc(cc1)[N+]([O-])=O	23792_1735	Intermediate	Low_Risk_nitro,
C[C@]1(O)CC[C@H]2[C@@H]3CC[C@H]4CC(O)=C(C[C@]4(C)[C@H]3CC[C@]12C)C=O	23794_1736	Rejected	High_Risk_aldehyde,
NC(=N)c1ccc(OCCCCCOc2ccc(cc2)C(N)=N)cc1	23796_1737	Rejected	High_Risk_consecutive_alkyl_chains,
CC(C)(C)CC(C)(C)c1ccc(OCCOCC[N+](C)(C)Cc2ccccc2)cc1	23810_1738	Accepted
OC(=O)C(Br)Br	23815_1739	Rejected	Low_Risk_halogenure,High_Risk_alkyl_halide_Cl_Br,
C1CCC(CC1)N=C=NC1CCCCC1	23817_1740	Intermediate	Low_Risk_carbodiimide,
Cc1cn([C@@H]2O[C@H](CO)C=C2)c(=O)[nH]c1=O	23819_1741	Accepted
CC1(C)CC(CC(C)(CN=C=O)C1)N=C=O	23826_1742	Intermediate	Low_Risk_isocyanate,
CC(C)(C)NC(=O)[C@@H]1C[C@@H]2CCCCC2CN1C[C@@H](O)[C@H](Cc1ccccc1)NC(=O)[C@H](CC(N)=O)NC(=O)c1ccc2ccccc2n1	23835_1743	Accepted
C1=Cc2cccc3cccc1c23	23845_1744	Accepted
COP(=O)(NC(C)=O)SC	23846_1745	Accepted
CCOCN(C(=O)CCl)c1c(C)cccc1CC	23848_1746	Intermediate	Low_Risk_halogenure,Low_Risk_alkyl_halide_Cl_Br,
CNC(=O)O\N=C\C(C)(C)S(C)(=O)=O	23862_1747	Accepted
COC(=O)c1ccccc1S(=O)(=O)NC(=O)Nc1nc(C)nc(OC)n1	23864_1748	Intermediate	Low_Risk_sulfonyl_urea,
CC1(C)CNC(NN=C(\C=C\c2ccc(cc2)C(F)(F)F)/C=C/c2ccc(cc2)C(F)(F)F)=NC1	23868_1749	Rejected	Low_Risk_halogenure_F,Low_Risk_hydrazone,High_Risk_imine_C,Low_Risk_imine_c_arom,
CCNc1nc(NC(C)C)nc(SC)n1	23869_1750	Accepted
Nc1ccncc1	23870_1751	Accepted
CN(\C=N\c1ccc(C)cc1C)\C=N\c1ccc(C)cc1C	23871_1752	Accepted
COc1ccccc1N	23877_1753	Accepted
c1ccc2cc3ccccc3cc2c1	23878_1754	Intermediate	Low_Risk_anthracene,
Clc1ccccc1-c1nnc(nn1)-c1ccccc1Cl	23881_1755	Intermediate	Low_Risk_halogenure,
CCOC(=O)C(C)Oc1ccc(Oc2cnc3cc(Cl)ccc3n2)cc1	23889_1756	Intermediate	Low_Risk_halogenure,
COC(=O)NS(=O)(=O)c1ccc(N)cc1	23890_1757	Rejected	High_Risk_ortho_aniline,
CC(C)(C)C(=O)C(Oc1ccc(Cl)cc1)n1cncn1	23897_1758	Rejected	Low_Risk_halogenure,High_Risk_aliphatic_ketone,
CCCCN(CC)c1c(cc(cc1[N+]([O-])=O)C(F)(F)F)[N+]([O-])=O	23899_1759	Intermediate	Low_Risk_halogenure_F,Low_Risk_nitro,
CCCCNC(=O)n1c(NC(=O)OC)nc2ccccc12	23900_1760	Accepted
CC(C)N1C(=O)c2ccccc2NS1(=O)=O	23901_1761	Accepted
c1ccc2cc3c(ccc4ccccc34)cc2c1	23902_1762	Intermediate	Low_Risk_anthracene,
c1ccc2c(c1)c1cccc3c1c2cc1ccccc31	23907_1763	Accepted
c1cc2ccc3ccc4ccc5cccc6c(c1)c2c3c4c56	23908_1764	Rejected	High_Risk_anthracene,
c1ccc2cc3c4cccc5cccc(c3cc2c1)c45	23909_1765	Accepted
COP(=O)(OC)O\C(C)=C\C(=O)N(C)C	23914_1766	Intermediate	Low_Risk_phosphonic_acid,
ClCCOCOCCCl	23917_1767	Rejected	Low_Risk_halogenure,Low_Risk_acyclic_acetal,High_Risk_alkyl_halide_Cl_Br,
Brc1ccc(Oc2ccccc2)cc1	23927_1768	Intermediate	Low_Risk_halogenure,
ClC(Cl)(Cl)Br	23930_1769	Rejected	Low_Risk_halogenure,High_Risk_alkyl_halide_Cl_Br,
CCCCCCCC(=O)Oc1c(Br)cc(cc1Br)C#N	23932_1770	Rejected	High_Risk_consecutive_alkyl_chains,Low_Risk_halogenure,
CCSC(=O)N(CC(C)C)CC(C)C	23936_1771	Intermediate	Low_Risk_thioester,
CC(C)(C)Cl	23937_1772	Intermediate	Low_Risk_halogenure,Low_Risk_alkyl_halide_Cl_Br,
CCCCOC(=O)COC(=O)c1ccccc1C(=O)OCCCC	23938_1773	Accepted
S=C=S	23947_1774	Rejected	High_Risk_thioketone,
CCCCN(CCCC)SN(C)C(=O)Oc1cccc2CC(C)(C)Oc12	23950_1775	Accepted
CC1=C(SCCO1)C(=O)Nc1ccccc1	23951_1776	Accepted
CCOC(=O)c1ccccc1S(=O)(=O)NC(=O)Nc1nc(Cl)cc(OC)n1	23955_1777	Intermediate	Low_Risk_halogenure,Low_Risk_sulfonyl_urea,
CCC(C)Cl	23966_1778	Intermediate	Low_Risk_halogenure,Low_Risk_alkyl_halide_Cl_Br,
Clc1ccc2ccccc2c1	23971_1779	Intermediate	Low_Risk_halogenure,
CSc1ccc(Cl)cc1	23973_1780	Intermediate	Low_Risk_halogenure,
CS(=O)(=O)c1ccc(Cl)cc1	23974_1781	Intermediate	Low_Risk_halogenure,
Cc1ccccc1Cl	23977_1782	Intermediate	Low_Risk_halogenure,
COc1nc(C)nc(NC(=O)NS(=O)(=O)c2ccccc2Cl)n1	23980_1783	Intermediate	Low_Risk_halogenure,Low_Risk_sulfonyl_urea,
CCNc1nc(Cl)nc(NC(C)(C)C#N)n1	23990_1784	Intermediate	Low_Risk_halogenure,
NC1CCCCC1	23996_1785	Accepted
CC1(C)C(C=C(Cl)Cl)C1C(=O)OC(C#N)c1cccc(Oc2ccccc2)c1	23998_1786	Intermediate	Low_Risk_halogenure,
Nc1nc(N)nc(NC2CC2)n1	23999_1787	Accepted
COC(=O)c1c(Cl)c(Cl)c(C(=O)OC)c(Cl)c1Cl	24000_1788	Intermediate	Low_Risk_halogenure,
CC1(C)C(C(=O)OC(C#N)c2cccc(Oc3ccccc3)c2)C1(C)C	24002_1789	Accepted
Brc1ccc(Br)cc1	24012_1790	Intermediate	Low_Risk_halogenure,
ClC(Cl)(Br)Br	24014_1791	Rejected	Low_Risk_halogenure,High_Risk_alkyl_halide_Cl_Br,
Brc1ccc(Oc2ccc(Br)cc2)cc1	24015_1792	Intermediate	Low_Risk_halogenure,
COc1c(Cl)ccc(Cl)c1C(O)=O	24018_1793	Intermediate	Low_Risk_halogenure,
Cl\C=C/Cl	24030_1794	Intermediate	Low_Risk_halogenure,
Cl\C=C\Cl	24031_1795	Intermediate	Low_Risk_halogenure,
OC(=O)CCCOc1ccc(Cl)cc1Cl	24035_1796	Intermediate	Low_Risk_halogenure,
OCC(Cl)CCl	24038_1797	Rejected	Low_Risk_halogenure,High_Risk_alkyl_halide_Cl_Br,
CCOS(=O)(=O)OCC	24045_1798	Accepted
CCOP(=O)(OCC)Oc1ccc(cc1)[N+]([O-])=O	24046_1799	Intermediate	Low_Risk_nitro,Low_Risk_phosphonic_acid,
Cn1c(cc(-c2ccccc2)[n+]1C)-c1ccccc1	24048_1800	Accepted
Fc1cccc(F)c1C(=O)NC(=O)Nc1ccc(Cl)cc1	24049_1801	Intermediate	Low_Risk_halogenure,Low_Risk_halogenure_F,
CC(C)OP(C)(=O)OC(C)C	24051_1802	Accepted
CC1=C(C)S(=O)(=O)CCS1(=O)=O	24052_1803	Accepted
COS(=O)(=O)OC	24055_1804	Accepted
Cc1cc(ccc1N)-c1ccc(N)c(C)c1	24059_1806	Accepted
Cc1ccc(O)cc1C	24062_1807	Accepted
Cc1cccc(C)c1O	24063_1808	Accepted
Oc1c(cc(cc1[N+]([O-])=O)[N+]([O-])=O)C1CCCCC1	24064_1809	Rejected	Low_Risk_nitro,High_Risk_ortho_aminophenol,
[O-][N+](=O)c1cccc(c1)[N+]([O-])=O	24065_1810	Intermediate	Low_Risk_nitro,
[O-][N+](=O)c1ccccc1[N+]([O-])=O	24066_1811	Intermediate	Low_Risk_nitro,
CN(C)C(=O)C(c1ccccc1)c1ccccc1	24072_1812	Accepted
C1CSCCS1	24077_1813	Accepted
OC(=O)C1C2CCC(O2)C1C(O)=O	24081_1814	Accepted
OP(O)(=O)CCCl	24085_1815	Intermediate	Low_Risk_halogenure,Low_Risk_alkyl_halide_Cl_Br,
CCOP(=S)(OCC)SCSP(=S)(OCC)OCC	24086_1816	Accepted
CCOCCO	24087_1817	Accepted
CCCN(CCC)C(=O)SCC	24091_1818	Intermediate	Low_Risk_thioester,
CCCCOCCO	24097_1819	Accepted
CCOC(=O)COC(=O)c1ccccc1C(=O)OCC	24100_1820	Accepted
COC(=O)c1ccccc1S(=O)(=O)NC(=O)N(C)c1nc(C)nc(OC)n1	24101_1821	Accepted
CCOP(=O)(NC(C)C)Oc1ccc(SC)c(C)c1	24102_1822	Accepted
c1ccc2c(c1)c1cccc3cccc2c13	24104_1823	Accepted
C1c2ccccc2-c2ccccc12	24105_1824	Accepted
Cn1cc(-c2ccccc2)c(=O)c(c1)-c1cccc(c1)C(F)(F)F	24107_1825	Intermediate	Low_Risk_halogenure_F,
CC(C)C(O)(c1ccc(OC(F)(F)F)cc1)c1cncnc1	24108_1826	Intermediate	Low_Risk_halogenure_F,
CC(C)Oc1cccc(NC(=O)c2ccccc2C(F)(F)F)c1	24109_1827	Intermediate	Low_Risk_halogenure_F,
CC(C)C(Nc1ccc(cc1Cl)C(F)(F)F)C(=O)OC(C#N)c1cccc(Oc2ccccc2)c1	24110_1828	Intermediate	Low_Risk_halogenure,Low_Risk_halogenure_F,
CS(=O)(=O)NC(=O)c1cc(Oc2ccc(cc2Cl)C(F)(F)F)ccc1[N+]([O-])=O	24112_1829	Intermediate	Low_Risk_halogenure,Low_Risk_halogenure_F,Low_Risk_nitro,
CCOP(=S)(CC)Sc1ccccc1	24113_1830	Accepted
COC(=O)C(C)Oc1ccc(Oc2ncc(cc2Cl)C(F)(F)F)cc1	24123_1831	Intermediate	Low_Risk_halogenure,Low_Risk_halogenure_F,
COC(=O)c1sccc1S(=O)(=O)NC(=O)Nc1nc(C)nc(OC)n1	24124_1832	Intermediate	Low_Risk_sulfonyl_urea,
ClC1C2OC2C2C1C1(Cl)C(Cl)=C(Cl)C2(Cl)C1(Cl)Cl	24126_1833	Rejected	High_Risk_halogenure,High_Risk_epoxide,
CCCCCCC	24127_1834	Rejected	High_Risk_consecutive_alkyl_chains,
Brc1c(Br)c(Br)c(Br)c(Br)c1Br	24128_1835	Rejected	High_Risk_halogenure,
Cl[C@H]1[C@H](Cl)[C@@H](Cl)[C@H](Cl)[C@H](Cl)[C@@H]1Cl	24134_1836	Rejected	High_Risk_halogenure,
O=C=NCCCCCCN=C=O	24143_1837	Rejected	High_Risk_consecutive_alkyl_chains,Low_Risk_isocyanate,
CN(C)c1nc(=O)n(C2CCCCC2)c(=O)n1C	24145_1838	Accepted
Clc1ccc(C(Cn2ccnc2)OCC=C)c(Cl)c1	24151_1839	Intermediate	Low_Risk_halogenure,Low_Risk_halo_alkene,Low_Risk_imidazole,
CC(C)C1(C)NC(=NC1=O)c1nc2ccccc2cc1C(O)=O	24152_1840	Accepted
c1ccc2c(c1)c1ccc3ccc4cccc5cc2c1c3c45	24153_1841	Accepted
CC(C)NC(=O)N1CC(=O)N(C1=O)c1cc(Cl)cc(Cl)c1	24154_1842	Intermediate	Low_Risk_halogenure,
CCCN(CCC)c1c(cc(cc1[N+]([O-])=O)C(C)C)[N+]([O-])=O	24157_1843	Intermediate	Low_Risk_nitro,
CCC(C)(CC)c1cc(NC(=O)c2c(OC)cccc2OC)on1	24159_1844	Accepted
CCOC(=O)C(C)OC(=O)c1cc(Oc2ccc(cc2Cl)C(F)(F)F)ccc1[N+]([O-])=O	24160_1845	Intermediate	Low_Risk_halogenure,Low_Risk_halogenure_F,Low_Risk_nitro,
CON(C)C(=O)Nc1ccc(Cl)c(Cl)c1	24163_1846	Rejected	Low_Risk_halogenure,High_Risk_heteroatom_heteroatom_O_N,
COC(=O)c1ccccc1CS(=O)(=O)NC(=O)Nc1nc(OC)cc(OC)n1	24164_1847	Intermediate	Low_Risk_sulfonyl_urea,
O=C1OC(=O)C=C1	24166_1848	Rejected	High_Risk_anhydride,
C[N+]1(C)CCCCC1	24170_1849	Accepted
CCCCSP(=O)(SCCCC)SCCCC	24174_1850	Accepted
COCC(=O)N(C(C)C(=O)OC)c1c(C)cccc1C	24175_1851	Accepted
CC(=C)C#N	24176_1852	Rejected	Low_Risk_halo_alkene,High_Risk_michael_acceptors,
COP(N)(=O)SC	24177_1853	Accepted
COCCO	24182_1854	Accepted
COC(=O)C=C	24183_1855	Rejected	Low_Risk_halo_alkene,High_Risk_michael_acceptors,
COC(Cl)=O	24185_1856	Rejected	Low_Risk_halogenure,High_Risk_acyclic_acid_halide_acyl_halide,
Cc1cc(Cl)ccc1OCCCC(O)=O	24193_1857	Intermediate	Low_Risk_halogenure,
CC(Oc1ccc(Cl)cc1C)C(O)=O	24194_1858	Intermediate	Low_Risk_halogenure,
Cc1cc(Cl)ccc1OCC(O)=O	24195_1859	Intermediate	Low_Risk_halogenure,
Cc1cccc(O)c1	24200_1860	Intermediate	Low_Risk_phenol,
CSc1nnc(c(=O)n1N)C(C)(C)C	24204_1861	Accepted
CCSC(=O)N1CCCCCC1	24206_1862	Intermediate	Low_Risk_thioester,
COP(=O)(OC)OC(Br)C(Cl)(Cl)Br	24209_1863	Rejected	Low_Risk_halogenure,High_Risk_alkyl_halide_Cl_Br,Low_Risk_phosphonic_acid,
CCN(CC)C(=O)C(C)Oc1cccc2ccccc12	24211_1864	Accepted
Clc1cccc(n1)C(Cl)(Cl)Cl	24216_1865	Rejected	Low_Risk_halogenure,High_Risk_alkyl_halide_Cl_Br,
NC(N)=N[N+]([O-])=O	24222_1866	Intermediate	Low_Risk_hydrazone,Low_Risk_nitro,
CNc1cnn(-c2cccc(c2)C(F)(F)F)c(=O)c1Cl	24234_1867	Intermediate	Low_Risk_halogenure,Low_Risk_halogenure_F,
CCCN(CCC)c1c(cc(cc1[N+]([O-])=O)S(N)(=O)=O)[N+]([O-])=O	24238_1869	Intermediate	Low_Risk_nitro,
CC(C)Oc1cc(c(Cl)cc1Cl)-n1nc(oc1=O)C(C)(C)C	24239_1870	Intermediate	Low_Risk_halogenure,
CCOc1cc(Oc2ccc(cc2Cl)C(F)(F)F)ccc1[N+]([O-])=O	24241_1871	Intermediate	Low_Risk_halogenure,Low_Risk_halogenure_F,Low_Risk_nitro,
CC(C)(C)C(O)C(Cc1ccc(Cl)cc1)n1cncn1	24242_1872	Intermediate	Low_Risk_halogenure,
CCC(CC)Nc1c(cc(C)c(C)c1[N+]([O-])=O)[N+]([O-])=O	24245_1873	Intermediate	Low_Risk_nitro,
Clc1cc(Cl)c(Cl)c(Cl)c1Cl	24247_1874	Intermediate	Low_Risk_halogenure,
c1ccc2c(c1)ccc1ccccc21	24254_1875	Accepted
COC(=O)Nc1cccc(OC(=O)Nc2cccc(C)c2)c1	24255_1876	Accepted
CCOP(=S)(OCC)SCn1c2ccc(Cl)cc2oc1=O	24259_1877	Intermediate	Low_Risk_halogenure,
COP(=S)(OC)SCN1C(=O)c2ccccc2C1=O	24261_1878	Accepted
CCN(CC)c1nc(C)cc(OP(=S)(OC)OC)n1	24266_1879	Accepted
CCCN(CCOc1c(Cl)cc(Cl)cc1Cl)C(=O)n1ccnc1	24270_1880	Intermediate	Low_Risk_halogenure,Low_Risk_imidazole,
CSc1nc(NC(C)C)nc(NC(C)C)n1	24272_1881	Accepted
CC(C)N(C(=O)CCl)c1ccccc1	24274_1882	Intermediate	Low_Risk_halogenure,Low_Risk_alkyl_halide_Cl_Br,
CC(C)(C)c1ccc(OC2CCCCC2OS(=O)OCC#C)cc1	24276_1883	Intermediate	Low_Risk_acetylene_alkyne,
CCCC1COC(Cn2cncn2)(O1)c1ccc(Cl)cc1Cl	24280_1884	Intermediate	Low_Risk_halogenure,
COCC(C)O	24284_1885	Accepted
CCc1cnc(C2=NC(=O)C(C)(N2)C(C)C)c(c1)C(O)=O	24287_1887	Accepted
c1cc2ccc3cccc4ccc(c1)c2c34	24289_1888	Accepted
CCOP(=S)(OCC)Oc1cnc2ccccc2n1	24291_1889	Accepted
C[C@H]1[C@@H](SC(=O)N1C(=O)NC1CCCCC1)c1ccc(Cl)cc1	24299_1890	Intermediate	Low_Risk_halogenure,Low_Risk_thioester,
CCC\C(=N/OCC)C1C(=O)CC(CC(C)SCC)CC1=O	24304_1892	Accepted
CCCCC(Cn1cncn1)(C#N)c1ccc(Cl)cc1	24315_1893	Intermediate	Low_Risk_halogenure,
CNC(=O)N(C)c1nnc(s1)C(C)(C)C	24316_1894	Accepted
Cc1[nH]c(=O)n(c(=O)c1Cl)C(C)(C)C	24317_1895	Intermediate	Low_Risk_halogenure,
CCNc1nc(NC(C)(C)C)nc(SC)n1	24318_1896	Accepted
Clc1cc(Cl)c(Cl)cc1Cl	24320_1897	Intermediate	Low_Risk_halogenure,
CCOP(=S)(OCC)OP(=S)(OCC)OCC	24328_1898	Accepted
CCN(CC)C(=O)SCc1ccc(Cl)cc1	24337_1899	Intermediate	Low_Risk_halogenure,Low_Risk_thioester,
COC(=O)NC(=S)Nc1ccccc1NC(=S)NC(=O)OC	24338_1900	Rejected	High_Risk_thioketone,
CC(C)N(C(C)C)C(=O)SCC(Cl)=C(Cl)Cl	24344_1901	Intermediate	Low_Risk_halogenure,Low_Risk_thioester,
COc1nc(C)nc(NC(=O)NS(=O)(=O)c2ccccc2OCCCl)n1	24345_1902	Intermediate	Low_Risk_halogenure,Low_Risk_alkyl_halide_Cl_Br,Low_Risk_sulfonyl_urea,
Brc1ccc(Br)c(Br)c1	24346_1903	Intermediate	Low_Risk_halogenure,
Oc1cc(Cl)c(Cl)cc1Cl	24359_1904	Intermediate	Low_Risk_halogenure,
CC(Cl)C(Cl)Cl	24362_1905	Rejected	Low_Risk_halogenure,High_Risk_alkyl_halide_Cl_Br,
CCOCCOCCOCCO	24368_1907	Accepted
CC(C)CC(C)(C)C	24370_1908	Accepted
CCCSC(=O)N(CCC)CCC	24376_1909	Intermediate	Low_Risk_thioester,
CC(=O)Nc1ccc(cc1)C(O)=O	24392_1910	Accepted
CC(=O)OC(C)=O	24395_1912	Rejected	High_Risk_anhydride,
CC(=O)CC(=O)Nc1ccccc1	24397_1913	Rejected	High_Risk_aliphatic_ketone,
CC(O)C(C)=O	24399_1914	Rejected	High_Risk_aliphatic_ketone,
CC(=O)c1ccccn1	24409_1915	Accepted
CC(=O)Nc1cccc(C)c1	24412_1916	Accepted
CC(=O)Nc1ccccc1C	24413_1917	Accepted
CC(=O)Nc1ccc(C)cc1	24414_1918	Accepted
CSC(C)(C)\C=N\O	24431_1919	Intermediate	Low_Risk_oxime,
COc1cc(c(C)cc1\N=N\c1c(O)ccc2cc(ccc12)S(O)(=O)=O)S(O)(=O)=O	24436_1920	Rejected	Low_Risk_azo,Low_Risk_sulfonic_acid,High_Risk_sulfonic_acid_ester,
CC(=O)OCC=C	24437_1921	Intermediate	Low_Risk_halo_alkene,
Nc1ccccc1C(=O)OCC=C	24441_1922	Intermediate	Low_Risk_halo_alkene,
BrCC=C	24442_1923	Intermediate	Low_Risk_halogenure,Low_Risk_alkyl_halide_Cl_Br,Low_Risk_halo_alkene,
CCCCCCCCC(=O)OCC=C	24447_1924	Rejected	High_Risk_consecutive_alkyl_chains,Low_Risk_halo_alkene,
CCCSSCC=C	24448_1925	Rejected	Low_Risk_halo_alkene,High_Risk_heteroatom_heteroatom_S_S,
NC(=S)NCC=C	24449_1926	Intermediate	Low_Risk_halo_alkene,Low_Risk_thioketone,
NC(=N)NC(=O)c1nc(Cl)c(N)nc1N	24452_1927	Intermediate	Low_Risk_halogenure,
CC(=O)Nc1cccc(N)c1	24454_1928	Accepted
CC(=O)Nc1ccc(N)cc1	24455_1929	Rejected	High_Risk_ortho_aniline,
Nc1c2ccccc2nc2ccccc12	24457_1930	Intermediate	Low_Risk_9_aminoacridine,Low_Risk_anthracene,
Nc1ccc2cc3ccccc3cc2c1	24458_1931	Intermediate	Low_Risk_anthracene,
Nc1ccc(cc1)\N=N\c1ccccc1	24460_1932	Rejected	Low_Risk_azo,High_Risk_ortho_aniline,
Nc1cccc(c1)S(O)(=O)=O	24462_1933	Intermediate	Low_Risk_sulfonic_acid,Low_Risk_sulfonic_acid_ester,
Nc1ccccc1S(O)(=O)=O	24463_1934	Intermediate	Low_Risk_sulfonic_acid,Low_Risk_sulfonic_acid_ester,
Nc1nc2ccccc2[nH]1	24465_1935	Accepted
Nc1ccc(cc1)C(O)=O	24466_1936	Rejected	High_Risk_ortho_aniline,
Nc1nc2ccccc2s1	24467_1937	Accepted
Nc1nc2c(Cl)cccc2s1	24470_1938	Intermediate	Low_Risk_halogenure,
Nc1cc(Cl)c(cc1O)[N+]([O-])=O	24471_1939	Rejected	Low_Risk_halogenure,High_Risk_meta_aminophenol,Low_Risk_nitro,High_Risk_ortho_aminophenol,Low_Risk_ortho_hydroxyanilines,
Nc1cc(Cl)ccc1O	24473_1940	Rejected	Low_Risk_halogenure,High_Risk_ortho_aminophenol,Low_Risk_ortho_hydroxyanilines,
Nc1cc(Cl)cc(c1O)S(O)(=O)=O	24474_1941	Rejected	Low_Risk_halogenure,High_Risk_ortho_aminophenol,Low_Risk_ortho_hydroxyanilines,Low_Risk_sulfonic_acid,Low_Risk_sulfonic_acid_ester,
Cc1cc2nc(N)sc2cc1C	24478_1942	Accepted
Nc1cc(cc(c1O)[N+]([O-])=O)[N+]([O-])=O	24479_1943	Rejected	Low_Risk_nitro,High_Risk_ortho_aminophenol,Low_Risk_ortho_hydroxyanilines,
CCOc1ccc2nc(N)sc2c1	24481_1944	Accepted
Cc1cc(Nc2ccc(O)cc2)ccc1N	24483_1945	Rejected	High_Risk_para_aminophenol,Low_Risk_para_hydroxyanilines,Low_Risk_phenol,
COc1cccc2sc(N)nc12	24484_1946	Accepted
COc1ccc2nc(N)sc2c1	24485_1947	Accepted
Cc1cccc2sc(N)nc12	24487_1948	Accepted
Cc1ccc(O)c(N)c1	24488_1949	Rejected	High_Risk_ortho_aminophenol,Low_Risk_ortho_hydroxyanilines,
Cc1ccc(N)cc1O	24489_1950	Rejected	High_Risk_meta_aminophenol,
Nc1nc2ccc(cc2s1)[N+]([O-])=O	24491_1951	Intermediate	Low_Risk_nitro,
Nc1cccc(O)c1	24497_1952	Rejected	High_Risk_meta_aminophenol,Low_Risk_phenol,
Nc1ccccc1O	24498_1953	Rejected	High_Risk_ortho_aminophenol,Low_Risk_ortho_hydroxyanilines,Low_Risk_phenol,
Nc1ccc(O)cc1	24499_1954	Rejected	High_Risk_ortho_aniline,High_Risk_para_aminophenol,Low_Risk_para_hydroxyanilines,Low_Risk_phenol,
Nc1cc(ccc1O)S(O)(=O)=O	24500_1955	Rejected	High_Risk_ortho_aminophenol,Low_Risk_ortho_hydroxyanilines,Low_Risk_sulfonic_acid,Low_Risk_sulfonic_acid_ester,
Cc1ccc2nc(sc2c1S(O)(=O)=O)-c1ccc(N)cc1	24501_1956	Rejected	High_Risk_ortho_aniline,Low_Risk_sulfonic_acid,Low_Risk_sulfonic_acid_ester,
Nc1nc(cs1)-c1ccccc1	24503_1957	Accepted
Nc1cccc2c1c(=O)[nH][nH]c2=O	24504_1958	Accepted
Nc1ccccn1	24505_1959	Accepted
Nc1ccc(O)c(c1)C(O)=O	24506_1960	Intermediate	Low_Risk_para_hydroxyanilines,
Nc1cc(C(O)=O)c(O)c(c1)S(O)(=O)=O	24507_1961	Intermediate	Low_Risk_para_hydroxyanilines,Low_Risk_sulfonic_acid,Low_Risk_sulfonic_acid_ester,
Nc1nccs1	24508_1962	Accepted
Nc1nc(CC(O)=O)cs1	24509_1963	Accepted
Nc1cccc(c1)C(F)(F)F	24512_1964	Intermediate	Low_Risk_halogenure_F,
CCC(C)(C)OC	24521_1965	Accepted
CCCCC[O-][NH+]=O	24522_1966	Accepted
C[C@]12CC[C@H]3[C@@H](CCC4=CC(=O)CC[C@]34C)[C@@H]1CCC2=O	24523_1967	Accepted
COc1cccc(N)c1	24529_1968	Accepted
COc1ccc(N)cc1	24532_1969	Rejected	High_Risk_ortho_aniline,
Oc1cccc2Cc3cccc(O)c3C(=O)c12	24538_1970	Accepted
NC(=O)\N=N\C(N)=O	24553_1971	Intermediate	Low_Risk_azo,
COc1ccc(cc1)\N=[N+](/[O-])c1ccc(OC)cc1	24554_1972	Accepted
[O-]\[N+](=N/c1ccccc1)c1ccccc1	24555_1973	Accepted
Nc1ccc(\N=N\c2ccccc2)c(N)c1	24559_1974	Intermediate	Low_Risk_azo,
c1nc2ccccc2[nH]1	24573_1976	Accepted
NC(=O)Nc1nc2ccccc2[nH]1	24574_1977	Accepted
CC(=O)OC(C(=O)c1ccccc1)c1ccccc1	24580_1978	Accepted
c1ccc2c(c1)ccc1ncccc21	24585_1979	Accepted
c1nc2ccccc2s1	24586_1980	Accepted
FC(F)(F)c1ccccc1	24589_1981	Intermediate	Low_Risk_halogenure_F,
O=C(OOC(=O)c1ccccc1)c1ccccc1	24591_1982	Rejected	High_Risk_peroxide,
O=C(Cc1ccccc1)OCc1ccccc1	24597_1983	Accepted
Oc1ccccc1C(=O)OCc1ccccc1	24598_1984	Rejected	Aggregator_Benzyl_benzoate,Low_Risk_phenol,
C(SCc1ccccc1)c1ccccc1	24599_1985	Accepted
COc1ccc2cc3-c4cc5OCOc5cc4CC[n+]3cc2c1OC	24602_1986	Rejected	Frequent_Hitter_Dopamine,
O=C(OCC(COC(=O)c1ccccc1)(COC(=O)c1ccccc1)COC(=O)c1ccccc1)c1ccccc1	24608_1987	Accepted
COCCOCCOC	24621_1988	Accepted
CC(C)(c1ccc(OCC2CO2)cc1)c1ccc(OCC2CO2)cc1	24624_1989	Rejected	High_Risk_epoxide,
C(CSc1ccccc1)Sc1ccccc1	24625_1990	Accepted
NC(=O)NNC(N)=O	24628_1991	Rejected	High_Risk_heteroatom_heteroatom_N_N,High_Risk_hydrazide,
COC(=O)\C=C\C(\C)=C/C=C/C(/C)=C/C=C/C=C(\C)/C=C/C=C(\C)/C=C/C(O)=O	24629_1992	Rejected	High_Risk_michael_acceptors,Low_Risk_polyenes,
Brc1ccccc1	24637_1993	Intermediate	Low_Risk_halogenure,
Brc1ccccc1-c1ccccc1	24638_1994	Intermediate	Low_Risk_halogenure,
Brc1cccc(c1)-c1ccccc1	24639_1995	Intermediate	Low_Risk_halogenure,
Brc1ccc(cc1)-c1ccccc1	24640_1996	Intermediate	Low_Risk_halogenure,
OCC(CBr)(CBr)CBr	24641_1997	Rejected	Low_Risk_halogenure,High_Risk_alkyl_halide_Cl_Br,
OC(=O)C(Cl)Br	24642_1998	Rejected	Low_Risk_halogenure,High_Risk_alkyl_halide_Cl_Br,
OC(=O)C(Cl)(Cl)Br	24644_1999	Rejected	Low_Risk_halogenure,High_Risk_alkyl_halide_Cl_Br,
Nc1c(Br)cc(cc1[N+]([O-])=O)[N+]([O-])=O	24646_2000	Intermediate	Low_Risk_halogenure,Low_Risk_nitro,
OCC(Br)(CO)[N+]([O-])=O	24652_2001	Intermediate	Low_Risk_halogenure,Low_Risk_alkyl_halide_Cl_Br,Low_Risk_nitro,
OCCCBr	24657_2002	Intermediate	Low_Risk_halogenure,Low_Risk_alkyl_halide_Cl_Br,
BrCc1ccccc1	24658_2003	Intermediate	Low_Risk_halogenure,Low_Risk_alkyl_halide_Cl_Br,
Cc1cccc(Br)c1	24659_2004	Intermediate	Low_Risk_halogenure,
Cc1ccccc1Br	24660_2005	Intermediate	Low_Risk_halogenure,
Cc1ccc(Br)cc1	24661_2006	Intermediate	Low_Risk_halogenure,
COc1cc2N3[C@H]4C5[C@H](CC3=O)OCC=C3CN6CC[C@]4([C@@H]6CC53)c2cc1OC	24662_2007	Accepted
CCC\C=N\O	24664_2008	Intermediate	Low_Risk_oxime,
OCCCCO	24666_2009	Accepted
C(CCOCC1CO1)COCC1CO1	24667_2010	Rejected	High_Risk_epoxide,
OC(=O)CC(C(CC(O)=O)C(O)=O)C(O)=O	24670_2011	Accepted
CCCCOCCOCCSC#N	24674_2012	Accepted
CCCCOC(=O)C=C	24676_2013	Rejected	Low_Risk_halo_alkene,High_Risk_michael_acceptors,
CCCCOC(=O)c1ccccc1N	24683_2015	Accepted
CC(C)(C)c1ccc(O)c(O)c1	24687_2016	Intermediate	Low_Risk_catechol,
CC(C)(C)OC=O	24690_2017	Rejected	High_Risk_aldehyde,Low_Risk_formic_acid_esters,
CCCCOCC1CO1	24691_2018	Rejected	High_Risk_epoxide,
CC(C)(C)OCC1CO1	24692_2019	Rejected	High_Risk_epoxide,
CCCCOC(=O)C(C)=C	24696_2020	Rejected	Low_Risk_halo_alkene,High_Risk_michael_acceptors,
CC(C)(C)OOC(=O)c1ccccc1	24699_2021	Rejected	High_Risk_peroxide,
CC(C)(C)c1ccc(OCC2CO2)cc1	24702_2022	Rejected	High_Risk_epoxide,
Cc1ccc(cc1)C(C)(C)C	24704_2023	Accepted
CCCC(Cl)=O	24710_2024	Rejected	Low_Risk_halogenure,High_Risk_acyclic_acid_halide_acyl_halide,
CC1(C)C2CC[C@@]1(C)C(=O)C2	24721_2025	Accepted
CCCCCCCC(Cl)=O	24724_2026	Rejected	High_Risk_consecutive_alkyl_chains,Low_Risk_halogenure,High_Risk_acyclic_acid_halide_acyl_halide,
COC(=O)Nc1nc2ccccc2[nH]1	24729_2027	Accepted
CCCC(C)(COC(N)=O)COC(=O)NC(C)C	24733_2028	Accepted
CC(=C)C1CC=C(C)C(O)C1	24736_2029	Intermediate	Low_Risk_halo_alkene,
CC(=O)OC1CC(CC=C1C)C(C)=C	24738_2030	Intermediate	Low_Risk_halo_alkene,
CC1=CCCC(=C)[C@H]2CC(C)(C)[C@@H]2CC1	24739_2031	Accepted
O[C@@H]([C@@H](COC(=O)CCC(O)=O)NC(=O)C(Cl)Cl)c1ccc(cc1)[N+]([O-])=O	24747_2032	Rejected	Low_Risk_halogenure,High_Risk_alkyl_halide_Cl_Br,Low_Risk_nitro,
Nc1cccc(Cl)c1	24761_2033	Intermediate	Low_Risk_halogenure,
Clc1ccccc1C=O	24764_2034	Rejected	Low_Risk_halogenure,High_Risk_aldehyde,
OC(=O)c1cccc(Cl)c1	24770_2035	Intermediate	Low_Risk_halogenure,
OC(=O)c1ccccc1Cl	24771_2036	Intermediate	Low_Risk_halogenure,
OC(=O)c1ccc(Cl)cc1	24772_2037	Intermediate	Low_Risk_halogenure,
FC(F)(F)c1cccc(Cl)c1	24773_2038	Intermediate	Low_Risk_halogenure,Low_Risk_halogenure_F,
FC(F)(F)c1ccccc1Cl	24774_2039	Intermediate	Low_Risk_halogenure,Low_Risk_halogenure_F,
ClCCBr	24775_2040	Rejected	Low_Risk_halogenure,High_Risk_alkyl_halide_Cl_Br,
CC(Cl)CN(C)C	24780_2041	Intermediate	Low_Risk_halogenure,Low_Risk_alkyl_halide_Cl_Br,
[O-][N+](=O)c1cc(cc(c1Cl)[N+]([O-])=O)C(F)(F)F	24781_2042	Intermediate	Low_Risk_halogenure,Low_Risk_halogenure_F,Low_Risk_nitro,
ClCCOC(=O)C=C	24783_2043	Rejected	Low_Risk_halogenure,Low_Risk_alkyl_halide_Cl_Br,Low_Risk_halo_alkene,High_Risk_michael_acceptors,
O[C@@H]1C[C@](O)(C[C@@H](OC(=O)\C=C\c2ccc(O)c(O)c2)[C@@H]1O)C(O)=O	24786_2044	Rejected	Low_Risk_catechol,High_Risk_michael_acceptors,
Cc1nc2ccc(Cl)cc2[nH]1	24787_2045	Intermediate	Low_Risk_halogenure,
Clc1cccc2ccccc12	24791_2046	Intermediate	Low_Risk_halogenure,
COc1cc(Cl)c(OC)cc1Cl	24793_2047	Intermediate	Low_Risk_halogenure,
CCC(Cl)[N+]([O-])=O	24797_2048	Intermediate	Low_Risk_halogenure,Low_Risk_alkyl_halide_Cl_Br,Low_Risk_nitro,
CC(C)(Cl)[N+]([O-])=O	24798_2049	Intermediate	Low_Risk_halogenure,Low_Risk_alkyl_halide_Cl_Br,Low_Risk_nitro,
[O-][N+](=O)c1cc(ccc1Cl)C(F)(F)F	24799_2050	Intermediate	Low_Risk_halogenure,Low_Risk_halogenure_F,Low_Risk_nitro,
Oc1cccc(Cl)c1	24800_2051	Intermediate	Low_Risk_halogenure,Low_Risk_phenol,
OCCCCl	24809_2052	Intermediate	Low_Risk_halogenure,Low_Risk_alkyl_halide_Cl_Br,
Clc1ccccn1	24810_2053	Intermediate	Low_Risk_halogenure,
Cc1ccc(Cl)cc1	24814_2054	Intermediate	Low_Risk_halogenure,
Cc1c(N)cccc1Cl	24815_2055	Intermediate	Low_Risk_halogenure,
FC(F)(F)c1ccc(Cl)cc1	24821_2056	Intermediate	Low_Risk_halogenure,Low_Risk_halogenure_F,
CN(C)CCCN1c2ccccc2Sc2ccc(Cl)cc12	24827_2058	Intermediate	Low_Risk_halogenure,
Cc1cc(O)c2C(=O)c3c(O)cccc3C(=O)c2c1	24832_2059	Rejected	High_Risk_quinone,
O=C\C=C\c1ccccc1	24834_2060	Rejected	High_Risk_aldehyde,
CC(C)=CCC\C(C)=C\C=O	24836_2062	Rejected	High_Risk_aldehyde,
CCOC(OCC)\C=C(/C)CCC=C(C)C	24837_2063	Intermediate	Low_Risk_acyclic_acetal,
COc1ccc(OC)c(c1)\N=N\c1c(O)ccc2ccccc12	24838_2064	Intermediate	Low_Risk_azo,
COc1cc2CC[C@H](NC(C)=O)c3cc(=O)c(OC)ccc3-c2c(OC)c1OC	24845_2065	Accepted
COc1cc(N)ccc1C	24855_2066	Accepted
Cc1ccccc1OCC1CO1	24862_2067	Rejected	High_Risk_epoxide,
C\C=C\C=O	24864_2068	Rejected	High_Risk_aldehyde,
CN(C)c1ccc(cc1)C1(OC(=O)c2cc(ccc12)N(C)C)c1ccc(cc1)N(C)C	24866_2069	Rejected	Aggregator_Benzyl_benzoate,
CC(C)(OO)c1ccccc1	24869_2070	Accepted
O=c1[nH]c(=O)[nH]c(=O)[nH]1	24873_2071	Accepted
O=C(OCC1CO1)C1CCCCC1C(=O)OCC1CO1	24875_2072	Rejected	High_Risk_epoxide,
OC1(CCCCC1)C#N	24878_2073	Accepted
C1CCC2OC2C1	24880_2074	Rejected	High_Risk_epoxide,
O=C1CCCC=C1	24881_2075	Accepted
C[C@H]1C[C@H](C)C(=O)C(C1)[C@H](O)CC1CC(=O)NC(=O)C1	24882_2076	Accepted
Cc1ccc(cc1)S(=O)(=O)NC1CCCCC1	24885_2077	Accepted
C1CCCC1	24886_2078	Accepted
C1c2cccc3ccc4cccc1c4c23	24887_2079	Accepted
ClCCN(CCCl)P1(=O)NCCCO1	24888_2080	Rejected	Low_Risk_halogenure,High_Risk_alkyl_halide_Cl_Br,
Cc1ccc(cc1)C(C)(C)O	24890_2081	Accepted
CN1CSC(=S)N(C)C1	24902_2082	Intermediate	Low_Risk_thioketone,
Oc1ccc2c(Oc3c(Br)c(O)ccc3C22OC(=O)c3ccccc23)c1Br	24904_2083	Rejected	Aggregator_Benzyl_benzoate,Low_Risk_halogenure,
O=C1C(C(=O)c2ccccc12)c1ccc2ccccc2n1	24906_2084	Accepted
CCCCC\C=C\C=C\C=O	24911_2085	Rejected	High_Risk_aldehyde,
C1CCC2CCCCC2C1	24912_2086	Accepted
CCCCCCCCCC	24913_2087	Rejected	High_Risk_consecutive_alkyl_chains,
CCCCCCCCCCOC(=O)C(C)=C	24915_2088	Rejected	High_Risk_consecutive_alkyl_chains,Low_Risk_halo_alkene,High_Risk_michael_acceptors,
CC(=O)CC(C)(C)NC(=O)C=C	24916_2089	Rejected	Low_Risk_acrylamide,High_Risk_aliphatic_ketone,Low_Risk_halo_alkene,
CC(=O)CC(C)(C)O	24917_2090	Rejected	High_Risk_aliphatic_ketone,
C=CCNCC=C	24918_2091	Intermediate	Low_Risk_halo_alkene,
NC1CCC(CC2CCC(N)CC2)CC1	24921_2092	Accepted
NCCCCCCN	24922_2093	Rejected	High_Risk_consecutive_alkyl_chains,
NC(C#N)C(=N)C#N	24923_2094	Accepted
Nc1ccc(\C=C\c2ccc(N)cc2S(O)(=O)=O)c(c1)S(O)(=O)=O	24926_2095	Rejected	Low_Risk_sulfonic_acid,High_Risk_sulfonic_acid_ester,
Cc1ccc(N)c(N)c1	24930_2096	Accepted
CCCCCNCCCCC	24931_2097	Accepted
N(\N=N\c1ccccc1)c1ccccc1	24934_2098	Intermediate	Low_Risk_triazenes,
O1c2ccccc2Sc2ccccc12	24937_2099	Accepted
BrC(Br)C#N	24940_2100	Rejected	Low_Risk_halogenure,High_Risk_alkyl_halide_Cl_Br,
BrC\C=C\CBr	24941_2101	Rejected	Low_Risk_halogenure,High_Risk_alkyl_halide_Cl_Br,
OC\C(Br)=C(/Br)CO	24942_2102	Intermediate	Low_Risk_halogenure,
BrCC(Br)(CCC#N)C#N	24944_2103	Rejected	Low_Risk_halogenure,High_Risk_alkyl_halide_Cl_Br,
BrCC(Br)C1CCC(Br)C(Br)C1	24947_2104	Rejected	Low_Risk_halogenure,High_Risk_alkyl_halide_Cl_Br,
BrCC(Br)COC(=O)C=C	24950_2105	Rejected	Low_Risk_halogenure,High_Risk_alkyl_halide_Cl_Br,Low_Risk_halo_alkene,High_Risk_michael_acceptors,
CCCCNCCCC	24952_2106	Accepted
CCCCN(CCO)CCCC	24953_2107	Accepted
CC(C)(C)OOC(C)(C)C	24955_2108	Rejected	High_Risk_peroxide,
CCC(C)Nc1ccc(NC(C)CC)cc1	24956_2109	Accepted
ClC(Cl)C(Cl)=O	24965_2110	Rejected	Low_Risk_halogenure,High_Risk_acyclic_acid_halide_acyl_halide,High_Risk_alkyl_halide_Cl_Br,
Nc1ccc(Cl)cc1Cl	24966_2111	Intermediate	Low_Risk_halogenure,
Nc1cc(Cl)ccc1Cl	24967_2112	Intermediate	Low_Risk_halogenure,
Clc1cccc(Cl)c1C=O	24970_2113	Rejected	Low_Risk_halogenure,High_Risk_aldehyde,
Clc1ccc(C=O)cc1Cl	24971_2114	Rejected	Low_Risk_halogenure,High_Risk_aldehyde,
OC(=O)c1cccc(Cl)c1Cl	24976_2115	Intermediate	Low_Risk_halogenure,
OC(=O)c1ccc(Cl)cc1Cl	24977_2116	Intermediate	Low_Risk_halogenure,
OC(=O)c1cc(Cl)ccc1Cl	24978_2117	Intermediate	Low_Risk_halogenure,
OC(=O)c1c(Cl)cccc1Cl	24979_2118	Intermediate	Low_Risk_halogenure,
OC(=O)c1ccc(Cl)c(Cl)c1	24980_2119	Intermediate	Low_Risk_halogenure,
OC(=O)c1cc(Cl)cc(Cl)c1	24981_2120	Intermediate	Low_Risk_halogenure,
CC1(C)N(Cl)C(=O)N(Cl)C1=O	24985_2121	Intermediate	Low_Risk_halogenure,Low_Risk_halo_amine,
Clc1ccc(cc1)S(=O)(=O)c1ccc(Cl)cc1	24986_2122	Intermediate	Low_Risk_halogenure,
Cln1c(=O)[nH]c(=O)n(Cl)c1=O	24993_2124	Intermediate	Low_Risk_halogenure,
[O-][N+](=O)c1cccc(Cl)c1Cl	24997_2125	Intermediate	Low_Risk_halogenure,Low_Risk_nitro,
[O-][N+](=O)c1ccc(Cl)cc1Cl	24998_2126	Intermediate	Low_Risk_halogenure,Low_Risk_nitro,
[O-][N+](=O)c1ccc(Cl)c(Cl)c1	24999_2127	Intermediate	Low_Risk_halogenure,Low_Risk_nitro,
Oc1cccc(Cl)c1Cl	25001_2128	Intermediate	Low_Risk_halogenure,
Oc1cc(Cl)ccc1Cl	25003_2129	Intermediate	Low_Risk_halogenure,
Oc1c(Cl)cccc1Cl	25004_2130	Intermediate	Low_Risk_halogenure,
Oc1ccc(Cl)c(Cl)c1	25005_2131	Intermediate	Low_Risk_halogenure,
Oc1cc(Cl)cc(Cl)c1	25006_2132	Intermediate	Low_Risk_halogenure,
OC(CCl)CCl	25010_2133	Rejected	Low_Risk_halogenure,High_Risk_alkyl_halide_Cl_Br,
ClCC(Cl)=C	25012_2134	Intermediate	Low_Risk_halogenure,Low_Risk_alkyl_halide_Cl_Br,Low_Risk_halo_alkene,
Clc1nc2ccccc2nc1Cl	25013_2135	Intermediate	Low_Risk_halogenure,
ClC(Cl)c1ccccc1	25014_2136	Rejected	Low_Risk_halogenure,High_Risk_alkyl_halide_Cl_Br,
CC(C)(OOC(C)(C)c1ccccc1)c1ccccc1	25017_2137	Rejected	High_Risk_peroxide,
C1CCC(CC1)NC1CCCCC1	25018_2138	Accepted
O=C(OC1CCCCC1)c1ccccc1C(=O)OC1CCCCC1	25021_2139	Accepted
C1C=CC2C3CC(C=C3)C12	25023_2140	Accepted
CCN(CC)c1ccc2c(C)cc(=O)oc2c1	25035_2141	Intermediate	Low_Risk_coumarines,
CCN(CC)c1cccc(O)c1	25037_2142	Rejected	High_Risk_meta_aminophenol,Low_Risk_phenol,
CCN(C(=O)N(CC)c1ccccc1)c1ccccc1	25040_2143	Accepted
CCOC(=O)OCC	25041_2144	Accepted
C=CC(=O)OCCOCCOC(=O)C=C	25045_2145	Rejected	Low_Risk_halo_alkene,High_Risk_michael_acceptors,
CCCCOCCOCCOCCCC	25046_2146	Accepted
CCOCCOCCOCC	25047_2147	Accepted
COCCOCCO	25049_2148	Accepted
NCCNCCN	25050_2149	Accepted
CCOP(=O)(CC)OCC	25051_2150	Accepted
CCCCC(CC)CNCC(CC)CCCC	25053_2151	Accepted
CCCCC(CC)COC(=O)CCCCCCCCC(=O)OCC(CC)CCCC	25055_2152	Rejected	High_Risk_consecutive_alkyl_chains,
CCN(CC)c1ccc(N)cc1	25058_2153	Rejected	High_Risk_ortho_aniline,
CCCCC(=O)N(C)C	25063_2154	Accepted
Nc1ccc(F)cc1F	25064_2155	Intermediate	Low_Risk_halogenure_F,
CCCCCCOC(=O)c1ccccc1C(=O)OCCCCCC	25068_2156	Rejected	High_Risk_consecutive_alkyl_chains,
CC1=CC(C)(C)Nc2ccccc12	25070_2157	Accepted
OC(=O)c1ccc(O)cc1O	25074_2158	Accepted
Oc1ccc(c2C(=O)c3c(ccc(O)c3C(=O)c12)[N+]([O-])=O)[N+]([O-])=O	25076_2159	Rejected	Low_Risk_nitro,High_Risk_quinone,
Cc1cc(=O)oc2cc(O)cc(O)c12	25078_2160	Intermediate	Low_Risk_coumarines,
CC(C)CNCC(C)C	25079_2161	Accepted
CC(C)CC(=O)CC(C)C	25080_2162	Rejected	High_Risk_aliphatic_ketone,
CC(C)NC(C)C	25085_2163	Accepted
CC(C)N=C=NC(C)C	25086_2164	Intermediate	Low_Risk_carbodiimide,
COc1cc(ccc1N)-c1ccc(N)c(OC)c1	25091_2165	Accepted
COc1ccc(Nc2ccc(OC)cc2)cc1	25093_2166	Accepted
COCCOC(=O)c1ccccc1C(=O)OCCOC	25094_2167	Accepted
COC(=O)CCCCC(=O)OC	25096_2168	Accepted
CN(C)CCOC(=O)C=C	25100_2169	Rejected	Low_Risk_halo_alkene,High_Risk_michael_acceptors,
CN(C)c1cccc(O)c1	25101_2170	Rejected	High_Risk_meta_aminophenol,Low_Risk_phenol,
CN(C)CCCN	25102_2171	Accepted
CC(C)(C)OOC(C)(C)CCC(C)(C)OOC(C)(C)C	25110_2172	Rejected	High_Risk_peroxide,
CCC(C)(C)C	25111_2173	Accepted
CC(C)C(C)C	25112_2174	Accepted
CC(C)CC(C)N	25113_2175	Accepted
CC(C)CC(C)Nc1ccc(Nc2ccccc2)cc1	25114_2176	Accepted
CSSC	25117_2177	Rejected	High_Risk_heteroatom_heteroatom_S_S,
COC(=O)CCCC(=O)OC	25122_2178	Accepted
Cc1cccc(c1C)[N+]([O-])=O	25132_2179	Intermediate	Low_Risk_nitro,
Cc1ccc(cc1C)[N+]([O-])=O	25133_2180	Intermediate	Low_Risk_nitro,
Cc1cccc(C)c1[N+]([O-])=O	25134_2181	Intermediate	Low_Risk_nitro,
Cc1ccc(c(C)c1)[N+]([O-])=O	25135_2182	Intermediate	Low_Risk_nitro,
Cc1cc(C)cc(c1)[N+]([O-])=O	25136_2183	Intermediate	Low_Risk_nitro,
Cc1ccc(C)c(c1)[N+]([O-])=O	25137_2184	Intermediate	Low_Risk_nitro,
CN(C)c1ccc(cc1)N=O	25138_2185	Intermediate	Low_Risk_nitroso,
CCCCCCCCCCCCCCCCCC[N+](C)(C)Cc1ccccc1	25139_2186	Rejected	High_Risk_consecutive_alkyl_chains,
OCNC(=O)NCO	25141_2187	Intermediate	Low_Risk_hemiaminal,
Cc1cccc(O)c1C	25143_2188	Accepted
Cc1ccc(C)c(O)c1	25145_2189	Accepted
Cc1cc(C)cc(O)c1	25148_2190	Accepted
CN(C)c1ccc(N)cc1	25149_2191	Rejected	High_Risk_ortho_aniline,
COP(O)(=O)OC	25150_2192	Accepted
COC(=O)CCC(=O)OC	25152_2193	Accepted
CNC(=O)NC	25156_2194	Accepted
[O-][N+](=O)c1cc([N+]([O-])=O)c2ccccc2c1	25164_2195	Intermediate	Low_Risk_nitro,
[O-][N+](=O)c1cccc2c(cccc12)[N+]([O-])=O	25165_2196	Intermediate	Low_Risk_nitro,
[O-][N+](=O)c1cccc2cccc([N+]([O-])=O)c12	25166_2197	Intermediate	Low_Risk_nitro,
Oc1c(cc([N+]([O-])=O)c2ccc(cc12)S(O)(=O)=O)[N+]([O-])=O	25167_2198	Rejected	Low_Risk_nitro,High_Risk_ortho_aminophenol,Low_Risk_sulfonic_acid,Low_Risk_sulfonic_acid_ester,
CCCCCCCCc1ccc(Nc2ccc(CCCCCCCC)cc2)cc1	25170_2199	Rejected	High_Risk_consecutive_alkyl_chains,
N=C(Nc1ccccc1)Nc1ccccc1	25178_2200	Accepted
O=C=Nc1ccc(Cc2ccc(cc2)N=C=O)cc1	25180_2201	Intermediate	Low_Risk_isocyanate,
O=C(Nc1ccccc1)Nc1ccccc1	25183_2202	Accepted
CCCNCCC	25185_2203	Accepted
Cc1cc(ccc1\N=N\c1cc(c2ccccc2c1N)S(O)(=O)=O)-c1ccc(\N=N\c2cc(c3ccccc3c2N)S(O)(=O)=O)c(C)c1	25203_2204	Rejected	High_Risk_azo,Low_Risk_sulfonic_acid,High_Risk_sulfonic_acid_ester,
OCCc1ccc(Nc2ccc(O)c3C(=O)c4c(O)ccc(c4C(=O)c23)[N+]([O-])=O)cc1	25209_2205	Rejected	Low_Risk_nitro,Low_Risk_para_hydroxyanilines,High_Risk_quinone,
Nc1c(Oc2ccccc2)cc(O)c2C(=O)c3ccccc3C(=O)c12	25210_2206	Rejected	Low_Risk_para_hydroxyanilines,High_Risk_quinone,
CCCCCCCCCCCOC(=O)c1ccccc1C(=O)OCCCCCCCCCCC	25215_2207	Rejected	High_Risk_consecutive_alkyl_chains,
CCCCCCCCC\C=C\CC1CC(=O)OC1=O	25217_2208	Rejected	High_Risk_consecutive_alkyl_chains,High_Risk_anhydride,
CCCCCCCCCCCCS	25220_2209	Rejected	High_Risk_consecutive_alkyl_chains,Low_Risk_thiol,
CC(C)C(C)(C)C(C)(C)C(C)(C)S	25221_2210	Intermediate	Low_Risk_thiol,
Clc1ccc(COC(Cn2ccnc2)c2ccc(Cl)cc2Cl)cc1	25226_2211	Rejected	Aggregator_Econazole,Low_Risk_halogenure,Low_Risk_imidazole,
Cc1cc(O)c2C(=O)c3c(O)cc(O)cc3C(=O)c2c1	25231_2212	Rejected	High_Risk_quinone,
OC(=O)c1ccccc1-c1c2cc(Br)c(O)c(Br)c2oc2c(Br)c(=O)c(Br)cc12	25234_2213	Intermediate	Low_Risk_halogenure,Low_Risk_anthracene,
BrCC1CO1	25237_2214	Rejected	Low_Risk_halogenure,Low_Risk_alkyl_halide_Cl_Br,High_Risk_epoxide,
C=CC1CO1	25240_2215	Rejected	High_Risk_epoxide,Low_Risk_halo_alkene,High_Risk_michael_acceptors,
CCCCCCCCC1CO1	25242_2216	Rejected	High_Risk_consecutive_alkyl_chains,High_Risk_epoxide,
CCCCCCCCCCC1CO1	25243_2217	Rejected	High_Risk_consecutive_alkyl_chains,High_Risk_epoxide,
CCCCCCCCCCCCCCC1CO1	25245_2218	Rejected	High_Risk_consecutive_alkyl_chains,High_Risk_epoxide,
CCCCCCCCCCCCC1CO1	25249_2219	Rejected	High_Risk_consecutive_alkyl_chains,High_Risk_epoxide,
CN1C[C@@H](C=C2C1Cc1c[nH]c3cccc2c13)C(=O)N[C@]1(C)O[C@@]2(O)[C@@H]3CCCN3C(=O)[C@H](Cc3ccccc3)N2C1=O	25253_2220	Accepted
CCC(=C)C(=O)c1ccc(OCC(O)=O)c(Cl)c1Cl	25257_2221	Intermediate	Low_Risk_halogenure,Low_Risk_halo_alkene,
CC[n+]1c(-c2ccccc2)c2cc(N)ccc2c2ccc(N)cc12	25258_2222	Intermediate	Low_Risk_phenanthrene_het_C_N,Low_Risk_phenanthrene_het_N_C,
CCOCCOC(=O)\C=C\c1ccc(OC)cc1	25264_2223	Rejected	High_Risk_michael_acceptors,
CCNc1cc(O)ccc1C	25269_2224	Rejected	High_Risk_meta_aminophenol,
CCNc1ccccc1	25271_2225	Accepted
CCOC(=O)c1ccccc1N	25272_2226	Accepted
CCCCNCC	25276_2227	Accepted
CCSC(Cl)=O	25278_2228	Rejected	Low_Risk_halogenure,High_Risk_acyclic_acid_halide_acyl_halide,Low_Risk_thioester,
CCOC(=O)C(=C)C#N	25279_2229	Rejected	Low_Risk_halo_alkene,High_Risk_michael_acceptors,
CCOCCOCC	25285_2230	Accepted
COCCOC	25286_2231	Accepted
CCCCC(CC)C=O	25291_2232	Rejected	High_Risk_aldehyde,
CCCC(O)C(CC)CO	25292_2233	Accepted
CCCCC(CC)C(O)=O	25293_2234	Accepted
CCC\C=C(\CC)C=O	25296_2235	Rejected	High_Risk_aldehyde,
CCCCC(CC)COC(=O)C=C	25297_2236	Rejected	Low_Risk_halo_alkene,High_Risk_michael_acceptors,
CCCCC(CC)CN	25298_2237	Accepted
CCCCC(CC)COC(=O)C(C#N)=C(c1ccccc1)c1ccccc1	25299_2238	Rejected	High_Risk_michael_acceptors,
CCCCC(CC)COP(=O)(Oc1ccccc1)Oc1ccccc1	25300_2239	Intermediate	Low_Risk_phosphonic_acid,
CCCCC(CC)COCC1CO1	25301_2240	Rejected	High_Risk_epoxide,
CCCCC(CC)COC(=O)\C=C\c1ccc(OC)cc1	25302_2241	Rejected	High_Risk_michael_acceptors,
CCCCC(CC)COCCC#N	25303_2242	Accepted
CCCCC(CC)COCCCN	25304_2243	Accepted
CCOC(=O)CC(C)O	25305_2244	Accepted
C\C=C1\CC2CC1C=C2	25306_2245	Accepted
CCOC(=O)CCCCCCC\C=C\C\C=C\C\C=C\CC	25307_2246	Rejected	High_Risk_consecutive_alkyl_chains,
CCOC(=O)C(C)=C	25308_2247	Rejected	Low_Risk_halo_alkene,High_Risk_michael_acceptors,
CCOS(C)(=O)=O	25309_2248	Rejected	High_Risk_sulfonate_ester,Low_Risk_sulfonic_acid_ester,
CCNS(=O)(=O)c1ccc(C)cc1	25310_2249	Accepted
CCN1CCOCC1	25312_2250	Accepted
CCN(Cc1ccccc1)c1ccccc1	25315_2251	Accepted
CCC(=O)C=C	25318_2252	Rejected	High_Risk_aliphatic_ketone,Low_Risk_halo_alkene,High_Risk_michael_acceptors,
CC1(C)C2CCC(C)(C2)C1=O	25324_2253	Accepted
Fc1ccccc1	25329_2254	Intermediate	Low_Risk_halogenure_F,
Fc1ccccc1C(Cl)=O	25330_2255	Rejected	Low_Risk_halogenure,Low_Risk_halogenure_F,High_Risk_acyclic_acid_halide_acyl_halide,
[O-][N+](=O)c1ccc(F)c(c1)[N+]([O-])=O	25331_2256	Intermediate	Low_Risk_halogenure_F,Low_Risk_nitro,
NC(Cc1ccc(F)cc1)C(O)=O	25332_2257	Intermediate	Low_Risk_halogenure_F,
NC=O	25337_2258	Rejected	High_Risk_aldehyde,
O=CNc1ccccc1	25338_2259	Rejected	High_Risk_aldehyde,
N#C\C=C\C#N	25342_2260	Rejected	High_Risk_michael_acceptors,
CC(=O)\C=C\c1ccco1	25345_2261	Rejected	High_Risk_aliphatic_ketone,High_Risk_michael_acceptors,
CC(=O)OCc1ccco1	25346_2262	Accepted
OCc1ccco1	25347_2263	Accepted
O=CCCCC=O	25355_2264	Rejected	High_Risk_aldehyde,
CC(=C)C(=O)OCC1CO1	25361_2265	Rejected	High_Risk_epoxide,Low_Risk_halo_alkene,High_Risk_michael_acceptors,
O=CC=O	25364_2267	Rejected	High_Risk_1_2_dicarbonyl_oxalyl,High_Risk_aldehyde,
Nc1nnc(N)[nH]1	25367_2268	Accepted
OC(=O)c1ccc(cc1)S(=O)(=O)N(Cl)Cl	25370_2269	Intermediate	Low_Risk_halogenure,
FC(F)(F)C(Cl)Br	25371_2270	Rejected	Low_Risk_halogenure,Low_Risk_halogenure_F,High_Risk_alkyl_halide_Cl_Br,
CCCCCCCCCCCCCCCCN	25390_2271	Rejected	High_Risk_consecutive_alkyl_chains,
C\C=C\C=C\C=O	25391_2272	Rejected	High_Risk_aldehyde,
OCCN1CN(CCO)CN(CCO)C1	25394_2273	Accepted
C=CC(=O)OCCCCCCOC(=O)C=C	25401_2275	Rejected	High_Risk_consecutive_alkyl_chains,Low_Risk_halo_alkene,High_Risk_michael_acceptors,
CCCCC=C	25402_2276	Intermediate	Low_Risk_halo_alkene,
CCCCCCOC(=O)c1ccccc1	25403_2277	Rejected	High_Risk_consecutive_alkyl_chains,
CCCCCCc1ccc(cc1)-c1ccc(cc1)C#N	25404_2278	Rejected	High_Risk_consecutive_alkyl_chains,
CCCCCCOC(=O)C(C)=C	25406_2279	Rejected	High_Risk_consecutive_alkyl_chains,Low_Risk_halo_alkene,High_Risk_michael_acceptors,
COc1ccc2C(OC(=O)c2c1OC)[C@@H]1N(C)CCc2cc3OCOc3cc12	25409_2280	Rejected	Frequent_Hitter_Dopamine,
ONC(=O)c1ccccc1	25421_2281	Intermediate	Low_Risk_hydroxamic_acid,
OC(C#N)c1ccccc1	25422_2282	Rejected	High_Risk_cyanohydrins,
NCCNCCO	25423_2283	Accepted
CC(C)(O)C#N	25427_2284	Rejected	High_Risk_cyanohydrins,
Oc1ccc2cc(SSc3ccc4cc(O)ccc4c3)ccc2c1	25429_2285	Rejected	High_Risk_heteroatom_heteroatom_S_S,
Oc1cccc(Nc2ccccc2)c1	25431_2286	Rejected	High_Risk_meta_aminophenol,Low_Risk_phenol,
CC(O)C#N	25432_2287	Rejected	High_Risk_cyanohydrins,
OCCC#N	25433_2288	Accepted
N[C@@H](Cc1c[nH]c2ccc(O)cc12)C(O)=O	25437_2289	Accepted
NC(=O)NO	25438_2290	Accepted
NCCCNCCCN	25440_2291	Accepted
ICCc1ccccc1	25447_2292	Intermediate	Low_Risk_halogenure,Low_Risk_alkyl_halide_I,
[O-][N+](=O)c1cccc(I)c1	25449_2293	Intermediate	Low_Risk_halogenure,Low_Risk_nitro,
CC(C)CCOC(C)=O	25453_2295	Accepted
CC(C)CCOC(=O)\C=C\c1ccccc1	25454_2296	Rejected	High_Risk_michael_acceptors,
CC(C)CC[O-][NH+]=O	25455_2297	Accepted
CC(C)COC(=O)C(C)=C	25461_2298	Rejected	Low_Risk_halo_alkene,High_Risk_michael_acceptors,
O=C=NC1CCCCC1	25464_2299	Intermediate	Low_Risk_isocyanate,
CC(C)CCO	25469_2300	Accepted
CC(C)CCCC(C)CCCC(C)CCCC(C)(O)C=C	25474_2301	Intermediate	Low_Risk_halo_alkene,
CC(C)OC(C)=O	25478_2302	Accepted
CC(C)Nc1ccccc1	25479_2303	Accepted
CC(C)OCC1CO1	25480_2304	Rejected	High_Risk_epoxide,
CC(C)S	25481_2305	Intermediate	Low_Risk_thiol,
CC(C)OC(=O)Cc1ccccc1	25483_2306	Accepted
CC(C)Nc1ccc(Nc2ccccc2)cc1	25485_2307	Accepted
CCCCCCCCCCCC(=O)N(CCO)CCO	25491_2308	Rejected	High_Risk_consecutive_alkyl_chains,
CCCCCCCCCCCCCl	25492_2309	Rejected	High_Risk_consecutive_alkyl_chains,Low_Risk_halogenure,Low_Risk_alkyl_halide_Cl_Br,
CCCCCCCCCCCCOCC1CO1	25494_2310	Rejected	High_Risk_consecutive_alkyl_chains,High_Risk_epoxide,
CC(CS)C1CCC(C)C(S)C1	25501_2311	Rejected	High_Risk_thiol,
CC(C)=CCCC(C)(O)C=C	25502_2312	Intermediate	Low_Risk_halo_alkene,
CC(C)=CCCC(C)(OC(=O)c1ccccc1N)C=C	25503_2313	Intermediate	Low_Risk_halo_alkene,
CCCCC\C=C/C\C=C/CCCCCCCC(O)=O	25505_2314	Rejected	High_Risk_consecutive_alkyl_chains,
CC\C=C/C\C=C/C\C=C/CCCCCCCC(O)=O	25506_2315	Rejected	High_Risk_consecutive_alkyl_chains,
OC(=O)CCCCC1CCSS1	25508_2316	Accepted
Cc1occc(=O)c1O	25523_2317	Accepted
C[C@H]1C[C@H]2[C@@H]3CC[C@](OC(C)=O)(C(C)=O)[C@@]3(C)CC[C@@H]2[C@@]2(C)CCC(=O)C=C12	25527_2318	Accepted
CC1CCc2c(C)coc2C1	25534_2319	Accepted
S=c1[nH]c2ccccc2[nH]1	25536_2320	Intermediate	Low_Risk_thioketone,
S=C1NC=NC2N=CNC12	25538_2321	Intermediate	Low_Risk_thioketone,
CC(=C)C(O)=O	25542_2322	Rejected	Low_Risk_halo_alkene,High_Risk_michael_acceptors,
CN1CCC(CN2c3ccccc3Sc3ccccc23)C1	25548_2323	Accepted
COC(F)(F)C(Cl)Cl	25556_2324	Rejected	Low_Risk_halogenure,Low_Risk_halogenure_F,High_Risk_alkyl_halide_Cl_Br,
COC(C)(C)CC(C)=O	25557_2325	Rejected	High_Risk_aliphatic_ketone,
COc1ccc(cc1[N+]([O-])=O)C(=O)Nc1ccccc1	25558_2326	Intermediate	Low_Risk_nitro,
COc1c2ccoc2cc2oc(=O)ccc12	25560_2327	Intermediate	Low_Risk_coumarines,Low_Risk_furocoumarines,
CNc1ccc(O)cc1	25565_2328	Rejected	High_Risk_para_aminophenol,Low_Risk_para_hydroxyanilines,Low_Risk_phenol,
COC(=O)c1ccccc1N	25567_2329	Accepted
Cc1ccccc1C(N)=O	25569_2330	Accepted
CNC(=O)c1ccccc1	25570_2331	Accepted
Cc1c(O)cccc1O	25571_2332	Accepted
COC(=O)c1ccccc1	25572_2333	Accepted
Cc1ccc(CO)cc1	25574_2334	Accepted
CC(C=C)C#N	25578_2335	Intermediate	Low_Risk_halo_alkene,
CC(C)CCOCC(=O)OCC=C	25580_2336	Intermediate	Low_Risk_halo_alkene,
CC[C@H](C)COC(=O)\C=C\c1ccc(\N=C\c2ccc(OC)cc2)cc1	25581_2337	Rejected	High_Risk_michael_acceptors,
Cc1ccc2oc(=O)ccc2c1	25588_2338	Intermediate	Low_Risk_coumarines,
CC1CCCC1	25590_2339	Accepted
CN(CCO)CCO	25591_2340	Accepted
CNC(=O)N(c1ccccc1)c1ccccc1	25593_2341	Accepted
C=CC(=O)NCNC(=O)C=C	25595_2342	Rejected	High_Risk_acrylamide,Low_Risk_halo_alkene,
N#CSCSC#N	25599_2343	Accepted
CNCCO	25603_2344	Accepted
CCOC(C)(C)C	25604_2345	Accepted
COc1ccc(CC=C)cc1OC	25607_2346	Intermediate	Low_Risk_halo_alkene,
COC=O	25609_2347	Rejected	High_Risk_aldehyde,Low_Risk_formic_acid_esters,
COC(=O)c1ccc(C=O)cc1	25610_2348	Rejected	High_Risk_aldehyde,
Cc1ccco1	25611_2349	Accepted
CC(CCC#N)C#N	25612_2350	Accepted
Cc1cnc[nH]1	25617_2351	Accepted
Cc1c(N)cccc1[N+]([O-])=O	25628_2352	Intermediate	Low_Risk_nitro,
Cc1cc(ccc1N)[N+]([O-])=O	25629_2353	Intermediate	Low_Risk_nitro,
Cc1ccc(N)c(c1)[N+]([O-])=O	25632_2354	Intermediate	Low_Risk_nitro,
Cc1ccc(N)cc1[N+]([O-])=O	25633_2355	Intermediate	Low_Risk_nitro,
Cc1ccc(c(N)c1)[N+]([O-])=O	25634_2356	Intermediate	Low_Risk_nitro,
CNc1ccc(cc1)[N+]([O-])=O	25635_2357	Intermediate	Low_Risk_nitro,
Cc1c(cccc1[N+]([O-])=O)C(O)=O	25637_2358	Intermediate	Low_Risk_nitro,
Cc1cccc(c1C(O)=O)[N+]([O-])=O	25639_2359	Intermediate	Low_Risk_nitro,
Cc1cccc(C(O)=O)c1[N+]([O-])=O	25640_2360	Intermediate	Low_Risk_nitro,
Cc1cc(ccc1[N+]([O-])=O)C(O)=O	25641_2361	Intermediate	Low_Risk_nitro,
Cc1ccc(cc1[N+]([O-])=O)C(O)=O	25642_2362	Intermediate	Low_Risk_nitro,
Cc1cccc2c1ccc1ccccc21	25648_2363	Accepted
Cc1ccc2c(ccc3ccccc23)c1	25649_2364	Accepted
CC(C)Cc1nccs1	25653_2365	Accepted
Cc1ccc2ccc3cccc4ccc1c2c34	25654_2366	Accepted
Cc1ccc2cccnc2c1	25657_2367	Accepted
COC(=O)c1ccccc1O	25659_2368	Intermediate	Low_Risk_phenol,
CC(=C)c1ccccc1	25661_2369	Accepted
CC(=O)\C=C\c1ccccc1	25662_2370	Rejected	High_Risk_aliphatic_ketone,High_Risk_michael_acceptors,
Cc1c[nH]c(=S)[nH]c1=O	25665_2371	Intermediate	Low_Risk_thioketone,
COC(=O)c1ccc(C)cc1	25668_2372	Accepted
CC(=O)C=C	25671_2373	Rejected	High_Risk_aliphatic_ketone,Low_Risk_halo_alkene,High_Risk_michael_acceptors,
CCCCC(CC)COC(=O)c1ccccc1C(O)=O	25680_2374	Accepted
C1COCCN1	25688_2375	Accepted
COc1c(c(C)c(cc1C(C)(C)C)[N+]([O-])=O)[N+]([O-])=O	25689_2376	Intermediate	Low_Risk_nitro,
CC(=O)c1c(C)c(c(c(c1C)[N+]([O-])=O)C(C)(C)C)[N+]([O-])=O	25690_2377	Intermediate	Low_Risk_nitro,
CC(C)=CCCC(=C)C=C	25692_2378	Intermediate	Low_Risk_halo_alkene,
COc1cc(CC=C)cc2OCOc12	25693_2379	Intermediate	Low_Risk_halo_alkene,
Nc1ccc(N)c2ccccc12	25696_2380	Accepted
S=C=Nc1cccc2ccccc12	25703_2381	Rejected	High_Risk_isothiocyanate,Low_Risk_thioketone,
COc1ccc(CCC(=O)c2c(O)cc(O[C@@H]3O[C@H](CO)[C@@H](O)[C@H](O)[C@H]3O[C@@H]3O[C@@H](C)[C@H](O)[C@@H](O)[C@H]3O)cc2O)cc1O	25706_2382	Accepted
CC(C)(COCC1CO1)COCC1CO1	25707_2383	Rejected	High_Risk_epoxide,
COC(=O)C1=C(C)NC(C)=C(C1c1ccccc1[N+]([O-])=O)C(=O)OC	25715_2384	Intermediate	Low_Risk_nitro,
OC1(O)C(=O)c2ccccc2C1=O	25716_2385	Accepted
CC(=O)c1cccc(c1)[N+]([O-])=O	25722_2386	Intermediate	Low_Risk_nitro,
CC(=O)c1ccccc1[N+]([O-])=O	25723_2387	Intermediate	Low_Risk_nitro,
CC(=O)c1ccc(cc1)[N+]([O-])=O	25724_2388	Intermediate	Low_Risk_nitro,
Nc1cccc(c1)[N+]([O-])=O	25725_2389	Intermediate	Low_Risk_nitro,
Nc1ccccc1[N+]([O-])=O	25726_2390	Intermediate	Low_Risk_nitro,
[O-][N+](=O)c1c2ccccc2cc2ccccc12	25730_2391	Intermediate	Low_Risk_anthracene,Low_Risk_nitro,
NC(=O)c1cccc(c1)[N+]([O-])=O	25732_2392	Intermediate	Low_Risk_nitro,
NC(=O)c1ccccc1[N+]([O-])=O	25733_2393	Intermediate	Low_Risk_nitro,
OC(=O)c1cccc(c1)[N+]([O-])=O	25737_2394	Intermediate	Low_Risk_nitro,
OC(=O)c1ccccc1[N+]([O-])=O	25738_2395	Intermediate	Low_Risk_nitro,
[O-][N+](=O)c1cccc(c1)C(Cl)=O	25740_2396	Rejected	Low_Risk_halogenure,High_Risk_acyclic_acid_halide_acyl_halide,Low_Risk_nitro,
[O-][N+](=O)c1ccccc1C(Cl)=O	25741_2397	Rejected	Low_Risk_halogenure,High_Risk_acyclic_acid_halide_acyl_halide,Low_Risk_nitro,
[O-][N+](=O)c1ccc(cc1)C(Cl)=O	25742_2398	Rejected	Low_Risk_halogenure,High_Risk_acyclic_acid_halide_acyl_halide,Low_Risk_nitro,
[O-][N+](=O)c1cccc(CCl)c1	25743_2399	Intermediate	Low_Risk_halogenure,Low_Risk_alkyl_halide_Cl_Br,Low_Risk_nitro,
[O-][N+](=O)c1ccccc1CCl	25744_2400	Intermediate	Low_Risk_halogenure,Low_Risk_alkyl_halide_Cl_Br,Low_Risk_nitro,
[O-][N+](=O)c1ccc(CCl)cc1	25745_2401	Intermediate	Low_Risk_halogenure,Low_Risk_alkyl_halide_Cl_Br,Low_Risk_nitro,
[O-][N+](=O)c1ccccc1-c1ccccc1	25746_2402	Intermediate	Low_Risk_nitro,
[O-][N+](=O)c1ccccc1Nc1ccccc1	25749_2403	Intermediate	Low_Risk_nitro,
OCC[N+]([O-])=O	25751_2404	Intermediate	Low_Risk_nitro,
CN(CCCl)CCCl	25757_2405	Rejected	Low_Risk_halogenure,High_Risk_alkyl_halide_Cl_Br,
CCCCCC[N+]([O-])=O	25758_2406	Rejected	High_Risk_consecutive_alkyl_chains,Low_Risk_nitro,
OC(=O)CNC(=O)c1ccc(cc1)[N+]([O-])=O	25759_2407	Intermediate	Low_Risk_nitro,
Cc1ccc2ccccc2c1[N+]([O-])=O	25761_2408	Intermediate	Low_Risk_nitro,
OCCc1ccccc1[N+]([O-])=O	25763_2409	Intermediate	Low_Risk_nitro,
OCCc1ccc(cc1)[N+]([O-])=O	25764_2410	Intermediate	Low_Risk_nitro,
Oc1cccc(c1)[N+]([O-])=O	25765_2411	Rejected	High_Risk_meta_aminophenol,Low_Risk_nitro,Low_Risk_phenol,
[O-][N+](=O)c1ccccc1CC#N	25768_2412	Intermediate	Low_Risk_nitro,
Nc1ccc(c(N)c1)[N+]([O-])=O	25770_2413	Intermediate	Low_Risk_nitro,
[O-][N+](=O)c1ccc2c(c1)c(=O)[nH][nH]c2=O	25774_2414	Intermediate	Low_Risk_nitro,
[O-][N+](=O)c1ccc2C(=O)OC(=O)c2c1	25775_2415	Rejected	High_Risk_anhydride,Low_Risk_nitro,
[O-][N+](=O)c1ccc2C(=O)NC(=O)c2c1	25776_2416	Intermediate	Low_Risk_nitro,
[O-][N+](=O)\C=C\c1ccccc1	25789_2417	Intermediate	Low_Risk_nitro,
Cc1ccccc1[N+]([O-])=O	25791_2418	Intermediate	Low_Risk_nitro,
[O-][N+](=O)c1ccccc1C(F)(F)F	25793_2419	Intermediate	Low_Risk_halogenure_F,Low_Risk_nitro,
[O-][N+](=O)c1cccc(c1)C(F)(F)F	25794_2420	Intermediate	Low_Risk_halogenure_F,Low_Risk_nitro,
CCCCCCCCC	25796_2421	Rejected	High_Risk_consecutive_alkyl_chains,
CCCCCCC=C	25804_2422	Rejected	High_Risk_consecutive_alkyl_chains,Low_Risk_halo_alkene,
CCCCCCCCn1sccc1=O	25805_2423	Rejected	High_Risk_consecutive_alkyl_chains,
CCCCCCCCOc1ccc(cc1)C(O)=O	25807_2424	Rejected	High_Risk_consecutive_alkyl_chains,
CCCCCCCC\C=C/CCCCCCCC(=O)OC	25811_2426	Rejected	High_Risk_consecutive_alkyl_chains,
CCCCCc1cc(O)cc(O)c1	25812_2427	Accepted
OC(=O)c1cc(=O)[nH]c(=O)[nH]1	25814_2428	Accepted
CN(C(=O)CN(CCO)CC(=O)N(C)C(C)(C)Cc1ccccc1)C(C)(C)Cc1ccccc1	25818_2430	Accepted
C(OCc1ccccc1)c1ccccc1	25819_2431	Accepted
COc1ccc(Cc2nccc3cc(OC)c(OC)cc23)cc1OC	25825_2432	Accepted
BrC(Br)C(Br)(Br)Br	25830_2433	Rejected	Low_Risk_halogenure,High_Risk_alkyl_halide_Cl_Br,
Clc1ccc(c(Cl)c1)C(Cl)(Cl)Cl	25839_2434	Rejected	Low_Risk_halogenure,High_Risk_alkyl_halide_Cl_Br,
Clc1ccc(cc1Cl)C(Cl)(Cl)Cl	25840_2435	Rejected	Low_Risk_halogenure,High_Risk_alkyl_halide_Cl_Br,
OCC(COC(=O)C=C)(COC(=O)C=C)COC(=O)C=C	25842_2436	Rejected	Low_Risk_halo_alkene,High_Risk_michael_acceptors,
CCCCC	25846_2437	Accepted
CCCC=C	25849_2438	Intermediate	Low_Risk_halo_alkene,
CC\C=C\C#N	25850_2439	Rejected	High_Risk_michael_acceptors,
C\C=C\CC#N	25851_2440	Accepted
CC(=O)OO	25853_2441	Accepted
ClSC(Cl)(Cl)Cl	25854_2442	Rejected	Low_Risk_halogenure,High_Risk_alkyl_halide_Cl_Br,
c1cnc2c(c1)ccc1cccnc21	25857_2443	Accepted
Nc1ccccc1C(=O)OCCc1ccccc1	25861_2444	Accepted
CCOc1cccc(N)c1	25862_2445	Accepted
CCOc1ccccc1N	25863_2446	Accepted
CCOc1ccc(N)cc1	25864_2447	Rejected	High_Risk_ortho_aniline,
CN(C)CCC(c1ccccc1)c1ccccn1	25866_2448	Accepted
OC(=O)COc1ccccc1	25873_2449	Accepted
OC(=O)\C=C\c1ccc(\C=C\C(O)=O)cc1	25879_2450	Rejected	High_Risk_michael_acceptors,
Nc1ccccc1N	25881_2451	Accepted
CCOC(=O)C1OC1c1ccccc1	25886_2452	Rejected	High_Risk_epoxide,
O=CC(=O)c1ccccc1	25888_2453	Rejected	High_Risk_1_2_dicarbonyl_oxalyl,High_Risk_aldehyde,
ONc1ccccc1	25889_2454	Intermediate	Low_Risk_hydroxylamine,
N(c1ccccc1)c1cccc2ccccc12	25892_2455	Accepted
Nc1ccc(Nc2ccccc2)cc1	25895_2456	Rejected	High_Risk_ortho_aniline,
C[C@@H](N)[C@@H](O)c1ccccc1	25896_2457	Accepted
O=c1[nH]ncc2ccccc12	25903_2458	Accepted
CC1CCC2CC1C2(C)C	25922_2459	Accepted
O=Cc1ccc2OCOc2c1	25924_2460	Rejected	High_Risk_aldehyde,
CC(=O)OCc1ccc2OCOc2c1	25925_2461	Accepted
CC(=O)\C=C\c1ccc2OCOc2c1	25926_2462	Rejected	High_Risk_aliphatic_ketone,High_Risk_michael_acceptors,
CC(C)(C)C(O)=C1C(=O)c2ccccc2C1=O	25930_2463	Accepted
CN1C(CSCC(F)(F)F)Nc2cc(Cl)c(cc2S1(=O)=O)S(N)(=O)=O	25939_2464	Intermediate	Low_Risk_halogenure,Low_Risk_halogenure_F,
CCCSC(Cl)=O	25963_2466	Rejected	Low_Risk_halogenure,High_Risk_acyclic_acid_halide_acyl_halide,Low_Risk_thioester,
CC(O)COC(C)(C)C	25967_2467	Accepted
C1COC1	25969_2468	Accepted
CC\C=C1\OC(=O)c2ccccc12	25972_2469	Accepted
C[C@@H]1CCC(=C(C)C)C(=O)C1	25975_2470	Accepted
SCCc1cnccn1	25977_2471	Intermediate	Low_Risk_thiol,
Oc1cccc(O)c1O	25983_2472	Rejected	High_Risk_catechol,
Oc1ccc(cc1)N=O	25991_2473	Intermediate	Low_Risk_nitroso,Low_Risk_phenol,
C\C(\C=C\C=C(/C)\C=C\C1=C(C)CCCC1(C)C)=C\C=O	25997_2474	Rejected	High_Risk_aldehyde,Low_Risk_polyenes,
C\C(\C=C\C=C(/C)\C=C\C1=C(C)CCCC1(C)C)=C/C=O	25998_2475	Rejected	High_Risk_aldehyde,Low_Risk_polyenes,
OC(=O)c1cc(O)c2C(=O)c3c(O)cccc3C(=O)c2c1	26000_2476	Rejected	High_Risk_quinone,
COc1cc(ccc1O)[C@H]1Oc2cc(ccc2O[C@@H]1CO)[C@H]1Oc2cc(O)cc(O)c2C(=O)[C@@H]1O	26018_2477	Accepted
CCCCC(CC)COS(O)(=O)=O	26033_2478	Accepted
CC(C)=CCC\C(C)=C\CC\C(C)=C\CC\C=C(/C)CC\C=C(/C)CCC=C(C)C	26044_2479	Accepted
C(=C\c1ccccc1)\c1ccccc1	26049_2480	Accepted
C(=C/c1ccccc1)\c1ccccc1	26050_2481	Accepted
CN[C@H]1[C@H](O)[C@@H](O)[C@H](CO)O[C@H]1O[C@H]1[C@H](O[C@H]2[C@H](O)[C@@H](O)[C@H](NC(N)=N)[C@@H](O)[C@@H]2NC(N)=N)O[C@@H](C)[C@]1(O)C=O	26053_2482	Rejected	High_Risk_aldehyde,
N#CCCC#N	26059_2483	Accepted
CC(=O)NS(=O)(=O)c1ccc(N)cc1	26060_2484	Rejected	High_Risk_ortho_aniline,
Cc1cc(NS(=O)(=O)c2ccc(N)cc2)no1	26064_2485	Rejected	High_Risk_ortho_aniline,
CCN(CC)c1ccc(cc1)[C+](c1ccc(cc1)N(CC)CC)c1ccc(cc1S(O)(=O)=O)S(O)(=O)=O	26065_2486	Rejected	Low_Risk_sulfonic_acid,High_Risk_sulfonic_acid_ester,
Nc1ccc(cc1)S(=O)(=O)Nc1ccccn1	26067_2487	Rejected	High_Risk_ortho_aniline,
Nc1ccc(cc1)S(=O)(=O)Nc1nccs1	26068_2488	Rejected	High_Risk_ortho_aniline,
CC(C)COC(=O)COc1cc(Cl)c(Cl)cc1Cl	26074_2489	Intermediate	Low_Risk_halogenure,
OC(=O)c1ccc(cc1)C(O)=O	26080_2490	Accepted
CC(C)(c1cc(Br)c(O)c(Br)c1)c1cc(Br)c(O)c(Br)c1	26081_2491	Intermediate	Low_Risk_halogenure,
BrCC(Br)(Br)Br	26082_2492	Rejected	Low_Risk_halogenure,High_Risk_alkyl_halide_Cl_Br,
BrC(Br)C(Br)Br	26083_2493	Rejected	Low_Risk_halogenure,High_Risk_alkyl_halide_Cl_Br,
Brc1c2C(=O)OC(=O)c2c(Br)c(Br)c1Br	26084_2494	Rejected	Low_Risk_halogenure,High_Risk_anhydride,
Clc1ccc(Cl)c(Cl)c1Cl	26088_2495	Intermediate	Low_Risk_halogenure,
Clc1cc(Cl)c(Cl)c(Cl)c1	26089_2496	Intermediate	Low_Risk_halogenure,
FC(Cl)(Cl)C(F)(Cl)Cl	26091_2497	Rejected	Low_Risk_halogenure,Low_Risk_halogenure_F,High_Risk_alkyl_halide_Cl_Br,
[O-][N+](=O)c1cc(Cl)c(Cl)c(Cl)c1Cl	26097_2498	Intermediate	Low_Risk_halogenure,Low_Risk_nitro,
[O-][N+](=O)c1c(Cl)c(Cl)cc(Cl)c1Cl	26098_2499	Intermediate	Low_Risk_halogenure,Low_Risk_nitro,
Oc1c(Cl)c(Cl)cc(Cl)c1Cl	26101_2500	Intermediate	Low_Risk_halogenure,
Clc1c2C(=O)OC(=O)c2c(Cl)c(Cl)c1Cl	26102_2501	Rejected	Low_Risk_halogenure,High_Risk_anhydride,
C=CC(=O)OCCOCCOCCOCCOC(=O)C=C	26107_2502	Rejected	Low_Risk_halo_alkene,High_Risk_michael_acceptors,
NCCNCCNCCNCCN	26108_2503	Accepted
C1Cc2ccccc2CN1	26115_2504	Accepted
C1CCc2ccccc2C1	26118_2505	Accepted
Cc1cc(C)c(C)c(C)c1	26119_2506	Accepted
Cc1cc(cc(C)c1N)-c1cc(C)c(N)c(C)c1	26120_2507	Accepted
CN(C)CCN(C)C	26122_2508	Accepted
CN(C)c1ccc(cc1)N(C)C	26124_2509	Accepted
CC(C)(C#N)C(C)(C)C#N	26125_2510	Accepted
CCC[N+](CCC)(CCC)CCC	26130_2511	Accepted
Cn1cnc2n(C)c(=O)[nH]c(=O)c12	26132_2512	Accepted
Oc1ccc(Cl)cc1Sc1cc(Cl)ccc1O	26137_2513	Intermediate	Low_Risk_halogenure,
S=C(Nc1ccccc1)Nc1ccccc1	26139_2514	Intermediate	Low_Risk_thioketone,
OC(=O)CS	26141_2515	Intermediate	Low_Risk_thiol,
c1ccsc1	26145_2516	Accepted
COc1ccc(CN(CCN(C)C)c2ncccn2)cc1	26147_2517	Accepted
CC(C)[C@@]12C[C@@H]1[C@@H](C)C(=O)C2	26148_2518	Accepted
CC(C)CCC[C@@H](C)CCC[C@@H](C)CCC[C@]1(C)CCc2c(C)c(OC(=O)CCC(O)=O)c(C)c(C)c2O1	26151_2519	Rejected	Frequent_Hitter_Tocopherol,
Cc1ccc(cc1N=C=O)N=C=O	26156_2520	Intermediate	Low_Risk_isocyanate,
Cc1c(cccc1N=C=O)N=C=O	26157_2521	Intermediate	Low_Risk_isocyanate,
Cc1ccccc1C(O)=O	26161_2522	Accepted
Cc1ccccc1N	26164_2523	Accepted
Cc1cccc(c1)C#N	26167_2524	Accepted
Cc1ccc(cc1)C#N	26169_2525	Accepted
CS(=O)(=O)OCC(O)C(O)COS(C)(=O)=O	26173_2526	Rejected	High_Risk_sulfonate_ester,High_Risk_sulfonic_acid_ester,
C=CCN(CC=C)CC=C	26174_2527	Intermediate	Low_Risk_halo_alkene,
C=CCn1c(=O)n(CC=C)c(=O)n(CC=C)c1=O	26175_2528	Intermediate	Low_Risk_halo_alkene,
Oc1c(Br)cc(Br)cc1C(=O)Nc1ccc(Br)cc1	26181_2529	Intermediate	Low_Risk_halogenure,
CCCCN(CCCC)CCCC	26183_2530	Accepted
ClCC(=O)c1ccc(Cl)cc1Cl	26190_2531	Rejected	Low_Risk_halogenure,Low_Risk_alkyl_halide_Cl_Br,High_Risk_alphahalo_ketone_carbonyl,
Clc1cccc(Cl)c1Cl	26193_2532	Intermediate	Low_Risk_halogenure,
Clc1cc(Cl)cc(Cl)c1	26195_2533	Intermediate	Low_Risk_halogenure,
[O-][N+](=O)c1ccc(Cl)c(Cl)c1Cl	26202_2534	Intermediate	Low_Risk_halogenure,Low_Risk_nitro,
[O-][N+](=O)c1cc(Cl)c(Cl)cc1Cl	26203_2535	Intermediate	Low_Risk_halogenure,Low_Risk_nitro,
[O-][N+](=O)c1c(Cl)cc(Cl)cc1Cl	26204_2536	Intermediate	Low_Risk_halogenure,Low_Risk_nitro,
[O-][N+](=O)c1cc(Cl)c(Cl)c(Cl)c1	26205_2537	Intermediate	Low_Risk_halogenure,Low_Risk_nitro,
Oc1ccc(Cl)c(Cl)c1Cl	26207_2538	Intermediate	Low_Risk_halogenure,
Oc1cc(Cl)cc(Cl)c1Cl	26208_2539	Intermediate	Low_Risk_halogenure,
Oc1c(Cl)ccc(Cl)c1Cl	26209_2540	Intermediate	Low_Risk_halogenure,
Oc1cc(Cl)c(Cl)c(Cl)c1	26212_2541	Intermediate	Low_Risk_halogenure,
Clc1ccc(NC(=O)Nc2ccc(Cl)c(Cl)c2)cc1	26214_2542	Intermediate	Low_Risk_halogenure,
Cc1cccc(OP(=O)(Oc2cccc(C)c2)Oc2cccc(C)c2)c1	26216_2543	Intermediate	Low_Risk_phosphonic_acid,
CCOc1cc(OCC)c(cc1OCC)C(C)=O	26220_2544	Accepted
CC(=O)OCCOCCOCCOC(C)=O	26223_2545	Accepted
COCCOCCOCCOC	26224_2546	Accepted
CCOP(=O)(OCC)OCC	26228_2547	Intermediate	Low_Risk_phosphonic_acid,
Oc1cccc2cc3cccc(O)c3c(O)c12	26231_2548	Intermediate	Low_Risk_anthracene,
CCCC(=O)c1cc(O)c(O)cc1O	26232_2549	Rejected	Low_Risk_catechol,High_Risk_para_hydroquinone,
OC(=O)c1ccc2C(=O)OC(=O)c2c1	26235_2550	Rejected	High_Risk_anhydride,
CCC(=O)\C=C\C1C(C)=CCCC1(C)C	26240_2552	Rejected	High_Risk_aliphatic_ketone,High_Risk_michael_acceptors,
CC1CC(CC(C)(C)C1)OC(=O)c1ccccc1O	26241_2553	Intermediate	Low_Risk_phenol,
c1ccc(cc1)P(c1ccccc1)c1ccccc1	26251_2554	Accepted
O(P(Oc1ccccc1)Oc1ccccc1)c1ccccc1	26252_2555	Accepted
ClCCOP(OCCCl)OCCCl	26258_2556	Rejected	Low_Risk_halogenure,High_Risk_alkyl_halide_Cl_Br,
CC(CCl)OP(=O)(OC(C)CCl)OC(C)CCl	26259_2557	Rejected	Low_Risk_halogenure,High_Risk_alkyl_halide_Cl_Br,Low_Risk_phosphonic_acid,
ClCC(CCl)OP(=O)(OC(CCl)CCl)OC(CCl)CCl	26261_2558	Rejected	High_Risk_halogenure,High_Risk_alkyl_halide_Cl_Br,Low_Risk_phosphonic_acid,
O=c1n(CC2CO2)c(=O)n(CC2CO2)c(=O)n1CC1CO1	26262_2559	Rejected	High_Risk_epoxide,
CCCCC(CC)COC(=O)c1ccc(C(=O)OCC(CC)CCCC)c(c1)C(=O)OCC(CC)CCCC	26265_2560	Accepted
OCCn1c(=O)n(CCO)c(=O)n(CCO)c1=O	26266_2561	Accepted
Cc1cc(ccc1\N=N\c1c(O)c2c(N)cc(cc2cc1S(O)(=O)=O)S(O)(=O)=O)-c1ccc(\N=N\c2c(O)c3c(N)cc(cc3cc2S(O)(=O)=O)S(O)(=O)=O)c(C)c1	26268_2562	Rejected	High_Risk_azo,Low_Risk_sulfonic_acid,High_Risk_sulfonic_acid_ester,
ClCCN(CCCl)c1c[nH]c(=O)[nH]c1=O	26270_2563	Rejected	Low_Risk_halogenure,High_Risk_alkyl_halide_Cl_Br,
CCCCC#N	26275_2564	Accepted
O=C1\C(Nc2ccccc12)=C1/Nc2ccccc2C1=O	26279_2565	Rejected	Aggregator_Indigo,
COc1ccc(C=O)cc1OC	26285_2566	Rejected	High_Risk_aldehyde,
Cc1ccc(Nc2ccc(O)c3C(=O)c4ccccc4C(=O)c23)cc1	26293_2567	Rejected	Low_Risk_para_hydroxyanilines,High_Risk_quinone,
CC(C)CCC[C@@H](C)[C@H]1CC[C@H]2\C(CCC[C@]12C)=C\C=C1\C[C@@H](O)CCC1=C	26294_2568	Rejected	Frequent_Hitter_Calciferol,Low_Risk_polyenes,
Cc1cccc(C)c1	26298_2569	Accepted
Cc1cc(c(C)cc1O)C1(OS(=O)(=O)c2ccccc12)c1cc(C)c(O)cc1C	26303_2570	Accepted
Cc1cccc(N)c1C	26304_2571	Accepted
Cc1ccc(N)c(C)c1	26305_2572	Accepted
Cc1ccc(C)c(N)c1	26306_2573	Accepted
Cc1cccc(C)c1N	26307_2574	Accepted
Cc1ccc(N)cc1C	26308_2575	Accepted
Cc1cc(C)cc(N)c1	26309_2576	Accepted
COc1ccc(NC(C)=O)cc1	26325_2577	Accepted
CC(C)CCC[C@@H](C)CCC[C@@H](C)CCC[C@]1(C)CCc2c(C)c(O)c(C)c(C)c2O1	26339_2578	Rejected	Frequent_Hitter_Tocopherol,
OCCc1ccccc1	26342_2579	Accepted
ClC(Cl)(Cl)c1ccc(cc1)C(Cl)(Cl)Cl	26366_2580	Rejected	High_Risk_halogenure,High_Risk_alkyl_halide_Cl_Br,
CC(C)(C)S	26418_2582	Intermediate	Low_Risk_thiol,
CC(C)(C)C(O)=O	26432_2585	Accepted
CC(C)(CO)[N+]([O-])=O	26436_2586	Intermediate	Low_Risk_nitro,
COC(C)(C)OC	26441_2587	Intermediate	Low_Risk_acyclic_acetal,
CC(CO)(CO)CO	26444_2588	Accepted
CCCCOC(=O)CC(CC(=O)OCCCC)(OC(C)=O)C(=O)OCCCC	26446_2589	Accepted
CCC(CO)(CO)CO	26448_2590	Accepted
CC(C)(\N=N\C(C)(C)C#N)C#N	26457_2592	Intermediate	Low_Risk_azo,
CC(C)C#N	26461_2593	Accepted
ClCC(Cl)=O	26472_2594	Rejected	Low_Risk_halogenure,High_Risk_acyclic_acid_halide_acyl_halide,Low_Risk_alkyl_halide_Cl_Br,
CC1(C)C2CCC(C2)C1=C	26488_2595	Accepted
CC(=O)OC(C)(C)C1CCC(C)=CC1	26496_2597	Accepted
NNS(=O)(=O)c1ccc(Oc2ccc(cc2)S(=O)(=O)NN)cc1	26499_2598	Accepted
CC(Cc1ccc(cc1)C(C)(C)C)C=O	26500_2599	Rejected	High_Risk_aldehyde,
CC1=CCC2CC1C2(C)C	26501_2600	Accepted
O=C1OC(=O)c2cccc3cccc1c23	26505_2601	Rejected	High_Risk_anhydride,
CCCCCCCCCCOC(=O)c1ccccc1C(=O)OCCCCCCCCCC	26512_2602	Rejected	High_Risk_consecutive_alkyl_chains,
O=C1NC(=O)C2CC=CCC12	26513_2603	Accepted
O=C1NC(=O)c2ccccc12	26514_2604	Accepted
O=C1OC(=O)C2CCCCC12	26515_2605	Rejected	High_Risk_anhydride,
O=C1OC(=O)C2CC=CCC12	26516_2606	Rejected	High_Risk_anhydride,
CCCCOC(=O)c1ccccc1C(=O)OCC(CC)CCCC	26519_2607	Accepted
Nc1ccc2c(O)cc(cc2c1)S(O)(=O)=O	26520_2608	Intermediate	Low_Risk_sulfonic_acid,Low_Risk_sulfonic_acid_ester,
Cln1c(=O)n(Cl)c(=O)n(Cl)c1=O	26523_2609	Intermediate	Low_Risk_halogenure,
CC(C)(C)c1ccccc1O	26525_2610	Intermediate	Low_Risk_phenol,
Cc1ccc(N)c(c1)S(O)(=O)=O	26526_2611	Intermediate	Low_Risk_sulfonic_acid,Low_Risk_sulfonic_acid_ester,
Cc1cc(c(N)cc1Cl)S(O)(=O)=O	26527_2612	Intermediate	Low_Risk_halogenure,Low_Risk_sulfonic_acid,Low_Risk_sulfonic_acid_ester,
Cc1cc(N)c(cc1Cl)S(O)(=O)=O	26528_2613	Intermediate	Low_Risk_halogenure,Low_Risk_sulfonic_acid,Low_Risk_sulfonic_acid_ester,
Cc1ccc(c(O)c1)C(C)(C)C	26529_2614	Accepted
OC(=O)c1ccc(cc1C(O)=O)S(O)(=O)=O	26535_2615	Intermediate	Low_Risk_sulfonic_acid,Low_Risk_sulfonic_acid_ester,
O=c1oc(=O)c2cc3c(cc12)c(=O)oc3=O	26536_2616	Accepted
OC[C@@H](O)[C@H]1OC(=O)C(O)=C1O	26537_2617	Accepted
O=c1nn[nH]c2ccccc12	26544_2618	Accepted
Nc1ccc2cc(cc(O)c2c1)S(O)(=O)=O	26547_2619	Intermediate	Low_Risk_sulfonic_acid,Low_Risk_sulfonic_acid_ester,
CN(C)Cc1cc(CN(C)C)c(O)c(CN(C)C)c1	26548_2620	Accepted
OC[C@H]1OC(=O)[C@H](O)[C@@H](O)[C@@H]1O	26549_2621	Accepted
OCCN(CCO)c1cccc(Cl)c1	26557_2622	Intermediate	Low_Risk_halogenure,
COc1ccccc1NC(=O)CC(C)=O	26558_2623	Rejected	High_Risk_aliphatic_ketone,
OC(=O)c1cc2ccccc2cc1O	26560_2624	Accepted
CC(=O)CC(=O)Nc1ccccc1C	26562_2625	Rejected	High_Risk_aliphatic_ketone,
CCCCCCCC\C=C/CCCCCCCC(=O)N(CCO)CCO	26563_2626	Rejected	High_Risk_consecutive_alkyl_chains,
CCCCC(CC)C(=O)OCCOCCOCCOC(=O)C(CC)CCCC	26564_2627	Accepted
COC(=O)C1CCC(CC1)C(=O)OC	26566_2628	Accepted
CC(C)(C)NSc1nc2ccccc2s1	26572_2629	Rejected	High_Risk_heteroatom_heteroatom_N_S,
C1CN(CCO1)SSc1nc2ccccc2s1	26573_2630	Accepted
O=C1OCCO1	26600_2631	Accepted
CC(C)(C)c1ccc(O)c(c1)C(C)(C)C	26602_2632	Accepted
CO[C@H]1O[C@H](CO)[C@@H](O)[C@H](O)[C@H]1O	26605_2633	Accepted
Cc1ccccc1NC(=N)Nc1ccccc1C	26606_2634	Accepted
OC(=O)CC(=C)C(O)=O	26608_2635	Rejected	Low_Risk_halo_alkene,High_Risk_michael_acceptors,
CC(C)C(=O)OC(=O)C(C)C	26609_2636	Rejected	High_Risk_anhydride,
CC(C)COC(=O)C(C)C	26612_2637	Accepted
CC(=C)C(=O)OCCOC(=O)C(C)=C	26615_2638	Rejected	Low_Risk_halo_alkene,High_Risk_michael_acceptors,
ClS(=O)(=O)c1ccccc1	26619_2639	Rejected	Low_Risk_halogenure,High_Risk_sulfonyl_halide,
CC(C)(C)C1CCC(O)CC1	26623_2640	Accepted
CC1=CCC(CC1)C(C)(C)O	26625_2641	Accepted
ClC(=O)c1ccccc1	26631_2642	Rejected	Low_Risk_halogenure,High_Risk_acyclic_acid_halide_acyl_halide,
CN(C)C1CCCCC1	26633_2643	Accepted
CC(C)c1cccc(c1)C(C)C	26640_2644	Accepted
ClC(=O)c1cccc(c1)C(Cl)=O	26641_2645	Rejected	Low_Risk_halogenure,High_Risk_acyclic_acid_halide_acyl_halide,
CC(C)c1ccc(C)cc1	26645_2646	Accepted
OC(=O)c1ccc(O)cc1	26647_2647	Intermediate	Low_Risk_phenol,
CC(C)c1ccc(cc1)C(C)C	26652_2648	Accepted
ClC(=O)c1ccc(cc1)C(Cl)=O	26653_2649	Rejected	Low_Risk_halogenure,High_Risk_acyclic_acid_halide_acyl_halide,
CCOc1ccc(cc1)[N+]([O-])=O	26655_2650	Intermediate	Low_Risk_nitro,
O=CC1CCC=CC1	26661_2651	Rejected	High_Risk_aldehyde,
SCc1ccccc1	26664_2652	Intermediate	Low_Risk_thiol,
N#Cc1cccnc1	26665_2653	Accepted
C=Cc1ccccn1	26667_2654	Accepted
[O-][N+](=O)c1ccc(Oc2ccc(cc2)[N+]([O-])=O)cc1	26676_2655	Intermediate	Low_Risk_nitro,
CCCCCC\C(C=O)=C\c1ccccc1	26684_2656	Rejected	High_Risk_consecutive_alkyl_chains,High_Risk_aldehyde,
CC(O)CN(CCN(CC(C)O)CC(C)O)CC(C)O	26689_2657	Accepted
CC(=O)OCC(COC(C)=O)OC(C)=O	26691_2658	Accepted
CCCCC(CC)COC(C)=O	26694_2659	Accepted
CCCCC(CC)COC(=O)CCCCCCCC(=O)OCC(CC)CCCC	26697_2660	Rejected	High_Risk_consecutive_alkyl_chains,
C1CN(CCO1)SSN1CCOCC1	26698_2661	Accepted
OCCOc1ccc(OCCO)cc1	26702_2663	Accepted
C(COc1ccccc1)Oc1ccccc1	26706_2664	Accepted
COc1ccc(C)cc1	26710_2665	Accepted
CCc1ccc(CC)cc1	26711_2666	Accepted
OCC1CCC(CO)CC1	26712_2667	Accepted
CCN(CC)CCOC(=O)C(C)=C	26713_2668	Rejected	Low_Risk_halo_alkene,High_Risk_michael_acceptors,
CCCC(C)CO	26714_2669	Accepted
CCOC(=O)CCl	26715_2670	Intermediate	Low_Risk_halogenure,Low_Risk_alkyl_halide_Cl_Br,
COC(=O)CC(C)=O	26716_2671	Rejected	High_Risk_aliphatic_ketone,
CCOC(=O)CC#N	26718_2672	Accepted
CCCCOC(=O)\C=C/C(=O)OCCCC	26724_2673	Rejected	High_Risk_michael_acceptors,
CCCCCCC(O)CCCCCCCCCCC(O)=O	26725_2674	Rejected	High_Risk_consecutive_alkyl_chains,
CC(CCO)CCC=C(C)C	26726_2675	Accepted
CC(C)=CCC\C(C)=C\CO	26727_2676	Accepted
CC(C)=CCC\C(C)=C/CO	26728_2677	Accepted
CCCC(=O)OC(=O)CCC	26729_2678	Rejected	High_Risk_anhydride,
ClC(=O)OCCOCCOC(Cl)=O	26739_2679	Rejected	Low_Risk_halogenure,High_Risk_acyclic_acid_halide_acyl_halide,
COC(=O)CCCCCCCCC(=O)OC	26740_2680	Rejected	High_Risk_consecutive_alkyl_chains,
CC(=C)CC(C)(C)C	26765_2681	Intermediate	Low_Risk_halo_alkene,
CC(C)=CC(C)(C)C	26766_2682	Accepted
CC(O)CCO	26773_2684	Accepted
OC(=O)CCS	26775_2685	Intermediate	Low_Risk_thiol,
CC(C)CC(C)O	26781_2686	Accepted
NC(=O)NC(N)=O	26783_2687	Accepted
CC1COC(=O)O1	26789_2688	Accepted
Cc1cccc(N)c1	26792_2689	Accepted
COCC(C)OC(C)=O	26796_2690	Accepted
Cc1cc(C)cc(C)c1	26797_2691	Accepted
Clc1nc(Cl)nc(Cl)n1	26799_2692	Intermediate	Low_Risk_halogenure,
CC(C)CC(O)CC(C)C	26802_2693	Accepted
Sc1ccccc1	26811_2694	Intermediate	Low_Risk_thiol,
CCCCS	26824_2695	Intermediate	Low_Risk_thiol,
CC(C)(O)CCC(C)(C)O	26830_2696	Accepted
CC(C)COC(C)=O	26837_2697	Accepted
CCCCCCCCCCCCCC(=O)OC(C)C	26838_2698	Rejected	High_Risk_consecutive_alkyl_chains,
CCCCCCOC(=O)CCCCC(=O)OCCCCCC	26841_2699	Rejected	High_Risk_consecutive_alkyl_chains,
CCCCCCCCCC(=O)OC	26842_2700	Rejected	High_Risk_consecutive_alkyl_chains,
OC\C=C\CO	26849_2701	Accepted
COCCC#N	26851_2702	Accepted
CC(O)COCC(C)O	26863_2703	Accepted
CCCCCCCC(=O)OC	26864_2704	Rejected	High_Risk_consecutive_alkyl_chains,
OC(=O)CCCCCCCCC(O)=O	26867_2705	Rejected	High_Risk_consecutive_alkyl_chains,
CCCCN=C=O	26872_2706	Intermediate	Low_Risk_isocyanate,
OCCSCCO	26878_2707	Accepted
C1CCCNCC1	26879_2708	Accepted
CC(=O)OCCOC(C)=O	26880_2709	Accepted
CCCCCCCCCCCCCCCCCC(=O)OCCO	26881_2710	Rejected	High_Risk_consecutive_alkyl_chains,
CCCCCCCC	26882_2711	Rejected	High_Risk_consecutive_alkyl_chains,
C1CC=CCCC=C1	26888_2712	Accepted
CCCCCCCCCCCC(=O)OC	26889_2713	Rejected	High_Risk_consecutive_alkyl_chains,
CCCCCCCCS	26894_2714	Rejected	High_Risk_consecutive_alkyl_chains,Low_Risk_thiol,
N#CCCSCCC#N	26899_2715	Accepted
CCCCCCCCCCCCCCCCCC[N+](C)(C)C	26902_2716	Rejected	High_Risk_consecutive_alkyl_chains,
CCCCOCCOC(C)=O	26904_2717	Accepted
CCOCCOCCOC(C)=O	26905_2718	Accepted
CCCCCCCCCCCCN(C)C	26906_2719	Rejected	High_Risk_consecutive_alkyl_chains,
CCCCCCOCCO	26908_2720	Rejected	High_Risk_consecutive_alkyl_chains,
COCCOCCOCCO	26912_2721	Accepted
CCCCCCCCCCCC	26913_2722	Rejected	High_Risk_consecutive_alkyl_chains,
CCCCCCCCCCC=C	26914_2723	Rejected	High_Risk_consecutive_alkyl_chains,Low_Risk_halo_alkene,
CCCCCCCCCCCO	26915_2724	Rejected	High_Risk_consecutive_alkyl_chains,
CCCCCCCCCCCCO	26918_2725	Rejected	High_Risk_consecutive_alkyl_chains,
CCCCCCOCCOCCO	26921_2726	Rejected	High_Risk_consecutive_alkyl_chains,
OCCOCCOCCOCCO	26922_2727	Accepted
CCCCCCCCCCCCCCCCN(C)C	26924_2728	Rejected	High_Risk_consecutive_alkyl_chains,
CCCCCCCCCCCCCCO	26926_2729	Rejected	High_Risk_consecutive_alkyl_chains,
CCCCCCCCCCCCCCN(C)C	26927_2730	Rejected	High_Risk_consecutive_alkyl_chains,
CCCCCCCC\C=C/CCCCCCCCCCCC(O)=O	26931_2731	Rejected	High_Risk_consecutive_alkyl_chains,
CCCCCCCCCCCCCCCCC=C	26932_2732	Rejected	High_Risk_consecutive_alkyl_chains,Low_Risk_halo_alkene,
CCCCCCCC\C=C/CCCCCCCCN	26933_2733	Rejected	High_Risk_consecutive_alkyl_chains,
CCCCCCCCCCCCCCCCCCO	26935_2734	Rejected	High_Risk_consecutive_alkyl_chains,
ClC1=C(Cl)C2(Cl)C3C(C(=O)OC3=O)C1(Cl)C2(Cl)Cl	26941_2735	Rejected	High_Risk_halogenure,High_Risk_anhydride,
OCC(CO)(CO)CO	26943_2736	Accepted
CC(C)=CCCC(C)(OC(C)=O)C=C	26946_2737	Intermediate	Low_Risk_halo_alkene,
OCN1C(=O)c2ccccc2C1=O	26954_2738	Accepted
O=c1[nH]c2ccccc2c(=O)o1	26955_2739	Intermediate	Low_Risk_acyl_isoamide_aromatic,
Cc1ccc(O)c(c1)[N+]([O-])=O	26961_2740	Rejected	Low_Risk_nitro,High_Risk_ortho_aminophenol,
O=C(OCCOCCOC(=O)c1ccccc1)c1ccccc1	26967_2741	Accepted
CCC(C)(C)c1ccc(O)c(c1)C(C)(C)CC	26974_2742	Accepted
Cc1ccc(cc1S(O)(=O)=O)[N+]([O-])=O	26975_2743	Intermediate	Low_Risk_nitro,Low_Risk_sulfonic_acid,Low_Risk_sulfonic_acid_ester,
COP(OC)OC	26979_2744	Accepted
CC(=O)Nc1ccc(cc1)S(Cl)(=O)=O	26981_2745	Rejected	Low_Risk_halogenure,High_Risk_sulfonyl_halide,
Cc1ccc(cc1Cl)[N+]([O-])=O	26984_2746	Intermediate	Low_Risk_halogenure,Low_Risk_nitro,
CCOP(OCC)OCC	26991_2747	Accepted
CCCCCCCCCCCCc1ccccc1	26994_2748	Rejected	High_Risk_consecutive_alkyl_chains,
COc1ccc(C=O)cc1	26997_2749	Rejected	High_Risk_aldehyde,
CC(C)CC(C)CC(=O)CC(C)C	26998_2750	Rejected	High_Risk_aliphatic_ketone,
CCC(=O)OC(=O)CC	27007_2751	Rejected	High_Risk_anhydride,
CCCCCCC(C)O	27014_2752	Rejected	High_Risk_consecutive_alkyl_chains,
CCCCCCCCCCCCCC(=O)OC	27019_2753	Rejected	High_Risk_consecutive_alkyl_chains,
CCCCOCCOCCOC(C)=O	27021_2754	Accepted
CCCCCCCCCCCCCCCCCCN(C)C	27026_2755	Rejected	High_Risk_consecutive_alkyl_chains,
CC(C)(N)CO	27032_2756	Accepted
OCC(CO)(CO)[N+]([O-])=O	27034_2757	Intermediate	Low_Risk_nitro,
CC(C)(CO)CO	27036_2758	Accepted
O=S1(=O)CCCC1	27037_2759	Accepted
OCC(CO)(CO)COCC(CO)(CO)CO	27039_2760	Accepted
CC(C)CC(C)(O)C#CC(C)(O)CC(C)C	27041_2761	Rejected	High_Risk_acetylene_alkyne,
CC(=O)C(\C)=C\C1C(C)=CCCC1(C)C	27047_2762	Rejected	High_Risk_aliphatic_ketone,High_Risk_michael_acceptors,
OS(=O)(=O)c1cccc(c1)[N+]([O-])=O	27048_2763	Intermediate	Low_Risk_nitro,Low_Risk_sulfonic_acid,Low_Risk_sulfonic_acid_ester,
CC1(C)C2CC1C(=C)CC2	27049_2764	Accepted
CC(C)(C)c1cccc(c1O)C(C)(C)C	27052_2765	Accepted
Oc1ccc2ccccc2c1	27061_2766	Accepted
CCC(C)CO	27069_2767	Accepted
CC(C)OC(S)=S	27084_2768	Intermediate	Low_Risk_thioester,Low_Risk_thioic_acid,Low_Risk_thioketone,Low_Risk_thiol,
CCCCOCCOCCOC(=O)CCCCC(=O)OCCOCCOCCCC	27085_2769	Accepted
CCCCCCC(O)CCCCCCCCCCC(=O)OC	27086_2770	Rejected	High_Risk_consecutive_alkyl_chains,
CCOC(=O)CC(C)=O	27092_2771	Rejected	High_Risk_aliphatic_ketone,
CCCCC(CC)COC(=O)\C=C/C(=O)OCC(CC)CCCC	27094_2772	Rejected	High_Risk_michael_acceptors,
CC(C)(O)C#CC(C)(C)O	27096_2773	Rejected	High_Risk_acetylene_alkyne,
OC(=O)CNCC(O)=O	27098_2774	Accepted
CCCCCCCC\C=C/CCCCCCCC(=O)OCCCC	27099_2775	Rejected	High_Risk_consecutive_alkyl_chains,
CCCCCCCCCCCCOC(=O)C(C)=C	27103_2776	Rejected	High_Risk_consecutive_alkyl_chains,Low_Risk_halo_alkene,High_Risk_michael_acceptors,
CCCCCCCCCCCCCCCC(=O)OC(C)C	27104_2777	Rejected	High_Risk_consecutive_alkyl_chains,
NCCCCCCNCCCCCCN	27109_2778	Rejected	High_Risk_consecutive_alkyl_chains,
CC(C)C(O)C(C)(C)CO	27113_2779	Accepted
OCS(O)=O	27120_2781	Accepted
COC(OC)OC	27122_2782	Accepted
c1nnc[nH]1	27131_2783	Accepted
CCOP(S)(=S)OCC	27133_2784	Accepted
CCCCC(CC)COP(O)(=O)OCC(CC)CCCC	27134_2785	Accepted
CCCCCCCC\C=C/CCCCCCCC(N)=O	27137_2786	Rejected	High_Risk_consecutive_alkyl_chains,
FC(F)(F)c1ccc(Cl)c(Cl)c1	27142_2787	Intermediate	Low_Risk_halogenure,Low_Risk_halogenure_F,
FC(F)(F)c1cccc(c1)N=C=O	27143_2788	Intermediate	Low_Risk_halogenure_F,Low_Risk_isocyanate,
CCSCC	27146_2789	Accepted
FC(F)(F)C(Cl)(Cl)Cl	27148_2790	Rejected	Low_Risk_halogenure,Low_Risk_halogenure_F,High_Risk_alkyl_halide_Cl_Br,
OC(=O)CC#N	27149_2791	Accepted
Fc1ccc(Br)cc1	27153_2792	Intermediate	Low_Risk_halogenure,Low_Risk_halogenure_F,
ClC(=O)OCc1ccccc1	27158_2793	Rejected	Low_Risk_halogenure,High_Risk_acyclic_acid_halide_acyl_halide,
O=C1CCCCCO1	27159_2794	Accepted
CC(C)(CCl)c1ccccc1	27167_2795	Intermediate	Low_Risk_halogenure,Low_Risk_alkyl_halide_Cl_Br,
OC1CCCc2ccccc12	27174_2797	Accepted
O=C1CCCc2ccccc12	27175_2798	Accepted
COC(C)OC	27178_2799	Intermediate	Low_Risk_acyclic_acetal,
CC(C)Cc1ccccc1	27181_2800	Accepted
CCOC(Cl)=O	27186_2803	Rejected	Low_Risk_halogenure,High_Risk_acyclic_acid_halide_acyl_halide,
CC(OC(C)=O)OC(C)=O	27188_2804	Intermediate	Low_Risk_acyclic_acetal,
CCCCCCCCCCCCCCCC	27195_2806	Rejected	High_Risk_consecutive_alkyl_chains,
COC(=O)C(C)O	27197_2807	Accepted
CN1C(=O)c2ccccc2C1=O	27198_2808	Accepted
c1cc(ccn1)-c1ccncc1	27200_2809	Accepted
CCC(=O)OC	27201_2810	Accepted
CN=C=S	27204_2811	Rejected	High_Risk_isothiocyanate,Low_Risk_thioketone,
CC(C)=CCO	27206_2813	Accepted
CC(C)(C)C=C	27211_2814	Intermediate	Low_Risk_halo_alkene,
CCc1cccc(CC)c1N	27218_2815	Accepted
CC(C)=C1CCC(C)=CC1	27222_2816	Accepted
CCCCOC(=O)CC	27223_2817	Accepted
C\C=C\CC=C	27227_2818	Intermediate	Low_Risk_halo_alkene,
C=CCCC#N	27228_2819	Intermediate	Low_Risk_halo_alkene,
CC(Br)C(O)=O	27233_2820	Intermediate	Low_Risk_halogenure,Low_Risk_alkyl_halide_Cl_Br,
COC(=O)C(C)(C)C	27234_2821	Accepted
Cc1cccc(c1[N+]([O-])=O)[N+]([O-])=O	27236_2822	Intermediate	Low_Risk_nitro,
Cc1cc(c(O)c(c1)[N+]([O-])=O)[N+]([O-])=O	27239_2823	Rejected	Low_Risk_nitro,High_Risk_ortho_aminophenol,
Cc1ccc(c(c1)[N+]([O-])=O)[N+]([O-])=O	27240_2824	Intermediate	Low_Risk_nitro,
ClCc1ccccc1Cl	27241_2825	Intermediate	Low_Risk_halogenure,Low_Risk_alkyl_halide_Cl_Br,
CCC(Cl)CCl	27244_2826	Rejected	Low_Risk_halogenure,High_Risk_alkyl_halide_Cl_Br,
O=C1CCCN1	27246_2827	Accepted
CC(C)(O)c1ccccc1	27247_2828	Accepted
OC(=O)c1ccc(C=O)cc1	27249_2829	Rejected	High_Risk_aldehyde,
CCOC(=O)\C=C\C(=O)OCC	27253_2830	Rejected	High_Risk_michael_acceptors,
CCC(C)COC(C)=O	27254_2831	Accepted
CC(C)OC=O	27258_2832	Rejected	High_Risk_aldehyde,Low_Risk_formic_acid_esters,
N#Cc1cccc(c1)C#N	27259_2833	Accepted
CCCCCOC(C)=O	27263_2834	Accepted
OCCCCCCO	27265_2835	Rejected	High_Risk_consecutive_alkyl_chains,
CCCCCCCCCCCCC	27266_2836	Rejected	High_Risk_consecutive_alkyl_chains,
CCCCCCCCCCCCCC	27267_2837	Rejected	High_Risk_consecutive_alkyl_chains,
CCCCCCCCCCCCCCC	27268_2838	Rejected	High_Risk_consecutive_alkyl_chains,
CCCCCCCCCCCCCCC=C	27269_2839	Rejected	High_Risk_consecutive_alkyl_chains,Low_Risk_halo_alkene,
CCCCCCCCCCCCCCCO	27270_2840	Rejected	High_Risk_consecutive_alkyl_chains,
CCCCCCCCCCCCCCCCCC#N	27280_2841	Rejected	High_Risk_consecutive_alkyl_chains,
OC(=O)c1cc2ccccc2nc1C(O)=O	27281_2842	Accepted
ClP(Cl)c1ccccc1	27282_2843	Intermediate	Low_Risk_halogenure,
C1COCO1	27284_2844	Accepted
CCCCCCCCCCCCCCCCCCCCCCO	27286_2845	Rejected	High_Risk_consecutive_alkyl_chains,
CCCCC(CC)COC(=O)C(C)=C	27293_2847	Rejected	Low_Risk_halo_alkene,High_Risk_michael_acceptors,
CCC(C)NC(N)=O	27294_2848	Accepted
CCSCCCl	27295_2849	Intermediate	Low_Risk_halogenure,Low_Risk_alkyl_halide_Cl_Br,
OC(=O)CCCCCCCCCCC(O)=O	27297_2850	Rejected	High_Risk_consecutive_alkyl_chains,
Cc1cscn1	27300_2851	Accepted
NC1CCCCC1N	27301_2852	Accepted
ClC(=O)c1c(Cl)c(Cl)c(C(Cl)=O)c(Cl)c1Cl	27302_2853	Rejected	High_Risk_halogenure,High_Risk_acyclic_acid_halide_acyl_halide,
CCCCC(CC)C(Cl)=O	27308_2854	Rejected	Low_Risk_halogenure,High_Risk_acyclic_acid_halide_acyl_halide,
CCOCCC(=O)OCC	27309_2855	Accepted
CC(O)COc1ccccc1	27312_2857	Accepted
CC(C)(C)C(=O)C(O)=O	27314_2858	Rejected	High_Risk_aliphatic_ketone,
Cc1c(N)cccc1N	27319_2859	Accepted
O=C1CCCCCCCCCCC1	27322_2860	Accepted
[O-][N+](=O)c1ccc(Nc2ccccc2)cc1	27323_2861	Intermediate	Low_Risk_nitro,
OCS(O)(=O)=O	27328_2862	Intermediate	Low_Risk_sulfonic_acid,Low_Risk_sulfonic_acid_ester,
CCCCCCCCC=C	27329_2863	Rejected	High_Risk_consecutive_alkyl_chains,Low_Risk_halo_alkene,
C\C(Cl)=C\CCl	27338_2866	Intermediate	Low_Risk_halogenure,Low_Risk_alkyl_halide_Cl_Br,Low_Risk_halo_alkene,
NCCOCCO	27341_2867	Accepted
CC(C)(C)c1ccc(C=O)cc1	27343_2868	Rejected	High_Risk_aldehyde,
O=C1CCCCCCCCCCCN1	27344_2869	Accepted
c1ccc(cc1)B(c1ccccc1)c1ccccc1	27345_2870	Accepted
CCCCCCCCCCCl	27352_2871	Rejected	High_Risk_consecutive_alkyl_chains,Low_Risk_halogenure,Low_Risk_alkyl_halide_Cl_Br,
NC(O)=O	27360_2873	Accepted
CC(C)(CO)COC(=O)C(C)(C)CO	27361_2874	Accepted
CCCCCCCC(=O)N(C)C	27364_2875	Rejected	High_Risk_consecutive_alkyl_chains,
CCCCCCCCCCCCC=C	27367_2876	Rejected	High_Risk_consecutive_alkyl_chains,Low_Risk_halo_alkene,
OC(=O)C[C@H](NC(=O)OCc1ccccc1)C(O)=O	27368_2877	Accepted
CCCCCCCCCCCCCCCCCC(=O)OC[C@@H](O)[C@H]1OC[C@H](O)[C@H]1O	27396_2879	Rejected	High_Risk_consecutive_alkyl_chains,
CCCCCCCC\C=C/CCCCCCCC(=O)OC[C@@H](O)[C@H]1OC[C@H](O)[C@H]1O	27397_2880	Rejected	High_Risk_consecutive_alkyl_chains,
COC(C)(OC)OC	27400_2881	Accepted
N#Cc1cscn1	27401_2882	Accepted
COC(=O)c1cccc(c1)C(=O)OC	27402_2883	Accepted
ClC\C=C/CCl	27405_2884	Rejected	Low_Risk_halogenure,High_Risk_alkyl_halide_Cl_Br,
CCOP(Cl)(Cl)=O	27407_2885	Intermediate	Low_Risk_halogenure,
CCCCOCCOCCOCCOCCO	27412_2886	Accepted
CC1(C)Cc2cccc(O)c2O1	27414_2888	Accepted
SC1CCCCC1	27416_2889	Intermediate	Low_Risk_thiol,
C=C(CCC#N)C#N	27418_2890	Rejected	Low_Risk_halo_alkene,High_Risk_michael_acceptors,
COC(=O)c1ccc(cc1)C(O)=O	27425_2891	Accepted
CN(C)CCOCCO	27427_2892	Accepted
OC1CCCCCCCCCCC1	27429_2893	Accepted
CN(C)CCC#N	27432_2894	Accepted
OP(=O)c1ccccc1	27436_2896	Accepted
CCCCOP(=O)OCCCC	27438_2897	Accepted
CCCCCCCCOc1ccc(C(=O)c2ccccc2)c(O)c1	27441_2898	Rejected	High_Risk_consecutive_alkyl_chains,
CCCCOCNC(=O)C=C	27443_2899	Intermediate	Low_Risk_acrylamide,Low_Risk_halo_alkene,
CCCCCCCCCC#N	27449_2900	Rejected	High_Risk_consecutive_alkyl_chains,
COc1cc(Cl)ccc1Cl	27452_2901	Intermediate	Low_Risk_halogenure,
CN(C)C(=O)CC(C)=O	27454_2902	Rejected	High_Risk_aliphatic_ketone,
NNC(=S)NN	27461_2903	Intermediate	Low_Risk_hydrazine,Low_Risk_thioketone,
O=C(OCC1CCC2OC2C1)C1CCC2OC2C1	27466_2904	Rejected	High_Risk_epoxide,
Clc1cc(Cl)c(Cl)nc1Cl	27467_2905	Intermediate	Low_Risk_halogenure,
CCCCCCCCCCCCCCCl	27471_2906	Rejected	High_Risk_consecutive_alkyl_chains,Low_Risk_halogenure,Low_Risk_alkyl_halide_Cl_Br,
Cc1ccc(O)c(c1)-n1nc2ccccc2n1	27479_2907	Accepted
COP(Cl)(=S)OC	27486_2908	Intermediate	Low_Risk_halogenure,
CCOP(Cl)(=S)OCC	27487_2909	Intermediate	Low_Risk_halogenure,
Cc1cccc(N)c1N	27494_2912	Accepted
CC(C)(N=C=O)c1cccc(c1)C(C)(C)N=C=O	27498_2913	Intermediate	Low_Risk_isocyanate,
CCCOCCO	27500_2914	Accepted
CC(C)c1nc(=O)cc(C)[nH]1	27502_2915	Accepted
CC1(C)CC(N)CC(C)(CN)C1	27503_2916	Accepted
CN(C)CCOC(=O)C(C)=C	27504_2917	Rejected	Low_Risk_halo_alkene,High_Risk_michael_acceptors,
ClC(=O)c1cc(Cl)cc(Cl)c1	27506_2918	Rejected	Low_Risk_halogenure,High_Risk_acyclic_acid_halide_acyl_halide,
COC(=O)c1cccc(Cl)c1	27507_2919	Intermediate	Low_Risk_halogenure,
COC(=O)CCS	27509_2920	Intermediate	Low_Risk_thiol,
CN(C)CCOCCN(C)C	27512_2921	Accepted
OS(=O)(=O)C=C	27513_2922	Intermediate	Low_Risk_sulfonic_acid,Low_Risk_sulfonic_acid_ester,
C1C=CC2CC=CCC12	27515_2923	Accepted
COCN(COC)c1nc(nc(n1)N(COC)COC)N(COC)COC	27520_2925	Accepted
Brc1cccc(C=O)c1	27521_2926	Rejected	Low_Risk_halogenure,High_Risk_aldehyde,
CC(C)(C)CC(C)(C)c1ccc(O)c(c1)-n1nc2ccccc2n1	27522_2927	Accepted
BrC1CCC(Br)C(Br)CCC(Br)C(Br)CCC1Br	27527_2928	Rejected	High_Risk_halogenure,
CSCCC=O	27528_2929	Rejected	High_Risk_aldehyde,
CC(C)(C)C(Cl)=O	27529_2930	Rejected	Low_Risk_halogenure,High_Risk_acyclic_acid_halide_acyl_halide,
CCC(COC(=O)C(C)=C)(COC(=O)C(C)=C)COC(=O)C(C)=C	27530_2931	Rejected	Low_Risk_halo_alkene,High_Risk_michael_acceptors,
C[N+](C)(C)CC(O)CCl	27534_2932	Intermediate	Low_Risk_halogenure,Low_Risk_alkyl_halide_Cl_Br,
CCCCCCCCCCCCCCCCCCCl	27536_2933	Rejected	High_Risk_consecutive_alkyl_chains,Low_Risk_halogenure,Low_Risk_alkyl_halide_Cl_Br,
Cc1cccc(Oc2ccccc2)c1	27537_2934	Accepted
CCCCNS(=O)(=O)c1ccccc1	27540_2935	Accepted
OS(=O)(=O)c1cc(ccc1\C=C\c1ccc(cc1S(O)(=O)=O)[N+]([O-])=O)[N+]([O-])=O	27542_2936	Rejected	Low_Risk_nitro,Low_Risk_sulfonic_acid,High_Risk_sulfonic_acid_ester,
CCN(O)CC	27543_2937	Accepted
C\C=C\C(O)=O	27544_2938	Rejected	High_Risk_michael_acceptors,
CC(=C)c1cccc(c1)C(C)=C	27546_2939	Accepted
COC(=O)c1cc(cc(c1)S(O)(=O)=O)C(=O)OC	27551_2940	Intermediate	Low_Risk_sulfonic_acid,Low_Risk_sulfonic_acid_ester,
Cc1ccc(cc1)S(=O)(=O)N=C=O	27558_2941	Accepted
COC(=O)CCSCCC(=O)OC	27561_2942	Accepted
CC(C)(CCl)C(Cl)=O	27567_2944	Rejected	Low_Risk_halogenure,High_Risk_acyclic_acid_halide_acyl_halide,Low_Risk_alkyl_halide_Cl_Br,
COC1CCC=CO1	27570_2945	Accepted
CC(CO)(CO)C(O)=O	27577_2946	Accepted
OCCOCCOCCOCCOCCO	27579_2947	Accepted
CCCCCCCCCCCCCCCCCl	27580_2948	Rejected	High_Risk_consecutive_alkyl_chains,Low_Risk_halogenure,Low_Risk_alkyl_halide_Cl_Br,
C1CC=CCCC=CCCC=C1	27581_2949	Accepted
C1CCC(CC1)N(Sc1nc2ccccc2s1)C1CCCCC1	27584_2950	Rejected	High_Risk_heteroatom_heteroatom_N_S,
C(Oc1ccc(cc1)N(CC1CO1)CC1CO1)C1CO1	27585_2951	Rejected	High_Risk_epoxide,
CC(=C)C(=O)OCC[N+](C)(C)C	27586_2952	Rejected	Low_Risk_halo_alkene,High_Risk_michael_acceptors,
O=C=NC1CCC(CC2CCC(CC2)N=C=O)CC1	27588_2953	Intermediate	Low_Risk_isocyanate,
CCCCOCC(C)O	27589_2954	Accepted
Clc1ccc(cc1)C(Cl)(Cl)Cl	27593_2955	Rejected	Low_Risk_halogenure,High_Risk_alkyl_halide_Cl_Br,
Cc1ccc(\N=N\c2c(O)c(cc3ccccc23)C(O)=O)c(c1)S(O)(=O)=O	27594_2956	Intermediate	Low_Risk_azo,Low_Risk_sulfonic_acid,Low_Risk_sulfonic_acid_ester,
CCCCCCCCS(O)(=O)=O	27595_2957	Rejected	High_Risk_consecutive_alkyl_chains,Low_Risk_sulfonic_acid,Low_Risk_sulfonic_acid_ester,
COCCCN	27596_2958	Accepted
CC(C)OB(OC(C)C)OC(C)C	27598_2959	Accepted
Nc1cc(cc2cc(cc(O)c12)S(O)(=O)=O)S(O)(=O)=O	27600_2960	Rejected	Low_Risk_sulfonic_acid,High_Risk_sulfonic_acid_ester,
N#CCN(CCN(CC#N)CC#N)CC#N	27603_2961	Accepted
CCN(CC)c1ccc(C(=O)c2ccccc2C(O)=O)c(O)c1	27604_2962	Rejected	High_Risk_meta_aminophenol,
CCNc1nc(Cl)nc(NC(C)(C)C)n1	27608_2963	Intermediate	Low_Risk_halogenure,
CC(Cl)COP(=O)(OCC(C)Cl)OCC(C)Cl	27615_2964	Rejected	Low_Risk_halogenure,High_Risk_alkyl_halide_Cl_Br,Low_Risk_phosphonic_acid,
COC(=O)C1CC(=O)C(CC1=O)C(=O)OC	27617_2965	Accepted
COc1ccc(NC(C)=O)cc1N	27620_2966	Accepted
OP(O)(=O)CN(CP(O)(O)=O)CP(O)(O)=O	27624_2967	Accepted
CCCCC(CC)COC(=O)c1ccc(cc1)C(=O)OCC(CC)CCCC	27625_2968	Accepted
C\C=C\C\C=C\C\C=C\CC=C	27634_2969	Intermediate	Low_Risk_halo_alkene,
CC(C)C(OC(=O)C(C)C)C(C)(C)COC(=O)C(C)C	27635_2970	Accepted
CCC(C)OC(C)CC	27636_2971	Accepted
CCCOCCOCCO	27639_2972	Accepted
CC(C)OC(=O)CCCCC(=O)OC(C)C	27641_2974	Accepted
C[N+](C)(CC=C)CC=C	27650_2976	Intermediate	Low_Risk_halo_alkene,
CC(=C)C(=O)O[C@@H]1C[C@H]2CC[C@]1(C)C2(C)C	27653_2977	Rejected	Low_Risk_halo_alkene,High_Risk_michael_acceptors,
CCCCC(CC)COC(=O)CS	27656_2978	Intermediate	Low_Risk_thiol,
CCCCCCCCS(Cl)(=O)=O	27658_2979	Rejected	High_Risk_consecutive_alkyl_chains,Low_Risk_halogenure,High_Risk_sulfonyl_halide,
CC(C)(c1ccccc1)c1ccc(Nc2ccc(cc2)C(C)(C)c2ccccc2)cc1	27721_2980	Accepted
CCCCCCCCCCCCCOC(=O)CCSCCC(=O)OCCCCCCCCCCCCC	27728_2981	Rejected	High_Risk_consecutive_alkyl_chains,
CC1C=CC=C1	27738_2982	Accepted
CCC(C)(\N=N\C(C)(CC)C#N)C#N	27747_2983	Intermediate	Low_Risk_azo,
CC(C)(C)C(=O)CCl	27749_2984	Rejected	Low_Risk_halogenure,High_Risk_aliphatic_ketone,Low_Risk_alkyl_halide_Cl_Br,High_Risk_alphahalo_ketone_carbonyl,
OCc1cccc(Oc2ccccc2)c1	27756_2985	Accepted
CC(C)C(C)(N)C#N	27759_2986	Accepted
CCCCCCCCCC(=O)N(C)C	27764_2987	Rejected	High_Risk_consecutive_alkyl_chains,
CC(C)(CS(O)(=O)=O)NC(=O)C=C	27770_2988	Intermediate	Low_Risk_acrylamide,Low_Risk_halo_alkene,Low_Risk_sulfonic_acid,Low_Risk_sulfonic_acid_ester,
CCCCCCC(C)Nc1ccc(Nc2ccccc2)cc1	27771_2989	Rejected	High_Risk_consecutive_alkyl_chains,
CC(CN)CCCN	27772_2990	Accepted
CCC(COC(=O)C=C)(COC(=O)C=C)COC(=O)C=C	27773_2991	Rejected	Low_Risk_halo_alkene,High_Risk_michael_acceptors,
COP(N)(=S)OC	27789_2992	Accepted
ClCN1C(=O)c2ccccc2C1=O	27790_2993	Intermediate	Low_Risk_halogenure,Low_Risk_alkyl_halide_Cl_Br,
O=C1N(SC2CCCCC2)C(=O)c2ccccc12	27793_2995	Accepted
Clc1nc(C#N)c(Cl)c(Cl)c1Cl	27795_2996	Intermediate	Low_Risk_halogenure,
CCCCC(CC)C(=O)OCCOCCOCCOCCOC(=O)C(CC)CCCC	27797_2997	Accepted
CCNCC(C)=C	27798_2998	Intermediate	Low_Risk_halo_alkene,
CC(COC(=O)c1ccccc1)OC(=O)c1ccccc1	27802_2999	Accepted
CCN(CCN)c1cccc(C)c1	27803_3000	Accepted
CC(C)(N)C#N	27804_3001	Accepted
Cc1ccc2C(=O)OC(=O)c2c1	27805_3002	Rejected	High_Risk_anhydride,
OC(=O)CNc1ccccc1	27806_3003	Accepted
CC(C)(C)C(=O)C(Cl)Cl	27822_3004	Rejected	Low_Risk_halogenure,High_Risk_aliphatic_ketone,High_Risk_alkyl_halide_Cl_Br,High_Risk_alphahalo_ketone_carbonyl,
OS(=O)(=O)C(CC(=O)OC1CCCCC1)C(=O)OC1CCCCC1	27826_3006	Intermediate	Low_Risk_sulfonic_acid,Low_Risk_sulfonic_acid_ester,
COCCOCCOCCOCCO	27829_3007	Accepted
ClCn1nnc2ccccc2c1=O	27830_3008	Intermediate	Low_Risk_halogenure,Low_Risk_alkyl_halide_Cl_Br,
CCCCC(CC)COC(Cl)=O	27832_3009	Rejected	Low_Risk_halogenure,High_Risk_acyclic_acid_halide_acyl_halide,
CCc1cccc(C)c1N	27833_3010	Accepted
OC(=O)CCOC(=O)C=C	27834_3011	Rejected	Low_Risk_halo_alkene,High_Risk_michael_acceptors,
CCCCCCCCCC\C=C\C1CC(=O)OC1=O	27870_3012	Rejected	High_Risk_consecutive_alkyl_chains,High_Risk_anhydride,
CC\C=C/C#N	27884_3013	Rejected	High_Risk_michael_acceptors,
CCC(C)(C)c1cc(c(O)c(c1)C(C)(C)CC)-n1nc2ccccc2n1	27886_3014	Accepted
CCCCC(CC)COC(=O)c1c(Br)c(Br)c(Br)c(Br)c1C(=O)OCC(CC)CCCC	27887_3015	Intermediate	Low_Risk_halogenure,
CCCCN(CCCC)CCCCCCN(CCCC)CCCC	27920_3016	Rejected	High_Risk_consecutive_alkyl_chains,
CC(COCC(C)OC(=O)c1ccccc1)OC(=O)c1ccccc1	27921_3017	Accepted
CCCCC(CC)C[O-][N+]([O-])=O	27928_3018	Intermediate	Low_Risk_nitro,
CCCCCCCCCCCCCCCC\C=C\C1CC(=O)OC1=O	27948_3019	Rejected	High_Risk_consecutive_alkyl_chains,High_Risk_anhydride,
CCCCOCC(C)OCC(C)O	27959_3020	Accepted
CC(C)(O)CCCC1=CCC(CC1)C=O	27970_3022	Rejected	High_Risk_aldehyde,
CC(=O)OC1CCC(CC1)C(C)(C)C	27974_3023	Accepted
CCCCCCCCCCCCCCCCCCOC(=O)C(C)=C	27975_3024	Rejected	High_Risk_consecutive_alkyl_chains,Low_Risk_halo_alkene,High_Risk_michael_acceptors,
CC(C)(C)c1cc(CCC(=O)NN)cc(c1O)C(C)(C)C	27978_3025	Intermediate	Low_Risk_hydrazide,Low_Risk_hydrazine,
CC(C)(C)c1n[nH]c(=S)n(N)c1=O	27981_3026	Intermediate	Low_Risk_thioketone,
CCCCCCCCCCCCCCCCO	27991_3027	Rejected	High_Risk_consecutive_alkyl_chains,
ClC(Cl)C(=O)N(CC=C)CC=C	27997_3028	Rejected	Low_Risk_halogenure,High_Risk_alkyl_halide_Cl_Br,Low_Risk_halo_alkene,
CC(C)(c1ccc(Oc2ccc3C(=O)OC(=O)c3c2)cc1)c1ccc(Oc2ccc3C(=O)OC(=O)c3c2)cc1	28001_3029	Rejected	High_Risk_anhydride,
O=Cc1cccc(Oc2ccccc2)c1	28005_3030	Rejected	High_Risk_aldehyde,
Cc1cc(c(O)c(C)c1Cn1c(=O)n(Cc2c(C)cc(c(O)c2C)C(C)(C)C)c(=O)n(Cc2c(C)cc(c(O)c2C)C(C)(C)C)c1=O)C(C)(C)C	28008_3031	Accepted
CCOC(=O)CC(O)C(=O)OCC	28010_3032	Accepted
CC(C)(C)c1cc(CCC(=O)OCCSCCOC(=O)CCc2cc(c(O)c(c2)C(C)(C)C)C(C)(C)C)cc(c1O)C(C)(C)C	28011_3033	Accepted
CN1C(=O)c2ccc(cc2C1=O)[N+]([O-])=O	28013_3034	Intermediate	Low_Risk_nitro,
CC(COC(C)COC(=O)C=C)OCC(C)OC(=O)C=C	28015_3035	Rejected	Low_Risk_halo_alkene,High_Risk_michael_acceptors,
C[N+](C)(C)CCOC(=O)C=C	28016_3036	Rejected	Low_Risk_halo_alkene,High_Risk_michael_acceptors,
BrCc1cccc(Oc2ccccc2)c1	28022_3037	Intermediate	Low_Risk_halogenure,Low_Risk_alkyl_halide_Cl_Br,
OC(COCC=C)CS(O)(=O)=O	28028_3038	Intermediate	Low_Risk_halo_alkene,Low_Risk_sulfonic_acid,Low_Risk_sulfonic_acid_ester,
CC1(C)CC(CC(C)(C)N1)OC(=O)CCCCCCCCC(=O)OC1CC(C)(C)NC(C)(C)C1	28030_3039	Rejected	High_Risk_consecutive_alkyl_chains,
CCCCNC(=O)OCC#CI	28038_3040	Intermediate	Low_Risk_halogenure,
CCC(CC)Nc1ccc(C)c(C)c1	28040_3041	Accepted
CCN(CC#N)c1cccc(C)c1	28114_3042	Accepted
COC(=O)CC(C)(C)C=C	28120_3043	Intermediate	Low_Risk_halo_alkene,
CC(C)(C)C(=O)CCc1ccc(Cl)cc1	28300_3044	Rejected	Low_Risk_halogenure,High_Risk_aliphatic_ketone,
CC(C)c1ccc(OP(=O)(Oc2ccc(cc2)C(C)C)Oc2ccc(cc2)C(C)C)cc1	28880_3045	Intermediate	Low_Risk_phosphonic_acid,
Clc1ccc(cn1)C(Cl)(Cl)Cl	28967_3046	Rejected	Low_Risk_halogenure,High_Risk_alkyl_halide_Cl_Br,
CC(C)(c1ccccc1)c1cc(c(O)c(c1)C(C)(C)c1ccccc1)-n1nc2ccccc2n1	28985_3047	Accepted
CCC(OCCCOC)OC(C)=O	29062_3048	Intermediate	Low_Risk_acyclic_acetal,
CCc1cnc(C(O)=O)c(c1)C(O)=O	29072_3049	Accepted
Cc1ccc(cc1)S(N)(=O)=O	29105_3050	Accepted
CCC(C)(O)CCCC(C)C	29110_3051	Accepted
c1ccc(cc1)-c1cccc(c1)-c1ccccc1	29117_3052	Accepted
Oc1ccc(cc1)-c1ccc(O)cc1	29120_3053	Intermediate	Low_Risk_para_para_dihydroxybiphenyl,Low_Risk_phenol,
c1ccc(cc1)-c1ccc(cc1)-c1ccccc1	29121_3054	Accepted
O=C(OC(=O)c1ccccc1)c1ccccc1	29122_3055	Rejected	Aggregator_Benzyl_benzoate,High_Risk_anhydride,
Cc1cc(C)c(C)cc1C	29124_3056	Accepted
CCOC(=O)C(C)O	29127_3057	Accepted
OCC1CCCO1	29128_3058	Accepted
CC(=O)c1ccc(O)cc1	29133_3059	Intermediate	Low_Risk_phenol,
CCN(Cc1cccc(c1)S(O)(=O)=O)c1ccccc1	29136_3060	Intermediate	Low_Risk_sulfonic_acid,Low_Risk_sulfonic_acid_ester,
CCCC(C)C	29143_3061	Accepted
COC(=O)CC(=O)OC	29145_3062	Accepted
CN1CCOCC1	29146_3063	Accepted
CCCCCCCCCCCCCCCC(=O)OC	29149_3064	Rejected	High_Risk_consecutive_alkyl_chains,
CCC(N)(CO)CO	29150_3065	Accepted
COc1ccc(C)cc1[N+]([O-])=O	29152_3066	Intermediate	Low_Risk_nitro,
O=C(OCc1ccccc1)c1ccccc1	29153_3067	Rejected	Aggregator_Benzyl_benzoate,
O=C1CCCC1	29154_3068	Accepted
CCCCC\C(C=O)=C\c1ccccc1	29157_3069	Rejected	High_Risk_aldehyde,
OCCN1CCN(CCO)CC1	29158_3070	Accepted
CC(C)CC(C)CC(O)CC(C)C	29159_3071	Accepted
CCCCCCCCCCCCCCCCCC(=O)OCC(O)CO	29160_3072	Rejected	High_Risk_consecutive_alkyl_chains,
CC1(C)N(Cl)C(=O)N(Br)C1=O	29162_3073	Intermediate	Low_Risk_halogenure,Low_Risk_halo_amine,
CC(C)COC(=O)CC(C(=O)OCC(C)C)S(O)(=O)=O	29164_3074	Intermediate	Low_Risk_sulfonic_acid,Low_Risk_sulfonic_acid_ester,
CNC(S)=S	29167_3075	Intermediate	Low_Risk_thioic_acid,Low_Risk_thioketone,Low_Risk_thiol,
CCCCCC[C@@H](O)C\C=C/CCCCCCCC(=O)OC	29169_3076	Rejected	High_Risk_consecutive_alkyl_chains,
CC(C)=CC(C)=O	29170_3077	Rejected	High_Risk_aliphatic_ketone,High_Risk_michael_acceptors,
C1CC=CC1	29171_3078	Accepted
CC(C)CC(O)=O	29182_3079	Accepted
Nc1ccc(cc1)S(O)(=O)=O	29184_3080	Rejected	High_Risk_ortho_aniline,Low_Risk_sulfonic_acid,Low_Risk_sulfonic_acid_ester,
Cc1nc(N)nc(N)n1	29186_3081	Accepted
Cc1ccc2cc(C)ccc2c1	29187_3082	Accepted
NC(N)=N	29189_3083	Accepted
COC(=O)OC	29192_3084	Accepted
CCc1ccc(C)cc1	29194_3085	Accepted
CC1CCCNC1	29195_3086	Accepted
COC(=O)c1ccc2cc(ccc2c1)C(=O)OC	29202_3087	Accepted
CCN(CC)CCCl	29203_3088	Intermediate	Low_Risk_halogenure,Low_Risk_alkyl_halide_Cl_Br,
Cc1cccc[n+]1[O-]	29207_3089	Accepted
OC(=O)c1ccc2cc(ccc2c1)C(O)=O	29211_3090	Accepted
CCCOCC(C)O	29217_3091	Accepted
CCc1ccc(Br)cc1	29218_3092	Intermediate	Low_Risk_halogenure,
Cc1ccc(N)nc1	29220_3093	Accepted
OC(=O)c1nc(Cl)ccc1Cl	29221_3094	Intermediate	Low_Risk_halogenure,
CC(c1ccc(C)c(C)c1)c1ccc(C)c(C)c1	29223_3095	Accepted
NC(=N)S(O)=O	29224_3096	Accepted
OC(=O)CN(CCCN(CC(O)=O)CC(O)=O)CC(O)=O	29225_3097	Accepted
CC(C)(C)N(CCO)CCO	29230_3098	Accepted
CC(CO)CO	29231_3099	Accepted
O=C(c1ccc2C(=O)OC(=O)c2c1)c1ccc2C(=O)OC(=O)c2c1	29233_3100	Rejected	High_Risk_anhydride,
CC(CCC=C(C)C)C=C	29234_3101	Intermediate	Low_Risk_halo_alkene,
CCCCCCCCCCCC=C	29235_3102	Rejected	High_Risk_consecutive_alkyl_chains,Low_Risk_halo_alkene,
CCCCCCCCCCCCCOC(=O)C(C)=C	29236_3103	Rejected	High_Risk_consecutive_alkyl_chains,Low_Risk_halo_alkene,High_Risk_michael_acceptors,
CC(C)(c1ccccc1)c1ccc(O)c(c1)C(C)(C)c1ccccc1	29241_3106	Accepted
CCOP(=O)(CN(CCO)CCO)OCC	29242_3107	Accepted
C1C[C@H]2[C@@H]3CC[C@@H](C3)[C@H]2C1	29244_3108	Accepted
CC(C)(O)c1ccc(cc1)C(C)(C)O	29247_3110	Accepted
CN(C)CCN(C)CCN(C)C	29249_3111	Accepted
C=CC1CC2CC1C=C2	29250_3112	Intermediate	Low_Risk_halo_alkene,
COC(=O)\C=C/C(O)=O	29251_3113	Rejected	High_Risk_michael_acceptors,
CC(CC(O)=O)CC(C)(C)C	29254_3114	Accepted
COC(=O)[C@H]1CC[C@@H](CC1)C(=O)OC	29255_3115	Accepted
OCCN1CCNC1=O	29260_3116	Accepted
CCc1cc(c(O)c(c1)C(C)(C)C)C(C)(C)C	29262_3117	Accepted
CNCCS(O)(=O)=O	29263_3118	Intermediate	Low_Risk_sulfonic_acid,Low_Risk_sulfonic_acid_ester,
COc1cc(NC(=O)CC(C)=O)c(OC)cc1Cl	29265_3119	Rejected	Low_Risk_halogenure,High_Risk_aliphatic_ketone,
CC[C@@H](N)CO	29275_3121	Accepted
Nc1c2C(=O)c3ccccc3C(=O)c2c(Br)cc1S(O)(=O)=O	29277_3122	Rejected	Low_Risk_halogenure,High_Risk_quinone,Low_Risk_sulfonic_acid,Low_Risk_sulfonic_acid_ester,
OC(=O)c1cc(cc(c1)S(O)(=O)=O)C(O)=O	29279_3123	Intermediate	Low_Risk_sulfonic_acid,Low_Risk_sulfonic_acid_ester,
Cn1c(N)c(N=O)c(=O)n(C)c1=O	29280_3124	Intermediate	Low_Risk_nitroso,
CCCCCCCCCCCc1ccccc1	29281_3125	Rejected	High_Risk_consecutive_alkyl_chains,
CC(C)CC(C)(c1ccc(O)cc1)c1ccc(O)cc1	29282_3126	Intermediate	Low_Risk_phenol,
C(Oc1ccc(cc1)C(C(c1ccc(OCC2CO2)cc1)c1ccc(OCC2CO2)cc1)c1ccc(OCC2CO2)cc1)C1CO1	29286_3127	Rejected	High_Risk_epoxide,
C[N+]1([O-])CCOCC1	29287_3128	Accepted
CCC12COCN1COC2	29289_3129	Accepted
CC1=CC[C@H]2C[C@@H]1C2(C)C	29290_3130	Accepted
CCCCCC(CO)CCC	29302_3131	Accepted
CC(C)(C)CC(C)(C)c1ccc(Nc2ccc(cc2)C(C)(C)CC(C)(C)C)cc1	29310_3132	Accepted
OC(=O)c1ccc2cc(O)ccc2c1	29312_3133	Accepted
CCC(C)c1cc(c(O)c(c1)C(C)(C)C)C(C)(C)C	29315_3134	Accepted
CC(CCCC(C)(C)O)C=C	29317_3135	Intermediate	Low_Risk_halo_alkene,
CCCCC(CC)COC(=O)c1ccc(cc1)N(C)C	29320_3136	Accepted
CCCCCC1C(CC(=O)OC)CCC1=O	29325_3137	Accepted
CC(C)(c1cc(Br)c(OCC=C)c(Br)c1)c1cc(Br)c(OCC=C)c(Br)c1	29327_3138	Intermediate	Low_Risk_halogenure,Low_Risk_halo_alkene,
CCCCCC1=CCCC1=O	29331_3139	Accepted
CCCCCCCCCCCCCCCC(=O)OC[C@@H](O)[C@H]1OC[C@H](O)[C@H]1O	29335_3140	Rejected	High_Risk_consecutive_alkyl_chains,
COc1ccc(Br)c(C)c1	29338_3141	Intermediate	Low_Risk_halogenure,
C[C@@H]1CC[C@H]2C(C)(C)[C@H]3C[C@@]12CC(C(C)=O)=C3C	29353_3142	Accepted
COCC(C)N	29359_3143	Accepted
COc1ccc(Nc2ccccc2)c(C)c1	29364_3145	Accepted
Clc1cc(cnc1Cl)C(Cl)(Cl)Cl	29534_3146	Rejected	Low_Risk_halogenure,High_Risk_alkyl_halide_Cl_Br,
OCNC(=O)N(CO)C1N(CO)C(=O)N(CO)C1=O	29559_3147	Intermediate	Low_Risk_hemiaminal,
CC1COc2ccccc2N1C(=O)C(Cl)Cl	29572_3148	Rejected	Low_Risk_halogenure,High_Risk_alkyl_halide_Cl_Br,
OCC1CCC(COC=C)CC1	29575_3149	Accepted
CC(=C)C(N)=O	29600_3150	Intermediate	Low_Risk_acrylamide,Low_Risk_halo_alkene,
CCCC(c1cc(c(O)cc1C)C(C)(C)C)c1cc(c(O)cc1C)C(C)(C)C	29602_3151	Accepted
N#Cc1ccccc1C#N	29604_3152	Accepted
CC(C)=CC=O	29606_3153	Rejected	High_Risk_aldehyde,
CC(=C)C(=O)OCCOCCOCCOC(=O)C(C)=C	29607_3154	Rejected	Low_Risk_halo_alkene,High_Risk_michael_acceptors,
CC(C)COC=C	29608_3155	Accepted
O=C(OCCOCCOCCOC(=O)c1ccccc1)c1ccccc1	29611_3156	Accepted
CC(=C)C1CCC(C)=CC1	29612_3157	Intermediate	Low_Risk_halo_alkene,
c1c[nH]cn1	29616_3158	Accepted
CC(O)COC(=O)C(C)=C	29629_3160	Rejected	Low_Risk_halo_alkene,High_Risk_michael_acceptors,
NCc1cccc(CN)c1	29649_3161	Accepted
CC(C)C1CCC(C)CC1O	29650_3162	Accepted
CC(C)(C)OC(=O)C=C	29652_3164	Rejected	Low_Risk_halo_alkene,High_Risk_michael_acceptors,
CC1(C)CC(O)CC(C)(C)N1	29655_3165	Accepted
CC(CCO)CC(C)(C)C	29661_3166	Accepted
CC(CO)Oc1ccccc1	29665_3167	Accepted
CC1CC(CC2CCC(N)C(C)C2)CCC1N	29670_3168	Accepted
CC(C)[C@H]1CC[C@H](C)C[C@@H]1O	29733_3169	Accepted
CCCCOC(O)CC	29755_3170	Intermediate	Low_Risk_hemiketal,
CCCCN(CCCC)c1ccc(C(=O)c2ccccc2C(O)=O)c(O)c1	29762_3171	Rejected	High_Risk_meta_aminophenol,
CC(C)(Oc1ccc(CCNC(=O)c2ccc(Cl)cc2)cc1)C(O)=O	29869_3172	Intermediate	Low_Risk_halogenure,
Clc1ccccc1C(c1ccccc1)(c1ccccc1)n1ccnc1	29871_3173	Rejected	Aggregator_Clotrimazole,Low_Risk_halogenure,Low_Risk_imidazole,Low_Risk_triphenyl,
CC(C)OC(=O)C(C)(C)Oc1ccc(cc1)C(=O)c1ccc(Cl)cc1	29874_3174	Intermediate	Low_Risk_halogenure,
CC(=O)N1CCN(CC1)c1ccc(OC[C@H]2CO[C@@](Cn3ccnc3)(O2)c2ccc(Cl)cc2Cl)cc1	29879_3175	Intermediate	Low_Risk_halogenure,Low_Risk_imidazole,
Oc1cc(O)c2C[C@@H](OC(=O)c3cc(O)c(O)c(O)c3)[C@H](Oc2c1)c1cc(O)c(O)c(O)c1	29889_3176	Rejected	High_Risk_catechol,
OCCC(F)(F)C(F)(F)C(F)(F)C(F)(F)C(F)(F)C(F)(F)C(F)(F)C(F)(F)F	29904_3177	Rejected	High_Risk_halogenure_F,
CC=C(Cl)Cl	29910_3178	Intermediate	Low_Risk_halogenure,
Brc1cc(Br)c(Oc2cc(Br)c(Br)cc2Br)cc1Br	30047_3179	Rejected	High_Risk_halogenure,
Brc1ccc(Oc2cc(Br)c(Br)cc2Br)c(Br)c1	30048_3180	Intermediate	Low_Risk_halogenure,
Brc1ccc(Oc2ccc(Br)cc2Br)c(Br)c1	30056_3181	Intermediate	Low_Risk_halogenure,
CC(C)(Cl)Cl	30060_3182	Rejected	Low_Risk_halogenure,High_Risk_alkyl_halide_Cl_Br,
CC(=O)CCC(C)=O	30138_3183	Rejected	High_Risk_aliphatic_ketone,
CC(=O)c1nccs1	30162_3184	Accepted
Nc1ccccc1-c1ccccc1	30189_3185	Accepted
CC(C)Br	30197_3186	Intermediate	Low_Risk_halogenure,Low_Risk_alkyl_halide_Cl_Br,
CC1CCCO1	30258_3187	Accepted
Nc1cc(Cl)cc(Cl)c1	30307_3188	Intermediate	Low_Risk_halogenure,
CC(=O)c1cc(C)oc1C	30317_3189	Accepted
CCn1c2ccccc2c2cc(N)ccc12	30319_3190	Intermediate	Low_Risk_3_amino_9_ethylcarbazoles,
ClCCC#N	30336_3191	Intermediate	Low_Risk_halogenure,Low_Risk_alkyl_halide_Cl_Br,
Nc1ccc(Cl)cc1[N+]([O-])=O	30384_3192	Intermediate	Low_Risk_halogenure,Low_Risk_nitro,
O=c1cc(oc2ccc3ccccc3c12)-c1ccccc1	30423_3193	Accepted
OCc1ccc(C=O)o1	30428_3194	Rejected	High_Risk_aldehyde,
Nc1ncn([C@H]2C[C@H](O)[C@@H](CO)O2)c(=O)n1	30432_3195	Accepted
CNCC(O)c1ccc(O)cc1	30588_3196	Intermediate	Low_Risk_phenol,
C\C(\C=C\C1(O)C(C)=CC(=O)CC1(C)C)=C\C(O)=O	30604_3197	Rejected	High_Risk_michael_acceptors,
CC1=CC(=O)NS(=O)(=O)O1	30606_3198	Accepted
CCOC(C)OCC	30607_3199	Intermediate	Low_Risk_acyclic_acetal,
COc1cccc2C(=O)c3c(O)c4C[C@](O)(C[C@H](O[C@H]5C[C@H](N)[C@H](O)[C@H](C)O5)c4c(O)c3C(=O)c12)C(=O)CO	30636_3200	Rejected	High_Risk_para_hydroquinone,High_Risk_quinone,
OCc1cc(O)c2C(=O)c3c(O)cccc3C(=O)c2c1	30695_3201	Rejected	High_Risk_quinone,
OC[C@H]1O[C@H]2O[C@H]3[C@@H](CO)O[C@H](O[C@H]4[C@@H](CO)O[C@H](O[C@@H]5[C@@H](CO)OC(O[C@H]6[C@@H](CO)O[C@H](O[C@H]7[C@@H](CO)O[C@H](O[C@@H]1[C@H](O)[C@H]2O)[C@H](O)[C@H]7O)[C@H](O)[C@H]6O)[C@H](O)[C@H]5O)[C@@H](O)[C@H]4O)[C@H](O)[C@H]3O	30698_3202	Accepted
C[C@@H]1C2CC[C@H](C)CN2C2C[C@H]3[C@@H]4CC=C5CC(CC[C@]5(C)[C@H]4CC[C@]3(C)[C@@H]12)O[C@@H]1O[C@H](CO)[C@H](O)[C@H](O[C@@H]2O[C@H](CO)[C@@H](O)C(O)[C@H]2O)[C@H]1O[C@H]1O[C@@H](C)[C@H](O)[C@@H](O)[C@H]1O	30707_3203	Accepted
CC[C@H]1OC(=O)[C@H](C)[C@@H](O[C@H]2C[C@@](C)(OC)[C@@H](O)[C@H](C)O2)[C@H](C)[C@@H](O[C@@H]2O[C@H](C)C[C@@H]([C@H]2O)N(C)C)[C@](C)(O)C[C@@H](C)CN(C)[C@H](C)[C@@H](O)[C@]1(C)O	30760_3204	Accepted
CC1(C)C2CCC1(C)C(=O)C2	30955_3205	Accepted
COc1cc(\C=C\C(\O)=C\C(=O)\C=C\c2ccc(O)c(OC)c2)ccc1O	31077_3206	Rejected	High_Risk_aliphatic_ketone,High_Risk_michael_acceptors,
Oc1c(Br)cc2c(Oc3c(Br)c(O)c(Br)cc3C22OC(=O)c3c2c(Cl)c(Cl)c(Cl)c3Cl)c1Br	31089_3207	Rejected	Aggregator_Benzyl_benzoate,High_Risk_halogenure,
CCCCCOC(=O)c1ccccc1C(=O)OCCCCC	31131_3208	Accepted
CCCOC(=O)c1ccccc1C(=O)OCCC	31133_3209	Accepted
CC(O)CN(C)C	31210_3210	Accepted
C1C[n+]2ccccc2-c2cccc[n+]12	31248_3211	Accepted
CC1CC2=C(CC1(C)C(C)=O)C(C)(C)CCC2	31290_3212	Accepted
CCOCC(O)=O	31294_3213	Accepted
N[C@H]1C(O)O[C@H](CO)[C@H](O)[C@@H]1O	31356_3214	Accepted
NC(=O)C1CO1	31374_3215	Rejected	High_Risk_epoxide,
O=C1NC2NC(=O)NC2N1	31380_3216	Accepted
OCc1c[nH]c2ccccc12	31458_3217	Accepted
CCCC[n+]1ccccc1	31462_3218	Accepted
CC(=C)OC(C)=O	31492_3219	Accepted
CC(C)OS(C)(=O)=O	31497_3220	Rejected	High_Risk_sulfonate_ester,Low_Risk_sulfonic_acid_ester,
CN(C)c1ccc(cc1)C(c1ccccc1)c1ccc(cc1)N(C)C	31531_3221	Intermediate	Low_Risk_triphenyl,
CN1CCCCC1C(=O)Nc1c(C)cccc1C	31566_3222	Accepted
COCC(O)=O	31591_3223	Accepted
CC1CCC(CC1)NC(=O)N(CCCl)N=O	31603_3224	Intermediate	Low_Risk_halogenure,Low_Risk_alkyl_halide_Cl_Br,Low_Risk_nitroso,
Cc1ccnc2n(C3CC3)c3ncccc3c(=O)[nH]c12	31797_3226	Accepted
COC(=O)Nc1nc2ccc(cc2[nH]1)C(=O)c1cccs1	31800_3227	Intermediate	Low_Risk_thiophene,
OC(=O)C(F)(F)C(F)(F)C(F)(F)C(F)(F)C(F)(F)C(F)(F)C(F)(F)C(F)(F)C(F)(F)F	31860_3228	Rejected	High_Risk_halogenure_F,
OC(=O)C(F)(F)C(F)(F)C(F)(F)C(F)(F)C(F)(F)F	31862_3229	Rejected	High_Risk_halogenure_F,
OC(=O)C(F)(F)C(F)(F)C(F)(F)C(F)(F)C(F)(F)C(F)(F)C(F)(F)C(F)(F)F	31863_3230	Rejected	High_Risk_halogenure_F,
OS(=O)(=O)C(F)(F)C(F)(F)C(F)(F)C(F)(F)C(F)(F)C(F)(F)C(F)(F)C(F)(F)F	31864_3231	Rejected	High_Risk_halogenure_F,Low_Risk_sulfonic_acid,Low_Risk_sulfonic_acid_ester,
OC(=O)C(F)(F)C(F)(F)C(F)(F)C(F)(F)C(F)(F)C(F)(F)C(F)(F)F	31865_3232	Rejected	High_Risk_halogenure_F,
OC(=O)c1ccccn1	31903_3233	Accepted
CCCNC(C)C(=O)Nc1ccccc1C	31956_3234	Accepted
Oc1ccc(\C=C\c2cc(O)cc(O)c2)cc1	31980_3235	Intermediate	Low_Risk_phenol,
CC(C)C(=O)Nc1ccc(c(c1)C(F)(F)F)[N+]([O-])=O	32004_3236	Intermediate	Low_Risk_halogenure_F,Low_Risk_nitro,
C\C(\C=C\C1=C(C)CCCC1(C)C)=C/C=C/C(/C)=C/C(=O)Nc1ccc(O)cc1	32005_3237	Rejected	Low_Risk_acrylamide,High_Risk_para_aminophenol,Low_Risk_para_hydroxyanilines,Low_Risk_phenol,Low_Risk_polyenes,
C[S+](CC[C@H](N)C(O)=O)C[C@H]1O[C@H]([C@H](O)[C@@H]1O)n1cnc2c(N)ncnc12	32020_3238	Intermediate	Low_Risk_sulfonium,
CN1C2CC(CC1[C@@H]1O[C@H]21)OC(=O)C(CO)c1ccccc1	32029_3239	Rejected	High_Risk_epoxide,
CC(C)(C)C(O)(CCc1ccc(Cl)cc1)Cn1cncn1	32113_3240	Intermediate	Low_Risk_halogenure,
CC(C)(c1cc(Br)c(OCC(Br)CBr)c(Br)c1)c1cc(Br)c(OCC(Br)CBr)c(Br)c1	32129_3241	Rejected	High_Risk_halogenure,High_Risk_alkyl_halide_Cl_Br,
Clc1cc(Cl)c(cc1Cl)-c1cc(Cl)c(Cl)cc1Cl	32180_3242	Rejected	High_Risk_halogenure,
Cc1ccccc1OP(=O)(Oc1ccccc1C)Oc1ccccc1C	32192_3243	Intermediate	Low_Risk_phosphonic_acid,
CC[C@]1(O)C[C@H]2CN(C1)CCc1c([nH]c3ccccc13)[C@@](C2)(C(=O)OC)c1cc2c(cc1OC)N(C=O)[C@@H]1[C@]22CCN3CC=C[C@](CC)([C@@H]23)[C@@H](OC(C)=O)[C@]1(O)C(=O)OC	32278_3244	Rejected	High_Risk_aldehyde,
CCCC\C=C/CCCCCCCCCC=O	32303_3245	Rejected	High_Risk_consecutive_alkyl_chains,High_Risk_aldehyde,
ClC\C=C/Cl	32305_3246	Intermediate	Low_Risk_halogenure,Low_Risk_alkyl_halide_Cl_Br,Low_Risk_halo_alkene,
CCCCOCCOC(=O)COc1ccc(Cl)cc1Cl	32309_3247	Intermediate	Low_Risk_halogenure,
CC1(C)COCN1	32314_3248	Accepted
CCCCCCCCn1sc(Cl)c(Cl)c1=O	32315_3249	Rejected	High_Risk_consecutive_alkyl_chains,Low_Risk_halogenure,
Cc1cc(O)cc(C)c1Cl	32316_3250	Intermediate	Low_Risk_halogenure,
CNC(=O)Oc1cccc2OC(C)(C)Oc12	32327_3251	Accepted
CC(C)OP(=S)(OC(C)C)SCCNS(=O)(=O)c1ccccc1	32329_3252	Accepted
ClC(Cl)(Cl)S(=O)(=O)C(Cl)(Cl)Cl	32331_3253	Rejected	High_Risk_halogenure,High_Risk_alkyl_halide_Cl_Br,
CCC(C)Nc1c(cc(cc1[N+]([O-])=O)C(C)(C)C)[N+]([O-])=O	32337_3254	Intermediate	Low_Risk_nitro,
Cc1ccc2nc3sc(=O)sc3nc2c1	32342_3255	Accepted
CCOP(=S)(OCC)OC(Cl)C(Cl)(Cl)Cl	32344_3256	Rejected	Low_Risk_halogenure,High_Risk_alkyl_halide_Cl_Br,
OC(C(c1ccccc1)c1ccc(Cl)cc1)=C1C(=O)c2ccccc2C1=O	32348_3257	Intermediate	Low_Risk_halogenure,
COP(=S)(OC)Oc1nc(Cl)c(Cl)cc1Cl	32352_3258	Intermediate	Low_Risk_halogenure,
C[C@@H](Oc1ccc(Oc2ncc(Cl)cc2F)cc1)C(=O)OCC#C	32354_3259	Intermediate	Low_Risk_halogenure,Low_Risk_halogenure_F,Low_Risk_acetylene_alkyne,
CC1(C)CON(Cc2ccccc2Cl)C1=O	32355_3260	Intermediate	Low_Risk_halogenure,
CCSC(=O)N(CC)C1CCCCC1	32356_3261	Intermediate	Low_Risk_thioester,
CCNC(=O)NC(=O)C(=N\OC)\C#N	32358_3262	Accepted
Cc1cc(nc(Nc2ccccc2)n1)C1CC1	32359_3263	Accepted
NC(=O)C(Br)(Br)C#N	32361_3264	Rejected	Low_Risk_halogenure,High_Risk_alkyl_halide_Cl_Br,
Clc1cccc(Cl)c1C#N	32365_3265	Intermediate	Low_Risk_halogenure,
CC1COC(Cn2cncn2)(O1)c1ccc(Oc2ccc(Cl)cc2)cc1Cl	32372_3266	Intermediate	Low_Risk_halogenure,
Oc1c(C2CC(Cc3ccccc23)c2ccc(cc2)-c2ccc(Br)cc2)c(=O)sc2ccccc12	32374_3267	Intermediate	Low_Risk_halogenure,
C\C(=N/NC(=O)Nc1cc(F)cc(F)c1)c1ncccc1C(O)=O	32375_3268	Intermediate	Low_Risk_halogenure_F,Low_Risk_hydrazone,
COCC(C)N(C(=O)CCl)c1c(C)csc1C	32376_3269	Intermediate	Low_Risk_halogenure,Low_Risk_alkyl_halide_Cl_Br,
OC(C(c1ccccc1)c1ccccc1)=C1C(=O)c2ccccc2C1=O	32378_3270	Accepted
CSC(=O)c1c(nc(c(C(=O)SC)c1CC(C)C)C(F)(F)F)C(F)F	32379_3271	Rejected	Low_Risk_halogenure_F,High_Risk_thioester,
CCN(CC(C)=C)c1c(cc(cc1[N+]([O-])=O)C(F)(F)F)[N+]([O-])=O	32386_3272	Intermediate	Low_Risk_halogenure_F,Low_Risk_halo_alkene,Low_Risk_nitro,
CC(C)=CCC\C(C)=C\CC\C(C)=C\CO	32389_3273	Accepted
OC(c1ccc(Cl)cc1)(c1cncnc1)c1ccccc1Cl	32390_3274	Intermediate	Low_Risk_halogenure,
CCOC(=O)C(C)Oc1ccc(Oc2nc3ccc(Cl)cc3o2)cc1	32392_3275	Intermediate	Low_Risk_halogenure,
CCOC(=O)NCCOc1ccc(Oc2ccccc2)cc1	32393_3276	Accepted
FC1(F)Oc2cccc(c2O1)-c1c[nH]cc1C#N	32398_3277	Intermediate	Low_Risk_halogenure_F,
CNC(=O)Oc1cccc(c1)\N=C\N(C)C	32405_3278	Accepted
CCOP(O)(=O)C(N)=O	32406_3279	Accepted
CSc1nc(NC2CC2)nc(NC(C)(C)C)n1	32416_3280	Accepted
CCOP(=S)(NC(C)C)Oc1ccccc1C(=O)OC(C)C	32417_3281	Accepted
CS(=O)(=O)c1ccc(C(O)=C2C(=O)CCCC2=O)c(c1)[N+]([O-])=O	32424_3282	Intermediate	Low_Risk_nitro,
CCc1cccc(C)c1N([C@@H](C)COC)C(=O)CCl	32431_3283	Intermediate	Low_Risk_halogenure,Low_Risk_alkyl_halide_Cl_Br,
OC(=O)c1ccccc1C(=O)Nc1cccc2ccccc12	32437_3284	Accepted
[O-][N+](=O)\N=C1/NCCN1Cc1ccc(Cl)nc1	32442_3285	Intermediate	Low_Risk_halogenure,Low_Risk_nitro,
CCOP(=S)(OCC)SCSCC	32459_3286	Accepted
CCCSP(=O)(OCC)Oc1ccc(Br)cc1Cl	32464_3287	Intermediate	Low_Risk_halogenure,
CCNP(=S)(OC)O\C(C)=C\C(=O)OC(C)C	32470_3288	Rejected	High_Risk_michael_acceptors,
CC1CCCCC1NC(=O)Nc1ccccc1	32474_3289	Accepted
CCOP(=S)(OC(C)C)Oc1cnc(nc1)C(C)(C)C	32482_3290	Accepted
COP(=S)(OC)Oc1ccc(Sc2ccc(OP(=S)(OC)OC)cc2)cc1	32484_3291	Accepted
COC(=O)c1c(CC(C)C)c(C2=NCCS2)c(nc1C(F)F)C(F)(F)F	32488_3292	Intermediate	Low_Risk_halogenure_F,
CC(C)(C)C(O)C(Oc1ccc(Cl)cc1)n1cncn1	32493_3293	Intermediate	Low_Risk_halogenure,
OC(=O)COc1nc(Cl)c(Cl)cc1Cl	32497_3294	Intermediate	Low_Risk_halogenure,
Oc1cc(Cl)ccc1Oc1ccc(Cl)cc1Cl	32498_3295	Intermediate	Low_Risk_halogenure,
CCCOC\C(=N/c1ccc(Cl)cc1C(F)(F)F)n1ccnc1	32500_3296	Intermediate	Low_Risk_halogenure,Low_Risk_halogenure_F,Low_Risk_imidazole,
CCN1CN(CC)CN(CC)C1	32511_3297	Accepted
Cc1cc(C)n(CO)n1	32513_3298	Accepted
O=Cc1ccccc1C=O	32514_3299	Rejected	High_Risk_aldehyde,
CCCCCCCCSCCO	32516_3300	Rejected	High_Risk_consecutive_alkyl_chains,
Clc1ssc(=O)c1Cl	32518_3301	Intermediate	Low_Risk_halogenure,
CSC(=O)c1cccc2nnsc12	32519_3302	Intermediate	Low_Risk_thioester,
CO\C=C(\C(=O)OC)c1ccccc1Oc1cc(Oc2ccccc2C#N)ncn1	32520_3303	Rejected	High_Risk_michael_acceptors,
O=c1[nH]sc2ccccc12	32523_3304	Intermediate	Low_Risk_1_2_thiazol_3_one,
COc1ccc(cc1NNC(=O)OC(C)C)-c1ccccc1	32525_3305	Rejected	High_Risk_heteroatom_heteroatom_N_N,Low_Risk_hydrazide,
Clc1ccc(c(Cl)c1)C1(Cn2cncn2)CC(Br)CO1	32531_3306	Intermediate	Low_Risk_halogenure,
CCOC(=O)C(Cl)Cc1cc(c(F)cc1Cl)-n1nc(C)n(C(F)F)c1=O	32532_3307	Intermediate	Low_Risk_halogenure,Low_Risk_halogenure_F,Low_Risk_alkyl_halide_Cl_Br,
CCOCn1c(c(C#N)c(Br)c1C(F)(F)F)-c1ccc(Cl)cc1	32533_3308	Intermediate	Low_Risk_halogenure,Low_Risk_halogenure_F,
CCOC(=O)C1CC(=O)C(=C(O)C2CC2)C(=O)C1	32535_3309	Accepted
CC(C)=CC1C(C(=O)OC(C#N)c2cccc(Oc3ccccc3)c2)C1(C)C	32536_3310	Accepted
Cc1ccc(cc1)S(=O)(=O)C(I)I	32541_3311	Rejected	Low_Risk_halogenure,High_Risk_alkyl_halide_I,
CCCOC(=O)c1ccc(nc1)C(=O)OCCC	32544_3312	Accepted
CCOc1nc(ns1)C(Cl)(Cl)Cl	32547_3313	Rejected	Low_Risk_halogenure,High_Risk_alkyl_halide_Cl_Br,
Clc1ccc(CCC(Cn2cncn2)(C#N)c2ccccc2)cc1	32548_3314	Intermediate	Low_Risk_halogenure,
CC1(CCCCC1)C(=O)Nc1ccc(O)c(Cl)c1Cl	32549_3315	Intermediate	Low_Risk_halogenure,Low_Risk_para_hydroxyanilines,
Cc1nn(C)c(Oc2ccccc2)c1\C=N\OCc1ccc(cc1)C(=O)OC(C)(C)C	32550_3316	Accepted
[O-][N+](=O)c1cc(c(Cl)c(c1Nc1ncc(cc1Cl)C(F)(F)F)[N+]([O-])=O)C(F)(F)F	32551_3317	Intermediate	Low_Risk_halogenure,Low_Risk_halogenure_F,Low_Risk_nitro,
CC(C)N(C(=O)COc1nnc(s1)C(F)(F)F)c1ccc(F)cc1	32552_3318	Intermediate	Low_Risk_halogenure_F,
CCN(Cc1c(F)cccc1Cl)c1c(cc(cc1[N+]([O-])=O)C(F)(F)F)[N+]([O-])=O	32553_3319	Intermediate	Low_Risk_halogenure,Low_Risk_halogenure_F,Low_Risk_nitro,
CCCCCOC(=O)COc1cc(N2C(=O)C3=C(CCCC3)C2=O)c(F)cc1Cl	32554_3320	Intermediate	Low_Risk_halogenure,Low_Risk_halogenure_F,
Fc1cc2OCC(=O)N(CC#C)c2cc1N1C(=O)C2=C(CCCC2)C1=O	32555_3321	Intermediate	Low_Risk_halogenure_F,Low_Risk_acetylene_alkyne,
COC(=O)CSc1cc(\N=c2/sc(=O)n3CCCCn23)c(F)cc1Cl	32556_3322	Intermediate	Low_Risk_halogenure,Low_Risk_halogenure_F,
CO\N=C(\C(=O)OC)c1ccccc1COc1ccccc1C	32558_3323	Accepted
N#C[C@@H](OC(=O)[C@H]1C(C)(C)[C@H]1\C=C(/Cl)C(F)(F)F)c1cccc(Oc2ccccc2)c1	32559_3324	Intermediate	Low_Risk_halogenure,Low_Risk_halogenure_F,Low_Risk_halo_alkene,
CCCCC(CC)CN1C(=O)C2C3CC(C=C3)C2C1=O	32562_3325	Accepted
CN(C)C(=O)Oc1nc(nc(C)c1C)N(C)C	32569_3326	Accepted
CC(C)=CC1C(C(=O)OC2CC(=O)C(CC#C)=C2C)C1(C)C	32572_3327	Intermediate	Low_Risk_acetylene_alkyne,
CC(C)(C)c1ccc(CSc2cnn(c(=O)c2Cl)C(C)(C)C)cc1	32573_3328	Intermediate	Low_Risk_halogenure,
Cc1c(F)c(F)c(COC(=O)C2C(\C=C(/Cl)C(F)(F)F)C2(C)C)c(F)c1F	32577_3329	Intermediate	Low_Risk_halogenure,Low_Risk_halogenure_F,Low_Risk_halo_alkene,
CS\C(C)=N\OC(=O)N(C)SN(C)C(=O)O\N=C(/C)SC	32578_3330	Accepted
CCCCOCCOC(=O)COc1nc(Cl)c(Cl)cc1Cl	32579_3331	Intermediate	Low_Risk_halogenure,
CO\N=C(/C(=O)OC)c1ccccc1CO\N=C(\C)c1cccc(c1)C(F)(F)F	32580_3332	Intermediate	Low_Risk_halogenure_F,
CCC(C)(NC(=O)c1cc(Cl)c(C)c(Cl)c1)C(=O)CCl	32581_3333	Rejected	Low_Risk_halogenure,High_Risk_aliphatic_ketone,Low_Risk_alkyl_halide_Cl_Br,High_Risk_alphahalo_ketone_carbonyl,
OC(CC(c1ccccc1)c1c(O)c2ccccc2oc1=O)c1ccc(cc1)-c1ccc(Br)cc1	32589_3334	Intermediate	Low_Risk_halogenure,Low_Risk_coumarines,
CC1(C)N(Br)C(=O)N(Cl)C1=O	32591_3335	Intermediate	Low_Risk_halogenure,Low_Risk_halo_amine,
OC(=O)C1(CC1)C(=O)Nc1ccc(Cl)cc1Cl	32600_3336	Intermediate	Low_Risk_halogenure,
CC(C1CC1)C(O)(Cn1cncn1)c1ccc(Cl)cc1	32601_3337	Intermediate	Low_Risk_halogenure,
COC(=O)C(C)Oc1ccc(Oc2ccc(Cl)cc2Cl)cc1	32605_3338	Intermediate	Low_Risk_halogenure,
CCOc1ccc(cc1)C(C)(C)COCc1cccc(Oc2ccccc2)c1	32610_3339	Accepted
CCCSP(=O)(OCC)SCCC	32611_3340	Accepted
COP(=S)(OC)Oc1ccc(c(C)c1)[N+]([O-])=O	32613_3341	Intermediate	Low_Risk_nitro,
CCCN(CCCl)c1c(cc(cc1[N+]([O-])=O)C(F)(F)F)[N+]([O-])=O	32614_3342	Intermediate	Low_Risk_halogenure,Low_Risk_halogenure_F,Low_Risk_alkyl_halide_Cl_Br,Low_Risk_nitro,
Cc1ccn2nc(nc2n1)S(=O)(=O)Nc1c(F)cccc1F	32615_3343	Intermediate	Low_Risk_halogenure_F,
CC(C)(C)N(NC(=O)c1ccc(Cl)cc1)C(=O)c1ccccc1	32619_3344	Rejected	Low_Risk_halogenure,High_Risk_heteroatom_heteroatom_N_N,High_Risk_hydrazide,
FC(F)C(F)(F)Oc1c(Cl)cc(NC(=O)NC(=O)c2c(F)cccc2F)cc1Cl	32620_3345	Intermediate	Low_Risk_halogenure,Low_Risk_halogenure_F,
Cc1cc(=O)[nH]o1	32622_3346	Accepted
OC(=O)CCCc1c[nH]c2ccccc12	32623_3347	Accepted
CC(C)CCCC(C)C\C=C\C(\C)=C\C(=O)OCC#C	32624_3348	Rejected	Low_Risk_acetylene_alkyne,High_Risk_michael_acceptors,
CNC(=O)Oc1cc(C)c(SC)c(C)c1	32626_3349	Accepted
COC(C)(C)CCCC(C)C\C=C\C(\C)=C\C(=O)OC(C)C	32627_3350	Rejected	High_Risk_michael_acceptors,
COc1cccc(C(=O)NN(C(=O)c2cc(C)cc(C)c2)C(C)(C)C)c1C	32628_3351	Rejected	High_Risk_heteroatom_heteroatom_N_N,High_Risk_hydrazide,
C(Nc1ncnc2nc[nH]c12)c1ccccc1	32630_3352	Accepted
COCC(=O)N(N1CCOC1=O)c1c(C)cccc1C	32631_3353	Accepted
CC1=NNC(=O)N(C1)\N=C\c1cccnc1	32637_3354	Accepted
CON(C(=O)OC)c1ccccc1COc1ccn(n1)-c1ccc(Cl)cc1	32638_3355	Rejected	Low_Risk_halogenure,High_Risk_heteroatom_heteroatom_O_N,
CCCCCCCCSC(=O)Oc1cc(Cl)nnc1-c1ccccc1	32639_3356	Rejected	High_Risk_consecutive_alkyl_chains,Low_Risk_halogenure,Low_Risk_thioester,
CC(COc1ccc(Oc2ccccc2)cc1)Oc1ccccn1	32640_3357	Accepted
OC(=O)c1c(Cl)ccc2cc(Cl)cnc12	32641_3358	Intermediate	Low_Risk_halogenure,
CCS(=O)(=O)c1cccnc1S(=O)(=O)NC(=O)Nc1nc(OC)cc(OC)n1	32642_3359	Intermediate	Low_Risk_sulfonyl_urea,
Cc1nn(-c2cc(NS(C)(=O)=O)c(Cl)cc2Cl)c(=O)n1C(F)F	32645_3360	Intermediate	Low_Risk_halogenure,Low_Risk_halogenure_F,
CCNS(=O)(=O)C(F)(F)C(F)(F)C(F)(F)C(F)(F)C(F)(F)C(F)(F)C(F)(F)C(F)(F)F	32646_3361	Rejected	High_Risk_halogenure_F,
N#CSCSc1nc2ccccc2s1	32647_3362	Accepted
COP(=O)(OC)O\C(=C/Cl)c1cc(Cl)c(Cl)cc1Cl	32648_3363	Intermediate	Low_Risk_halogenure,Low_Risk_phosphonic_acid,
CC(C)=CC1C(C(=O)OCN2C(=O)C3=C(CCCC3)C2=O)C1(C)C	32649_3364	Accepted
O=C(Nc1cnns1)Nc1ccccc1	32651_3365	Accepted
ClC(Cl)(Cl)C(NC=O)N1CCN(CC1)C(NC=O)C(Cl)(Cl)Cl	32654_3366	Rejected	High_Risk_halogenure,High_Risk_aldehyde,High_Risk_alkyl_halide_Cl_Br,
CC1(C)CC\C(=C\c2ccc(Cl)cc2)C1(O)Cn1cncn1	32655_3367	Intermediate	Low_Risk_halogenure,
CC(C)[C@H](C(=O)O[C@H](C#N)c1cccc(Oc2ccccc2)c1)c1ccc(Cl)cc1	32667_3368	Intermediate	Low_Risk_halogenure,
C[C@@H](Oc1ccc(Cl)cc1C)C(O)=O	32670_3369	Intermediate	Low_Risk_halogenure,
COc1cc(OC)nc(Sc2cccc(Cl)c2C(O)=O)n1	32673_3371	Intermediate	Low_Risk_halogenure,
CCCSP(=S)(OCC)Oc1ccc(SC)cc1	32675_3372	Accepted
COC(O)\C=C(\C)OP(O)(OC)OC	32683_3373	Intermediate	Low_Risk_hemiketal,
CC(C)=CC1C(C(=O)OCc2cccc(Oc3ccccc3)c2)C1(C)C	32688_3374	Accepted
COC(=O)N(C(=O)N1CO[C@]2(Cc3cc(Cl)ccc3C2=N1)C(=O)OC)c1ccc(OC(F)(F)F)cc1	32690_3375	Intermediate	Low_Risk_halogenure,Low_Risk_halogenure_F,
N=C1NC(=N)c2cc3ccccc3cc12	32751_3376	Accepted
Oc1ccc(O)c2c(O)cccc12	32759_3377	Rejected	High_Risk_para_hydroquinone,
CCC(C)(C)C(O)=O	32811_3378	Accepted
CCC(O)C(C)(C)C	32813_3379	Accepted
OC(=O)C(Br)CBr	32832_3380	Rejected	Low_Risk_halogenure,High_Risk_alkyl_halide_Cl_Br,
[O-][N+](=O)c1ccc(F)cc1F	32869_3381	Intermediate	Low_Risk_halogenure_F,Low_Risk_nitro,
CC(O)CC(C)O	32878_3382	Accepted
ClC(=O)c1c(Cl)cccc1Cl	32891_3383	Rejected	Low_Risk_halogenure,High_Risk_acyclic_acid_halide_acyl_halide,
CC(C)(O)C(O)=O	32954_3384	Accepted
OC(=O)CCSSCCC(O)=O	32998_3385	Rejected	High_Risk_heteroatom_heteroatom_S_S,
Clc1ccc(cc1Cl)N=C=O	33008_3386	Intermediate	Low_Risk_halogenure,Low_Risk_isocyanate,
CSc1ccc(C=O)cc1	33047_3387	Rejected	High_Risk_aldehyde,
Nn1cnnc1	33058_3388	Accepted
OCc1ccc(o1)C(=O)NCC(O)=O	33096_3389	Accepted
OCc1ccc(o1)C(O)=O	33098_3390	Accepted
OC[C@H]1O[C@H](C[C@@H]1O)n1cc(Br)c(=O)[nH]c1=O	33105_3391	Intermediate	Low_Risk_halogenure,
CNC(=O)O\N=C\C(C)(C)S(C)=O	33161_3392	Intermediate	Low_Risk_sulfoxide,
OC(=O)c1cc(ccc1O)\N=N\c1ccc(cc1)[N+]([O-])=O	33163_3393	Intermediate	Low_Risk_azo,Low_Risk_nitro,
OC(=O)CCC(=O)C(O)=O	33179_3394	Rejected	High_Risk_aliphatic_ketone,
CN(C)CCC=C1c2ccccc2CCc2ccccc12	33187_3395	Accepted
CC(=O)CCc1ccccc1	33241_3396	Rejected	High_Risk_aliphatic_ketone,
CCCOCC(C)OCC(C)O	33276_3398	Accepted
N\C(Nc1ccc(Cl)cc1)=N\C(=N)NCCCCCCNC(=N)\N=C(/N)Nc1ccc(Cl)cc1	33314_3399	Rejected	High_Risk_consecutive_alkyl_chains,Low_Risk_halogenure,
OC(=O)[C@H](OC(=O)\C=C\c1ccc(O)c(O)c1)[C@H](C(=O)O)OC(=O)\C=C\c1ccc(O)c(O)c1	33332_3400	Rejected	High_Risk_catechol,High_Risk_michael_acceptors,
C[C@@H]1CC2(OC(O)C3(C)OC23)OC2C[C@@]3(C)C4=CC[C@@H]5[C@]6(C[C@@]46CC[C@]3(C)C12)CCC(O[C@@H]1OC[C@@H](O)[C@H](O)[C@H]1O)C5(C)C	33334_3401	Rejected	High_Risk_epoxide,
OC1CCCC1	33371_3402	Accepted
COc1cccc2C(=O)c3c(O)c4C[C@](O)(C[C@H](O[C@H]5C[C@H](N)[C@H](O)[C@H](C)O5)c4c(O)c3C(=O)c12)C(C)=O	33382_3403	Rejected	High_Risk_para_hydroquinone,High_Risk_quinone,
C[C@H](CCC(O)=O)[C@H]1CC[C@H]2[C@@H]3CC[C@@H]4C[C@H](O)CC[C@]4(C)[C@H]3C[C@H](O)[C@]12C	33389_3404	Accepted
COc1cc(\C=C\c2ccccc2)oc(=O)c1	33390_3405	Accepted
OC(=O)[C@H](OC(=O)c1ccccc1)[C@@H](OC(=O)c1ccccc1)C(O)=O	33401_3406	Accepted
OP(=O)(OCc1ccccc1)OCc1ccccc1	33402_3407	Accepted
COC1=CC(=O)OC(CCc2ccccc2)C1	33433_3408	Accepted
CN(C)CCCNCCCN	33445_3409	Accepted
CC(C)N(C)C	33447_3410	Accepted
CCCCCCCCCCCC[N+](C)(C)CCOc1ccccc1	33468_3411	Rejected	High_Risk_consecutive_alkyl_chains,
C[C@@H]1O[C@@H](O[C@@H]2C(O)[C@H](OCCc3ccc(O)c(O)c3)O[C@H](CO[C@@H]3O[C@H](CO)[C@@H](O)[C@H](O)C3O)[C@H]2OC(=O)\C=C/c2ccc(O)c(O)c2)[C@H](O)[C@H](O)[C@H]1O	33469_3412	Rejected	High_Risk_catechol,High_Risk_michael_acceptors,
CCOC(=O)C(C)C(C)=O	33493_3413	Rejected	High_Risk_aliphatic_ketone,
C[C@]1(O)CC[C@H]2[C@@H]3CCC4=CC(=O)CC[C@]4(C)[C@@]3(F)[C@@H](O)C[C@]12C	33512_3414	Intermediate	Low_Risk_halogenure_F,
ClC(=O)\C=C\C(Cl)=O	33519_3415	Rejected	Low_Risk_halogenure,High_Risk_acyclic_acid_halide_acyl_halide,
C\C=C1\C(=O)C[C@H]2[C@@H]3CCC4=CC(=O)CC[C@]4(C)[C@H]3CC[C@]12C	33538_3416	Accepted
C\C=C1/C(=O)C[C@H]2[C@@H]3CCC4=CC(=O)CC[C@]4(C)[C@H]3CC[C@]12C	33539_3417	Accepted
CC(C)(O)C(=O)Nc1ccc(c(c1)C(F)(F)F)[N+]([O-])=O	33562_3418	Intermediate	Low_Risk_halogenure_F,Low_Risk_nitro,
C[C@@H]1CC[C@@H](\C=C(/C)C(O)=O)C2=C(C)C[C@@H](O)C12	33564_3419	Rejected	High_Risk_michael_acceptors,
COC1=CC(=O)O[C@@H](\C=C\c2ccccc2)C1	33595_3420	Accepted
COC(=O)CC#N	33649_3421	Accepted
C[C@]1(O)CC[C@H]2[C@@H]3CCC4=CC(=O)CC[C@]4(C)[C@H]3CC[C@]12C	33664_3422	Accepted
COC(=O)CS	33673_3423	Intermediate	Low_Risk_thiol,
COC1=CC(=O)O[C@H](C1)\C=C\c1ccc2OCOc2c1	33674_3424	Accepted
CN(C)CCCCCCN(C)C	33701_3425	Rejected	High_Risk_consecutive_alkyl_chains,
Cc1c(O)cccc1C(=O)N[C@@H](CSc1ccccc1)[C@H](O)CN1C[C@H]2CCCC[C@H]2C[C@H]1C(=O)NC(C)(C)C	33736_3426	Accepted
CC(C)NC(=O)C=C	33754_3427	Intermediate	Low_Risk_acrylamide,Low_Risk_halo_alkene,
CC(=O)Oc1ccccc1C(=O)Nc1ncc(s1)[N+]([O-])=O	33757_3428	Intermediate	Low_Risk_nitro,
CCCCCCCCCc1ccc(O)cc1	33836_3430	Rejected	High_Risk_consecutive_alkyl_chains,Low_Risk_phenol,
C=Cc1ccc(C=C)cc1	33863_3431	Accepted
BrCCc1ccccc1	33876_3432	Intermediate	Low_Risk_halogenure,Low_Risk_alkyl_halide_Cl_Br,
CC12CC1(C)C(=O)N(C2=O)c1cc(Cl)cc(Cl)c1	33923_3433	Intermediate	Low_Risk_halogenure,
COC1\C=C/O[C@@]2(C)Oc3c(C)c(O)c4C(=O)C(NC(=O)\C(C)=C/C=C\C(C)[C@H](O)[C@@H](C)[C@@H](O)[C@@H](C)[C@H](OC(=O)C)[C@@H]1C)=C1NC5(CCN(CC5)CC(C)C)N=C1c4c3C2=O	33960_3434	Accepted
Cc1cc(CC(O)=O)n(C)c1C(=O)c1ccc(Cl)cc1	33989_3435	Intermediate	Low_Risk_halogenure,
CCCCCCCC[N+](CCCCCCCC)(CCCCCCCC)CCCCCCCC	34042_3436	Rejected	High_Risk_consecutive_alkyl_chains,
ClC(=O)C(Cl)(Cl)Cl	34070_3437	Rejected	Low_Risk_halogenure,High_Risk_acyclic_acid_halide_acyl_halide,High_Risk_alkyl_halide_Cl_Br,
C[C@@H]1CC[C@@H](\C=C(/C)C(O)=O)C2=C(C)CC[C@H]12	34089_3438	Rejected	High_Risk_michael_acceptors,
CCCCC(Cl)=O	34091_3439	Rejected	Low_Risk_halogenure,High_Risk_acyclic_acid_halide_acyl_halide,
COc1ccc(CCN(C)CCCC(C#N)(C(C)C)c2ccc(OC)c(OC)c2)cc1OC	34095_3440	Rejected	Frequent_Hitter_Dopamine,
COc1ccc(\C=C\c2cc(OC)cc(=O)o2)cc1	34102_3441	Accepted
C[C@]12CC[C@H]3[C@@H](CCC4=C(O)C(=O)CC[C@]34C)[C@@H]1CCC2=O	34113_3442	Accepted
OC1(CCN(CCCC(=O)c2ccc(F)cc2)CC1)c1ccc(Cl)cc1	34150_3443	Intermediate	Low_Risk_halogenure,Low_Risk_halogenure_F,
CC1(C)NC(=O)N(C1=O)c1ccc(c(c1)C(F)(F)F)[N+]([O-])=O	34165_3444	Intermediate	Low_Risk_halogenure_F,Low_Risk_nitro,
CC(=O)S[C@@H]1CC2=CC(=O)CC[C@]2(C)[C@H]2CC[C@@]3(C)[C@@H](CC[C@@]33CCC(=O)O3)[C@H]12	34186_3445	Intermediate	Low_Risk_thioester,
CC\C(=C(/c1ccccc1)c1ccc(OCCN(C)C)cc1)c1ccccc1	34187_3446	Accepted
C[C@]12C=CC3=C4CCC(=O)C=C4CC[C@H]3[C@@H]1CC[C@@H]2O	34192_3447	Intermediate	Low_Risk_polyenes,
CCCN(CCC)c1c(cc(c(N)c1[N+]([O-])=O)C(F)(F)F)[N+]([O-])=O	34210_3448	Intermediate	Low_Risk_halogenure_F,Low_Risk_nitro,
CCCN(CC)CC1COC2(CCC(CC2)C(C)(C)C)O1	34212_3449	Accepted
CC(C)[C@@H](C)\C=C\[C@@H](C)[C@H]1CC[C@H]2\C(CCC[C@]12C)=C\C=C1\C[C@@H](O)C[C@H](O)C1=C	34214_3450	Intermediate	Low_Risk_polyenes,
CCc1nn(C)c(C(=O)NCc2ccc(cc2)C(C)(C)C)c1Cl	34223_3451	Intermediate	Low_Risk_halogenure,
CCC(C)OC(=O)N1CCCCC1CCO	34227_3452	Accepted
CCCCCC1CCC(=O)O1	34229_3453	Accepted
CC(Oc1cccc(Cl)c1)C(O)=O	34232_3454	Intermediate	Low_Risk_halogenure,
CCOP(=O)(OCC)O\C(=C/Cl)c1ccc(Cl)cc1Cl	34250_3455	Intermediate	Low_Risk_halogenure,Low_Risk_phosphonic_acid,
CC\C(=N/OC\C=C\Cl)C1C(=O)CC(CC1=O)C1CCOCC1	34252_3456	Intermediate	Low_Risk_halogenure,Low_Risk_halo_alkene,
NC(=O)CF	34255_3457	Intermediate	Low_Risk_halogenure_F,
Cn1sccc1=O	34259_3458	Accepted
NCCO\C=C\[C@H](N)C(O)=O	34266_3459	Accepted
CC(C)C1(C)NC(=NC1=O)c1ncc(C)cc1C(O)=O	34270_3460	Accepted
OC(=O)COc1ccc(Cl)cc1	34282_3461	Intermediate	Low_Risk_halogenure,
Cn1sc(Cl)cc1=O	34286_3462	Intermediate	Low_Risk_halogenure,
CCCCCCCC1CCC(=O)O1	34287_3463	Rejected	High_Risk_consecutive_alkyl_chains,
CN(Cc1ccc(Cl)nc1)C(\C)=N\C#N	34300_3464	Intermediate	Low_Risk_halogenure,
CCCCCCC(C)OC(=O)COc1nc(F)c(Cl)c(N)c1Cl	34303_3465	Rejected	High_Risk_consecutive_alkyl_chains,Low_Risk_halogenure,Low_Risk_halogenure_F,
CCOP(=S)(OCC)O\N=C(/C#N)c1ccccc1	34324_3466	Accepted
COc1ccc(cc1)C(O)(C1CC1)c1cncnc1	34338_3467	Accepted
FC(F)(F)Oc1ccc(NC(=O)NC(=O)c2ccccc2Cl)cc1	34355_3468	Intermediate	Low_Risk_halogenure,Low_Risk_halogenure_F,
FC(C(F)(F)F)C(F)(F)Oc1cc(Cl)c(NC(=O)NC(=O)c2c(F)cccc2F)cc1Cl	34357_3469	Rejected	Low_Risk_halogenure,High_Risk_halogenure_F,
Cn1c(cc(=O)n(-c2ccc(Cl)c(c2)C(=O)OC(C)(C)C(=O)OCC=C)c1=O)C(F)(F)F	34365_3470	Intermediate	Low_Risk_halogenure,Low_Risk_halogenure_F,Low_Risk_halo_alkene,
CCOc1nc(F)cc2nc(nn12)S(=O)(=O)Nc1c(Cl)cccc1C(=O)OC	34372_3471	Intermediate	Low_Risk_halogenure,Low_Risk_halogenure_F,
CC[N+](CC)(CC(=O)Nc1c(C)cccc1C)Cc1ccccc1	34376_3472	Accepted
CC(C)=C[C@@H]1[C@@H](C(=O)OCc2coc(Cc3ccccc3)c2)C1(C)C	34382_3473	Accepted
COc1cc(OC)nc(Oc2cccc(Oc3nc(OC)cc(OC)n3)c2C(O)=O)n1	34383_3474	Accepted
Clc1ccc(cc1)-c1ccccc1NC(=O)c1cccnc1Cl	34392_3475	Intermediate	Low_Risk_halogenure,
CC(C)N1\C(SCN(C1=O)c1ccccc1)=N\C(C)(C)C	34401_3476	Accepted
CCCCOCN(C(=O)CCl)c1c(CC)cccc1CC	34402_3477	Intermediate	Low_Risk_halogenure,Low_Risk_alkyl_halide_Cl_Br,
CC(C)[C@@]12CC[C@@](C)(O1)[C@H](C2)OCc1ccccc1C	34456_3478	Accepted
CCSC(C)CC1CC(=O)C(\C(CC)=N\OC\C=C\Cl)C(=O)C1	34458_3479	Intermediate	Low_Risk_halogenure,Low_Risk_halo_alkene,
CCc1c(C(O)=O)c(=O)cnn1-c1ccc(Cl)cc1	34460_3480	Intermediate	Low_Risk_halogenure,
CN\C(NCc1cnc(Cl)s1)=N/[N+]([O-])=O	34465_3481	Intermediate	Low_Risk_halogenure,Low_Risk_hydrazone,Low_Risk_nitro,
NC#N	34490_3482	Accepted
CN(C)S(=O)(=O)n1c(nc(Cl)c1-c1ccc(C)cc1)C#N	34492_3483	Intermediate	Low_Risk_halogenure,
CC1(C)CCC(Cc2ccc(Cl)cc2)C1(O)Cn1cncn1	34497_3484	Intermediate	Low_Risk_halogenure,
CCCCOC(=O)[C@@H](C)Oc1ccc(Oc2ccc(cc2F)C#N)cc1	34503_3485	Intermediate	Low_Risk_halogenure_F,
CCOC(=O)Nc1cccc(OC(=O)Nc2ccccc2)c1	34518_3486	Accepted
CCOc1nc(F)cc2nc(nn12)S(=O)(=O)Nc1c(Cl)cccc1Cl	34528_3487	Intermediate	Low_Risk_halogenure,Low_Risk_halogenure_F,
CCOC(=O)NC(=S)Nc1ccccc1NC(=S)NC(=O)OCC	34531_3488	Rejected	High_Risk_thioketone,
COc1ccc(cc1OC)C(=C\C(=O)N1CCOCC1)\c1ccc(Cl)cc1	34545_3490	Intermediate	Low_Risk_halogenure,
CN\C(NCC1CCOC1)=N\[N+]([O-])=O	34549_3491	Intermediate	Low_Risk_hydrazone,Low_Risk_nitro,
Oc1ccc(cc1)C(=O)CBr	34576_3492	Rejected	Low_Risk_halogenure,Low_Risk_alkyl_halide_Cl_Br,High_Risk_alphahalo_ketone_carbonyl,Low_Risk_phenol,
CCOC1Oc2ccc(OS(C)(=O)=O)cc2C1(C)C	34580_3493	Intermediate	Low_Risk_sulfonic_acid_ester,
CCOC(=O)Cc1cccc2ccccc12	34583_3494	Accepted
CCOc1cc(ccc1C1COC(=N1)c1c(F)cccc1F)C(C)(C)C	34586_3495	Intermediate	Low_Risk_halogenure_F,
CC1(OC(=O)N(Nc2ccccc2)C1=O)c1ccc(Oc2ccccc2)cc1	34588_3496	Accepted
CSC1=N[C@](C)(C(=O)N1Nc1ccccc1)c1ccccc1	34590_3497	Accepted
CCOC(=O)[C@@H](C)Oc1ccc(Oc2nc3ccc(Cl)cc3o2)cc1	34598_3498	Intermediate	Low_Risk_halogenure,
CC(CN1C[C@H](C)O[C@H](C)C1)Cc1ccc(cc1)C(C)(C)C	34601_3499	Accepted
Nc1c(c(nn1-c1c(Cl)cc(cc1Cl)C(F)(F)F)C#N)S(=O)C(F)(F)F	34609_3500	Intermediate	Low_Risk_halogenure,Low_Risk_halogenure_F,Low_Risk_sulfoxide,
CCCCOC(=O)C(C)Oc1ccc(Oc2ccc(cn2)C(F)(F)F)cc1	34612_3501	Intermediate	Low_Risk_halogenure_F,
COc1nn(C(=O)NS(=O)(=O)c2ccccc2OC(F)(F)F)c(=O)n1C	34614_3502	Intermediate	Low_Risk_halogenure_F,
CCOC(=O)COc1cc(c(F)cc1Cl)-n1ncc(c(C)c1=O)C(F)(F)F	34618_3503	Intermediate	Low_Risk_halogenure,Low_Risk_halogenure_F,
FC(F)(F)c1cnc(CNC(=O)c2c(Cl)cccc2Cl)c(Cl)c1	34624_3504	Intermediate	Low_Risk_halogenure,Low_Risk_halogenure_F,
CO\N=C(\C1=NOCCO1)c1ccccc1Oc1ncnc(Oc2ccccc2Cl)c1F	34625_3505	Intermediate	Low_Risk_halogenure,Low_Risk_halogenure_F,
Nc1c(Cl)c(F)nc(OCC(O)=O)c1Cl	34627_3506	Intermediate	Low_Risk_halogenure,Low_Risk_halogenure_F,
Clc1cc(NC(=O)Nc2ccccc2)ccn1	34634_3507	Intermediate	Low_Risk_halogenure,
CCCCC(O)(Cn1cncn1)c1ccc(Cl)cc1Cl	34653_3508	Intermediate	Low_Risk_halogenure,
COCc1cnc(C2=NC(=O)C(C)(N2)C(C)C)c(c1)C(O)=O	34664_3509	Accepted
CC(C)C1(C)NC(=NC1=O)c1ncccc1C(O)=O	34665_3510	Accepted
COC(=O)c1ccc(I)cc1S(=O)(=O)NC(=O)Nc1nc(C)nc(OC)n1	34673_3511	Intermediate	Low_Risk_halogenure,Low_Risk_sulfonyl_urea,
CC(C)C1CCC(Cc2ccc(Cl)cc2)C1(O)Cn1cncn1	34674_3512	Intermediate	Low_Risk_halogenure,
CCOP(=S)(OCC)Oc1nc(Cl)n(n1)C(C)C	34676_3513	Intermediate	Low_Risk_halogenure,
CCCCC(CC)COC(=O)COc1ccc(Cl)cc1C	34698_3514	Intermediate	Low_Risk_halogenure,
Cc1c(ccc(c1C1=NOCC1)S(C)(=O)=O)C(=O)c1c[nH]n(C)c1=O	34722_3515	Accepted
CS(=O)(=O)c1cc(ccc1C(=O)c1cnoc1C1CC1)C(F)(F)F	34723_3516	Intermediate	Low_Risk_halogenure_F,
COC(=O)C1(O)c2ccccc2-c2ccccc12	34729_3517	Accepted
COc1cc(OC)nc(NC(=O)NS(=O)(=O)c2ncccc2C(=O)N(C)C)n1	34764_3518	Intermediate	Low_Risk_sulfonyl_urea,
CCCCCCCCC(=O)NCc1ccc(O)c(OC)c1	34769_3519	Rejected	High_Risk_consecutive_alkyl_chains,
FC(OC(F)(F)F)C(F)(F)Oc1ccc(NC(=O)NC(=O)c2c(F)cccc2F)cc1Cl	34773_3520	Rejected	Low_Risk_halogenure,High_Risk_halogenure_F,
COP(=S)(OC)Oc1c(Cl)cc(C)cc1Cl	34776_3521	Intermediate	Low_Risk_halogenure,
COc1cc(OC)nc(NC(=O)NS(=O)(=O)Nc2ccccc2C(=O)N(C)C)n1	34788_3522	Accepted
CC1=C(C(=O)Nc2ccccc2)S(=O)(=O)CCO1	34792_3523	Accepted
COc1cnc(OC)n2nc(NS(=O)(=O)c3c(OCC(F)F)cccc3C(F)(F)F)nc12	34803_3524	Intermediate	Low_Risk_halogenure_F,
CNC(=O)\C=C(/C)OP(=O)(OC)OC	34816_3525	Intermediate	Low_Risk_phosphonic_acid,
COP(=O)(OC)SCn1c2ncc(Cl)cc2oc1=O	34818_3526	Intermediate	Low_Risk_halogenure,
CCc1cc(C)cc(CC)c1-c1c(OC(=O)C(C)(C)C)n2CCOCCn2c1=O	34823_3527	Accepted
CC(C)(Nc1nc(Cl)nc(NC2CC2)n1)C#N	34844_3528	Intermediate	Low_Risk_halogenure,
C[C@@H](Oc1ccc(Cl)cc1Cl)C(O)=O	34851_3529	Intermediate	Low_Risk_halogenure,
CCCCOC(=O)[C@@H](C)Oc1ccc(Oc2ccc(cn2)C(F)(F)F)cc1	34855_3530	Intermediate	Low_Risk_halogenure_F,
CCCOc1nn(C(=O)NS(=O)(=O)c2ccccc2C(=O)OC)c(=O)n1C	34864_3531	Accepted
OC(Cc1ccccc1Cl)(Cn1nc[nH]c1=S)C1(Cl)CC1	34869_3532	Intermediate	Low_Risk_halogenure,Low_Risk_thioketone,
CCOC(=O)COc1cc(-c2nn(C)c(OC(F)F)c2Cl)c(F)cc1Cl	34871_3533	Intermediate	Low_Risk_halogenure,Low_Risk_halogenure_F,
Nc1cnn(-c2ccccc2)c(=O)c1Cl	34872_3534	Intermediate	Low_Risk_halogenure,
Cc1cc(C)nc(Nc2ccccc2)n1	34877_3535	Accepted
Fc1ccc(Oc2ccnc3cc(Cl)cc(Cl)c23)cc1	34881_3536	Intermediate	Low_Risk_halogenure,Low_Risk_halogenure_F,
COP(=S)(OC)Oc1cc(Cl)c(Cl)cc1Cl	34885_3537	Intermediate	Low_Risk_halogenure,
CCC(C)(C)C(=O)OC1=C(C(=O)OC11CCCCC1)c1cc(Cl)cc(Cl)c1	34928_3538	Intermediate	Low_Risk_halogenure,
Cc1cc(C)c(C2=C(OC(=O)CC(C)(C)C)C3(CCCC3)OC2=O)c(C)c1	34929_3539	Accepted
CCOP(=O)(SC(C)CC)N1CCSC1=O	34930_3540	Intermediate	Low_Risk_thioester,
COC(=O)c1ccccc1S(=O)(=O)NC(=O)Nc1nc(C)cc(C)n1	34936_3541	Intermediate	Low_Risk_sulfonyl_urea,
CCc1ccc(cc1)C(=O)NN(C(=O)c1cc(C)cc(C)c1)C(C)(C)C	34948_3542	Rejected	High_Risk_heteroatom_heteroatom_N_N,High_Risk_hydrazide,
FC(F)C(F)(F)OCC(Cn1cncn1)c1ccc(Cl)cc1Cl	34956_3543	Intermediate	Low_Risk_halogenure,Low_Risk_halogenure_F,
CCOP(=O)(OCC)OP(=O)(OCC)OCC	34957_3544	Accepted
Clc1ccc(CN2CCS\C2=N/C#N)cn1	34961_3545	Intermediate	Low_Risk_halogenure,
CN1COCN(Cc2cnc(Cl)s2)\C1=N\[N+]([O-])=O	34962_3546	Intermediate	Low_Risk_halogenure,Low_Risk_nitro,
NC(=S)NC(N)=S	34968_3547	Rejected	High_Risk_thioketone,
CC(C)c1ccc(C)cc1O	34972_3548	Accepted
CCO\N=C(/CC)C1C(=O)CC(CC1=O)c1c(C)cc(C)cc1C	34973_3549	Accepted
CCCCCCCCCCCCCC[P+](CCCC)(CCCC)CCCC	34997_3550	Rejected	High_Risk_consecutive_alkyl_chains,Low_Risk_phosphorane,
OC(=O)CCCCCCCCC=C	35001_3551	Rejected	High_Risk_consecutive_alkyl_chains,Low_Risk_halo_alkene,
NCCCC(O)=O	35106_3552	Accepted
CC1(C)N(CO)C(=O)NC1=O	35152_3554	Accepted
CCC(=O)OCCc1ccccc1	35156_3555	Accepted
CC(=O)\C=C\C1C(C)=CCCC1(C)C	35160_3556	Rejected	High_Risk_aliphatic_ketone,High_Risk_michael_acceptors,
COc1ccc(OC)c(OC)c1	35163_3557	Accepted
C(Nc1ncnc2nc[nH]c12)c1ccco1	35175_3558	Accepted
CC(C)=CC1C(C(=O)OC2CC(=O)C(CC=C)=C2C)C1(C)C	35180_3559	Intermediate	Low_Risk_halo_alkene,
CC1=CC(=O)CCC1	35186_3560	Accepted
C=CCSSCC=C	35206_3561	Rejected	Low_Risk_halo_alkene,High_Risk_heteroatom_heteroatom_S_S,
O=c1nc2[nH][nH]cc2c(=O)[nH]1	35209_3562	Accepted
CCCCCC(O)C=C	35214_3563	Intermediate	Low_Risk_halo_alkene,
CC1(C)N(CO)C(=O)N(CO)C1=O	35217_3564	Accepted
CC\C=C/CCCCCCCCCCOC(C)=O	35266_3565	Rejected	High_Risk_consecutive_alkyl_chains,
CC(C)c1ccc2cc(ccc2c1)C(C)C	35272_3566	Accepted
C\C=C/C\C=C\CCCCCCCCOC(C)=O	35285_3567	Rejected	High_Risk_consecutive_alkyl_chains,
CC\C=C\CCCCCCCCCCOC(C)=O	35286_3568	Rejected	High_Risk_consecutive_alkyl_chains,
C\C=C\C=C\CCCCCCCO	35288_3569	Rejected	High_Risk_consecutive_alkyl_chains,
CCCC\C=C\CCCCO	35305_3570	Accepted
CC1(C)N(Br)C(=O)N(Br)C1=O	35341_3571	Intermediate	Low_Risk_halogenure,Low_Risk_halo_amine,
Cc1ccc(C)c2ccccc12	35423_3572	Accepted
CC(=O)CCc1ccc(OC(C)=O)cc1	35481_3573	Rejected	High_Risk_aliphatic_ketone,
CCCCCCCC[N+](C)(C)CCCCCCCC	35491_3574	Rejected	High_Risk_consecutive_alkyl_chains,
CCCCCCCC\C=C\CCCOC(C)=O	35592_3577	Rejected	High_Risk_consecutive_alkyl_chains,
CC1=CC(=O)[C@@H]2CC1C2(C)C	35620_3578	Accepted
Cl\C=C/C[N+]12CN3CN(CN(C3)C1)C2	35748_3579	Intermediate	Low_Risk_halogenure,Low_Risk_halo_alkene,
CCCCN(CCC(=O)OCC)C(C)=O	35753_3580	Accepted
COC(C)(C)CCC[C@H](C)C\C=C\C(\C)=C\C(=O)OC(C)C	35783_3581	Rejected	High_Risk_michael_acceptors,
CCOC(=O)\C=C(/C)\C=C\C[C@@H](C)CCCC(C)C	35784_3582	Rejected	High_Risk_michael_acceptors,
COc1ccc(cc1O)[N+]([O-])=O	35790_3583	Rejected	High_Risk_meta_aminophenol,Low_Risk_nitro,
CCC1(C)N(Cl)C(=O)N(Cl)C1=O	35839_3584	Intermediate	Low_Risk_halogenure,Low_Risk_halo_amine,
CC1(C)C(C=C(Cl)Cl)C1C(=O)OC(C#N)c1ccc(F)c(Oc2ccccc2)c1	35957_3585	Intermediate	Low_Risk_halogenure,Low_Risk_halogenure_F,
CC(=O)OC1CCCCC1C(C)(C)C	36105_3586	Accepted
CCCCCCCC\C=C\CCCCCCCC1=NCCN1CCO	36112_3587	Rejected	High_Risk_consecutive_alkyl_chains,
CCCCCCCCOS(O)(=O)=O	36226_3588	Rejected	High_Risk_consecutive_alkyl_chains,
CCCCCCCCCCOS(O)(=O)=O	36229_3589	Rejected	High_Risk_consecutive_alkyl_chains,
CC(C)=CCC\C(C)=C\C#N	36286_3590	Rejected	High_Risk_michael_acceptors,
CCCCCCCCCCC(CO)CCCCCCCC	36288_3591	Rejected	High_Risk_consecutive_alkyl_chains,
CCCCCCCCN(C)C	36299_3592	Rejected	High_Risk_consecutive_alkyl_chains,
CCCCCCCCN1CCCC1=O	36435_3593	Rejected	High_Risk_consecutive_alkyl_chains,
Cc1cc(c(O)c(c1)C(C)(C)C)-n1nc2ccc(Cl)cc2n1	36438_3594	Intermediate	Low_Risk_halogenure,
OS(=O)(=O)c1ccccc1\C=C\c1ccc(cc1)-c1ccc(\C=C\c2ccccc2S(O)(=O)=O)cc1	36467_3595	Rejected	Low_Risk_sulfonic_acid,High_Risk_sulfonic_acid_ester,
C[C@@H]1CC2=CC(=O)CC[C@@H]2[C@H]2CC[C@@]3(C)[C@@H](CC[C@]3(C)O)[C@H]12	36489_3596	Accepted
CC[C@]12CC[C@H]3[C@@H](CCC4=CC(=O)CC[C@H]34)[C@@H]1CC[C@@]2(O)C#C	36496_3597	Intermediate	Low_Risk_acetylene_alkyne,
C[C@H]1C[C@H]2[C@@H]3CC[C@](O)(C(C)=O)[C@@]3(C)CC[C@@H]2[C@@]2(C)CCC(=O)C=C12	36508_3598	Accepted
C[C@@]12CCC[C@H]1[C@@H]1CC[C@H]3C[C@@H](O)CC[C@]3(C)[C@H]1CC2	36514_3599	Accepted
CCC(=O)O[C@H]1CC[C@H]2[C@@H]3CCC4=CC(=O)CC[C@]4(C)[C@H]3CC[C@]12C	36515_3600	Accepted
C[C@]12CC[C@H]3[C@@H](CC[C@H]4C[C@H](O)CC[C@]34C)[C@@H]1CCC2=O	36525_3601	Accepted
CC(=O)[C@H]1CC[C@H]2[C@@H]3CC=C4C[C@@H](O)CC[C@]4(C)[C@H]3CC[C@]12C	36541_3602	Accepted
CCCCCCC(O)CO	36646_3604	Rejected	High_Risk_consecutive_alkyl_chains,
Oc1ccc(cc1)C(=O)c1ccccc1	36684_3605	Intermediate	Low_Risk_phenol,
CC(C)COC(=O)CCCCC(=O)OCC(C)C	36690_3606	Accepted
Nc1ccc(cc1N)-c1ccc(N)c(N)c1	36827_3607	Accepted
Nc1nc(=O)c2N(C=O)C(CNc3ccc(cc3)C(=O)N[C@@H](CCC(O)=O)C(O)=O)CNc2[nH]1	36999_3608	Rejected	High_Risk_aldehyde,
Nc1nc(N)c(N)c(N)n1	37023_3609	Accepted
Nc1ccc(SC#N)cc1[N+]([O-])=O	37038_3610	Intermediate	Low_Risk_nitro,
CC1(C)S[C@@H]2[C@H](NC(=O)[C@H](N)c3ccc(O)cc3)C(=O)N2[C@H]1C(O)=O	37044_3611	Intermediate	Low_Risk_betalactams,Low_Risk_phenol,
CC(C)(S)[C@@H](N)C(O)=O	37069_3612	Intermediate	Low_Risk_thiol,
CC\C(=C(\c1ccc(O)cc1)c1ccc(OCCN(C)C)cc1)c1ccccc1	37094_3613	Intermediate	Low_Risk_phenol,
COc1cc(NS(C)(=O)=O)ccc1Nc1c2ccccc2nc2ccccc12	37186_3614	Intermediate	Low_Risk_anthracene,
C[C@H](CS)C(=O)N1CCC[C@H]1C(O)=O	37197_3615	Intermediate	Low_Risk_thiol,
OC(=O)Cc1ccccc1Nc1c(Cl)cccc1Cl	37208_3616	Intermediate	Low_Risk_halogenure,
CC(C(O)=O)c1ccc(c(F)c1)-c1ccccc1	37231_3617	Intermediate	Low_Risk_halogenure_F,
N[C@H]1C(O)O[C@H](CO)[C@@H](O)[C@@H]1O	37236_3618	Accepted
COc1ccc(Cl)cc1C(=O)NCCc1ccc(cc1)S(=O)(=O)NC(=O)NC1CCCCC1	37237_3619	Intermediate	Low_Risk_halogenure,Low_Risk_sulfonyl_urea,
CN(C)C(=N)N=C(N)N	37246_3620	Accepted
COCCc1ccc(OCC(O)CNC(C)C)cc1	37248_3621	Accepted
CS(=O)(=O)Nc1ccc(cc1Oc1ccccc1)[N+]([O-])=O	37250_3622	Intermediate	Low_Risk_nitro,
CC(=O)[C@H]1[C@@H](C[C@H]2[C@@H]3CC=C4C[C@@H](O)CC[C@]4(C)[C@H]3CC[C@]12C)C#N	37262_3623	Accepted
OC(=O)C(F)(F)C(F)(F)C(F)(F)C(F)(F)C(F)(F)C(F)(F)F	37303_3624	Rejected	High_Risk_halogenure_F,
Cc1cccc2sc3nncn3c12	37478_3625	Accepted
CCOCN(C(=O)CS(O)(=O)=O)c1c(C)cccc1CC	37483_3626	Intermediate	Low_Risk_sulfonic_acid,Low_Risk_sulfonic_acid_ester,
CCNc1nc(NC(C)C)nc(OC)n1	37493_3627	Accepted
CC(C)Nc1nc(N)nc(Cl)n1	37494_3628	Intermediate	Low_Risk_halogenure,
CCNc1nc(N)nc(Cl)n1	37495_3629	Intermediate	Low_Risk_halogenure,
CCOP(=S)(OCC)SCn1nnc2ccccc2c1=O	37498_3630	Accepted
CC(C)(C)C(O)C(Oc1ccc(cc1)-c1ccccc1)n1cncn1	37502_3631	Accepted
CN(C)\C=N\c1ccc(Cl)cc1C	37508_3632	Intermediate	Low_Risk_halogenure,
CCOP(=S)(OCC)SCCl	37511_3633	Intermediate	Low_Risk_halogenure,Low_Risk_alkyl_halide_Cl_Br,
CNP(=O)(OC)Oc1ccc(cc1Cl)C(C)(C)C	37515_3634	Intermediate	Low_Risk_halogenure,
CCOP(=S)(OCC)SC(CCl)N1C(=O)c2ccccc2C1=O	37522_3635	Intermediate	Low_Risk_halogenure,Low_Risk_alkyl_halide_Cl_Br,
CCOP(=O)(OCC)Oc1cc(C)nc(n1)C(C)C	37523_3636	Intermediate	Low_Risk_phosphonic_acid,
CCOc1ccc(NC(=O)OC(C)C)cc1OCC	37527_3637	Accepted
CCOP(=O)(OCC)SCCSCC	37535_3638	Accepted
ClC1=C(Cl)[C@]2(Cl)[C@@H]3COS(=O)OC[C@@H]3[C@@]1(Cl)C2(Cl)Cl	37539_3639	Rejected	High_Risk_halogenure,
ClC1=C(Cl)C2(Cl)C3COS(=O)(=O)OCC3C1(Cl)C2(Cl)Cl	37541_3640	Rejected	High_Risk_halogenure,
CCSCc1ccccc1OC(=O)NC	37545_3641	Accepted
CN(C)C(=O)Nc1ccccc1	37551_3642	Accepted
[O-][N+](=O)c1ccc(Oc2ccc(cc2[N+]([O-])=O)C(F)(F)F)cc1	37553_3643	Intermediate	Low_Risk_halogenure_F,Low_Risk_nitro,
CC(C)[C@@H](Nc1ccc(cc1Cl)C(F)(F)F)C(=O)OC(C#N)c1cccc(Oc2ccccc2)c1	37555_3644	Intermediate	Low_Risk_halogenure,Low_Risk_halogenure_F,
CCOC(=O)C1=NN(c2ccc(Cl)cc2Cl)C(C)(C1)C(=O)OCC	37564_3645	Intermediate	Low_Risk_halogenure,
CC(C)Oc1cccc(NC(=O)c2ccccc2C)c1	37565_3646	Accepted
CCc1cccc(C)c1N(C(C)COC)C(=O)CS(O)(=O)=O	37567_3647	Intermediate	Low_Risk_sulfonic_acid,Low_Risk_sulfonic_acid_ester,
CCc1cccc(C)c1N(C(C)COC)C(=O)C(O)=O	37568_3648	Accepted
CNC(=O)N(C)c1nc2ccccc2s1	37570_3649	Accepted
COP(=O)(OC)Oc1ccc(cc1)[N+]([O-])=O	37571_3650	Intermediate	Low_Risk_nitro,Low_Risk_phosphonic_acid,
CON(C)C(=O)Nc1ccc(Cl)cc1	37576_3651	Rejected	Low_Risk_halogenure,High_Risk_heteroatom_heteroatom_O_N,
CO\N=C1\C[C@@]2(OC3C\C=C(C)/C[C@@H](C)\C=C/C=C4/CO[C@@H]5[C@H](O)C(C)=CC(C(=O)O[C@@H](C3)C2)[C@]45O)O[C@H](\C(C)=C/C(C)C)[C@H]1C	37577_3652	Accepted
CC(C)OC(=O)c1cc(cc(c1)[N+]([O-])=O)C(=O)OC(C)C	37579_3653	Intermediate	Low_Risk_nitro,
CNC(=O)CSP(=O)(OC)OC	37580_3654	Accepted
CCS(=O)(=O)CCSP(=O)(OC)OC	37582_3655	Accepted
Nc1c(Cl)c(Cl)c(Cl)c(Cl)c1Cl	37584_3656	Intermediate	Low_Risk_halogenure,
CCNc1nc(NC(C)CC)nc(OC)n1	37594_3657	Accepted
CCNc1nc(NCC)nc(SC)n1	37596_3658	Accepted
CCOP(=S)(OCC)Oc1ncn(n1)-c1ccccc1	37612_3659	Accepted
CC(C)(C)c1n[nH]c(=O)n(N)c1=O	37616_3660	Accepted
CNC(=O)Oc1cc(C)cc(c1)C(C)C	37617_3661	Accepted
Clc1ccc(cc1)C(=O)c1ccc(Cl)cc1	37626_3662	Intermediate	Low_Risk_halogenure,
CC(=O)N(O)CCCCCNC(=O)CCC(=O)N(O)CCCCCNC(=O)CCC(=O)N(O)CCCCCN	37649_3663	Rejected	High_Risk_consecutive_alkyl_chains,
CCn1cc(C(O)=O)c(=O)c2cc(F)c(cc12)N1CCNCC1	37680_3664	Intermediate	Low_Risk_halogenure_F,
C\N=C\Nc1ccc(C)cc1C	37696_3665	Accepted
Cc1ccc(NC=O)c(C)c1	37697_3666	Rejected	High_Risk_aldehyde,
OS(=O)(=O)C(F)(F)C(F)(F)C(F)(F)C(F)(F)F	37707_3667	Rejected	High_Risk_halogenure_F,Low_Risk_sulfonic_acid,Low_Risk_sulfonic_acid_ester,
OS(=O)(=O)C(F)(F)C(F)(F)C(F)(F)C(F)(F)C(F)(F)C(F)(F)F	37709_3668	Rejected	High_Risk_halogenure_F,Low_Risk_sulfonic_acid,Low_Risk_sulfonic_acid_ester,
CC(c1ccc(O)cc1)(c1ccc(O)cc1)c1ccc(O)cc1	37712_3669	Intermediate	Low_Risk_phenol,Low_Risk_triphenyl,
CCCCCCCc1ccc(O)cc1	37714_3670	Rejected	High_Risk_consecutive_alkyl_chains,Low_Risk_phenol,
COC(OC)(C(=O)c1ccccc1)c1ccccc1	37715_3671	Intermediate	Low_Risk_acyclic_acetal,
Oc1ccc(cc1)C(c1ccc(O)cc1)(C(F)(F)F)C(F)(F)F	37717_3672	Intermediate	Low_Risk_halogenure_F,Low_Risk_phenol,
Oc1ccc(C(=O)c2ccccc2)c(O)c1O	37728_3673	Rejected	High_Risk_catechol,
OC(=O)c1cc(O)c2ccccc2c1O	37730_3674	Rejected	High_Risk_para_hydroquinone,
Oc1ccc(cc1)C1(c2ccccc2-c2ccccc12)c1ccc(O)cc1	37731_3675	Intermediate	Low_Risk_phenol,
CCCCCCCCCCCCCCC(Br)C(O)=O	37734_3676	Rejected	High_Risk_consecutive_alkyl_chains,Low_Risk_halogenure,Low_Risk_alkyl_halide_Cl_Br,
Oc1ccc(Nc2ccccc2)cc1	37739_3677	Rejected	High_Risk_para_aminophenol,Low_Risk_para_hydroxyanilines,Low_Risk_phenol,
Cc1ccc(cc1)C(=O)c1ccccc1	37741_3678	Accepted
CC(C)(C)c1ccc(OC(=O)c2ccccc2O)cc1	37745_3679	Intermediate	Low_Risk_phenol,
Oc1ccc(Cl)cc1C(=O)Nc1ccccc1	37749_3681	Intermediate	Low_Risk_halogenure,
CC\C=C/CCOC(=O)c1ccccc1O	37750_3682	Intermediate	Low_Risk_phenol,
O=C(Oc1ccccc1)c1cccc(c1)C(=O)Oc1ccccc1	37752_3683	Accepted
C=CCOc1nc(OCC=C)nc(OCC=C)n1	37754_3684	Intermediate	Low_Risk_halo_alkene,
CC(CO)c1ccccc1	37756_3685	Accepted
C=CCCCCCCCCC=O	37757_3686	Rejected	High_Risk_consecutive_alkyl_chains,High_Risk_aldehyde,Low_Risk_halo_alkene,
Nc1nc(N)nc(Cl)n1	37806_3687	Intermediate	Low_Risk_halogenure,
Oc1ccc2ccc3cccc4ccc1c2c34	38298_3688	Accepted
Clc1cc(Cl)c(=O)[nH]c1Cl	38317_3689	Intermediate	Low_Risk_halogenure,
OC(=O)c1cccc(Oc2ccccc2)c1	38321_3690	Accepted
Cl[C@H]1C[C@H]2C([C@H]1Cl)C1(Cl)C(Cl)=C(Cl)C2(Cl)C1(Cl)Cl	38326_3691	Rejected	High_Risk_halogenure,
Cl[C@@H]1C[C@H]2C([C@H]1Cl)C1(Cl)C(Cl)=C(Cl)C2(Cl)C1(Cl)Cl	38346_3692	Rejected	High_Risk_halogenure,
CCOP(=O)(OCC)Oc1nc(Cl)c(Cl)cc1Cl	38666_3693	Intermediate	Low_Risk_halogenure,Low_Risk_phosphonic_acid,
Cc1cccc(C(O)=O)c1O	38686_3694	Accepted
O=C1Nc2ccccc2C1=O	38694_3695	Accepted
CCOC(=O)c1ccccc1	38696_3696	Accepted
COc1cc(ccc1N)[N+]([O-])=O	38700_3697	Intermediate	Low_Risk_nitro,
CCCCCCCCCCCCCCBr	38725_3698	Rejected	High_Risk_consecutive_alkyl_chains,Low_Risk_halogenure,Low_Risk_alkyl_halide_Cl_Br,
CCOC(=O)CCC(=O)OCC	38732_3699	Accepted
Cc1ccc2n[nH]nc2c1	38743_3700	Accepted
Fc1ccc(C=O)cc1	38756_3701	Rejected	Low_Risk_halogenure_F,High_Risk_aldehyde,
CC(C)C(=O)C(C)C	38771_3702	Rejected	High_Risk_aliphatic_ketone,
OC(=O)C1CCC(CC1)C(O)=O	38788_3703	Accepted
CCOc1ccccc1OCC	38798_3705	Accepted
CCCCOC(=O)CCC(C)=O	38800_3706	Rejected	High_Risk_aliphatic_ketone,
C(Nc1ncnc2n(cnc12)C1CCCCO1)c1ccccc1	38801_3707	Accepted
NNC(=O)c1cccc(c1)C(=O)NN	38813_3710	Rejected	High_Risk_hydrazide,Low_Risk_hydrazine,
NC(=O)c1ccc(N)cc1	38814_3711	Rejected	High_Risk_ortho_aniline,
COC(C)(C)CCCC(C)CC=O	38818_3712	Rejected	High_Risk_aldehyde,
CC(C)(COC(=O)c1ccccc1)COC(=O)c1ccccc1	38822_3713	Accepted
OC1OCCOC1O	38824_3714	Accepted
Nc1cc(ccc1Cl)[N+]([O-])=O	38827_3715	Intermediate	Low_Risk_halogenure,Low_Risk_nitro,
CCCC(=O)OC(C)(C)Cc1ccccc1	38830_3716	Accepted
COCCOC(=O)CC#N	38831_3717	Accepted
Nc1ccc(cc1C#N)[N+]([O-])=O	38839_3718	Intermediate	Low_Risk_nitro,
OS(=O)(=O)c1ccc2nc([nH]c2c1)-c1ccccc1	38852_3720	Intermediate	Low_Risk_2_phenylbenzimidazole,Low_Risk_sulfonic_acid,Low_Risk_sulfonic_acid_ester,
Fc1cccc(Cl)c1CCl	38855_3721	Intermediate	Low_Risk_halogenure,Low_Risk_halogenure_F,Low_Risk_alkyl_halide_Cl_Br,
CSc1ccc(cc1)C(=O)C(C)(C)N1CCOCC1	38857_3722	Accepted
CCc1cc(Cc2cc(CC)cc(c2O)C(C)(C)C)c(O)c(c1)C(C)(C)C	38864_3723	Accepted
COc1ccc(C(=O)c2ccc(OC)cc2O)c(O)c1	38875_3724	Accepted
Oc1c(ccc2ccccc12)C(=O)Oc1ccccc1	38876_3725	Accepted
COc1ccccc1NC(=O)c1cc2ccccc2cc1O	38877_3726	Accepted
OS(=O)(=O)c1ccc(N\N=C2/C(=O)C=Cc3ccccc23)cc1	38881_3727	Intermediate	Low_Risk_sulfonic_acid,Low_Risk_sulfonic_acid_ester,
Oc1ccc2c(Oc3cc(O)ccc3C22OC(=O)c3ccccc23)c1	38887_3728	Rejected	Aggregator_Benzyl_benzoate,
CCNc1ccc([C+](c2ccc(cc2)N(CC)CC)c2ccc(cc2)N(CC)CC)c2ccccc12	38888_3729	Accepted
CC(c1cc(cc(c1O)C(C)(C)C)C(C)(C)C)c1cc(cc(c1O)C(C)(C)C)C(C)(C)C	38899_3730	Accepted
O=C=NCc1cccc(CN=C=O)c1	38919_3731	Intermediate	Low_Risk_isocyanate,
CC(C)(c1cc(Br)c(OCCO)c(Br)c1)c1cc(Br)c(OCCO)c(Br)c1	38922_3732	Intermediate	Low_Risk_halogenure,
CCCCCCOc1ccccc1C(O)=O	38924_3733	Rejected	High_Risk_consecutive_alkyl_chains,
O=C(OCc1ccccc1)C(=O)OCc1ccccc1	38926_3734	Accepted
NS(=O)(=O)C(F)(F)C(F)(F)C(F)(F)C(F)(F)C(F)(F)C(F)(F)C(F)(F)C(F)(F)F	38939_3735	Rejected	High_Risk_halogenure_F,
CNC(=O)O\N=C\C(C)(C)SC	39223_3736	Accepted
CC=O	39224_3737	Rejected	High_Risk_aldehyde,
CC(=O)Nc1ccc-2c(Cc3ccccc-23)c1	39227_3738	Accepted
OC(=O)C=C	39229_3739	Rejected	Low_Risk_halo_alkene,High_Risk_michael_acceptors,
ClCC=C	39231_3740	Intermediate	Low_Risk_halogenure,Low_Risk_alkyl_halide_Cl_Br,Low_Risk_halo_alkene,
C=CCOCC1CO1	39232_3741	Rejected	High_Risk_epoxide,Low_Risk_halo_alkene,
CC(C)CC(=O)OCC=C	39233_3742	Intermediate	Low_Risk_halo_alkene,
Nc1c(Br)cc(Br)c2C(=O)c3ccccc3C(=O)c12	39235_3743	Rejected	Low_Risk_halogenure,High_Risk_quinone,
Nc1nc(cs1)-c1ccc(cc1)[N+]([O-])=O	39238_3744	Intermediate	Low_Risk_nitro,
O=Cc1ccccc1	39241_3745	Rejected	High_Risk_aldehyde,
c1ccccc1	39242_3746	Accepted
CC(C)=C[C@@H]1[C@@H](C(=O)O[C@H]2CC(=O)C(CC=C)=C2C)C1(C)C	39336_3747	Intermediate	Low_Risk_halo_alkene,
Nc1nc(F)nc2n(cnc12)[C@@H]1O[C@H](CO)[C@@H](O)[C@@H]1O	39657_3748	Rejected	Low_Risk_halogenure_F,High_Risk_halopyrimidine,
CCCCCCCCCCCCOCCOCCOCCOCCOCCOCCOCCOCCOCCO	39721_3749	Rejected	High_Risk_consecutive_alkyl_chains,
COC(=O)c1ccccc1C(O)=O	40001_3750	Accepted
CCCCOC(=O)c1ccccc1C(O)=O	40002_3751	Accepted
CCOC(=O)CC	40110_3752	Accepted
CCCC(=O)OCC	40111_3753	Accepted
CCCCCCC(=O)OCC	40112_3754	Rejected	High_Risk_consecutive_alkyl_chains,
CC(C)(C)NC(=O)C=C	40114_3755	Intermediate	Low_Risk_acrylamide,Low_Risk_halo_alkene,
S=c1[nH][nH]c(=S)s1	40115_3756	Rejected	High_Risk_thioketone,
Nc1cccc(N)n1	40127_3757	Accepted
Nc1nc(=O)n(cc1F)[C@@H]1CS[C@H](CO)O1	40129_3758	Intermediate	Low_Risk_halogenure_F,
COC(=O)[C@H]1[C@@H](O)CC[C@H]2CN3CCc4c([nH]c5ccccc45)[C@@H]3C[C@H]12	40130_3759	Accepted
CC[C@@]12CCCN3CCc4c(C13)n(c1ccccc41)[C@](O)(C2)C(=O)OC	40134_3760	Accepted
OCN1C(NC(=O)NCNC(=O)NC2N(CO)C(=O)NC2=O)C(=O)NC1=O	40151_3761	Accepted
OC[C@H]1O[C@@H](Oc2ccc(O)cc2)[C@H](O)[C@@H](O)[C@@H]1O	40152_3762	Intermediate	Low_Risk_phenol,
CN(C)CCCNC(=O)C(C)=C	40154_3763	Intermediate	Low_Risk_acrylamide,Low_Risk_halo_alkene,
CC(=O)CC(N)=O	40164_3764	Rejected	High_Risk_aliphatic_ketone,
CO[C@H]1\C=C/O[C@@]2(C)Oc3c(C2=O)c2c(O)cc(NC(=O)\C(C)=C/C=C\C(C)[C@H](O)[C@@H](C)[C@@H](O)[C@@H](C)[C@H](OC(C)=O)[C@@H]1C)c(O)c2c(O)c3C	40208_3765	Rejected	High_Risk_para_hydroquinone,
COP(=O)(CCC(=O)NCO)OC	40215_3766	Intermediate	Low_Risk_hemiaminal,
COc1cc(OC)nc(NC(=O)NS(=O)(=O)c2ncccc2OCC(F)(F)F)n1	40222_3767	Intermediate	Low_Risk_halogenure_F,Low_Risk_sulfonyl_urea,
Nc1nc(N)nc(n1)-c1cc(Cl)ccc1Cl	40234_3768	Intermediate	Low_Risk_halogenure,
OCc1cc(=O)c(O)co1	40236_3769	Accepted
CN[C@H]1CC[C@@H](c2ccc(Cl)c(Cl)c2)c2ccccc12	40243_3770	Intermediate	Low_Risk_halogenure,
OC[C@H]1O[C@H](O[C@]2(CCl)O[C@H](CCl)[C@@H](O)[C@@H]2O)[C@H](O)[C@@H](O)[C@H]1Cl	40245_3771	Rejected	Low_Risk_halogenure,High_Risk_alkyl_halide_Cl_Br,
CC1=C(CC(O)=O)c2cc(F)ccc2\C1=C/c1ccc(cc1)S(C)(=O)=O	40246_3772	Intermediate	Low_Risk_halogenure_F,
CCN(CC)c1c(cc(c(N)c1[N+]([O-])=O)C(F)(F)F)[N+]([O-])=O	40265_3773	Intermediate	Low_Risk_halogenure_F,Low_Risk_nitro,
CC1(C)C2CC[C@@]1(C)[C@@H](C2)OC(=O)CSC#N	40266_3774	Accepted
CCC(C)c1cc(cc(c1OC(=O)OC(C)C)[N+]([O-])=O)[N+]([O-])=O	40268_3775	Intermediate	Low_Risk_nitro,Low_Risk_orthonitrophenyl_ester,Low_Risk_paranitrophenyl_ester,
CCC(C)c1cc(cc(c1OC(=O)C=C(C)C)[N+]([O-])=O)[N+]([O-])=O	40269_3776	Rejected	High_Risk_michael_acceptors,Low_Risk_nitro,Low_Risk_orthonitrophenyl_ester,Low_Risk_paranitrophenyl_ester,
O=c1c2ccccc2c(=O)c2sc(C#N)c(sc12)C#N	40270_3777	Rejected	High_Risk_quinone,
Cc1ccc2ccccc2n1	40271_3778	Accepted
CCOP(=S)(OCC)Oc1ccc(Cl)cc1Cl	40274_3779	Intermediate	Low_Risk_halogenure,
COP(=S)(OC)Oc1cc(Cl)c(I)cc1Cl	40278_3780	Intermediate	Low_Risk_halogenure,
COP(=S)(Oc1cc(Cl)c(Br)cc1Cl)c1ccccc1	40279_3781	Intermediate	Low_Risk_halogenure,
CC(O)(c1ccc(Cl)cc1)c1ccc(Cl)cc1	40283_3782	Intermediate	Low_Risk_halogenure,
OC(=O)Cc1c(Cl)ccc(Cl)c1Cl	40284_3783	Intermediate	Low_Risk_halogenure,
CC(=O)c1ccccc1O	40285_3784	Intermediate	Low_Risk_phenol,
CN(C)C(=O)Nc1ccc(Oc2ccc(Cl)cc2)cc1	40287_3785	Intermediate	Low_Risk_halogenure,
OC(=O)c1cccc(Cl)n1	40289_3786	Intermediate	Low_Risk_halogenure,
CON(C)C(=O)Nc1ccc(Br)c(Cl)c1	40290_3787	Rejected	Low_Risk_halogenure,High_Risk_heteroatom_heteroatom_O_N,
OC(=O)c1c(Cl)ccc(Cl)c1Cl	40296_3788	Intermediate	Low_Risk_halogenure,
Clc1ccc(cc1)-c1ccccc1	40300_3789	Intermediate	Low_Risk_halogenure,
COC(=O)c1cc(Oc2ccc(Cl)cc2Cl)ccc1[N+]([O-])=O	40320_3790	Intermediate	Low_Risk_halogenure,Low_Risk_nitro,
CNC(=O)Oc1cccc(c1)C(C)C	40324_3791	Accepted
CCC1COC(=O)O1	40342_3792	Accepted
BrCC(=O)OCc1ccccc1	40343_3793	Intermediate	Low_Risk_halogenure,Low_Risk_alkyl_halide_Cl_Br,
CCOC(=O)C1=NOC(C1)(c1ccccc1)c1ccccc1	40360_3794	Accepted
Oc1ccc(Cl)cc1C(=O)Nc1ccc(cc1Cl)[N+]([O-])=O	40362_3795	Intermediate	Low_Risk_halogenure,Low_Risk_nitro,
CC(C)(C)C(O)C(=C/c1ccc(Cl)cc1Cl)\n1cncn1	40363_3796	Intermediate	Low_Risk_halogenure,
CN(C)c1ccc(cc1)\N=N\S(O)(=O)=O	40371_3797	Accepted
Fc1ccc(cc1)C1(Cn2cncn2)OC1c1ccccc1Cl	40372_3798	Rejected	Low_Risk_halogenure,Low_Risk_halogenure_F,High_Risk_epoxide,
FC(F)(F)Oc1ccc(NC(=O)N\N=C(\Cc2ccc(cc2)C#N)c2cccc(c2)C(F)(F)F)cc1	40373_3799	Intermediate	Low_Risk_halogenure_F,Low_Risk_hydrazone,
CCC(O)CO	40375_3800	Accepted
CCCCCC(O)\C=C\C=O	40395_3801	Rejected	High_Risk_aldehyde,
C\C(\C=C\C1=C(C)CCCC1(C)C)=C\C=C\C(\C)=C\C(O)=O	40404_3802	Rejected	High_Risk_michael_acceptors,Low_Risk_polyenes,
Nc1ncnc2n(cnc12)[C@@H]1O[C@@H]2COP(O)(=O)O[C@H]2[C@H]1O	40436_3803	Accepted
CCCC(=O)Nc1ncnc2n(cnc12)[C@@H]1O[C@@H]2COP(O)(=O)O[C@H]2[C@H]1OC(=O)CCC	40459_3804	Accepted
OCC(S)CS	40461_3805	Rejected	High_Risk_thiol,
CC(=O)O[C@@]12CO[C@@H]1C[C@H](O)[C@]1(C)[C@@H]2[C@H](OC(=O)c2ccccc2)[C@]2(O)C[C@H](OC(=O)C(O)[C@@H](NC(=O)OC(C)(C)C)c3ccccc3)C(C)=C([C@@H](O)C1=O)C2(C)C	40464_3806	Accepted
CC\C=C/C\C=C/C\C=C/C\C=C/C\C=C/C\C=C/CCC(O)=O	40465_3807	Accepted
CC(C)(C)c1ccc(CCOc2ncnc3ccccc23)cc1	40476_3808	Accepted
CC(=O)O[C@H]1[C@@H](O)C2C(C)(C)CC[C@H](O)[C@]2(C)[C@@]2(O)C(=O)C[C@@](C)(O[C@]12C)C=C	40484_3809	Intermediate	Low_Risk_halo_alkene,
CN1CCN(Cc2ccc(cc2)C(=O)Nc2ccc(C)c(Nc3nccc(n3)-c3cccnc3)c2)CC1	40502_3810	Accepted
O=c1c2cccc3n[nH]c(c23)c2ccccc12	40525_3811	Intermediate	Low_Risk_anthracene,
CC(=C)[C@H]1CN[C@@H]([C@H]1CC(O)=O)C(O)=O	40526_3812	Intermediate	Low_Risk_halo_alkene,
COC(=O)[C@@H](N)CCCN\C(N)=N\[N+]([O-])=O	40540_3813	Intermediate	Low_Risk_hydrazone,Low_Risk_nitro,
CC1(CC(=O)c2ccccc2C1=O)S(O)(=O)=O	40547_3814	Intermediate	Low_Risk_sulfonic_acid,Low_Risk_sulfonic_acid_ester,
Clc1ccc(cc1)C(=O)NCCN1CCOCC1	40554_3815	Intermediate	Low_Risk_halogenure,
CC1=CCC[C@@]2(C)O[C@H]2[C@H]2OC(=O)C(=C)[C@@H]2CC1	40579_3816	Rejected	High_Risk_epoxide,
CCCN1C[C@H](CSC)C[C@H]2[C@H]1Cc1c[nH]c3cccc2c13	40583_3817	Accepted
COC1C[C@H](C[C@@H](C)C2CC(=O)[C@H](C)\C=C(C)\[C@@H](O)[C@@H](OC)C(=O)[C@H](C)CC(C)\C=C/C=C/C=C(C)\C(C[C@@H]3CCC(C)[C@@](O)(O3)C(=O)C(=O)N3CCCCC3C(=O)O2)OC)CC[C@H]1OCCO	40599_3818	Intermediate	Low_Risk_polyenes,
C[N+]1(C)C2C[C@@H](C[C@@H]1[C@H]1O[C@@H]21)OC(=O)[C@H](CO)c1ccccc1	40608_3819	Rejected	High_Risk_epoxide,
COc1cc(ccc1-c1nc2ncccc2[nH]1)S(C)=O	40617_3821	Intermediate	Low_Risk_sulfoxide,
Cc1cc2c(cc1C(=C)c1ccc(cc1)C(O)=O)C(C)(C)CCC2(C)C	40619_3822	Accepted
C[C@H](O)[C@H](O)[C@H]1CNc2[nH]c(N)nc(=O)c2N1	40620_3823	Accepted
Cc1c(CCO)sc[n+]1Cc1cnc(C)nc1N	40622_3824	Accepted
c1ccc(nc1)-c1ccccn1	40635_3825	Accepted
Cc1cccc(C)c1NC1=NCCCS1	40643_3826	Accepted
C[C@@H](CN1CC(=O)NC(=O)C1)N1CC(=O)NC(=O)C1	40647_3827	Accepted
CO[C@H]1O[C@@H]2O[C@@]3(C)CC[C@H]4[C@H](C)CC[C@@H]([C@H]1C)[C@@]24OO3	40651_3828	Rejected	High_Risk_peroxide,
C[C@@H]1CC[C@H]2[C@@H](C)C(=O)O[C@@H]3O[C@@]4(C)CC[C@@H]1[C@@]23OO4	40652_3829	Rejected	High_Risk_peroxide,
OC(=O)CCNC(=O)c1ccc(cc1)\N=N\c1ccc(O)c(c1)C(O)=O	40653_3830	Intermediate	Low_Risk_azo,
CC(C)C(Br)C(=O)NC(N)=O	40656_3831	Intermediate	Low_Risk_halogenure,Low_Risk_alkyl_halide_Cl_Br,
CC(C)(Oc1ccc(Cl)cc1)C(O)=O	40661_3832	Intermediate	Low_Risk_halogenure,
Cc1cc(C(C#N)c2ccc(Cl)cc2)c(Cl)cc1NC(=O)c1cc(I)cc(I)c1O	40662_3833	Intermediate	Low_Risk_halogenure,
CCN(C(=O)\C=C\C)c1ccccc1C	40664_3834	Intermediate	Low_Risk_acrylamide,
Cc1c(O)c(=O)ccn1C	40666_3835	Accepted
CC(C)OP(F)(=O)OC(C)C	40667_3836	Intermediate	Low_Risk_halogenure_F,
OCCN(CCO)c1nc(N2CCCCC2)c2nc(nc(N3CCCCC3)c2n1)N(CCO)CCO	40668_3837	Accepted
COC(=O)Nc1nc2ccc(Sc3ccccc3)cc2[nH]1	40672_3838	Accepted
CC1(C)O[C@@H]2C[C@H]3[C@@H]4C[C@H](F)C5=CC(=O)C=C[C@]5(C)[C@@]4(F)[C@@H](O)C[C@]3(C)[C@@]2(O1)C(=O)CO	40674_3839	Intermediate	Low_Risk_halogenure_F,
CCC1=C(C)CN(C(=O)NCCc2ccc(cc2)S(=O)(=O)NC(=O)N[C@H]2CC[C@H](C)CC2)C1=O	40675_3840	Intermediate	Low_Risk_sulfonyl_urea,
Cc1cnc(cn1)C(=O)NCCc1ccc(cc1)S(=O)(=O)NC(=O)NC1CCCCC1	40676_3841	Intermediate	Low_Risk_sulfonyl_urea,
COC1=C(OC)C(=O)C(CCCCCCCCCCO)=C(C)C1=O	40678_3842	Rejected	High_Risk_consecutive_alkyl_chains,High_Risk_quinone,
CC(C)Oc1ccc2c(c1)occ(-c1ccccc1)c2=O	40679_3843	Accepted
COC(=O)Nc1nc2ccc(cc2[nH]1)C(=O)c1ccccc1	40682_3844	Accepted
CC(=O)O[C@@]1(CC[C@H]2[C@@H]3C=C(C)C4=CC(=O)CC[C@]4(C)[C@H]3CC[C@]12C)C(C)=O	40683_3845	Accepted
CC[C@H](C)C(=O)O[C@H]1CCC=C2C=C[C@H](C)[C@H](CC[C@@H]3C[C@@H](O)CC(=O)O3)C12	40684_3846	Accepted
Nc1cc(nc(N)[n+]1[O-])N1CCCCC1	40685_3847	Accepted
COc1ccc2cc(ccc2c1)[C@H](C)C(O)=O	40686_3848	Accepted
CC(C)[C@H]1CC[C@@H](CC1)C(=O)N[C@H](Cc1ccccc1)C(O)=O	40687_3849	Accepted
Cc1cc(c(O)c(C)c1CC1=NCCN1)C(C)(C)C	40691_3850	Accepted
CC(=O)O[C@H](CC(O)=O)C[N+](C)(C)C	40693_3851	Accepted
CCCCOC(=O)c1ccccc1	40694_3852	Accepted
Cc1c(Cl)cccc1Cl	40697_3853	Intermediate	Low_Risk_halogenure,
CC(C)COP(=O)(OCC(C)C)OCC(C)C	40698_3854	Intermediate	Low_Risk_phosphonic_acid,
OC(=O)C(c1ccc(Cl)cc1)c1ccc(Cl)cc1	40699_3855	Intermediate	Low_Risk_halogenure,
CCOC(=O)CC(O)(CC(=O)OCC)C(=O)OCC	40701_3857	Accepted
Cc1ccc(Cl)cc1Cl	40702_3858	Intermediate	Low_Risk_halogenure,
CC(C)(C)c1ccc(cc1)C(O)=O	40703_3859	Accepted
O=C1C=CC(=O)c2ccccc12	40704_3860	Rejected	High_Risk_quinone,
OC(=O)c1cc(nc2ccccc12)-c1ccccc1	40705_3861	Accepted
Cc1ccc(\N=N\c2c(O)ccc3ccccc23)c(C)c1	40706_3862	Intermediate	Low_Risk_azo,
CCCCCc1ccc(N)cc1	40707_3863	Rejected	High_Risk_ortho_aniline,
CCCCCCc1ccc(N)cc1	40708_3864	Rejected	High_Risk_consecutive_alkyl_chains,High_Risk_ortho_aniline,
CCOC(=O)c1ccccc1C	40711_3866	Accepted
CCCCCCCCOC(=O)c1cc(O)c(O)c(O)c1	40713_3867	Rejected	High_Risk_consecutive_alkyl_chains,High_Risk_catechol,
Cc1cc(C)c(N)c(Cl)c1	40714_3868	Intermediate	Low_Risk_halogenure,
C=CC(=O)OCCOc1ccccc1	40715_3869	Rejected	Low_Risk_halo_alkene,High_Risk_michael_acceptors,
CCC(C)(C)C1CCC(O)CC1	40716_3870	Accepted
COc1cc(Cl)c(OC)cc1N	40718_3871	Intermediate	Low_Risk_halogenure,
CC(=O)CC(=O)Nc1ccc(C)cc1C	40719_3872	Rejected	High_Risk_aliphatic_ketone,
Nc1cc(Cl)c(O)c(Cl)c1	40720_3873	Intermediate	Low_Risk_halogenure,Low_Risk_para_hydroxyanilines,
O=C1CCC(CC1)C1CCCCC1	40721_3874	Accepted
OC1CCC(CC1)C1CCCCC1	40722_3875	Accepted
[O-][N+](=O)c1ccc(Cl)c(c1)C(=O)Nc1ccccc1	40723_3876	Intermediate	Low_Risk_halogenure,Low_Risk_nitro,
Cc1c(C(=O)NCCO)[n+]([O-])c2ccccc2[n+]1[O-]	40726_3877	Accepted
OC(Cn1cncn1)(c1ccc(F)cc1)c1ccccc1F	40727_3878	Intermediate	Low_Risk_halogenure_F,
CCCCOP(O)(=O)OCCCC	40728_3879	Accepted
CC(C)OC(=O)c1ccccc1C(=O)OC(C)C	40731_3880	Accepted
Clc1ccc(cc1)N=C=O	40732_3881	Intermediate	Low_Risk_halogenure,Low_Risk_isocyanate,
CCCCC(CC)COC(=O)c1ccccc1O	40734_3882	Intermediate	Low_Risk_phenol,
C1CCC2(CCCCO2)OC1	40735_3883	Accepted
CO[C@@H]1[C@@H](CC[C@@]2(OC2)[C@H]1[C@@]1(C)O[C@@H]1CC=C(C)C)OC(=O)\C=C\C=C\C=C\C=C\C(=O)O	40736_3884	Rejected	High_Risk_epoxide,High_Risk_michael_acceptors,Low_Risk_polyenes,
C[C@H]1O[C@H](O[C@@H]2[C@@H](O)[C@@H](O)[C@H](O)[C@H](O)[C@H]2O)[C@@H](N)C[C@@H]1NC(=N)C(O)=O	40739_3885	Accepted
C[C@]12CC(O)[C@@]3(F)[C@@H](CCC4=CC(=O)C=C[C@]34C)[C@@H]1C[C@@H](O)[C@]2(O)C(=O)CO	40742_3886	Intermediate	Low_Risk_halogenure_F,
C\C(=C/c1ccc(cc1)C(O)=O)c1ccc2c(c1)C(C)(C)CCC2(C)C	40743_3887	Accepted
CCCc1c(O)c(ccc1OCCCOc1ccc(OCC(O)=O)cc1)C(C)=O	40745_3888	Accepted
CC(=O)[C@@]1(O)CC[C@H]2[C@@H]3CCC4=CC(=O)CC[C@]4(C)[C@H]3CC[C@]12C	40747_3889	Accepted
C[C@H]1C[C@H]2[C@@H]3CCC4=CC(=O)C=C[C@]4(C)[C@@]3(Cl)[C@@H](O)C[C@]2(C)[C@@]1(O)C(=O)CO	40750_3890	Intermediate	Low_Risk_halogenure,
CC(C)C[C@H](NC(=O)OCC1c2ccccc2-c2ccccc12)C(O)=O	40751_3891	Intermediate	Low_Risk_fmoc,
CC1(COc2ccc(CC3SC(=O)NC3=O)cc2)CCCCC1	40757_3892	Intermediate	Low_Risk_thioester,
CC1(C)CCC(C)(C)c2cc(ccc12)C(=O)Nc1ccc(cc1)C(O)=O	40758_3893	Accepted
Cc1nc(sc1CSc1ccc(OCC(O)=O)c(C)c1)-c1ccc(c(F)c1)C(F)(F)F	40760_3894	Intermediate	Low_Risk_halogenure_F,
COC(=O)\C=C/C(=O)OC	40765_3895	Rejected	High_Risk_michael_acceptors,
Oc1c(Cl)cc(Cl)cc1C(=O)Nc1ccc(Cl)c(Cl)c1	40767_3896	Intermediate	Low_Risk_halogenure,
CC\C(=C(/CC)c1ccc(O)cc1)c1ccc(O)cc1	40770_3897	Rejected	Frequent_Hitter_Diethylstilbestrol,Low_Risk_para_para_dihydroxystilbene,Low_Risk_phenol,
CC(C)[C@@]12C[C@@H]1C(C)C(=O)C2	40774_3898	Accepted
Oc1ccc(c(O)c1)-c1oc2cc(O)cc(O)c2c(=O)c1O	40776_3899	Accepted
CCCCCCCOC(=O)c1ccccc1C(=O)OCCCCCCC	40779_3900	Rejected	High_Risk_consecutive_alkyl_chains,
CCCCCCCCCCCCCc1ccccc1	40784_3902	Rejected	High_Risk_consecutive_alkyl_chains,
COc1ccc(O)c(c1)C(C)(C)C	40788_3903	Accepted
Cc1ncc(CO)c(CO)c1O	40792_3904	Accepted
Cc1ccc(cc1)S(=O)(=O)NCl	40795_3905	Intermediate	Low_Risk_halogenure,
COC(=O)N(C(=O)N1COC2(Cc3cc(Cl)ccc3C2=N1)C(=O)OC)c1ccc(OC(F)(F)F)cc1	40801_3906	Intermediate	Low_Risk_halogenure,Low_Risk_halogenure_F,
OC(=O)CCCc1ccccc1	40948_3907	Accepted
C[C@]12CC[C@H]3[C@@H](CC[C@H]4CC(=O)CC[C@]34C)[C@@H]1CC=C2	40965_3908	Accepted
Cc1nc(Nc2ncc(s2)C(=O)Nc2c(C)cccc2Cl)cc(n1)N1CCN(CCO)CC1	40979_3909	Intermediate	Low_Risk_halogenure,Low_Risk_1_2_aminothiazole,
CC(C)C[C@H](NC(=O)[C@H](Cc1ccccc1)NC(=O)c1cnccn1)B(O)O	40980_3910	Accepted
Clc1cccc(NN=C(C#N)C#N)c1	40990_3911	Rejected	Low_Risk_halogenure,Low_Risk_hydrazone,High_Risk_imine_C,
N[C@H](CO)C(O)=O	41021_3912	Accepted
CC\C=C/C\C=C/C\C=C/C\C=C/C\C=C/CCCC(O)=O	41023_3913	Accepted
Nc1nc(=O)c2ncn(COC(CO)CO)c2[nH]1	41032_3914	Accepted
COc1cc2ncnc(Nc3ccc(F)c(Cl)c3)c2cc1OCCCN1CCOCC1	41034_3915	Intermediate	Low_Risk_halogenure,Low_Risk_halogenure_F,
CN[C@H]1C[C@@H](N)[C@H](O)[C@@H](O[C@@H]2O[C@H](CO)[C@H](O)[C@@H]3OC4(O[C@H]23)OC(C(N)CO)[C@H](O)[C@H](O)[C@H]4O)[C@@H]1O	41045_3916	Accepted
CC#CCC(C)[C@H](O)\C=C\C1[C@H](O)C[C@@H]2C\C(C[C@H]12)=C/CCCC(O)=O	41046_3917	Rejected	High_Risk_acetylene_alkyne,
CC(C)Cn1cnc2c(N)nc3ccccc3c12	41047_3918	Accepted
N[C@@H](CCCNC(N)=N)C(O)=O	41056_3919	Accepted
COc1c(C)c2COC(=O)c2c(O)c1C\C=C(/C)CCC(O)=O	41070_3920	Accepted
NC[C@@H]1O[C@H](O[C@@H]2[C@@H](CO)O[C@@H](O[C@@H]3[C@@H](O)[C@H](N)C[C@H](N)[C@H]3O[C@H]3O[C@H](CN)[C@@H](O)[C@H](O)[C@H]3N)[C@@H]2O)[C@H](N)[C@@H](O)[C@@H]1O	41074_3921	Accepted
CN(C)C(=O)Oc1cccc(c1)[N+](C)(C)C	41075_3922	Accepted
CC1COc2c(N3CCN(C)CC3)c(F)cc3c2n1cc(C(O)=O)c3=O	41085_3923	Intermediate	Low_Risk_halogenure_F,
C1CCc2nnnn2CC1	41091_3924	Accepted
CCC(C)N(C)C(=O)c1cc2ccccc2c(n1)-c1ccccc1Cl	41097_3925	Intermediate	Low_Risk_halogenure,
OC(=O)C1CCCN1	41104_3926	Accepted
CO[C@H]1\C=C/O[C@@]2(C)Oc3c(C)c(O)c4c(O)c(NC(=O)\C(C)=C/C=C\[C@H](C)[C@H](O)[C@@H](C)[C@@H](O)[C@@H](C)[C@H](OC(=O)C)[C@@H]1C)c(\C=N/N1CCN(CC1)C1CCCC1)c(O)c4c3C2=O	41115_3927	Rejected	High_Risk_para_hydroquinone,
CC[C@H]1OC(=O)[C@H](C)[C@@H](O[C@@H]2O[C@@H](C)[C@H](O)[C@](C)(OC)C2)[C@H](C)[C@@H](O[C@@H]2O[C@H](C)C[C@H](N(C)C)[C@H]2O)[C@](C)(O)C[C@@H](C)\C(=N\OCOCCOC)[C@H](C)[C@@H](O)[C@@]1(O)C	41117_3928	Accepted
Cc1cc(C)c(\C=C2\C(=O)Nc3ccccc23)[nH]1	41132_3929	Accepted
ONC(=O)CCCCCCC(=O)Nc1ccccc1	41133_3930	Rejected	High_Risk_consecutive_alkyl_chains,
CO[C@@H]1[C@@H](CC[C@]2(CO2)[C@H]1[C@@]1(C)O[C@@H]1CC=C(C)C)OC(=O)NC(=O)CCl	41141_3931	Rejected	Low_Risk_halogenure,Low_Risk_alkyl_halide_Cl_Br,High_Risk_epoxide,
OC(=O)\C=C\c1cnc[nH]1	41148_3932	Rejected	High_Risk_michael_acceptors,
NC(CCC(O)=O)C=C	41153_3933	Intermediate	Low_Risk_halo_alkene,
OS(=O)(=O)c1cccc2C(=O)[C-](C=Cc12)[N+]#N	41178_3934	Intermediate	Low_Risk_diazonium,Low_Risk_sulfonic_acid,Low_Risk_sulfonic_acid_ester,
CC1(C)C2C[C@H]1C(=C)CC2	41184_3935	Accepted
Clc1ccc(CC#N)c(Cl)c1	41185_3936	Intermediate	Low_Risk_halogenure,
C\C(=C\c1ccccc1)[N+]([O-])=O	41188_3937	Intermediate	Low_Risk_nitro,
CC(=C)[C@H]1CCC(C=O)=CC1	41190_3938	Rejected	High_Risk_aldehyde,Low_Risk_halo_alkene,
CCCCCC\C=C/CCCCCCCC(O)=O	41197_3939	Rejected	High_Risk_consecutive_alkyl_chains,
CC(C\N=C\c1ccccc1O)\N=C\c1ccccc1O	41200_3940	Intermediate	Low_Risk_phenol,
CC1(C)[C@H](C=C(Cl)Cl)[C@@H]1C(=O)O[C@@H](C#N)c1cccc(Oc2ccccc2)c1	41201_3941	Intermediate	Low_Risk_halogenure,
c1csc(c1)-c1ccc(s1)-c1cccs1	41206_3942	Rejected	High_Risk_thiophene,
CCCCCCCCCCO[C@@H]1O[C@H](CO)[C@@H](O)[C@H](O)[C@H]1O	41208_3943	Rejected	High_Risk_consecutive_alkyl_chains,
CC(=C)C1CCC(C)(O)CC1	41209_3944	Intermediate	Low_Risk_halo_alkene,
CC(C)C1=CCC(C)=CC1	41210_3945	Accepted
CC(C)(O)C(Cl)(Cl)Cl	41217_3946	Rejected	Low_Risk_halogenure,High_Risk_alkyl_halide_Cl_Br,
O=C1NC(=O)[C@@H]2CC=CC[C@H]12	41220_3947	Accepted
OCCCCC(O)CO	41224_3948	Accepted
COc1nc(C)nc(N)n1	41230_3949	Accepted
CC(C)c1cc(cc(c1)C(C)C)C(C)C	41232_3950	Accepted
OS(=O)(=O)c1cc(c2ccc3c(cc(c4ccc1c2c34)S(O)(=O)=O)S(O)(=O)=O)S(O)(=O)=O	41233_3951	Rejected	Low_Risk_sulfonic_acid,High_Risk_sulfonic_acid_ester,
N#CCCCC(CCC#N)C#N	41234_3952	Accepted
CC(C)C1=CC=C(C)CC1	41237_3953	Accepted
NCC1CCCC(CN)C1	41238_3954	Accepted
CC(C)C(OC(=O)c1ccccc1)C(C)(C)COC(=O)c1ccccc1	41242_3955	Accepted
OCCCO	41246_3956	Accepted
O\C(=C/C(=O)c1ccccc1)c1ccccc1	41247_3957	Accepted
CC(C)(C)c1cc(O)c(cc1O)C(C)(C)C	41248_3958	Rejected	High_Risk_para_hydroquinone,
CC(C)Nc1ccc(NC(C)C)c2C(=O)c3ccccc3C(=O)c12	41250_3959	Rejected	High_Risk_quinone,
Nc1ccc(N)c2C(=O)c3ccccc3C(=O)c12	41252_3960	Rejected	High_Risk_quinone,
CC1OC(=O)C(C)OC1=O	41253_3961	Accepted
OCCCCCO	41256_3962	Rejected	High_Risk_consecutive_alkyl_chains,
OC(CCl)COCC=C	41261_3963	Intermediate	Low_Risk_halogenure,Low_Risk_alkyl_halide_Cl_Br,Low_Risk_halo_alkene,
Cc1c(Cl)cccc1[N+]([O-])=O	41263_3964	Intermediate	Low_Risk_halogenure,Low_Risk_nitro,
CCCCCCCCC(CO)CCCCCC	41265_3965	Rejected	High_Risk_consecutive_alkyl_chains,
CCOCC(C)O	41267_3966	Accepted
CCOC(=O)c1nc(n(n1)-c1ccc(Cl)cc1Cl)C(Cl)(Cl)Cl	41268_3967	Rejected	Low_Risk_halogenure,High_Risk_alkyl_halide_Cl_Br,
C[C@@H]1CC[C@H]2C(C)(C)[C@H]3C[C@@]12CC[C@@]3(C)O	41269_3968	Accepted
CC(CCOC(C)=O)CC(C)(C)C	41270_3969	Accepted
O=C1C=CC(=O)N1c1ccccc1	41274_3970	Intermediate	Low_Risk_maleimide,
CCCCCCCCCCCC(=O)OCC(O)CO	41275_3971	Rejected	High_Risk_consecutive_alkyl_chains,
SC(=S)N1CCNCC1	41279_3972	Intermediate	Low_Risk_thioic_acid,Low_Risk_thioketone,Low_Risk_thiol,
CC1(C)CC(O)CC(C)(C)N1[O]	41280_3973	Accepted
CN(C)Cc1ccccc1O	41293_3974	Intermediate	Low_Risk_phenol,
CCC1CCC(=O)O1	41298_3975	Accepted
CCCCCCC1(C)CCC(=O)O1	41299_3976	Rejected	High_Risk_consecutive_alkyl_chains,
Oc1ccc(C(=O)c2ccc(O)cc2O)c(O)c1	41306_3977	Accepted
OCC(c1ccc(Cl)cc1)c1ccc(Cl)cc1	41308_3978	Intermediate	Low_Risk_halogenure,
OC(=O)c1cc(I)cc(I)c1I	41317_3979	Intermediate	Low_Risk_halogenure,
CC(O)C(C)O	41321_3980	Accepted
OC(=O)c1cccnc1C(O)=O	41327_3981	Accepted
CCCCOCCOC(=O)COc1cc(Cl)c(Cl)cc1Cl	41328_3982	Intermediate	Low_Risk_halogenure,
CCCCC(CC)COC(=O)COc1cc(Cl)c(Cl)cc1Cl	41329_3983	Intermediate	Low_Risk_halogenure,
CCOC(=O)COc1ccc(Cl)cc1Cl	41346_3984	Intermediate	Low_Risk_halogenure,
CC(C)COC(=O)COc1ccc(Cl)cc1Cl	41347_3985	Intermediate	Low_Risk_halogenure,
COC(=O)COc1ccc(Cl)cc1Cl	41349_3986	Intermediate	Low_Risk_halogenure,
CCCCC\C=C/C=C/C(=O)OCC	41357_3987	Rejected	High_Risk_michael_acceptors,
Cc1cc(O)c(Cl)c(C)c1Cl	41359_3988	Intermediate	Low_Risk_halogenure,
Nc1c(Cl)cc(Cl)cc1[N+]([O-])=O	41361_3989	Intermediate	Low_Risk_halogenure,Low_Risk_nitro,
OCc1ccc(Cl)cc1Cl	41362_3990	Intermediate	Low_Risk_halogenure,
OC(=O)Cc1ccc(Cl)cc1Cl	41363_3991	Intermediate	Low_Risk_halogenure,
COc1ccc(cc1[N+]([O-])=O)[N+]([O-])=O	41366_3992	Intermediate	Low_Risk_nitro,
[O-][N+](=O)c1ccc(SC#N)c(c1)[N+]([O-])=O	41367_3993	Intermediate	Low_Risk_nitro,
CCC1(C)NC(=O)NC1=O	41368_3994	Accepted
CC(O)C(CO)C(C)O	41370_3995	Accepted
COCCOCCOCCOCCOCCO	41371_3996	Accepted
OC(=O)c1cc(Cl)cc(c1Cl)[N+]([O-])=O	41372_3997	Intermediate	Low_Risk_halogenure,Low_Risk_nitro,
CCCCC\C=C\CC1CC(=O)OC1=O	41373_3998	Rejected	High_Risk_anhydride,
CCCCCCCCCCCCCN1CC(C)OC(C)C1	41376_3999	Rejected	High_Risk_consecutive_alkyl_chains,
COc1cc(c(O)c(c1)C(C)(C)C)C(C)(C)C	41379_4000	Accepted
CC(=O)CC(=O)OCCOC(=O)C(C)=C	41388_4001	Rejected	High_Risk_aliphatic_ketone,Low_Risk_halo_alkene,High_Risk_michael_acceptors,
CC(=O)c1ccc2ccccc2c1	41389_4002	Accepted
CCC(C)S	41396_4003	Intermediate	Low_Risk_thiol,
C\C=C\C(=O)C1=C(C)C=CCC1(C)C	41397_4004	Rejected	High_Risk_michael_acceptors,
CCCCC(CC)(CO)CO	41400_4005	Accepted
COc1ccc(OC)c(Cl)c1	41403_4006	Intermediate	Low_Risk_halogenure,
Cc1cc(O)c(Cl)cc1C	41404_4007	Intermediate	Low_Risk_halogenure,
NC(=O)c1ccc(cc1Cl)[N+]([O-])=O	41405_4008	Intermediate	Low_Risk_halogenure,Low_Risk_nitro,
ClCC(=O)Nc1ccccc1	41409_4009	Intermediate	Low_Risk_halogenure,Low_Risk_alkyl_halide_Cl_Br,
Cc1cc(Br)ccc1NC(=O)CCl	41411_4010	Intermediate	Low_Risk_halogenure,Low_Risk_alkyl_halide_Cl_Br,
OCNC(=O)CCl	41412_4011	Intermediate	Low_Risk_halogenure,Low_Risk_alkyl_halide_Cl_Br,Low_Risk_hemiaminal,
CC(=C)[C@@H]1CC=C(C)C(=O)C1	41413_4012	Intermediate	Low_Risk_halo_alkene,
CCC(CC)CO	41416_4013	Accepted
CCC(CO)(CO)[N+]([O-])=O	41417_4014	Intermediate	Low_Risk_nitro,
CCC(CC)C(O)=O	41418_4015	Accepted
OC(=O)c1ccco1	41420_4016	Accepted
COc1cc(OC)c2ccc(=O)oc2c1	41421_4017	Intermediate	Low_Risk_coumarines,
CN(C)c1ccc2c(C)cc(=O)oc2c1	41422_4018	Intermediate	Low_Risk_coumarines,
C=CN1CCCCCC1=O	41423_4019	Accepted
CC(C)CCCC(C)(C)O	41424_4020	Accepted
CCC\C=C\C=O	41425_4021	Rejected	High_Risk_aldehyde,
C1COC=CC1	41426_4022	Accepted
CC(C)Oc1ccccc1O	41431_4023	Intermediate	Low_Risk_phenol,
CCC(C)(C)O	41436_4024	Accepted
CC(CO)(CO)[N+]([O-])=O	41437_4025	Intermediate	Low_Risk_nitro,
Cc1ccc2C(=O)c3ccccc3C(=O)c2c1	41439_4026	Rejected	High_Risk_quinone,
CCC(C)COC(=O)CC(C)C	41440_4027	Accepted
Cc1ccccc1OCC(O)=O	41441_4028	Accepted
CCCC(C)CCC(C)=O	41444_4029	Rejected	High_Risk_aliphatic_ketone,
OC1CCCCC1c1ccccc1	41446_4030	Accepted
OS(=O)(=O)CC=C	41451_4031	Intermediate	Low_Risk_halo_alkene,Low_Risk_sulfonic_acid,Low_Risk_sulfonic_acid_ester,
CCCC(C)c1ccccc1O	41452_4032	Intermediate	Low_Risk_phenol,
OC(=O)c1cccc(c1)C(F)(F)F	41460_4033	Intermediate	Low_Risk_halogenure_F,
ClC1(Cl)CS(=O)(=O)CC1(Cl)Cl	41461_4034	Rejected	Low_Risk_halogenure,High_Risk_mustard_gas,
N#CCCNCCC#N	41464_4035	Accepted
OC(=O)c1snc(Cl)c1Cl	41467_4036	Intermediate	Low_Risk_halogenure,
NC(=O)Nc1ccc(Cl)c(Cl)c1	41468_4037	Intermediate	Low_Risk_halogenure,
CC(C)CC(C)(O)C#C	41472_4038	Intermediate	Low_Risk_acetylene_alkyne,
CC\C=C/CCOC(C)=O	41484_4039	Accepted
CCC(C)(CCCC(C)C)OC(C)=O	41487_4040	Accepted
C\C=C(\C)C(C)=O	41490_4041	Rejected	High_Risk_aliphatic_ketone,High_Risk_michael_acceptors,
OC\C=C\c1ccccc1	41491_4042	Accepted
CCCC(CC)c1ccccc1	41492_4043	Accepted
Fc1ccc(NC(=O)c2cccnc2Oc2cccc(c2)C(F)(F)F)c(F)c1	41494_4044	Intermediate	Low_Risk_halogenure_F,
Cc1cc(O)c(cc1C(C)(C)C)C(C)(C)C	41502_4045	Accepted
FC(F)(F)c1[nH]c(c(C#N)c1Br)-c1ccc(Cl)cc1	41503_4046	Intermediate	Low_Risk_halogenure,Low_Risk_halogenure_F,
Oc1ccc(Cl)cc1C1CCCC1	41506_4047	Intermediate	Low_Risk_halogenure,
COc1ccc(Cl)cc1C	41507_4048	Intermediate	Low_Risk_halogenure,
Cc1cc(Cl)ccc1N	41508_4049	Intermediate	Low_Risk_halogenure,
NC(=O)Nc1ccc(Cl)cc1	41512_4050	Intermediate	Low_Risk_halogenure,
[O-][n+]1ccc(Cl)cc1	41513_4051	Intermediate	Low_Risk_halogenure,
CCCCC\C=C/CCC=O	41514_4052	Rejected	High_Risk_aldehyde,
CCc1occc(=O)c1O	41516_4053	Accepted
CC1OC(C)=C(O)C1=O	41517_4054	Accepted
COc1ccc(CCO)cc1	41518_4055	Accepted
CCCC(C)C(O)CC	41519_4056	Accepted
Cc1ccc(C=O)cc1	41520_4057	Rejected	High_Risk_aldehyde,
NCCCN1CCOCC1	41521_4058	Accepted
[O-][N+](=O)c1cc[n+]([O-])cc1	41524_4059	Intermediate	Low_Risk_nitro,
CC1(C)CC(=O)CC(C)(C)N1	41527_4060	Accepted
N#Cc1ccncc1	41528_4061	Accepted
CC(=O)Nc1ccc(cc1)S(N)(=O)=O	41529_4062	Accepted
CCCCC(CC)CCC(CC(C)C)OS(O)(=O)=O	41530_4063	Accepted
OC(=O)c1cc(cc(c1)[N+]([O-])=O)C(O)=O	41540_4064	Intermediate	Low_Risk_nitro,
CC(C)CCC(=O)CCC(C)C	41541_4065	Rejected	High_Risk_aliphatic_ketone,
CC1CC(C)(C)c2cc(C(C)=O)c(C)cc2C1(C)C	41544_4066	Accepted
Clc1ccc2[nH]c(=O)oc2c1	41545_4067	Intermediate	Low_Risk_halogenure,
CC(C)c1cc(Cl)c(C)cc1O	41547_4068	Intermediate	Low_Risk_halogenure,
C[C@H](CCO)CCC=C(C)C	41550_4069	Accepted
Cc1cc(C)c(O)c(c1)C(C)(C)C	41551_4070	Accepted
CC\C=C/C\C=C/C\C=C/CCCCCCCC(=O)OC	41560_4071	Rejected	High_Risk_consecutive_alkyl_chains,
NC(=O)CCl	41570_4072	Intermediate	Low_Risk_halogenure,Low_Risk_alkyl_halide_Cl_Br,
CCOC(=O)CP(=O)(OCC)OCC	41573_4073	Accepted
OC(=O)COCC(O)=O	41575_4074	Accepted
N#CCNCC#N	41580_4075	Accepted
COP(=S)(NC(C)C)Oc1ccc(C)cc1[N+]([O-])=O	41600_4076	Intermediate	Low_Risk_nitro,
CCCCCOC(=O)CCC	41604_4077	Accepted
C1CC[C@H](NC1)c1cccnc1	41607_4078	Accepted
OC[C@@H](O)[C@@H](O)[C@H](O)C=O	41610_4079	Rejected	High_Risk_aldehyde,
CCCCCCCCCCCCCCCC(=O)OC[C@H](O)[C@H]1OC(=O)C(O)=C1O	41611_4080	Rejected	High_Risk_consecutive_alkyl_chains,
Clc1ccc(c(Cl)c1)C1(Cn2cncn2)OCCO1	41613_4081	Intermediate	Low_Risk_halogenure,
CSc1nc(NC(C)C)nc([N-][N+]#N)n1	41615_4082	Intermediate	Low_Risk_azide,
ClCC#CCOC(=O)Nc1cccc(Cl)c1	41617_4083	Rejected	Low_Risk_halogenure,High_Risk_acetylene_alkyne,Low_Risk_alkyl_halide_Cl_Br,
COC(=O)C(C)N(C(=O)Cc1ccccc1)c1c(C)cccc1C	41619_4084	Accepted
CCOC(=O)Cn1c2c(Cl)cccc2sc1=O	41621_4085	Intermediate	Low_Risk_halogenure,
CCOC(=O)CCN(SN(C)C(=O)Oc1cccc2CC(C)(C)Oc12)C(C)C	41622_4086	Accepted
Ic1ccccc1C(=O)Nc1ccccc1	41623_4087	Intermediate	Low_Risk_halogenure,
OC(=O)CONC(=O)c1ccccc1	41625_4088	Rejected	High_Risk_heteroatom_heteroatom_O_N,
Cc1ccc(C=O)cc1C	41626_4089	Rejected	High_Risk_aldehyde,
CC(C)NC(=O)c1ccccc1N	41627_4090	Accepted
O=C(Nc1ccccc1SSc1ccccc1NC(=O)c1ccccc1)c1ccccc1	41629_4091	Rejected	High_Risk_heteroatom_heteroatom_S_S,
CC(OC(C)=O)c1ccccc1	41636_4092	Accepted
OCCCc1ccccc1	41638_4093	Accepted
Cc1ccc(c(C)c1)S(O)(=O)=O	41639_4094	Intermediate	Low_Risk_sulfonic_acid,Low_Risk_sulfonic_acid_ester,
OS(=O)(=O)c1ccccc1C=O	41643_4095	Rejected	High_Risk_aldehyde,Low_Risk_sulfonic_acid,Low_Risk_sulfonic_acid_ester,
CC1=NN(C(=O)C1\N=N\c1ccccc1)c1cc(ccc1Cl)S(O)(=O)=O	41646_4096	Intermediate	Low_Risk_halogenure,Low_Risk_azo,Low_Risk_sulfonic_acid,Low_Risk_sulfonic_acid_ester,
COC(=O)c1c(C)cc(O)c(C)c1O	41653_4097	Accepted
CCCCC(CC)COC(=O)c1ccccc1	41654_4098	Accepted
OC(=O)c1cc(Br)c(O)c(Br)c1	41656_4099	Intermediate	Low_Risk_halogenure,
OC(=O)c1ccc(cc1)C#N	41659_4100	Accepted
Oc1ccccc1C#N	41661_4101	Intermediate	Low_Risk_phenol,
O=C(OCc1ccccc1)\C=C\c1ccccc1	41663_4102	Rejected	High_Risk_michael_acceptors,
CCCCCCCCCCCCCCCC[N+](C)(C)Cc1ccccc1	41665_4103	Rejected	High_Risk_consecutive_alkyl_chains,
C(Cc1ccccc1)c1ccccc1	41668_4104	Accepted
CC1=CC[C@@H]2C[C@H]1C2(C)C	41671_4105	Accepted
CCOC(=S)SSC(=S)OCC	41672_4106	Rejected	High_Risk_heteroatom_heteroatom_S_S,High_Risk_thioester,High_Risk_thioketone,
CCOB(OCC)OCC	41674_4107	Accepted
CC(=O)O[C@@H]1CC2CCC1(C)C2(C)C	41675_4108	Accepted
ClC1=C(Cl)C2(Cl)C(CBr)CC1(Cl)C2(Cl)Cl	41680_4109	Rejected	High_Risk_halogenure,Low_Risk_alkyl_halide_Cl_Br,
Oc1c(Br)cc(\C=N\Oc2ccc(cc2[N+]([O-])=O)[N+]([O-])=O)cc1Br	41681_4110	Intermediate	Low_Risk_halogenure,Low_Risk_nitro,
Oc1c(Br)cc(cc1Br)C1(OS(=O)(=O)c2ccccc12)c1cc(Br)c(O)c(Br)c1	41682_4111	Intermediate	Low_Risk_halogenure,
COP(=S)(OC)Oc1cc(Cl)c(Br)cc1Cl	41683_4112	Intermediate	Low_Risk_halogenure,
CCOP(=S)(OCC)Oc1cc(Cl)c(Br)cc1Cl	41684_4113	Intermediate	Low_Risk_halogenure,
CCCCc1c(C)nc(NCC)nc1OS(=O)(=O)N(C)C	41688_4114	Accepted
CCOC(=O)c1c[nH]c2cc(OCC(C)C)c(OCC(C)C)cc2c1=O	41689_4115	Accepted
CC(C)N(Cc1ccccc1)C(=O)C(C)(C)C	41691_4116	Accepted
COC(=O)CC(C(C)=O)C(=O)OC	41692_4117	Rejected	High_Risk_aliphatic_ketone,
CCCC(=O)OC(C(Cl)(Cl)Cl)P(=O)(OC)OC	41697_4118	Rejected	Low_Risk_halogenure,High_Risk_alkyl_halide_Cl_Br,
CNC(=O)O\N=C(/C)C(C)S(C)(=O)=O	41698_4119	Accepted
CC(C#C)N(C)C(=O)Nc1ccc(Cl)cc1	41699_4120	Intermediate	Low_Risk_halogenure,Low_Risk_acetylene_alkyne,
Cc1ccc(N\N=C2/C(=O)C=C\C(=N/Nc3ccc(cc3)S(O)(=O)=O)C2=O)c(C)c1	41708_4121	Intermediate	Low_Risk_sulfonic_acid,Low_Risk_sulfonic_acid_ester,
Cc1cc(ccc1\N=N\c1c(O)ccc2ccccc12)S(O)(=O)=O	41709_4122	Intermediate	Low_Risk_azo,Low_Risk_sulfonic_acid,Low_Risk_sulfonic_acid_ester,
COc1ccccc1\N=N\c1c(O)c2c(NC(C)=O)cc(cc2cc1S(O)(=O)=O)S(O)(=O)=O	41715_4123	Rejected	Low_Risk_azo,Low_Risk_sulfonic_acid,High_Risk_sulfonic_acid_ester,
CC1=NN(C(=O)C1\N=N\c1ccc(cc1)S(O)(=O)=O)c1cc(Cl)c(cc1Cl)S(O)(=O)=O	41719_4124	Rejected	Low_Risk_halogenure,Low_Risk_azo,Low_Risk_sulfonic_acid,High_Risk_sulfonic_acid_ester,
OS(=O)(=O)c1cc(c2nc(ccc2c1)C1C(=O)c2ccccc2C1=O)S(O)(=O)=O	41721_4125	Rejected	Low_Risk_sulfonic_acid,High_Risk_sulfonic_acid_ester,
Oc1c(\N=N\c2ccc(cc2)\N=N\c2ccc(cc2)S(O)(=O)=O)c(cc2cc(NC(=O)c3ccccc3)ccc12)S(O)(=O)=O	41726_4126	Rejected	High_Risk_azo,Low_Risk_sulfonic_acid,High_Risk_sulfonic_acid_ester,
CCOc1ccc(cc1)\N=N\c1ccc(\C=C\c2ccc(cc2S(O)(=O)=O)\N=N\c2ccc(OCC)cc2)c(c1)S(O)(=O)=O	41728_4127	Rejected	High_Risk_azo,Low_Risk_sulfonic_acid,High_Risk_sulfonic_acid_ester,
Cc1ccccc1\N=N\c1ccc(\N=N\c2c(O)ccc3ccccc23)c(C)c1	41743_4128	Rejected	High_Risk_azo,
CCN(CC)c1ccc2c(Oc3cc(ccc3C22OC(=O)c3ccccc23)N(CC)CC)c1	41744_4129	Rejected	Aggregator_Benzyl_benzoate,
CCN(CC)c1ccc(cc1)\N=N\c1ccccc1	41745_4130	Intermediate	Low_Risk_azo,
C[C@]12C3CCC(O3)[C@@]1(C)C(=O)OC2=O	41752_4131	Rejected	High_Risk_anhydride,
CCNC(=O)C(C)OC(=O)Nc1ccccc1	41756_4132	Accepted
CCCCCCCCCCCCCCCC[N+](C)(C)CC	41759_4133	Rejected	High_Risk_consecutive_alkyl_chains,
Fc1cccc(F)c1C(=O)NC(=O)Nc1cc(Cl)c(Oc2ncc(cc2Cl)C(F)(F)F)c(Cl)c1	41772_4134	Intermediate	Low_Risk_halogenure,Low_Risk_halogenure_F,
Oc1ccc(Cl)c2CCCc12	41774_4135	Intermediate	Low_Risk_halogenure,
CC(C)OC(=O)C(O)(c1ccc(Cl)cc1)c1ccc(Cl)cc1	41778_4136	Intermediate	Low_Risk_halogenure,
NC(=S)c1c(Cl)cccc1Cl	41783_4137	Intermediate	Low_Risk_halogenure,Low_Risk_thioketone,
CC(CCC=C(C)C)CC=O	41790_4138	Rejected	High_Risk_aldehyde,
Cc1[nH]c(C)c(Cl)c(=O)c1Cl	41793_4139	Intermediate	Low_Risk_halogenure,
CCCCCC(C)OC(=O)COc1ccc(Cl)c2cccnc12	41794_4140	Intermediate	Low_Risk_halogenure,
CC(=O)CC(c1ccc(Cl)cc1)c1c(O)c2ccccc2oc1=O	41797_4141	Rejected	Low_Risk_halogenure,High_Risk_aliphatic_ketone,Low_Risk_coumarines,
Oc1c(C2CCCc3ccccc23)c(=O)oc2ccccc12	41799_4142	Intermediate	Low_Risk_coumarines,
CC1CCC(CC1)C(C)(C)O	41812_4143	Accepted
CC1CCC(CO)CC1	41813_4144	Accepted
CC1CC(O)CC(C)(C)C1	41815_4145	Accepted
CCC(C)C1CCCCC1=O	41818_4146	Accepted
Clc1ccc(NC(=O)C2CC2)cc1Cl	41827_4147	Intermediate	Low_Risk_halogenure,
COP(=S)(OC)Oc1ccc(cc1)S(N)(=O)=O	41828_4148	Accepted
O[C@@H]1O[C@@H]2[C@@H](O)C(=O)O[C@@H]2[C@H]1O	41844_4149	Accepted
CCCCOC(=O)CCCCCCCCC(=O)OCCCC	41847_4150	Rejected	High_Risk_consecutive_alkyl_chains,
COP(=S)(OC)Oc1ccc(cc1Cl)[N+]([O-])=O	41850_4151	Intermediate	Low_Risk_halogenure,Low_Risk_nitro,
CN(C)S(=O)(=O)N(SC(F)(Cl)Cl)c1ccccc1	41851_4152	Rejected	Low_Risk_halogenure,Low_Risk_halogenure_F,High_Risk_alkyl_halide_Cl_Br,High_Risk_heteroatom_heteroatom_N_S,
OC(NC(=O)NC(O)C(Cl)(Cl)Cl)C(Cl)(Cl)Cl	41852_4153	Rejected	High_Risk_halogenure,High_Risk_alkyl_halide_Cl_Br,Low_Risk_hemiaminal,
CCOP(O)OCC	41861_4154	Accepted
CCNc1nc(NC(C)C(C)C)nc(SC)n1	41873_4155	Accepted
CC(=O)OC(C)(C)Cc1ccccc1	41877_4156	Accepted
CN(C)C(=O)Oc1cc(C)n(n1)C(=O)N(C)C	41880_4157	Accepted
CC(C)(C)c1cc(cc(c1O)[N+]([O-])=O)[N+]([O-])=O	41883_4158	Rejected	Low_Risk_nitro,High_Risk_ortho_aminophenol,
CCC1OCC(COc2ccc(Oc3ccccc3)cc2)O1	41884_4159	Accepted
CNC(=O)Oc1ccccc1C1OCCO1	41886_4160	Accepted
OCC(COCC(COC(=O)C=C)(COC(=O)C=C)COC(=O)C=C)(COC(=O)C=C)COC(=O)C=C	41887_4161	Rejected	Low_Risk_halo_alkene,High_Risk_michael_acceptors,
O=P(Oc1ccccc1)Oc1ccccc1	41889_4162	Accepted
C(c1ccccc1)c1ccccc1	41891_4163	Accepted
O=S(=O)(c1ccccc1)c1ccccc1	41892_4164	Accepted
[O-][n+]1ccccc1SSc1cccc[n+]1[O-]	41897_4165	Rejected	High_Risk_heteroatom_heteroatom_S_S,
CCOP(=S)(OCC)SCCS(=O)(=O)CC	41901_4166	Accepted
CCOP(=O)(Sc1ccccc1)Sc1ccccc1	41910_4167	Accepted
CCC1COC(Cn2cncn2)(O1)c1ccc(Cl)cc1Cl	41913_4168	Intermediate	Low_Risk_halogenure,
NCCOCCN	41914_4169	Accepted
CCCCOC(=O)C(=O)OCCCC	41916_4170	Accepted
OCCN(CCO)CCN(CCO)CCO	41917_4171	Accepted
OCCOCC#CCOCCO	41918_4172	Rejected	High_Risk_acetylene_alkyne,
CCCCC(CC)COCCO	41920_4173	Accepted
CCSC(=O)N(CC)CC	41925_4174	Intermediate	Low_Risk_thioester,
CCCCc1c(C)[nH]c(NCC)nc1=O	41927_4175	Accepted
CCOC(=O)C(Br)c1ccccc1	41951_4176	Intermediate	Low_Risk_halogenure,Low_Risk_alkyl_halide_Cl_Br,
CCCCCC(=O)CC	41954_4177	Rejected	High_Risk_aliphatic_ketone,
CCN(CCO)CCO	41955_4178	Accepted
CCOC(OCC)OCC	41957_4179	Accepted
CCOC(=O)C(F)(F)F	41959_4180	Intermediate	Low_Risk_halogenure_F,
CCOc1cc(OP(=S)(OC)OC)nc(CC)n1	41964_4182	Accepted
COP(=S)(OC)Oc1ccc(cc1)S(=O)(=O)N(C)C	41966_4183	Accepted
CC1(C)C2CCC(C)(C2)C1O	41970_4184	Accepted
Clc1ccc(OS(=O)(=O)c2ccccc2)cc1	41973_4185	Intermediate	Low_Risk_halogenure,Low_Risk_sulfonic_acid_ester,
CC(C)OC(=O)C(C)N(C(=O)c1ccccc1)c1ccc(F)c(Cl)c1	41977_4186	Intermediate	Low_Risk_halogenure,Low_Risk_halogenure_F,
Fc1cc(Oc2ccc(cc2Cl)C(F)(F)F)ccc1NC(=O)NC(=O)c1c(F)cccc1F	41978_4187	Intermediate	Low_Risk_halogenure,Low_Risk_halogenure_F,
OC(=O)CF	41981_4188	Intermediate	Low_Risk_halogenure_F,
CCOC(=O)COC(=O)c1cc(Oc2ccc(cc2Cl)C(F)(F)F)ccc1[N+]([O-])=O	41983_4189	Intermediate	Low_Risk_halogenure,Low_Risk_halogenure_F,Low_Risk_nitro,
Oc1c(Br)cc(Br)cc1C(=O)Nc1cccc(c1)C(F)(F)F	41985_4190	Intermediate	Low_Risk_halogenure,Low_Risk_halogenure_F,
FC(F)(F)c1cccc(c1)N1CC(CCl)C(Cl)C1=O	41987_4191	Intermediate	Low_Risk_halogenure,Low_Risk_halogenure_F,Low_Risk_alkyl_halide_Cl_Br,
c1coc(c1)-c1nc2ccccc2[nH]1	41995_4192	Accepted
[O-][N+](=O)c1ccc(\C=N\N2CCOC2=O)o1	41997_4193	Intermediate	Low_Risk_nitro,
Nc1ccc(cc1)C(=O)OCC(O)CO	42002_4194	Rejected	High_Risk_ortho_aniline,
CCCCCCCCCCCC(=O)N(C)CC(O)=O	42011_4195	Rejected	High_Risk_consecutive_alkyl_chains,
O\N=C\C=N\O	42014_4196	Rejected	High_Risk_oxime,
CC(Oc1ccc(Oc2ncc(cc2Cl)C(F)(F)F)cc1)C(O)=O	42019_4197	Intermediate	Low_Risk_halogenure,Low_Risk_halogenure_F,
CCCCCCCOC(=O)CCC	42038_4198	Rejected	High_Risk_consecutive_alkyl_chains,
Cc1ccccc1NC(=N)N=C(N)N	42051_4199	Accepted
C1C=Cc2ccccc12	42052_4200	Accepted
OC(=O)C(\O)=C\c1c[nH]c2ccccc12	42053_4201	Rejected	High_Risk_michael_acceptors,
CCCC(=O)OCCC(C)C	42059_4202	Accepted
CC1(C)C2CC[C@@]1(C)[C@H](O)C2	42060_4203	Accepted
CC(=O)O[C@@H]1C[C@H]2CC[C@]1(C)C2(C)C	42061_4204	Accepted
CCC(=O)O[C@@H]1C[C@H]2CC[C@]1(C)C2(C)C	42062_4205	Accepted
COP(N)(=S)Oc1ccccc1C(=O)OC(C)C	42063_4206	Accepted
CNC(=O)Oc1ccccc1C(C)C	42072_4208	Accepted
CC(C)c1ccc(C)c(O)c1	42074_4209	Accepted
CC(C)c1ccc(NC(=O)N(C)C)cc1	42077_4210	Accepted
CCOP(=S)(OCC)Oc1cc(on1)-c1ccccc1	42080_4211	Accepted
O=C(OCc1coc(c1)Cc1ccccc1)[C@@H]1C(C)(C)[C@@H]1\C=C1/CCSC1=O	42083_4212	Intermediate	Low_Risk_thioester,
CN(C)C(=O)Nc1cccc(OC(=O)NC(C)(C)C)c1	42084_4213	Accepted
CCCCCCCCCCCCN1CCCCCC1=O	42086_4214	Rejected	High_Risk_consecutive_alkyl_chains,
CCCCCCCCCCCCSC#N	42089_4215	Rejected	High_Risk_consecutive_alkyl_chains,
CCCCCCCCCCCCN(CCO)CCO	42090_4216	Rejected	High_Risk_consecutive_alkyl_chains,
CC(C)=CCC[C@](C)(O)[C@H]1CCC(C)=CC1	42094_4217	Accepted
OC[C@H](O)[C@H](O)[C@@H](O)[C@H](O)CO	42096_4218	Accepted
CC1OC1C1CCC2(C)OC2C1	42097_4219	Rejected	High_Risk_epoxide,
CCOC(=O)N(C)C(=O)CSP(=S)(OCC)OCC	42117_4220	Accepted
CC#Cc1cc(C)nc(Nc2ccccc2)n1	42121_4221	Rejected	High_Risk_acetylene_alkyne,
Cc1oc(C)c(C(=O)Nc2ccccc2)c1C	42137_4222	Accepted
CN(C)C(=S)Nc1cccc(C)c1	42140_4223	Intermediate	Low_Risk_thioketone,
COC(=O)Cc1cccc2ccccc12	42143_4224	Accepted
COC(=O)C(Br)CBr	42145_4225	Rejected	Low_Risk_halogenure,High_Risk_alkyl_halide_Cl_Br,
COC(=O)c1cc(Cl)cc(Cl)c1	42146_4226	Intermediate	Low_Risk_halogenure,
COC(=O)CC(=O)C(C)(C)C	42149_4227	Rejected	High_Risk_aliphatic_ketone,
COC(=O)\C=C\c1ccccc1	42151_4228	Rejected	High_Risk_michael_acceptors,
CN(C)c1ccc(cc1)\N=N\c1ccccc1C(O)=O	42154_4229	Intermediate	Low_Risk_azo,
CON(C)C(=O)Nc1ccc(Br)cc1	42157_4230	Rejected	Low_Risk_halogenure,High_Risk_heteroatom_heteroatom_O_N,
CCCCCCCCCCCCCOP(O)(O)=O	42169_4231	Rejected	High_Risk_consecutive_alkyl_chains,
C(CN1CCOCC1)OCCN1CCOCC1	42170_4232	Accepted
CCCCCCCCCCCCN1CCOCC1	42171_4233	Rejected	High_Risk_consecutive_alkyl_chains,
CNC(=O)Nc1ccc(Cl)c(Cl)c1	42180_4234	Intermediate	Low_Risk_halogenure,
CC(=O)Nc1ccc(C)c(Cl)c1	42181_4235	Intermediate	Low_Risk_halogenure,
CCCCNC(=S)NCCCC	42187_4236	Intermediate	Low_Risk_thioketone,
CCCCNC(=O)NCCCC	42188_4237	Accepted
CC(C)N(C(C)C)c1ccccc1	42189_4238	Accepted
CCCCCCCCCC[N+](C)(C)[O-]	42190_4239	Rejected	High_Risk_consecutive_alkyl_chains,
CNC(=S)NC	42191_4240	Intermediate	Low_Risk_thioketone,
OC(=O)COc1ccc2ccccc2c1	42195_4241	Accepted
CCCCOC(=O)C(C)O	42196_4242	Accepted
CCCCNS(=O)(=O)c1ccc(C)cc1	42198_4243	Accepted
ClN1C(=O)CCC1=O	42199_4244	Intermediate	Low_Risk_halogenure,Low_Risk_halo_amine,
CCCN(CCC)c1c(cc(cc1[N+]([O-])=O)S(C)(=O)=O)[N+]([O-])=O	42203_4245	Intermediate	Low_Risk_nitro,
CCCCCCCCCCCCN1CCCC1=O	42206_4246	Rejected	High_Risk_consecutive_alkyl_chains,
CNC(=O)C(c1ccccc1)c1ccccc1	42208_4247	Accepted
CCCCCCCCN(C)CCCCCCCC	42209_4248	Rejected	High_Risk_consecutive_alkyl_chains,
CN1CCCC1	42210_4249	Accepted
CCCCCCCCC(Cl)=O	42215_4250	Rejected	High_Risk_consecutive_alkyl_chains,Low_Risk_halogenure,High_Risk_acyclic_acid_halide_acyl_halide,
CCCCCOC(=O)CCCC	42218_4251	Accepted
CCCc1ccccc1	42219_4252	Accepted
OC(c1ccc(F)cc1)(c1cncnc1)c1ccccc1Cl	42220_4253	Intermediate	Low_Risk_halogenure,Low_Risk_halogenure_F,
CC(CCCC(C)(C)O)CC=O	42232_4254	Rejected	High_Risk_aldehyde,
CCCCCCCCO[C@@H]1O[C@H](CO)[C@@H](O)[C@H](O)[C@H]1O	42234_4255	Rejected	High_Risk_consecutive_alkyl_chains,
CCc1ccccc1N	42242_4256	Accepted
CCCCCCCC\C=C/CCCCCCCC(=O)N(C)CC(O)=O	42243_4257	Rejected	High_Risk_consecutive_alkyl_chains,
Oc1ccc(NC(=O)c2ccccc2O)cc1	42244_4258	Rejected	High_Risk_para_aminophenol,Low_Risk_para_hydroxyanilines,Low_Risk_phenol,
CC(C)(C)C1(CCc2ccc(Cl)cc2)CO1	42247_4259	Rejected	Low_Risk_halogenure,High_Risk_epoxide,
C(C1CO1)N(CC1CO1)c1ccc(Cc2ccc(cc2)N(CC2CO2)CC2CO2)cc1	42248_4260	Rejected	High_Risk_epoxide,
CN(C)c1ccc(SC#N)cc1	42252_4262	Accepted
CCCCCCCCCCCCCCCC(=O)NCCO	42254_4263	Rejected	High_Risk_consecutive_alkyl_chains,
OC(c1ccc(Cl)cc1)(c1ccc(Cl)cc1)c1cccnc1	42256_4264	Intermediate	Low_Risk_halogenure,
Clc1ccc(cc1)S(=O)(=O)c1ccccc1	42259_4265	Intermediate	Low_Risk_halogenure,
CCCC(Cn1cncn1)c1ccc(Cl)cc1Cl	42260_4266	Intermediate	Low_Risk_halogenure,
Clc1ccc(CN(C2CCCC2)C(=O)Nc2ccccc2)cc1	42261_4267	Intermediate	Low_Risk_halogenure,
CSc1c(Cl)c(Cl)c(Cl)c(Cl)c1Cl	42263_4268	Intermediate	Low_Risk_halogenure,
C=CC(=O)OCC(COC(=O)C=C)(COC(=O)C=C)COC(=O)C=C	42264_4269	Rejected	Low_Risk_halo_alkene,High_Risk_michael_acceptors,
CCCCCSCCCCC	42266_4270	Accepted
CCOP(=S)(OCC)SCSc1cc(Cl)ccc1Cl	42269_4271	Intermediate	Low_Risk_halogenure,
CC(C)c1ccc(O)c(c1)C(C)C	42273_4272	Accepted
CCOc1ccccc1O	42276_4273	Intermediate	Low_Risk_phenol,
CC(C)C(=O)OCCOc1ccccc1	42279_4274	Accepted
CCOC(=O)C(SP(=S)(OC)OC)c1ccccc1	42280_4275	Accepted
OC(=O)C(\O)=C\c1ccccc1	42281_4276	Rejected	High_Risk_michael_acceptors,
CCOP(=S)(OCC)SCS(=O)(=O)CC	42282_4277	Accepted
CCOP(=O)(OCC)N=C1SCCS1	42285_4278	Accepted
CCOP(=S)(OCC)Oc1cc(C)nc(n1)N(CC)CC	42297_4279	Accepted
CC(C)c1ccc(O)cc1	42299_4280	Intermediate	Low_Risk_phenol,
CCCc1ccc(OC)cc1	42325_4281	Accepted
CCCCOC(=O)[C@H](C)O	42335_4282	Accepted
CCOC(=O)[C@H](C)O	42336_4283	Accepted
CCCOC(=O)CC	42337_4284	Accepted
CCCOCCC	42343_4285	Accepted
CCCSP(=S)(OCC)Oc1ccc(Cl)cc1Cl	42349_4286	Intermediate	Low_Risk_halogenure,
CCOC(=O)c1cn2nc(OP(=S)(OCC)OCC)cc2nc1C	42352_4287	Accepted
C(Cc1ccccc1)Cc1ccccn1	42356_4288	Accepted
[O-][N+](=O)c1ccc(NC(=O)NCc2cccnc2)cc1	42360_4289	Intermediate	Low_Risk_nitro,
Cc1cnc2c(C(O)=O)c(Cl)ccc2c1	42364_4290	Intermediate	Low_Risk_halogenure,
CCOc1ccc2NC(C)(C)CC(C)c2c1	42365_4291	Accepted
CCN(CC)c1ccc2c(-c3ccccc3C(O)=O)c3ccc(cc3[o+]c2c1)N(CC)CC	42369_4292	Intermediate	Low_Risk_anthracene,Low_Risk_oxonium,
[O-][n+]1ccccc1S	42390_4296	Intermediate	Low_Risk_thiol,
OS(=O)(=O)c1cccc2ccccc12	42394_4297	Intermediate	Low_Risk_sulfonic_acid,Low_Risk_sulfonic_acid_ester,
CC(C)C1=CC2=CC[C@@H]3[C@](C)(CCC[C@@]3(C)C(O)=O)[C@H]2CC1	42399_4298	Accepted
CCCCCCCCCCCCCCCCOS(O)(=O)=O	42400_4299	Rejected	High_Risk_consecutive_alkyl_chains,
CCCCCCCCCCCCCCOS(O)(=O)=O	42416_4301	Rejected	High_Risk_consecutive_alkyl_chains,
CCCCCCCCCCCCCOS(O)(=O)=O	42418_4302	Rejected	High_Risk_consecutive_alkyl_chains,
OCC(O)c1ccccc1	42422_4303	Accepted
CC(=O)OC[C@H]1O[C@@](COC(C)=O)(O[C@H]2O[C@H](COC(C)=O)[C@@H](OC(C)=O)[C@H](OC(C)=O)[C@H]2OC(C)=O)[C@@H](OC(C)=O)[C@@H]1OC(C)=O	42423_4304	Accepted
Nc1ccc(cc1)S(=O)(=O)Nc1cnc2ccccc2n1	42424_4305	Rejected	High_Risk_ortho_aniline,
OC(=O)CC(C(O)=O)S(O)(=O)=O	42426_4306	Intermediate	Low_Risk_sulfonic_acid,Low_Risk_sulfonic_acid_ester,
COc1cc(O)c(cc1S(O)(=O)=O)C(=O)c1ccccc1	42436_4307	Intermediate	Low_Risk_sulfonic_acid,Low_Risk_sulfonic_acid_ester,
COC(=O)Nc1ccc(Cl)c(Cl)c1	42437_4308	Intermediate	Low_Risk_halogenure,
Fc1cccc(F)c1C(=O)NC(=O)Nc1cc(Cl)c(F)c(Cl)c1F	42440_4309	Intermediate	Low_Risk_halogenure,Low_Risk_halogenure_F,
CNC(=O)Oc1c(cc(C)cc1C(C)(C)C)C(C)(C)C	42441_4310	Accepted
CCOP(=S)(OCC)SCS(=O)(=O)C(C)(C)C	42443_4311	Accepted
CCNc1nc(NC(C)(C)C)nc(OC)n1	42445_4312	Accepted
CCCCNc1ccc(cc1)C(=O)OCCN(C)C	42448_4313	Accepted
Clc1sc(Cl)c(Cl)c1Cl	42451_4314	Intermediate	Low_Risk_halogenure,
CCCCCCCCCCCCCC(=O)OCC(O)CO	42454_4315	Rejected	High_Risk_consecutive_alkyl_chains,
CCCCCCCCCCCCCC[n+]1ccccc1	42459_4316	Rejected	High_Risk_consecutive_alkyl_chains,
IC(I)=C(I)I	42462_4317	Intermediate	Low_Risk_halogenure,
CNC(=O)O\N=C(/CSC)C(C)(C)C	42468_4318	Accepted
CN(C(=S)Oc1ccc2ccccc2c1)c1cccc(C)c1	42477_4319	Intermediate	Low_Risk_thiocarbamate,Low_Risk_thioester,Low_Risk_thioketone,
CN(C)S(=O)(=O)N(SC(F)(Cl)Cl)c1ccc(C)cc1	42478_4320	Rejected	Low_Risk_halogenure,Low_Risk_halogenure_F,High_Risk_alkyl_halide_Cl_Br,High_Risk_heteroatom_heteroatom_N_S,
CCCCOC(CC)OC(C)COC(O)CC	42503_4324	Intermediate	Low_Risk_acyclic_acetal,Low_Risk_hemiketal,
NC(=O)Nc1ccccc1	42507_4325	Accepted
O=c1[nH]c2[nH]c(=O)[nH]c(=O)c2[nH]1	42508_4326	Accepted
CC(C)CC(O)=C1C(=O)c2ccccc2C1=O	42509_4327	Accepted
OC[C@H](O)[C@@H](O)[C@H](O)CO	42514_4328	Accepted
Cc1c(cc(cc1[N+]([O-])=O)[N+]([O-])=O)C(N)=O	42521_4329	Intermediate	Low_Risk_nitro,
COc1cc(ccc1OC(F)F)-c1ccc(=O)[nH]n1	42559_4330	Intermediate	Low_Risk_halogenure_F,
Fc1ccc(cc1)C(OCCN1CCN(CCCc2ccccc2)CC1)c1ccc(F)cc1	42570_4331	Intermediate	Low_Risk_halogenure_F,
CCN1CCCC1CNC(=O)c1cc(ccc1OC)S(N)(=O)=O	42574_4332	Accepted
Fc1ccc(OCCCN2CCC3(CC2)N(CNC3=O)c2ccccc2)cc1	42579_4333	Intermediate	Low_Risk_halogenure_F,
CCN1CCC[C@H]1CNC(=O)c1cc(ccc1OC)S(N)(=O)=O	42583_4334	Accepted
CN1C[C@H](CNC(=O)OCc2ccccc2)C[C@H]2[C@H]1Cc1cn(C)c3cccc2c13	42584_4335	Accepted
Fc1ccc(cc1)C(=O)C1CCN(CCn2c(=S)[nH]c3ccccc3c2=O)CC1	42592_4336	Intermediate	Low_Risk_halogenure_F,Low_Risk_thioketone,
Cc1nc2sccn2c(=O)c1CCN1CCC(CC1)=C(c1ccc(F)cc1)c1ccc(F)cc1	42594_4337	Intermediate	Low_Risk_halogenure_F,
COc1ccccc1N1CCN(CCCCNC(=O)c2ccc(cc2)-c2ccc(cc2)C(C)=O)CC1	42602_4338	Accepted
CCN1CCCC1CNC(=O)c1cc(c(N)cc1OC)S(=O)(=O)CC	42613_4339	Accepted
COc1cc2CCN3CC(CC(C)C)C(=O)CC3c2cc1OC	42614_4340	Rejected	Frequent_Hitter_Dopamine,
CN1C2CC[C@@H]1CC(C2)OC(=O)c1cc(C)cc(C)c1	42618_4341	Accepted
Cn1ccc2cc3N(CCc3cc12)C(=O)Nc1cccnc1	42622_4342	Accepted
CN[C@@H]1C[C@H](c2ccccc12)c1ccc(Cl)c(Cl)c1	42631_4343	Intermediate	Low_Risk_halogenure,
CN1C2CC[C@@H]1CC(C2)OC(=O)c1cc(Cl)cc(Cl)c1	42632_4344	Intermediate	Low_Risk_halogenure,
CN(C)CCCN1c2ccccc2CCc2ccc(Cl)cc12	42633_4345	Intermediate	Low_Risk_halogenure,
OC(Cn1ccnc1)(P(O)(O)=O)P(O)(O)=O	42668_4346	Intermediate	Low_Risk_imidazole,
C[C@@H]1CC[C@H]2[C@@H](C)[C@@H](OC(=O)CCC(O)=O)O[C@@H]3O[C@@]4(C)CC[C@@H]1[C@@]23OO4	42681_4347	Rejected	High_Risk_peroxide,
C[C@@H]1[C@@H]2NC[C@@H](C)C[C@H]2O[C@]11CC[C@H]2[C@@H]3CC=C4C[C@@H](O)CC[C@]4(C)[C@H]3CC2=C1C	43709_4348	Accepted
Cn1nnc2c(ncn2c1=O)C(N)=O	43714_4349	Accepted
Nc1ccn(C[C@@H](CO)OCP(O)(O)=O)c(=O)n1	43734_4350	Accepted
COC(=O)C1=C(C)NC(C)=C(C1c1cccc(c1)[N+]([O-])=O)C(=O)OCCc1ccc(cc1)N1CCN(CC1)C(c1ccccc1)c1ccccc1	43747_4351	Intermediate	Low_Risk_nitro,
CN1C(=O)C[C@H](NC1=O)C(=O)N[C@@H](Cc1cnc[nH]1)C(=O)N1CCC[C@H]1C(N)=O	43763_4352	Accepted
C[C@@H]1O[C@@H](O[C@H]2C[C@@H](O)[C@]3(CO)[C@H]4[C@H](O)C[C@]5(C)[C@H](CC[C@]5(O)[C@@H]4CC[C@]3(O)C2)C2=CC(=O)OC2)[C@H](O)[C@H](O)[C@H]1O	43765_4353	Accepted
O=C(Nc1cccc2c1oc(cc2=O)-c1nn[nH]n1)c1ccc(OCCCCc2ccccc2)cc1	43782_4354	Accepted
CN1CCc2cc(Cl)c(O)cc2[C@@H]2[C@@H]1CCc1ccccc21	43814_4355	Intermediate	Low_Risk_halogenure,
COc1ccc(N)c(OC)c1	43829_4356	Accepted
C[C@H]1CCC[C@@H](C)N1CCCC(O)(c1ccccc1)c1ccccn1	43839_4357	Accepted
Cc1cccc(OCC(O)CNC(C)(C)C)c1C	43848_4358	Accepted
ClCCN1CCCC1	43850_4359	Intermediate	Low_Risk_halogenure,Low_Risk_alkyl_halide_Cl_Br,
Nc1cc(cc(Cl)c1O)[N+]([O-])=O	43855_4360	Rejected	Low_Risk_halogenure,Low_Risk_nitro,High_Risk_ortho_aminophenol,Low_Risk_ortho_hydroxyanilines,
OC(=O)c1ccc2[nH]cc(CCCCN3CCC(=CC3)c3ccccc3)c2c1	43892_4361	Intermediate	Low_Risk_4_subst_n_alkyltetrahydropyridines,
Oc1ccc2[nH]cc(CCCCN3CCC(=CC3)c3ccccc3)c2c1	43895_4362	Intermediate	Low_Risk_4_subst_n_alkyltetrahydropyridines,
Oc1ccc(cc1)C1CNCCc2c(Cl)c(O)c(O)cc12	43896_4363	Rejected	Frequent_Hitter_Dopamine,Low_Risk_halogenure,Low_Risk_catechol,Low_Risk_phenol,
CN1C2CCC1CC(C2)OC(c1ccccc1)c1ccc(Cl)cc1	43897_4364	Intermediate	Low_Risk_halogenure,
CCCCN(CCCC)C(=O)N(CCCC)CCCC	43902_4365	Accepted
Oc1cc2ccccc2cc1O	43903_4366	Intermediate	Low_Risk_catechol,
CC(Cc1ccc2OCOc2c1)C=O	43908_4367	Rejected	High_Risk_aldehyde,
CCOC(=O)C1C(C(C(=O)OC)=C(C)N\C1=C/OCCN)c1ccccc1Cl	43909_4368	Intermediate	Low_Risk_halogenure,
COC(=O)N\N=C\c1c[n+]([O-])c2ccccc2[n+]1[O-]	43913_4370	Intermediate	Low_Risk_hydrazone,
CCCCCC(=O)O[C@@]1(CC[C@H]2[C@@H]3CCC4=CC(=O)CC[C@]4(C)[C@H]3CC[C@]12C)C(C)=O	43915_4371	Accepted
OC[C@@H](O)[C@@H](O)[C@@H](O)C=O	43917_4372	Rejected	High_Risk_aldehyde,
OC[C@H](O)[C@H](O)CO	43919_4373	Accepted
CS(C)(=O)=O	43937_4374	Accepted
OC(=O)c1ccccc1C(=O)OCc1ccccc1	43938_4375	Rejected	Aggregator_Benzyl_benzoate,
O=CN1CCCCC1	43941_4376	Rejected	High_Risk_aldehyde,
Oc1cc(cc(c1O)S(O)(=O)=O)S(O)(=O)=O	43950_4377	Rejected	Low_Risk_catechol,Low_Risk_sulfonic_acid,High_Risk_sulfonic_acid_ester,
CSc1nc2cc(Cl)c(Oc3cccc(Cl)c3Cl)cc2[nH]1	43952_4378	Intermediate	Low_Risk_halogenure,
CC1=C(C(C(=C(C)N1)P1(=O)OCC(C)(C)CO1)c1cccc(c1)[N+]([O-])=O)C(=O)OCCN(Cc1ccccc1)c1ccccc1	43988_4379	Intermediate	Low_Risk_nitro,
CSc1ccc2Sc3ccccc3CC(N3CCN(C)CC3)c2c1	44000_4380	Accepted
COCCCC\C(=N/OCCN)c1ccc(cc1)C(F)(F)F	44002_4381	Intermediate	Low_Risk_halogenure_F,
C[C@H](CCCC(C)(C)O)[C@H]1CC[C@H]2[C@@H]3CC=C4C[C@@H](O)CC[C@]4(C)[C@H]3CC[C@]12C	44023_4382	Accepted
OC[C@@H](O)CONC(=O)c1ccc(F)c(F)c1Nc1ccc(I)cc1F	44024_4383	Rejected	Low_Risk_halogenure,Low_Risk_halogenure_F,High_Risk_heteroatom_heteroatom_O_N,
Cn1cc(C2=C(C(=O)NC2=O)c2cn(C3CCN(Cc4ccccn4)CC3)c3ccccc23)c2ccccc12	44029_4384	Accepted
CC(C)Cc1ccc(CC(O)=O)cc1	44107_4385	Accepted
COC(=O)Nc1nc2ccc(cc2[nH]1)S(=O)c1ccccc1	44112_4386	Intermediate	Low_Risk_sulfoxide,
COc1ccc(cc1OC1CCCC1)C1CNC(=O)C1	44124_4387	Accepted
C[C@]1(O)CC[C@H]2[C@@H]3CC[C@H]4Cc5[nH]ncc5C[C@]4(C)[C@H]3CC[C@]12C	44128_4388	Accepted
Nc1ccc(cc1)S(=O)(=O)Nc1ncccn1	44130_4389	Rejected	High_Risk_ortho_aniline,
Nc1ccc(cc1)S(=O)(=O)Nc1ccnn1-c1ccccc1	44131_4390	Rejected	High_Risk_ortho_aniline,
CC1CN(CCN1)c1cc2n(cc(C(O)=O)c(=O)c2cc1F)-c1ccc(F)cc1F	44132_4391	Intermediate	Low_Risk_halogenure_F,
N#CCCOCCC#N	44154_4392	Accepted
CCCCCc1ccc(O)cc1	44164_4393	Intermediate	Low_Risk_phenol,
Clc1ccc2c(CCc3cccnc3C2=C2CCNCC2)c1	44196_4394	Intermediate	Low_Risk_halogenure,
CCCCCCCCSCc1cc(C)c(O)c(CSCCCCCCCC)c1	44199_4395	Rejected	High_Risk_consecutive_alkyl_chains,
OC(=O)CCSCCC(O)=O	44200_4396	Accepted
CCCCCCCCOC(C)=O	44202_4397	Rejected	High_Risk_consecutive_alkyl_chains,
CCc1ccc(CCOc2ccc(CC3SC(=O)NC3=O)cc2)nc1	44203_4398	Intermediate	Low_Risk_thioester,
COCC(=O)O[C@]1(CCN(C)CCCc2nc3ccccc3[nH]2)CCc2cc(F)ccc2[C@@H]1C(C)C	44204_4399	Intermediate	Low_Risk_halogenure_F,
COCCCOc1ccnc(CS(=O)c2nc3ccccc3[nH]2)c1C	44205_4400	Intermediate	Low_Risk_sulfoxide,
Nc1c(CC(O)=O)cccc1C(=O)c1ccc(Br)cc1	44206_4401	Intermediate	Low_Risk_halogenure,
Cc1nc[nH]c1CN1CCc2c(C1=O)c1ccccc1n2C	44208_4402	Accepted
CC(C)[C@H](N)C(=O)OCCOCn1cnc2c1[nH]c(N)nc2=O	44210_4403	Accepted
C[N+]1(C)C2CC(C[C@@H]1[C@H]1O[C@@H]21)OC(=O)C(O)(c1cccs1)c1cccs1	44214_4404	Rejected	High_Risk_epoxide,High_Risk_thiophene,
CCCCc1ncc(\C=C(/Cc2cccs2)C(O)=O)n1Cc1ccc(cc1)C(O)=O	44217_4405	Rejected	High_Risk_michael_acceptors,Low_Risk_thiophene,
Cc1ccsc1C(=CCCN1CCC[C@H](C1)C(O)=O)c1sccc1C	44218_4406	Rejected	High_Risk_thiophene,
CC(C)(C)NC(=O)[C@@H]1CN(Cc2cccnc2)CCN1C[C@@H](O)C[C@@H](Cc1ccccc1)C(=O)N[C@@H]1[C@H](O)Cc2ccccc12	44221_4407	Accepted
O[C@@H](CC[C@@H]1[C@H](N(C1=O)c1ccc(F)cc1)c1ccc(O)cc1)c1ccc(F)cc1	44223_4408	Intermediate	Low_Risk_halogenure_F,Low_Risk_betalactams,Low_Risk_phenol,
Cc1onc(c1-c1ccc(cc1)S(N)(=O)=O)-c1ccccc1	44226_4409	Accepted
CC(C)(C)c1cc(CCC(=O)NCCCCCCNC(=O)CCc2cc(c(O)c(c2)C(C)(C)C)C(C)(C)C)cc(c1O)C(C)(C)C	44233_4410	Rejected	High_Risk_consecutive_alkyl_chains,
Cc1cc(CCC(=O)OCCOCCOCCOC(=O)CCc2cc(C)c(O)c(c2)C(C)(C)C)cc(c1O)C(C)(C)C	44236_4411	Accepted
COc1ccc(C[C@@H](C)NC[C@H](O)c2ccc(O)c(NC=O)c2)cc1	44239_4412	Rejected	High_Risk_aldehyde,High_Risk_ortho_aminophenol,Low_Risk_ortho_hydroxyanilines,
CCCCC(C)C(O)=O	44241_4413	Accepted
CCOc1ccc(O)cc1	44251_4414	Intermediate	Low_Risk_phenol,
CC(C)CCCC(O)=O	44252_4415	Accepted
CNCC[C@@H](Oc1ccccc1C)c1ccccc1	44266_4416	Accepted
CCOC(=O)[C@H](CCc1ccccc1)N[C@@H](C)C(=O)N1Cc2cc(OC)c(OC)cc2C[C@H]1C(O)=O	44267_4417	Accepted
OC(=O)COCCN1CCN(CC1)C(c1ccccc1)c1ccc(Cl)cc1	44268_4418	Intermediate	Low_Risk_halogenure,
CCOC(=O)[C@H](CCc1ccccc1)N[C@@H](C)C(=O)N1CC2(C[C@H]1C(O)=O)SCCS2	44272_4419	Accepted
CN(C)CCc1c[nH]c2ccc(CS(=O)(=O)N3CCCC3)cc12	44289_4420	Accepted
OP(O)(=O)OCN1C(=O)NC(C1=O)(c1ccccc1)c1ccccc1	44299_4421	Accepted
CC1(C)[C@H]2CC[C@](C)(C2)[C@H]1O	44307_4422	Accepted
CC(C)CCCO	44313_4423	Accepted
OS(=O)(=O)c1cccc2c(cccc12)S(O)(=O)=O	44315_4425	Rejected	Low_Risk_sulfonic_acid,High_Risk_sulfonic_acid_ester,
COc1ccc(cc1O)[C@@H]1CC(=O)c2c(O)cc(O[C@@H]3O[C@H](CO[C@@H]4O[C@@H](C)[C@H](O)[C@@H](O)[C@H]4O)[C@@H](O)[C@H](O)[C@H]3O)cc2O1	44328_4426	Accepted
CCCC(C)CC	44334_4427	Accepted
OC(Cc1ccccc1Cl)(Cn1cncn1)C1(Cl)CC1	44338_4428	Intermediate	Low_Risk_halogenure,
COc1ncc(F)c2nc(nn12)S(=O)(=O)Nc1c(F)cccc1F	44340_4429	Intermediate	Low_Risk_halogenure_F,
CCOC(=O)OC1=C(C(=O)N[C@@]11CC[C@@H](CC1)OC)c1cc(C)ccc1C	44342_4430	Accepted
COc1ccc(cc1)C(C)=O	44347_4431	Accepted
COC(=O)Cc1ccccc1	44352_4432	Accepted
CCOC(=O)Cc1ccccc1	44353_4433	Accepted
CCCCN(CCO)CCO	44354_4434	Accepted
C(NCc1ccccc1)c1ccccc1	44355_4435	Accepted
OCCNCc1ccccc1	44356_4436	Accepted
COc1ccc(CO)cc1	44357_4437	Accepted
O=C1CCCCCCCCCCCCCCO1	44359_4438	Accepted
CC(C)CCCC(C)CCO	44360_4439	Accepted
NNC(=O)CCCCC(=O)NN	44361_4440	Rejected	High_Risk_hydrazide,Low_Risk_hydrazine,
O=C1CCCC(=O)O1	44362_4441	Rejected	High_Risk_anhydride,
CCCCCCCCCC(=O)OCC	44363_4442	Rejected	High_Risk_consecutive_alkyl_chains,
BrCCCCBr	44364_4443	Rejected	Low_Risk_halogenure,High_Risk_alkyl_halide_Cl_Br,
CC(C)(C)NC(N)=O	44365_4444	Accepted
CCCCCCCCCCCC[N+](C)(C)C	44366_4445	Rejected	High_Risk_consecutive_alkyl_chains,
CCCCCCCCCCCCCC[N+](C)(C)C	44367_4446	Rejected	High_Risk_consecutive_alkyl_chains,
CCCCCCCCCCCC(Cl)=O	44368_4447	Rejected	High_Risk_consecutive_alkyl_chains,Low_Risk_halogenure,High_Risk_acyclic_acid_halide_acyl_halide,
CN(C)c1ccncc1	44369_4448	Accepted
CCCCNc1ccccc1	44370_4449	Accepted
OS(=O)(=O)CCCN1CCOCC1	44371_4450	Intermediate	Low_Risk_sulfonic_acid,Low_Risk_sulfonic_acid_ester,
CC(C)OP(OC(C)C)OC(C)C	44372_4451	Accepted
CC(=O)c1ccc(C)cc1	44374_4452	Accepted
OCC(O)COCC=C	44375_4453	Intermediate	Low_Risk_halo_alkene,
CCCCC(CC)COC(=O)CC#N	44378_4454	Accepted
O=C(C(=O)c1ccccc1)c1ccccc1	44380_4455	Rejected	High_Risk_1_2_dicarbonyl_oxalyl,
O=C1C=CC(=O)N1c1ccc(Cc2ccc(cc2)N2C(=O)C=CC2=O)cc1	44381_4456	Intermediate	Low_Risk_maleimide,
Cc1ncsc1CCO	44382_4457	Accepted
S(c1ccccc1)c1ccccc1	44383_4458	Accepted
CC(C)[C@@H]1CC[C@@H](C)CC1=O	44384_4459	Accepted
N#C\C=C\c1ccccc1	44385_4460	Rejected	High_Risk_michael_acceptors,
CC1(C)CC(N)CC(C)(C)N1	44388_4461	Accepted
COC(C)(C)CCO	44389_4462	Accepted
CNC(=S)NN	44390_4463	Intermediate	Low_Risk_hydrazine,Low_Risk_thioketone,
CC(C)c1ccccc1O	44391_4464	Intermediate	Low_Risk_phenol,
COc1ccc2ccccc2c1	44392_4465	Accepted
C\C(=N\O)\C(\C)=N\O	44393_4466	Rejected	High_Risk_imine_C,High_Risk_oxime,
CC(C)(C)C1CCC(=O)CC1	44394_4467	Accepted
CCCCCCCCCCCCBr	44395_4468	Rejected	High_Risk_consecutive_alkyl_chains,Low_Risk_halogenure,Low_Risk_alkyl_halide_Cl_Br,
COCCOCCOCCOCCOC	44396_4469	Accepted
C(\C=C\C=N\c1ccccc1)\C=N\c1ccccc1	44398_4471	Accepted
OP(O)(=O)c1ccccc1	44399_4472	Accepted
NC(=N)c1ccccc1	44401_4474	Accepted
CC(=O)CC(=O)OC(C)(C)C	44402_4475	Rejected	High_Risk_aliphatic_ketone,
ClC(=O)Oc1ccccc1	44403_4476	Rejected	Low_Risk_halogenure,High_Risk_acyclic_acid_halide_acyl_halide,
OCCSSCCO	44404_4477	Rejected	High_Risk_heteroatom_heteroatom_S_S,
Cc1ccc(cc1N)C(N)=O	44407_4478	Accepted
NCCN1CCOCC1	44408_4479	Accepted
ClCCCCCCCl	44409_4480	Rejected	High_Risk_consecutive_alkyl_chains,Low_Risk_halogenure,High_Risk_alkyl_halide_Cl_Br,
CN1C(C)(C)CC(O)CC1(C)C	44411_4481	Accepted
CC1CN(NC1=O)c1ccccc1	44412_4482	Accepted
CCN1CCCC1=O	44413_4483	Accepted
Nc1cc(ccc1Cl)C(O)=O	44414_4484	Intermediate	Low_Risk_halogenure,
O=C1C=CC(=O)N1c1cccc(c1)N1C(=O)C=CC1=O	44415_4485	Intermediate	Low_Risk_maleimide,
OCCC(O)CO	44416_4486	Accepted
CC(=O)c1cccnc1	44421_4487	Accepted
C[N+](C)=CCl	44423_4489	Intermediate	Low_Risk_halogenure,
NCc1cccnc1	44424_4490	Accepted
COC(=O)CCC(O)=O	44425_4491	Accepted
O=CN1CCOCC1	44427_4492	Rejected	High_Risk_aldehyde,
ClC(=O)c1cc(cc(c1)C(Cl)=O)C(Cl)=O	44429_4494	Rejected	Low_Risk_halogenure,High_Risk_acyclic_acid_halide_acyl_halide,
O=C(Cc1ccccc1)c1ccccc1	44430_4495	Accepted
CC(C)(C)NCCO	44431_4496	Accepted
O=C1CCCC(=O)C1	44433_4497	Accepted
CCN(CC)CCOC(=O)c1ccc(N)cc1	44435_4498	Rejected	High_Risk_ortho_aniline,
CC(=O)C1CCOC1=O	44436_4499	Accepted
Nc1cc(N)cc(c1)C(O)=O	44437_4500	Accepted
O=C1CCCCO1	44438_4501	Accepted
CCCCOC(=O)CC#N	44439_4502	Accepted
CCC(C)c1cccc(C(C)CC)c1O	44440_4503	Accepted
Cc1ccccc1CCl	44441_4504	Intermediate	Low_Risk_halogenure,Low_Risk_alkyl_halide_Cl_Br,
CCCC[N+](C)(CCCC)CCCC	44443_4505	Accepted
BrCc1ccc(Br)cc1	44445_4506	Intermediate	Low_Risk_halogenure,Low_Risk_alkyl_halide_Cl_Br,
COc1cccc(C=O)c1	44447_4507	Rejected	High_Risk_aldehyde,
OC(=O)CCC=C	44448_4508	Intermediate	Low_Risk_halo_alkene,
CCCOC(OCCC)OCCC	44450_4509	Accepted
COC(=O)CCCCC(O)=O	44451_4510	Accepted
BrCCCCCCBr	44452_4511	Rejected	High_Risk_consecutive_alkyl_chains,Low_Risk_halogenure,High_Risk_alkyl_halide_Cl_Br,
CCOC(=O)CC(=O)CCl	44454_4512	Rejected	Low_Risk_halogenure,High_Risk_aliphatic_ketone,Low_Risk_alkyl_halide_Cl_Br,High_Risk_alphahalo_ketone_carbonyl,
CC(=C)C(=O)OCCCCCCOC(=O)C(C)=C	44455_4513	Rejected	High_Risk_consecutive_alkyl_chains,Low_Risk_halo_alkene,High_Risk_michael_acceptors,
Nc1cc[nH]c(=O)n1	44456_4514	Accepted
OCCN1CCN(CCS(O)(=O)=O)CC1	44458_4516	Intermediate	Low_Risk_sulfonic_acid,Low_Risk_sulfonic_acid_ester,
Cc1c(Br)c(O)c(Br)cc1C1(OS(=O)(=O)c2ccccc12)c1cc(Br)c(O)c(Br)c1C	44459_4517	Intermediate	Low_Risk_halogenure,
CC1CCC(C(O)C1)C(C)=C	44461_4518	Intermediate	Low_Risk_halo_alkene,
Oc1ccc(O)c2C(=O)c3ccccc3C(=O)c12	44464_4521	Rejected	High_Risk_para_hydroquinone,High_Risk_quinone,
Nc1ccc(c(N)c1)S(O)(=O)=O	44465_4522	Intermediate	Low_Risk_sulfonic_acid,Low_Risk_sulfonic_acid_ester,
OC(=O)c1cc(C(O)=O)c(cc1C(O)=O)C(O)=O	44466_4523	Accepted
NCCOS(O)(=O)=O	44469_4524	Accepted
CCC(=O)c1ccccc1	44470_4525	Accepted
COC(=O)c1cccnc1	44471_4526	Accepted
CCOC(=O)C(=O)OCC	44472_4527	Accepted
OS(=O)(=O)c1ccc(Cl)cc1	44473_4528	Intermediate	Low_Risk_halogenure,Low_Risk_sulfonic_acid,Low_Risk_sulfonic_acid_ester,
CCC(O)c1ccccc1	44474_4529	Accepted
CC(C)[C@H]1CC[C@@H](C)CC1=O	44475_4530	Accepted
C[C@@H](CCC=C(C)C)CC=O	44476_4531	Rejected	High_Risk_aldehyde,
CC(C)=NNC(N)=S	44480_4533	Rejected	Low_Risk_hydrazone,High_Risk_imine_C,Low_Risk_thioketone,
O=C1CCCCCN1SSN1CCCCCC1=O	44481_4534	Accepted
CCOC(=O)\C=C\C(O)=O	44485_4535	Rejected	High_Risk_michael_acceptors,
CC(C)NC(=O)NC(C)C	44486_4536	Accepted
CCCCCCCC[N+](C)(CCCCCCCC)CCCCCCCC	44487_4537	Rejected	High_Risk_consecutive_alkyl_chains,
NC1(CCCCC1)C#N	44488_4538	Accepted
CN(C)C(=O)C(Cl)C(C)=O	44489_4539	Rejected	Low_Risk_halogenure,High_Risk_aliphatic_ketone,Low_Risk_alkyl_halide_Cl_Br,High_Risk_alphahalo_ketone_carbonyl,
COC(=O)c1sccc1S(N)(=O)=O	44490_4540	Accepted
NC(=O)CN1CCCC1=O	44491_4541	Accepted
O=C(Cc1ccccc1)OCCc1ccccc1	44494_4543	Accepted
CC(=O)CCc1ccc(O)cc1	44495_4544	Rejected	High_Risk_aliphatic_ketone,Low_Risk_phenol,
CC[N+](C)(CC)CC	44498_4546	Accepted
CCCCCCCCCCCCS(Cl)(=O)=O	44500_4547	Rejected	High_Risk_consecutive_alkyl_chains,Low_Risk_halogenure,High_Risk_sulfonyl_halide,
OCCOc1cccc(OCCO)c1	44502_4548	Accepted
Oc1c(nc2ccccc2c1Br)C1C(=O)c2ccccc2C1=O	44503_4549	Intermediate	Low_Risk_halogenure,
CC(=O)OCCc1ccccc1	44506_4550	Accepted
OC(=O)c1nc(Cl)c(Cl)c(Cl)c1Cl	44509_4551	Intermediate	Low_Risk_halogenure,
CCCOC(=O)CCCCC(=O)OCCC	44511_4552	Accepted
CC(CCO)CCCC(C)(C)O	44513_4553	Accepted
CCCCCCOC(=O)c1ccc(O)cc1	44514_4554	Rejected	High_Risk_consecutive_alkyl_chains,Low_Risk_phenol,
CC(=C)C(=O)OCCOCCOCCOCCOC(=O)C(C)=C	44515_4555	Rejected	Low_Risk_halo_alkene,High_Risk_michael_acceptors,
Cc1cc(N)n(n1)-c1ccccc1	44517_4556	Accepted
CC1(C)[C@H]2CC[C@]3(C2)C1=CCCC3(C)C	44518_4557	Accepted
Cc1c(cc2c(c1[N+]([O-])=O)C(C)(C)CC2(C)C)[N+]([O-])=O	44519_4558	Intermediate	Low_Risk_nitro,
CCOC(=O)c1ccccc1C(=C1C=C(Br)C(=O)C(Br)=C1)c1cc(Br)c(O)c(Br)c1	44520_4559	Intermediate	Low_Risk_halogenure,
CC(=O)Nc1c(I)c(NC(C)=O)c(I)c(C(O)=O)c1I	44521_4560	Intermediate	Low_Risk_halogenure,
CCN(CC)C(=O)N(CC)CC	44522_4561	Accepted
Cc1ccc(N)cc1S(O)(=O)=O	44523_4562	Intermediate	Low_Risk_sulfonic_acid,Low_Risk_sulfonic_acid_ester,
CCOc1ccc(NC(=O)CC(C)=O)cc1	44526_4563	Rejected	High_Risk_aliphatic_ketone,
SCC(=O)OCCOC(=O)CS	44527_4564	Rejected	High_Risk_thiol,
Oc1ccc(cc1)C1(C(=O)Nc2ccccc12)c1ccc(O)cc1	44528_4565	Intermediate	Low_Risk_phenol,
Clc1cc2c(c3[nH]c4c(Cl)cc5c(c4[nH]c13)c(=O)c1ccccc1c5=O)c(=O)c1ccccc1c2=O	44532_4566	Rejected	Low_Risk_halogenure,High_Risk_anthracene,High_Risk_quinone,
Clc1ccccc1-c1ccccc1Cl	44533_4567	Intermediate	Low_Risk_halogenure,
CC(=O)Oc1ccc(cc1)C(C)=O	44534_4568	Accepted
OS(=O)(=O)c1ccc2C(=O)c3ccccc3C(=O)c2c1	44535_4569	Rejected	High_Risk_quinone,Low_Risk_sulfonic_acid,Low_Risk_sulfonic_acid_ester,
CC(=O)c1cc(cc2c1CCC2(C)C)C(C)(C)C	44536_4570	Accepted
CCN(CCC#N)c1ccc(cc1)\N=N\c1c(Cl)cc(cc1Cl)[N+]([O-])=O	44538_4571	Intermediate	Low_Risk_halogenure,Low_Risk_azo,Low_Risk_nitro,
CC(C)=CCC\C(C)=C\C=N\O	44542_4572	Intermediate	Low_Risk_oxime,
Oc1cc2ccc(cc2cc1S(O)(=O)=O)S(O)(=O)=O	44543_4573	Rejected	Low_Risk_sulfonic_acid,High_Risk_sulfonic_acid_ester,
Oc1cc2ccccc2cc1C(=O)Nc1cccc(c1)[N+]([O-])=O	44544_4574	Intermediate	Low_Risk_nitro,
CCCCCCCC1CCCC1=O	44547_4575	Rejected	High_Risk_consecutive_alkyl_chains,
Cc1ccccc1S(O)(=O)=O	44553_4577	Intermediate	Low_Risk_sulfonic_acid,Low_Risk_sulfonic_acid_ester,
OC(COc1cccc2oc(cc(=O)c12)C(O)=O)COc1cccc2oc(cc(=O)c12)C(O)=O	44554_4578	Accepted
CCCN(CC1CC1)c1c(cc(cc1[N+]([O-])=O)C(F)(F)F)[N+]([O-])=O	44559_4579	Intermediate	Low_Risk_halogenure_F,Low_Risk_nitro,
[O-][N+](=O)C1(Br)COCOC1	44560_4580	Intermediate	Low_Risk_halogenure,Low_Risk_nitro,
CC(NC(C)(C)C)C(=O)c1cccc(Cl)c1	44561_4581	Intermediate	Low_Risk_halogenure,
O=P1Oc2ccccc2-c2ccccc12	44563_4582	Accepted
CN(C)CCCN(C)CCCN(C)C	44564_4583	Accepted
NCCCOCCOCCOCCCN	44565_4584	Accepted
O=C1CCCCCCCCCCC(=O)OCCO1	44568_4585	Accepted
CC(C)c1cccc(O)c1	44571_4586	Intermediate	Low_Risk_phenol,
OCCC(F)(F)C(F)(F)C(F)(F)C(F)(F)C(F)(F)C(F)(F)F	44572_4587	Rejected	High_Risk_halogenure_F,
CCC(C)(C)C1CCCCC1OC(C)=O	44573_4588	Accepted
CC1C=C(C)CCC1C=O	44574_4589	Rejected	High_Risk_aldehyde,
ClC(Cl)C(=O)N1CCOC11CCCCC1	44575_4590	Rejected	Low_Risk_halogenure,High_Risk_alkyl_halide_Cl_Br,
CCOC(=O)CC(CC(=O)OCC)(OC(C)=O)C(=O)OCC	44576_4591	Accepted
CCc1ccc(O)c(c1)C(C)(C)C	44581_4592	Accepted
Cc1c(C)c(c(c(c1C)[N+]([O-])=O)C(C)(C)C)[N+]([O-])=O	44582_4593	Intermediate	Low_Risk_nitro,
C[C@H](Cc1ccccc1)N(C)CC#C	44584_4594	Intermediate	Low_Risk_acetylene_alkyne,
[O-][N+](=O)c1ccc(cc1)-c1ccc(\C=N\N2CC(=O)NC2=O)o1	44585_4595	Intermediate	Low_Risk_nitro,
CCN(CCC#N)c1ccccc1	44587_4596	Accepted
SCCOCCOCCS	44588_4597	Rejected	High_Risk_thiol,
COC(=O)CCCC(O)=O	44589_4598	Accepted
Oc1c(Br)cc2c(Oc3c(Br)c(O)c(Br)cc3C22OC(=O)c3ccccc23)c1Br	44590_4599	Rejected	Aggregator_Benzyl_benzoate,Low_Risk_halogenure,
CCCCN1C(=O)c2ccccc2C1=O	44591_4600	Accepted
C(c1ccccc1)[n+]1cccc2ccccc12	44593_4601	Accepted
CC(C)(C)C(=O)\C=C\c1ccc(Cl)cc1	44595_4602	Rejected	Low_Risk_halogenure,High_Risk_aliphatic_ketone,High_Risk_michael_acceptors,
Cc1cc(C)\c(=C(/O)P(=O)(C(\O)=c2\c(C)cc(C)cc2=C)c2ccccc2)c(=C)c1	44597_4603	Accepted
CC(C)(CO)C(O)C(=O)NCCCO	44598_4604	Accepted
CCCCCCCCOCCC#N	44599_4605	Rejected	High_Risk_consecutive_alkyl_chains,
OCC1CCC=CC1	44600_4606	Accepted
OCCN(CCO)CCC#N	44603_4607	Accepted
C=COCC1CCC(COC=C)CC1	44604_4608	Accepted
CCCCNc1ccc(NCCCC)c2C(=O)c3ccccc3C(=O)c12	44605_4609	Rejected	High_Risk_quinone,
CN(C)C(=O)Nc1ccc(C)c(NC(=O)N(C)C)c1	44606_4610	Accepted
CCC(C)OC(=O)c1ccc(O)cc1	44607_4611	Intermediate	Low_Risk_phenol,
Fc1cccc(F)c1C#N	44609_4612	Intermediate	Low_Risk_halogenure_F,
Nc1ccc2c(cccc2c1S(O)(=O)=O)S(O)(=O)=O	44611_4613	Rejected	Low_Risk_sulfonic_acid,High_Risk_sulfonic_acid_ester,
N#CC1(CCCCC1)\N=N\C1(CCCCC1)C#N	44613_4614	Intermediate	Low_Risk_azo,
C=CC(=O)OCCOC(=O)C=C	44615_4615	Rejected	Low_Risk_halo_alkene,High_Risk_michael_acceptors,
FC(F)(F)c1cccc(CC#N)c1	44617_4616	Intermediate	Low_Risk_halogenure_F,
COc1cccc(Br)c1	44618_4617	Intermediate	Low_Risk_halogenure,
CCCCCCCCNC	44619_4618	Rejected	High_Risk_consecutive_alkyl_chains,
COC(=O)c1ccc(C(=O)OC)c(c1)C(=O)OC	44620_4619	Accepted
OCCCCOC(=O)C=C	44623_4622	Rejected	Low_Risk_halo_alkene,High_Risk_michael_acceptors,
CCCCCCCCOC(=O)C=C	44624_4623	Rejected	High_Risk_consecutive_alkyl_chains,Low_Risk_halo_alkene,High_Risk_michael_acceptors,
OCCN(CCO)C=O	44625_4624	Rejected	High_Risk_aldehyde,
Clc1cccc(c1)N1CCN(CCCn2nc3ccccn3c2=O)CC1	44626_4625	Intermediate	Low_Risk_halogenure,
On1nnc2ccccc12	44627_4626	Accepted
CC(CCC(O)=O)(\N=N\C(C)(CCC(O)=O)C#N)C#N	44629_4627	Intermediate	Low_Risk_azo,
CC(=O)CC(=O)Nc1ccc2[nH]c(=O)[nH]c2c1	44631_4628	Rejected	High_Risk_aliphatic_ketone,
COP(O)(=O)OP(O)(=O)OC	44632_4629	Accepted
CC1Cc2ccccc2N1NC(=O)c1ccc(Cl)c(c1)S(N)(=O)=O	44633_4630	Intermediate	Low_Risk_halogenure,
OS(=O)(=O)c1ccc(C=C)cc1	44635_4631	Intermediate	Low_Risk_sulfonic_acid,Low_Risk_sulfonic_acid_ester,
[O-][N+](=O)c1cc(c(Cl)c(c1Cl)[N+]([O-])=O)C(F)(F)F	44639_4633	Intermediate	Low_Risk_halogenure,Low_Risk_halogenure_F,Low_Risk_nitro,
CC(=O)OCCN(CCOC(C)=O)c1ccc(cc1)\N=N\c1ccc(cc1C#N)[N+]([O-])=O	44642_4634	Intermediate	Low_Risk_azo,Low_Risk_nitro,
C[N+](C)(C)CC1CO1	44643_4635	Rejected	High_Risk_epoxide,
CC(C)N1C(=O)c2ccccc2C1=O	44644_4636	Accepted
NNc1nncc2ccccc12	44645_4637	Intermediate	Low_Risk_hydralazine,Low_Risk_hydrazine,
CC1(C)COP(Oc2ccccc2)OC1	44646_4638	Accepted
CN(CC#C)Cc1ccccc1	44647_4639	Intermediate	Low_Risk_acetylene_alkyne,
Cc1ccc(cc1)N(CCO)CCO	44650_4641	Accepted
CC(CCc1ccccc1)NCC(O)c1ccc(O)c(c1)C(N)=O	44654_4642	Accepted
CCCCCCCCCCCC(=O)N(CC)CC	44655_4643	Rejected	High_Risk_consecutive_alkyl_chains,
N#CCCOCCOCCC#N	44656_4644	Accepted
N=C1NC(=N)c2ccccc12	44658_4645	Accepted
SCCSCCS	44660_4646	Rejected	High_Risk_thiol,
CCC(C)c1cc(cc(c1O)-n1nc2ccccc2n1)C(C)(C)C	44661_4647	Accepted
CCCCCCCCSCC	44662_4648	Rejected	High_Risk_consecutive_alkyl_chains,
CC(=O)Nc1cc(cc2cc(c(\N=N\c3ccccc3)c(O)c12)S(O)(=O)=O)S(O)(=O)=O	44663_4649	Rejected	Low_Risk_azo,Low_Risk_sulfonic_acid,High_Risk_sulfonic_acid_ester,
CCOC(=O)NNc1nncc2ccccc12	44664_4650	Rejected	High_Risk_heteroatom_heteroatom_N_N,Low_Risk_hydrazide,
CC(C)(C)NCCNC(C)(C)C	44667_4651	Accepted
CC1=Nc2ccc3ccccc3c2C1(C)C	44668_4652	Accepted
CCCCCCCCCCCCOCCO	44676_4653	Rejected	High_Risk_consecutive_alkyl_chains,
CCCCCCCCP(O)(O)=O	44679_4654	Rejected	High_Risk_consecutive_alkyl_chains,
NCCCN(CCO)CCO	44680_4655	Accepted
CCN(CC)CCCC(C)Nc1ccnc2cc(Cl)ccc12	44681_4656	Intermediate	Low_Risk_halogenure,
CC(=C)C(=O)NCCC[N+](C)(C)C	44682_4657	Intermediate	Low_Risk_acrylamide,Low_Risk_halo_alkene,
CCOc1ccc(OCC)c(Cl)c1	44685_4658	Intermediate	Low_Risk_halogenure,
COc1cc(c(OC)cc1N)S(=O)(=O)Nc1ccccc1	44686_4659	Accepted
COc1ccc(NC(=O)CC(C)=O)cc1	44689_4660	Rejected	High_Risk_aliphatic_ketone,
Cc1cccc(OCCOc2cccc(C)c2)c1	44690_4661	Accepted
CC(C)c1ccc2sc3ccccc3c(=O)c2c1	44691_4662	Intermediate	Low_Risk_anthracene,
OCC(COC(=O)CCN1CC1)(COC(=O)CCN1CC1)COC(=O)CCN1CC1	44696_4663	Rejected	High_Risk_aziridine,
CCCCC(CC)C(O)C#C	44697_4664	Intermediate	Low_Risk_acetylene_alkyne,
CCC(C)SSC(C)CC	44698_4665	Rejected	High_Risk_heteroatom_heteroatom_S_S,
COC(=O)c1ccccc1Cl	44701_4666	Intermediate	Low_Risk_halogenure,
ON(Cc1ccccc1)Cc1ccccc1	44702_4667	Accepted
Clc1ccc(cc1)C#N	44703_4668	Intermediate	Low_Risk_halogenure,
Cc1c(Br)c(O)c(Br)cc1\C(c1ccccc1S(O)(=O)=O)=c1\cc(Br)c(O)c(Br)c1=C	44704_4669	Intermediate	Low_Risk_halogenure,Low_Risk_sulfonic_acid,Low_Risk_sulfonic_acid_ester,
NCCN1CCNC1=O	44706_4670	Accepted
COc1ccc(OC)c(NC(=O)CC(C)=O)c1	44709_4671	Rejected	High_Risk_aliphatic_ketone,
Cc1ccc(Cl)c(N)c1Cl	44710_4672	Intermediate	Low_Risk_halogenure,
COCc1ccc(COC)cc1	44712_4673	Accepted
Nc1ccc2cc(cc(O)c2c1\N=N\c1ccccc1C(F)(F)F)S(O)(=O)=O	44713_4674	Intermediate	Low_Risk_halogenure_F,Low_Risk_azo,Low_Risk_sulfonic_acid,Low_Risk_sulfonic_acid_ester,
NC(=O)CC[C@H](Nc1ccc(cc1)[N+]([O-])=O)C(O)=O	44714_4675	Intermediate	Low_Risk_nitro,
CC1(C)Cc2cccc(N)c2O1	44715_4676	Accepted
O=C1CCCN1C1CCCCC1	44716_4677	Accepted
COc1ccc(cc1)\N=N\c1cc(C)c(cc1OC)\N=N\c1ccc(cc1)S(O)(=O)=O	44718_4679	Rejected	High_Risk_azo,Low_Risk_sulfonic_acid,Low_Risk_sulfonic_acid_ester,
CCCOC(=O)c1c(Cl)c(Cl)c(Cl)c(Cl)c1C(=O)OCCC	44719_4680	Intermediate	Low_Risk_halogenure,
Cc1ccnc(N)c1	44720_4681	Accepted
CN(C)C(C)(C)CO	44721_4682	Accepted
CC(=O)CC(=O)Nc1ccc(cc1)S(O)(=O)=O	44722_4683	Rejected	High_Risk_aliphatic_ketone,Low_Risk_sulfonic_acid,Low_Risk_sulfonic_acid_ester,
CCCCOC(=O)CO	44725_4686	Accepted
CN(C1CCCCC1)C1CCCCC1	44727_4687	Accepted
SCCC(=O)OCC(COC(=O)CCS)(COC(=O)CCS)COC(=O)CCS	44728_4688	Rejected	High_Risk_thiol,
O=c1[nH]c(=O)c2cccc3cccc1c23	44731_4689	Accepted
ClP(Cl)(=O)c1ccccc1	44732_4690	Intermediate	Low_Risk_halogenure,
CN(C)CCOCCN(C)CCO	44734_4691	Accepted
OS(=O)(=O)c1cccc(c1)S(O)(=O)=O	44735_4692	Rejected	Low_Risk_sulfonic_acid,High_Risk_sulfonic_acid_ester,
CCOc1cc(c(OCC)cc1N1CCOCC1)[N+]([O-])=O	44737_4693	Intermediate	Low_Risk_nitro,
CCOC(=O)c1cc(=O)n([nH]1)-c1ccccc1	44738_4694	Accepted
CC(C)OC(=O)CCC(=O)OC(C)C	44740_4695	Accepted
NCCOCCOCCN	44742_4696	Accepted
Nc1ccc2cc(ccc2c1)S(O)(=O)=O	44743_4697	Intermediate	Low_Risk_sulfonic_acid,Low_Risk_sulfonic_acid_ester,
CCc1ncc(C)[nH]1	44744_4698	Accepted
CC1(C)C(=O)C(C)(C)C1=O	44745_4699	Accepted
CC(C)OC(=O)c1ccccc1	44746_4700	Accepted
CCCCNP(N)(N)=S	44747_4701	Accepted
OC1(CCCCC1)C(=O)c1ccccc1	44748_4702	Accepted
COc1ccc(N)c(c1)[N+]([O-])=O	44750_4703	Intermediate	Low_Risk_nitro,
Nc1cc(ccc1S(O)(=O)=O)S(O)(=O)=O	44751_4704	Rejected	Low_Risk_sulfonic_acid,High_Risk_sulfonic_acid_ester,
C=CCOC(=O)\C=C/C(=O)OCC=C	44752_4705	Rejected	Low_Risk_halo_alkene,High_Risk_michael_acceptors,
CC(CCC=C(C)C)C=O	44753_4706	Rejected	High_Risk_aldehyde,
CCCCCCC(=O)OCC=C	44754_4707	Rejected	High_Risk_consecutive_alkyl_chains,Low_Risk_halo_alkene,
C=CCOC(=O)CCC1CCCCC1	44755_4708	Intermediate	Low_Risk_halo_alkene,
CC1=CC[C@H](CC=O)C1(C)C	44756_4709	Rejected	High_Risk_aldehyde,
CC(C)CCOC(=O)CC(C)C	44757_4710	Accepted
CCOC(=O)c1ccc(cc1)N(C)C	44763_4713	Accepted
CC(C)C(=O)OCCc1ccccc1	44764_4714	Accepted
CC(=O)OC\C=C\c1ccccc1	44765_4715	Accepted
OCCc1ccccn1	44767_4716	Accepted
Cn1c2nc(Br)[nH]c2c(=O)n(C)c1=O	44768_4717	Intermediate	Low_Risk_halogenure,
CC(Cc1ccc(cc1)C(C)C)C=O	44769_4718	Rejected	High_Risk_aldehyde,
COc1ccc(COC(C)=O)cc1	44770_4719	Accepted
CC(C)C\C(C)=N\O	44771_4720	Rejected	High_Risk_imine_C,Low_Risk_oxime,
CC(CCOC=O)CCC=C(C)C	44772_4721	Rejected	High_Risk_aldehyde,Low_Risk_formic_acid_esters,
CC(=C)C(=O)OCCOc1ccccc1	44773_4722	Rejected	Low_Risk_halo_alkene,High_Risk_michael_acceptors,
O=C1CCCCCCCCCCCC(=O)OCCO1	44774_4723	Accepted
C=CC(=O)OCCC#N	44776_4724	Rejected	Low_Risk_halo_alkene,High_Risk_michael_acceptors,
CC(C)(O)C(=O)c1ccc(OCCO)cc1	44777_4725	Accepted
C=CC(=O)OCCCCOC(=O)C=C	44779_4726	Rejected	Low_Risk_halo_alkene,High_Risk_michael_acceptors,
Cc1cc(Cl)c(C)cc1Cl	44780_4727	Intermediate	Low_Risk_halogenure,
Clc1nc(c(Cl)c(Cl)c1Cl)C(Cl)(Cl)Cl	44781_4728	Rejected	High_Risk_halogenure,High_Risk_alkyl_halide_Cl_Br,
CC(CCOC(=O)C(C)=C)OC(=O)C(C)=C	44784_4729	Rejected	Low_Risk_halo_alkene,High_Risk_michael_acceptors,
Cc1cc(=O)n([nH]1)-c1cccc(c1)S(O)(=O)=O	44785_4730	Intermediate	Low_Risk_sulfonic_acid,Low_Risk_sulfonic_acid_ester,
CCC(Cc1ccccc1)(N(C)C)C(=O)c1ccc(cc1)N1CCOCC1	44786_4731	Accepted
Oc1cc(cc2cc(Nc3ccccc3)ccc12)S(O)(=O)=O	44787_4732	Intermediate	Low_Risk_sulfonic_acid,Low_Risk_sulfonic_acid_ester,
Cc1cccc(Nc2ccccc2)c1	44790_4734	Accepted
CCC(=O)OCc1ccccc1	44791_4735	Accepted
OC(CCl)CS(O)(=O)=O	44793_4736	Intermediate	Low_Risk_halogenure,Low_Risk_alkyl_halide_Cl_Br,Low_Risk_sulfonic_acid,Low_Risk_sulfonic_acid_ester,
CC1(CO)CN(NC1=O)c1ccccc1	44794_4737	Accepted
CC(C)CP(S)(=S)CC(C)C	44798_4738	Accepted
CC(C)(C)C1CCCCC1O	44799_4739	Accepted
CCCCOCCOC(=O)CCCCCCCCC(=O)OCCOCCCC	44802_4740	Rejected	High_Risk_consecutive_alkyl_chains,
CC(=O)NCCO	44804_4741	Accepted
C(OCC1CCC(COCC2CO2)CC1)C1CO1	44805_4742	Rejected	High_Risk_epoxide,
COC(=O)CCCCCCCC(=O)OC	44807_4743	Rejected	High_Risk_consecutive_alkyl_chains,
CC(C)(C)c1ccc(CCC=O)cc1	44808_4744	Rejected	High_Risk_aldehyde,
CCC(C)(O)CCC=C(C)C	44809_4745	Accepted
CCC(C)CCCC(C)(C)O	44810_4746	Accepted
COC(C)CCO	44812_4748	Accepted
CCCCOC(=O)CCCCCCCC(=O)OCCCC	44815_4749	Rejected	High_Risk_consecutive_alkyl_chains,
CC(C)=CCC\C(C)=C/C#N	44816_4750	Rejected	High_Risk_michael_acceptors,
CC1C2CC(CC2C2CCCC(O)C2)C1(C)C	44817_4751	Accepted
CCCCCCC(CO)CCCC	44818_4752	Rejected	High_Risk_consecutive_alkyl_chains,
OC(=O)CCC(=O)OCCOC(=O)C=C	44820_4753	Rejected	Low_Risk_halo_alkene,High_Risk_michael_acceptors,
CCOC(=O)C(C#N)=C(c1ccccc1)c1ccccc1	44821_4754	Rejected	High_Risk_michael_acceptors,
CC(CCO)CCc1ccccc1	44822_4755	Accepted
CC(C)C1(O)CCC(C)=CC1	44824_4756	Accepted
CC(C)(C)c1cccc(O)c1	44825_4757	Intermediate	Low_Risk_phenol,
CC(C)CCCC(C)CC=O	44826_4758	Rejected	High_Risk_aldehyde,
CC(COC(C)=O)OC(C)=O	44827_4759	Accepted
CCOC(=O)CCCCCCCCC=C	44828_4760	Rejected	High_Risk_consecutive_alkyl_chains,Low_Risk_halo_alkene,
COc1ccc(cc1)C(=O)\C=C(/O)c1ccc(cc1)C(C)(C)C	44829_4761	Accepted
CC(C)(O)C(=O)c1ccccc1	44830_4762	Accepted
CCCCOC(=O)C(C)OC(=O)CCC	44831_4763	Accepted
COC(OC)\C=C(\C)CCC=C(C)C	44832_4764	Intermediate	Low_Risk_acyclic_acetal,
CCC(=O)OC(C)(C)C1CCC(C)=CC1	44833_4765	Accepted
FC(F)(F)c1cccc(c1)C(=O)Cc1ccc(cc1)C#N	44835_4767	Intermediate	Low_Risk_halogenure_F,
Oc1ccc(cc1)C(=O)c1ccc(O)cc1O	44836_4768	Intermediate	Low_Risk_phenol,
OCCC1CCCCN1	44837_4769	Accepted
CC(=C)CS(O)(=O)=O	44840_4771	Intermediate	Low_Risk_halo_alkene,Low_Risk_sulfonic_acid,Low_Risk_sulfonic_acid_ester,
CC(=C)C(=O)OCC(O)COc1ccc(cc1)C(C)(C)c1ccc(OCC(O)COC(=O)C(C)=C)cc1	44841_4772	Rejected	Low_Risk_halo_alkene,High_Risk_michael_acceptors,
Oc1c(I)cc2c(Oc3c(I)c(O)c(I)cc3C22OC(=O)c3ccccc23)c1I	44843_4774	Rejected	Aggregator_Benzyl_benzoate,Low_Risk_halogenure,
CCCCCCCCOCCCN	44844_4775	Rejected	High_Risk_consecutive_alkyl_chains,
CCCCOC(=O)CCS	44845_4776	Intermediate	Low_Risk_thiol,
[O-][N+](=O)c1cc(C=O)ccc1Cl	44846_4777	Rejected	Low_Risk_halogenure,High_Risk_aldehyde,Low_Risk_nitro,
CC(C)OP(=O)(CP(=O)(OC(C)C)OC(C)C)OC(C)C	44847_4778	Accepted
CC(C)COCNC(=O)C=C	44848_4779	Intermediate	Low_Risk_acrylamide,Low_Risk_halo_alkene,
Nc1n[nH]c(=S)[nH]1	44849_4780	Intermediate	Low_Risk_thioketone,
OC(COC(=O)C=C)COc1ccccc1	44851_4781	Rejected	Low_Risk_halo_alkene,High_Risk_michael_acceptors,
C(Cc1ccncc1)Cc1ccncc1	44852_4782	Accepted
S=c1[nH]c(=S)[nH]c(=S)[nH]1	44853_4783	Rejected	High_Risk_thioketone,
OCCCCOC=C	44854_4784	Accepted
c1ccc(cc1)-c1nn[nH]n1	44858_4787	Accepted
O=C1OC(=O)c2cc(Oc3ccc4C(=O)OC(=O)c4c3)ccc12	44859_4788	Rejected	High_Risk_anhydride,
Cc1cccc(N)n1	44860_4789	Accepted
OC(=O)CCCCCCCCCC(O)=O	44862_4790	Rejected	High_Risk_consecutive_alkyl_chains,
CCOC(=O)C\C(=C(\C)O)C(C)=O	44863_4791	Rejected	High_Risk_aliphatic_ketone,High_Risk_michael_acceptors,
CCCCCCCCCCCCCCN(CCO)CCO	44865_4792	Rejected	High_Risk_consecutive_alkyl_chains,
CC(=C)C(=O)OCC(C)(C)COC(=O)C(C)=C	44867_4793	Rejected	Low_Risk_halo_alkene,High_Risk_michael_acceptors,
CC(=O)Nc1ccc(C)cc1C	44868_4794	Accepted
C(Cc1ccccc1)Cc1ccncc1	44869_4795	Accepted
CC(=C)C(=O)OCCCCOC(=O)C(C)=C	44870_4796	Rejected	Low_Risk_halo_alkene,High_Risk_michael_acceptors,
CC(=C)c1cccc(c1)C(C)(C)N=C=O	44871_4797	Intermediate	Low_Risk_isocyanate,
C(Oc1ccc(Cc2ccc(OCC3CO3)cc2)cc1)C1CO1	44872_4798	Rejected	High_Risk_epoxide,
CCCCCCCCCCOC(=O)C=C	44873_4799	Rejected	High_Risk_consecutive_alkyl_chains,Low_Risk_halo_alkene,High_Risk_michael_acceptors,
CCC(C)(OOC(C)(C)C)OOC(C)(C)C	44874_4800	Rejected	High_Risk_peroxide,
CN(C)CCN(C)CCO	44875_4801	Accepted
C(COCC1CO1)OCC1CO1	44876_4802	Rejected	High_Risk_epoxide,
CCC(=O)Nc1cccc(N)c1	44877_4803	Accepted
CCCOC(=O)c1ccccc1	44878_4804	Accepted
CCC(CO)(CO)COCC(CC)(CO)CO	44879_4805	Accepted
CCCOCCOCCOCCO	44880_4806	Accepted
CC(=C)C(=O)OCCOCCOC(=O)C(C)=C	44882_4808	Rejected	Low_Risk_halo_alkene,High_Risk_michael_acceptors,
CCCCS(Cl)(=O)=O	44883_4809	Rejected	Low_Risk_halogenure,High_Risk_sulfonyl_halide,
C=CC(=O)OCC1CCCO1	44884_4810	Rejected	Low_Risk_halo_alkene,High_Risk_michael_acceptors,
O=C1OC(=O)c2cc(ccc12)-c1ccc2C(=O)OC(=O)c2c1	44886_4811	Rejected	High_Risk_anhydride,
O=C(OCc1ccccc1)\N=N\C(=O)OCc1ccccc1	44887_4812	Intermediate	Low_Risk_azo,
CC(C)(C)C1=CC(=O)C(=CC1=O)C(C)(C)C	44889_4813	Rejected	High_Risk_quinone,
Oc1ccc(Cc2ccccc2O)cc1	44890_4814	Intermediate	Low_Risk_phenol,
ClP(=O)(Oc1ccccc1)Oc1ccccc1	44892_4815	Intermediate	Low_Risk_halogenure,
CCCCCCCCC(CCCCCC)C(O)=O	44893_4816	Rejected	High_Risk_consecutive_alkyl_chains,
CC(C)(C)OC(=O)c1ccc(O)cc1	44895_4817	Intermediate	Low_Risk_phenol,
CCC(CO)CO	44897_4819	Accepted
CC(=O)Oc1ccc(C=C)cc1	44898_4820	Accepted
CC(C)CC(C)(N)C#N	44899_4821	Accepted
OCC1CCC2C3CC(CC3CO)C12	44900_4822	Accepted
C=CCOC(=O)c1ccc(C(=O)OCC=C)c(c1)C(=O)OCC=C	44901_4823	Intermediate	Low_Risk_halo_alkene,
CC1(C)CC(=O)CC(C)(C)N1[O]	44905_4824	Accepted
CC1(C)C(O)C(C)(C)C1O	44908_4825	Accepted
CC(O)C#CC(C)O	44910_4827	Rejected	High_Risk_acetylene_alkyne,
CCCCCCCCCCCC(=O)NCCCN(C)C	44913_4828	Rejected	High_Risk_consecutive_alkyl_chains,
OC(=O)c1cc(Cl)cc(Cl)c1O	44914_4829	Intermediate	Low_Risk_halogenure,
CC1COc2ccccc2N1	44915_4830	Accepted
CC(=C)C(=O)OCCOP(O)(=O)OCCOC(=O)C(C)=C	44916_4831	Rejected	Low_Risk_halo_alkene,High_Risk_michael_acceptors,
Brc1cc(Br)c(OCC=C)c(Br)c1	44918_4832	Intermediate	Low_Risk_halogenure,Low_Risk_halo_alkene,
CCC(COC(=O)CCS)(COC(=O)CCS)COC(=O)CCS	44919_4833	Rejected	High_Risk_thiol,
CCCCC(CC)COC(=O)OOC(C)(C)C	44921_4834	Rejected	High_Risk_peroxide,
OCCN1CCCC1=O	44922_4835	Accepted
CCCC1N(C=C(CC)C=C1CC)c1ccccc1	44923_4836	Accepted
Brc1ccc(cc1)C(=O)C(=O)c1ccc(Br)cc1	44925_4837	Rejected	Low_Risk_halogenure,High_Risk_1_2_dicarbonyl_oxalyl,
CCCCNC1CC(C)(C)NC(C)(C)C1	44926_4838	Accepted
CCCCC(CC)COP(=O)OCC(CC)CCCC	44927_4839	Accepted
CCCCCCCCCCCCSC	44929_4840	Rejected	High_Risk_consecutive_alkyl_chains,
NS(=O)(=O)c1ccccc1OC(F)(F)F	44930_4841	Intermediate	Low_Risk_halogenure_F,
CC(=C)C(=O)OCCNC(C)(C)C	44931_4842	Rejected	Low_Risk_halo_alkene,High_Risk_michael_acceptors,
CC(C)c1ccc(cc1)S(O)(=O)=O	44932_4843	Intermediate	Low_Risk_sulfonic_acid,Low_Risk_sulfonic_acid_ester,
O=C=NCC1CCCC(CN=C=O)C1	44933_4844	Intermediate	Low_Risk_isocyanate,
CN1C(O)C(O)N(C)C1=O	44934_4845	Accepted
C=CC(=O)OCCn1c(=O)n(CCOC(=O)C=C)c(=O)n(CCOC(=O)C=C)c1=O	44936_4846	Rejected	Low_Risk_halo_alkene,High_Risk_michael_acceptors,
COc1c(Br)cc(Br)c(C)c1Br	44939_4848	Intermediate	Low_Risk_halogenure,
C=CC(=O)OCC1CCC2C3CC(CC3COC(=O)C=C)C12	44940_4849	Rejected	Low_Risk_halo_alkene,High_Risk_michael_acceptors,
Nc1ccccc1S(=O)(=O)c1ccccc1	44941_4850	Accepted
CN(C)CCN1CCOCC1	44943_4851	Accepted
OCCSCSCCO	44945_4852	Accepted
C=CC(=O)N1CCOCC1	44947_4853	Intermediate	Low_Risk_halo_alkene,
COC(=O)c1cc(Cl)ccc1[N+]([O-])=O	44948_4854	Intermediate	Low_Risk_halogenure,Low_Risk_nitro,
CCC1(CO)COCOC1	44949_4855	Accepted
Oc1ccc(C(=O)c2cc(O)c(O)c(O)c2)c(O)c1O	44950_4856	Rejected	High_Risk_catechol,
OCCc1ccncc1	44953_4857	Accepted
Nc1ccc(cc1)C(=O)OCCCOC(=O)c1ccc(N)cc1	44960_4859	Rejected	High_Risk_ortho_aniline,
CC(C)C1OCCN1CCOC(=O)NCCCCCCNC(=O)OCCN1CCOC1C(C)C	44961_4860	Rejected	High_Risk_consecutive_alkyl_chains,
Nc1cccc(c1)S(=O)(=O)c1cccc(N)c1	44962_4861	Accepted
Cc1cc(=O)n([nH]1)-c1ccc(cc1)C(O)=O	44963_4862	Accepted
CC(C)CC(C)N(c1ccccc1)c1ccc(N)cc1	44966_4863	Rejected	High_Risk_ortho_aniline,
OCC1(CO)COCOC1	44967_4864	Accepted
C=CC(=O)OCCOC1C2CCC1C1C=CCC21	44970_4865	Rejected	Low_Risk_halo_alkene,High_Risk_michael_acceptors,
C(Oc1ccc(cc1)C(c1ccc(OCC2CO2)cc1)c1ccc(OCC2CO2)cc1)C1CO1	44971_4866	Rejected	High_Risk_epoxide,Low_Risk_triphenyl,
CC(=C)C(=O)OCCCCCCCCCCOC(=O)C(C)=C	44972_4867	Rejected	High_Risk_consecutive_alkyl_chains,Low_Risk_halo_alkene,High_Risk_michael_acceptors,
CCCCC(CC)C(=O)OC(C)C	44973_4868	Accepted
CN(C)CCCNCCCN(C)C	44974_4869	Accepted
CC(O)CN(CCCN(C)C)CCCN(C)C	44975_4870	Accepted
CCC(CO)(COCC=C)COCC=C	44976_4871	Intermediate	Low_Risk_halo_alkene,
NS(=O)(=O)c1ccccc1Cl	44979_4872	Intermediate	Low_Risk_halogenure,
CN(C)CCCNCCC#N	44980_4873	Accepted
OP(O)(=O)Oc1ccccc1	44981_4874	Accepted
CN(C1CCCCC1)S(=O)(=O)c1ccccc1N	44982_4875	Accepted
CCOCCOCCOC(=O)C=C	44983_4876	Rejected	Low_Risk_halo_alkene,High_Risk_michael_acceptors,
C=COCCOCCOC=C	44985_4877	Accepted
C=COCCOCCOCCOC=C	44986_4878	Accepted
Fc1ccc(C=O)cc1Br	44989_4879	Rejected	Low_Risk_halogenure,Low_Risk_halogenure_F,High_Risk_aldehyde,
CC1CC(CC(C)(C)C1)OC(=O)C(C)=C	44990_4880	Rejected	Low_Risk_halo_alkene,High_Risk_michael_acceptors,
CCC(C)(C)c1cc(O)c(cc1O)C(C)(C)CC	44992_4881	Rejected	High_Risk_para_hydroquinone,
CC(C)(C1CCC(O)CC1)C1CCC(O)CC1	44993_4882	Accepted
CCc1ccc2C(=O)c3ccccc3C(=O)c2c1	44994_4883	Rejected	High_Risk_quinone,
CCn1c2ccccc2c2cc(ccc12)[N+]([O-])=O	44995_4884	Intermediate	Low_Risk_3_amino_9_ethylcarbazoles,Low_Risk_nitro,
CC1CC(=O)CC(C)(C)C1	44996_4885	Accepted
CN(C)Cc1cc(c(O)c(c1)C(C)(C)C)C(C)(C)C	44997_4886	Accepted
FC(F)(F)C(=N/OCC1OCCO1)\c1ccc(Cl)cc1	44998_4887	Intermediate	Low_Risk_halogenure,Low_Risk_halogenure_F,
Cc1cc(=O)n([nH]1)-c1ccc(cc1)S(O)(=O)=O	44999_4888	Intermediate	Low_Risk_sulfonic_acid,Low_Risk_sulfonic_acid_ester,
COc1ccc(\C=N\NC(=O)c2ccncc2)cc1OC	45002_4889	Intermediate	Low_Risk_hydrazone,
CCOCC(O)COc1ccc(NC(=O)CC[S+](C)C)cc1	45003_4890	Intermediate	Low_Risk_sulfonium,
ClCc1ccc(Cl)cc1Cl	45005_4891	Intermediate	Low_Risk_halogenure,Low_Risk_alkyl_halide_Cl_Br,
OS(=O)(=O)c1cc(Cl)c(Cl)cc1Cl	45072_4893	Intermediate	Low_Risk_halogenure,Low_Risk_sulfonic_acid,Low_Risk_sulfonic_acid_ester,
CN(C)[C@H]1[C@@H]2C[C@H]3C(=C(O)[C@]2(O)C(=O)C(C(N)=O)C1=O)C(=O)c1c(O)ccc(Cl)c1[C@@]3(C)O	45076_4894	Intermediate	Low_Risk_halogenure,
OCC(=O)[C@@H](O)[C@H](O)[C@@H](O)C(O)=O	45078_4895	Rejected	High_Risk_aliphatic_ketone,
O[C@H]([C@H]1CC2CCN1CC2C=C)c1ccnc2ccccc12	45082_4896	Intermediate	Low_Risk_halo_alkene,
Cc1cc(N)c2cc(NC(=O)Nc3ccc4nc(C)cc(N)c4c3)ccc2n1	45083_4897	Accepted
OC(=O)[C@H](S)[C@@H](S)C(O)=O	45084_4898	Rejected	High_Risk_thiol,
CN1CCN(CCCN2c3ccccc3Sc3ccc(cc23)C(F)(F)F)CC1	45085_4899	Intermediate	Low_Risk_halogenure_F,
C[C@]12CC[C@H]3[C@@H](CCc4cc(O)ccc34)[C@@H]1CC[C@@H]2OP(O)(O)=O	45086_4900	Accepted
Cc1ncc(CO)c(CN)c1O	45088_4901	Accepted
NS(=O)(=O)c1ccc(cc1)C(O)=O	45089_4902	Accepted
OC(CCN1CCCCC1)(c1ccccc1)c1ccccc1	45090_4903	Accepted
CC(C)(C)c1ccc(CN2CCN(CC2)C(c2ccccc2)c2ccc(Cl)cc2)cc1	45091_4904	Intermediate	Low_Risk_halogenure,
OC(=O)CCc1nc2ccccc2[nH]1	45093_4905	Accepted
C[N+]1([O-])[C@H]2C[C@@H](C[C@@H]1[C@H]1O[C@@H]21)OC(=O)C(CO)c1ccccc1	45101_4906	Rejected	High_Risk_epoxide,
CN(C)CCC=C1c2ccccc2C=Cc2ccccc12	45105_4907	Accepted
OC(=O)CP(O)(O)=O	45107_4908	Accepted
CNCCC=C1c2ccccc2CCc2ccccc12	45109_4909	Accepted
CCc1ccc2Sc3ccccc3N(CC(C)CN(C)C)c2c1	45110_4910	Accepted
C1CN=C(Nc2cccc3CCCCc23)N1	45112_4911	Accepted
NS(=O)(=O)c1cc2c(NC(Cc3ccccc3)NS2(=O)=O)cc1Cl	45114_4912	Intermediate	Low_Risk_halogenure,
Cc1onc(c1C(=O)N[C@H]1[C@H]2SC(C)(C)[C@@H](N2C1=O)C(O)=O)-c1c(F)cccc1Cl	45115_4913	Intermediate	Low_Risk_halogenure,Low_Risk_halogenure_F,Low_Risk_betalactams,
Clc1ccc2n(C3CCN(CCCn4c5ccccc5[nH]c4=O)CC3)c(=O)[nH]c2c1	45116_4914	Intermediate	Low_Risk_halogenure,
Clc1ccccc1-c1nc(no1)-c1ccncc1	45117_4915	Intermediate	Low_Risk_halogenure,
OC(=O)CCc1nc(c(o1)-c1ccccc1)-c1ccccc1	45118_4916	Accepted
CC[C@@]12CCCN3CCc4c(C13)n(C(=O)C2)c1ccccc41	45119_4917	Accepted
CC(C)(C)NCC(O)c1ccc(O)c(CO)n1	45120_4918	Accepted
CC(N)C(=O)OC(C)(C)Cc1ccc(Cl)cc1	45122_4919	Intermediate	Low_Risk_halogenure,
CCCCC\C=C/C\C=C/C\C=C/C\C=C/CCCC(=O)NCC(O)=O	45124_4920	Accepted
CC1=C(C)C(=O)C(CCCCC#CCCCC#CCO)=C(C)C1=O	45125_4921	Rejected	High_Risk_acetylene_alkyne,High_Risk_quinone,
CC(C)NCC(O)COc1ccccc1CC=C	45127_4922	Intermediate	Low_Risk_halo_alkene,
COc1ccc(cc1)C(=O)N1CCCC1=O	45128_4923	Accepted
C(Oc1ccccc1C1CC1)C1=NCCN1	45131_4924	Accepted
O=C1CCc2cc(OCCCCc3nnnn3C3CCCCC3)ccc2N1	45132_4925	Accepted
O[C@@H]1Cc2c(O)cc(O)cc2O[C@@H]1c1ccc(O)c(O)c1	45133_4926	Intermediate	Low_Risk_catechol,
Clc1ccc(Cn2c(CN3CCCC3)nc3ccccc23)cc1	45136_4927	Intermediate	Low_Risk_halogenure,
Clc1cccc(c1)N1CCNCC1	45138_4928	Intermediate	Low_Risk_halogenure,
NC(Cc1ccc(Cl)cc1)C(O)=O	45139_4929	Intermediate	Low_Risk_halogenure,
CN(C1CCCCC1)C(=O)CCCOc1ccc2[nH]c(=O)ccc2c1	45140_4930	Accepted
CN(C)CCOC(=O)COc1ccc(Cl)cc1	45141_4931	Intermediate	Low_Risk_halogenure,
Cc1cc(N)c2ccccc2[n+]1CCCCCCCCCC[n+]1c(C)cc(N)c2ccccc12	45144_4932	Rejected	High_Risk_consecutive_alkyl_chains,
CN(C)CC\C=C1/c2ccccc2COc2ccccc12	45145_4933	Accepted
CSc1ccc(cc1)C(=O)c1[nH]c(=O)[nH]c1C	45147_4934	Accepted
CCC1(Cc2ccccc2O1)C1=NCCN1	45149_4935	Accepted
OC(=O)CN(CCOCCOCCN(CC(O)=O)CC(O)=O)CC(O)=O	45151_4937	Accepted
Fc1ccc(cc1)C(CCCN1CCC2(CC1)N(CNC2=O)c1ccccc1)c1ccc(F)cc1	45152_4938	Intermediate	Low_Risk_halogenure_F,
Cc1nc2n(Cc3ccco3)c(=O)n(C)c(=O)c2[nH]1	45153_4939	Accepted
NC(=N)NC(=O)Cc1c(Cl)cccc1Cl	45157_4940	Intermediate	Low_Risk_halogenure,
Nc1c2C(O)CCCc2nc2ccccc12	45158_4941	Accepted
O=C1CCC(=NN1)c1ccc(cc1)-n1ccnc1	45160_4942	Intermediate	Low_Risk_imidazole,
C1CN=C(N1)C1COc2ccccc2O1	45161_4943	Accepted
CCn1ccnc1CC1COc2ccccc2O1	45162_4944	Accepted
O=C1N(c2ccccc2C1(Cc1ccncc1)Cc1ccncc1)c1ccccc1	45163_4945	Accepted
CC(C(O)=O)c1ccc(CC2CCCC2=O)cc1	45164_4946	Accepted
CN(C)C(=O)C(CCN1CCC(O)(CC1)c1ccc(Cl)cc1)(c1ccccc1)c1ccccc1	45165_4947	Intermediate	Low_Risk_halogenure,
CCN(CC)CC(=O)Nc1c(C)cccc1C	45166_4948	Accepted
CC1Nc2cc(Cl)c(cc2C(=O)N1c1ccccc1C)S(N)(=O)=O	45167_4949	Intermediate	Low_Risk_halogenure,
Cc1ccccc1CNc1ncnc2n(cnc12)[C@@H]1O[C@H](CO)[C@@H](O)[C@H]1O	45168_4950	Accepted
CCN(CC)CCNC(=O)c1cc(Cl)c(N)cc1OC	45169_4951	Intermediate	Low_Risk_halogenure,
COc1nc(C)nc(Cl)c1NC1=NCCN1	45170_4952	Intermediate	Low_Risk_halogenure,
CCOC(=O)\N=c1/c[n+]([n-]o1)N1CCOCC1	45171_4953	Accepted
OCCNCCNc1ccc(NCCNCCO)c2C(=O)c3c(O)ccc(O)c3C(=O)c12	45173_4954	Rejected	High_Risk_para_hydroquinone,High_Risk_quinone,
CC12CC3CC(C)(C1)CC(N)(C3)C2	45174_4955	Intermediate	Low_Risk_adamantane,
CNCCC(Oc1ccccc1OC)c1ccccc1	45175_4956	Accepted
COc1ccccc1N1CCN(CC(O)COc2cccc3ccccc23)CC1	45176_4957	Accepted
C[C@@H](Cc1ccc(O)c(O)c1)[C@H](C)Cc1ccc(O)c(O)c1	45178_4958	Rejected	High_Risk_catechol,
Cc1ncc(CNC(=O)N(CCCl)N=O)c(N)n1	45179_4959	Intermediate	Low_Risk_halogenure,Low_Risk_alkyl_halide_Cl_Br,Low_Risk_nitroso,
NC(=O)CN1CC(O)CC1=O	45180_4960	Accepted
O=c1[nH]c2ccccc2n1CCCN1CCN(CC1)C(c1ccccc1)c1ccccc1	45181_4961	Accepted
Cc1nc2ccccn2c(=O)c1CCN1CCC(CC1)C(=O)c1ccc(F)cc1	45182_4962	Intermediate	Low_Risk_halogenure_F,
Cc1ccc(=O)n(c1)-c1ccccc1	45183_4963	Accepted
CCCNCC(O)COc1ccccc1C(=O)CCc1ccccc1	45184_4964	Accepted
CCCn1c2nc[nH]c2c(=O)[nH]c1=O	45186_4965	Accepted
CCC(=O)c1ccc2Sc3ccccc3N(CCCN(C)C)c2c1	45187_4966	Accepted
C(N1CCN(CC1)c1ncccn1)c1ccc2OCOc2c1	45188_4967	Accepted
CCCn1cnc2n(C)c(=O)n(CCCCC(C)=O)c(=O)c12	45189_4968	Rejected	High_Risk_aliphatic_ketone,
C1CN(CCN1)c1ccc2ccccc2n1	45190_4969	Accepted
C\N=C(/C[N+]([O-])=O)NCCSCc1ccc(CN(C)C)o1	45191_4970	Rejected	High_Risk_imine_C,Low_Risk_nitro,
Nc1nc2ccc(OC(F)(F)F)cc2s1	45192_4971	Intermediate	Low_Risk_halogenure_F,
Cc1nc2CCCCn2c(=O)c1CCN1CCC(CC1)c1noc2cc(F)ccc12	45193_4972	Intermediate	Low_Risk_halogenure_F,
C1CC1C(NC1=NCCO1)C1CC1	45194_4973	Accepted
CCCN(CCC)CCc1cccc2NC(=O)Cc12	45195_4974	Accepted
COc1ccccc1OCC(O)CN1CCN(CC(=O)Nc2c(C)cccc2C)CC1	45196_4975	Accepted
O=C1NCN(c2ccccc2)C11CCN(CC2COc3ccccc3O2)CC1	45198_4976	Accepted
NC1CCN(CC1)c1cccc(Cl)n1	45201_4977	Intermediate	Low_Risk_halogenure,
CN\C(NC#N)=N/c1ccc(cc1)C1=NNC(=O)CC1C	45202_4978	Intermediate	Low_Risk_imine_c_arom,
CC(C)COC(=O)OCN1C(=O)CN(CCN2CC(=O)N(COC(=O)OCC(C)C)C(=O)C2)CC1=O	45203_4979	Accepted
C[n+]1cc2c3OCOc3ccc2c2ccc3cc4OCOc4cc3c12	45204_4980	Intermediate	Low_Risk_phenanthrene_het_C_N,Low_Risk_phenanthrene_het_N_C,
Fc1ccc(cc1)C(=O)CCCN1CCC2(CC1)N(CNC2=O)c1ccccc1	45205_4981	Intermediate	Low_Risk_halogenure_F,
O=c1[nH]oc2CNCCc12	45206_4982	Accepted
CN1CCN(CC(=O)n2c3c(C)scc3c(=O)[nH]c3ccccc23)CC1	45209_4983	Accepted
CCN(CC)CCNC(=O)c1cc(ccc1OC)S(C)(=O)=O	45210_4984	Accepted
Oc1ccc(C=C(C#N)C#N)cc1O	45215_4985	Rejected	Low_Risk_catechol,High_Risk_michael_acceptors,
Oc1cc(C=C(C#N)C#N)cc(O)c1O	45216_4986	Rejected	High_Risk_catechol,High_Risk_michael_acceptors,
FC(F)(F)c1ccccc1-n1ccnc1	45217_4987	Intermediate	Low_Risk_halogenure_F,Low_Risk_imidazole,
CCN(Cc1ccncc1)C(=O)C(CO)c1ccccc1	45220_4988	Accepted
Brc1c(NC2=NCCN2)ccc2nccnc12	45221_4989	Intermediate	Low_Risk_halogenure,
OC(CNCCNC(=O)N1CCOCC1)COc1ccc(O)cc1	45222_4990	Intermediate	Low_Risk_phenol,
Cc1cc(cc(C)c1CC1=NCCN1)C(C)(C)C	45223_4991	Accepted
CCCOc1ccccc1-c1nc(=O)c2n[nH]nc2[nH]1	45224_4992	Accepted
OP(O)(=O)C(Cl)(Cl)P(O)(O)=O	45225_4993	Rejected	Low_Risk_halogenure,High_Risk_alkyl_halide_Cl_Br,
OC(=O)c1cc2cc(Cc3cccnc3)ccc2o1	45226_4994	Accepted
CN1CCN(CC1)C1=Nc2ccccc2Oc2ccc(Cl)cc12	45227_4995	Intermediate	Low_Risk_halogenure,
CCCCCN(CCCCC)C(=O)C(CCC(O)=O)NC(=O)c1ccc(Cl)c(Cl)c1	45228_4996	Intermediate	Low_Risk_halogenure,
CN1C(C)(C)CCCC1(C)C	45229_4997	Accepted
OC(=O)Cc1cc(I)c(Oc2ccc(O)c(I)c2)c(I)c1	45232_4998	Intermediate	Low_Risk_halogenure,
NC(=O)c1ccc[n+](c1)[C@@H]1O[C@H](COP(O)(=O)OP(O)(=O)OC[C@H]2O[C@H]([C@H](O)[C@@H]2O)n2cnc3c(N)ncnc23)[C@@H](O)[C@H]1O	45236_4999	Accepted
OC[C@H]1O[C@H](C[C@@H]1O)n1cc(I)c(=O)[nH]c1=O	45238_5000	Intermediate	Low_Risk_halogenure,
CN(CCCCCCCCCCN(C)C(=O)Oc1ccccc1[N+](C)(C)C)C(=O)Oc1ccccc1[N+](C)(C)C	45240_5001	Rejected	High_Risk_consecutive_alkyl_chains,
[O-][N+](=O)c1cnc(s1)N1CCNC1=O	45244_5002	Intermediate	Low_Risk_nitro,
Nc1nc2cc(Cl)ccc2o1	45245_5003	Intermediate	Low_Risk_halogenure,
COc1cc(NC(C)CCCN)c2ncccc2c1	45248_5004	Accepted
CCC1(C)CC(=O)NC(=O)C1	45250_5005	Accepted
CN(C)[C@H]1[C@@H]2C[C@@H]3[C@H](O)c4c(Cl)ccc(O)c4C(=O)C3=C(O)[C@]2(O)C(=O)C(C(N)=O)C1=O	45252_5006	Intermediate	Low_Risk_halogenure,
C[C@]12CC[C@H]3[C@@H](CCC4=CC(=O)CC[C@]34C)[C@@H]1CC[C@@H]2C(=O)CO	45254_5007	Accepted
CCC1(CC)C(=O)NC=CC1=O	45262_5008	Accepted
Nc1ccc(cc1)S(=O)(=O)Nc1ccc(Cl)nn1	45265_5009	Rejected	Low_Risk_halogenure,High_Risk_ortho_aniline,
COc1c2ccoc2c(OC)c2oc(C)cc(=O)c12	45267_5010	Accepted
CCCCOc1cc(C(=O)NCCN(CC)CC)c2ccccc2n1	45271_5011	Accepted
OC(C1CCNCC1)(c1ccccc1)c1ccccc1	45280_5012	Accepted
OC(=O)CCC(=O)Nc1ccc(cc1)S(=O)(=O)Nc1nccs1	45281_5013	Accepted
Nc1ccc(cc1)S(=O)(=O)NC(=O)c1ccccc1	45287_5014	Rejected	High_Risk_ortho_aniline,
CCCCC1C(=O)N(N(C1=O)c1ccc(O)cc1)c1ccccc1	45291_5015	Intermediate	Low_Risk_phenol,
CCN1CCCC(C1)OC(=O)C(c1ccccc1)c1ccccc1	45292_5016	Accepted
CN(C)CCCOc1nn(Cc2ccccc2)c2ccccc12	45293_5017	Accepted
NCc1ccc(cc1)S(N)(=O)=O	45296_5018	Accepted
CCCCC(CC)CN1CN(CC(CC)CCCC)CC(C)(N)C1	45297_5019	Accepted
CCCCN(CCCC)CCCOC(=O)c1ccc(N)cc1	45300_5020	Rejected	High_Risk_ortho_aniline,
CC(C)NC[C@@H](O)COc1cccc2ccccc12	45304_5021	Accepted
CC(=O)Oc1cc(ccc1C(O)=O)C(F)(F)F	45305_5022	Intermediate	Low_Risk_halogenure_F,
CC(=O)OCC(=O)[C@@]1(O)CC[C@H]2[C@@H]3CCC4=CC(=O)C=C[C@]4(C)[C@@]3(F)[C@@H](O)C[C@]12C	45306_5023	Intermediate	Low_Risk_halogenure_F,
CC(=O)OCC(=O)[C@@]12OC(C)(C)O[C@@H]1C[C@H]1[C@@H]3C[C@H](F)C4=CC(=O)C=C[C@]4(C)[C@@]3(F)[C@@H](O)C[C@]21C	45307_5024	Intermediate	Low_Risk_halogenure_F,
C[C@H]1[C@H]2[C@H](C[C@H]3[C@@H]4CC[C@H]5C[C@@H](O)CC[C@]5(C)[C@H]4CC(=O)[C@]23C)O[C@]11CC[C@@H](C)CO1	45310_5025	Accepted
C[C@H]1[C@@H]2CC[C@@]3(C)C=CC(=O)C(C)=C3[C@H]2OC1=O	45312_5026	Accepted
CC(CN(C)C)CN1c2ccccc2CCc2ccccc12	45315_5027	Accepted
C1CN=C(N1)C1CCCc2ccccc12	45316_5028	Accepted
OC[C@H]1O[C@@H](Oc2cc3ccc(=O)oc3cc2O)[C@H](O)[C@@H](O)[C@@H]1O	45318_5029	Intermediate	Low_Risk_coumarines,
CCC(C)(CN(C)C)OC(=O)c1ccccc1	45320_5030	Accepted
CC(CNC1CCCCC1)OC(=O)c1ccccc1	45321_5031	Accepted
CCNCC(O)c1cccc(O)c1	45322_5032	Intermediate	Low_Risk_phenol,
CCCCOc1ccc(cc1)C(=O)CCN1CCCCC1	45323_5033	Accepted
O=C(Nc1ccccc1)OCC(CN1CCCCC1)OC(=O)Nc1ccccc1	45324_5034	Accepted
CCCOc1cc(N)ccc1C(=O)OCCN(CC)CC	45325_5035	Accepted
CCCCCCCCCCCCCCCC[N+](C)(C)CCN(Cc1ccc(OC)cc1)c1ncccn1	45326_5036	Rejected	High_Risk_consecutive_alkyl_chains,
CC(COc1ccccc1)NC(C)C(O)c1ccc(O)cc1	45328_5037	Intermediate	Low_Risk_phenol,
COc1c(O[C@@H]2O[C@H](CO)[C@@H](O)[C@H](O)[C@H]2O)cc2CC[C@H](NC(C)=O)c3cc(=O)c(SC)ccc3-c2c1OC	45330_5038	Accepted
OCCN1CCN(CC\C=C2\c3ccccc3Sc3ccc(Cl)cc23)CC1	45332_5039	Intermediate	Low_Risk_halogenure,
CCCNC(C)(C)COC(=O)c1ccccc1	45341_5040	Accepted
CC(=O)OCC1=C(N2C(SC1)[C@H](N)C2=O)C(O)=O	45342_5041	Intermediate	Low_Risk_betalactams,
Oc1ccc(cc1)C(=O)N\N=C\c1ccc(o1)[N+]([O-])=O	45343_5042	Intermediate	Low_Risk_hydrazone,Low_Risk_nitro,Low_Risk_phenol,
CN(C)[C@H]1[C@@H]2CC3C(=C(O)[C@]2(O)C(=O)C(C(=O)NCN[C@@H](CCCCN)C(O)=O)C1=O)C(=O)c1c(O)cccc1[C@@]3(C)O	45344_5043	Accepted
CC[C@@H](CO)NCCN[C@@H](CC)CO	45345_5044	Accepted
Cc1cc2CCCS(=O)(=O)c2cc1S(N)(=O)=O	45346_5045	Accepted
CCN(CC)C(C)CN1c2ccccc2Sc2ccccc12	45347_5046	Accepted
Cc1cccc(CN2CCN(CC2)C(c2ccccc2)c2ccc(Cl)cc2)c1	45348_5047	Intermediate	Low_Risk_halogenure,
NCC1CCC(CC1)C(O)=O	45350_5048	Accepted
COc1cc(NS(=O)(=O)c2ccc(N)cc2)ncn1	45351_5049	Rejected	High_Risk_ortho_aniline,
CCN(CC)CC#CCOC(=O)C(O)(C1CCCCC1)c1ccccc1	45356_5050	Rejected	High_Risk_acetylene_alkyne,
OC(CCN1CCCC1)(C1CCCCC1)c1ccccc1	45357_5051	Accepted
CN1CCCC(CC2c3ccccc3Sc3ccccc23)C1	45359_5052	Accepted
CN1CCN(CC1)C(c1ccccc1)c1ccc(Cl)cc1	45360_5053	Intermediate	Low_Risk_halogenure,
Fc1ccc(cc1)C(=O)CCCN1CCN(CC1)c1ccccn1	45361_5054	Intermediate	Low_Risk_halogenure_F,
Fc1ccc(cc1)C(=O)CCCN1CCC(CC1)n1c2ccccc2[nH]c1=O	45364_5055	Intermediate	Low_Risk_halogenure_F,
C[C@@H]1C[C@H]2[C@@H]3C[C@H](F)C4=CC(=O)C=C[C@]4(C)[C@@]3(F)[C@@H](O)C[C@]2(C)[C@@]1(O)C(=O)CO	45365_5056	Intermediate	Low_Risk_halogenure_F,
Cc1c(NC(=O)c2cccnc2)c(=O)n(-c2ccccc2)n1C	45366_5057	Accepted
C[C@]12CC[C@H]3[C@@H](CC[C@H]4C[C@@H]5S[C@@H]5C[C@]34C)[C@@H]1CC[C@@H]2O	45367_5058	Accepted
CCCCOc1ccc(CC(=O)NO)cc1	45368_5059	Accepted
CCOC(=O)C(C)(N)Cc1ccc(O)c(O)c1	45370_5060	Rejected	Frequent_Hitter_Methyldopamine,Low_Risk_catechol,
C[C@H]1C[C@H]2[C@@H]3CC[C@H](C(C)=O)[C@@]3(C)C[C@H](O)[C@@H]2[C@@]2(C)CCC(=O)C=C12	45371_5061	Accepted
CCN(CCCCOC(=O)c1ccc(OC)c(OC)c1)C(C)Cc1ccc(OC)cc1	45372_5062	Accepted
CCCCc1cc2ccccc2c(OCCN(C)C)n1	45373_5063	Accepted
CC1(C)O[C@@H]2C[C@H]3[C@@H]4CCC5=CC(=O)CC[C@]5(C)[C@@]4(F)[C@@H](O)C[C@]3(C)[C@@]2(O1)C(=O)CCl	45375_5064	Rejected	Low_Risk_halogenure,Low_Risk_halogenure_F,Low_Risk_alkyl_halide_Cl_Br,High_Risk_alphahalo_ketone_carbonyl,
NC(N)=NC(=N)N1CCOCC1	45376_5065	Accepted
Cc1cccc(C)c1NC(=O)CN1CCN(CCCC(c2ccc(F)cc2)c2ccc(F)cc2)CC1	45377_5066	Intermediate	Low_Risk_halogenure_F,
[O-][N+](=O)c1ccc(\C=N\N2CC(CN3CCOCC3)OC2=O)o1	45380_5067	Intermediate	Low_Risk_nitro,
CN(C)[C@H]1[C@@H]2[C@@H](O)[C@@H]3C(=C)c4cccc(O)c4C(=O)C3=C(O)[C@]2(O)C(=O)C(C(N)=O)C1=O	45382_5068	Accepted
CCN(CC)CCNC(=O)c1cc(Br)c(N)cc1OC	45383_5069	Intermediate	Low_Risk_halogenure,
CC(=O)N[C@@H](CC(=O)N[C@@H](CCC(O)=O)C(O)=O)C(O)=O	45385_5070	Accepted
C[C@H]1CCC[C@@H](C)N1	45386_5071	Accepted
NC(=O)c1cc[n+](CC2=C(N3C(SC2)[C@H](NC(=O)Cc2cccs2)C3=O)C(O)=O)cc1	45388_5072	Intermediate	Low_Risk_betalactams,Low_Risk_thiophene,
OC(=O)Cc1ccc(cc1)-c1ccccc1	45389_5073	Accepted
CN(C)CCOC(=O)C(c1ccccc1)C1(O)CCCC1	45390_5074	Accepted
CC(C)NCC(O)c1cc(O)cc(O)c1	45391_5075	Accepted
COc1c2OCOc2cc2CCN(C)Cc12	45392_5076	Rejected	Frequent_Hitter_Dopamine,
CCCCOc1cc(ccc1N)C(=O)OCCN(CC)CC	45393_5077	Accepted
OC(=O)c1ccccc1OP(O)(O)=O	45394_5078	Accepted
CO[C@H]1C[C@H](O[C@H]2[C@H](C)[C@@H](O[C@@H]3O[C@H](C)C[C@@H]([C@H]3O)N(C)C)[C@@H](C)C[C@]3(CO3)C(=O)[C@H](C)[C@@H](O)[C@@H](C)[C@@H](C)OC(=O)[C@@H]2C)O[C@@H](C)[C@@H]1O	45398_5079	Rejected	High_Risk_epoxide,
COc1ccc2Sc3ccccc3N(C[C@H](C)CN(C)C)c2c1	45399_5080	Accepted
Cn1c(COC(N)=O)ncc1[N+]([O-])=O	45400_5081	Intermediate	Low_Risk_nitro,
C[C@@H]1C2[C@H](O)[C@H]3[C@H](N(C)C)C(=O)C(C(N)=O)C(=O)[C@@]3(O)C(O)=C2C(=O)c2c(O)cccc12	45405_5082	Accepted
COc1ccc(CN2CCNCC2)c(OC)c1OC	45407_5083	Accepted
CCCC1C(=O)n2c(nc3ccc(C)cc3n2C1=O)N(C)C	45408_5084	Accepted
Cc1c(Cl)cccc1Nc1ccccc1C(O)=O	45409_5085	Intermediate	Low_Risk_halogenure,
CCCCc1ccc2nc(NC(=O)OC)[nH]c2c1	45410_5086	Accepted
NC(CO)C(=O)NNCc1ccc(O)c(O)c1O	45412_5087	Rejected	Frequent_Hitter_Benserazide,High_Risk_catechol,High_Risk_heteroatom_heteroatom_N_N,Low_Risk_hydrazide,
Clc1ccc(cc1)C(OCCN1CCCCC1)c1ccccc1	45413_5088	Intermediate	Low_Risk_halogenure,
OC\C=C1\C[N@@+]2(CC[C@]34[C@@H]2CC1C1=CN2c5ccccc5[C@]56CC[N@@+]7(CC=C)C\C(=C\CO)[C@H](C[C@@H]57)C(=CN(c5ccccc35)[C@H]41)[C@H]26)CC=C	45414_5089	Intermediate	Low_Risk_halo_alkene,
CCN(CC)c1cc(C)nc2ncnn12	45416_5090	Accepted
CCc1c(C)[nH]c2CCC(CN3CCOCC3)C(=O)c12	45417_5091	Accepted
CC(Cc1ccc(O)cc1)NCC(O)c1cc(O)cc(O)c1	45419_5092	Rejected	Frequent_Hitter_Fenoterol,Low_Risk_phenol,
Cc1ncc(n1CC(O)CCl)[N+]([O-])=O	45420_5093	Intermediate	Low_Risk_halogenure,Low_Risk_alkyl_halide_Cl_Br,Low_Risk_nitro,
COc1cc(C)nn1-c1nc(C)cc(OC)n1	45422_5094	Accepted
CCn1cc(C(O)=O)c(=O)c2cnc(nc12)N1CCCC1	45424_5095	Accepted
COc1cc(cc(OC)c1OC)C(=O)OCCCN1CCCN(CCCOC(=O)c2cc(OC)c(OC)c(OC)c2)CC1	45425_5096	Accepted
CCC[C@@H]1C[C@H](N(C)C1)C(=O)N[C@H]([C@H](C)Cl)[C@H]1O[C@H](SC)[C@H](O)[C@@H](O)[C@H]1O	45428_5097	Intermediate	Low_Risk_halogenure,Low_Risk_alkyl_halide_Cl_Br,
CN[C@@H]1[C@H](O)[C@H](NC)[C@H]2O[C@]3(O)[C@@H](O[C@H](C)CC3=O)O[C@@H]2[C@H]1O	45429_5098	Accepted
NC(=N)NCC1COC2(CCCCC2)O1	45432_5099	Accepted
C\C(N(Cc1cnc(C)nc1N)C=O)=C(/CCOP(O)(O)=O)SC(=O)c1ccccc1	45433_5100	Rejected	High_Risk_aldehyde,Low_Risk_thioester,
OCCNC(=O)Cn1ccnc1[N+]([O-])=O	45434_5101	Intermediate	Low_Risk_nitro,
CC(C)c1c(CN(C)C(C)Cc2ccccc2)n(C)n(-c2ccccc2)c1=O	45435_5102	Accepted
CC(C)(C)NCC(O)c1cc(O)cc(O)c1	45437_5103	Accepted
C[C@H](NCCc1ccc(O)cc1)[C@H](O)c1ccc(O)cc1	45438_5104	Intermediate	Low_Risk_phenol,
CC1CS(=O)(=O)CCN1\N=C\c1ccc(o1)[N+]([O-])=O	45439_5105	Intermediate	Low_Risk_nitro,
CC(C)(Sc1cc(c(O)c(c1)C(C)(C)C)C(C)(C)C)Sc1cc(c(O)c(c1)C(C)(C)C)C(C)(C)C	45440_5106	Intermediate	Low_Risk_thioacetal,
CN1CCOC(c2ccccc2)c2ccccc2C1	45441_5107	Accepted
Nc1c(Br)cc(Br)cc1CN[C@H]1CC[C@H](O)CC1	45442_5108	Intermediate	Low_Risk_halogenure,
CC(=O)OCC(=O)[C@H]1CC[C@H]2[C@@H]3CC[C@H]4C[C@H](O)CC[C@]4(C)[C@H]3C(=O)C[C@]12C	45443_5109	Accepted
CCCNC(C)C(=O)Nc1c(C)csc1C(=O)OC	45444_5110	Accepted
Clc1ccc(C(Cn2ccnc2)OCc2c(Cl)cccc2Cl)c(Cl)c1	45447_5111	Intermediate	Low_Risk_halogenure,Low_Risk_imidazole,
OCCOCCOC(=O)c1ccccc1Nc1cccc(c1)C(F)(F)F	45448_5112	Intermediate	Low_Risk_halogenure_F,
Clc1ccc(CCC(Cn2ccnc2)Sc2c(Cl)cccc2Cl)cc1	45452_5113	Intermediate	Low_Risk_halogenure,Low_Risk_imidazole,
O=C(OCOC(=O)C(C)(C)C)[C@H]1C(C)(C)SC2[C@H](\N=C\N3CCCCCC3)C(=O)N12	45453_5114	Intermediate	Low_Risk_acyclic_acetal,Low_Risk_betalactams,
CC(C)(C)C(=O)OCOC(=O)[C@@H]1N2C(SC1(C)C)[C@H](NC(=O)[C@H](N)c1ccccc1)C2=O	45459_5115	Intermediate	Low_Risk_acyclic_acetal,Low_Risk_betalactams,
C[C@@H]1CC2[C@@H]3C[C@H](F)C4=CC(=O)C=C[C@]4(C)[C@@]3(Cl)C(O)C[C@]2(C)[C@H]1C(=O)COC(=O)C(C)(C)C	45460_5116	Intermediate	Low_Risk_halogenure,Low_Risk_halogenure_F,
CCCC(=O)Nc1ccc(OCC(O)CNC(C)C)c(c1)C(C)=O	45461_5117	Accepted
CN1C(C(=O)Nc2cc(C)on2)=C(O)c2ccccc2S1(=O)=O	45462_5118	Accepted
CCC(=O)O[C@H]1[C@H](C)O[C@@H](O[C@@H]2[C@@H](C)O[C@@H](O[C@H]3[C@@H](CC=O)C[C@@H](C)[C@@H](O)\C=C/C=C\C[C@@H](C)OC(=O)C[C@@H](OC(=O)CC)[C@@H]3OC)[C@H](O)[C@H]2N(C)C)C[C@@]1(C)O	45463_5119	Rejected	High_Risk_aldehyde,
CCCCN(CCCC)CCC(O)c1cc2c(Cl)cc(Cl)cc2c2cc(ccc12)C(F)(F)F	45464_5120	Intermediate	Low_Risk_halogenure,Low_Risk_halogenure_F,
CN[C@H]1[C@@H](O)[C@H]2O[C@H](O[C@@H]3[C@@H](N)C[C@@H](N)[C@H](O)[C@H]3O)[C@H](N)C[C@@H]2O[C@@H]1O[C@H]1O[C@H](CO)[C@@H](N)[C@H](O)[C@H]1O	45465_5121	Accepted
CCOC(=O)OC(C)OC(=O)[C@@H]1N2C(SC1(C)C)[C@H](NC(=O)[C@H](N)c1ccccc1)C2=O	45466_5122	Intermediate	Low_Risk_acyclic_acetal,Low_Risk_betalactams,
CC(C)(C)NC[C@H](O)COc1ccccc1C1CCCC1	45467_5123	Accepted
CC1(C)S[C@@H]2[C@H](NC(=O)C(N)c3ccccc3)C(=O)N2[C@H]1C(=O)OC1OC(=O)c2ccccc12	45468_5124	Intermediate	Low_Risk_betalactams,
CC(C(O)=O)c1ccc(cc1)C(=O)c1cccs1	45469_5125	Intermediate	Low_Risk_thiophene,
COc1ccc2cc(CCC(C)=O)ccc2c1	45472_5126	Rejected	High_Risk_aliphatic_ketone,
COC(=O)[C@@]1(C)[C@H](C)C[C@H]2[C@@H]3CCC4=CC(=O)C=C[C@]4(C)C3C(O)C[C@]12C	45474_5127	Accepted
NCC[C@H](O)C(=O)N[C@@H]1C[C@H](N)[C@@H](O[C@H]2O[C@H](CN)[C@@H](O)[C@H](O)[C@H]2N)[C@H](O[C@@H]2O[C@H](CO)[C@@H](O)[C@H]2O)[C@H]1O	45476_5128	Accepted
CC(C)(C)NCC(O)COc1cccc2NC(=O)CCc12	45478_5129	Accepted
CN[C@@H]1[C@@H](O)[C@@H](O[C@H]2[C@H](N)C[C@H](N)[C@@H](OC3OC(CN)=CCC3N)[C@@H]2O)OC[C@]1(C)O	45479_5130	Accepted
NC[C@H]1O[C@H](O[C@@H]2[C@@H](N)C[C@@H](N)C(O)[C@H]2O[C@@H]2O[C@H](CO)[C@@H](O)[C@H]2O)[C@H](N)[C@@H](O)[C@@H]1O	45480_5131	Accepted
CCN[C@@H]1C[C@H](N)[C@@H](OC2OC(CN)=CCC2N)[C@H](O)[C@H]1O[C@H]1OC[C@](C)(O)[C@H](NC)[C@H]1O	45484_5132	Accepted
CCC1(CCCCN(C)C1)c1cccc(O)c1	45485_5133	Intermediate	Low_Risk_phenol,
CN1C(C(=O)Nc2ccccn2)=C(O)c2sccc2S1(=O)=O	45486_5134	Accepted
Nc1cc(C(Cl)=C(Cl)Cl)c(cc1S(N)(=O)=O)S(N)(=O)=O	45488_5135	Intermediate	Low_Risk_halogenure,
Clc1ccc(CSC(Cn2ccnc2)c2ccc(Cl)cc2Cl)cc1	45490_5136	Rejected	Aggregator_Sulconazole,Low_Risk_halogenure,Low_Risk_imidazole,
CCc1cccc(CC)c1NC(=O)CN(CC(O)=O)CC(O)=O	45492_5137	Accepted
COc1cc2nc(nc(N)c2cc1OC)N1CCN(CC1)C(=O)C1CCCO1	45493_5138	Accepted
CNCC(O)c1ccc(OC(=O)C(C)(C)C)c(OC(=O)C(C)(C)C)c1	45494_5139	Accepted
CN(C\C=C\c1ccccc1)Cc1cccc2ccccc12	45496_5140	Accepted
OCC(O)COC(=O)c1ccccc1Nc1ccnc2cc(Cl)ccc12	45497_5141	Intermediate	Low_Risk_halogenure,
CC(C)N1CCN(CC1)c1ccc(OC[C@H]2CO[C@@](Cn3cncn3)(O2)c2ccc(Cl)cc2Cl)cc1	45498_5142	Intermediate	Low_Risk_halogenure,
CS(=O)(=O)c1ccc(cc1)[C@@H](O)[C@@H](CF)NC(=O)C(Cl)Cl	45500_5143	Rejected	Low_Risk_halogenure,Low_Risk_halogenure_F,High_Risk_alkyl_halide_Cl_Br,
CCOC(=O)O[C@@]1(CC[C@H]2[C@@H]3CCC4=CC(=O)C=C[C@]4(C)[C@H]3[C@@H](O)C[C@]12C)C(=O)COC(=O)CC	45502_5144	Accepted
OC(=O)\C=C\c1ccc(Cn2ccnc2)cc1	45506_5145	Rejected	Low_Risk_imidazole,High_Risk_michael_acceptors,
C[C@@H]1CN(CC[C@]1(C(O)=O)c1ccccc1)[C@H]1CC[C@](CC1)(C#N)c1ccc(F)cc1	45508_5146	Intermediate	Low_Risk_halogenure_F,
CCC(=O)O[C@@]1([C@H](C)C[C@H]2C3C[C@H](F)C4=CC(=O)C=C[C@]4(C)[C@@]3(F)[C@@H](O)C[C@]12C)C(=O)SCF	45511_5147	Intermediate	Low_Risk_halogenure_F,Low_Risk_thioester,
CC(=O)SC[C@@H](Cc1ccccc1)C(=O)NCC(=O)OCc1ccccc1	45513_5148	Intermediate	Low_Risk_thioester,
COc1cc2nc(nc(N)c2cc1OC)N(C)CCCNC(=O)C1CCCO1	45514_5149	Accepted
CN(C)C(=O)Oc1cc(OC(=O)N(C)C)cc(c1)C(O)CNC(C)(C)C	45515_5150	Accepted
CCCN1CCC[C@@H]2Cc3[nH]ncc3C[C@@H]12	45519_5151	Accepted
OCCN(C(=O)CO)c1c(I)c(C(=O)NCC(O)CO)c(I)c(C(=O)NCC(O)CO)c1I	45521_5152	Intermediate	Low_Risk_halogenure,
OC(=O)COC(=O)Cc1ccccc1Nc1c(Cl)cccc1Cl	45522_5153	Intermediate	Low_Risk_halogenure,
C[C@@H](O)C1C2[C@@H](C)C(S[C@@H]3CN[C@@H](C3)C(=O)N(C)C)=C(N2C1=O)C(O)=O	45526_5154	Intermediate	Low_Risk_betalactams,
CCn1cc(C(O)=O)c(=O)c2cc(F)c(N3CCNC(C)C3)c(F)c12	45527_5155	Intermediate	Low_Risk_halogenure_F,
Clc1ccc(C(Cn2ccnc2)OCc2csc3c(Cl)cccc23)c(Cl)c1	45529_5156	Intermediate	Low_Risk_halogenure,Low_Risk_imidazole,Low_Risk_thiophene,
CCN[C@H]1C[C@H](C)S(=O)(=O)c2sc(cc12)S(N)(=O)=O	45530_5157	Accepted
CCN[C@H]1CN(CCCOC)S(=O)(=O)c2sc(cc12)S(N)(=O)=O	45531_5158	Accepted
CCN(CC)CCOC(=O)C(CC1CCCO1)Cc1cccc2ccccc12	45533_5159	Accepted
CC1(C)O[C@@H]2C[C@H]3[C@@H]4C[C@H](F)C5=CC(=O)C=C[C@]5(C)[C@H]4[C@@H](O)C[C@]3(C)[C@@]2(O1)C(=O)CO	45534_5160	Intermediate	Low_Risk_halogenure_F,
CCC(=O)OCC(=O)[C@@]1(OC(=O)CC)[C@H](C)C[C@H]2[C@H]3[C@H](Cl)CC4=CC(=O)C=C[C@]4(C)[C@H]3[C@@H](O)C[C@]12C	45535_5161	Intermediate	Low_Risk_halogenure,
CC(C)N(CCC(C(N)=O)(c1ccccc1)c1ccccn1)C(C)C	45536_5162	Accepted
CC[C@H]1C2CC3[C@@H]4N(C)c5ccccc5[C@]44C[C@@H](C2[C@H]4O)N3[C@@H]1O	45537_5163	Accepted
CN(C)CCn1nnnc1SCC1=C(N2C(SC1)[C@H](NC(=O)Cc1csc(N)n1)C2=O)C(O)=O	45538_5164	Intermediate	Low_Risk_betalactams,
CCNC1(CCCCC1=O)c1cccs1	45539_5165	Intermediate	Low_Risk_thiophene,
CC(N)C(=O)Nc1c(C)cccc1C	45540_5166	Accepted
C[N+]1(CCCCC[N+]2(C)CCCC2)CCCC1	45542_5167	Rejected	High_Risk_consecutive_alkyl_chains,
C[C@@H](Cc1ccccc1)NCCC(c1ccccc1)c1ccccc1	45544_5168	Accepted
CC(Oc1ccccc1)C(=O)N[C@H]1[C@H]2SC(C)(C)[C@@H](N2C1=O)C(O)=O	45546_5169	Intermediate	Low_Risk_betalactams,
CCCc1ncc(C[n+]2ccccc2C)c(N)n1	45547_5170	Accepted
COc1c(O)cc2C(=O)O[C@@H]3[C@@H](O)[C@H](O)[C@@H](CO)O[C@H]3c2c1O	45550_5171	Accepted
Cc1onc(c1C(=O)N[C@H]1[C@H]2SC(C)(C)[C@@H](N2C1=O)C(O)=O)-c1ccccc1Cl	45551_5172	Intermediate	Low_Risk_halogenure,Low_Risk_betalactams,
O[C@@H]1CC[C@@]2(C)[C@@H](CC[C@@]3(C)C2[C@H](O)C[C@H]2\C([C@@H](OC(=O)C)C[C@]32C)=C(/CCC=C(C)C)C(=O)O)[C@@H]1C	45552_5173	Accepted
CCN(CC)C(=O)N1CCN(C)CC1	45555_5174	Accepted
CCN(CC)CCc1nc(no1)-c1ccccc1	45556_5175	Accepted
CN1C2CC[C@@H]1CC(C2)OC1c2ccccc2CCc2ccccc12	45557_5176	Accepted
CN(C)S(=O)(=O)c1ccc2Sc3ccccc3N(CCCN3CCN(C)CC3)c2c1	45558_5177	Accepted
C[C@@H](CN(C)C)CN1c2ccccc2Sc2ccccc12	45560_5178	Accepted
CC1(C)S[C@@H]2[C@H](NC(=O)C(C(O)=O)c3ccsc3)C(=O)N2[C@H]1C(O)=O	45561_5179	Intermediate	Low_Risk_betalactams,Low_Risk_thiophene,
CCN(CCCc1ccccc1)CCCc1ccccc1	45562_5180	Accepted
CCC(=O)O[C@](Cc1ccccc1)([C@@H](C)CN(C)C)c1ccccc1	45563_5181	Accepted
CCN(CC)CCCC(C)Nc1c2ccc(Cl)cc2nc2ccc(OC)cc12	45565_5182	Intermediate	Low_Risk_halogenure,Low_Risk_anthracene,
CN1CCc2c(C1)c1ccccc1n2Cc1ccccc1	45566_5183	Accepted
Cc1ccc(Cl)c(Nc2ccccc2C(O)=O)c1Cl	45567_5184	Intermediate	Low_Risk_halogenure,
CCN(CC)Cc1cc(Nc2ccnc3cc(Cl)ccc23)ccc1O	45568_5185	Intermediate	Low_Risk_halogenure,Low_Risk_para_hydroxyanilines,
COc1ccc2C[C@@H]3C4CCCC[C@]4(CCN3C)c2c1	45569_5186	Accepted
CCOc1ccc2ccccc2c1C(=O)N[C@H]1[C@H]2SC(C)(C)[C@@H](N2C1=O)C(O)=O	45570_5187	Intermediate	Low_Risk_betalactams,
CCC(NC(C)C)C(O)c1ccc(O)c(O)c1	45571_5188	Intermediate	Low_Risk_catechol,
CC1(C)[C@H](CC[C@@]2(C)[C@H]1CC[C@]1(C)[C@@H]2C(=O)C=C2C3C[C@](C)(CC[C@]3(C)CC[C@@]12C)C(O)=O)OC(=O)CCC(O)=O	45572_5189	Accepted
CC[C@]1(CCC(O1)[C@]1(C)CC[C@]2(C[C@H](O)[C@@H](C)[C@H](O2)[C@@H](C)[C@@H](OC)[C@H](C)C(O)=O)O1)C1OC(C[C@@H]1C)C1O[C@@](O)(CO)[C@H](C)C[C@@H]1C	45573_5190	Rejected	High_Risk_cyclic_crown_2_2,
CC(=O)OCC1=C(N2C(SC1)[C@H](NC(=O)CSc1ccncc1)C2=O)C(O)=O	45574_5191	Intermediate	Low_Risk_betalactams,
CN1CCCN=C1\C=C\c1sccc1C	45575_5192	Intermediate	Low_Risk_thiophene,
O[C@H]1CC[C@H]2CN3CCc4c([nH]c5ccccc45)[C@@H]3C[C@@H]2[C@H]1C(O)=O	45578_5193	Accepted
Cn1nnnc1SCC1=C(N2C(SC1)[C@H](NC(=O)[C@H](O)c1ccccc1)C2=O)C(O)=O	45579_5194	Intermediate	Low_Risk_betalactams,
C[C@H](N)[C@H](O)c1cccc(O)c1	45580_5195	Intermediate	Low_Risk_phenol,
CC1(C)S[C@@H]2[C@H](NC(=O)[C@@H](NC(=O)N3CCNC3=O)c3ccccc3)C(=O)N2[C@H]1C(O)=O	45581_5196	Intermediate	Low_Risk_betalactams,
Cc1cc(C2CCCCC2)n(O)c(=O)c1	45583_5197	Accepted
Cc1c(Nc2ncccc2C(O)=O)cccc1C(F)(F)F	45584_5198	Intermediate	Low_Risk_halogenure_F,
NC(=O)c1cc[n+](CC2=C(N3C(SC2)[C@H](NC(=O)[C@H](c2ccccc2)S(O)(=O)=O)C3=O)C(O)=O)cc1	45585_5199	Intermediate	Low_Risk_betalactams,Low_Risk_sulfonic_acid,Low_Risk_sulfonic_acid_ester,
CCSc1ccc2Sc3ccccc3N(CCCN3CCN(C)CC3)c2c1	45586_5200	Accepted
C[C@H](C(O)=O)c1cccc(Oc2ccccc2)c1	45587_5201	Accepted
CNCCc1ccccn1	45588_5202	Accepted
CO[C@]1(NC(=O)CSCC#N)[C@H]2SCC(CSc3nnnn3C)=C(N2C1=O)C(O)=O	45590_5203	Intermediate	Low_Risk_betalactams,
CCOC(=O)c1ccc(OC(=O)CCCCCNC(N)=N)cc1	45591_5204	Rejected	High_Risk_consecutive_alkyl_chains,
Cc1ccc(cc1)C(=O)c1ccc(CC(O)=O)n1C	45594_5205	Accepted
CO[C@]1(NC(=O)C(C(O)=O)c2ccc(O)cc2)[C@H]2OCC(CSc3nnnn3C)=C(N2C1=O)C(O)=O	45595_5206	Intermediate	Low_Risk_betalactams,Low_Risk_phenol,
CN(C)[C@H]1[C@@H]2[C@@H](O)[C@@H]3C(=C)c4c(Cl)ccc(O)c4C(=O)C3=C(O)[C@]2(O)C(=O)C(C(N)=O)C1=O	45596_5207	Intermediate	Low_Risk_halogenure,
OC(=O)[C@@H]1CCn2c1ccc2C(=O)c1ccccc1	45597_5208	Accepted
COc1cc2nc(nc(N)c2cc1OC)N1CCN(CC1)C(=O)C1COc2ccccc2O1	45598_5209	Accepted
O=C(O)C1=C(CS[C@@H]2[C@H](NC(=O)C(=N/OC(C)(C)C(=O)O)\c3csc(N)n3)C(=O)N12)C[n+]1ccccc1	45599_5210	Intermediate	Low_Risk_betalactams,
NCCCCC(N[C@@H](CCc1ccccc1)C(O)=O)C(=O)N1CCC[C@H]1C(O)=O	45600_5211	Accepted
CCCCCCC[N+](CC)(CC)CCCCc1ccc(Cl)cc1	45601_5212	Rejected	High_Risk_consecutive_alkyl_chains,Low_Risk_halogenure,
C[C@]12CC[C@H]3[C@@H](C=CC4=CC(=O)CC[C@]34C)[C@@H]1CC[C@@]2(O)CCC(O)=O	45602_5213	Accepted
CO\N=C(/C(=O)N[C@@H]1C(=O)N2[C@@H]1SCC(C[N+]1(C)CCCC1)=C2C(=O)O)c1csc(N)n1	45603_5214	Intermediate	Low_Risk_betalactams,
COC(=O)CCc1c(C)c2cc3[nH]c(cc4[nH]c(cc5[nH]c(cc1[nH]2)c(CCC(O)=O)c5C)[C@]1(C)[C@H](C(=O)OC)C(=CC=C41)C(=O)OC)c(C)c3C=C	45604_5215	Intermediate	Low_Risk_polyenes,
COc1ccc2CN(C)CC[C@@]34C=C[C@H](O)C[C@@H]3Oc1c24	45606_5216	Accepted
CO[C@]12C[C@@H](COC(=O)c3cncc(Br)c3)CN(C)[C@@H]1Cc1cn(C)c3cccc2c13	45607_5217	Intermediate	Low_Risk_halogenure,
COC(=O)[C@@H]1[C@@H](O)CC[C@@H]2CN3CCc4c([nH]c5ccccc45)[C@@H]3C[C@H]12	45608_5218	Accepted
COc1ccc2C(OC(=O)c2c1OC)[C@H]1N(C)CCc2cc3OCOc3cc12	45611_5219	Rejected	Frequent_Hitter_Dopamine,
CN1C[C@@H](C[C@H]2[C@H]1Cc1c[nH]c3cccc2c13)C(=O)N[C@]1(C)O[C@@]2(O)[C@@H]3CCCN3C(=O)[C@H](Cc3ccccc3)N2C1=O	45614_5220	Accepted
O=S(=O)(N1CCCNCC1)c1cccc2cnccc12	45615_5221	Accepted
Fc1ccc(cc1)C(N1CCN(C\C=C\c2ccccc2)CC1)c1ccc(F)cc1	45616_5222	Intermediate	Low_Risk_halogenure_F,
CCCCN1C[C@H](O)[C@@H](O)[C@H](O)[C@H]1CO	45618_5223	Accepted
CCN1CCN(CC1)c1cc2n(cc(C(O)=O)c(=O)c2cc1F)C1CC1	45619_5224	Intermediate	Low_Risk_halogenure_F,
CC1CCc2cc(F)cc3c2n1cc(C(O)=O)c3=O	45623_5225	Intermediate	Low_Risk_halogenure_F,
OCC(O)CN1CCN(CC1)c1ccccc1	45624_5226	Accepted
CCCOc1ccc2nc(NC(=O)OC)[nH]c2c1	45625_5227	Accepted
OC(=O)CCNC(=O)c1ccccc1	45626_5228	Accepted
COC(=O)CCC(=O)CN	45630_5229	Rejected	High_Risk_aliphatic_ketone,
c1cn(cn1)C(c1ccccc1)c1ccc(cc1)-c1ccccc1	45631_5230	Intermediate	Low_Risk_imidazole,
CC[N+](C)(CC)CCOC(=O)C(O)(C1CCCCC1)c1ccccc1	45632_5231	Accepted
CCCCC(=O)O[C@@]1(CC[C@H]2[C@@H]3CCC4=CC(=O)CC[C@]4(C)[C@H]3[C@@H](O)C[C@]12C)C(=O)CO	45633_5232	Accepted
CN1CCCN(CC1)C(c1ccccc1)c1ccc(Cl)cc1	45635_5233	Intermediate	Low_Risk_halogenure,
CC(=O)Oc1cccc2C(=O)c3cc(cc(OC(C)=O)c3C(=O)c12)C(O)=O	45636_5234	Rejected	High_Risk_quinone,
Cn1cc(NC=O)cc1C(=O)Nc1cc(C(=O)Nc2cc(C(=O)NCCC(N)=N)n(C)c2)n(C)c1	45637_5235	Rejected	High_Risk_aldehyde,
CCCCCCCCNC(C)C(O)c1ccc(SC(C)C)cc1	45638_5236	Rejected	High_Risk_consecutive_alkyl_chains,
OC(=O)c1ccc(OCCn2ccnc2)cc1	45639_5237	Intermediate	Low_Risk_imidazole,
CCC(C(=O)OCCN(CC)CC)c1ccccc1	45640_5238	Accepted
C[C@]12CC[C@H]3[C@@H](CCC4=CC(=O)CC[C@]34C)[C@@H]1CC[C@]2(O)C(=O)CO	45642_5239	Accepted
COc1cc(cc(OC)c1OC)[C@H]1[C@@H]2[C@H](COC2=O)[C@@H](O)c2cc3OCOc3cc12	45645_5240	Accepted
C[C@H]1C[C@H]2[C@@H]3C[C@H](F)C4=CC(=O)C=C[C@]4(C)[C@@]3(F)[C@@H](O)C[C@]2(C)[C@@]1(OC(C)=O)C(=O)COC(C)=O	45646_5241	Intermediate	Low_Risk_halogenure_F,
C[C@@H]1C[C@H]2[C@@H]3CCC4=CC(=O)C=C[C@]4(C)[C@@]3(F)C(O)C[C@]2(C)[C@H]1C(=O)CO	45647_5242	Intermediate	Low_Risk_halogenure_F,
NC\C=C\C(O)=O	45648_5243	Rejected	High_Risk_michael_acceptors,
C[C@@H](N)C(O)=O	45649_5244	Accepted
CN1C(=O)COc2c1cc(Cl)cc2C(=O)NC1CN2CCC1CC2	45651_5246	Intermediate	Low_Risk_halogenure,
CC(C)NCC(O)c1ccc(N)c(c1)C#N	45652_5247	Accepted
CN(C)CCCSc1ccccc1NC(=O)\C=C\c1ccccc1	45653_5248	Intermediate	Low_Risk_acrylamide,
NP(N)(=O)NC(=O)c1ccc(F)cc1	45654_5249	Intermediate	Low_Risk_halogenure_F,
OC(=O)Cn1c(=O)c2cccc3cccc(c23)c1=O	45655_5250	Accepted
CC(C(O)c1ccc(O)cc1)N1CCC(Cc2ccccc2)CC1	45656_5251	Intermediate	Low_Risk_phenol,
CC(=O)OC1CN2CCC1CC2	45658_5252	Accepted
Clc1cccc(SC2CCNCC2)n1	45659_5253	Intermediate	Low_Risk_halogenure,
Cc1ccc2n3CCNC4CCCc(c34)c2c1	45660_5254	Accepted
CCN(CC)CCOc1ccc(Cc2ccccc2)cc1	45661_5255	Accepted
CCN(CC)C(=O)c1ccc(cc1)[C@@H](N1C[C@@H](C)N(CC=C)C[C@@H]1C)c1cccc(OC)c1	45662_5256	Intermediate	Low_Risk_halo_alkene,
CNCCCCOc1ccccc1Cc1ccccc1	45663_5257	Accepted
OC(=O)Cc1nn(Cc2ccc(Br)cc2F)c(=O)c2ccccc12	45665_5258	Intermediate	Low_Risk_halogenure,Low_Risk_halogenure_F,
NC(=N)N\N=C\c1c(Cl)cccc1Cl	45666_5259	Intermediate	Low_Risk_halogenure,Low_Risk_hydrazone,
CCN1CCC[C@H]1CNC(=O)c1c(OC)ccc(Br)c1OC	45668_5260	Intermediate	Low_Risk_halogenure,
CCCCCCCC\C=C/CCCCCCCC(=O)NCc1ccc(O)c(OC)c1	45669_5261	Rejected	High_Risk_consecutive_alkyl_chains,
CC1(C)CO[C@@H](CC(O)=O)CN1	45670_5262	Accepted
CC(C)NCC(O)COc1ccccc1-n1cccc1	45671_5263	Accepted
CCC(NC(C)C)[C@H](O)c1ccc(O)c2[nH]c(=O)ccc12	45673_5264	Accepted
CCN(CC)CC1CCCCN1CC(=O)n1c2ccccc2c(=O)[nH]c2cccnc12	45674_5265	Accepted
OC(=O)[C@@H]1C[C@H](CP(O)(O)=O)CCN1	45675_5266	Accepted
CC1(C)Oc2ccc(cc2[C@H]([C@@H]1O)N1CCCC1=O)C#N	45677_5267	Accepted
COC(=O)C[C@](O)(CCCC(C)(C)O)C(=O)OC1C2c3cc4OCOc4cc3CCN3CCCC23C=C1OC	45678_5268	Rejected	Frequent_Hitter_Dopamine,
CN(C(=O)c1c(O)c2ccccc2n(C)c1=O)c1ccccc1	45680_5269	Accepted
CC(N\C(Nc1ccncc1)=N/C#N)C(C)(C)C	45682_5270	Rejected	High_Risk_imine_C,
CC(Cc1ccccc1)(NC(=O)CN)c1ccccc1	45683_5271	Accepted
CC1(OC(=CC1=O)C(O)=O)c1ccccc1	45685_5272	Accepted
COc1cc(N)c(Cl)cc1C(=O)NC1CN2CCC1CC2	45686_5273	Intermediate	Low_Risk_halogenure,
CCN1CCC[C@H]1CNC(=O)c1c(O)c(Cl)cc(Cl)c1OC	45687_5274	Intermediate	Low_Risk_halogenure,
O=C1N(CCCCN2CCN(CC2)c2ncccn2)S(=O)(=O)c2ccccc12	45688_5275	Accepted
O[C@H]1C[C@H](OCc2ccc(cc2)-c2ccccc2)[C@H](CC\C=C/CCC(=O)O)[C@H]1N1CCCCC1	45689_5276	Accepted
CCOc1ccccc1O[C@@H]([C@H]1CNCCO1)c1ccccc1	45690_5277	Accepted
CC(c1cnc[nH]1)c1cccc(C)c1C	45691_5278	Accepted
[O-][N+](=O)OCCNC(=O)c1cccnc1	45692_5279	Intermediate	Low_Risk_nitro,
Cc1cccc(C)c1Nc1ncccc1C(O)=O	45693_5280	Accepted
Cc1cccc(Nc2ncccc2C(O)=O)c1C	45694_5281	Accepted
COc1cc(cc(OC)c1OC)C(=O)NCCCCCC(O)=O	45695_5282	Rejected	High_Risk_consecutive_alkyl_chains,
OP(O)(=O)CP(O)(O)=O	45696_5283	Accepted
CC(=O)NC(Cc1ccccc1)C(O)=O	45697_5284	Accepted
O=C(NCCc1c[nH]c2ccccc12)c1cccnc1	45698_5285	Accepted
Cc1cc(=O)oc2cc(OCC#C)ccc12	45699_5286	Intermediate	Low_Risk_acetylene_alkyne,Low_Risk_coumarines,
c1nc(c([nH]1)-c1ccccc1)-c1ccccc1	45700_5287	Accepted
N[C@H]1[C@@H]2CN(C[C@H]12)c1nc2n(cc(C(O)=O)c(=O)c2cc1F)-c1ccc(F)cc1F	45701_5288	Intermediate	Low_Risk_halogenure_F,
CCN(CC)CC(=O)Nc1c(C)cc(C)cc1C	45702_5289	Accepted
NC(=O)N1c2ccccc2CC(=O)c2ccccc12	45703_5290	Accepted
COc1c(N2CCNC(C)C2)c(F)cc2c1n(cc(C(O)=O)c2=O)C1CC1	45704_5291	Intermediate	Low_Risk_halogenure_F,
COc1ccc2n3CCN(C)C4=NCCc(c34)c2c1	45705_5292	Accepted
COc1cc(NCCCC(C)N)c2ncccc2c1	45706_5293	Accepted
COC(=O)c1cncn1C(C)c1ccccc1	45707_5294	Accepted
CNC(=O)OCc1cccc(COC(=O)NC)n1	45708_5295	Accepted
CN1CCN(CC1)c1c(F)cc2c3c1SCCn3cc(C(O)=O)c2=O	45709_5296	Intermediate	Low_Risk_halogenure_F,
CCC1(C(=O)N(COC)C(=O)N(COC)C1=O)c1ccccc1	45710_5297	Accepted
COc1ccccc1N1CCN(CCCC(=O)c2ccc(F)cc2)CC1	45711_5298	Intermediate	Low_Risk_halogenure_F,
OC(=O)[C@@H]1NCCN(C\C=C\P(=O)(O)O)C1	45740_5299	Accepted
COP(=O)(OC)OC(c1ccc(Cl)cc1)P(=O)(OC)OC	45741_5300	Intermediate	Low_Risk_halogenure,Low_Risk_phosphonic_acid,
CCC(CC)(CC(=O)Nc1cccc(\C=C\c2nc(cs2)C2CCC2)c1)C(O)=O	45742_5301	Accepted
Cn1nc(N)c2cn([C@@H]3O[C@H](CO)[C@@H](O)[C@H]3O)c3ncnc1c23	45743_5302	Accepted
OC(CN1CCC(Cc2ccc(F)cc2)CC1)c1ccc(Cl)cc1	45744_5303	Intermediate	Low_Risk_halogenure,Low_Risk_halogenure_F,
COc1ccc(CCN(C)CCCN2CCc3cc(OC)c(OC)cc3CC2=O)cc1OC	45745_5304	Rejected	Frequent_Hitter_Dopamine,
COc1ccc(cc1OC)S(=O)(=O)N1[C@H](C(=O)N2CCC[C@@H]2C(N)=O)[C@@](O)(c2cc(Cl)ccc12)c1ccccc1Cl	45746_5305	Intermediate	Low_Risk_halogenure,
CCN(CC)CCNC(=O)c1ccc(NC(C)=O)cc1	45748_5306	Accepted
Nc1cc(Cl)c(NC2=NCCN2)c(Cl)c1	45749_5307	Intermediate	Low_Risk_halogenure,
CCNC(=O)N1CCN(CCCC(c2ccc(F)cc2)c2ccc(F)cc2)CC1	45750_5308	Intermediate	Low_Risk_halogenure_F,
OCCN1CCN(CCCN2c3ccccc3C=Cc3ccccc23)CC1	45752_5309	Accepted
CC(C)NC[C@@H](O)COc1ccc(CC(N)=O)cc1	45753_5310	Accepted
OC[C@H]1O[C@H](C[C@@H]1O)n1cc(\C=C\Br)c(=O)[nH]c1=O	45755_5311	Intermediate	Low_Risk_halogenure,
CCN1CCc2nc(N)oc2CC1	45756_5312	Accepted
CC(C)(C)[C@]1(O)CCN2C[C@H]3c4ccccc4CCc4cccc([C@@H]2C1)c34	45757_5313	Accepted
C1CN=C(N1)c1ccc2ccccc2c1	45758_5314	Accepted
CC(C)C[C@@H](NC(=O)[C@@H](O)[C@H](N)Cc1ccccc1)C(O)=O	45759_5315	Accepted
CCc1cccc(c1)N(C)C(=N)Nc1cccc2ccccc12	45762_5316	Accepted
COC(=O)[C@@H](N)Cc1ccc(O)c(O)c1	45763_5317	Intermediate	Low_Risk_catechol,
C[C@]12CC[C@H]3[C@@H](CC=C4C[C@H](CC[C@]34C)OS(O)(=O)=O)[C@@H]1CCC2=O	45764_5318	Accepted
NCCCC(N)(C(F)F)C(O)=O	45765_5319	Intermediate	Low_Risk_halogenure_F,
CCCCCCCCCCCCCCCCCCOC[C@H](COP(O)(=O)OCC[N+](C)(C)C)OC	45766_5320	Rejected	High_Risk_consecutive_alkyl_chains,
CCOC(=O)c1cnc2n(CC)ncc2c1NN=C(C)C	45767_5321	Rejected	Low_Risk_hydrazone,High_Risk_imine_C,
CCCCCCCCCCCCCCC[C@H](O)[C@@H](N)CO	45768_5322	Rejected	High_Risk_consecutive_alkyl_chains,
CCN1CCC[C@H]1CNC(=O)c1c(O)c(CC)cc(Cl)c1OC	45769_5323	Intermediate	Low_Risk_halogenure,
O=C1NCC2(CCN(CCc3ccccc3)CC2)O1	45770_5324	Accepted
CCOC(=O)Nc1ccc(NCc2ccc(F)cc2)nc1N	45771_5325	Intermediate	Low_Risk_halogenure_F,
CC(C)[N+]1(C)[C@H]2CC[C@@H]1CC(C2)OC(=O)C(CO)c1ccccc1	45772_5326	Accepted
NC(=N)NCc1cccc(I)c1	45773_5327	Intermediate	Low_Risk_halogenure,
CC(C)NC(C)Cc1ccc(I)cc1	45774_5328	Intermediate	Low_Risk_halogenure,
Cc1cn[nH]c1	45776_5329	Accepted
NC(=O)C1N=CN([C@@H]2O[C@H](CO)[C@@H](O)[C@H]2O)C1=O	45777_5330	Accepted
CN(CCCOc1ccc(Cl)cc1Cl)CC#C	45778_5331	Intermediate	Low_Risk_halogenure,Low_Risk_acetylene_alkyne,
CNC(=N)NCCC[C@H](N)C(O)=O	45780_5332	Accepted
CC[N+](CC)(CC)CCOc1ccc(\C=C/c2ccccc2)cc1	45781_5333	Accepted
COc1ccc(OC)c(c1)C(O)C(C)N	45782_5334	Accepted
CC(N)COc1c(C)cccc1C	45783_5335	Accepted
C[C@]12NC(Cc3ccccc13)c1ccccc21	45785_5336	Accepted
OC(\C=C\C(O)=O)c1ccc(Cl)cc1	45786_5337	Rejected	Low_Risk_halogenure,High_Risk_michael_acceptors,
CC1(C)CCC(CC1)NC(=O)[C@@H](N)CCC(O)=O	45787_5338	Accepted
CNC(=O)OCC[N+](C)(C)C	45789_5339	Accepted
CN1CCN(CC1)C1Cc2ccccc2Sc2ccc(Cl)cc12	45791_5340	Intermediate	Low_Risk_halogenure,
CCCC(C(=O)OCCN(CC)CC)(c1ccccc1)c1ccccc1	45792_5341	Accepted
CC(C)NCC(O)COc1ccc(COCCOC(C)C)cc1	45794_5342	Accepted
C[C@H]1N2Cc3c(Cl)cccc3N=C2NC1=O	45795_5343	Intermediate	Low_Risk_halogenure,
CCCN1CCC[C@H](C1)c1cccc(O)c1	45796_5344	Intermediate	Low_Risk_phenol,
COc1ccc(CCNC[C@H](O)c2ccc(O)cc2)cc1OC	45800_5345	Rejected	Frequent_Hitter_Dopamine,Low_Risk_phenol,
OC(CCN1CCCCC1)(C1CCCCC1)c1ccccc1	45802_5346	Accepted
COc1cc2CCN(C)C[C@H](c3ccccc3)c2cc1OC	45803_5347	Rejected	Frequent_Hitter_Dopamine,
CN(C)CCCN1c2ccccc2Sc2ccc(cc12)C(F)(F)F	45804_5348	Intermediate	Low_Risk_halogenure_F,
CC(C)(C)NCC(O)c1ccccc1Cl	45805_5349	Intermediate	Low_Risk_halogenure,
COc1cc2CCn3c(c\c(=N/c4c(C)cc(C)cc4C)n(C)c3=O)-c2cc1OC	45806_5350	Rejected	Frequent_Hitter_Dopamine,
Cc1ccc(cc1)S(=O)(=O)N[C@@H](CCCCN)C(=O)CCl	45807_5351	Rejected	Low_Risk_halogenure,High_Risk_aliphatic_ketone,Low_Risk_alkyl_halide_Cl_Br,High_Risk_alphahalo_ketone_carbonyl,
CCN(CC)C(=O)N[C@H]1C[C@H]2[C@@H](Cc3c[nH]c4cccc2c34)N(C)C1	45809_5352	Accepted
OC1(CCN(CCCC(=O)c2ccc(F)cc2)CC1)c1cccc(c1)C(F)(F)F	45810_5353	Intermediate	Low_Risk_halogenure_F,
C(CNc1nc2ccccc2s1)COc1cccc(CN2CCCCC2)c1	45811_5354	Accepted
Cc1[nH]c(=O)c(cc1-c1ccc2nccn2c1)C#N	45813_5355	Accepted
CN(C)C\C=C(\c1ccc(Br)cc1)c1cccnc1	45815_5356	Intermediate	Low_Risk_halogenure,
CC1(C)S[C@@H]2[C@H](NC(=O)C(C(O)=O)c3ccccc3)C(=O)N2[C@H]1C(O)=O	45820_5357	Intermediate	Low_Risk_betalactams,
CN[C@H]1[C@H](O)[C@@H](O)[C@H](CO)O[C@H]1O[C@H]1[C@H](O[C@H]2[C@H](O)[C@@H](O)[C@H](NC(N)=N)[C@@H](O)[C@@H]2NC(N)=N)O[C@@H](C)[C@]1(O)CO	45824_5358	Accepted
CN[C@@H](C)[C@H](O)c1ccccc1	45825_5359	Accepted
CC1CC(CC(C)(C)N1C)OC(=O)C(O)c1ccccc1	45828_5360	Accepted
CC1(C)S[C@@H]2[C@H](N3C(=O)C(NC3(C)C)c3ccccc3)C(=O)N2[C@H]1C(O)=O	45830_5361	Intermediate	Low_Risk_betalactams,
CC(C(O)=O)c1ccc(cc1)N1Cc2ccccc2C1=O	45831_5362	Accepted
[O-][N+](=O)O[C@@H]1CO[C@@H]2[C@H](CO[C@H]12)[O-][N+]([O-])=O	45832_5363	Intermediate	Low_Risk_nitro,
OC[C@H]1O[C@](O)(CO)[C@@H](O)[C@@H]1O[C@@H]1O[C@H](CO)[C@H](O)[C@H](O)[C@H]1O	45833_5364	Accepted
COc1cccc(OC)c1C(=O)N[C@H]1[C@H]2SC(C)(C)[C@@H](N2C1=O)C(O)=O	45835_5365	Intermediate	Low_Risk_betalactams,
NC(=O)c1cc(cc(c1)[N+]([O-])=O)[N+]([O-])=O	45836_5366	Intermediate	Low_Risk_nitro,
NCCc1cc(O)c(O)cc1O	45838_5367	Rejected	Frequent_Hitter_Dopamine,Low_Risk_catechol,High_Risk_para_hydroquinone,
OCc1ccccc1O	45843_5368	Intermediate	Low_Risk_phenol,
CCCCCC(C)N	45845_5369	Accepted
Oc1c(Br)cc(Br)c2cccnc12	45849_5371	Intermediate	Low_Risk_halogenure,
C[N+](C)(C)CC(O)CC(O)=O	45850_5372	Accepted
CCC(=O)c1c(O)cc(O)cc1O	45851_5373	Accepted
CC(C)NNC(=O)c1ccncc1	45852_5374	Rejected	High_Risk_heteroatom_heteroatom_N_N,Low_Risk_hydrazide,
CC(Cc1cccc(c1)C(F)(F)F)NCCOC(=O)c1ccccc1	45854_5375	Intermediate	Low_Risk_halogenure_F,
CC(=O)N[C@@H](C=O)[C@@H](O)[C@H](O)[C@H](O)CO	45855_5376	Rejected	High_Risk_aldehyde,
OC(=O)CN(CC(O)=O)CC1=CC2C(Oc3cc(O)c(CN(CC(O)=O)CC(O)=O)cc3C22OC(=O)c3ccccc23)=CC1=O	45856_5377	Rejected	Aggregator_Benzyl_benzoate,
NS(=O)(=O)c1cc2c(NC(CSCC=C)NS2(=O)=O)cc1Cl	45857_5378	Intermediate	Low_Risk_halogenure,Low_Risk_halo_alkene,
CCN(CC)CCOC(=O)C(C1CCCCC1)c1ccccc1	45859_5379	Accepted
CC(NCCC(c1ccccc1)c1ccccc1)c1ccccc1	45860_5380	Accepted
COc1ccc(C[C@H](N)C(=O)N[C@@H]2[C@@H](CO)O[C@H]([C@@H]2O)n2cnc3c(ncnc23)N(C)C)cc1	45861_5381	Accepted
CCN(CC)CCNC(=O)COc1ccc(OC)cc1	45862_5382	Accepted
CN1CCC(CC1)=C1c2ccccc2Sc2ccccc12	45863_5383	Accepted
Cc1cc(nnc1NCCN1CCOCC1)-c1ccccc1	45864_5384	Accepted
CC(=O)Nc1ccc(OC(=O)c2ccccc2O)cc1	45865_5385	Intermediate	Low_Risk_phenol,
CC(=O)Oc1ccc2[C@H]3CC[C@]4(C)[C@@H](O)CC[C@H]4[C@@H]3CCc2c1	45867_5386	Accepted
CC(CN1CCCCC1)C(=O)c1ccc(C)cc1	45868_5387	Accepted
CC(C)C[C@H](NC(C)=O)C(O)=O	45870_5388	Accepted
CC(C(O)=O)c1ccc2c(c1)[nH]c1ccc(Cl)cc21	45871_5389	Intermediate	Low_Risk_halogenure,
CC1(C)S[C@@H]2[C@H](NC(=O)[C@H](N=C)c3ccccc3)C(=O)N2C1C(O)=O	45872_5390	Intermediate	Low_Risk_betalactams,
C[C@@H]1O[C@@H]1P(O)(O)=O	45873_5391	Rejected	High_Risk_epoxide,
CCN1CCN(C(=O)N[C@@H](C(=O)N[C@H]2[C@H]3SCC(CSc4nnnn4C)=C(N3C2=O)C(O)=O)c2ccc(O)cc2)C(=O)C1=O	45874_5392	Intermediate	Low_Risk_betalactams,Low_Risk_phenol,
NCC(O)CC(O)=O	45877_5393	Accepted
OC(=O)c1cc(=O)c2ccccc2o1	45878_5394	Accepted
CC(=O)NCCCCCC(O)=O	45879_5395	Rejected	High_Risk_consecutive_alkyl_chains,
CCN(CC)CCOC(=O)C(c1ccccc1)c1ccccc1	45880_5396	Accepted
CCCCC(CC)CNC(=N)\N=C(\N)NCCCCCCN\C(N)=N\C(=N)NCC(CC)CCCC	45881_5397	Rejected	High_Risk_consecutive_alkyl_chains,
CN(C)CCCO[C@H]1[C@H](O[C@@H]2OC(C)(C)O[C@H]12)C(O)CO	45883_5398	Accepted
Oc1ccc2sc(=O)oc2c1	45885_5399	Accepted
CN(Cc1cc(Br)cc(Br)c1N)C1CCCCC1	45886_5400	Intermediate	Low_Risk_halogenure,
CO\N=C(/C(=O)N[C@H]1[C@H]2SCC(CSc3nc(=O)c(O)nn3C)=C(N2C1=O)C(O)=O)c1csc(N)n1	45887_5401	Intermediate	Low_Risk_betalactams,
CC(=O)NC1CCSC1=O	45888_5402	Intermediate	Low_Risk_thioester,
CC(C)(C)CC(C)(C)c1ccc(O)c(Cc2ccc(Cl)cc2Cl)c1	45889_5403	Intermediate	Low_Risk_halogenure,
CCc1cn([C@H]2C[C@H](O)[C@@H](CO)O2)c(=O)[nH]c1=O	45890_5404	Accepted
CC(N)CCCC(C)(C)O	45891_5405	Accepted
COc1ccc(cc1O)-c1cc(=O)c2c(O)cc(O[C@@H]3O[C@H](CO[C@@H]4O[C@@H](C)[C@H](O)[C@@H](O)[C@H]4O)[C@@H](O)[C@H](O)[C@H]3O)cc2o1	45892_5406	Accepted
CC[C@H]([C@H]1O[C@@](CC)(C[C@@H]1C)[C@H]1CC[C@](O)(CC)[C@H](C)O1)C(=O)[C@@H](C)[C@@H](O)[C@H](C)CCc1ccc(C)c(O)c1C(O)=O	45895_5407	Rejected	High_Risk_aliphatic_ketone,
CCCC(=O)O[C@@]1(CC[C@H]2[C@@H]3CCC4=CC(=O)CC[C@]4(C)[C@H]3[C@@H](O)C[C@]12C)C(=O)CO	45896_5408	Accepted
OC1=C(O)C(=O)C(O)=C(O)C1=O	45897_5409	Rejected	High_Risk_quinone,
CC(=O)Nc1ccc(cc1)S(=O)(=O)Nc1ccc(cc1)[N+]([O-])=O	45898_5410	Intermediate	Low_Risk_nitro,
CCCCCCOc1ccccc1C(N)=O	45899_5411	Rejected	High_Risk_consecutive_alkyl_chains,
CC(=O)Oc1cccc(O)c1	45901_5412	Intermediate	Low_Risk_phenol,
CCC(C1CC[C@H](C)[C@@H](O1)[C@@H](C)[C@H](O)[C@H](C)C(=O)[C@H](CC)C1O[C@@]2(O[C@@]3(CC[C@](C)(O3)C3CC[C@](O)(CC)C(C)O3)[C@H](O)C=C2)[C@H](C)C[C@@H]1C)C(O)=O	45902_5413	Rejected	High_Risk_aliphatic_ketone,
CO[C@H]1C[C@@H](O[C@@H](C)[C@@H]1O)O[C@H]1[C@@H](C)\C=C/C=C2/CO[C@@H]3\C(=N/O)C(C)=C[C@@H](C(=O)O[C@H]4CC(C\C=C1\C)O[C@@]1(CC[C@H](C)[C@H](O1)C1CCCCC1)C4)[C@]23O	45903_5414	Intermediate	Low_Risk_oxime,
COc1ccc2cc(ccc2c1)[C@H](C)CO	45904_5415	Accepted
CC(=O)OCC(=O)[C@@]12OC3(CCCC3)O[C@@H]1C[C@H]1[C@@H]3CCC4=CC(=O)C=C[C@]4(C)[C@@]3(F)[C@@H](O)C[C@]21C	45905_5416	Intermediate	Low_Risk_halogenure_F,
CC(C)Nc1c(C)n(C)n(-c2ccccc2)c1=O	45906_5417	Accepted
CCC(=O)O[C@@]1([C@@H](C)C[C@H]2[C@@H]3CCC4=CC(=O)C=C[C@]4(C)[C@@]3(F)C(O)C[C@]12C)C(=O)CCl	45907_5418	Rejected	Low_Risk_halogenure,Low_Risk_halogenure_F,Low_Risk_alkyl_halide_Cl_Br,High_Risk_alphahalo_ketone_carbonyl,
CN1CCCN=C1COC(=O)C(O)(C1CCCCC1)c1ccccc1	45909_5419	Accepted
OC1CCN(CCCN2c3ccccc3Sc3ccc(cc23)C#N)CC1	45910_5420	Accepted
NCC(=O)CCC(O)=O	45914_5421	Rejected	High_Risk_aliphatic_ketone,
CCOC(=O)[C@H](CCc1ccccc1)N[C@H]1CCc2ccccc2N(CC(O)=O)C1=O	45922_5422	Accepted
CCCc1nc(c(C(=O)OCc2oc(=O)oc2C)n1Cc1ccc(cc1)-c1ccccc1-c1nn[nH]n1)C(C)(C)O	45924_5423	Accepted
Nc1nc(cs1)C(=C\CC(O)=O)\C(=O)N[C@H]1[C@H]2SCC=C(N2C1=O)C(O)=O	45925_5424	Intermediate	Low_Risk_acrylamide,Low_Risk_betalactams,
CC(C)CC(N(C)C)C1(CCC1)c1ccc(Cl)cc1	45927_5425	Intermediate	Low_Risk_halogenure,
CC(C)c1nc(nc(-c2ccc(F)cc2)c1\C=C\C(O)CC(O)CC(O)=O)N(C)S(C)(=O)=O	45928_5426	Intermediate	Low_Risk_halogenure_F,
C[C@@H]1O[C@@H](OC[C@H]2O[C@@H](Oc3c(oc4cc(OCCO)cc(O)c4c3=O)-c3ccc(OCCO)c(OCCO)c3)[C@H](O)[C@@H](O)[C@@H]2O)[C@H](O)[C@H](O)[C@H]1O	45929_5427	Rejected	Aggregator_Quercetin,
C[C@]12CC[C@H]3[C@@H](C=CC4=CC(=O)CC[C@]34C)[C@@H]1CC[C@@]21CCC(=O)O1	45930_5428	Accepted
CN(C)CCc1c[nH]c2ccc(C[C@H]3COC(=O)N3)cc12	45933_5429	Accepted
CC(O)Cn1c(C)ncc1[N+]([O-])=O	45934_5430	Intermediate	Low_Risk_nitro,
CCn1cc(C(O)=O)c(=O)c2cc(F)c(cc12)N1CCN(C)CC1	45935_5431	Intermediate	Low_Risk_halogenure_F,
OC(=O)C(Cc1cc(=O)[nH]c2ccccc12)NC(=O)c1ccc(Cl)cc1	45937_5432	Intermediate	Low_Risk_halogenure,
CC[C@H]1OC(=O)C[C@@H](O)[C@H](C)[C@@H](OC2O[C@H](C)[C@@H](O[C@@H]3O[C@@H](C)[C@H](O)[C@](C)(O)C3)[C@H](N(C)C)[C@H]2O)[C@@H](CC=O)C[C@@H](C)C(=O)\C=C/C(/C)=C\[C@@H]1CO[C@@H]1O[C@H](C)[C@@H](O)[C@@H](OC)[C@H]1OC	45938_5433	Rejected	High_Risk_aldehyde,
CCCc1cc(ccn1)C(N)=S	45940_5434	Intermediate	Low_Risk_thioketone,
CCCCCCNC(=O)n1cc(F)c(=O)[nH]c1=O	45941_5435	Rejected	High_Risk_consecutive_alkyl_chains,Low_Risk_halogenure_F,
CCCCCCCCCCCCCCCCOP(O)(=O)OCC[N+](C)(C)C	45942_5436	Rejected	High_Risk_consecutive_alkyl_chains,
Clc1ccc(CO\N=C(/Cn2ccnc2)c2ccc(Cl)cc2Cl)c(Cl)c1	45943_5437	Intermediate	Low_Risk_halogenure,Low_Risk_imidazole,
O=C1O[C@@]23CC(C=CC2=C1)N1CCCC[C@H]31	45944_5438	Accepted
CN1CCCC(CC1)n1nc(Cc2ccc(Cl)cc2)c2ccccc2c1=O	45945_5439	Intermediate	Low_Risk_halogenure,
CN(C)C(=O)Cc1c(nc2ccc(C)cn12)-c1ccc(C)cc1	45946_5440	Accepted
CO\N=C1/CN(CC1CN)c1nc2n(cc(C(O)=O)c(=O)c2cc1F)C1CC1	45948_5441	Intermediate	Low_Risk_halogenure_F,
CC(C)C[C@H](CN)CC(O)=O	45950_5442	Accepted
CCC(=O)NCCC1CCc2ccc3OCCc3c12	45951_5443	Accepted
CC[C@@]1(O)C(=O)OCc2c1cc1-c3nc4ccc(O)c(CN(C)C)c4cc3Cn1c2=O	45952_5444	Accepted
CCc1c2Cn3c(cc4c(COC(=O)[C@]4(O)CC)c3=O)-c2nc2ccc(OC(=O)N3CCC(CC3)N3CCCCC3)cc12	45953_5445	Accepted
CCCCCNC(=N)N\N=C\c1c[nH]c2ccc(OC)cc12	45955_5446	Intermediate	Low_Risk_hydrazone,
CCc1c(C)c2cc3[nH]c(cc4[nH]c(C(CCC(O)=O)C4C)c(CC(O)=O)c4[nH]c(cc1[nH]2)c(C)c4C(O)=O)c(C)c3C=C	45956_5447	Accepted
COc1ccc2C[C@H]3N(C)CCc4cc(OC)c(Oc5c6OCOc6cc6CCN(C)C(Cc7ccc(Oc1c2)cc7)c56)cc34	45957_5448	Rejected	Frequent_Hitter_Dopamine,
CCN(CC)CCOc1ccc2-c3ccc(OCCN(CC)CC)cc3C(=O)c2c1	45958_5449	Accepted
O=C(CCCCCCCCCCCCC1CCCC1)Nc1ccc(cc1)S(=O)(=O)c1ccc(NC(=O)CCCCCCCCCCCCC2CCCC2)cc1	45959_5450	Rejected	High_Risk_consecutive_alkyl_chains,
Oc1ccc2C(=O)c3ccccc3C(=O)c2c1O	45960_5451	Rejected	Low_Risk_catechol,High_Risk_quinone,
CC(N)Cc1ccc(O)cc1	45961_5452	Intermediate	Low_Risk_phenol,
C[C@@H]1CCC2[C@@H](C)[C@@H](O)O[C@@H]3O[C@@]4(C)CC[C@@H]1[C@@]23OO4	45962_5453	Rejected	High_Risk_peroxide,
COc1cc(OC)cc(OC)c1	45963_5454	Accepted
CC(C)=CCC[C@@](C)(O)[C@@H]1CCC(C)=CC1	45964_5455	Accepted
CCOC(=O)O[C@@H]([C@@H]1C[C@@H]2CCN1CC2C=C)c1ccnc2ccc(OC)cc12	45965_5456	Intermediate	Low_Risk_halo_alkene,
OC[C@H]1OC([C@H](O)[C@@H](O)[C@@H]1O)[C@H]1c2cccc(O)c2C(=O)c2c(O)cc(CO)cc12	45967_5457	Accepted
C=CCSSSCC=C	45972_5458	Intermediate	Low_Risk_halo_alkene,
Oc1ccc(Cl)c2cccnc12	45973_5459	Intermediate	Low_Risk_halogenure,
COc1ccc(cc1F)-c1cc(nn1-c1ccc(cc1)S(N)(=O)=O)C(F)F	45975_5460	Intermediate	Low_Risk_halogenure_F,
CC(=O)Oc1cccc(C(O)=O)c1OC(C)=O	45976_5461	Accepted
C[C@H]1[C@H]2[C@H](C[C@H]3[C@@H]4CC[C@H]5C[C@@H](O)CC[C@]5(C)[C@H]4CC[C@]23C)O[C@@]11CC[C@H](C)CN1	45978_5462	Accepted
OC[C@@H](O)C(O)[C@H](O)CO	45979_5463	Accepted
C[C@@]1(CO)[C@H](O)CC[C@@]2(C)[C@H](C\C=C3/[C@H](O)COC3=O)C(=C)CC[C@H]12	45980_5464	Accepted
O=c1nc[nH]c2nc[nH]c12	45983_5465	Accepted
OC[C@@H](O)[C@@H](O[C@@H]1O[C@H](CO)[C@@H](O)[C@H](O)[C@H]1O)[C@H](O)[C@@H](O)C=O	45984_5466	Rejected	High_Risk_aldehyde,
CC1(C)O[C@H]2CC(=O)OC[C@@]22[C@H]1CC(=O)[C@]1(C)[C@@H]2CC[C@@]2(C)[C@@H](OC(=O)[C@H]3O[C@@]123)c1ccoc1	45985_5467	Rejected	High_Risk_epoxide,
CN1CC(=O)NC1=N	45987_5468	Accepted
CCCC(C)C1(CC=C)C(=O)NC(=S)NC1=O	45988_5469	Intermediate	Low_Risk_halo_alkene,Low_Risk_thioketone,
CN(C)CCN(Cc1ccccc1)c1ccccn1	45989_5470	Accepted
C[C@@H](C(O)c1ccccc1)N(C)C	45992_5471	Accepted
OC[C@H]1O[C@H]([C@H](O)[C@@H]1O)n1cnc2c1[nH]cnc2=O	45993_5472	Accepted
CC(C)c1ccc(C)c2ccc(C)c2c1	45996_5473	Accepted
CO[C@H]1\C=C/O[C@@]2(C)Oc3c(C2=O)c2c4nc5cc(C)ccn5c4c(NC(=O)\C(C)=C/C=C\[C@H](C)[C@H](O)[C@@H](C)[C@@H](O)[C@@H](C)[C@H](OC(C)=O)[C@@H]1C)c(O)c2c(O)c3C	45998_5474	Accepted
C[C@@H]1C2CC[C@H]3[C@@H]4CC=C5C[C@H](CC[C@]5(C)[C@H]4CC[C@]23CN1C)N(C)C	46000_5475	Accepted
CN(C)CCC[C@]1(OCc2cc(ccc12)C#N)c1ccc(F)cc1	46003_5476	Intermediate	Low_Risk_halogenure_F,
CNCc1ccccc1	46007_5477	Accepted
N[C@@H]([C@@H]1CC(Cl)=NO1)C(O)=O	46010_5478	Intermediate	Low_Risk_halogenure,
CCC1OC(=O)C[C@@H](O)[C@H](C)C(O[C@@H]2O[C@H](C)[C@@H](O)[C@H](N(C)C)[C@H]2O)[C@@H](CCN2C[C@@H](C)C[C@@H](C)C2)C[C@@H](C)C(=O)\C=C/C(/C)=C\C1CO[C@@H]1O[C@H](C)[C@@H](O)[C@@H](OC)C1OC	46011_5479	Accepted
OC\C=C1/O[C@@H]2CC(=O)N2[C@H]1C(O)=O	46012_5480	Intermediate	Low_Risk_betalactams,
NC(=O)c1ncn([C@@H]2O[C@H](CO)[C@@H](O)[C@H]2O)c1N	46015_5481	Accepted
CCC(COC(=O)c1cc(OC)c(OC)c(OC)c1)(N(C)C)c1ccccc1	46017_5482	Accepted
OC[C@H]1O[C@H]([C@H](O)[C@@H]1O)n1cnc2c1[nH]cnc2=S	46019_5483	Intermediate	Low_Risk_thioketone,
Cc1ncc(CO)c(C=O)c1O	46020_5484	Rejected	High_Risk_aldehyde,
CNC1=Nc2ccc(Cl)cc2C(c2ccccc2)=[N+]([O-])C1	46022_5485	Intermediate	Low_Risk_halogenure,
NS(=O)(=O)Cc1noc2ccccc12	46023_5486	Accepted
COC(=O)[C@@H](N1CCc2sccc2C1)c1ccccc1Cl	46024_5487	Intermediate	Low_Risk_halogenure,Low_Risk_thiophene,
FC(F)(F)[C@]1(OC(=O)Nc2ccc(Cl)cc12)C#CC1CC1	46029_5488	Rejected	Low_Risk_halogenure,Low_Risk_halogenure_F,High_Risk_acetylene_alkyne,
C[C@]1(Cn2ccnn2)[C@@H](N2C(CC2=O)S1(=O)=O)C(O)=O	46030_5489	Intermediate	Low_Risk_betalactams,
C[C@H]1O[C@H](O[C@@H]2[C@@H](CO)O[C@H](O[C@@H]3[C@@H](CO)O[C@@H](O)[C@H](O)[C@H]3O)[C@H](O)[C@H]2O)[C@H](O)[C@@H](O)[C@@H]1N[C@H]1C=C(CO)[C@@H](O)[C@H](O)[C@H]1O	46034_5490	Accepted
CC(C)(C)C(=O)OCC(=O)[C@H]1CC[C@H]2[C@@H]3CCC4=CC(=O)CC[C@]4(C)[C@H]3CC[C@]12C	46036_5491	Accepted
C\C=C1/C2Cc3[nH]c(=O)ccc3[C@@]1(N)CC(C)=C2	46038_5492	Accepted
CC(=O)Oc1cccc(C)c1	46041_5493	Accepted
CC(=O)N[C@@H](Cc1ccc(O)cc1)C(O)=O	46045_5494	Intermediate	Low_Risk_phenol,
Cc1c(I)c(=O)n(-c2ccccc2)n1C	46047_5495	Intermediate	Low_Risk_halogenure,
OC[C@H](O)[C@@H](O)[C@@H](O)[C@H](O)CO	46051_5496	Accepted
COC1=C(OC)C(=O)C(C\C=C(/C)CC\C=C(\C)CC\C=C(/C)CC\C=C(/C)CC\C=C(/C)CC\C=C(/C)CC\C=C(/C)CC\C=C(/C)CC\C=C(/C)CCC=C(C)C)=C(C)C1=O	46054_5497	Rejected	High_Risk_quinone,
COc1ccc(\C=C\C(=O)OCCC(C)C)cc1	46055_5498	Rejected	High_Risk_michael_acceptors,
COc1ccc(\C=C\C(O)=O)cc1	46059_5499	Rejected	High_Risk_michael_acceptors,
CCOc1ccc(cc1)C(=O)OCCN(CC)CC	46060_5500	Accepted
CC(C)CN(C[C@@H](O)[C@H](Cc1ccccc1)NC(=O)O[C@@H]1CCOC1)S(=O)(=O)c1ccc(N)cc1	46061_5501	Rejected	High_Risk_ortho_aniline,
CC(C)[C@@H](N)C(O)=O	46064_5502	Accepted
Nc1ccc(C(O)=O)c(O)c1	46066_5503	Rejected	High_Risk_meta_aminophenol,
C[C@]12C[C@H](O)[C@H]3[C@@H](C[C@H](F)C4=CC(=O)C=C[C@]34C)[C@@H]1CC[C@]2(O)C(=O)CO	46067_5504	Intermediate	Low_Risk_halogenure_F,
O=C(Oc1cccc2cccnc12)c1ccccc1	46069_5505	Accepted
CCCCN1CCCC[C@H]1C(=O)Nc1c(C)cccc1C	46071_5506	Accepted
CCCc1nn(C)c2c1nc([nH]c2=O)-c1cc(ccc1OCC)S(=O)(=O)N1CCN(C)CC1	46076_5508	Accepted
CC(C)NCC(O)COc1cc(C)c(OC(C)=O)c(C)c1C	46078_5509	Accepted
CC(C)c1cc(c(C)cc1OI)-c1cc(C(C)C)c(OI)cc1C	46081_5510	Intermediate	Low_Risk_halogenure,
Clc1cccc(N2CCN(CCCCOc3ccc4CCC(=O)Nc4c3)CC2)c1Cl	46083_5511	Intermediate	Low_Risk_halogenure,
Nc1nc(cs1)C(=N\O)\C(=O)N[C@H]1[C@H]2SCC(C=C)=C(N2C1=O)C(O)=O	46084_5512	Intermediate	Low_Risk_betalactams,Low_Risk_halo_alkene,Low_Risk_oxime,
C\C=C\C1=C(C(=O)O)N2C(=O)[C@@H](NC(=O)[C@H](N)c3ccc(O)cc3)C2SC1	46085_5513	Intermediate	Low_Risk_betalactams,Low_Risk_phenol,
CN1CCN(CC1)C(=O)Oc1n(-c2ccc(Cl)cn2)c(=O)c2ncc[nH]c12	46086_5514	Intermediate	Low_Risk_halogenure,
CCc1nn(CCCN2CCN(CC2)c2cccc(Cl)c2)c(=O)n1CCOc1ccccc1	46088_5515	Intermediate	Low_Risk_halogenure,
C1CN(CCN1)c1cccc2OCCOc12	46090_5516	Accepted
CC1(CN2CCC(CC2)n2c3ccccc3[nH]c2=O)OCc2ccccc2-n2cccc12	46091_5517	Accepted
CN1c2ccccc2C(=N[C@H](NC(=O)c2cc3ccccc3[nH]2)C1=O)c1ccccc1	46092_5518	Accepted
OP(O)(=O)Cn1c2cc(N3CCOCC3)c(cc2[nH]c(=O)c1=O)C(F)(F)F	46093_5519	Intermediate	Low_Risk_halogenure_F,
COC(=O)C1CC2=CC(=O)CC[C@]2(C)[C@@]23O[C@@H]2C[C@@]2(C)[C@@H](CC[C@@]22CCC(=O)O2)[C@H]13	46094_5520	Rejected	High_Risk_epoxide,
CC(C)CC(NC(=O)[C@H](C)NC(=O)CC(O)[C@H](CC(C)C)NC(=O)[C@@H](NC(=O)[C@@H](NC(=O)CC(C)C)C(C)C)C(C)C)[C@@H](O)CC(O)=O	46095_5521	Accepted
CN(C)CCc1ccc(O)cc1	46096_5522	Intermediate	Low_Risk_phenol,
CC1(C)S[C@@H]2[C@H](N)C(=O)N2[C@H]1C(O)=O	46097_5523	Intermediate	Low_Risk_betalactams,
COC1=CC=C2[C@H]3Cc4ccc(OC)c5O[C@@H]1[C@]2(CCN3C)c45	46099_5524	Accepted
COc1cc2[nH]c(=O)[nH]c(=O)c2cc1OC	46100_5525	Accepted
Cc1cc(O)c2C(=O)c3c(O)cc(O)c4C(=O)C(C)(C)c5cc(O)c1c2c5-c34	46101_5526	Accepted
O[C@@H]1COC(Nc2ccc(cc2)C(O)=O)[C@H](O)[C@H]1O	46102_5527	Accepted
OC(=O)COc1ccc(CCNS(=O)(=O)c2ccccc2)s1	46103_5528	Accepted
NC(=O)n1c(O)c(C(=O)c2cccs2)c2cc(Cl)ccc12	46104_5529	Intermediate	Low_Risk_halogenure,Low_Risk_thiophene,
CC(=O)OCC1=C(N2C(SC1)[C@H](NC(=O)Cc1ccccc1)C2=O)C(O)=O	46106_5530	Intermediate	Low_Risk_betalactams,
COc1cc(ccc1O)C(=S)N1CCOCC1	46107_5531	Intermediate	Low_Risk_thioketone,
CC(=O)NC(=O)c1ccccc1O	46108_5532	Intermediate	Low_Risk_acyl_amide,Low_Risk_imide,Low_Risk_phenol,
CCCCN1CCCC1C(=O)Nc1c(C)cc(C)cc1C	46109_5533	Accepted
Nc1ccc(cc1)S(=O)(=O)NCc1ccccc1	46110_5534	Rejected	High_Risk_ortho_aniline,
O=C1C(=O)c2ncccc2-c2cccnc12	46112_5535	Accepted
C=CC\C=N\NC(=O)c1ccncc1	46113_5536	Intermediate	Low_Risk_halo_alkene,Low_Risk_hydrazone,
Nc1ccc(cc1)C(=O)Nc1ccccc1N	46114_5537	Rejected	High_Risk_ortho_aniline,
CC1(C)C2CCC1(C)C[N+](C)(CCC[N+](C)(C)C)C2	46115_5538	Accepted
OC(=O)\C=C\C(=O)Nc1ccc(cc1)S(=O)(=O)Nc1nccs1	46116_5539	Rejected	Low_Risk_acrylamide,High_Risk_michael_acceptors,
C[N+](C)(C)CCOC(=O)C(O)(c1ccccc1)c1ccccc1	46117_5540	Accepted
C[C@@H](Cc1ccccc1)NC(=O)NS(=O)(=O)c1ccc(C)cc1	46118_5541	Intermediate	Low_Risk_sulfonyl_urea,
CC(C)[N+](C)(C)CC(O)COc1cccc2ccccc12	46119_5542	Accepted
Fc1ccc(cc1)C(=O)CCCN1CCC(CC1)C(=O)c1ccc(F)cc1	46120_5543	Intermediate	Low_Risk_halogenure_F,
Cc1c(Cl)cccc1Nc1ncccc1C(O)=O	46121_5544	Intermediate	Low_Risk_halogenure,
O[C@@H](COc1cccc(c1)C(F)(F)F)\C=C\[C@H]1[C@H](O)C[C@H](O)[C@@H]1C\C=C/CCCC(=O)O	46122_5545	Intermediate	Low_Risk_halogenure_F,
CN1CCN(CC1)C1=Nc2cc(F)ccc2Cc2ccccc12	46123_5546	Intermediate	Low_Risk_halogenure_F,
CC[C@]1(NC(=O)N(C)C1=O)c1ccccc1	46126_5547	Accepted
COc1ccc(cc1)C(=O)c1c(C)n(CCN2CCOCC2)c2ccccc12	46127_5548	Accepted
NC(=N)Nc1ccc(cc1)C(=O)Oc1ccc2cc(ccc2c1)C(N)=N	46128_5549	Accepted
CNc1c2CCCCc2nn1C	46130_5550	Accepted
OC(=O)C(Cc1cc(I)c(O)c(I)c1)c1ccccc1	46131_5551	Intermediate	Low_Risk_halogenure,
OC(Cc1cccnc1)(P(O)(O)=O)P(O)(O)=O	46132_5552	Accepted
CN1C(C(=O)Nc2ccccn2)=C(O)c2sc(Cl)cc2S1(=O)=O	46133_5553	Intermediate	Low_Risk_halogenure,
CCc1oc2ccccc2c1C(=O)c1cc(I)c(O)c(I)c1	46134_5554	Intermediate	Low_Risk_halogenure,
CC(Cc1ccccc1)NC=O	46135_5555	Rejected	High_Risk_aldehyde,
Oc1c(I)cc(c2cccnc12)S(O)(=O)=O	46136_5556	Intermediate	Low_Risk_halogenure,Low_Risk_sulfonic_acid,Low_Risk_sulfonic_acid_ester,
CN(C)CCOC(=O)c1ccc2n(Cc3ccccc3)c(C)c(C)c2c1	46137_5557	Accepted
CCC1(C(=O)NC(=O)N(C(=O)c2ccccc2)C1=O)c1ccccc1	46138_5558	Accepted
CCN(CC)CCOc1ccccc1OC	46139_5559	Accepted
Cc1nc2ccccc2n1Cc1ccc(Cl)cc1	46140_5560	Intermediate	Low_Risk_halogenure,
Cc1cccc(C)c1NC(=O)CN1CCCCCC1	46142_5561	Accepted
ClCC(=O)c1ccc(Oc2ccc(cc2)C(=O)CCl)cc1	46143_5562	Rejected	Low_Risk_halogenure,High_Risk_alkyl_halide_Cl_Br,High_Risk_alphahalo_ketone_carbonyl,
CCCCNCC(O)c1ccc(O)cc1	46144_5563	Intermediate	Low_Risk_phenol,
CC(Cc1ccccc1)NCc1ccccc1Cl	46145_5564	Intermediate	Low_Risk_halogenure,
CC(Cc1ccccc1)N(C)C	46146_5565	Accepted
O=C(CN1CCNCC1)NC1CCCCC1	46147_5566	Accepted
COC(=O)C1=C(C)NC(C)=C(C1c1ccccc1OC(F)F)C(=O)OC	46148_5567	Intermediate	Low_Risk_halogenure_F,
Cc1cccc(C)c1NC(=O)CN1CCCC1	46150_5568	Accepted
OC(=O)Cc1cn(nc1-c1ccc(Cl)cc1)-c1ccccc1	46151_5569	Intermediate	Low_Risk_halogenure,
COc1ccc(\C=C\C(=O)c2ccc(OC)cc2OC)cc1	46152_5570	Accepted
NS(=O)(=O)c1ccc(Cl)c(c1)S(N)(=O)=O	46153_5571	Intermediate	Low_Risk_halogenure,
Fc1cccc(\C=C\C(=O)NC2CC2)c1	46154_5572	Intermediate	Low_Risk_halogenure_F,Low_Risk_acrylamide,
[O-][N+]1=C(c2ccccc2)c2cc(Cl)ccc2NC(=O)C1	46155_5573	Intermediate	Low_Risk_halogenure,
Brc1cc(sc1Br)C(=O)Nc1ccc(Br)cc1	46156_5574	Intermediate	Low_Risk_halogenure,
OC(=O)Cc1csc(n1)-c1ccc(Cl)cc1	46157_5575	Intermediate	Low_Risk_halogenure,
Cc1cc(CC(O)=O)c(C)n1-c1ccc(Cl)cc1	46158_5576	Intermediate	Low_Risk_halogenure,
O=C(NCN1CCOCC1)c1cnccn1	46159_5577	Accepted
CCOC(=O)Cc1ccc(cc1)-c1ccccc1	46160_5578	Accepted
OC(=O)CNC(=O)c1ccccc1I	46161_5579	Intermediate	Low_Risk_halogenure,
CC(C)(C)C(=O)NCCCC(O)=O	46162_5580	Accepted
CCNC(=O)NCc1cccc(Cl)c1	46163_5581	Intermediate	Low_Risk_halogenure,
CN1CCC=C1NC(=O)Nc1c(C)cccc1C	46164_5582	Accepted
[O-][n+]1cc[n+]([O-])c2ccccc12	46165_5583	Accepted
NC(=N)NCC1COc2ccccc2O1	46166_5584	Accepted
C1CCN(C1)C1(CCCCC1)c1ccccc1	46167_5585	Accepted
C1CCN(CC1)C1(CCCCC1)c1cccs1	46168_5586	Intermediate	Low_Risk_thiophene,
CCCCCCCCCCCCCCCC(=O)OCC(COC(=O)CCCCCCCCCCCCCCC)OC(=O)CCCCCCCCCCCCCCC	46169_5587	Rejected	High_Risk_consecutive_alkyl_chains,
CCCCC\C=C/C\C=C/C\C=C/CCCCC(O)=O	46170_5588	Accepted
COC(=O)CC[C@H](N)C(O)=O	46171_5589	Accepted
OC[C@H]1O[C@@H](OC[C@H]2O[C@@H](OC(=O)C(\C)=C\C=C\C(\C)=C\C=C\C=C(/C)\C=C\C=C(/C)C(=O)O[C@@H]3O[C@H](CO[C@@H]4O[C@H](CO)[C@@H](O)[C@H](O)[C@H]4O)[C@@H](O)[C@H](O)[C@H]3O)[C@H](O)[C@@H](O)[C@@H]2O)[C@H](O)[C@@H](O)[C@@H]1O	46172_5590	Rejected	High_Risk_michael_acceptors,Low_Risk_polyenes,
O=C1CCC(C2CCN(Cc3ccccc3)CC2)(C(=O)N1)c1ccccc1	46173_5591	Accepted
Oc1ccccc1\C=N\Cc1ccccc1	46174_5592	Intermediate	Low_Risk_phenol,
CCN(CC)CCC(=O)N1c2ccccc2Sc2ccc(cc12)C(F)(F)F	46175_5593	Intermediate	Low_Risk_halogenure_F,
OCCN1CCN(CCC(=O)N2c3ccccc3Sc3ccc(cc23)C(F)(F)F)CC1	46176_5594	Intermediate	Low_Risk_halogenure_F,
CN1CCCC(CN2c3ccccc3Sc3ccccc23)C1	46177_5595	Accepted
CCCOc1ccc2nc(NC(=O)OC)sc2c1	46178_5596	Accepted
[truncated: 167,401 more chars]
