# Supplementary material for: Leveraging heterogeneous data from GHS toxicity annotations, molecular and protein target descriptors and Tox21 assay readouts to predict and rationalise acute toxicity
Source: J Cheminform. 2019 May 31;11:36. doi: 10.1186/s13321-019-0356-5 (PMC6544914; doi:10.1186/s13321-019-0356-5)
Supplement: Supplementary file 2 — Additional file 2. Research code and data. [file 13321_2019_356_MOESM2_ESM.bz2 › code/output/_standardizer_out.csv]

mol	CHID	CASRN
CC(N)=O	20005	60-35-5
CC(=O)NC1=CC=C(O)C=C1	20006	103-90-2
CC(=O)C1=CC=C(C=C1)S(=O)(=O)NC(=O)NC1CCCCC1	20007	968-81-0
CC#N	20009	75-05-8
CC(=O)C1=C(O)C=C(C)OC1=O	20014	520-45-6
CC(=O)NNC1=CC=CC=C1	20015	114-83-0
CC(=O)NC1=CC=C(CC(O)=O)C=C1	20020	18699-02-0
CC(=O)N[C@@H](CS)C(O)=O	20021	616-91-1
OC(=O)C1=C(C=CC(OC2=CC=C(C=C2Cl)C(F)(F)F)=C1)[N+]([O-])=O	20022	50594-66-6
C=CC=O	20023	107-02-8
CCOC(OCC)C=C	20024	3054-95-3
NC(=O)C=C	20027	79-06-1
C=CC#N	20029	107-13-1
CC(C)[C@H]1NC(=O)[C@@H](NC(=O)C2=C3N=C4C(OC3=C(C)C=C2)=C(C)C(=O)C(N)=C4C(=O)N[C@H]2[C@@H](C)OC(=O)[C@H](C(C)C)N(C)C(=O)CN(C)C(=O)[C@@H]3CCCN3C(=O)[C@H](NC2=O)C(C)C)[C@@H](C)OC(=O)[C@H](C(C)C)N(C)C(=O)CN(C)C(=O)[C@@H]2CCCN2C1=O	20031	50-76-0
NC(=O)CCCCC(N)=O	20032	628-94-4
OC(=O)CC1=CC=C(OCC=C)C(Cl)=C1	20038	22131-79-9
ClC1=C(Cl)[C@]2(Cl)[C@@H]3[C@@H]4C[C@@H](C=C4)[C@@H]3[C@@]1(Cl)C2(Cl)Cl	20040	309-00-2
NC(=O)NC1NC(=O)NC1=O	20043	97-59-6
OCC=C	20044	107-18-6
C=CCN=C=S	20047	57-06-7
CCOC1=C(N)C=C(NC(C)=O)C=C1	20053	17026-81-2
CCN1C2=C(C=CC=C2)C2=C1C=CC(N)=C2	20054	6109-97-3
CC1=CC=C2C(=O)C3=C(C=CC=C3)C(=O)C2=C1N	20057	82-28-0
NC1=NN=C(O1)C1=CC=C(O1)[N+]([O-])=O	20058	3775-55-1
NC1=C(O)C=CC(=C1)[N+]([O-])=O	20062	99-57-0
NC1=C(O)C=C(C=C1)[N+]([O-])=O	20063	121-88-0
NC1=CC(=C(O)C=C1)[N+]([O-])=O	20064	119-34-6
NC1=NC=C(S1)[N+]([O-])=O	20066	121-66-4
NC1=CC=C2C(=O)C3=C(C=CC=C3)C(=O)C2=C1	20068	117-79-3
CC1=C(N)C=CC(=C1)N=NC1=C(C)C=CC=C1	20069	97-56-3
NCCCCCC(O)=O	20070	60-32-2
NC1=CC=C(C=C1)C1=CC=CC=C1	20071	92-67-1
NC1=CC=C(C=C1)C1=CC=CC=C1	20072	2113-61-3
NCC1(CC(O)=O)CCCCC1	20074	60142-96-3
NC1=NN=CN1	20076	61-82-5
OC(=O)CC(O)(CC(O)=O)C(O)=O	20079	3012-65-5
CCC1(CCC(C)C)C(=O)NC(=O)NC1=O	20081	57-43-2
CC1(C)S[C@@H]2[C@H](NC(=O)[C@H](N)C3=CC=CC=C3)C(=O)N2[C@H]1C(O)=O	20083	7177-48-2
COC1=CC=C(C=CC)C=C1	20086	104-46-1
COC1=CC=C(\C=C\C)C=C1	20087	4180-23-8
OC[C@@H](O)[C@H]1O[C@@H]2O[C@@H](O[C@@H]2[C@H]1O)C(Cl)(Cl)Cl	20088	15879-93-3
ClC1=CC=CC=C1NC1=NC(Cl)=NC(Cl)=N1	20089	101-05-3
NC1=CC=CC=C1	20090	62-53-3
NC1=CC=CC=C1	20091	142-04-1
COC1=C(N)C=CC=C1	20092	134-29-2
COC1=CC=C(N)C=C1	20093	20265-97-8
NC1=C(C=CC=C1)C(O)=O	20094	118-92-3
O=C1C2=C(C=CC=C2)C(=O)C2=C1C=CC=C2	20095	84-65-1
CC(COC1=CC=C(C=C1)C(C)(C)C)OS(=O)OCCCl	20097	140-57-8
COC1=C2C=C(C3=C(C=C4OCOC4=C3C2=CC=C1)C(O)=O)[N+]([O-])=O	20099	10190-99-5
O1[As]2O[As]3O[As]1O[As](O2)O3	20103	1327-53-3
OC[C@H](O)[C@H]1OC(=O)C(O)=C1O	20105	134-03-2
OC[C@H](O)[C@H]1OC(=O)C(O)=C1O	20106	50-81-7
COC(=O)[C@H](CC1=CC=CC=C1)NC(=O)[C@@H](N)CC(O)=O	20107	22839-47-0
CC(=O)OC1=C(C=CC=C1)C(O)=O	20108	50-78-2
COC1=CC=C(CCN2CCC(CC2)NC2=NC3=CC=CC=C3N2CC2=CC=C(F)C=C2)C=C1	20110	68844-77-9
CCNC1=NC(NC(C)C)=NC(Cl)=N1	20112	1912-24-9
CN1[C@H]2CC[C@@H]1C[C@@H](C2)OC(=O)C(CO)C1=CC=CC=C1	20113	51-55-8
CN(C)C1=CC=C(C=C1)C(=N)C1=CC=C(C=C1)N(C)C	20114	2465-27-2
CCP(CC)(CC)=[Au]S[C@H]1O[C@@H](COC(C)=O)[C@H](OC(C)=O)[C@@H](OC(C)=O)[C@@H]1OC(C)=O	20115	34031-32-8
NC1=NC(=O)N(C=N1)[C@@H]1O[C@H](CO)[C@@H](O)[C@H]1O	20116	320-67-2
NC1=NC(=O)N(N=C1)[C@@H]1O[C@H](CO)[C@@H](O)[C@H]1O	20117	3131-60-0
N[C@@H](COC(=O)[CH-][N+]#N)C(O)=O	20118	115-02-6
CN1C=NC(=C1SC1=C2NC=NC2=NC=N1)[N+]([O-])=O	20119	446-86-6
CC(C)OC(=O)C1=C(C)NC(N)=C(C1C1=CC(=CC=C1)[N+]([O-])=O)C(=O)OC1CN(C1)C(C1=CC=CC=C1)C1=CC=CC=C1	20120	123524-52-7
[N-]=[N+]=[N-]	20121	26628-22-8
COP(=S)(OC)SCN1N=NC2=CC=CC=C2C1=O	20122	86-50-0
C1=CC=C(C=C1)N=NC1=CC=CC=C1	20123	103-33-3
CC1=CN([C@H]2C[C@H]([N-][N+]#N)[C@@H](CO)O2)C(=O)NC1=O	20127	30516-87-1
CCC1(CC)C(=O)NC(=O)NC1=O	20128	144-02-5
O=C1CC(=O)NC(=O)N1	20129	67-52-7
O	20131	10326-27-9
NC1=CC=C(C=C1)C1=CC=C(N)C=C1	20137	92-87-5
NC1=CC=C(C=C1)C1=CC=C(N)C=C1	20138	531-85-1
C1=CC=C2C(=C1)C=C1C=CC3=CC=CC4=CC=C2C1=C34	20139	50-32-8
OC(=O)C1=CC=CC=C1	20140	532-32-1
O1C=CC2=CC=CC=C12	20141	271-89-6
NC1=NC(=NC(N)=N1)C1=CC=CC=C1	20142	91-76-9
OC(=O)C1=CC=CC=C1	20143	65-85-0
OC(C(=O)C1=CC=CC=C1)C1=CC=CC=C1	20144	119-53-9
O=C1C=CC(=O)C=C1	20145	106-51-4
S(SC1=NC2=CC=CC=C2S1)C1=NC2=CC=CC=C2S1	20146	120-78-5
N1N=C2C=CC=CC2=N1	20147	95-14-7
ClC(Cl)(Cl)C1=CC=CC=C1	20148	98-07-7
NNC(=O)C1=CC=CC=C1	20149	613-94-5
CC(=O)OCC1=CC=CC=C1	20151	140-11-4
OCC1=CC=CC=C1	20152	100-51-6
ClCC1=CC=CC=C1	20153	100-44-7
OC1=C(CC2=CC=CC=C2)C=C(Cl)C=C1	20154	120-32-1
S=C=NCC1=CC=CC=C1	20155	622-78-6
N#CSCC1=CC=CC=C1	20156	3012-37-1
NNCC1=CC=CC=C1	20157	20570-96-1
CC1=C(C=CC=C1COC(=O)[C@H]1[C@@H](\C=C(/Cl)C(F)(F)F)C1(C)C)C1=CC=CC=C1	20160	82657-04-3
C1=CC=C(C=C1)C1=CC=CC=C1	20161	92-52-4
OCC(CO)(CBr)CBr	20164	3296-90-0
CCCC[Sn](CCCC)(CCCC)O[Sn](CCCC)(CCCC)CCCC	20166	56-35-9
CC(CCl)OC(C)CCl	20167	108-60-1
ClCCOCCCl	20168	111-44-4
ClCOCCl	20173	542-88-1
ClC1=CC(Cl)=C(OC2=CC=C(OC3=NC=C(Cl)C=C3Cl)C=C2)N=C1	20175	76150-91-9
CC(O)CNCC(C)O	20179	110-97-4
Cl[Bi]=O	20181	7787-59-9
CC(C)(C1=CC=C(O)C=C1)C1=CC=C(O)C=C1	20182	80-05-7
NC1=CC(N)=C(C=C1)\N=N\C1=CC=C(C=C1)C1=CC=C(C=C1)\N=N\C1=C(C=C2C=C(C(\N=N\C3=CC=CC=C3)=C(O)C2=C1N)S(O)(=O)=O)S(O)(=O)=O	20184	1937-37-7
CCN(CC1=CC(=CC=C1)S(O)(=O)=O)C1=CC=C(C=C1)[C+](C1=CC=C(C=C1)N(CC)CC1=CC(=CC=C1)S(O)(=O)=O)C1=C(C=CC=C1)S(O)(=O)=O	20189	3844-45-9
OS(=O)(=O)C1=CC=C2N\C(C(=O)C2=C1)=C1\NC2=CC=C(C=C2C1=O)S(O)(=O)=O	20190	860-22-0
OCCNC1=C(C=C(C=C1)N(CCO)CCO)[N+]([O-])=O	20193	33229-34-4
OB(O)O	20194	10043-35-3
CC(C)C[C@@H]1N2C(=O)[C@](NC(=O)[C@H]3CN(C)[C@@H]4CC5=C(Br)NC6=CC=CC(=C56)C4=C3)(O[C@@]2(O)[C@@H]2CCCN2C1=O)C(C)C	20197	22260-51-1
ClC(Cl)Br	20198	75-27-4
CCBr	20199	74-96-4
OCCBr	20200	540-51-2
CCCC1O[C@@H]2C[C@H]3[C@@H]4CCC5=CC(=O)C=C[C@]5(C)[C@H]4[C@@H](O)C[C@]3(C)[C@@]2(O1)C(=O)CO	20202	51333-22-3
CCCCOC(=O)C1=C(C=CC=C1)C(=O)OCC1=CC=CC=C1	20205	85-68-7
CCCCCl	20206	109-69-3
CCC(C)C1=CC(=CC(=C1O)[N+]([O-])=O)[N+]([O-])=O	20207	88-85-7
CCCCOC(=O)C1=CC=C(O)C=C1	20209	94-26-8
CCCCN(CCCCO)N=O	20210	3817-11-6
CC(C)(C)C1=CC(CO)=CC(=C1O)C(C)(C)C	20211	88-26-6
CC1=CC(=C(O)C=C1)C(C)(C)C	20212	2409-55-4
CCCCN(N=O)C(N)=N[N+]([O-])=O	20213	13010-08-7
CC1=CC(=C(O)C(=C1)C(C)(C)C)C(C)(C)C	20216	128-37-0
CC(C)(C)C1=CC(O)=CC=C1O	20220	1948-33-0
CC(C)(C)C1=CC=C(O)C=C1	20221	98-54-4
CCCCNC(N)=O	20222	592-31-4
CC1CC(=O)O1	20223	3068-88-0
O=C1CCCO1	20224	96-48-0
Cl	20226	10108-64-2
OC(=O)C=CC1=CC(O)=C(O)C=C1	20231	331-39-5
CN1C=NC2=C1C(=O)N(C)C(=O)N2C	20232	58-08-2
CC(C)[C@@H](C)\C=C\[C@@H](C)[C@H]1CC[C@H]2\C(CCC[C@]12C)=C\C=C1\C[C@@H](O)CCC1=C	20233	50-14-6
Cl	20235	10043-52-4
CC(O)C(O)=O	20236	814-80-2
CN(C)C(=O)COC(=O)CC1=CC=C(OC(=O)C2=CC=C(NC(N)=N)C=C2)C=C1	20238	59721-29-8
CCOC1=NC2=CC=CC(C(=O)OC(C)OC(=O)OC3CCCCC3)=C2N1CC1=CC=C(C=C1)C1=C(C=CC=C1)C1=NNN=N1	20239	145040-37-5
O=C1CCCCCN1	20240	105-60-2
COC1=C(O)C=CC(CNC(=O)CCCC\C=C\C(C)C)=C1	20241	404-86-4
ClC(Cl)C(Cl)(Cl)SN1C(=O)C2CC=CCC2C1=O	20242	2425-06-1
ClC(Cl)(Cl)SN1C(=O)C2CC=CCC2C1=O	20243	133-06-2
NNC(N)=O	20244	563-41-7
NC(=O)NNC1=CC=CC=C1	20245	103-03-7
NC(=O)NC1=CC=C(C=C1)[As](O)(O)=O	20246	121-59-5
CNC(=O)OC1=CC=CC2=CC=CC=C12	20247	63-25-2
N1C2=C(C=CC=C2)C2=C1C=CC=C2	20248	86-74-8
CNC(=O)OC1=CC=CC2=C1OC(C)(C)C2	20249	1563-66-2
ClC(Cl)(Cl)Cl	20250	56-23-5
CCC(Br)(CC)C(=O)NC(N)=O	20252	77-65-6
C\C(\C=C\C=C(/C)\C=C\C1=C(C)CCCC1(C)C)=C/C=C/C=C(\C)/C=C/C=C(\C)/C=C/C1=C(C)CCCC1(C)C	20253	7235-40-7
CC(=C)[C@H]1CC=C(C)C(=O)C1	20256	2244-16-8
OC1=C(O)C=CC=C1	20257	120-80-9
C[C@H](CCC(O)=O)[C@H]1CC[C@H]2[C@@H]3[C@H](O)C[C@@H]4C[C@H](O)CC[C@]4(C)[C@H]3CC[C@]12C	20260	474-25-9
OC(O)C(Cl)(Cl)Cl	20261	302-17-0
NC1=C(Cl)C(=CC(Cl)=C1)C(O)=O	20262	133-90-4
OC(=O)CCCC1=CC=C(C=C1)N(CCCl)CCCl	20263	305-03-3
OC[C@@H](NC(=O)C(Cl)Cl)[C@H](O)C1=CC=C(C=C1)[N+]([O-])=O	20265	56-75-7
ClC1=C(Cl)C(=O)C(Cl)=C(Cl)C1=O	20266	118-75-2
ClC1CC2C(C1Cl)C1(Cl)C(Cl)=C(Cl)C2(Cl)C1(Cl)Cl	20267	57-74-9
OC(=O)C1C(C(O)=O)C2(Cl)C(Cl)=C(Cl)C1(Cl)C2(Cl)Cl	20268	115-28-6
CC(=O)O[C@@]1(CC[C@H]2[C@@H]3C=C(Cl)C4=CC(=O)CC[C@]4(C)[C@H]3CC[C@]12C)C(C)=O	20274	302-22-7
NC1=CC=C(OC2=CC=C(Cl)C=C2)C=C1	20275	101-79-1
OC1OC(=O)C(Cl)=C1C(Cl)Cl	20276	77439-76-0
[O-][N+](=O)C1=CC(=C(Cl)C=C1)[N+]([O-])=O	20278	97-00-7
CC(=C)CCl	20279	563-47-3
[O-][N+](=O)C1=C(Cl)C=CC=C1	20280	88-73-3
[O-][N+](=O)C1=CC=C(Cl)C=C1	20281	100-00-5
NC1=CC(N)=C(Cl)C=C1	20282	5131-60-2
NC1=C(N)C=C(Cl)C=C1	20283	95-83-0
NC1=CC=C(N)C(Cl)=C1	20284	61702-44-1
CC1=C(Cl)C=C(N)C=C1	20286	95-74-9
CC1=CC=C(Cl)C=C1N	20287	95-79-4
CC1=C(N)C=CC(Cl)=C1	20288	3165-93-3
CC1=C(C)C(NC2=NC(SCC(O)=O)=NC(Cl)=C2)=CC=C1	20290	50892-23-4
ClCC=O	20292	107-20-0
ClCC(=O)C1=CC=CC=C1	20293	532-27-4
CC(=O)NC1=CC=C(C=C1)C(=O)CCl	20294	140-49-8
NC1=CC=C(Cl)C=C1	20295	106-47-8
NC1=CC=C(Cl)C=C1	20296	20265-96-7
ClC1=CC=CC=C1	20298	108-90-7
CCOC(=O)C(O)(C1=CC=C(Cl)C=C1)C1=CC=C(Cl)C=C1	20299	510-15-6
ClC(Br)Br	20300	124-48-1
C[N+](C)(C)CCCl	20303	999-81-5
ClC(Cl)Cl	20306	67-66-3
COCCl	20307	107-30-2
ClCC1=NC=CC=C1	20308	6959-47-3
ClCC1=CC=CN=C1	20309	6959-48-4
ClC1=CC=C(OS(=O)(=O)C2=CC=C(Cl)C=C2)C=C1	20310	80-33-1
CN(C)C(=O)NC1=CC=C(Cl)C=C1	20311	150-68-5
CC(C)CC1=CC=C(CCC2=CC3=C(S2)N2C(C)=NN=C2C(C)N=C3C2=C(Cl)C=CC=C2)C=C1	20312	117279-73-9
ClC1=CC=C(SC2=CC(Cl)=C(Cl)C=C2Cl)C=C1	20314	2227-13-6
[O-][N+](=O)C(Cl)(Cl)Cl	20315	76-06-2
ClC1=C(Cl)C(C#N)=C(Cl)C(C#N)=C1Cl	20319	1897-45-6
CN(C)CCC(C1=CC=C(Cl)C=C1)C1=NC=CC=C1	20321	113-92-8
CCCNC(=O)NS(=O)(=O)C1=CC=C(Cl)C=C1	20322	94-20-2
C[N+](C)(C)CCO	20325	67-48-1
CC(O)=O	20327	1066-30-4
OC1=CC=CC2=C1C(=O)C1=C(O)C=CC=C1C2=O	20328	117-10-2
CN\C(NCCSCC1=C(C)N=CN1)=N/C#N	20329	51481-61-9
NC1=C(C=CC=C1)C(=O)OCC=CC1=CC=CC=C1	20330	87-29-6
CC(C)(OC1=CC=C(C=C1)C1CC1(Cl)Cl)C(O)=O	20331	52214-84-3
OC(=O)CC(O)(CC(O)=O)C(O)=O	20332	77-92-9
CCOC(=O)C(C)(C)OC1=CC=C(Cl)C=C1	20336	637-07-0
CCN(CC)CCOC1=CC=C(C=C1)C(=C(Cl)C1=CC=CC=C1)C1=CC=CC=C1	20337	50-41-9
OS(O)(=O)=O	20340	10026-24-1
COC1=C2O[C@H]3[C@@H](O)C=C[C@H]4[C@H]5CC(C=C1)=C2[C@@]34CCN5C	20341	76-57-3
CN[C@H]1CCC2=C(C(OC)=C(OC)C(OC)=C2)C2=CC=C(OC)C(=O)C=C12	20342	477-30-5
CCCC1=C(OCCCCC2=NNN=N2)C=CC(C(C)=O)=C1O	20344	88107-10-2
CN(C)C(S)=S	20345	137-29-1
CCOP(=S)(OCC)OC1=CC=C2C(C)=C(Cl)C(=O)OC2=C1	20347	56-72-4
O=C1OC2=CC=CC=C2C=C1	20348	91-64-5
COC1=CC(C)=C(N)C=C1	20349	102-50-1
COC1=CC=C(C)C=C1N	20350	120-71-8
ON(N=O)C1=CC=CC=C1	20352	135-20-6
NC(=N)NC#N	20354	461-58-5
OS(=O)(=O)NC1CCCCC1	20355	139-05-9
OC[C@H]1O[C@@H]2[C@@H](OC3=NC(=N)C=CN23)[C@@H]1O	20357	31698-14-3
OC[C@H]1O[C@@H]2O[C@@H]3[C@@H](CO)O[C@H](O[C@@H]4[C@@H](CO)O[C@H](O[C@@H]5[C@@H](CO)O[C@H](O[C@@H]6[C@@H](CO)O[C@H](O[C@@H]7[C@@H](CO)O[C@H](O[C@@H]8[C@@H](CO)O[C@H](O[C@H]1[C@H](O)[C@H]2O)[C@H](O)[C@H]8O)[C@H](O)[C@H]7O)[C@H](O)[C@H]6O)[C@H](O)[C@H]5O)[C@H](O)[C@H]4O)[C@H](O)[C@H]3O	20358	7585-39-9
O=C1CCCCC1	20359	108-94-1
C1CCC(CC1)NSC1=NC2=CC=CC=C2S1	20360	95-33-0
NC1CCCCC1	20361	4998-76-9
ON=C1CCCC1	20363	1192-28-5
CC[C@@H]1NC(=O)[C@H]([C@H](O)[C@H](C)C\C=C\C)N(C)C(=O)[C@H](C(C)C)N(C)C(=O)[C@H](CC(C)C)N(C)C(=O)[C@H](CC(C)C)N(C)C(=O)[C@@H](C)NC(=O)[C@H](C)NC(=O)[C@H](CC(C)C)N(C)C(=O)[C@@H](NC(=O)[C@H](CC(C)C)N(C)C(=O)CN(C)C1=O)C(C)C	20365	59865-13-3
CC(=O)O[C@@]1(CC[C@H]2[C@@H]3C=C(Cl)C4=CC(=O)[C@@H]5C[C@@H]5[C@]4(C)[C@H]3CC[C@]12C)C(C)=O	20366	427-51-0
N[C@@H](CS)C(O)=O	20367	52-89-1
COC1=CC=C(C=C1)C(=O)C(\Br)=C/C(O)=O	20368	21739-91-3
CN(C)N=NC1=C(NC=N1)C(N)=O	20369	4342-03-4
CN(C)NC(=O)CCC(O)=O	20370	1596-84-5
NC1=CC=C(C=C1)S(=O)(=O)C1=CC=C(N)C=C1	20371	80-08-0
ClC(Cl)C(C1=CC=C(Cl)C=C1)C1=C(Cl)C=CC=C1	20372	53-19-0
ClC(Cl)C(C1=CC=C(Cl)C=C1)C1=CC=C(Cl)C=C1	20373	72-54-8
ClC(Cl)=C(C1=CC=C(Cl)C=C1)C1=CC=C(Cl)C=C1	20374	72-55-9
ClC1=CC=C(C=C1)C(C1=CC=C(Cl)C=C1)C(Cl)(Cl)Cl	20375	50-29-3
BrC1=C(Br)C(Br)=C(OC2=C(Br)C(Br)=C(Br)C(Br)=C2Br)C(Br)=C1Br	20376	1163-19-5
CC(=O)OCC(=O)[C@@]12N=C(C)O[C@@H]1C[C@H]1[C@@H]3CCC4=CC(=O)C=C[C@]4(C)[C@H]3[C@@H](O)C[C@]21C	20378	14484-47-0
C[C@]12CC[C@H]3[C@@H](CC=C4C[C@@H](O)CC[C@]34C)[C@@H]1CCC2=O	20379	53-43-0
CC(=O)O[C@H]1CC[C@]2(C)[C@H]3CC[C@@]4(C)[C@@H](CCC4=O)[C@@H]3CC=C2C1	20380	853-23-6
CC1(C)[C@@H](C=C(Br)Br)[C@H]1C(=O)O[C@H](C#N)C1=CC=CC(OC2=CC=CC=C2)=C1	20381	52918-63-5
CO[C@H]1[C@@H](C[C@@H]2CN3CCC4=C(NC5=CC=CC=C45)[C@H]3C[C@@H]2[C@@H]1C(=O)OC)OC(=O)C1=CC(OC)=C(OC)C(OC)=C1	20383	131-01-1
C[C@@H]1C[C@H]2[C@@H]3CCC4=CC(=O)C=C[C@]4(C)[C@@]3(F)[C@@H](O)C[C@]2(C)[C@@]1(O)C(=O)CO	20384	50-02-2
CC(=O)NNC(C)=O	20390	3148-73-0
CC(C)N(C(C)C)C(=O)SCC(Cl)=CCl	20391	2303-16-4
C=CCOC(=O)C1=C(C=CC=C1)C(=O)OCC=C	20392	131-17-9
COC1=C(N)C=C(N)C=C1	20398	39156-41-7
NC1=CC=C(C=C1)\N=N\C1=CC=C(N)C=C1	20399	538-41-0
NC1=CC=C(NC(=O)C2=CC=C(N)C=C2)C=C1	20400	785-30-8
NC1=CC=C(O)C(N)=C1	20401	137-09-7
CC1=C(N)C=C(N)C=C1	20402	95-80-7
CN1C2=C(C=C(Cl)C=C2)C(=NCC1=O)C1=CC=CC=C1	20406	439-14-5
CCOP(=S)(OCC)OC1=NC(=NC(C)=C1)C(C)C	20407	333-41-5
C1=CC=C2C(C=CC3=CC4=C(C=CC5=CC=CC=C45)C=C23)=C1	20409	53-70-3
O1C2=CC=CC=C2OC2=C1C=CC=C2	20410	262-12-4
ClCC(Br)CBr	20413	96-12-8
BrCCBr	20415	106-93-4
CCCC[Sn](CCCC)(OC(C)=O)OC(C)=O	20419	1067-33-0
CC(C)(NC(=O)C1=CC(Cl)=CC(Cl)=C1)C#C	20420	23950-58-5
Cl[C@H]1OCCO[C@@H]1Cl	20421	3883-43-0
OC(=O)C(\Cl)=C(\Cl)C=O	20423	87-56-9
CC(=C)C(=O)NC1=CC=C(Cl)C(Cl)=C1	20424	2164-09-2
ClC1=C(Cl)C(=O)C2=C(C=CC=C2)C1=O	20425	117-80-6
NC1=C(Cl)C=C(C=C1Cl)[N+]([O-])=O	20426	99-30-9
NC1=CC(Cl)=C(N)C(Cl)=C1	20427	609-20-1
OC(=O)C(Cl)Cl	20428	79-43-6
ClC1=C(Cl)C=CC=C1	20430	95-50-1
ClC1=CC=C(Cl)C=C1	20431	106-46-7
NC1=C(Cl)C=C(C=C1)C1=CC(Cl)=C(N)C=C1	20432	91-94-1
NC1=CC=C(C=C1Cl)C1=CC(Cl)=C(N)C=C1	20433	612-83-9
ClC\C=C\CCl	20434	110-57-6
CC(Cl)Cl	20437	75-34-3
ClCCCl	20438	107-06-2
OC1=C(Cl)C=C(Cl)C=C1	20439	120-83-2
CC(OC1=C(Cl)C=C(Cl)C=C1)C(O)=O	20440	120-36-5
CC(OC1=C(Cl)C=CC(Cl)=C1)C(O)=O	20441	6965-71-5
OC(=O)COC1=C(Cl)C=C(Cl)C=C1	20442	94-75-7
CCCCOC(=O)COC1=C(Cl)C=C(Cl)C=C1	20443	94-80-4
CC(C)OC(=O)COC1=C(Cl)C=C(Cl)C=C1	20445	94-11-1
CN(C)C(=O)NC1=CC(Cl)=C(Cl)C=C1	20446	330-54-1
ClC1=CC(Cl)=C(OS(=O)(=O)C2=CC=CC=C2)C=C1	20447	97-16-5
CC(Cl)CCl	20448	78-87-5
COP(=O)(OC)OC=C(Cl)Cl	20449	62-73-7
OC(C1=CC=C(Cl)C=C1)(C1=CC=C(Cl)C=C1)C(Cl)(Cl)Cl	20450	115-32-2
S=C(NC1CCCCC1)NC1CCCCC1	20451	1212-29-9
C1C2OC2C2C3CC(C4OC34)C12	20452	81-21-0
ClC1=C(Cl)[C@]2(Cl)[C@@H]3[C@@H]4C[C@@H]([C@H]5O[C@@H]45)[C@@H]3[C@@]1(Cl)C2(Cl)Cl	20453	60-57-1
CCOP(=S)(OCC)OC1=NC(Cl)=C(Cl)C=C1Cl	20458	2921-88-2
CCN(CC)C(C)=O	20459	685-91-6
OCCOCCO	20462	111-46-6
CCN(CC)C=O	20463	617-84-5
CCOC(=O)\C=C/C(=O)OCC	20464	141-05-9
CC\C(=C(\CC)C1=CC=C(O)C=C1)C1=CC=C(O)C=C1	20465	56-53-1
CCNC(=S)NCC	20466	105-55-5
O=CNNC=O	20468	628-36-4
O=C1N2CC3=C(C=CC=C3)C(=O)N2CC2=CC=CC=C12	20469	21626-89-1
C(OC1=CC(OCC2CO2)=CC=C1)C1CO1	20470	101-90-6
O=C1CCC2=C(O1)C=CC=C2	20474	119-84-6
CC1(C)OC(=O)NC1=O	20478	695-53-4
CNC(=O)CSP(=S)(OC)OC	20479	60-51-5
CC1CC(OC(C)=O)OC(C)O1	20480	828-00-2
COC1=CC=C(N)C(OC)=C1	20483	54150-69-5
COC1=C(C=CC(=C1)C1=CC(OC)=C(C=C1)N=C=O)N=C=O	20484	91-93-0
COC1=CC(=CC=C1N)C1=CC=C(N)C(OC)=C1	20485	20325-40-0
CN(C)C1=CC=C(C=C1)N=NC1=CC=CC=C1	20491	60-11-7
COP(=O)OC	20493	868-85-9
COP(C)(=O)OC	20494	756-79-6
CN1C(C)=NC=C1[N+]([O-])=O	20497	551-92-8
COC(=O)C1=CC=C(C=C1)C(=O)OC	20498	120-61-6
CN(C)C(C)=O	20499	127-19-5
CCC(=O)C(CC(C)N(C)C)(C1=CC=CC=C1)C1=CC=CC=C1	20501	1095-90-5
CN(C)C1=C(C)N(C)N(C1=O)C1=CC=CC=C1	20504	58-15-1
CN(C)CCO	20505	108-01-0
CN(C)C1=CC=CC=C1	20507	121-69-7
C[As](C)(O)=O	20508	75-60-5
CC1(C)C(=O)NC(=O)NC1=O	20509	24448-94-0
CC1=C2C=CC3=CC=CC=C3C2=C(C)C2=CC=CC=C12	20510	57-97-6
CC1=C(N)C=CC(=C1)C1=CC(C)=C(N)C=C1	20511	612-82-8
CN(C)C(Cl)=O	20512	79-44-7
CN(C)C(S)=S	20513	598-64-1
CN(C)C=O	20515	68-12-2
CN(C)N	20516	57-14-7
CNNC	20517	306-37-6
CC(C)=CCl	20520	513-37-1
OC1=C(C=C(C=C1)[N+]([O-])=O)[N+]([O-])=O	20523	51-28-5
O=NN1CCN(CC1)N=O	20527	140-79-4
CC1=C(C=CC=C1[N+]([O-])=O)[N+]([O-])=O	20528	606-20-2
CC1=C(C=C(C=C1)[N+]([O-])=O)[N+]([O-])=O	20529	121-14-2
C1COCCO1	20533	123-91-1
S=C(SSSSSSC(=S)N1CCCCC1)N1CCCCC1	20535	971-15-3
CN(C)CCOC(C1=CC=CC=C1)C1=CC=CC=C1	20537	147-24-0
N(C1=CC=CC=C1)C1=CC=C(NC2=CC=CC=C2)C=C1	20538	74-31-7
N#CC(C1=CC=CC=C1)C1=CC=CC=C1	20539	86-29-3
O=C(OC1=CC=CC=C1)OC1=CC=CC=C1	20540	102-09-0
O=C1NC(=O)C(N1)(C1=CC=CC=C1)C1=CC=CC=C1	20541	57-41-0
CN(CS(O)(=O)=O)C1=C(C)N(C)N(C1=O)C1=CC=CC=C1	20543	68-89-3
NC(=S)NNC(N)=S	20545	142-46-1
NC(=S)C(N)=S	20546	79-40-3
CCCCCCCCCCCCNC(N)=N	20548	2439-10-3
NCCC1=CC=C(O)C(O)=C1	20550	62-31-7
CN(C)CCOC(C)(C1=CC=CC=C1)C1=CC=CC=N1	20552	562-10-7
OC1=C(O)C2=C3C(=C1)C(=O)OC1=C3C(=CC(O)=C1O)C(=O)O2	20557	476-66-4
CC[C@H]1CN2CCC3=C(C=C(OC)C(OC)=C3)[C@@H]2C[C@@H]1C[C@H]1NCCC2=CC(OC)=C(OC)C=C12	20558	316-42-7
ClC1=C(Cl)C2(Cl)C3COS(=O)OCC3C1(Cl)C2(Cl)Cl	20560	115-29-7
ClC1=C(Cl)[C@]2(Cl)[C@@H]3[C@H]4C[C@H]([C@@H]5O[C@H]45)[C@@H]3[C@@]1(Cl)C2(Cl)Cl	20561	72-20-8
FC(F)OC(F)(F)C(F)Cl	20562	13838-16-9
ClCC1CO1	20566	106-89-8
CCC1CO1	20569	106-88-7
OC[C@@H](O)[C@H]1OC(=O)C(O)=C1O	20570	6381-77-7
ClC1=CC=C2N3C=NN=C3CN=C(C3=CC=CC=C3)C2=C1	20572	29975-16-4
C[C@]12CC[C@H]3[C@@H](CCC4=CC(O)=CC=C34)[C@@H]1CC[C@@H]2O	20573	50-28-2
COC1=CC=C(CC=C)C=C1	20575	140-67-0
C[C@]12CC[C@H]3[C@@H](CCC4=CC(O)=CC=C34)[C@@H]1CC[C@@]2(O)C#C	20576	57-63-6
CCC1=NC=CC(=C1)C(N)=S	20577	536-33-4
CCOC1=CC=C(NC(N)=O)C=C1	20580	150-69-6
CCOC1=C(C=CC=C1)C(N)=O	20581	938-73-8
CCOC1=CC2=C(NC(C)(C)C=C2C)C=C1	20582	91-53-2
CCOC(=O)C=C	20583	140-88-5
CCO	20584	64-17-5
CCOC(=O)CBr	20587	105-36-2
CCC1=CC=C(C=C1)C(C(Cl)Cl)C1=CC=C(CC)C=C1	20589	72-56-0
CCOC(=O)C1OC1(C)C1=CC=CC=C1	20591	77-83-8
CCN(N=O)C(N)=O	20593	759-73-9
CCC1=CC=CC=C1	20596	100-41-4
OCCO	20597	107-21-1
O=S1(=O)OCCO1	20598	1072-53-3
S=C1NCCN1	20601	96-45-7
O=C1NCCN1	20602	120-93-4
SC(=S)NCCNC(S)=S	20603	142-59-6
C1OC1C1CCC2OC2C1	20604	106-87-6
CCCCC(CC)CO	20605	104-76-7
CCCCC(CC)COC(=O)CCCCC(=O)OCC(CC)CCCC	20606	103-23-1
CCCCC(CC)COC(=O)C1=C(C=CC=C1)C(=O)OCC(CC)CCCC	20607	117-81-7
CCC(C(=O)NC(N)=O)C1=CC=CC=C1	20612	90-49-3
CC(=O)O[C@H]1CC[C@@H]2[C@H]3CC[C@@]4(C)[C@@H](CC[C@@]4(OC(C)=O)C#C)[C@@H]3CCC2=C1	20614	297-76-7
CCC1=C2NC3=C(CCOC3(CC)CC(O)=O)C2=CC=C1	20615	41340-25-4
CC12CCC(CC1)C(C)(C)O2	20616	470-82-6
COC1=C(O)C=CC(CC=C)=C1	20617	97-53-0
N#CC1=CC=C(C=C1)C1CCCC2=CN=CN12	20618	102676-31-3
COP(=S)(OC)OC1=CC(C)=C(SC)C=C1	20620	55-38-9
CC(C)C(C(=O)OC(C#N)C1=CC=CC(OC2=CC=CC=C2)=C1)C1=CC=C(Cl)C=C1	20621	51630-58-1
Cl	20622	7705-08-0
CN(C)C(S)=S	20624	14484-64-1
CC(C)(C)NC(=O)[C@H]1CC[C@H]2[C@@H]3CC[C@H]4NC(=O)C=C[C@]4(C)[C@H]3CC[C@]12C	20625	98319-26-7
FC(F)(F)COC1=CC(C(=O)NCC2CCCCN2)=C(OCC(F)(F)F)C=C1	20626	54143-56-5
OC(CN1C=NC=N1)(CN1C=NC=N1)C1=C(F)C=C(F)C=C1	20627	86386-73-4
CN(C)C(=O)NC1=CC=CC(=C1)C(F)(F)F	20628	2164-17-2
FC(F)(F)C(=O)NC1=CC2=C(C=C1)C1=CC=CC=C1C2	20629	363-17-7
NC1=CC=C(C=C1)C1=CC=C(F)C=C1	20631	324-93-6
FC1=CNC(=O)NC1=O	20634	51-21-8
CNCCC(OC1=CC=C(C=C1)C(F)(F)F)C1=CC=CC=C1	20635	56296-78-7
CC(C)N1C(\C=C\[C@@H](O)C[C@@H](O)CC(O)=O)=C(C2=CC=CC=C12)C1=CC=C(F)C=C1	20636	93957-54-1
O1C=CC=C1	20646	110-00-9
O=CC1=CC=CO1	20647	98-01-1
NS(=O)(=O)C1=C(Cl)C=C(NCC2=CC=CO2)C(=C1)C(O)=O	20648	54-31-9
OC(=O)C1=CC(O)=C(O)C(O)=C1	20650	149-91-7
CC1=CC(OCCCC(C)(C)C(O)=O)=C(C)C=C1	20652	25812-30-0
CN(C)C1=CC=C(C=C1)[C+](C1=CC=C(C=C1)N(C)C)C1=CC=C(C=C1)N(C)C	20653	548-62-9
CC(C)=CCC\C(C)=C\COC(C)=O	20654	105-87-3
C[C@@]12[C@H]3[C@H](C(O)=O)[C@@]45CC(=C)[C@@](O)(C4)CC[C@H]5[C@]3(OC1=O)C=C[C@@H]2O	20656	77-06-5
N[C@@H](CCC(O)=O)C(O)=O	20659	56-86-0
OCC(O)CO	20663	56-81-5
OCC(O)CCl	20664	96-24-2
OCC1CO1	20666	556-52-5
NCC(O)=O	20667	56-40-6
O=S1OCCO1	20668	3741-38-6
CC1(C)[C@@H](O)CC[C@@]2(C)[C@H]1CC[C@]1(C)[C@@H]2C(=O)C=C2[C@@H]3C[C@](C)(CC[C@]3(C)CC[C@@]12C)C(O)=O	20669	471-53-4
CCN(CC1=CC(=CC=C1)S(O)(=O)=O)C1=CC=C(C=C1)[C+](C1=CC=CC=C1)C1=CC=C(C=C1)N(CC)CC1=CC(=CC=C1)S(O)(=O)=O	20671	4680-78-8
CCN(CC1=CC(=CC=C1)S(O)(=O)=O)C1=CC=C(C=C1)C(C1=CC=C(C=C1)N(CC)CC1=CC(=CC=C1)S(O)(=O)=O)=C1C=CC(=O)C=C1S(O)(=O)=O	20673	2353-45-9
COC1=CC(OC)=C(Cl)C2=C1C(=O)[C@]1(O2)[C@H](C)CC(=O)C=C1OC	20674	126-07-8
OC1=C(O)C2=C(C=C1)[C@@H]1C3=CC(O)=C(O)C=C3C[C@]1(O)CO2	20678	517-28-2
ClC1C=CC2C1C1(Cl)C(Cl)=C(Cl)C2(Cl)C1(Cl)Cl	20679	76-44-8
C1CCCNCCC1	20680	1121-92-2
CCCCCCCN	20681	111-68-2
ClC1=C(Cl)C(Cl)=C(Cl)C(Cl)=C1Cl	20682	118-74-1
ClC(Cl)=C(Cl)C(Cl)=C(Cl)Cl	20683	87-68-3
Cl[C@H]1[C@H](Cl)[C@@H](Cl)[C@H](Cl)[C@H](Cl)[C@H]1Cl	20684	319-84-6
Cl[C@H]1[C@H](Cl)[C@@H](Cl)[C@H](Cl)[C@@H](Cl)[C@@H]1Cl	20685	319-85-7
Cl[C@H]1[C@H](Cl)[C@@H](Cl)[C@@H](Cl)[C@H](Cl)[C@H]1Cl	20686	58-89-9
ClC1C(Cl)C(Cl)C(Cl)C(Cl)C1Cl	20687	608-73-1
ClC1=C(Cl)C(Cl)(Cl)C(Cl)=C1Cl	20688	77-47-4
ClC(Cl)(Cl)C(Cl)(Cl)Cl	20689	67-72-1
OC1=C(CC2=C(Cl)C(Cl)=CC(Cl)=C2O)C(Cl)=C(Cl)C=C1Cl	20690	70-30-4
C1N2CN3CN1CN(C2)C3	20692	100-97-0
CN(C)P(=O)(N(C)C)N(C)C	20694	680-31-9
CCCCCC(N)=O	20696	628-02-4
CCCCCCOC1=CC(C)=C(O)C(C)=C1C	20697	148081-72-5
CCCCCCC1=C(O)C=C(O)C=C1	20699	136-77-6
N[C@@H](CC1=CN=CN1)C(O)=O	20700	645-35-2
OS(O)(=O)=O	20703	10034-93-2
NN=C1NC(=CS1)C1=CC=C(N)C=C1	20704	26049-71-8
NN=C1NC(=CS1)C1=CC=C(C=C1)[N+]([O-])=O	20706	26049-70-7
NN=C1NC(=CS1)C1=CC=CC=C1	20707	34176-52-8
NNC1=CC=C(C=C1)C(O)=O	20708	619-67-0
NNC1=CC=C(C=C1)C(O)=O	20709	24589-77-3
N(NC1=CC=CC=C1)C1=CC=CC=C1	20710	122-66-7
NS(=O)(=O)C1=CC2=C(NCNS2(=O)=O)C=C1Cl	20713	58-93-5
C[C@]12C[C@H](O)[C@H]3[C@@H](CCC4=CC(=O)CC[C@]34C)[C@@H]1CC[C@]2(O)C(=O)CO	20714	50-23-7
OC1=CC=C(O)C=C1	20716	123-31-9
OC1=CC=C(OCC2=CC=CC=C2)C=C1	20717	103-16-2
CCOC1=CC=C(NC(=O)CC(C)O)C=C1	20721	1083-57-4
NNCCO	20728	109-84-2
OC1=C2N=CC=CC2=CC=C1	20730	148-24-3
CC(C)CC1=CC=C(C=C1)C(C)C(O)=O	20732	15687-27-1
CC(CN1CC(=O)NC(=O)C1)N1CC(=O)NC(=O)C1	20733	21416-67-1
N1C=CC2=CC=CC=C12	20737	120-72-9
OC(=O)CC1=CNC2=CC=CC=C12	20738	87-51-4
COC1=CC=C2N(C(=O)C3=CC=C(Cl)C=C3)C(C)=C(CC(O)=O)C2=C1	20740	53-86-1
NC(=O)CI	20742	144-48-9
IC(I)I	20743	75-47-8
CN1C(N)=NC2=C1C=CC1=NC=CC=C21	20745	76180-96-6
CC(C)COC(=O)C1=CC=C(O)C=C1	20749	4247-02-3
CC(C)CON=O	20750	542-56-3
FC(F)OC(Cl)C(F)(F)F	20752	26675-46-7
OCC(O)[C@@H](O)[C@H](O)[C@H](O)CO[C@H]1O[C@H](CO)[C@@H](O)[C@H](O)[C@H]1O	20753	64519-82-0
NNC(=O)C1=CC=NC=C1	20755	54-85-3
NC(=O)C1=CC=NC=C1	20756	1453-82-3
OC(=O)C1=CC=NC=C1	20757	55-22-1
CC1=CC(=O)CC(C)(C)C1	20759	78-59-1
ClCCNP1(=O)OCCCN1CCCl	20760	3778-73-2
CC(=C)C=C	20761	78-79-5
CC(C)O	20762	67-63-0
CC(C)OC(=O)NC1=CC=CC(Cl)=C1	20764	101-21-3
CC(C)OC(=O)NC1=CC=CC=C1	20766	122-42-9
CC=CC1=CC2=C(OCO2)C=C1	20767	120-58-1
OC1=CC=C(C=C1)C1=C(O)C(=O)C2=C(O)C=C(O)C=C2O1	20768	520-18-3
ClC12C(=O)C3(Cl)C4(Cl)C1(Cl)C1(Cl)C2(Cl)C3(Cl)C4(Cl)C1(Cl)Cl	20770	143-50-0
CC(C(O)=O)C1=CC(=CC=C1)C(=O)C1=CC=CC=C1	20771	22071-15-4
CC(C)(C)NC[C@H](O)COC1=CC=CC2=C1CCCC2=O	20777	27912-14-7
CC(=C)[C@@H]1CCC(C)=CC1	20778	5989-27-5
C[C@H](CCC(O)=O)[C@H]1CC[C@H]2[C@@H]3CC[C@@H]4C[C@H](O)CC[C@]4(C)[C@H]3CC[C@]12C	20779	434-13-9
OC(=O)C1=NN(CC2=CC=C(Cl)C=C2Cl)C2=CC=CC=C12	20782	50264-69-2
CC[C@H](C)C(=O)O[C@H]1C[C@@H](C)C=C2C=C[C@H](C)[C@H](CC[C@@H]3C[C@@H](O)CC(=O)O3)[C@@H]12	20784	75330-75-5
O	20789	7791-18-6
CCOC(=O)CC(SP(=O)(OC)OC)C(=O)OCC	20790	1634-78-2
CCOC(=O)CC(SP(=S)(OC)OC)C(=O)OCC	20791	121-75-5
O=C1NNC(=O)C=C1	20792	123-33-1
SC(=S)NCCNC(S)=S	20794	12427-38-2
COC(=O)C1=C(C)NC(C)=C(C1C1=CC(=CC=C1)[N+]([O-])=O)C(=O)OCCN1CCN(CC1)C(C1=CC=CC=C1)C1=CC=CC=C1	20796	89226-75-5
NC1=NC(N)=NC(N)=N1	20802	108-78-1
CN1C(C(=O)NC2=NC=C(C)S2)=C(O)C2=C(C=CC=C2)S1(=O)=O	20803	71125-38-7
N[C@@H](CC1=CC=C(C=C1)N(CCCl)CCCl)C(O)=O	20804	148-82-3
CC(C)[C@@H]1CC[C@@H](C)C[C@H]1O	20805	89-78-1
S=C1NC2=CC=CC=C2S1	20807	149-30-4
OS(=O)(=O)CCS	20809	19767-45-4
S=C1N=CNC2=C1NC=N2	20810	50-44-2
Cl	20811	7487-94-7
C[Hg]Cl	20813	115-09-3
COC1=CC2=C(C=C1)[C@H]1CC[C@@]3(C)[C@@H](CC[C@@]3(O)C#C)[C@@H]1CC2	20814	72-33-3
CC1CN1P(=O)(N1CC1C)N1CC1C	20815	57-39-6
CN(C)CCN(CC1=CC=CS1)C1=NC=CC=C1	20818	135-23-9
COC1=NN(CSP(=S)(OC)OC)C(=O)S1	20819	950-37-8
CN1C=CNC1=S	20820	60-56-0
CSCCC(N)C(O)=O	20821	59-51-8
CN(CC1=CN=C2N=C(N)N=C(N)C2=N1)C1=CC=C(C=C1)C(=O)N[C@@H](CCC(O)=O)C(O)=O	20822	59-05-2
COC1=CC2=C(OC3=C2C=CC=C3)C=C1N	20825	5834-17-3
COC1=CC=CC(O)=C1O	20826	934-00-9
COC1=CC=C(C=C1)C(C1=CC=C(OC)C=C1)C(Cl)(Cl)Cl	20827	72-43-5
COC1=CC=C(O)C=C1	20828	150-76-5
COC(C(O)=O)C1=CC=CC=C1	20829	1701-77-5
COC1=C2OC(=O)C=CC2=CC2=C1OC=C2	20830	298-81-7
COC(C)(C)C	20833	1634-04-4
COC(N)=O	20834	598-55-0
COC(=O)NN	20835	6294-89-9
CN(C)C1=CC=C(C=C1)N=NC1=CC(C)=CC=C1	20838	55-80-1
COC1=C(OC)C=C(C=C1)[C@@H]1CC(=O)C2=C(O1)C=C(O[C@@H]1O[C@H](CO[C@@H]3O[C@@H](C)[C@H](O)[C@@H](O)[C@H]3O)[C@@H](O)[C@H](O)[C@H]1O)C=C2O	20841	11013-97-1
CCCCC\C=C/C\C=C/CCCCCCCC(=O)OC	20843	112-63-0
COC(=O)C(C)=C	20844	80-62-6
COS(C)(=O)=O	20845	66-27-3
CN(N=O)C(N)=N[N+]([O-])=O	20846	70-25-7
CC1=CC=C2C(=O)C3=C(C=CC=C3)C(=O)C2=C1[N+]([O-])=O	20847	129-15-7
COP(=S)(OC)OC1=CC=C(C=C1)[N+]([O-])=O	20855	298-00-0
CN1CCCC1=O	20856	872-50-4
CNC1=C2NC=NC2=NC=N1	20857	443-72-1
CC(O)C1=CC=CC=C1	20859	98-85-1
CC1=CC(O)=C(O)C=C1	20861	452-86-8
CC1=CC=C2C=C3C(C=CC4=CC=CC=C34)=C3CCC1=C23	20862	56-49-5
C[C@](N)(CC1=CC=C(O)C(O)=C1)C(O)=O	20863	41372-08-1
NC1=C(Cl)C=C(CC2=CC(Cl)=C(N)C=C2)C=C1	20865	101-14-4
CC1=C(N)C=CC(CC2=CC(C)=C(N)C=C2)=C1	20867	838-88-0
ClCCl	20868	75-09-2
CN(C)C1=CC=C(CC2=CC=C(C=C2)N(C)C)C=C1	20869	101-61-1
CC1=CC(CC2=CC(C)=CC(=C2O)C(C)(C)C)=C(O)C(=C1)C(C)(C)C	20870	119-47-1
CNN	20875	302-15-8
CC1=C(O)C=CC(O)=C1	20876	95-71-6
CC1=CC=CC2=CC=CC=C12	20877	90-12-0
CC1=CC=C2C=CC=CC2=C1	20878	91-57-6
CN(CCCC(O)C1=CC=CN=C1)N=O	20880	76014-81-8
CN(CCCC(=O)C1=CC=CN=C1)N=O	20881	64091-91-4
COC(=O)C(C1CCCCN1)C1=CC=CC=C1	20886	298-59-9
CC1=CC=C2N=CC=CC2=C1	20887	91-62-3
CC1=C2N=CC=CC2=CC=C1	20888	611-32-5
CC1=CC=C(C=C)C=C1	20889	622-97-9
CC1=CC(=O)NC(=S)N1	20890	56-04-2
CC1=NC=C(N1CCO)[N+]([O-])=O	20892	443-48-1
CNC(=O)OC1=CC(C)=C(N(C)C)C(C)=C1	20893	315-18-4
CN(C)C1=CC=C(C=C1)C(=O)C1=CC=C(C=C1)N(C)C	20894	90-94-8
ClC12C3(Cl)C4(Cl)C5(Cl)C(Cl)(C1(Cl)C4(Cl)Cl)C2(Cl)C(Cl)(Cl)C35Cl	20895	2385-85-5
CCCCC(C)(O)C\C=C\[C@H]1[C@H](O)CC(=O)[C@@H]1CCCCCCC(=O)OC	20897	59122-46-2
CO[C@]12[C@H]3N[C@H]3CN1C1=C([C@H]2COC(N)=O)C(=O)C(N)=C(C)C1=O	20898	50-07-7
O=[Mo](=O)=O	20899	1313-27-5
OC(=O)CCl	20901	79-11-8
C[C@H]1C(=O)O[C@@H]2CCN3CC=C(COC(=O)[C@](C)(O)[C@]1(C)O)[C@H]23	20902	315-22-0
CS(=O)(=O)OCCCCOS(C)(=O)=O	20910	55-98-1
CC(C)(OC1=CC=C(C=C1)C1CCCC2=C1C=CC=C2)C(O)=O	20911	3771-19-5
CCN1C=C(C(O)=O)C(=O)C2=CC=C(C)N=C12	20912	389-08-2
C1=CC2=CC=CC=C2C=C1	20913	91-20-3
NC(=O)CC1=CC=CC2=CC=CC=C12	20914	86-86-2
OC(=O)CC1=CC=CC2=CC=CC=C12	20915	86-87-3
NC1=CC=CC2=C(N)C=CC=C12	20916	2243-62-1
NCCNC1=CC=CC2=CC=CC=C12	20917	1465-25-4
N(C1=CC=C(NC2=CC=C3C=CC=CC3=C2)C=C1)C1=CC=C2C=CC=CC2=C1	20918	93-46-9
NC(=S)NC1=CC=CC2=CC=CC=C12	20919	86-88-4
NC1=C2C=CC=CC2=CC=C1	20920	134-32-7
NC1=CC=C2C=CC=CC2=C1	20921	91-59-8
NC1=CC=C2C=CC=CC2=C1S(O)(=O)=O	20922	81-16-3
CC1=CC=CC(C)=C1NC(=O)CN1CCCC1=O	20923	77191-36-7
CCCCN(CCCC)C(=S)S[Ni]SC(=S)N(CCCC)CCCC	20927	13927-77-0
OS(O)(=O)=O	20928	10101-97-0
NC(=O)C1=CC=CN=C1	20929	98-92-0
CN1CCC[C@H]1C1=CN=CC=C1	20930	54-11-5
OC(=O)C1=CC=CN=C1	20932	59-67-6
NNC(=O)C1=CC=CN=C1	20933	553-53-7
O[N+]([O-])=O	20937	7631-99-4
OC(=O)CN(CC(O)=O)CC(O)=O	20939	139-13-9
ON=O	20941	7632-00-0
COC1=C(N)C=C(C=C1)[N+]([O-])=O	20943	99-59-2
NC(=O)N\N=C\C1=CC=C(O1)[N+]([O-])=O	20944	59-87-0
CC(=O)OC(OC(C)=O)C1=CC=C(O1)[N+]([O-])=O	20946	92-55-7
[O-][N+](=O)C1=CC=C(O1)C1=NNC(=O)O1	20948	2122-86-3
OC1=C(C=C(C=C1)[As](O)(O)=O)[N+]([O-])=O	20956	121-19-7
NC1=CC(=C(N)C=C1)[N+]([O-])=O	20957	5307-14-2
NC1=C(N)C=C(C=C1)[N+]([O-])=O	20958	99-56-9
CC1=C(N)C=C(C=C1)[N+]([O-])=O	20959	99-55-8
[O-][N+](=O)C1=C2C=CC=C3CCC(C=C1)=C23	20960	602-87-9
NC1=CC=C(C=C1)[N+]([O-])=O	20961	100-01-6
COC1=C(C=CC=C1)[N+]([O-])=O	20962	91-23-6
NC1=C(C=CC(=C1)[N+]([O-])=O)C(O)=O	20963	619-17-0
[O-][N+](=O)C1=CC=CC=C1	20964	98-95-3
[O-][N+](=O)C1=CC=C2N=CNC2=C1	20965	94-52-0
OC(=O)C1=CC=C(C=C1)[N+]([O-])=O	20966	62-23-7
CCCC[N+]([O-])=O	20967	627-05-4
CC[N+]([O-])=O	20969	79-24-3
[O-][N+](=O)C1=CC=C(OC2=C(Cl)C=C(Cl)C=C2)C=C1	20970	1836-75-5
[O-][N+](=O)C1=CC2=C(C=C1)C1=C(C2)C=CC=C1	20971	607-57-8
[O-][N+](=O)C1=CC=C(O1)C=NN1CC(=O)NC1=O	20972	67-20-9
C[N+]([O-])(CCCl)CCCl	20976	126-85-2
C[N+]([O-])=O	20977	75-52-5
[O-][N+](=O)C1=CC=CC2=CC=CC=C12	20978	86-57-7
CCC[N+]([O-])=O	20980	108-03-2
CC(C)[N+]([O-])=O	20981	79-46-9
OC(=O)CC[N+]([O-])=O	20982	504-88-1
[O-][N+](=O)C1=CC=C2C=CC3=CC=CC4=CC=C1C2=C34	20983	5522-43-0
[O-][N+](=O)C1=CC=C2N=CC=CC2=C1	20984	613-50-3
[O-][N+](=O)C1=C2N=CC=CC2=CC=C1	20985	607-35-2
CN(N=O)C1=CC=C(C=C1)[N+]([O-])=O	21002	943-41-9
CN(N=O)C(N)=O	21006	684-93-5
CC(=O)CN(CC(C)=O)N=O	21022	60599-38-4
CCCCN(CCCC)N=O	21026	924-16-3
OCCN(CCO)N=O	21027	1116-54-7
CCN(CC)N=O	21028	55-18-5
CN(C)N=O	21029	62-75-9
O=NN(C1=CC=CC=C1)C1=CC=CC=C1	21030	86-30-6
O=NC1=CC=C(NC2=CC=CC=C2)C=C1	21031	156-10-5
CCCN(CCC)N=O	21032	621-64-7
CCN(C)N=O	21036	10595-95-6
O=NN1CCCCCCC1	21039	20917-49-1
O=NN1CCCCCC1	21040	932-83-2
CN(N=O)C1=CC=CC=C1	21053	614-00-6
O=NN1CCOCC1	21056	59-89-2
O=NN1CCNCC1	21059	5632-47-3
O=NN1CCCCC1	21060	100-75-4
O=NN1CCCC1	21062	930-55-2
CC1=C(C=CC=C1)N=O	21065	611-23-4
C[C@]12CC[C@H]3[C@@H](CCC4=C3CCC(=O)C4)[C@@H]1CC[C@@]2(O)C#C	21069	68-23-5
N1C2=C(C=CC=C2)C2=C1C=NC=C2	21070	244-63-3
COC1=CC=C2N=C(NC2=C1)S(=O)CC1=C(C)C(OC)=C(C)C=N1	21080	73590-58-6
OS(=O)(=O)C1=C(NC2=CC=CC=C2)C=CC(NC2=C(C=C(C=C2)[N+]([O-])=O)[N+]([O-])=O)=C1	21081	6373-74-6
OC1=CC=C2C=C(C=C(C2=C1\N=N\C1=CC=CC=C1)S(O)(=O)=O)S(O)(=O)=O	21082	1936-15-8
CNC(=O)ON=C(SC)C(=O)N(C)C	21086	23135-22-0
OC1N=C(C2=CC=CC=C2)C2=CC(Cl)=CC=C2NC1=O	21087	604-75-1
CCN1C=C(C(O)=O)C(=O)C2=CC3=C(OCO3)C=C12	21089	14698-29-4
CC(C)NCC(O)COC1=CC=CC=C1OCC=C	21093	6452-73-9
NC1=CC=C(OC2=CC=C(N)C=C2)C=C1	21094	101-80-4
C1CN(CCO1)SC1=NC2=CC=CC=C2S1	21096	102-77-2
CN(C)[C@H]1[C@@H]2[C@@H](O)[C@H]3C(=C(O)[C@]2(O)C(=O)C(C(N)=O)C1=O)C(=O)C1=C(C=CC=C1O)[C@@]3(C)O	21097	2058-46-0
CCOP(=S)(OCC)OC1=CC=C(C=C1)[N+]([O-])=O	21100	56-38-2
CC1(C)S[C@@H]2[C@H](NC(=O)COC3=CC=CC=C3)C(=O)N2[C@H]1C(O)=O	21102	132-98-9
COC1=C(Cl)C(Cl)=C(Cl)C(Cl)=C1Cl	21103	1825-21-4
ClC(Cl)C(Cl)(Cl)Cl	21104	76-01-7
[O-][N+](=O)C1=C(Cl)C(Cl)=C(Cl)C(Cl)=C1Cl	21105	82-68-8
OC1=C(Cl)C(Cl)=C(Cl)C(Cl)=C1Cl	21106	87-86-5
C(C(C1CCCCC1)C1CCCCC1)C1CCCCN1	21114	6724-53-4
CCOC1=CC=C(NC(C)=O)C=C1	21116	62-44-2
CN1N(C(=O)C=C1C)C1=CC=CC=C1	21117	60-80-0
NC1=CC=C(N=NC2=CC=CC=C2)C(N)=N1	21118	136-40-3
S=C=NCCC1=CC=CC=C1	21120	2257-09-2
NC(N)=NC(=N)NCCC1=CC=CC=C1	21121	834-28-6
CCC1(C(=O)NC(=O)NC1=O)C1=CC=CC=C1	21122	50-06-6
CCC1(C(=O)NC(=O)NC1=O)C1=CC=CC=C1	21123	57-30-7
OC1=CC=CC=C1	21124	108-95-2
OC1=CC=C(C=C1)C1(OC(=O)C2=C1C=CC=C2)C1=CC=C(O)C=C1	21125	77-09-8
N1C2=CC=CC=C2SC2=C1C=CC=C2	21126	92-84-2
CC(COC1=CC=CC=C1)N(CCCl)CC1=CC=CC=C1	21127	63-92-3
CN(C)N=NC1=CC=CC=C1	21128	7227-91-0
S=C=NC1=CC=CC=C1	21129	103-72-0
CC1=CC(=O)N(N1)C1=CC=CC=C1	21130	89-25-8
N(C1=CC=CC=C1)C1=CC=C2C=CC=CC2=C1	21131	135-88-6
NC1=CC=C(NC2=CC=CC=C2)C=C1	21132	2198-59-6
OC(=O)CCCC\C=C(/C1=CC=CC=C1)C1=CC=CN=C1	21133	89667-40-3
NC(=S)NC1=CC=CC=C1	21134	103-85-5
OC1=CC=C2C=CC=CC2=C1\N=N\C1=CC=CC=C1	21135	842-07-9
CCCCC1C(=O)N(N(C1=O)C1=CC=CC=C1)C1=CC=CC=C1	21136	50-33-9
NC1=CC(N)=CC=C1	21137	108-45-2
NC1=CC=C(N)C=C1	21138	106-50-3
NC1=CC(N)=CC=C1	21139	541-69-5
NC1=C(N)C=CC=C1	21140	615-28-1
NC1=CC=C(N)C=C1	21141	624-18-0
CNC[C@H](O)C1=CC(O)=CC=C1	21142	61-76-7
NNCCC1=CC=CC=C1	21144	156-51-4
C(OC1=CC=CC=C1)C1CO1	21145	122-60-1
NNC1=CC=CC=C1	21147	100-63-0
NNC1=CC=CC=C1	21148	59-88-1
CC(=O)O[Hg]C1=CC=CC=C1	21150	62-38-4
OC1=C(C=CC=C1)C1=CC=CC=C1	21151	90-43-7
OC1=CC=C(C=C1)C1=CC=CC=C1	21152	92-69-3
CCN(CC)C(=O)C(Cl)=C(C)OP(=O)(OC)OC	21156	13171-21-6
NC(=O)C1=C(C=CC=C1)C(N)=O	21158	88-96-0
O=C1OC(=O)C2=C1C=CC=C2	21159	85-44-9
NC1=C(Cl)C(Cl)=NC(C(O)=O)=C1Cl	21160	1918-02-1
CC[C@H]1[C@@H](CC2=CN=CN2C)COC1=O	21162	92-13-7
C[C@H]1O[C@@H](O[C@@H]2C[C@@H]3O[C@@](O)(C[C@H](O)[C@H]3C(O)=O)C[C@@H](O)C[C@H]3O[C@@H]3\C=C\C(=O)O[C@H](C)C\C=C\C=C\C=C\C=C\2)[C@@H](O)[C@@H](N)[C@@H]1O	21163	7681-93-8
C1CNCCN1	21164	110-85-0
C1CCNCC1	21165	110-89-4
CCCCOCCOCCOCC1=CC2=C(OCO2)C=C1CCC	21166	51-03-6
CCCCCCCCS(=O)C(C)CC1=CC2=C(OCO2)C=C1	21168	120-62-7
CN1C(C(=O)NC2=NC=CC=C2)=C(O)C2=C(C=CC=C2)S1(=O)=O	21170	36322-90-4
CC(C)NCC(O)COC1=CC=C(NC(C)=O)C=C1	21179	6673-35-4
ClC1=CC=C2N(CC3CC3)C(=O)CN=C(C3=CC=CC=C3)C2=C1	21181	2955-38-6
O=C(C1CCCCC1)N1CC2N(CCC3=C2C=CC=C3)C(=O)C1	21182	55268-74-1
C[C@]12C[C@H](O)[C@H]3[C@@H](CCC4=CC(=O)C=C[C@]34C)[C@@H]1CC[C@]2(O)C(=O)CO	21184	50-24-8
C[C@]12CC(=O)[C@H]3[C@@H](CCC4=CC(=O)C=C[C@]34C)[C@@H]1CC[C@]2(O)C(=O)CO	21185	53-03-2
CCCN(CCC)S(=O)(=O)C1=CC=C(C=C1)C(O)=O	21188	57-66-9
CNNCC1=CC=C(C=C1)C(=O)NC(C)C	21189	671-16-9
CNNCC1=CC=C(C=C1)C(=O)NC(C)C	21190	366-70-1
NC1=CC2=NC3=CC(N)=CC=C3C=C2C=C1	21191	952-23-8
CC(CN1C2=CC=CC=C2SC2=C1C=CC=C2)N(C)C	21192	58-33-3
CC(C)NCC(O)C1=CC=C2C=CC=CC2=C1	21193	54-80-8
O=S1(=O)CCCO1	21195	1120-71-4
CC(C)NC1=NC(NC(C)C)=NC(Cl)=N1	21196	139-40-2
O=C1CCO1	21197	57-57-8
CC(C)NCC(O)COC1=C2C=CC=CC2=CC=C1	21198	318-98-9
CCCCN(CC)C(=O)SCCC	21199	1114-71-2
CCCOC(=O)C1=CC(O)=C(O)C(O)=C1	21201	121-79-9
CC(O)CO	21206	57-55-6
CCCC1=CC(=O)NC(=S)N1	21209	51-52-5
OC(=O)C1=CC(O)=C(O)C=C1	21212	99-50-3
OC1=CC(O)=C(O)C2=C1C(=O)C1=C(C=CC=C1)C2=O	21214	81-54-9
NC(=O)C1=NC=CN=C1	21215	98-96-4
COC1=CC=C(CN(CCN(C)C)C2=NC=CC=C2)C=C1	21216	59-33-6
CCC1=NC(N)=NC(N)=C1C1=CC=C(Cl)C=C1	21217	58-14-0
OC1=CC(O)=C2C(OC(=C(O)C2=O)C2=CC(O)=C(O)C=C2)=C1	21218	117-39-5
OC1=CC(O)=C2C(OC(=C(O)C2=O)C2=CC(O)=C(O)C=C2)=C1	21219	6151-25-3
CCOC(=O)[C@H](CCC1=CC=CC=C1)N[C@@H](C)C(=O)N1CC2=C(C[C@H]1C(O)=O)C=CC=C2	21221	82586-55-8
ON=C1C=CC(C=C1)=NO	21222	105-11-3
CN1C=C(C(=O)[C@@H]2CCC3=C(C2)NC=N3)C2=CC=CC=C12	21223	132907-72-3
CC1=CC=C(C=C1)S(=O)(=O)OC1=CC=C(C=C1)N=NC1=C(C)C=C(C=C1)C1=CC=C(NN=C2C(=O)C=CC3=CC(=CC(=C23)S(O)(=O)=O)S(O)(=O)=O)C(C)=C1	21224	6459-94-5
CC1=CC(C)=C(C=C1C)\N=N\C1=C2C=CC(=CC2=CC(=C1O)S(O)(=O)=O)S(O)(=O)=O	21231	3564-09-8
OC1=C(C=C2C=C(C=CC2=C1\N=N/C1=CC=C(C2=CC=CC=C12)S(O)(=O)=O)S(O)(=O)=O)S(O)(=O)=O	21232	915-67-3
OC(=O)C1=C(C=CC=C1)C1=C2C=C(I)C(=O)C(I)=C2OC2=C(I)C(O)=C(I)C=C12	21233	16423-68-0
CC1=CC(C)=C(C=C1N=NC1=CC(=C2C=CC=CC2=C1O)S(O)(=O)=O)S(O)(=O)=O	21234	4548-53-2
CCN(CC)C1=CC2=[O+]C3=CC(N(CC)CC)=C(C)C=C3C(=C2C=C1C)C1=C(C=C(C=C1)S(O)(=O)=O)S(O)(=O)=O	21235	3520-42-1
NC1=CC(=C(NCCO)C=C1)[N+]([O-])=O	21236	2871-01-4
CO[C@H]1[C@@H](C[C@@H]2CN3CCC4=C(NC5=CC(OC)=CC=C45)[C@H]3C[C@@H]2[C@@H]1C(=O)OC)OC(=O)C1=CC(OC)=C(OC)C(OC)=C1	21237	50-55-5
OC1=CC(O)=CC=C1	21238	108-46-3
C\C(\C=C\C1=C(C)CCCC1(C)C)=C/C=C/C(/C)=C/C(O)=O	21239	302-79-4
CC(=O)OC\C=C(/C)\C=C\C=C(/C)\C=C\C1=C(C)CCCC1(C)C	21240	127-47-9
CCCCCCCCCCCCCCCC(=O)OC\C=C(/C)\C=C\C=C(/C)\C=C\C1=C(C)CCCC1(C)C	21241	79-81-2
CCNC1=CC2=[O+]C3=CC(NCC)=C(C)C=C3C(C3=C(C=CC=C3)C(=O)OCC)=C2C=C1C	21243	989-38-8
CO[C@H]1\C=C\O[C@@]2(C)OC3=C(C)C(O)=C4C(O)=C(NC(=O)\C(C)=C/C=C/[C@H](C)[C@H](O)[C@@H](C)[C@@H](O)[C@@H](C)[C@H](OC(C)=O)[C@@H]1C)C(\C=N\N1CCN(C)CC1)=C(O)C4=C3C2=O	21244	13292-46-1
CC1=CC(=CC=C1N)C(C1=CC=C(N)C=C1)=C1C=CC(=N)C=C1	21246	632-99-5
NC1=CC=C(C=C1)C(C1=CC=C(N)C=C1)=C1C=CC(=N)C=C1	21247	569-61-9
COC1=CC2=C(C=C1OC)[C@H]1[C@@H](CO2)OC2=C(C=CC3=C2C[C@@H](O3)C(C)=C)C1=O	21248	83-79-4
O=C1NS(=O)(=O)C2=C1C=CC=C2	21251	81-07-2
O=C1NS(=O)(=O)C2=CC=CC=C12	21253	128-44-9
C=CCC1=CC=C2OCOC2=C1	21254	94-59-7
CC(C)(C)NCC(O)C1=CC=C(O)C(CO)=C1	21255	18559-94-9
OC(=O)C1=CC(=CC=C1O)\N=N\C1=CC=C(C=C1)S(=O)(=O)NC1=NC=CC=C1	21256	599-79-1
CN1[C@H]2C[C@@H](C[C@@H]1[C@H]1O[C@@H]21)OC(=O)[C@H](CO)C1=CC=CC=C1	21258	6533-68-2
C[C@H](CC[C@@H](O)C(C)(C)O)[C@H]1CC[C@H]2\C(CCC[C@]12C)=C\C=C1\C[C@@H](O)CCC1=C	21260	55721-11-4
O=[Se]=O	21264	7446-08-4
OC1=CC2=C(OCO2)C=C1	21267	533-31-3
CCNC1=NC(NCC)=NC(Cl)=N1	21268	122-34-9
OC1=C(SC2=C(O)C(Cl)=CC(Cl)=C2)C=C(Cl)C=C1Cl	21270	6385-58-6
O[Cl]=O	21272	7758-19-2
CCN(CC)C(S)=S	21275	20624-25-3
OCl	21276	7681-52-9
C\C=C\C=C\C(O)=O	21277	110-44-1
CC(C)NCC(O)C1=CC=C(NS(C)(=O)=O)C=C1	21278	959-24-0
CN(N=O)C(=O)N[C@H]1[C@@H](O)O[C@H](CO)[C@@H](O)[C@@H]1O	21282	18883-66-4
C=CC1=CC=CC=C1	21284	100-42-5
C1OC1C1=CC=CC=C1	21286	96-09-3
O=C1CCC(=O)O1	21287	108-30-5
OC[C@H]1O[C@@](CO)(O[C@H]2O[C@H](CO)[C@@H](O)[C@H](O)[C@H]2O)[C@@H](O)[C@@H]1O	21288	57-50-1
CCN(CC)C(=S)SCC(Cl)=C	21289	95-06-7
CC1=CC(C)=NC(NS(=O)(=O)C2=CC=C(N)C=C2)=N1	21290	57-68-1
OS(O)(=O)=O	21291	7757-82-6
CC1=NOC(NS(=O)(=O)C2=CC=C(N)C=C2)=C1C	21292	127-69-5
O=S1(=O)CC=CC1	21294	77-79-2
CCCCC1(COC(=O)CCC(O)=O)C(=O)N(N(C1=O)C1=CC=CC=C1)C1=CC=CC=C1	21296	27470-51-5
COC1=CC=C(C=C1)C(Cl)=C(C1=CC=C(OC)C=C1)C1=CC=C(OC)C=C1	21299	569-57-3
CC\C(=C(/C1=CC=CC=C1)C1=CC=C(OCCN(C)C)C=C1)C1=CC=CC=C1	21301	54965-24-1
NCCS(O)(=O)=O	21304	107-35-7
FC1=CN(C2CCCO2)C(=O)NC1=O	21305	37076-68-9
CN1C2=CC=C(Cl)C=C2C(=NC(O)C1=O)C1=CC=CC=C1	21309	846-50-4
CC(C)(C)C1=CC(=C(O)C(=C1)C(C)(C)C)C(C)(C)C	21311	732-26-3
NC1=CC=C(C=C1N)C1=CC=C(N)C(N)=C1	21312	7411-49-6
NC1=CC(Cl)=C(C=C1Cl)C1=CC(Cl)=C(N)C=C1Cl	21314	15721-02-5
ClC1=CC2=C(OC3=C(O2)C=C(Cl)C(Cl)=C3)C=C1Cl	21315	1746-01-6
ClC1=CC=C(C=C1)S(=O)(=O)C1=CC(Cl)=C(Cl)C=C1Cl	21316	116-29-0
ClCC(Cl)(Cl)Cl	21317	630-20-6
ClC(Cl)C(Cl)Cl	21318	79-34-5
ClC(Cl)=C(Cl)Cl	21319	127-18-4
COP(=O)(OC)OC(=CCl)C1=C(Cl)C=C(Cl)C(Cl)=C1	21320	961-11-5
CN(C)[C@H]1[C@@H]2C[C@H]3C(=C(O)[C@]2(O)C(=O)C(C(N)=O)C1=O)C(=O)C1=C(C=CC=C1O)[C@@]3(C)O	21321	64-75-5
CCN(CC)C(=S)SSC(=S)N(CC)CC	21322	97-77-8
CCCCCC1=CC(O)=C2[C@@H]3C=C(C)CC[C@H]3C(C)(C)OC2=C1	21327	1972-08-3
C1CCOC1	21328	109-99-9
OC[P+](CO)(CO)CO	21330	124-64-1
OC[P+](CO)(CO)CO	21331	55566-30-8
CN(C)C(=S)SSC(=S)N(C)C	21332	137-26-8
CN(C)C(=S)SC(=S)N(C)C	21333	97-74-5
[O-][N+](=O)C([N+]([O-])=O)([N+]([O-])=O)[N+]([O-])=O	21334	509-14-8
CN(C)CCN(CC1=CSC=C1)C1=NC=CC=C1	21335	91-79-2
CN1C2=C(NC=N2)C(=O)N(C)C1=O	21336	58-55-9
N1C2=CC=CC=C2N=C1C1=CSC=N1	21337	148-79-8
CS(=O)(=O)C1=CC=C(C=C1)[C@@H](O)[C@@H](CO)NC(=O)C(Cl)Cl	21338	15318-45-3
S=P(N1CC1)(N1CC1)N1CC1	21339	52-24-4
CC(N)=S	21340	62-55-5
CC1=CC(O)=C(C=C1SC1=C(C)C=C(O)C(=C1)C(C)(C)C)C(C)(C)C	21341	96-69-5
OC1=C(Cl)C=C(Cl)C=C1SC1=C(O)C(Cl)=CC(Cl)=C1	21342	97-18-7
SC#N	21343	540-72-7
NC1=CC=C(SC2=CC=C(N)C=C2)C=C1	21344	139-65-1
NNC(N)=S	21346	79-19-6
O=C1NC(=S)NC=C1	21347	141-90-2
NC(N)=S	21348	62-56-6
[SnH2]	21351	7772-99-8
C1C=CC=C1[Ti++]C1=CC=CC1	21354	1271-19-8
CC(C)CCC[C@@H](C)CCC[C@@H](C)CCC[C@]1(C)CCC2=C(C)C(OC(C)=O)=C(C)C(C)=C2O1	21356	52225-20-4
CC1=CC=C(C=C1)S(=O)(=O)NC(=O)NN1CCCCCC1	21358	1156-19-0
CCCCNC(=O)NS(=O)(=O)C1=CC=C(C)C=C1	21359	64-77-7
CC1=CC=CC=C1	21360	108-88-3
CC1=C(C=CC=C1)S(N)(=O)=O	21362	88-19-7
CC1=CC(N)=CC=C1	21363	638-03-9
CC1=CC=CC=C1N	21364	636-21-5
CC1=CC=C(N)C=C1	21365	540-23-8
CC1=CC=C(NC(N)=O)C=C1	21366	622-51-5
CN(C)CCOC1=CC=C(C=C1)C(=C(\CCCl)C1=CC=CC=C1)\C1=CC=CC=C1	21367	89778-27-8
CC1(C)O[C@@H]2C[C@H]3[C@@H]4CCC5=CC(=O)C=C[C@]5(C)[C@@]4(F)[C@@H](O)C[C@]3(C)[C@@]2(O1)C(=O)CO	21371	76-25-5
NC1=CC=C(OC2=CC=C(N)C(N)=C2)C=C1	21372	6264-66-0
NC1=NC(N)=C2N=C(C(N)=NC2=N1)C1=CC=CC=C1	21373	396-01-0
BrC(Br)Br	21374	75-25-2
CCCCCCCC(=O)OCC(COC(=O)CCCCCCC)OC(=O)CCCCCCC	21375	538-23-8
FC(F)(Cl)C(F)(Cl)Cl	21377	76-13-1
OC(=O)C(Cl)(Cl)Cl	21378	76-03-9
NC1=C(Cl)C=C(Cl)C=C1Cl	21379	634-93-5
ClCC(Cl)Cl	21380	79-00-5
CC(Cl)(Cl)Cl	21381	71-55-6
ClC=C(Cl)Cl	21383	79-01-6
FC(Cl)(Cl)Cl	21384	75-69-4
ClC(Cl)(Cl)SN1C(=O)C2=C(C=CC=C2)C1=O	21385	133-07-3
OC1=C(Cl)C=C(Cl)C=C1Cl	21386	88-06-2
CC(OC1=C(Cl)C=C(Cl)C(Cl)=C1)C(O)=O	21387	93-72-1
OC(=O)COC1=C(Cl)C=C(Cl)C(Cl)=C1	21388	93-76-5
COP(=O)(OC)C(O)C(Cl)(Cl)Cl	21389	52-68-6
ClCC(Cl)CCl	21390	96-18-4
OCCN(CCO)CCO	21392	102-71-6
OCCOCCOCCO	21393	112-27-6
CCCN(CCC)C1=C(C=C(C=C1[N+]([O-])=O)C(F)(F)F)[N+]([O-])=O	21395	1582-09-8
CN1C(=O)OC(C)(C)C1=O	21396	127-48-0
CC1=C(C)C(=O)C(C(CCCCCC(O)=O)C2=CC=CC=C2)=C(C)C1=O	21397	112665-43-7
CC1=CC(C)=C(N)C=C1C	21398	137-17-7
CC1=CC(C)=C(C)C=C1	21402	95-63-6
COP(=O)(OC)OC	21403	512-56-1
CNC(=S)N(C)C	21404	2489-77-2
CC1=C(C(=C(C(C)=C1[N+]([O-])=O)[N+]([O-])=O)C(C)(C)C)[N+]([O-])=O	21405	81-15-2
CC(=O)O[Sn](C1=CC=CC=C1)(C1=CC=CC=C1)C1=CC=CC=C1	21408	900-95-8
O[Sn](C1=CC=CC=C1)(C1=CC=CC=C1)C1=CC=CC=C1	21409	76-87-9
CC1=CC=C(C=C1)C(=C/CN1CCCC1)\C1=CC=CC=N1	21410	6138-79-0
ClCCOP(=O)(OCCCl)OCCCl	21411	115-96-8
BrCC(Br)COP(=O)(OCC(Br)CBr)OCC(Br)CBr	21413	126-72-7
CCCCC(CC)COP(=O)(OCC(CC)CCCC)OCC(CC)CCCC	21414	78-42-2
CC(O)CN(CC(C)O)CC(C)O	21415	122-20-3
NC(CC1=CNC2=CC=CC=C12)C(O)=O	21418	54-12-6
N[C@@H](CC1=CNC2=CC=CC=C12)C(O)=O	21419	73-22-3
O=C1NC=CC(=O)N1	21424	66-22-8
COC1=C(C=CC=C1)N1CCN(CCCNC2=CC(=O)N(C)C(=O)N2C)CC1	21425	34661-75-1
NC(N)=O	21426	57-13-6
CCOC(N)=O	21427	51-79-6
CC(=O)OC=C	21431	108-05-4
C=CC1CCC=CC1	21437	100-40-3
ClC(Cl)=C	21438	75-35-4
C=CN1CCCC1=O	21440	88-12-0
OCC(CO)N[C@H]1C[C@](O)(CO)[C@@H](O)[C@H](O)[C@H]1O	21442	83480-29-9
CC1=CC=C(N)C(C)=C1	21448	21436-96-4
CC(=O)NC1=CC=C(C=C1)\N=N\C1=C(O)C=CC(C)=C1	21450	2832-40-8
OC(=O)C1=C(\N=N\C2=CC=C(C=C2)S(O)(=O)=O)C(=O)N(N1)C1=CC=C(C=C1)S(O)(=O)=O	21455	1934-21-0
OC1=CC=C2C=C(C=CC2=C1\N=N\C1=CC=C(C=C1)S(O)(=O)=O)S(O)(=O)=O	21456	2783-94-0
OCCNC1=C(OCCO)C=C(C=C1)[N+]([O-])=O	21458	59820-43-8
C[C@H]1CCCC(=O)CCC\C=C\C2=C(C(O)=CC(O)=C2)C(=O)O1	21460	17924-92-4
CC(O)=O	21461	5970-45-6
CCCCN(CCCC)C(S)=S	21462	136-23-2
CCN(CC)C(S)=S	21463	14324-55-1
CN(C)C(S)=S	21464	137-30-4
CCOC(=O)N(C)N=O	21472	615-53-2
F[B-](F)(F)F	21477	13755-29-8
C[C@]12CC[C@H]3[C@@H](CCC4=CCCC[C@H]34)[C@@H]1CC[C@]2(O)C#C	21478	52-76-6
CC(=O)NC1=CC=C2C(CC3=C2C=CC(NC(C)=O)=C3)=C1	21479	304-28-9
CC(C)=O	21482	67-64-1
O=CCC1=CC=CC=C1	21483	122-78-1
OC(=O)C1=CC=CC=C1C(O)=O	21484	88-99-3
OC(=O)C1=CC(=CC=C1)C(O)=O	21485	121-91-5
OC(=O)C1=CC=CC(C(O)=O)=C1C(O)=O	21486	36362-97-7
OC(=O)C1=CC(C(O)=O)=C(C=C1)C(O)=O	21487	528-44-9
OC(=O)C1=CC(=CC(=C1)C(O)=O)C(O)=O	21488	554-95-0
N#CC1=CC=CC=C1	21491	100-47-0
N#CCC1=CC=CC=C1	21492	140-29-4
CC(C)(C)C1=CC(=O)C=C(C1=O)C(C)(C)C	21493	719-22-2
OC(=O)CBr	21495	79-08-3
BrCC#N	21496	590-17-0
BrC1=NC2=CC=CC=C2S1	21498	2516-40-7
CCC(C)Br	21499	78-76-2
ClCBr	21503	74-97-5
CCCC=O	21513	123-72-8
CCCC(O)=O	21515	107-92-6
CCC(C)=O	21516	78-93-3
OC(=O)\C=C/C(O)=O	21517	110-16-7
OC(=O)\C=C\C(O)=O	21518	110-17-8
CCCCOCCOCCO	21519	112-34-5
CCCCOCCOCCOCCO	21520	143-22-6
ClCC#N	21524	107-14-2
OC(=O)CC(Cl)C(O)=O	21526	16045-92-4
ClC1CCCCC1=O	21530	822-87-7
CCCCCCCCCl	21543	111-85-3
OC1=CC=CC=C1Cl	21544	95-57-8
CC(Cl)C(O)=O	21545	598-78-7
OC(=O)CCCl	21546	107-94-8
CC(=O)CCl	21547	78-95-5
BrC#N	21550	506-68-3
C1CCCCCCCCCCC1	21552	294-62-2
CCCCCCCCCC=O	21553	112-31-2
CCCCCCCCCC(O)=O	21554	334-48-5
BrCBr	21557	74-95-3
CC(C)(C)C1=CC(=CC(=C1O)C(C)(C)C)[N+]([O-])=O	21559	728-40-5
NC(=O)C(Cl)Cl	21561	683-72-7
ClC(Cl)C#N	21562	3018-12-0
OC1=CC(O)=C(Cl)C=C1Cl	21563	137-19-9
CC(Cl)C(C)Cl	21565	7581-97-7
CC(Cl)(Cl)C(O)=O	21575	75-99-0
CC(=O)C(Cl)Cl	21576	513-88-2
ClCC(=O)CCl	21577	534-07-6
CC(C)(CC(O)=O)C(O)=O	21581	597-43-3
CC(=O)C(O)=C	21583	431-03-8
CC(C)=CC(=O)C=C(C)C	21584	504-20-1
CC(C)(CCC(O)=O)C(O)=O	21585	681-57-2
CC(C)=CCCC(C)=CCCC(C)=O	21586	689-67-8
CCCCCCCCCCCC(O)=O	21590	143-07-7
CCCCCCC=O	21597	111-71-7
OC(=O)CCCCCC(O)=O	21598	111-16-0
CCCCCCC#N	21599	629-08-3
CCCCCCC(O)=O	21600	111-14-8
ClC(Cl)(Cl)C(=O)C(Cl)(Cl)Cl	21601	116-16-5
CCCCCCCCCCCCCCCC(O)=O	21602	57-10-3
CCCCCC\C=C\CCCCCCCC(O)=O	21603	10030-73-6
CCCCCC=O	21604	66-25-1
OC(=O)CCCCC(O)=O	21605	124-04-9
CCCCCC(O)=O	21607	142-62-1
CCCC(=O)CC	21608	589-38-8
OC(=O)C1=CC(O)=CC=C1	21610	99-06-9
CS(Cl)(=O)=O	21615	124-63-0
CC1=CC=CC(=C1)C(O)=O	21617	99-04-7
CC1=CC=C(C=C1)C(O)=O	21618	99-94-5
CC(C)CC=O	21619	590-86-3
CC(C)CC#N	21620	625-28-5
CCC(C)C(O)=O	21621	116-53-0
CC(C)C1=CC=C(CO)C=C1	21626	536-60-7
CC1=CC=C(O1)C(O)=O	21627	1917-15-3
OC(=C)C=O	21628	78-98-8
CC(C)=CCCC(C)=O	21629	110-93-0
CC1=CC(N)=NO1	21631	1072-67-9
CC(CCC(O)=O)C(O)=O	21632	18069-17-5
CCCC(C)C(O)=O	21633	97-61-0
CCC(C)C(C)=O	21634	565-61-7
CC(C)C=O	21635	78-84-2
CC(C)C(O)=O	21636	79-31-2
[O-][N+](=O)C(Br)Br	21637	598-91-4
CC(Cl)(Cl)[N+]([O-])=O	21638	594-72-9
CCCCCCCCC=O	21639	124-19-6
OC(=O)CCCCCCCC(O)=O	21640	123-99-9
CCCCCCCCC(O)=O	21641	112-05-0
CCCCCCCCCCCCCCCCCC(O)=O	21642	57-11-4
CCCCCCCC=O	21643	124-13-0
OC(=O)CCCCCCC(O)=O	21644	505-48-6
CCCCCCCC(O)=O	21645	124-07-2
OC(=O)C=C(O)C(O)=O	21646	328-42-7
CCCC(=O)C(O)=O	21647	1821-02-9
CC(=O)CCC(O)=O	21648	123-76-2
OC(=C)C(O)=O	21650	127-17-3
CCCCCCCCCCCCCCC(O)=O	21652	1002-84-2
CCCCC=O	21653	110-62-3
OC(=O)CCCC(O)=O	21654	110-94-1
CCCCC(O)=O	21655	109-52-4
OC(=O)CC1=CC=CC=C1	21656	103-82-2
CC(=O)C1=CC=C(C=C1)C(C)=O	21657	1009-61-6
CCC=O	21658	123-38-6
OC(=O)CC(O)=O	21659	141-82-2
ClC1=C(Cl)C1(Cl)Cl	21660	6262-42-6
CCCCCCCCCCCCCC=O	21665	124-25-4
CCCCCCCCCCCCCC(O)=O	21666	544-63-8
BrC(Br)(Br)C=O	21667	115-17-3
OC(=O)C(Br)(Br)Br	21668	75-96-7
NC(=O)C(Cl)(Cl)Cl	21671	594-65-0
ClC(Cl)(Cl)C#N	21672	545-06-2
CC(=O)C(Cl)(Cl)Cl	21679	918-00-3
ClCC(=O)C(Cl)Cl	21680	921-03-9
OC(=O)CCCCCCCCCCCC(O)=O	21683	505-52-2
CCCCCCCCCCCCC(O)=O	21684	638-53-9
CC1(C)CC(=O)CC(=C)C1=O	21685	1125-21-9
CCCCCCCCCCC=O	21688	112-44-7
CCCCCCCCCCC	21689	1120-21-4
CCCCCCCCCCC(O)=O	21690	112-37-8
OC(=O)C1=C(O)C=CC=C1	21708	54-21-7
NC(=O)C1=CC=CC=C1	21709	55-21-0
CC[N+](CC)(CC)CC1=CC=CC=C1	21710	56-37-1
CC1=CC(=O)C2=C(C=CC=C2)C1=O	21715	58-27-5
OC1=C(Cl)C(Cl)=C(Cl)C=C1Cl	21716	58-90-2
CC1=C(Cl)C=CC(O)=C1	21717	59-50-7
C(C1=NCCN1)C1=CC=CC=C1	21718	59-97-2
O=C1C[C@@H]2OCC=C3CN4CC[C@@]56[C@@H]4C[C@@H]3[C@@H]2[C@@H]5N1C1=C6C=CC=C1	21721	60-41-3
CN1CCC[C@H]1C1=CN=CC=C1	21725	65-30-5
NC(=O)C1=CC=CC=C1O	21726	65-45-2
OC1=C(CC2=C(O)C3=CC=CC=C3OC2=O)C(=O)OC2=CC=CC=C12	21729	66-76-2
CO	21731	67-56-1
CS(C)=O	21735	67-68-5
CCCO	21739	71-23-8
CCCCO	21740	71-36-3
CCCCCO	21741	71-41-0
CCCC(C)C1(CC)C(=O)NC(=S)NC1=O	21744	71-73-8
C[N+](C)(C)C	21749	75-57-0
OCC(F)(F)F	21751	75-89-8
CC(=O)C(C)(C)C	21752	75-97-8
CC1(C)NC(=O)NC1=O	21754	77-71-4
CCC(C)(O)C#C	21756	77-75-8
OC1(CCCCC1)C#C	21757	78-27-3
CCCCOCCOP(=O)(OCCOCCCC)OCCOCCCC	21758	78-51-3
CC(C)CO	21759	78-83-1
CC(N)CN	21761	78-90-0
CCC(C)O	21762	78-92-2
CC(O)CN	21764	78-96-6
COC(C)=O	21767	79-20-9
CC(=O)\C=C\C1=C(C)CCCC1(C)C	21769	79-77-6
CC(C)(C1=CC(Cl)=C(O)C(Cl)=C1)C1=CC(Cl)=C(O)C(Cl)=C1	21770	79-95-8
CCC(C)(C)C1=CC=C(O)C=C1	21771	80-46-6
CC(C)(N)C1CCC(C)(N)CC1	21772	80-52-4
C1CC2=C3C1=CC=CC3=CC=C2	21774	83-32-9
CC1=CNC2=CC=CC=C12	21775	83-34-1
CC1=C(C)C=C2N(C[C@H](O)[C@H](O)[C@H](O)CO)C3=NC(=O)NC(=O)C3=NC2=C1	21777	83-88-5
O=C(OC1=CC=CC=C1)C1=CC=CC=C1C(=O)OC1=CC=CC=C1	21778	84-62-8
CCOC(=O)C1=CC=CC=C1C(=O)OCC	21780	84-66-2
CCCCOC(=O)C1=CC=CC=C1C(=O)OCCCC	21781	84-74-2
CCC1=C(Br)C(Br)=C(Br)C(Br)=C1Br	21782	85-22-3
OC1=C(C=CC=C1)C(=O)NC1=CC=CC=C1	21784	87-17-2
OC1=CC(=C(C=C1)[N+]([O-])=O)C(F)(F)F	21788	88-30-2
NC(=O)C1=CC=CC=C1N	21789	88-68-6
OC1=C(C=CC=C1)[N+]([O-])=O	21790	88-75-5
OC1=CC=CC=C1C=O	21792	90-02-8
OC1=C2C=CC=CC2=CC=C1	21793	90-15-3
O=C1C2=CC=CC=C2OC2=CC=CC=C12	21795	90-47-1
C1=CC=C2N=CC=CC2=C1	21798	91-22-5
CCN(CC)C1CCCCC1	21799	91-65-6
CCN(CC)C1=CC=CC=C1	21800	91-66-7
CCN(CCO)C1=CC(C)=CC=C1	21801	91-88-3
C1CCC(CC1)C1CCCCC1	21802	92-51-3
CC(O)=CC(=O)C1=CC=CC=C1	21803	93-91-4
CCOC(=O)C1=CC=C(N)C=C1	21804	94-09-7
O=C(\C=C\C=C\C1=CC=C2OCOC2=C1)N1CCCCC1	21805	94-62-2
CC1=C(C)C=CC=C1	21807	95-47-6
CC1=C(O)C=CC=C1	21808	95-48-7
NC1=C(Cl)C=CC=C1	21810	95-51-2
NC1=CC(Cl)=C(Cl)C=C1	21815	95-76-1
CC(=C)C(=O)OCC=C	21816	96-05-9
OCC(Br)CBr	21817	96-13-9
CCC(C)C=O	21818	96-17-3
CCC(=O)CC	21820	96-22-0
CCC(C)=NO	21821	96-29-7
CC(C)N(CCO)C(C)C	21822	96-80-0
NC1=C(C=C(C=C1)[N+]([O-])=O)[N+]([O-])=O	21823	97-02-9
OC1=CC=C(Cl)C=C1CC1=CC(Cl)=CC=C1O	21824	97-23-4
CC(C)C1=CC=CC=C1	21827	98-82-8
CC(=O)C1=CC=CC=C1	21828	98-86-2
CC1=CC(=CC=C1)[N+]([O-])=O	21831	99-08-1
CN(C)C1=CC=C(C)C=C1	21832	99-97-8
OC1=CC=C(C=C1)[N+]([O-])=O	21834	100-02-7
CN(C)C1=CC=C(C=O)C=C1	21835	100-10-7
[O-][N+](=O)C1=CC=C(C=C1)[N+]([O-])=O	21836	100-25-4
CCN(CC)CCO	21837	100-37-8
NCC1=CC=CC=C1	21839	100-46-9
CNC1=CC=CC=C1	21841	100-61-8
ON=C1CCCCC1	21842	100-64-1
N#CC1=NC=CC=C1	21843	100-70-9
O(C1=CC=CC=C1)C1=CC=CC=C1	21847	101-84-8
CCNC1=CC(C)=CC=C1	21848	102-27-2
CC(C)(O)CCC1=CC=CC=C1	21851	103-05-9
OCCN1CCNCC1	21853	103-76-4
CN(C)CC1=CC=CC=C1	21854	103-83-3
CCCCC1=CC=C(N)C=C1	21856	104-13-2
ClC1=CC=C(C=O)C=C1	21860	104-88-1
CCC1=CN=C(C)C=C1	21861	104-90-5
CCOC(=O)CC(=O)OCC	21863	105-53-3
CC1=CC(C)=C(O)C=C1	21864	105-67-9
CCCCOC(=O)CCCCC(=O)OCCCC	21866	105-99-7
NC1=CC=C(Br)C=C1	21867	106-40-1
CC1=CC=C(C)C=C1	21868	106-42-3
CC1=CC=C(O)C=C1	21869	106-44-5
OC1=CC=C(Cl)C=C1	21871	106-48-9
CC1=CC=C(N)C=C1	21872	106-49-0
CC(C)COC(=O)C=C	21873	106-63-8
CCCBr	21874	106-94-5
OCCCl	21877	107-07-3
CCC#N	21879	107-12-0
NCCN	21881	107-15-3
OCC#C	21883	107-19-7
CC(O)CC(C)(C)O	21885	107-41-5
CC(C)(C)CC(C)(C)N	21886	107-45-9
CCCC(C)=O	21888	107-87-9
CC(C)CC(C)=O	21889	108-10-1
CC(C)OC(C)C	21890	108-20-3
CC1=CC=NC=C1	21892	108-89-4
OC1CCCCC1	21894	108-93-0
CC1=CC=CN=C1	21897	108-99-6
CC1=NC=CC=C1	21899	109-06-8
CCCOC(C)=O	21901	109-60-4
BrCCCBr	21902	109-64-8
CCCCN	21904	109-73-9
N#CCC#N	21907	109-77-3
CCNCC	21909	109-89-7
N1C=CC=C1	21910	109-97-7
CC(C)CCC(C)=O	21914	110-12-3
CCOC(=O)CCCCCCCCC(=O)OCC	21915	110-40-7
CCCCCC(C)=O	21916	110-43-0
CCCCCC	21917	110-54-3
OCC#CCO	21921	110-65-6
CCNCCO	21922	110-73-6
C1CCCCC1	21923	110-82-7
C1=CC=NC=C1	21924	110-86-1
C1OCOCO1	21925	110-88-3
CCOCCOC(C)=O	21928	111-15-9
CCCCCCBr	21929	111-25-1
CCCCCCN	21930	111-26-2
CCCCCCO	21931	111-27-3
OCCNCCO	21932	111-42-2
N#CCCCCC#N	21936	111-69-3
CCCCCCCO	21937	111-70-6
CCCCCCCCBr	21938	111-83-1
CCCCCCCCN	21939	111-86-4
CCCCCCCCO	21940	111-87-5
CCOCCOCCO	21941	111-90-0
CCCCCCCCCC(C)=O	21943	112-12-9
CCCCCCCCCCO	21946	112-30-1
CCCCCCCCCCCCCO	21947	112-70-9
CNC(=O)OC1=CC=CC=C1OC(C)C	21948	114-26-1
CC(C)(O)C#C	21949	115-19-5
O=P(OC1=CC=CC=C1)(OC1=CC=CC=C1)OC1=CC=CC=C1	21952	115-86-6
CCOP(=S)(OCC)OC1=CC=C(C=C1)S(C)=O	21953	115-90-2
CCCCCCCCOC(=O)C1=C(C=CC=C1)C(=O)OCCCCCCCC	21956	117-84-0
OC1=C(C=CC=C1)C(=O)OC1=CC=CC=C1	21957	118-55-8
CCOC(=O)C1=C(O)C=CC=C1	21958	118-61-6
OC1=C(Br)C=C(Br)C=C1Br	21959	118-79-6
O=C(C1=CC=CC=C1)C1=CC=CC=C1	21961	119-61-9
OCCN(CCO)C1=CC=CC=C1	21962	120-07-0
CCN(CC)C1=CC=C(C=O)C=C1	21963	120-21-8
ClC1=CC(Cl)=C(Cl)C=C1	21965	120-82-1
CCOC1=C(O)C=CC(C=O)=C1	21968	121-32-4
COC1=C(O)C=CC(C=O)=C1	21969	121-33-5
[O-][N+](=O)C1=CC=CC(Cl)=C1	21971	121-73-3
NC1=C(Cl)C=C(C=C1)[N+]([O-])=O	21973	121-87-9
CC(C)C1=CC=C(C=O)C=C1	21974	122-03-2
N(C1=CC=CC=C1)C1=CC=CC=C1	21975	122-39-4
OCCOC1=CC=CC=C1	21976	122-99-6
CCC1=CC=C(O)C=C1	21977	123-07-9
CCCC(C)C=O	21978	123-15-9
CC(O)=CC(C)=O	21979	123-54-6
CCCCCC(=O)OCC	21980	123-66-0
CCCCOC(C)=O	21982	123-86-4
CCCCCCCCCCCCN	21984	124-22-1
CCCCOP(=O)(OCCCC)OCCCC	21986	126-73-8
O=C1NS(=O)(=O)C2=CC=CC=C12	21992	82385-42-0
O1C2=C(C=CC=C2)C2=C1C=CC=C2	21993	132-64-9
NC1=CC(O)=C(C=C1)C(=O)OC1=CC=CC=C1	21994	133-11-9
CCN(CC)C(=O)C1=CC=CC(C)=C1	21995	134-62-3
CCC(O)=O	21996	137-40-6
NCCN1CCNCC1	21997	140-31-8
CCCCOC(=O)CCC(=O)OCCCC	21998	141-03-7
NCCO	22000	141-43-5
CCOC(C)=O	22001	141-78-6
CC1CNCC(C)O1	22002	141-91-3
CCC1=CC(CC)=CC=C1	22003	141-93-5
ClCCCCl	22004	142-28-9
CCCCCCOC(C)=O	22006	142-92-7
CCCCOCCCC	22007	142-96-1
CCCCCCCCCO	22008	143-08-8
CCCCCCNCCCCCC	22009	143-16-8
CCCCCCCC\C=C/CCCCCCCCO	22010	143-28-2
COC1=CC=CC(O)=C1	22012	150-19-6
COC1=CC=C(OC)C=C1	22014	150-78-7
C1CN2CCN1CC2	22016	280-57-9
CCOP(=S)(OCC)SCCSCC	22018	298-04-4
CCC(C)N1C(=O)NC(C)=C(Br)C1=O	22020	314-40-9
NC1=CC=C(F)C=C1	22027	371-40-4
CC1(C)[C@H]2CC[C@]1(C)[C@H](O)C2	22035	464-45-9
CC1(C)[C@H]2CC[C@]1(C)C(=O)C2	22036	464-48-2
OC(=O)C1=CC=CC(=N1)C(O)=O	22043	499-83-2
O=C1C=C(OC2=CC=CC=C12)C1=CC=CC=C1	22048	525-82-6
CC1=CC(C)=C(O)C(C)=C1	22049	527-60-6
CC1=CC=CC=C1C#N	22050	529-19-1
CC1=C(C=O)C=CC=C1	22051	529-20-4
CC1=C(O)C(=CC(=C1)[N+]([O-])=O)[N+]([O-])=O	22053	534-52-1
CC(=O)OC(C)(C)C	22055	540-88-5
ClC1=CC(Cl)=CC=C1	22056	541-73-1
ClCC=CCl	22057	542-75-6
CCCCSCCCC	22058	544-40-1
[O-][N+](=O)C1=C(C=O)C=CC=C1	22060	552-89-6
[O-][N+](=O)C1=CC=C(C=O)C=C1	22061	555-16-8
CC(C)C(C)=O	22062	563-80-4
CCCCCCCCCCCC(C)=O	22070	593-08-8
OC1=C(Br)C(Br)=C(Br)C(Br)=C1Br	22079	608-71-9
OC1=C(I)C=C(I)C=C1I	22080	609-23-4
CC(=O)NC1=C(O)C=CC=C1	22082	614-80-2
CCOC1=CC(=C(N)C=C1)[N+]([O-])=O	22084	616-86-4
COC(=O)C1=CC=C(C=C1)[N+]([O-])=O	22085	619-50-1
NC(=O)C1=CC=C(C=C1)[N+]([O-])=O	22086	619-80-7
CC(=O)NC1=CC=CC(O)=C1	22089	621-42-1
OCCN1CCOCC1	22090	622-40-2
CC1=CC=C(C)O1	22093	625-86-5
CCCSSCCC	22096	629-19-6
CCCC1=CC=C(O)C=C1	22100	645-56-7
CCCCCCCCC(C)=O	22104	693-54-9
CC1=NC=CN1	22107	693-98-1
CCCCCCC1CCC(=O)O1	22109	706-14-9
CCC(=O)NC1=CC=C(Cl)C(Cl)=C1	22111	709-98-8
ClCC(Cl)C=C	22113	760-23-6
NC12CC3CC(CC(C3)C1)C2	22117	768-94-5
CCOP(=S)(OCC)SCSC1=CC=C(Cl)C=C1	22120	786-19-6
O=P(C1=CC=CC=C1)(C1=CC=CC=C1)C1=CC=CC=C1	22121	791-28-6
OCCOC(=O)C=C	22123	818-61-1
CCCCCC(O)C#C	22124	818-72-4
CCCCCCCC(C)=O	22125	821-55-6
OC1=CC=C(OC2=CC=CC=C2)C=C1	22127	831-82-3
CC(=C)C(=O)OCCO	22128	868-77-9
ClC1=CC(Cl)=C(C=O)C=C1	22130	874-42-0
S(SC1=CC=CC=C1)C1=CC=CC=C1	22131	882-33-7
CCOC(=O)C1=CC(N)=CC=C1	22133	886-86-2
CC\C=C/CCO	22137	928-96-1
CC\C=C\CCO	22138	928-97-2
CCCC[Sn](CCCC)(CCCC)CCCC	22153	1461-25-2
C=CCCCCCCC=C	22159	1647-16-1
OC1=CC=C(C=C1)\N=N\C1=CC=CC=C1	22160	1689-82-3
OC1=C(I)C=C(C=C1I)C#N	22161	1689-83-4
OC1=C(Br)C=C(C=C1Br)C#N	22162	1689-84-5
OC1=CC=CC=C1CC=C	22164	1745-81-9
NC(=O)C1=C(Cl)C=CC=C1Cl	22170	2008-58-4
CCCCCCCCCCN	22171	2016-57-1
CNC(=O)OC1=CC(C)=C(C=C1)N(C)C	22172	2032-59-9
CCOP(=S)(OC1=CC=C(C=C1)[N+]([O-])=O)C1=CC=CC=C1	22174	2104-64-5
ClC1=NC(Cl)=C(Cl)C(Cl)=C1Cl	22179	2176-62-7
CC(C)[C@@H]1CC[C@@H](C)C[C@H]1O	22180	2216-51-5
CCOCCOC(=O)C(C)=C	22186	2370-63-0
CC1=CC=C(C)C(O)=C1C	22187	2416-94-6
CCCCCCCCCCCC#N	22188	2437-25-4
CC(=C)C(=O)OCC1CCCO1	22191	2455-24-5
CC(=C)C(=O)OCC1=CC=CC=C1	22193	2495-37-6
CCCCCCOC(=O)C=C	22194	2499-95-8
OCCCC1=CN=CC=C1	22198	2859-67-8
COC1=CC(OC)=C(C=O)C=C1OC	22217	4460-86-0
CC(C)OC(=O)C(C)=C	22218	4655-34-9
OC1=C(Cl)C(Cl)=C(Cl)C(Cl)=C1	22220	4901-51-3
CN(C)CCCCl	22227	5407-04-5
NCCCN1CCN(CCCN)CC1	22246	7209-38-3
CC(C)=CCCC(C)=CCCC(C)(O)C=C	22247	7212-44-4
CC(C)=CC1C(C(=O)OCC2=COC(CC3=CC=CC=C3)=C2)C1(C)C	22253	10453-86-8
CCOP(=S)(OCC)SCSC(C)(C)C	22254	13071-79-9
CC(=O)C1=CC=C(Cl)C(Cl)=C1Cl	22256	13608-87-2
CCC1=CC=CC(CC)=C1N(COC)C(=O)CCl	22265	15972-60-8
CNC(=O)ON=C(C)SC	22267	16752-77-5
CCN(CC)C1=CC=C(C=O)C(O)=C1	22271	17754-90-4
CC(C)C1=CC=CC(C(C)C)=C1N	22279	24544-04-5
CCC(C)N	22284	13952-84-6
CCCCCCOC1=CC=C(N)C=C1	22288	39905-57-2
CC1(C)C(C=C(Cl)Cl)C1C(=O)OCC1=CC(OC2=CC=CC=C2)=CC=C1	22292	52645-53-1
CC(C)[C@H](C(=O)OC(C#N)C1=CC=CC(OC2=CC=CC=C2)=C1)C1=CC=C(OC(F)F)C=C1	22301	70124-77-5
CC(C)(C)C1=CC=C(C=C)C=C1	22305	1746-23-2
OC1=CC=C(C=C1)C1=COC2=CC(O)=CC(O)=C2C1=O	22308	446-72-0
OC1=CC=C(C=C1)C1=COC2=CC(O)=CC=C2C1=O	22310	486-66-8
COC1=CC=C(C=C1)C1=COC2=CC(O)=CC=C2C1=O	22311	485-72-3
CCCCCCCCC1=CC=C(O)C=C1	22312	1806-26-4
ClC(Cl)=C(C1=CC=C(Cl)C=C1)C1=C(Cl)C=CC=C1	22313	3424-82-6
C[C@H]1CCC[C@H](O)CCCCCC2=C(C(O)=CC(O)=C2)C(=O)O1	22315	26538-44-3
C(=C(C1=CC=CC=C1)C1=CC=CC=C1)C1=CC=CC=C1	22320	58-72-0
OC1=CC=C(C=C1)C(C1=CC=C(O)C=C1)C(Cl)(Cl)Cl	22325	2971-36-0
C[C@@H]1O[C@@H](OC[C@H]2O[C@@H](OC3=C(OC4=CC(O)=CC(O)=C4C3=O)C3=CC(O)=C(O)C=C3)[C@H](O)[C@@H](O)[C@@H]2O)[C@H](O)[C@H](O)[C@H]1O	22326	153-18-4
C[C@]12CC[C@H]3[C@@H](CCC4=CC(=O)CC[C@]34C)[C@@H]1CC[C@H]2O	22329	481-30-1
CCC(C)C1=C(O)C=CC=C1	22331	89-72-5
CCC(C)C1=CC=C(O)C=C1	22332	99-71-8
CCC(C)C1=CC=CC=C1	22333	135-98-8
COC1=NC(NC(C)C)=NC(NC(C)C)=N1	22341	1610-18-0
ClC1=CC=C(C=C1)C(C1=CC=CC=C1Cl)C(Cl)(Cl)Cl	22345	789-02-6
OC1=CC(Cl)=C(C=C1)C1=CC=CC=C1	22353	92-04-6
CC(C)(C)CC(C)(C)C1=CC=C(O)C=C1	22360	140-66-9
CC1(OC(=O)N(C1=O)C1=CC(Cl)=CC(Cl)=C1)C=C	22361	50471-44-8
C[C@]12CC[C@H]3[C@@H](CC[C@H]4CC(=O)CC[C@]34C)[C@@H]1CC[C@@H]2O	22364	521-18-6
C[C@]12CC[C@H]3[C@@H](CCC4=C3C=CC(O)=C4)[C@@H]1C[C@@H](O)[C@@H]2O	22366	50-27-1
C[C@]12CC[C@H]3[C@@H](CCC4=C3C=CC(O)=C4)[C@@H]1CCC2=O	22367	53-16-7
C[C@]12CC[C@H]3[C@H]([C@@H]1CC[C@@H]2O)[C@H](CCCCCCCCCS(=O)CCCC(F)(F)C(F)(F)F)CC1=C3C=CC(O)=C1	22369	129453-61-8
CC(=O)[C@H]1CC[C@H]2[C@@H]3CCC4=CC(=O)CC[C@]4(C)[C@H]3CC[C@]12C	22370	57-83-0
C[C@]12CC[C@H]3[C@@H](CCC4=CC(=O)CC[C@]34C)[C@@H]1CC[C@@H]2O	22371	58-22-0
C[C@]12CC[C@H]3[C@@H](CCC4=C3C=CC(O)=C4)[C@@H]1CC[C@H]2O	22377	57-91-0
CC[C@@H]([C@@H](CC)C1=CC=C(O)C=C1)C1=CC=C(O)C=C1	22381	84-16-2
C\C=C(\C(=C\C)\C1=CC=C(O)C=C1)/C1=CC=C(O)C=C1	22382	84-17-3
CC\C(=C(/C1=CC=C(O)C=C1)C1=CC=C(OCCN(C)C)C=C1)C1=CC=CC=C1	22384	68047-06-3
OC1=CC=C(C=C1)C1=CC(=O)C2=C(O)C=C(O)C=C2O1	22391	520-36-5
OC1=CC=C(CCC(=O)C2=C(O)C=C(O)C=C2O)C=C1	22393	60-82-2
COC1=CC=C(C=C1)C1=COC2=CC(O)=CC(O)=C2C1=O	22394	491-80-5
OC1=CC(O)=C2C(=O)C=C(OC2=C1)C1=CC=CC=C1	22396	480-40-0
OC1=CC2=C(C=C1)C1=C(O2)C2=CC=C(O)C=C2OC1=O	22399	479-13-0
CC(C)CCC[C@@H](C)[C@H]1CC[C@H]2[C@@H]3CC=C4C[C@@H](O)CC[C@]4(C)[C@H]3CC[C@]12C	22401	57-88-5
COC1=CC=C(C(=O)C2=C(O)C=CC=C2)C(O)=C1	22403	131-53-3
OC1=CC=CC=C1C(=O)C1=C(O)C=CC=C1	22404	835-11-0
COC1=CC=C(C(=O)C2=CC=CC=C2)C(O)=C1	22405	131-57-7
OC1=CC=C(C(=O)C2=CC=CC=C2)C(O)=C1	22406	131-56-6
OC1=CC=C(C=C1)C1(OS(=O)(=O)C2=C1C=CC=C2)C1=CC=C(O)C=C1	22408	143-74-8
OC1=CC=C(C=C1)S(=O)(=O)C1=CC=C(O)C=C1	22409	80-09-1
CC(C)(C)C1=CC(CC2=CC(=C(O)C(=C2)C(C)(C)C)C(C)(C)C)=CC(=C1O)C(C)(C)C	22411	118-82-1
COC1=CC(C=CC)=CC=C1O	22413	97-54-1
CC1=CC=C2C(C)=CC=CC2=C1	22415	575-43-9
CCCCOC(=O)C1=CC=C(N)C=C1	22417	94-25-7
NCCC1=CC(O)=C(O)C=C1	22420	51-61-6
COC1=CC=C2NC=C(CCNC(C)=O)C2=C1	22421	73-31-4
NC1=CC=C(CC2=CC=C(N)C=C2)C=C1	22422	101-77-9
OC1=CC=C(C=C1)C(=O)C1=CC=C(O)C=C1	22425	611-99-4
C1=CC=C2C(C=CC3=C2C=CC2=CC=CC=C32)=C1	22432	218-01-9
CC(CCC(O)=O)(C1=CC=C(O)C=C1)C1=CC=C(O)C=C1	22436	126-00-1
CC(CC1=CC(O)=C(O)C=C1)C(C)CC1=CC=C(O)C(O)=C1	22437	500-38-9
OC(=O)C1=C(C=CC=C1)C(C1=CC=C(O)C=C1)C1=CC=C(O)C=C1	22439	81-90-3
CCC(C)(C1=CC=C(O)C=C1)C1=CC=C(O)C=C1	22442	77-40-7
OC1=CC=C(CC2=CC=C(O)C=C2)C=C1	22445	620-92-8
OC1=C(CC2=C(O)C=CC=C2)C=CC=C1	22446	2467-02-9
CCC1=C(N(C(C)COC)C(=O)CCl)C(C)=CC=C1	22448	51218-45-2
COC(=O)C1=C(C=CC=C1)C(=O)OC	22455	131-11-3
OC1=CC=CC(=C1)C1=CC=CC=C1	22462	580-51-8
CCCCC1=CC=CC=C1	22472	104-51-8
C[C@]12C[C@H](O)[C@H]3[C@@H](CCC4=CC(=O)CC[C@]34C)[C@@H]1CC[C@@H]2C(=O)CO	22474	50-22-6
CCC1=C(O)C=CC=C1	22479	90-00-6
CCC1=CC=CC(O)=C1	22480	620-17-7
CC[C@H](CC[C@@H](C)[C@H]1CC[C@H]2[C@@H]3CC=C4C[C@@H](O)CC[C@]4(C)[C@H]3CC[C@]12C)C(C)C	22481	83-46-5
OC1=CC=C(C=C1)C(=C(Cl)Cl)C1=CC=C(O)C=C1	22485	14868-03-2
OC(=O)\C=C\C1=CC=CC=C1	22489	140-10-3
CCCCCCCCCCCCC1=CC=C(O)C=C1	22508	104-43-8
CC1=C(O)C=CC(Cl)=C1	22510	1570-64-5
NC1=NC(=O)C2=NC(CNC3=CC=C(C=C3)C(=O)N[C@@H](CCC(O)=O)C(O)=O)=CN=C2N1	22519	59-30-3
CCOC(=O)C=CC1=CC=CC=C1	22520	103-36-6
CC(C)COC(=O)C1=C(C=CC=C1)C(=O)OCC(C)C	22522	84-69-5
CCCCCCCOC(=O)C1=CC=C(O)C=C1	22523	1085-12-7
O=C1N(C2CCC(=O)NC2=O)C(=O)C2=CC=CC=C12	22524	50-35-1
CCCCC(CC)COC(=O)C1=CC=C(O)C=C1	22525	5153-25-3
OC1=CC=C(C=C1)C(=O)OCC1=CC=CC=C1	22526	94-18-8
CCCOC(=O)C1=CC=C(O)C=C1	22527	94-13-3
CCOC(=O)C1=CC=C(O)C=C1	22528	120-47-8
COC(=O)C1=CC=C(O)C=C1	22529	99-76-3
CC(C)(C1=CC=CC=C1)C1=CC=C(O)C=C1	22536	599-64-4
COC1=CC=C2N(C(=O)C3=CC=C(Cl)C=C3)C(C)=C(CC(=O)OCC(O)=O)C2=C1	22540	53164-05-9
CC(=O)CC(C1=CC=C(C=C1)[N+]([O-])=O)C1=C(O)C2=CC=CC=C2OC1=O	22541	152-72-7
CC(=O)NC1=CC=CC=C1	22543	103-84-4
CC(=O)NC1=NN=C(S1)S(N)(=O)=O	22544	59-66-5
CC(=O)NO	22546	546-88-3
CC(=O)NC1=C(I)C=C(I)C(C(O)=O)=C1I	22549	85-36-9
COC1=C(C)C(C)=C(\C=C\C(\C)=C\C=C\C(\C)=C\C(O)=O)C(C)=C1	22553	55079-83-9
CC1=CC=C(C=C1)C(=C/CN1CCCC1)\C1=CC=CC(\C=C\C(O)=O)=N1	22555	87848-99-5
NC1=NC(=O)C2=C(N1)N(COCCO)C=N2	22556	59277-89-3
NC1=C2NC=NC2=NC=N1	22557	73-24-5
NC1=C2N=CN([C@@H]3O[C@H](CO)[C@@H](O)[C@H]3O)C2=NC=N1	22558	58-61-7
NC1=C2N=CN([C@@H]3O[C@H](COP(O)(=O)OP(O)(=O)OP(O)(O)=O)[C@@H](O)[C@H]3O)C2=NC=N1	22559	56-65-5
NC1=C2N=CN([C@@H]3O[C@H](COP(O)(O)=O)[C@@H](O)[C@H]3O)C2=NC=N1	22560	61-19-8
CC1=C(C=CC=C1)N1C(CF)=NC2=CC=C(N)C=C2C1=O	22562	56287-74-2
CCCSC1=CC=C2N=C(NC(=O)OC)NC2=C1	22563	54965-21-8
CC(C)CC1NC(=S)N(CC=C)C1=O	22565	830-89-7
CC(C)CCC[C@@H](C)[C@H]1CC[C@H]2\C(CCC[C@]12C)=C/C=C1\C[C@@H](O)C[C@H](O)C1=C	22569	41294-56-8
ClC1=CC=CC(Cl)=C1N(CC=C)C1=NCCN1	22571	33178-86-8
O=C1N=CNC2=NNC=C12	22573	315-30-0
C[C@]12CC[C@H]3[C@@H](CCC4=CCCC[C@H]34)[C@@H]1CC[C@@]2(O)CC=C	22574	432-60-0
CC(=O)[C@H]1CC[C@H]2[C@@H]3CC[C@H]4C[C@H](O)CC[C@]4(C)[C@H]3C(=O)C[C@]12C	22576	23930-19-0
CC1=NN=C2CN=C(C3=CC=CC=C3)C3=CC(Cl)=CC=C3N12	22577	28981-97-7
CCCCC[C@H](O)\C=C\[C@H]1[C@H](O)CC(=O)[C@@H]1CCCCCCC(O)=O	22578	745-65-3
CN(C)C1=NC(=NC(=N1)N(C)C)N(C)C	22579	645-05-6
CC[N+](CC)(CCNC(=O)C(=O)NCC[N+](CC)(CC)CC1=C(Cl)C=CC=C1)CC1=C(Cl)C=CC=C1	22582	115-79-7
CC1(C)S[C@@H]2[C@H](\N=C\N3CCCCCC3)C(=O)N2[C@H]1C(O)=O	22584	32887-01-7
NCCCNCCSP(O)(O)=O	22585	20537-88-6
NCC[C@H](O)C(=O)N[C@@H]1C[C@H](N)[C@@H](O[C@H]2O[C@H](CN)[C@@H](O)[C@H](O)[C@H]2O)[C@H](O)[C@H]1O[C@H]1O[C@H](CO)[C@@H](O)[C@H](N)[C@H]1O	22586	37517-28-5
NC1=NC(N)=C2N=C(CNC3=CC=C(C=C3)C(=O)N[C@@H](CCC(O)=O)C(O)=O)C=NC2=N1	22588	54-62-6
CCC1(CCC(=O)NC1=O)C1=CC=C(N)C=C1	22589	125-84-8
NC1=CC=C(C=C1)C(=O)NCC(O)=O	22590	61-78-9
CCCCC1=C(C(=O)C2=CC(I)=C(OCCN(CC)CC)C(I)=C2)C2=CC=CC=C2O1	22592	1951-25-3
CC(=O)NC1=CC=C(\C=N\NC(N)=S)C=C1	22593	104-06-3
CC(C)C1=CC=C2OC3=NC(N)=C(C=C3C(=O)C2=C1)C(O)=O	22595	68302-57-8
ClC1=CC=C2OC3=C(C=CC=C3)N=C(N3CCNCC3)C2=C1	22598	14028-44-5
C[C@H]1O[C@@H](O[C@@H]2C[C@@H]3O[C@@](O)(C[C@H](O)[C@H]3C(O)=O)C[C@@H](O)C[C@@H](O)[C@H](O)CC[C@@H](O)C[C@@H](O)CC(=O)O[C@@H](C)[C@H](C)[C@H](O)[C@@H](C)\C=C\C=C\C=C\C=C\C=C\C=C\C=C\2)[C@@H](O)[C@@H](N)[C@@H]1O	22601	1397-89-3
CC1(C)S[C@@H]2[C@H](NC(=O)[C@H](N)C3=CC=CC=C3)C(=O)N2[C@H]1C(O)=O	22602	69-53-4
NC1=CC(=CNC1=O)C1=CC=NC=C1	22603	60719-84-8
CC(C)(C#N)C1=CC(=CC(CN2C=NC=N2)=C1)C(C)(C)C#N	22607	120511-73-1
C[C@]12CC[C@H]3[C@@H](CC=C4C[C@@H](O)CC[C@]34C)[C@@H]1CC[C@@H]2O	22609	521-17-5
CCOC(=O)C1(CCN(CCC2=CC=C(N)C=C2)CC1)C1=CC=CC=C1	22610	144-14-9
COC1=CC=C(C=C1)C1C(=O)C2=CC=CC=C2C1=O	22611	117-37-3
CCCC(CCC)C(=O)O[C@@H]1C[C@@H]2CC[C@H](C1)[N+]2(C)C	22612	80-50-2
CN1CCC2=CC=CC3=C2[C@H]1CC1=C3C(O)=C(O)C=C1	22614	58-00-4
COC(=O)C1=CCCN(C)C1	22617	63-75-2
CO[C@H]1[C@@H](O)[C@H](N)[C@@H](O[C@H]2O[C@@H](CC[C@H]2N)[C@H](C)N)[C@H](O)[C@@H]1N(C)C(=O)CN	22624	55779-06-1
CN1CCCC(C1)=C(C1=CC=CS1)C1=CC=CS1	22626	5169-78-8
CC(C)NCC(O)COC1=CC=C(CC(N)=O)C=C1	22628	29122-68-7
OC1=C([C@H]2CC[C@@H](CC2)C2=CC=C(Cl)C=C2)C(=O)C2=CC=CC=C2C1=O	22629	95233-18-4
COC1=CC=C(CC2C3=CC(OC)=C(OC)C=C3CC[N+]2(C)CCC(=O)OCCCCCOC(=O)CC[N+]2(C)CCC3=CC(OC)=C(OC)C=C3C2CC2=CC=C(OC)C(OC)=C2)C=C1OC	22630	64228-81-5
C[N+]1([O-])[C@H]2CC[C@@H]1C[C@@H](C2)OC(=O)C(CO)C1=CC=CC=C1	22632	4438-22-6
CC(=O)OC[C@H]1O[C@H]([C@H](OC(C)=O)[C@@H]1OC(C)=O)N1N=CC(=O)NC1=O	22635	2169-64-4
CN1CCC(CC1)=C1C2=CC=CC=C2CCC2=C1N=CC=C2	22636	3964-81-6
C[C@H]1[C@H](NC(=O)C(=NOC(C)(C)C(O)=O)C2=CSC(N)=N2)C(=O)N1S(O)(=O)=O	22640	78110-38-0
NCC(CC(O)=O)C1=CC=C(Cl)C=C1	22641	1134-47-0
CCC1(CC)C(=O)NC(=O)NC1=O	22643	57-44-3
CCN(CC)CCOC(=O)C(O)(C1=CC=CC=C1)C1=CC=CC=C1	22644	302-40-9
CN(C)CCCOC1(CC2=CC=CC=C2)CCCCCC1	22646	2179-37-5
NS(=O)(=O)C1=C(C=C2NC(CC3=CC=CC=C3)NS(=O)(=O)C2=C1)C(F)(F)F	22647	73-48-3
CC(=O)NC1=CC=C(OC(=O)C2=CC=CC=C2OC(C)=O)C=C1	22649	5003-48-5
CCC1=C(C(=O)C2=CC(Br)=C(O)C(Br)=C2)C2=CC=CC=C2O1	22652	3562-84-3
CCCCNC1=CC=C(C=C1)C(=O)OCCOCCOCCOCCOCCOCCOCCOCCOCCOC	22655	104-31-4
CCN(CC)C(=O)C1CN2CCC3=CC(OC)=C(OC)C=C3C2CC1OC(C)=O	22657	63-12-7
NS(=O)(=O)C1=C(Cl)C=C2NC(NS(=O)(=O)C2=C1)=CSCC1=CC=CC=C1	22658	91-33-8
CN1[C@H]2CC[C@@H]1C[C@@H](C2)OC(C1=CC=CC=C1)C1=CC=CC=C1	22659	86-13-5
CC(C)COCC(CN(CC1=CC=CC=C1)C1=CC=CC=C1)N1CCCC1	22663	64706-54-3
C[N+](C)(C)CC(O)=O	22666	107-43-7
C[C@H]1C[C@H]2[C@@H]3CCC4=CC(=O)C=C[C@]4(C)[C@@]3(F)[C@@H](O)C[C@]2(C)[C@@]1(O)C(=O)CO	22667	378-44-9
CCCC(=O)O[C@@]1([C@@H](C)C[C@H]2[C@@H]3CCC4=CC(=O)C=C[C@]4(C)[C@@]3(F)[C@@H](O)C[C@]12C)C(=O)COC(=O)CC	22671	5534-02-1
CCC(=O)OCC(=O)[C@@]1(OC(=O)CC)[C@@H](C)C[C@H]2[C@@H]3CCC4=CC(=O)C=C[C@]4(C)[C@@]3(F)[C@@H](O)C[C@]12C	22672	5593-20-4
CCCCC(=O)O[C@@]1([C@@H](C)C[C@H]2[C@@H]3CCC4=CC(=O)C=C[C@]4(C)[C@@]3(F)[C@@H](O)C[C@]12C)C(=O)CO	22673	2152-44-5
CC(C)NCC(O)COC1=CC=C(CCOCC2CC2)C=C1	22674	63659-18-7
CC(C[N+](C)(C)C)OC(N)=O	22676	590-63-6
CC(O)(CS(=O)(=O)C1=CC=C(F)C=C1)C(=O)NC1=CC(=C(C=C1)C#N)C(F)(F)F	22678	90357-06-5
OC(=O)CCCC[C@@H]1SC[C@@H]2NC(=O)N[C@H]12	22679	58-85-5
CC(=O)OC1=CC=C(C=C1)C(C1=CC=C(OC(C)=O)C=C1)C1=NC=CC=C1	22681	603-50-9
CC1=CC=C(C=C1)C(=O)OC1=C(OC(=O)C2=CC=C(C)C=C2)C=C(C=C1)C(O)CNC(C)(C)C	22683	30392-40-6
CC1=CC2=C(OCC(CNC(C)(C)C)OC(=O)C3=CC=CC=C3)C=CC=C2N1	22684	62658-63-3
CC[N+](C)(C)CC1=CC=CC=C1Br	22685	61-75-6
CC(C)C[C@@H]1N2C(=O)[C@](NC(=O)[C@H]3CN(C)[C@@H]4CC5=C(Br)NC6=CC=CC(=C56)C4=C3)(O[C@@]2(O)[C@@H]2CCCN2C1=O)C(C)C	22687	25614-03-3
CN(C)CCOC(C1=CC=CC=C1)C1=CC=C(Br)C=C1	22688	118-23-0
OC1(CCN(CCCC(=O)C2=CC=C(F)C=C2)CC1)C1=CC=C(Br)C=C1	22690	10457-90-6
CC1=NN=C2CN=C(C3=C(SC(Br)=C3)N12)C1=CC=CC=C1Cl	22692	57801-81-7
CCCCNC1=CC(=CC(=C1OC1=CC=CC=C1)S(N)(=O)=O)C(O)=O	22699	28395-03-1
CC1=CC=C(Cl)C(OCC(O)CNC(C)(C)C)=C1	22704	14556-46-8
O=C1CC2(CCCC2)CC(=O)N1CCCCN1CCN(CC1)C1=NC=CC=N1	22707	36505-84-7
CC(CC1C2=C(CCC3=C1C=CC=C3)C=CC=C2)CN(C)C	22715	35941-65-2
CCCC[N+]1(C)[C@H]2C[C@@H](C[C@@H]1[C@H]1O[C@@H]21)OC(=O)[C@H](CO)C1=CC=CC=C1	22718	149-64-4
CCNC(=O)N(CCCN(C)C)C(=O)[C@@H]1C[C@H]2[C@@H](CC3=CNC4=CC=CC2=C34)N(CC=C)C1	22719	81409-90-7
C[C@H](CCCC(C)(C)O)[C@H]1CC[C@H]2\C(CCC[C@]12C)=C\C=C1\C[C@@H](O)CCC1=C	22721	19356-17-3
C[C@H](CCCC(C)(C)O)[C@H]1CC[C@H]2\C(CCC[C@]12C)=C\C=C1\C[C@@H](O)C[C@H](O)C1=C	22722	32222-06-3
COC1=CC=C2CC3N(CCC4=C3C=C3OCOC3=C4)CC2=C1OC	22724	522-97-4
CCOC1=NC2=CC=CC(C(O)=O)=C2N1CC1=CC=C(C=C1)C1=C(C=CC=C1)C1=NNN=N1	22725	139481-59-7
C\C(\C=C\C=C(/C)\C=C\C1=C(C)C(=O)CCC1(C)C)=C/C=C/C=C(\C)/C=C/C=C(\C)/C=C/C1=C(C)C(=O)CCC1(C)C	22727	514-78-3
C[N+](C)(C)CCOC(N)=O	22730	51-83-2
NC(=O)N1C2=CC=CC=C2C=CC2=C1C=CC=C2	22731	298-46-4
CN1C(CC2=CC(N=NC(N)=O)=C(O)C=C12)S(O)(=O)=O	22732	51460-26-5
CCN(CC)CCOCCOC(=O)C1(CCCC1)C1=CC=CC=C1	22734	77-23-6
C[C@@](CC1=CC=C(O)C(O)=C1)(NN)C(O)=O	22735	28860-95-9
CCOC(=O)N1C=CN(C)C1=S	22736	22232-54-8
NC(CSCC(O)=O)C(O)=O	22738	2387-59-9
CCCCNC(=O)NS(=O)(=O)C1=CC=C(N)C=C1	22741	339-43-5
C[C@@H]1O[C@H](C[C@H](N)[C@@H]1O)O[C@H]1C[C@@](O)(CC2=C(O)C3=C(C(O)=C12)C(=O)C1=C(C=CC=C1O)C3=O)C(C)=O	22742	50935-04-1
ClCCNC(=O)N(CCCl)N=O	22743	154-93-8
N[C@@H](C(=O)N[C@H]1[C@H]2SCC(Cl)=C(N2C1=O)C(O)=O)C1=CC=CC=C1	22748	53994-73-3
CC1=C(N2[C@H](SC1)[C@H](NC(=O)[C@H](N)C1=CC=C(O)C=C1)C2=O)C(O)=O	22749	50370-12-2
CN1N=NN=C1SCC1=C(N2[C@H](SC1)[C@H](NC(=O)[C@H](OC=O)C1=CC=CC=C1)C2=O)C(O)=O	22751	42540-40-9
N[C@@H](C(=O)N[C@H]1[C@H]2SCC(CSC3=NNN=C3)=C(N2C1=O)C(O)=O)C1=CC=C(O)C=C1	22752	51627-14-6
CC1=NN=C(SCC2=C(N3[C@H](SC2)[C@H](NC(=O)CN2C=NN=N2)C3=O)C(O)=O)S1	22753	25953-19-9
NC1=NC(=CS1)C(=NOCC(O)=O)C(=O)N[C@H]1[C@H]2SCC(C=C)=C(N2C1=O)C(O)=O	22754	79350-37-1
NCC1=CC=CC=C1CC(=O)N[C@H]1[C@H]2SCC(CSC3=NN=NN3CC(O)=O)=C(N2C1=O)C(O)=O	22760	60925-61-3
CO[C@]1(NC(=O)C2SC(S2)=C(C(N)=O)C(O)=O)[C@H]2SCC(CSC3=NN=NN3C)=C(N2C1=O)C(O)=O	22762	69712-56-7
CO[C@]1(NC(=O)CC2=CC=CS2)[C@H]2SCC(COC(N)=O)=C(N2C1=O)C(O)=O	22764	35607-66-0
COCC1=C(N2[C@H](SC1)[C@H](NC(=O)C(=N/OC)\C1=CSC(N)=N1)C2=O)C(=O)OC(C)OC(=O)OC(C)C	22766	87239-81-4
COC1=C(N2[C@H](SC1)[C@H](NC(=O)[C@H](N)C1=CCC=CC1)C2=O)C(O)=O	22768	51762-05-1
CON=C(C(=O)N[C@H]1[C@H]2SCC(COC(N)=O)=C(N2C1=O)C(O)=O)C1=CC=CO1	22774	55268-75-2
CC1=CC=C(C=C1)C1=CC(=NN1C1=CC=C(C=C1)S(N)(=O)=O)C(F)(F)F	22777	169590-42-5
CC1=C(N2[C@H](SC1)[C@H](NC(=O)[C@H](N)C1=CC=CC=C1)C2=O)C(O)=O	22780	15686-71-2
OC(=O)C1=C(C[N+]2=CC=CC=C2)CS[C@@H]2[C@H](NC(=O)CC3=CC=CS3)C(=O)N12	22782	50-59-9
CC(=O)OCC1=C(N2[C@H](SC1)[C@H](NC(=O)CC1=CC=CS1)C2=O)C(O)=O	22783	153-61-7
CC1=C(N2[C@H](SC1)[C@H](NC(=O)[C@H](N)C1=CCC=CC1)C2=O)C(O)=O	22785	38821-53-3
CN(C)CCC(O)(C1=CC=CC=C1)C1=CC=CC=C1Cl	22789	791-35-5
CC(=O)[C@@]1(O)CC[C@H]2[C@@H]3C=C(Cl)C4=CC(=O)CC[C@]4(C)[C@H]3CC[C@]12C	22796	1961-77-9
CN1C(C2=CC=C(Cl)C=C2)S(=O)(=O)CCC1=O	22798	80-77-3
NS(=O)(=O)C1=CC2=C(C=C1Cl)N=CNS2(=O)=O	22800	58-94-6
OC1=C(Cl)C=C(Cl)C2=CC=CN=C12	22801	773-76-2
NC(=O)OCC(O)COC1=CC=C(Cl)C=C1	22803	886-74-8
CN(C)CCCN1C2=C(SC3=C1C=C(Cl)C=C3)C=CC=C2	22808	50-53-3
CN(C)CC\C=C1/C2=CC=CC=C2SC2=C1C=C(Cl)C=C2	22810	113-59-7
NS(=O)(=O)C1=C(Cl)C=CC(=C1)C1(O)NC(=O)C2=CC=CC=C12	22812	77-36-1
ClC1=CC=C2OC(=O)NC2=C1	22813	95-25-0
OC(=O)C1=C(Cl)C(Cl)=C(Cl)C(Cl)=C1C1=C2C=C(I)C(=O)C(I)=C2OC2=C(I)C(O)=C(I)C=C12	22814	632-69-9
CC1=CC(=CC=C1NN=C1C=CC2=C(C=C(C(N)=C2C1=O)S(O)(=O)=O)S(O)(=O)=O)C1=CC=C(NN=C2C=CC3=C(C(N)=C(C=C3S(O)(=O)=O)S(O)(=O)=O)C2=O)C(C)=C1	22815	314-13-6
NC1=C2C=CC=CC2=C(C=C1\N=N\C1=CC=C(C=C1)C1=CC=C(C=C1)\N=N\C1=C(N)C2=CC=CC=C2C(=C1)S(O)(=O)=O)S(O)(=O)=O	22816	573-58-0
CC1=C2C(=O)C3=C(C(O)=C(O)C([C@@H]4O[C@H](CO)[C@@H](O)[C@H](O)[C@H]4O)=C3O)C(=O)C2=CC(O)=C1C(O)=O	22817	1260-17-9
C(\C=C\C1=CC=CC=C1)N1CCN(CC1)C(C1=CC=CC=C1)C1=CC=CC=C1	22821	298-57-7
CCN1N=C(C(O)=O)C(=O)C2=CC3=C(OCO3)C=C12	22822	28657-80-9
COC1CN(CCCOC2=CC=C(F)C=C2)CCC1NC(=O)C1=CC(Cl)=C(N)C=C1OC	22825	81098-60-4
NC1=C2N=CN([C@H]3C[C@H](O)[C@@H](CO)O3)C2=NC(Cl)=N1	22828	4291-63-8
CC[C@H]1OC(=O)[C@H](C)[C@@H](O[C@H]2C[C@@](C)(OC)[C@@H](O)[C@H](C)O2)[C@H](C)[C@@H](O[C@@H]2O[C@H](C)C[C@@H]([C@H]2O)N(C)C)[C@@](C)(C[C@@H](C)C(=O)[C@H](C)[C@@H](O)[C@]1(C)O)OC	22829	81103-11-9
CC(C)(C)NCC(O)C1=CC(Cl)=C(N)C(Cl)=C1	22833	37148-27-9
C[N+]12CCC(CC1)C(C2)OC(=O)C(O)(C1=CC=CC=C1)C1=CC=CC=C1	22835	3485-62-9
OC1=C(I)C=C(Cl)C2=CC=CN=C12	22837	130-26-7
CC(C)\N=C1\C=C2N(C3=CC=C(Cl)C=C3)C3=CC=CC=C3N=C2C=C1NC1=CC=C(Cl)C=C1	22839	2030-63-9
CC1=C(CCCl)SC=N1	22842	533-45-9
CCN(CC)CCOC1=CC=C(C=C1)C(=C(Cl)C1=CC=CC=C1)C1=CC=CC=C1	22843	911-45-5
CN(C)CCCN1C2=CC(Cl)=CC=C2CCC2=C1C=CC=C2	22844	303-49-1
ClC1=CC=CC(Cl)=C1NC1=NCCN1	22846	4205-90-7
CC1CCCC(C)N1NC(=O)C1=CC=C(Cl)C(=C1)S(N)(=O)=O	22847	636-54-4
CC(C)(N)CC1=CC=CC=C1Cl	22850	10389-73-8
CN1CCN(CC1)C1=NC2=C(SC3=C1C=C(Cl)C=C3)C=CC=C2	22851	2058-52-8
ClC1=CC2=C(NC(=O)CN3CCOC23C2=C(Cl)C=CC=C2)C=C1	22854	24166-13-0
CN1CCN(CC1)C1=NC2=CC(Cl)=CC=C2NC2=C1C=CC=C2	22855	5786-21-0
C[C@]12CC(=O)[C@H]3[C@@H](CCC4=CC(=O)CC[C@]34C)[C@@H]1CC[C@]2(O)C(=O)CO	22857	53-06-5
CC(=O)OCC(=O)[C@@]1(O)CC[C@H]2[C@@H]3CCC4=CC(=O)CC[C@]4(C)[C@H]3C(=O)C[C@]12C	22858	50-04-4
CC1(C)S[C@@H]2[C@H](NC(=O)C3(N)CCCCC3)C(=O)N2[C@H]1C(O)=O	22861	3485-14-1
CC1CC(CC(C)(C)C1)OC(=O)C(O)C1=CC=CC=C1	22862	456-59-7
CC(=O)OC1=CC=C(C=C1)C(=C1CCCCC1)C1=CC=C(OC(C)=O)C=C1	22866	2624-43-3
NS(=O)(=O)C1=C(Cl)C=C2NC(CC3CCCC3)NS(=O)(=O)C2=C1	22868	742-20-1
N[C@@H]1CONC1=O	22870	68-41-7
NS(=O)(=O)C1=C(Cl)C=C2NC(NS(=O)(=O)C2=C1)C1CC2CC1C=C2	22871	2259-96-3
CN1CCC(CC1)=C1C2=C(C=CC=C2)C=CC2=C1C=CC=C2	22872	129-03-3
CC(=O)[C@@]1(O)CC[C@H]2[C@@H]3C=C(Cl)C4=CC(=O)[C@@H]5C[C@@H]5[C@]4(C)[C@H]3CC[C@]12C	22873	2098-66-0
NCCS	22875	60-23-1
NC1=NC(=O)N(C=C1)[C@@H]1O[C@H](CO)[C@@H](O)[C@@H]1O	22877	147-94-4
C[C@]12CC[C@H]3[C@@H](CCC4=CC5=C(C[C@]34C)C=NO5)[C@@H]1CC[C@@]2(O)C#C	22880	17230-88-5
COC1=C2C(=O)C3=C(C(O)=C4C[C@](O)(C[C@H](O[C@H]5C[C@H](N)[C@H](O)[C@H](C)O5)C4=C3O)C(C)=O)C(=O)C2=CC=C1	22883	20830-81-3
C[N+](C)(C)CCCCCCCCCC[N+](C)(C)C	22886	541-22-0
C[C@H](CCC(O)=O)[C@H]1CC[C@H]2[C@H]3[C@H](CC(=O)[C@]12C)[C@@]1(C)CCC(=O)C[C@H]1CC3=O	22888	81-23-2
CC(C)NC1=CC=CN=C1N1CCN(CC1)C(=O)C1=CC2=CC(NS(C)(=O)=O)=CC=C2N1	22892	136817-59-9
CC(=O)OCC(=O)[C@H]1CC[C@H]2[C@@H]3CCC4=CC(=O)CC[C@]4(C)[C@H]3CC[C@]12C	22894	56-47-3
C[C@H]1O[C@H](C[C@H](O)[C@@H]1O[C@H]1C[C@H](O)[C@H](O[C@H]2C[C@H](O)[C@H](O[C@@H]3O[C@H](CO)[C@@H](O)[C@H](O)[C@H]3O)[C@@H](C)O2)[C@@H](C)O1)O[C@H]1CC[C@@]2(C)[C@H](CC[C@@H]3[C@@H]2C[C@@H](O)[C@]2(C)[C@H](CC[C@]32O)C2=CC(=O)OC2)C1	22897	17598-65-1
CC[C@]12CC(=C)[C@H]3[C@@H](CCC4=CCCC[C@H]34)[C@@H]1CC[C@@]2(O)C#C	22898	54024-22-5
C[C@@H]1C[C@H]2[C@@H]3CCC4=CC(=O)C=C[C@]4(C)[C@@]3(F)[C@@H](O)C[C@]2(C)[C@@]1(O)C(=O)COC(C)=O	22901	1177-87-3
CCC(=O)OCC(=O)[C@@]1(OC(=O)CC)[C@H](C)C[C@H]2[C@@H]3CCC4=CC(=O)C=C[C@]4(C)[C@@]3(F)[C@@H](O)C[C@]12C	22902	55541-30-5
CCCCC(=O)O[C@@]1([C@H](C)C[C@H]2[C@@H]3CCC4=CC(=O)C=C[C@]4(C)[C@@]3(F)[C@@H](O)C[C@]12C)C(=O)CO	22904	33755-46-3
CC(C)(CO)[C@@H](O)C(=O)NCCCO	22906	81-13-0
OC[C@H]1OC(O)[C@H](O)[C@@H](O)[C@@H]1O	22910	50-99-7
CC(=O)NC1=C(I)C(C(O)=O)=C(I)C(NC(C)=O)=C1I	22912	737-31-5
CC1=NC2=CC=C(Cl)C=C2S(=O)(=O)N1	22914	364-98-7
NC[C@@H]1CC[C@@H](N)[C@@H](O[C@@H]2[C@@H](N)C[C@@H](N)[C@H](O[C@H]3O[C@H](CO)[C@@H](O)[C@H](N)[C@H]3O)[C@H]2O)O1	22915	34493-98-6
O[C@H](CBr)[C@@H](O)[C@H](O)[C@H](O)CBr	22918	488-41-5
NS(=O)(=O)C1=CC(Cl)=C(Cl)C(=C1)S(N)(=O)=O	22922	120-97-8
CCN(CC)CCOC(=O)C1(CCCCC1)C1CCCCC1	22926	77-19-0
OC[C@@H]1CC[C@@H](O1)N1C=NC2=C1NC=NC2=O	22927	69655-05-6
OC(=O)C1=C(O)C=CC(=C1)C1=C(F)C=C(F)C=C1	22932	22494-42-4
C[C@H]1O[C@H](C[C@H](O)[C@@H]1O)O[C@H]1[C@@H](O)C[C@H](O[C@H]2[C@@H](O)C[C@H](O[C@H]3CC[C@@]4(C)[C@H](CC[C@@H]5[C@@H]4CC[C@]4(C)[C@H](CC[C@]54O)C4=CC(=O)OC4)C3)O[C@@H]2C)O[C@@H]1C	22933	71-63-6
C[C@H]1O[C@H](C[C@H](O)[C@@H]1O)O[C@H]1[C@@H](O)C[C@H](O[C@H]2[C@@H](O)C[C@H](O[C@H]3CC[C@@]4(C)[C@H](CC[C@@H]5[C@@H]4C[C@@H](O)[C@]4(C)[C@H](CC[C@]54O)C4=CC(=O)OC4)C3)O[C@@H]2C)O[C@@H]1C	22934	20830-75-5
NNC1=NN=C(NN)C2=CC=CC=C12	22935	484-23-1
CC(C)[C@@H](C)\C=C\[C@@H](C)[C@H]1CC[C@H]2\C(CCC[C@]12C)=C\C=C1/C[C@@H](O)CC[C@@H]1C	22938	67-96-9
COC1=CC=C(C=C1)[C@@H]1SC2=CC=CC=C2N(CCN(C)C)C(=O)[C@@H]1OC(C)=O	22940	42399-41-7
CN(C)CCCN1C2=CC=CC=C2C(C)(C)C2=C1C=CC=C2	22941	4757-55-5
COC1=CC=C2C[C@@H]3C4=C(CC[N+]3(C)C)C=C(OC)C(OC)=C4OC3=CC=C(C[C@H]4C5=C(CC[N+]4(C)C)C=C(OC)C(OC1=C2)=C5)C=C3	22944	7601-55-0
CCCCC[C@H](O)\C=C\[C@H]1[C@H](O)C[C@H](O)[C@@H]1C\C=C/CCCC(O)=O	22946	551-11-1
CCCCC[C@H](O)\C=C\[C@H]1[C@H](O)CC(=O)[C@@H]1C\C=C/CCCC(O)=O	22947	363-24-6
C[N+]1(C)CCC(CC1)=C(C1=CC=CC=C1)C1=CC=CC=C1	22948	62-97-5
CN(C)CCOC(C1=CC=CC=C1)C1=CC=CC=C1	22949	58-73-1
OC(CCCN1CCCCC1)(C1=CC=CC=C1)C1=CC=CC=C1	22950	972-02-1
CCN1C(SC2=C1C=CC=C2)=CC=CC=CC1=[N+](CC)C2=CC=CC=C2S1	22955	514-73-8
CCN(CC)C(S)=S	22956	148-18-5
CC(CCC1=CC=C(O)C=C1)NCCC1=CC(O)=C(O)C=C1	22958	34368-04-2
CCCCC(CC)COC(=O)CC(C(=O)OCC(CC)CCCC)S(O)(=O)=O	22959	577-11-7
C[C@H]1O[C@H]([C@H](O)[C@@H]1O)N1C=C(F)C(=O)NC1=O	22967	3094-09-5
CN1C2=C(N(CC3OCCO3)C=N2)C(=O)N(C)C1=O	22968	69975-86-6
FC1=CC=C(C=C1)C(=O)CCCN1CCC(=CC1)N1C(=O)NC2=CC=CC=C12	22973	548-73-2
CC(=O)[C@H]1CC[C@H]2[C@@H]3C=CC4=CC(=O)CC[C@@]4(C)[C@@H]3CC[C@]12C	22974	152-62-5
CN1C2=C(N(CC(O)CO)C=N2)C(=O)N(C)C1=O	22975	479-18-5
OC(=O)CN(CCN(CC(O)=O)CC(O)=O)CC(O)=O	22977	60-00-4
CC[N+](C)(C)C1=CC(O)=CC=C1	22978	116-38-1
CC[C@H]1CN2CCC3=C(C=C(OC)C(OC)=C3)[C@@H]2C[C@@H]1C[C@H]1NCCC2=CC(OC)=C(OC)C=C12	22980	483-18-1
CCOC1=C(C=NN(C)C1=O)N1CCOCC1	22981	38957-41-4
CCOC(=O)[C@H](CCC1=CC=CC=C1)N[C@@H](C)C(=O)N1CCC[C@H]1C(O)=O	22982	75847-73-3
CCN1C=C(C(O)=O)C(=O)C2=CC(F)=C(N=C12)N1CCNCC1	22984	74011-58-8
CNC[C@H](O)C1=CC=C(O)C(O)=C1	22986	51-43-4
CC[C@H]1OC(=O)[C@H](C)[C@@H](O[C@H]2C[C@@](C)(OC)[C@@H](O)[C@H](C)O2)[C@H](C)[C@@H](O[C@@H]2O[C@H](C)C[C@@H]([C@H]2O)N(C)C)[C@](C)(O)C[C@@H](C)C(=O)[C@H](C)[C@@H](O)[C@]1(C)O	22991	114-07-8
CCOC(=O)CCC(=O)O[C@H]1[C@H](O[C@@H]2[C@@H](C)[C@H](O[C@H]3C[C@@](C)(OC)[C@@H](O)[C@H](C)O3)[C@@H](C)C(=O)O[C@H](CC)[C@@](C)(O)[C@H](O)[C@@H](C)C(=O)[C@H](C)C[C@@]2(C)O)O[C@H](C)C[C@@H]1N(C)C	22993	1264-62-6
CC[C@H]1OC(=O)[C@H](C)[C@@H](O[C@H]2C[C@@](C)(OC)[C@@H](O)[C@H](C)O2)[C@H](C)[C@@H](O[C@@H]2O[C@H](C)C[C@@H]([C@H]2OC(=O)CC)N(C)C)[C@](C)(O)C[C@@H](C)C(=O)[C@H](C)[C@@H](O)[C@]1(C)O	22994	134-36-1
C[C@]12CC[C@H]3[C@@H](CCC4=CC(OC(=O)C5=CC=CC=C5)=CC=C34)[C@@H]1CC[C@@H]2O	22998	50-50-0
C[C@]12CC[C@H]3[C@@H](CCC4=CC(O)=CC=C34)[C@@H]1CC[C@@H]2OC(=O)CCC1CCCC1	22999	313-06-4
CCC(=O)O[C@H]1CC[C@H]2[C@@H]3CCC4=CC(OC(=O)CC)=CC=C4[C@H]3CC[C@]12C	23000	113-38-2
CCCCCCC(=O)O[C@H]1CC[C@H]2[C@@H]3CCC4=CC(O)=CC=C4[C@H]3CC[C@]12C	23001	4956-37-0
CCCCC(=O)O[C@H]1CC[C@H]2[C@@H]3CCC4=CC(O)=CC=C4[C@H]3CC[C@]12C	23004	979-32-8
C[C@]12CC[C@H]3[C@@H](CCC4=C3C=CC(OS(O)(=O)=O)=C4)[C@@H]1CCC2=O	23005	7280-37-7
CCN(CC)C(=O)C1=CC(OC)=C(O)C=C1	23007	304-84-7
CCC(O)(C=CCl)C#C	23010	113-18-8
CCN(CC)S(=O)(=O)C1=CC=C(C=C1)C(O)=O	23011	1213-06-5
C[C@]12CC[C@H]3[C@@H](CCC4=CC(=O)CC[C@]34C)[C@@H]1CC[C@@]2(O)C#C	23016	434-03-7
CCC1(C)CC(=O)NC1=O	23019	77-67-8
CCN1C(=O)NC(C1=O)C1=CC=CC=C1	23020	86-35-1
CCOC1=CC=C2N=C(SC2=C1)S(N)(=O)=O	23021	452-35-7
CC[C@]1(O)CC[C@H]2[C@@H]3CCC4=CCCC[C@@H]4[C@H]3CC[C@]12C	23024	965-90-2
CCCN(CC)C(CC)C(=O)NC1=C(C)C=CC=C1C	23027	36637-18-0
CC(O)(P(O)(O)=O)P(O)(O)=O	23028	2809-21-4
CCC1=CC2=C(S1)N1C(C)=NN=C1CN=C2C1=CC=CC=C1Cl	23030	40054-69-1
CN1C2=C(N(CCO)C=N2)C(=O)N(C)C1=O	23031	519-37-9
CN1C2=C(N(CCOC(=O)C(C)(C)OC3=CC=C(Cl)C=C3)C=N2)C(=O)N(C)C1=O	23032	54504-70-0
CCOC(=O)C1=CN=CN1C(C)C1=CC=CC=C1	23033	33125-97-2
COC1=CC(=CC(OC)=C1O)[C@H]1[C@@H]2C(COC2=O)C(O[C@@H]2O[C@@H]3CO[C@@H](C)O[C@H]3[C@H](O)[C@H]2O)C2=CC3=C(OCO3)C=C12	23035	33419-42-0
CCOC(=O)\C=C(/C)\C=C\C=C(/C)\C=C\C1=C(C)C(C)=C(OC)C=C1C	23036	54350-48-0
C[C@]12CC[C@H]3[C@@H](CC(=C)C4=CC(=O)C=C[C@]34C)[C@@H]1CCC2=O	23037	107868-30-4
CC(=O)OCC(CCN1C=NC2=CN=C(N)N=C12)COC(C)=O	23038	104227-87-4
NC(=N)NC1=NC(CSCCC(N)=NS(N)(=O)=O)=CS1	23039	76824-35-6
NC(=O)OCC(COC(N)=O)C1=CC=CC=C1	23041	25451-15-4
CCOC(=O)C1=C(C)NC(C)=C(C1C1=CC=CC(Cl)=C1Cl)C(=O)OC	23042	72509-76-3
OC(=O)CCC(=O)C1=CC=C(C=C1)C1=CC=CC=C1	23043	36330-85-5
CCNC(C)CC1=CC(=CC=C1)C(F)(F)F	23044	458-24-2
CCC(=O)N(C1CCN(CCC2=CC=CC=C2)CC1)C1=CC=CC=C1	23049	437-38-7
OC(=O)CC1=C(N=C(S1)C1=CC=CC=C1)C1=CC=C(Cl)C=C1	23050	18046-21-4
CC(C)=CCC1C(=O)N(N(C1=O)C1=CC=CC=C1)C1=CC=CC=C1	23051	30748-29-9
FC(F)(F)COC1=CC(C(=O)NCC2CCCCN2)=C(OCC(F)(F)F)C=C1	23054	54143-55-4
OC[C@H]1O[C@H](C[C@@H]1O)N1C=C(F)C(=O)NC1=O	23057	50-91-9
NC1=NC(=O)NC=C1F	23059	2022-85-7
C[C@]12C[C@H](O)[C@@]3(F)[C@@H](CCC4=CC(=O)CC[C@]34C)[C@@H]1CC[C@]2(O)C(=O)CO	23061	127-31-1
OC(=O)C1=C(NC2=CC(=CC=C2)C(F)(F)F)C=CC=C1	23063	530-78-9
CCOC(=O)C1=C2CN(C)C(=O)C3=CC(F)=CC=C3N2C=N1	23064	78755-81-4
CNCCC(OC1=CC=C(C=C1)C(F)(F)F)C1=CC=CC=C1	23067	54910-89-3
OCCN1CCN(CCCN2C3=CC=CC=C3SC3=C2C=C(C=C3)C(F)(F)F)CC1	23068	69-23-8
CCN(CC)CCN1C2=C(C=C(Cl)C=C2)C(=NCC1=O)C1=C(F)C=CC=C1	23071	17617-23-1
CC(CN1C2=CC=CC=C2SC2=C1C=C(C=C2)S(=O)(=O)N(C)C)N(C)C	23076	7456-24-8
OC(=O)P(O)(O)=O	23078	63585-09-1
OC[C@H]1O[C@](O)(CO)[C@@H](O)[C@@H]1O	23081	57-48-7
C\C(N(CC1=CN=C(C)N=C1N)C=O)=C(\CCO)SSCC1CCCO1	23084	804-30-8
CCCCC1=CN=C(C=C1)C(O)=O	23085	536-69-6
OC[C@H]1OC(O)[C@H](O)[C@@H](O)[C@H]1O	23088	59-23-4
CC[N+](CC)(CC)CCOC1=CC=CC(OCC[N+](CC)(CC)CC)=C1OCC[N+](CC)(CC)CC	23089	65-29-2
CC[C@]12C=CC3=C4CCC(=O)C=C4CC[C@H]3[C@@H]1CC[C@@]2(O)C#C	23094	16320-04-0
CC1=CC=C(C=C1)S(=O)(=O)NC(=O)NN1CC2CCCC2C1	23095	21187-98-4
COC1=CC=C2C(=C1)C(=O)N(CCC1=CC=C(C=C1)S(=O)(=O)NC(=O)NC1CCCCC1)C(=O)C2(C)C	23096	33342-05-1
CC1=CC(=NO1)C(=O)NCCC1=CC=C(C=C1)S(=O)(=O)NC(=O)NN1CCCCCC1	23097	25046-79-1
N[C@@H](CCC(=O)N[C@@H](CS)C(=O)NCC(O)=O)C(O)=O	23101	70-18-8
CCC1(CCC(=O)NC1=O)C1=CC=CC=C1	23102	77-21-4
CC(C)(C)C1=NN=C(NS(=O)(=O)C2=CC=CC=C2)S1	23103	1492-02-0
C[N+]1(C)CCC(C1)OC(=O)C(O)(C1CCCC1)C1=CC=CC=C1	23109	596-51-0
CC(C)C1=C(O)C(O)=C(C=O)C2=C(O)C(=C(C)C=C12)C1=C(O)C2=C(C=O)C(O)=C(O)C(C(C)C)=C2C=C1C	23110	303-45-7
COC1=C(O)C=CC=C1	23113	90-05-1
COC1=CC=CC=C1OCC(O)CO	23114	93-14-1
CN1C(=O)NC(=O)C(C)(C1=O)C1=CCCCC1	23122	56-29-1
C[N+]1(C)CCN(CC(O)(C2CCCCC2)C2=CC=CC=C2)CC1	23123	115-63-9
NCCC1=CN=CN1	23125	51-45-6
CCN(CC)CCNC1=C2C(=O)C3=CC=CC=C3SC2=C(CO)C=C1	23128	3105-97-3
NS(=O)(=O)C1=C(C=C2NCNS(=O)(=O)C2=C1)C(F)(F)F	23132	135-09-1
OCCOCCN1CCN(CC1)C(C1=CC=CC=C1)C1=CC=C(Cl)C=C1	23137	68-88-2
CC(C)CC1=CC=C(C=C1)C(C)C(=O)OCC1=NC=CC=C1	23140	64622-45-3
C[C@@H](O)[C@@H]1[C@H]2CC(SCCNC=N)=C(N2C1=O)C(O)=O	23143	64221-86-9
CC1(C)C(=CC=CC=CC=CC2=[N+](CCCCS(O)(=O)=O)C3=CC=C4C=CC=CC4=C3C2(C)C)N(CCCCS(O)(=O)=O)C2=CC=C3C=CC=CC3=C12	23145	3599-32-4
O[C@H]1[C@H](O)[C@@H](O)[C@H](O)[C@H](O)[C@@H]1O	23146	87-89-8
CNC(=O)C1=C(I)C(C(O)=O)=C(I)C(NC(=O)CCCCC(=O)NC2=C(I)C(C(=O)NC)=C(I)C(C(O)=O)=C2I)=C1I	23148	10397-75-8
CC(CN(C(C)=O)C1=C(I)C=C(I)C(N)=C1I)C(O)=O	23149	16034-77-8
CC(=O)NCC1=C(I)C(C(O)=O)=C(I)C(NC(C)=O)=C1I	23150	440-58-4
OC(=O)C1=C(I)C(NC(=O)CCCCC(=O)NC2=C(I)C(C(O)=O)=C(I)C=C2I)=C(I)C=C1I	23153	606-17-7
OC1=C(I)C=C(I)C2=CC=CN=C12	23155	83-73-8
CC(=O)N(CC(O)CO)C1=C(I)C(C(=O)NCC(O)CO)=C(I)C(C(=O)NCC(O)CO)=C1I	23157	66108-95-0
C[C@H](O)C(=O)NC1=C(I)C(C(=O)NC(CO)CO)=C(I)C(C(=O)NC(CO)CO)=C1I	23158	60166-93-0
CCC(CC1=C(I)C=C(I)C(N)=C1I)C(O)=O	23159	96-83-3
COCC(=O)NC1=C(I)C(C(=O)NCC(O)CO)=C(I)C(C(=O)N(C)CC(O)CO)=C1I	23163	73334-07-3
CNC(=O)C1=C(I)C(N(C)C(C)=O)=C(I)C(C(=O)NCC(=O)NC2=C(I)C(C(=O)NCCO)=C(I)C(C(O)=O)=C2I)=C1I	23166	59017-64-0
CCCCC1=NC2(CCCC2)C(=O)N1CC1=CC=C(C=C1)C1=CC=CC=C1C1=NNN=N1	23169	138402-11-6
CC(C)COC(=O)C1=CC=C(N)C=C1	23170	94-14-4
CC1=CC(=NO1)C(=O)NNCC1=CC=CC=C1	23171	59-63-2
CC(C)[N+](C)(CCC(C(N)=O)(C1=CC=CC=C1)C1=CC=CC=C1)C(C)C	23174	7492-32-2
CC(C)NCC(O)C1=CC=C(O)C(O)=C1	23175	7683-59-2
O[C@H]1CO[C@@H]2[C@@H](CO[C@H]12)O[N+]([O-])=O	23176	16051-77-7
C\C(\C=C\C1=C(C)CCCC1(C)C)=C/C=C/C(/C)=C\C(O)=O	23177	4759-48-2
COC(=O)C1=C(C)NC(C)=C(C1C1=CC=CC2=NON=C12)C(=O)OC(C)C	23179	75695-93-1
CCC(C)N1N=CN(C1=O)C1=CC=C(C=C1)N1CCN(CC1)C1=CC=C(OC[C@H]2CO[C@@](CN3C=NC=N3)(O2)C2=C(Cl)C=C(Cl)C=C2)C=C1	23180	84625-61-6
CC[C@H](C)[C@H]1O[C@]2(CC[C@@H]1C)C[C@@H]1C[C@@H](C\C=C(C)\[C@@H](O[C@H]3C[C@H](OC)[C@@H](O[C@H]4C[C@H](OC)[C@@H](O)[C@H](C)O4)[C@H](C)O3)[C@@H](C)\C=C\C=C3/CO[C@@H]4[C@H](O)C(C)=C[C@@H](C(=O)O1)[C@]34O)O2	23181	71827-03-7
COC1[C@@H](CC(=O)O[C@H](C)C\C=C\C=C\[C@H](O)[C@H](C)C[C@H](CC=O)[C@@H]1O[C@@H]1O[C@H](C)[C@@H](O[C@H]2C[C@@](C)(O)[C@H](OC(=O)CC(C)C)[C@H](C)O2)[C@@H]([C@H]1O)N(C)C)OC(C)=O	23183	16846-24-5
NC[C@H]1O[C@H](O[C@@H]2[C@@H](N)C[C@@H](N)[C@H](O[C@H]3O[C@H](CO)[C@@H](O)[C@H](N)[C@H]3O)[C@H]2O)[C@H](N)[C@@H](O)[C@@H]1O	23185	4696-76-8
CNC1(CCCCC1=O)C1=C(Cl)C=CC=C1	23187	6740-88-1
FC1=CC=C(C=C1)C(=O)C1CCN(CCN2C(=O)NC3=CC=CC=C3C2=O)CC1	23188	74050-98-9
CN1CCC(CC1)=C1C2=C(SC=C2)C(O)=CC2=CC=CC=C12	23190	34580-13-7
CC(O)C(O)=O	23192	50-21-5
OC[C@H]1O[C@@H](O[C@H]2[C@H](O)[C@@H](O)[C@H](O)O[C@@H]2CO)[C@H](O)[C@@H](O)[C@H]1O	23193	63-42-3
NC1=NC(=O)N(C=C1)[C@H]1CS[C@@H](CO)O1	23194	134678-17-4
NC1=NC(N)=C(N=N1)C1=CC=CC(Cl)=C1Cl	23195	84057-84-1
C[C@H]1O[C@H](C[C@H](O)[C@@H]1O[C@H]1C[C@H](O)[C@H](O[C@H]2C[C@H](OC(C)=O)[C@H](O[C@@H]3O[C@H](CO)[C@@H](O)[C@H](O)[C@H]3O)[C@@H](C)O2)[C@@H](C)O1)OC1CC[C@@]2(C)[C@H](CC[C@@H]3[C@@H]2CC[C@]2(C)[C@H](CC[C@]32O)C2=CC(=O)OC2)C1	23196	17575-20-1
C[C@H]1O[C@H](C[C@H](O)[C@@H]1O[C@H]1C[C@H](O)[C@H](O[C@H]2C[C@H](OC(C)=O)[C@H](O[C@@H]3O[C@H](CO)[C@@H](O)[C@H](O)[C@H]3O)[C@@H](C)O2)[C@@H](C)O1)OC1CC[C@@]2(C)C(CC[C@@H]3[C@@H]2CC[C@]2(C)[C@H]([C@@H](O)C[C@]32O)C2=CC(=O)OC2)C1	23197	17575-21-2
C[C@H]1O[C@H](C[C@H](O)[C@@H]1O[C@H]1C[C@H](O)[C@H](O[C@H]2C[C@H](OC(C)=O)[C@H](O[C@@H]3O[C@H](CO)[C@@H](O)[C@H](O)[C@H]3O)[C@@H](C)O2)[C@@H](C)O1)O[C@H]1CC[C@@]2(C)[C@H](CC[C@@H]3[C@@H]2C[C@@H](O)[C@]2(C)[C@H](CC[C@]32O)C2=CC(=O)OC2)C1	23198	17575-22-3
CC1=C(OCC(F)(F)F)C=CN=C1CS(=O)C1=NC2=CC=CC=C2N1	23200	103577-45-3
CC1=C(C=NO1)C(=O)NC1=CC=C(C=C1)C(F)(F)F	23201	75706-12-6
N#CC1=CC=C(C=C1)C(N1C=NC=N1)C1=CC=C(C=C1)C#N	23202	112809-51-5
OC1=CC2=C(C[C@@H]3[C@@H]4CCCC[C@]24CCN3CC=C)C=C1	23205	152-02-3
N[C@@H](CC1=CC=C(O)C(O)=C1)C(O)=O	23209	59-92-7
N[C@@H](CC1=CC(I)=C(OC2=CC(I)=C(O)C(I)=C2)C(I)=C1)C(O)=O	23214	51-48-9
N[C@@H](CC1=CC(I)=C(OC2=CC(I)=C(O)C=C2)C(I)=C1)C(O)=O	23216	6893-02-3
CN1[C@H](C[C@H](O)C2=CC=CC=C2)CCC[C@@H]1CC(=O)C1=CC=CC=C1	23219	90-69-7
CC(OC1=C(Cl)C=CC=C1Cl)C1=NCCN1	23221	31036-80-3
ClCCN(N=O)C(=O)NC1CCCCC1	23222	13010-47-4
CCOC(=O)N1CCC(CC1)=C1C2=C(CCC3=C1N=CC=C3)C=C(Cl)C=C2	23224	79794-75-5
OC1N=C(C2=CC=CC=C2Cl)C2=CC(Cl)=CC=C2NC1=O	23225	846-49-1
CCCCC1=NC(Cl)=C(CO)N1CC1=CC=C(C=C1)C1=CC=CC=C1C1=NNN=N1	23227	114798-26-4
CCN(CC)C(=O)[C@H]1CN(C)[C@@H]2CC3=CNC4=CC=CC(=C34)C2=C1	23231	50-37-3
NCCCC[C@H](N)C(O)=O	23232	56-87-1
OC[C@@H](O)[C@@H](O)[C@H](O)[C@H](O)CO	23235	69-65-8
CCC(C)C(C)(COC(N)=O)COC(N)=O	23239	64-55-1
CNC1(C)C2CCC(C2)C1(C)C	23240	60-40-2
CC1=C(C)C(NC2=C(C=CC=C2)C(O)=O)=CC=C1	23243	61-68-7
CNC[C@H](O)[C@@H](O)[C@H](O)[C@H](O)CO	23244	6284-40-8
CC1=CC(O)=C2C=CC=CC2=C1O	23247	481-85-6
C[N+]1(C)CCCC(C1)OC(=O)C(O)(C1=CC=CC=C1)C1=CC=CC=C1	23252	76-90-4
CC1=CC=CC=C1OCC(O)CO	23254	59-47-2
COC1=CC=CC=C1OCC1CNC(=O)O1	23255	70-07-5
CCC1(C(=O)NC(=O)N(C)C1=O)C1=CC=CC=C1	23258	115-38-8
C[C@H]1C[C@H]2[C@@H]3CCC4=CC(=O)C=C[C@]4(C)[C@H]3C(=O)C[C@]2(C)[C@@]1(O)C(=O)CO	23260	1247-42-3
CCCC(C)(COC(N)=O)COC(N)=O	23261	57-53-4
C(C1CN2CCC1CC2)N1C2=CC=CC=C2SC2=C1C=CC=C2	23262	29216-28-2
CN1CCCCC1CCN1C2=CC=CC=C2SC2=C1C=C(C=C2)S(C)=O	23265	5588-33-0
CC1=CC(OCC2CNC(=O)O2)=CC(C)=C1	23269	1665-48-1
CN(C)C(=N)N=C(N)N	23270	657-24-9
CC(C[N+](C)(C)C)OC(C)=O	23271	62-51-1
C[C@]1(O)CC[C@H]2[C@@H]3CCC4=CC(=O)C=C[C@]4(C)[C@H]3CC[C@]12C	23276	72-63-9
CC[N+](C)(CC)CCOC(=O)C1C2=CC=CC=C2OC2=C1C=CC=C2	23277	53-46-3
CC1=C(C=CC=C1)N1C(C)=NC2=CC=CC=C2C1=O	23279	72-44-6
CCC1(CC)C(=O)NC(=O)N(C)C1=O	23280	50-11-3
CN1N=C(SC1=NC(C)=O)S(N)(=O)=O	23281	554-57-4
CC[C@@H](CO)NC(=O)[C@H]1CN(C)[C@@H]2CC3=CNC4=CC=CC(=C34)C2=C1	23283	113-42-8
COC1=CC=CC=C1OCC(O)COC(N)=O	23286	532-03-6
CNC(C)CC1=CC=CC=C1OC	23292	93-30-1
CN1C(=O)CC(C)(C1=O)C1=CC=CC=C1	23293	77-41-8
CO[C@H]1[C@@H](O)C[C@H](O[C@H]2[C@@H](O)C[C@H](O[C@H]3[C@@H](O)C[C@H](O[C@H]4CC[C@@]5(C)[C@H](CC[C@@H]6[C@@H]5C[C@@H](O)[C@]5(C)[C@H](CC[C@]65O)C5=CC(=O)OC5)C4)O[C@@H]3C)O[C@@H]2C)O[C@@H]1C	23294	30685-43-9
C[C@](N)(CC1=CC=C(O)C(O)=C1)C(O)=O	23295	555-30-6
CN(C)C1=CC=C2N=C3C=CC(C=C3SC2=C1)=[N+](C)C	23296	61-73-4
CC1CCN(CCCC(=O)C2=CC=C(F)C=C2)CC1	23298	3575-80-2
C[C@H]1C[C@H]2[C@@H]3CC[C@](O)(C(=O)CO)[C@@]3(C)C[C@H](O)[C@@H]2[C@@]2(C)C=CC(=O)C=C12	23300	83-43-2
C[C@H]1C[C@H]2[C@@H]3CC[C@](O)(C(=O)COC(C)=O)[C@@]3(C)C[C@H](O)[C@@H]2[C@@]2(C)C=CC(=O)C=C12	23302	53-36-1
C[C@H]1C[C@H]2[C@@H]3CC[C@](O)(C(=O)COC(=O)CCC(O)=O)[C@@]3(C)C[C@H](O)[C@@H]2[C@@]2(C)C=CC(=O)C=C12	23303	2375-03-3
CC[C@@H](CO)NC(=O)[C@H]1CN(C)[C@@H]2CC3=CN(C)C4=CC=CC(=C34)C2=C1	23307	361-37-5
COCCC1=CC=C(OCC(O)CNC(C)C)C=C1	23309	51384-51-1
CN(C(C)=O)C1=C(I)C(NC(C)=O)=C(I)C(C(=O)N[C@H]2C(O)O[C@H](CO)[C@@H](O)[C@@H]2O)=C1I	23310	31112-62-6
CN1C(CCl)NC2=CC(Cl)=C(C=C2S1(=O)=O)S(N)(=O)=O	23313	135-07-9
CC(C)(C(=O)C1=CN=CC=C1)C1=CN=CC=C1	23314	54-36-4
C[C@](N)(CC1=CC=C(O)C=C1)C(O)=O	23315	672-87-7
CC1(C)S[C@@H]2[C@H](NC(=O)[C@H](NC(=O)N3CCN(C3=O)S(C)(=O)=O)C3=CC=CC=C3)C(=O)N2[C@H]1C(O)=O	23316	51481-65-3
CN1CCN2C(C1)C1=CC=CC=C1CC1=C2C=CC=C1	23317	24219-97-4
ClC1=CC=C(COC(CN2C=CN=C2)C2=CC=C(Cl)C=C2Cl)C(Cl)=C1	23319	22916-47-8
CC#C[C@]1(O)CC[C@H]2[C@@H]3CCC4=CC(=O)CCC4=C3[C@H](C[C@]12C)C1=CC=C(C=C1)N(C)C	23322	84371-65-3
OCCN1C[C@H](O)[C@@H](O)[C@H](O)[C@H]1CO	23323	72432-03-2
CC1=C(C=C(C#N)C(=O)N1)C1=CC=NC=C1	23324	78415-72-2
CN1CCN2C(C1)C1=CC=CC=C1CC1=C2N=CC=C1	23325	61337-67-5
NC(=O)CS(=O)C(C1=CC=CC=C1)C1=CC=CC=C1	23329	68693-11-8
C[C@@H]1C[C@H]2[C@@H]3CCC4=CC(=O)C=C[C@]4(C)[C@@]3(Cl)[C@@H](O)C[C@]2(C)[C@@]1(OC(=O)C1=CC=CO1)C(=O)CCl	23333	83919-23-7
COC1=C(C)C2=C(C(=O)OC2)C(O)=C1C\C=C(/C)CCC(=O)OCCN1CCOCC1	23340	128794-94-5
CC(C)(C)NCC(O)COC1=CC=CC2=C1C[C@H](O)[C@H](O)C2	23342	42200-33-9
O[C@H]1CC[C@@]2(O)[C@H]3CC4=C5C(O[C@@H]1[C@@]25CCN3CC1CCC1)=C(O)C=C4	23345	20594-83-6
OC1=C2O[C@H]3C(=C)CC[C@@]4(O)[C@H]5CC(C=C1)=C2[C@@]34CCN5CC1CC1	23347	55096-26-9
OC1=C2O[C@H]3C(=O)CC[C@@]4(O)[C@H]5CC(C=C1)=C2[C@@]34CCN5CC=C	23349	465-65-6
C[C@]12CC[C@H]3[C@@H](CCC4=CC(=O)CC[C@H]34)[C@@H]1CC[C@@H]2O	23350	434-22-0
CCCCCCCCCC(=O)O[C@H]1CC[C@H]2[C@@H]3CCC4=CC(=O)CC[C@@H]4[C@H]3CC[C@]12C	23352	360-70-3
C[C@]12CC[C@H]3[C@@H](CCC4=CC(=O)CC[C@H]34)[C@@H]1CC[C@@H]2OC(=O)CCC1=CC=CC=C1	23353	62-90-8
CCCC1=C2N(CC)C(=CC(=O)C2=CC2=C1OC(=CC2=O)C(O)=O)C(O)=O	23356	69049-73-6
O=C(CCNNC(=O)C1=CC=NC=C1)NCC1=CC=CC=C1	23362	51-12-7
COC(=O)C1=C(C)NC(C)=C(C1C1=CC=CC(=C1)[N+]([O-])=O)C(=O)OCCN(C)CC1=CC=CC=C1	23363	55985-32-5
O=C(OCC(COC(=O)C1=CC=CN=C1)(COC(=O)C1=CC=CN=C1)COC(=O)C1=CC=CN=C1)C1=CC=CN=C1	23364	5868-05-3
O[C@]1(COC(=O)C2=CN=CC=C2)O[C@H](COC(=O)C2=CN=CC=C2)[C@@H](OC(=O)C2=CN=CC=C2)[C@@H]1OC(=O)C1=CN=CC=C1	23365	15351-13-0
OCC1=CC=CN=C1	23367	100-55-0
OC(=O)C1=CC=CN=C1NC1=CC=CC(=C1)C(F)(F)F	23368	4394-00-7
CN1C2=CC=C(C=C2C(=NCC1=O)C1=CC=CC=C1)[N+]([O-])=O	23369	2011-67-8
COCCOC(=O)C1=C(C)NC(C)=C(C1C1=CC(=CC=C1)[N+]([O-])=O)C(=O)OC(C)C	23370	66085-59-4
COC(=O)C1=C(C)NC(C)=C(C1C1=CC=CC=C1[N+]([O-])=O)C(=O)OCC(C)C	23371	63675-72-9
[O-][N+](=O)C1=CC=C2NC(=O)CN=C(C3=CC=CC=C3)C2=C1	23372	146-22-5
CCOC(=O)C1=C(C)NC(C)=C(C1C1=CC=CC(=C1)[N+]([O-])=O)C(=O)OC	23373	39562-70-4
CN=C(C[N+]([O-])=O)NCCSCC1=CSC(CN(C)C)=N1	23376	76963-41-2
CN1CC(C2=CC=CC=C2)C2=CC=CC(N)=C2C1	23377	24526-64-5
NC[C@H](O)C1=CC=C(O)C(O)=C1	23378	51-41-2
C[C@]12CC[C@H]3[C@@H](CCC4=CC(=O)CC[C@H]34)[C@@H]1CC[C@@]2(O)C#C	23380	68-22-4
CC(=O)O[C@]1(CC[C@H]2[C@@H]3CCC4=CC(=O)CC[C@@H]4[C@H]3CC[C@]12C)C#C	23381	51-98-9
COC1=CC=C2[C@H](OC(=O)C2=C1OC)[C@@H]1N(C)CCC2=C1C(OC)=C1OCOC1=C2	23385	128-62-1
CO[C@@H]1[C@@H](OC(N)=O)[C@@H](O)[C@H](OC2=CC=C3C(O)=C(NC(=O)C4=CC=C(O)C(CC=C(C)C)=C4)C(=O)OC3=C2C)OC1(C)C	23386	1476-53-5
CC(CCC1=CC=CC=C1)NC(C)C(O)C1=CC=C(O)C=C1	23387	447-41-6
CN1CCN(CC1)C1=NC2=C(NC3=C1C=C(C)S3)C=CC=C2	23388	132539-06-1
CN1C2=C(C3=CC=CC=C13)C(=O)C(CN1C=CN=C1C)CC2	23393	99614-02-5
CCCCCCCCCCC[C@@H](C[C@@H]1OC(=O)[C@H]1CCCCCC)OC(=O)[C@H](CC(C)C)NC=O	23395	96829-58-2
CC(C)NCC1CCC2=CC(CO)=C(C=C2N1)[N+]([O-])=O	23398	21738-42-1
CC(=O)OC1=CC=C(C=C1)C1(C(=O)NC2=CC=CC=C12)C1=CC=C(OC(C)=O)C=C1	23411	115-33-3
CN(C)[C@H]1[C@@H]2[C@@H](O)[C@H]3C(=C(O)[C@]2(O)C(=O)C(C(N)=O)C1=O)C(=O)C1=C(C=CC=C1O)[C@@]3(C)O	23412	6153-64-6
CC(=O)O[C@@H]1C2=C(C)[C@H](C[C@@](O)([C@@H](OC(=O)C3=CC=CC=C3)[C@@H]3[C@@]4(CO[C@@H]4C[C@H](O)[C@@]3(C)C1=O)OC(C)=O)C2(C)C)OC(=O)[C@H](O)[C@@H](NC(=O)C1=CC=CC=C1)C1=CC=CC=C1	23413	33069-62-4
NCCC(O)(P(O)(O)=O)P(O)(O)=O	23414	40391-99-9
CC(=O)O[C@H]1[C@H](C[C@H]2[C@@H]3CC[C@H]4C[C@H](OC(C)=O)[C@H](C[C@]4(C)[C@H]3CC[C@]12C)[N+]1(C)CCCCC1)[N+]1(C)CCCCC1	23415	15500-66-0
COC1=C(OC)C(CS(=O)C2=NC3=CC=C(OC(F)F)C=C3N2)=NC=C1	23416	102625-70-7
CC1OC(C)OC(C)O1	23419	123-63-7
C[C@@H]1C[C@H]2[C@@H]3C[C@H](F)C4=CC(=O)C=C[C@]4(C)[C@H]3[C@@H](O)C[C@]2(C)[C@@]1(O)C(=O)COC(C)=O	23422	1597-82-6
FC1=CC=C(C=C1)[C@@H]1CCNC[C@H]1COC1=CC2=C(OCO2)C=C1	23425	61869-08-7
CCC(=O)C1=CC=C(O)C=C1	23426	70-70-2
N=C1NC(=O)C(O1)C1=CC=CC=C1	23427	2152-34-3
[O-][N+](=O)OCC(CO[N+]([O-])=O)(CO[N+]([O-])=O)CO[N+]([O-])=O	23430	78-11-5
OC(=O)CN(CCN(CC(O)=O)CC(O)=O)CCN(CC(O)=O)CC(O)=O	23434	67-43-6
CCCC(C)C1(CC)C(=O)NC(=O)NC1=O	23435	76-74-4
OC[C@H]1O[C@H](C[C@@H]1O)N1C=NC2=C1NC=NC[C@H]2O	23436	53910-25-1
CN1C=NC2=C1C(=O)N(CCCCC(C)=O)C(=O)N2C	23437	6493-05-6
CCC[C@H](N[C@@H](C)C(=O)N1[C@H]2CCCC[C@H]2C[C@H]1C(O)=O)C(=O)OCC	23440	82834-16-0
OCCN1CCN(CCCN2C3=CC=CC=C3SC3=C2C=C(Cl)C=C3)CC1	23441	58-39-9
NC(=O)NC(=O)CC1=CC=CC=C1	23442	63-98-9
O=C1C(C(=O)C2=CC=CC=C12)C1=CC=CC=C1	23453	83-12-5
CC(COC1=CC=CC=C1)N(CCCl)CC1=CC=CC=C1	23458	59-96-1
CN1C(=O)CC(C1=O)C1=CC=CC=C1	23460	86-34-0
CC1=CC=C(C=C1)N(CC1=NCCN1)C1=CC(O)=CC=C1	23462	50-60-2
NC(CC1=CC=CC=C1)C(O)=O	23463	150-30-1
OC(=O)C1=C(C=CC=C1)C(=O)NC1=CC=C(C=C1)S(=O)(=O)NC1=NC=CS1	23470	85-73-4
CNC(=O)OC1=CC2=C(C=C1)N(C)[C@H]1N(C)CC[C@@]21C	23471	57-47-6
CC(C)CCC[C@@H](C)CCC[C@@H](C)CCC\C(C)=C\CC1=C(C)C(=O)C2=C(C=CC=C2)C1=O	23472	84-80-0
FC1=CC=C(C=C1)C(CCCN1CCC(CC1)N1C(=O)NC2=CC=CC=C12)C1=CC=C(F)C=C1	23474	2062-78-4
CC(C)NCC(O)COC1=C2C=CNC2=CC=C1	23476	13523-86-9
CC(=O)O[C@H]1[C@H](C[C@H]2[C@@H]3CC[C@H]4C[C@H](OC(C)=O)[C@H](C[C@]4(C)[C@H]3CC[C@]12C)N1CC[N+](C)(C)CC1)N1CC[N+](C)(C)CC1	23478	52212-02-9
CCN1C=C(C(O)=O)C(=O)C2=CN=C(N=C12)N1CCNCC1	23479	51940-44-4
CC[N+]1(C)CCCC(C1)OC(=O)C(O)(C1=CC=CC=C1)C1=CC=CC=C1	23480	125-51-9
CC(=O)C1=CC2=C(SC3=CC=CC=C3N2CCCN2CCC(CCO)CC2)C=C1	23481	3819-00-9
BrCCC(=O)N1CCN(CC1)C(=O)CCBr	23485	54-91-1
CN1CCN(CC(=O)N2C3=CC=CC=C3C(=O)NC3=C2N=CC=C3)CC1	23487	28797-61-7
NS(=O)(=O)C1=C(OC2=CC=CC=C2)C(=CC(=C1)C(O)=O)N1CCCC1	23488	55837-27-9
CN1CCC(CC1)=C1C2=C(CCC3=CC=CC=C13)SC=C2	23490	15574-96-6
CO[C@@H](C1CC2=C(C(=O)[C@H]1O[C@H]1C[C@@H](O[C@H]3C[C@@H](O[C@H]4C[C@](C)(O)[C@H](O)[C@@H](C)O4)[C@H](O)[C@@H](C)O3)[C@H](O)[C@@H](C)O1)C(O)=C1C(O)=C(C)C(O[C@H]3C[C@@H](O[C@H]4C[C@@H](O)[C@H](O)[C@@H](C)O4)[C@@H](O)[C@@H](C)O3)=CC1=C2)C(=O)[C@@H](O)[C@@H](C)O	23492	18378-89-7
C[N+]1=C(\C=N\O)C=CC=C1	23495	51-15-0
CCCN[C@H]1CCC2=C(C1)SC(N)=N2	23496	104632-26-0
CC(C(O)=O)C1=CC2=C(OC3=NC=CC=C3C2)C=C1	23497	52549-17-4
CC(=O)OCC(=O)[C@@]1(O)CC[C@H]2[C@@H]3CCC4=CC(=O)C=C[C@]4(C)[C@H]3[C@@H](O)C[C@]12C	23502	52-21-1
CC(C)(C)CC(=O)OCC(=O)[C@@]1(O)CC[C@H]2[C@@H]3CCC4=CC(=O)C=C[C@]4(C)[C@H]3[C@@H](O)C[C@]12C	23505	7681-14-3
CC[N+]1(CC)CCC(C1C)=C(C1=CC=CC=C1)C1=CC=CC=C1	23508	4630-95-9
CCC1(C(=O)NCNC1=O)C1=CC=CC=C1	23510	125-33-7
CCN(CC)CCNC(=O)C1=CC=C(N)C=C1	23512	51-06-9
CCCN(CCC)C(=O)C(CCC(O)=O)NC(=O)C1=CC=CC=C1	23516	6620-60-6
CC(CN1C2=C(SC3=C1C=CC=C3)C=CC=C2)N(C)C	23518	60-87-7
CC(C)[N+](C)(CCOC(=O)C1C2=CC=CC=C2OC2=C1C=CC=C2)C(C)C	23519	50-34-0
CC(C)C1=CC=CC(C(C)C)=C1O	23523	2078-54-8
CNC(C)CC1CCCCC1	23526	101-40-6
CC(C)C1=C(C)N(C)N(C1=O)C1=CC=CC=C1	23529	479-92-5
C[C@@H]1O[C@@H](O[C@H]2CC[C@]3(C)[C@H]4CC[C@]5(C)[C@H](CC[C@]5(O)[C@@H]4CCC3=C2)C2=COC(=O)C=C2)[C@H](O)[C@H](O)[C@H]1O	23532	466-06-8
NC(=O)[C@@H]1CCCN1C(=O)[C@H](CC1=CN=CN1)NC(=O)[C@@H]1CCC(=O)N1	23533	24305-27-9
CC(O)CN1C=NC2=C1C(=O)N(C)C(=O)N2C	23536	603-00-9
CN(C)C(=O)OC1=CC=C[N+](C)=C1	23540	101-26-8
CC1=C(O)C(CO)=C(CO)C=N1	23541	65-23-6
COC1=CC=C(CN(CCN(C)C)C2=NC=CC=C2)C=C1	23542	91-84-9
CN(C)C1=CC=C2C(C=CC(\C=C\C3=C(C)N(C(C)=C3)C3=CC=CC=C3)=[N+]2C)=C1	23545	3546-41-6
OCCOCCN1CCN(CC1)C1=NC2=C(SC3=C1C=CC=C3)C=CC=C2	23546	111974-69-7
CCC1NC(=O)C2=CC(=C(Cl)C=C2N1)S(N)(=O)=O	23548	73-49-4
COC1=CC=C2N=CC=C([C@H](O)[C@H]3C[C@@H]4CC[N@]3C[C@@H]4C=C)C2=C1	23549	56-54-2
OC1=CC=C(C=C1)C1=C(C(=O)C2=CC=C(OCCN3CCCCC3)C=C2)C2=CC=C(O)C=C2S1	23550	84449-90-1
CCOC(=O)[C@H](CCC1=CC=CC=C1)N[C@@H](C)C(=O)N1[C@H]2CCC[C@H]2C[C@H]1C(O)=O	23551	87333-19-5
CCOC1=C(C=CC(CC(=O)N[C@@H](CC(C)C)C2=C(C=CC=C2)N2CCCCC2)=C1)C(O)=O	23552	135062-02-1
CO[C@H]1[C@@H](C[C@@H]2CN3CCC4=C(NC5=CC(OC)=CC=C45)[C@H]3C[C@@H]2[C@@H]1C(=O)OC)OC(=O)C=CC1=CC(OC)=C(OC)C(OC)=C1	23554	24815-24-5
C\C(=C/CO)\C=C\C=C(/C)\C=C\C1=C(C)CCCC1(C)C	23556	68-26-8
NC(=O)C1=NN(C=N1)[C@@H]1O[C@H](CO)[C@@H](O)[C@H]1O	23557	36791-04-5
CN(C)CCC1=CNC2=CC=C(CN3C=NC=N3)C=C12	23565	144034-80-0
CC(=O)O[C@H]1[C@H](C[C@H]2[C@@H]3CC[C@H]4C[C@H](O)[C@H](C[C@]4(C)[C@H]3CC[C@]12C)N1CCOCC1)[N+]1(CC=C)CCCC1	23566	119302-91-9
CS(=O)(=O)C1=CC=C(C=C1)C1=C(C(=O)OC1)C1=CC=CC=C1	23567	162011-90-7
CN(C)[C@H]1[C@@H]2CC3C(=C(O)[C@]2(O)C(=O)C(C(=O)NCN2CCCC2)C1=O)C(=O)C1=C(C=CC=C1O)[C@@]3(C)O	23568	751-97-3
CN(CCOC1=CC=C(CC2SC(=O)NC2=O)C=C1)C1=CC=CC=N1	23569	155141-29-0
OCC1=C(O)C=CC(=C1)C(O)CNCCCCCCOCCCCC1=CC=CC=C1	23571	89365-50-4
OC(=O)C1=C(OC(=O)C2=C(O)C=CC=C2)C=CC=C1	23572	552-94-3
OC[C@H]1O[C@@H](OC2=C3C(O)=C4C(O)=CC(=CC4=C(C3=CC=C2)C2=C3C=C(C=C(O)C3=C(O)C3=C(O[C@@H]4O[C@H](CO)[C@@H](O)[C@H](O)[C@H]4O)C=CC=C23)C(O)=O)C(O)=O)[C@H](O)[C@@H](O)[C@@H]1O	23576	81-27-6
CCC(C)(C)C(=O)O[C@H]1C[C@@H](C)C=C2C=C[C@H](C)[C@H](CC[C@@H]3C[C@@H](O)CC(=O)O3)[C@@H]12	23581	79902-63-9
CO[C@@H]1C[C@H](C[C@@H](C)[C@@H]2CC(=O)[C@H](C)\C=C(C)\[C@@H](O)[C@@H](OC)C(=O)[C@H](C)C[C@H](C)\C=C\C=C\C=C(C)\[C@H](C[C@@H]3CC[C@@H](C)[C@@](O)(O3)C(=O)C(=O)N3CCCC[C@H]3C(=O)O2)OC)CC[C@H]1O	23582	53123-88-9
C\C=C(\CC[C@@H](C)[C@H]1CC[C@H]2C3=CC[C@H]4[C@H](C)[C@@H](O)CC[C@]4(C)[C@H]3CC[C@]12C)C(C)C	23584	474-40-8
CC(C)=CCOC1=CC=C(\C=C\C(=O)C2=CC=C(OCC=C(C)C)C=C2OCC(O)=O)C=C1	23586	64506-49-6
FC1=CC2=C(OCC[C@]22NC(=O)NC2=O)C=C1	23587	68367-52-2
OC[C@H](O)[C@@H](O)[C@H](O)[C@H](O)CO	23588	50-70-4
CC(C)NCC(O)C1=CC=C(NS(C)(=O)=O)C=C1	23589	3930-20-9
C[C@H]1CN(C[C@@H](C)N1)C1=C(F)C(N)=C2C(=O)C(=CN(C3CC3)C2=C1F)C(O)=O	23590	110871-86-8
C1CCN2C[C@@H]3C[C@@H](CN4CCCC[C@H]34)[C@@H]2C1	23591	90-39-1
ClC1=CC2=C(SC3=C(C=CC=C3)N2CCCN2CCC3(CC2)NC(=O)CS3)C=C1	23593	27007-85-8
CO[C@H]1[C@@H](CC(=O)O[C@H](C)C\C=C\C=C\[C@H](O[C@@H]2CC[C@@H]([C@@H](C)O2)N(C)C)[C@H](C)C[C@H](CC=O)[C@@H]1O[C@@H]1O[C@H](C)[C@@H](O[C@H]2C[C@@](C)(O)[C@@H](O)[C@H](C)O2)[C@@H]([C@H]1O)N(C)C)OC(C)=O	23595	24916-51-6
O=C1C[C@@H]2OCC=C3CN4CC[C@@]56[C@@H]4C[C@@H]3[C@@H]2[C@@H]5N1C1=C6C=CC=C1	23600	57-24-9
OC(=O)CCC(O)=O	23602	110-15-6
C[N+](C)(C)CCOC(=O)CCC(=O)OCC[N+](C)(C)C	23603	71-27-2
CC1(C)[C@@H](N2[C@@H](CC2=O)S1(=O)=O)C(O)=O	23605	68373-14-8
CCN1C=CC(NS(=O)(=O)C2=CC=C(N)C=C2)=NC1=O	23606	17784-12-2
COC1=NC(OC)=NC(NS(=O)(=O)C2=CC=C(N)C=C2)=C1	23607	122-11-2
COC1=NC=NC(NS(=O)(=O)C2=CC=C(N)C=C2)=C1OC	23608	2447-57-6
NC(=N)NS(=O)(=O)C1=CC=C(N)C=C1	23609	57-67-0
COC1=CC=C(NS(=O)(=O)C2=CC=C(N)C=C2)N=N1	23611	80-35-3
CC1=CC=NC(NS(=O)(=O)C2=CC=C(N)C=C2)=N1	23612	127-79-7
COC1=CN=C(NS(=O)(=O)C2=CC=C(N)C=C2)N=C1	23613	651-06-9
CC1=NN=C(NS(=O)(=O)C2=CC=C(N)C=C2)S1	23615	144-82-1
COC1=NC(C)=NC(NS(=O)(=O)C2=CC=C(N)C=C2)=C1	23616	3772-76-7
O=C1C(CCS(=O)C2=CC=CC=C2)C(=O)N(N1C1=CC=CC=C1)C1=CC=CC=C1	23618	57-96-5
CC(=O)N(C1=C(C)C(C)=NO1)S(=O)(=O)C1=CC=C(N)C=C1	23620	80-74-0
OC1=CC=C(C=C1S(O)(=O)=O)C1(OC(=O)C2=C(Br)C(Br)=C(Br)C(Br)=C12)C1=CC=C(O)C(=C1)S(O)(=O)=O	23621	71-67-0
NC1=CC=C(C=C1)S(N)(=O)=O	23622	63-74-1
OS(=O)CNC1=CC=C(C=C1)S(=O)(=O)C1=CC=C(NCS(O)=O)C=C1	23623	144-75-2
CC1=C(CC(O)=O)C2=C(C=CC(F)=C2)\C1=C/C1=CC=C(C=C1)S(C)=O	23624	38194-50-2
NS(=O)(=O)C1=CC=C(C=C1)N1CCCCS1(=O)=O	23626	61-56-3
CNS(=O)(=O)CC1=CC=C2NC=C(CCN(C)C)C2=C1	23628	103628-46-2
CCOC(=O)OC1=C(OC)C=C(C=C1OC)C(=O)O[C@@H]1C[C@@H]2CN3CCC4=C(NC5=CC(OC)=CC=C45)[C@H]3C[C@@H]2[C@@H]([C@H]1OC)C(=O)OC	23629	84-36-6
CCC(C)C1(CC=C)C(=O)NC(=O)NC1=O	23630	115-44-6
O[C@H]([C@@H](O)C(O)=O)C(O)=O	23632	87-69-4
CCCC1=NC2=C(C)C=C(C=C2N1CC1=CC=C(C=C1)C1=CC=CC=C1C(O)=O)C1=NC2=CC=CC=C2N1C	23636	144701-48-4
COC1=CC(=CC(OC)=C1O)[C@H]1[C@@H]2C(COC2=O)C(O[C@@H]2O[C@@H]3COC(O[C@H]3[C@H](O)[C@H]2O)C2=CC=CS2)C2=CC3=C(OCO3)C=C12	23638	29767-20-2
CN(C\C=C\C#CC(C)(C)C)CC1=C2C=CC=CC2=CC=C1	23640	91161-71-6
CC(C)(C)C1=CC=C(C=C1)C(O)CCCN1CCC(CC1)C(O)(C1=CC=CC=C1)C1=CC=CC=C1	23642	50679-08-8
CC(C)(O)C1CCC(C)(O)CC1	23643	80-53-5
C[C@]12CC[C@H]3[C@@H](CCC4=CC(=O)C=C[C@]34C)[C@@H]1CCC(=O)O2	23644	968-93-4
CN(C)[C@H]1[C@@H]2C[C@H]3C(=C(O)[C@]2(O)C(=O)C(C(N)=O)C1=O)C(=O)C1=C(C=CC=C1O)[C@@]3(C)O	23645	60-54-8
CS(=O)(=O)C1=CC=C(C=C1)[C@@H](O)[C@@H](COC(=O)CN)NC(=O)C(Cl)Cl	23650	2611-61-2
NC1=NC2=C(NC=N2)C(=S)N1	23652	154-42-7
CSC1=CC2=C(SC3=CC=CC=C3N2CCC2CCCCN2C)C=C1	23656	50-52-2
CN(C)S(=O)(=O)C1=CC2=C(SC3=CC=CC=C3C2=CCCN2CCN(C)CC2)C=C1	23658	5591-45-7
CCN(CC)CCSC(=O)C(C1=CC=CC=C1)C1=CC=CC=C1	23660	82-99-5
CC1=CN([C@H]2C[C@H](O)[C@@H](CO)O2)C(=O)NC1=O	23661	50-89-5
CC(C(O)=O)C1=CC=C(S1)C(=O)C1=CC=CC=C1	23665	33005-95-7
C[C@@H]1CC2=C(CCC(=O)C2)[C@H]2CC[C@@]3(C)[C@@H](CC[C@@]3(O)C#C)[C@H]12	23667	5630-53-5
ClC1=CC=CC=C1CN1CCC2=C(C1)C=CS2	23669	55142-85-3
OC(=O)COC1=C(Cl)C(Cl)=C(C=C1)C(=O)C1=CC=CS1	23670	40180-04-9
COC1CC(C[N+](C)(C)C1)=C(C1=CC=CS1)C1=CC=CS1	23672	35035-05-3
FC1=CC=C(C=C1)C(=O)CCCN1CCC(CC1)N1C(=S)NC2=CC=CC=C12	23673	57648-21-2
CC(C)(C)NC[C@H](O)COC1=NSN=C1N1CCOCC1	23674	26839-75-8
CCS(=O)(=O)CCN1C(C)=NC=C1[N+]([O-])=O	23676	19387-91-8
CCOC(=O)C1=C(N)SC2=C1CCN(CC1=CC=CC=C1)C2	23677	24237-54-5
CC(S)C(=O)NCC(O)=O	23678	1953-02-2
ClC1=C(NC2=NCCN2)C2=NSN=C2C=C1	23679	51322-75-9
NC[C@H]1O[C@H](O[C@@H]2[C@@H](N)C[C@@H](N)[C@H](O[C@H]3O[C@H](CO)[C@@H](O)[C@H](N)[C@H]3O)[C@H]2O)[C@H](N)C[C@@H]1O	23680	32986-56-4
CCC1C2=CC(OC)=C(OC)C=C2C(=NN=C1C)C1=CC=C(OC)C(OC)=C1	23681	22345-47-7
CC1=CC=C(C=C1)C(=O)C1=CC(O)=C(O)C(=C1)[N+]([O-])=O	23685	134308-13-7
CC(C)N(CC[C@H](C1=CC=CC=C1)C1=C(O)C=CC(C)=C1)C(C)C	23687	124937-51-5
CC1(C)O[C@@H]2CO[C@@]3(COS(N)(=O)=O)OC(C)(C)O[C@H]3[C@@H]2O1	23688	97240-79-4
CC(C)NC(=O)NS(=O)(=O)C1=C(NC2=CC(C)=CC=C2)C=CN=C1	23690	56211-40-6
COC1=CC=CC(=C1)[C@@]1(O)CCCC[C@@H]1CN(C)C	23691	36282-47-0
CCOC(=O)[C@H](CCC1=CC=CC=C1)N[C@@H](C)C(=O)N1[C@H]2CCCC[C@@H]2C[C@H]1C(O)=O	23692	87679-37-6
COC1=CC=C(\C=C\C(=O)NC2=C(C=CC=C2)C(O)=O)C=C1OC	23693	53902-12-8
CCO[C@@H]1O[C@H](C(COCC2=CC=CC=C2)OCC2=CC=CC=C2)[C@H](OCC2=CC=CC=C2)[C@H]1O	23697	10310-32-4
NS(=O)(=O)C1=C(Cl)C=C2NC(NS(=O)(=O)C2=C1)C(Cl)Cl	23699	133-67-5
CC[N+](CC)(CC)CCC(O)(C1CCCCC1)C1=CC=CC=C1	23701	4310-35-4
NCCNCCNCCN	23702	112-24-3
C[C@]12CC[C@H]3[C@@H](CC[C@@]45O[C@@H]4C(O)=C(C[C@]35C)C#N)[C@@H]1CC[C@@H]2O	23706	13647-35-3
COC1=CC(CC2=CN=C(N)N=C2N)=CC(OC)=C1OC	23712	738-70-5
COC1=CC(=CC(OC)=C1OC)C(=O)N1CCOCC1	23713	635-41-6
CC1=CC2=CC3=C(OC(=O)C=C3C)C(C)=C2O1	23716	3902-71-4
CC1=CC=C(C=C1)C(=C/CN1CCCC1)\C1=CC=CC=N1	23718	486-12-4
CC1=C(O)C(C)=C2CCC(C)(COC3=CC=C(CC4SC(=O)NC4=O)C=C3)OC2=C1C	23719	97322-87-7
CO[C@H]1C[C@H](O[C@H]2[C@H](C)[C@@H](O[C@@H]3O[C@H](C)C[C@@H]([C@H]3OC(C)=O)N(C)C)[C@@H](C)C[C@]3(CO3)C(=O)[C@H](C)[C@@H](OC(C)=O)[C@@H](C)[C@@H](C)OC(=O)[C@@H]2C)O[C@@H](C)[C@@H]1OC(C)=O	23721	2751-09-9
[O-][N+](=O)OCCN(CCO[N+]([O-])=O)CCO[N+]([O-])=O	23722	7077-34-1
NC(CO)(CO)CO	23723	77-86-1
OC(C(=O)O[C@@H]1C[C@@H]2CC[C@H](C1)[N+]21CCCC1)(C1=CC=CC=C1)C1=CC=CC=C1	23724	10405-02-4
COC1=CC(=CC(OC)=C1OC)C(=O)NC1CCCNC1	23725	30751-05-4
COC1=CC2=C3[C@@H](CC4=CC(OC5=CC6=C(CCN(C)[C@H]6CC6=CC=C(OC3=C1O)C=C6)C=C5OC)=C(O)C=C4)[N+](C)(C)CC2	23727	57-94-3
CCCC(=O)NC1=C(I)C(CC(CC)C(O)=O)=C(I)C=C1I	23729	7246-21-1
N[C@@H](CC1=CC=C(O)C=C1)C(O)=O	23730	60-18-4
CCCC(CCC)C(O)=O	23733	99-66-1
CCCC(CCC)C(N)=O	23734	2430-27-5
CCCCC(=O)N(CC1=CC=C(C=C1)C1=CC=CC=C1C1=NNN=N1)[C@H](C(C)C)C(O)=O	23735	137862-53-4
CC(=O)O[C@H]1[C@H](C[C@H]2[C@@H]3CC[C@H]4C[C@H](OC(C)=O)[C@H](C[C@]4(C)[C@H]3CC[C@]12C)N1CCCCC1)[N+]1(C)CCCCC1	23736	50700-72-6
COC1=CC=C(C=C1)C(CN(C)C)C1(O)CCCCC1	23737	93413-69-5
CCOC(=O)C1=C[C@]2(CC)CCCN3CCC4=C([C@H]23)N1C1=CC=CC=C41	23740	42971-09-5
CC(=O)CC(C1=CC=CC=C1)C1=C(O)C2=CC=CC=C2OC1=O	23742	81-81-2
CN(CCO)CC(O)CN1C=NC2=C1C(=O)N(C)C(=O)N2C	23743	437-74-1
CC1=CC=CC(C)=C1NC(=O)C1=CC(=C(Cl)C=C1O)S(N)(=O)=O	23744	14293-44-8
O[C@@H]1COC(O)[C@H](O)[C@H]1O	23745	58-86-6
COC1=C(CC2=CN(C)C3=CC=C(NC(=O)OC4CCCC4)C=C23)C=CC(=C1)C(=O)NS(=O)(=O)C1=CC=CC=C1C	23746	107753-78-6
NC1=NC(=O)N(C=C1)[C@H]1CC[C@@H](CO)O1	23747	7481-89-2
CCN(C(C)=O)C1=CC=CC(=C1)C1=CC=NC2=C(C=NN12)C#N	23748	151319-34-5
CC(=O)N[C@@H]1[C@@H](NC(N)=N)C=C(O[C@H]1[C@H](O)[C@H](O)CO)C(O)=O	23749	139110-80-8
CC(N(O)C(N)=O)C1=CC2=CC=CC=C2S1	23752	111406-87-2
ClC1=C(CCN2CCN(CC2)C2=NSC3=CC=CC=C23)C=C2CC(=O)NC2=C1	23753	146939-27-7
CN(C)CCOC1=CC2=C(SC3=CC=C(Cl)C=C13)C=CC=C2	23756	26615-21-4
C1=CC=C2C(=C1)C1=CC=CC3=CC=C4C=CC=C2C4=C13	23764	192-97-2
NC1=C2N=CN([C@H]3CC[C@@H](CO)O3)C2=NC=N1	23771	4097-22-7
O=C1NC(=O)C(N1)(C1=CC=CC=C1)C1=CC=CC=C1	23775	630-93-3
CN=C=O	23786	624-83-9
CC1=CC=C(C=C1)[N+]([O-])=O	23792	99-99-0
C[C@]1(O)CC[C@H]2[C@@H]3CC[C@H]4CC(O)=C(C[C@]4(C)[C@H]3CC[C@]12C)C=O	23794	434-07-1
NC(=N)C1=CC=C(OCCCCCOC2=CC=C(C=C2)C(N)=N)C=C1	23796	140-64-7
CC(C)(C)CC(C)(C)C1=CC=C(OCCOCC[N+](C)(C)CC2=CC=CC=C2)C=C1	23810	121-54-0
OC(=O)C(Br)Br	23815	631-64-1
C1CCC(CC1)N=C=NC1CCCCC1	23817	538-75-0
CC1=CN([C@@H]2O[C@H](CO)C=C2)C(=O)NC1=O	23819	3056-17-5
[As]#[In]	23825	1303-11-3
CC1(C)CC(CC(C)(CN=C=O)C1)N=C=O	23826	4098-71-9
CC(C)(C)NC(=O)[C@@H]1C[C@@H]2CCCC[C@@H]2CN1C[C@@H](O)[C@H](CC1=CC=CC=C1)NC(=O)[C@H](CC(N)=O)NC(=O)C1=CC=C2C=CC=CC2=N1	23835	149845-06-7
O[Br](=O)=O	23837	7789-38-0
C1=CC2=C3C1=CC=CC3=CC=C2	23845	208-96-8
COP(=O)(NC(C)=O)SC	23846	30560-19-1
CCOCN(C(=O)CCl)C1=C(CC)C=CC=C1C	23848	34256-82-1
OC(=O)C1=C(C=CC(OC2=CC=C(C=C2Cl)C(F)(F)F)=C1)[N+]([O-])=O	23853	62476-59-9
CNC(=O)O\N=C\C(C)(C)S(C)(=O)=O	23862	1646-88-4
COC(=O)C1=C(C=CC=C1)S(=O)(=O)NC(=O)NC1=NC(C)=NC(OC)=N1	23864	74223-64-6
CC1(C)CNC(NN=C(\C=C\C2=CC=C(C=C2)C(F)(F)F)/C=C/C2=CC=C(C=C2)C(F)(F)F)=NC1	23868	67485-29-4
CCNC1=NC(SC)=NC(NC(C)C)=N1	23869	834-12-8
NC1=CC=NC=C1	23870	504-24-5
CN(\C=N\C1=C(C)C=C(C)C=C1)\C=N\C1=C(C)C=C(C)C=C1	23871	33089-61-1
NS(O)(=O)=O	23875	7773-06-0
COC1=CC=CC=C1N	23877	90-04-0
C1=CC2=CC3=CC=CC=C3C=C2C=C1	23878	120-12-7
ClC1=CC=CC=C1C1=NN=C(N=N1)C1=C(Cl)C=CC=C1	23881	74115-24-5
CCOC(=O)C(C)OC1=CC=C(OC2=CN=C3C=C(Cl)C=CC3=N2)C=C1	23889	76578-14-8
COC(=O)NS(=O)(=O)C1=CC=C(N)C=C1	23890	3337-71-1
CC(C)(C)C(=O)C(OC1=CC=C(Cl)C=C1)N1C=NC=N1	23897	43121-43-3
CCCCN(CC)C1=C(C=C(C=C1[N+]([O-])=O)C(F)(F)F)[N+]([O-])=O	23899	1861-40-1
CCCCNC(=O)N1C(NC(=O)OC)=NC2=CC=CC=C12	23900	17804-35-2
CC(C)N1C(=O)C2=C(NS1(=O)=O)C=CC=C2	23901	25057-89-0
C1=CC=C2C=C3C(C=CC4=CC=CC=C34)=CC2=C1	23902	56-55-3
C1=CC2=C(C=C1)C1=C3C2=CC2=CC=CC=C2C3=CC=C1	23907	205-99-2
C1=CC2=CC=C3C=CC4=CC=C5C=CC=C6C(=C1)C2=C3C4=C56	23908	191-24-2
C1=CC=C2C=C3C(=CC2=C1)C1=CC=CC2=CC=CC3=C12	23909	207-08-9
COP(=O)(OC)O\C(C)=C\C(=O)N(C)C	23914	141-66-2
ClCCOCOCCCl	23917	111-91-1
BrC1=CC=C(OC2=CC=CC=C2)C=C1	23927	101-55-3
ClC(Cl)(Cl)Br	23930	75-62-7
CCCCCCCC(=O)OC1=C(Br)C=C(C=C1Br)C#N	23932	1689-99-2
CCSC(=O)N(CC(C)C)CC(C)C	23936	2008-41-5
CC(C)(C)Cl	23937	507-20-0
CCCCOC(=O)COC(=O)C1=CC=CC=C1C(=O)OCCCC	23938	85-70-1
S=C=S	23947	75-15-0
CCCCN(CCCC)SN(C)C(=O)OC1=C2OC(C)(C)CC2=CC=C1	23950	55285-14-8
CC1=C(SCCO1)C(=O)NC1=CC=CC=C1	23951	5234-68-4
CCOC(=O)C1=CC=CC=C1S(=O)(=O)NC(=O)NC1=NC(OC)=CC(Cl)=N1	23955	90982-32-4
CCC(C)Cl	23966	78-86-4
ClC1=CC=C2C=CC=CC2=C1	23971	91-58-7
CSC1=CC=C(Cl)C=C1	23973	123-09-1
CS(=O)(=O)C1=CC=C(Cl)C=C1	23974	98-57-7
CC1=C(Cl)C=CC=C1	23977	95-49-8
COC1=NC(C)=NC(NC(=O)NS(=O)(=O)C2=C(Cl)C=CC=C2)=N1	23980	64902-72-3
C#N	23986	544-92-3
CCNC1=NC(NC(C)(C)C#N)=NC(Cl)=N1	23990	21725-46-2
NC1CCCCC1	23996	108-91-8
CC1(C)C(C=C(Cl)Cl)C1C(=O)OC(C#N)C1=CC=CC(OC2=CC=CC=C2)=C1	23998	52315-07-8
NC1=NC(NC2CC2)=NC(N)=N1	23999	66215-27-8
COC(=O)C1=C(Cl)C(Cl)=C(C(=O)OC)C(Cl)=C1Cl	24000	1861-32-1
CC(Cl)(Cl)C(O)=O	24001	127-20-8
CC1(C)C(C(=O)OC(C#N)C2=CC=CC(OC3=CC=CC=C3)=C2)C1(C)C	24002	39515-41-8
BrC1=CC=C(Br)C=C1	24012	106-37-6
ClC(Cl)(Br)Br	24014	594-18-3
BrC1=CC=C(OC2=CC=C(Br)C=C2)C=C1	24015	2050-47-7
COC1=C(Cl)C=CC(Cl)=C1C(O)=O	24018	1918-00-9
Cl\C=C/Cl	24030	156-59-2
Cl\C=C\Cl	24031	156-60-5
OC(=O)CCCOC1=CC=C(Cl)C=C1Cl	24035	94-82-6
OCC(Cl)CCl	24038	616-23-9
CCOS(=O)(=O)OCC	24045	64-67-5
CCOP(=O)(OCC)OC1=CC=C(C=C1)[N+]([O-])=O	24046	311-45-5
CN1C(=CC(C2=CC=CC=C2)=[N+]1C)C1=CC=CC=C1	24048	43222-48-6
FC1=CC=CC(F)=C1C(=O)NC(=O)NC1=CC=C(Cl)C=C1	24049	35367-38-5
CC(C)OP(C)(=O)OC(C)C	24051	1445-75-6
CC1=C(C)S(=O)(=O)CCS1(=O)=O	24052	55290-64-7
COS(=O)(=O)OC	24055	77-78-1
CNC	24057	124-40-3
CC1=CC(=CC=C1N)C1=CC=C(N)C(C)=C1	24059	119-93-7
CC1=C(C)C=C(O)C=C1	24062	95-65-8
CC1=CC=CC(C)=C1O	24063	576-26-1
OC1=C(C=C(C=C1C1CCCCC1)[N+]([O-])=O)[N+]([O-])=O	24064	131-89-5
[O-][N+](=O)C1=CC(=CC=C1)[N+]([O-])=O	24065	99-65-0
[O-][N+](=O)C1=C(C=CC=C1)[N+]([O-])=O	24066	528-29-0
CN(C)C(=O)C(C1=CC=CC=C1)C1=CC=CC=C1	24072	957-51-7
C1CSCCS1	24077	505-29-3
OC(=O)C1C2CCC(O2)C1C(O)=O	24081	145-73-3
OP(O)(=O)CCCl	24085	16672-87-0
CCOP(=S)(OCC)SCSP(=S)(OCC)OCC	24086	563-12-2
CCOCCO	24087	110-80-5
[truncated: 6,541 more rows]
