# Supplementary material for: Leveraging heterogeneous data from GHS toxicity annotations, molecular and protein target descriptors and Tox21 assay readouts to predict and rationalise acute toxicity
Source: J Cheminform. 2019 May 31;11:36. doi: 10.1186/s13321-019-0356-5 (PMC6544914; doi:10.1186/s13321-019-0356-5)
Supplement: Supplementary file 2 — Additional file 2. Research code and data. [file 13321_2019_356_MOESM2_ESM.bz2 › code/output/_datawarrior_output.txt]

CHID	Structure of SMILES [idcode]	SMILES	tox_class	tox_label	Druglikeness
20005	gCi@DDfZ@@	CC(N)=O	nontoxic	nontoxic	-1.3108
20006	dmvD@DATf^Uqej@B@@	CC(=O)NC1=CC=C(O)C=C1	marginal	harmful	0.44887
20007	ff}PR@LR``VPAFRREQQKKQIJKUduVhFBJjZH@@	CC(=O)C1=CC=C(C=C1)S(=O)(=O)NC(=O)NC1CCCCC1		no data	1.4317
20009	eM`AIx@	CC#N	toxic	toxic	-4.325
20015	dmuH@DHDf]eYUj`@@@	CC(=O)NNC1=CC=CC=C1		no data	0.87244
20020	dg^L@EACR[YWVFVh@JX@@	CC(=O)NC1=CC=C(CC(O)=O)C=C1		no data	0.5146
20021	defL`L[a@HRVVZjfZDP@	CC(=O)N[C@@H](CS)C(O)=O		no data	-13.049
20022	fasaPbLdKUoPQAiBt`zPsO^rJJIIJZQJsJJLDFLDDPU@Ts@@@	OC(=O)C1=C(C=CC(OC2=CC=C(C=C2Cl)C(F)(F)F)=C1)[N+]([O-])=O	marginal	harmful	-13.854
20023	gCa@@dkH@	C=CC=O	toxic	toxic	-6.915
20024	diDD@@qJYWjjX@@	CCOC(OCC)C=C		no data	-17.99
20027	gJY@DDfvd@	NC(=O)C=C	toxic	toxic	-6.0597
20029	gCh@@doH@	C=CC#N	toxic	toxic	-8.7398
20032	deeD@DdAR[UYjjX@@	NC(=O)CCCCC(N)=O		no data	-11.227
20038	do|L`BmpbDfYU]Ya``biX@@	OC(=O)CC1=CC=C(OCC=C)C(Cl)=C1		no data	-6.9218
20040	fdu@A`@QAHadQJHuDFbLbbbdttVLUNBTxOhsUUUUUTlqJPTTkQt@@	ClC1=C(Cl)[C@]2(Cl)[C@@H]3[C@@H]4C[C@@H](C=C4)[C@@H]3[C@@]1(Cl)C2(Cl)Cl	toxic	toxic	-0.44795
20043	dmtl@DseAiRYUvJfjZZbb@@	NC(=O)NC1NC(=O)NC1=O	marginal	harmful	2.9576
20044	gCa@@dmH@	OCC=C	toxic	toxic	-4.9356
20047	gGXHD@aIUVd@	C=CCN=C=S	toxic	toxic	-7.233
20053	dg]D@DdMrJKQIPiBkT@QT@@	CCOC1=C(N)C=C(NC(C)=O)C=C1		no data	-1.0176
20057	fde``@A@BdsLsKslUiuhm@DPAI@@@	CC1=CC=C2C(=O)C3=C(C=CC=C3)C(=O)C2=C1N		no data	-0.93897
20058	dg|bAHT{ABfISdfyWeV{SZfjZe@@	NC1=NN=C(O1)C1=CC=C(O1)[N+]([O-])=O		no data	-2.2689
20062	dmuLAHDDVISlbfbRazV`BH@@	NC1=C(O)C=CC(=C1)[N+]([O-])=O	marginal	harmful	-7.1206
20063	dmuLAHTDFISlbfbRazV`BH@@	NC1=C(O)C=C(C=C1)[N+]([O-])=O	nontoxic	nontoxic	-7.1206
20064	dmuLAHTDZISdfygQehHB@@	NC1=CC(=C(O)C=C1)[N+]([O-])=O		no data	-7.1206
20066	digDaLJnD@biGldTTLqjZV`@	NC1=NC=C(S1)[N+]([O-])=O		no data	-5.5784
20068	fhy``@O@ldsLrjjpRgFBt@P@dP@@@	NC1=CC=C2C(=O)C3=C(C=CC=C3)C(=O)C2=C1	nontoxic	nontoxic	-0.88417
20069	fhip@@@PCdbTTTRRLJkF\t@D@E@B@H	CC1=C(N)C=CC(=C1)N=NC1=C(C)C=CC=C1	nontoxic	nontoxic	-5.9817
20070	diFD@AADfuUjj`@	NCCCCCC(O)=O		no data	-13.662
20071	dk^@@@RYWYVftx@H@@@@	NC1=CC=C(C=C1)C1=CC=CC=C1	marginal	harmful	-1.805
20074	dcND@EADfveV]Zjjj@@	NCC1(CC(O)=O)CCCCC1		no data	-5.2429
20076	gFr@ACTi[FVh@	NC1=NN=CN1	nontoxic	nontoxic	1.5582
20081	f`aQ`@DX@pRSJsvoTxuSMUU@@@	CCC1(CCC(C)C)C(=O)NC(=O)NC1=O		no data	6.3132
20086	dmtH@@Rfuu[j@BXBA`	COC1=CC=C(C=CC)C=C1		no data	-4.0375
20087	dmtH@@Rfuu[j@BXBA`	COC1=CC=C(\C=C\C)C=C1	nontoxic	nontoxic	-4.0375
20088	fhi@s@JLdYpPQBHcDQdTabRRRtwAJuUUUUUTpdxaQRuKH@	OC[C@@H](O)[C@H]1O[C@@H]2O[C@@H](O[C@@H]2[C@H]1O)C(Cl)(Cl)Cl	marginal	harmful	-0.16768
20089	f`qHC@DXxHDPrHMDYEDeDUEEj\]z@HhH@@@@	ClC1=CC=CC=C1NC1=NC(Cl)=NC(Cl)=N1	nontoxic	nontoxic	-0.76536
20090	gOx@@drm\@@@@	NC1=CC=CC=C1	toxic	toxic	-1.9084
20094	deVD@FADfygFV``@@@	NC1=C(C=CC=C1)C(O)=O	nontoxic	nontoxic	-1.5411
20095	f`i@`@@VRYfYU]`eNMyh@`AB@@@	O=C1C2=C(C=CC=C2)C(=O)C2=C1C=CC=C2	nontoxic	nontoxic	-1.1025
20097	fju@Q@LTXhDPPHRU[YvUvoAjfjh@Jh@@	CC(COC1=CC=C(C=C1)C(C)(C)C)OS(=O)OCCCl	nontoxic	unlabelled	-4.7243
20099	figapBH@QzJ\}aJNrJZJIQQIQSQIDTcAKUoV`@B@ahJ`H@@	COC1=C2C=C(C3=C(C=C4OCOC4=C3C2=CC=C1)C(O)=O)[N+]([O-])=O		no data	-6.56
20106	dcLF@@Rag\bbTVTILuSUTaSh@	OC[C@H](O)[C@H]1OC(=O)C(O)=C1O	nontoxic	nontoxic	0.023806
20107	fjuQP@JV@bVRiLmkMr{pTmUTpTDLHqEP@	COC(=O)[C@H](CC1=CC=CC=C1)NC(=O)[C@@H](N)CC(O)=O		no data	-1.4751
20108	dklB@@QmR[fUxUZBBF@@	CC(=O)OC1=C(C=CC=C1)C(O)=O	toxic	toxic	-1.6343
20110	edVRHH@AMCN`PIAIe]YfuYwuYWZFMKHbfngoh@Ji``hjj@BbH@@@	COC1=CC=C(CCN2CCC(CC2)NC2=NC3=CC=CC=C3N2CC2=CC=C(F)C=C2)C=C1		no data	6.3819
20112	dg^``DqnDHaIeYuff`@jj`@@	CCNC1=NC(NC(C)C)=NC(Cl)=N1	marginal	harmful	1.3079
20113	fj}a`@@`QiIefYU^WlGvXiZjhJ`jJKADZVP@	CN1[C@H]2CC[C@@H]1C[C@@H](C2)OC(=O)C(CO)C1=CC=CC=C1	toxic	toxic	3.0135
20114	fbup@@@N|dsLjokMHvkM@@@EUP@@@	CN(C)C1=CC=C(C=C1)C(=N)C1=CC=C(C=C1)N(C)C	marginal	harmful	0.77815
20116	fhiIP@DXxHDc^CdTRbfaTVUNZltuUUULQbTmRt@@	NC1=NC(=O)N(C=N1)[C@@H]1O[C@H](CO)[C@@H](O)[C@H]1O	marginal	harmful	0.35335
20117	fhiIP@DXipDc^CdTRbfaTVUAZltuUUULQbTmRt@@	NC1=NC(=O)N(N=C1)[C@@H]1O[C@H](CO)[C@@H](O)[C@H]1O		no data	1.509
20118	dcwBABWPQageeInumZjfnL`@	N[C@@H](COC(=O)[CH-][N+]#N)C(O)=O	toxic	toxic	-8.7695
20119	fluxbBLTDZs`qR@HMJ^rQQQJJJIHrSeV|F`dbjJXT@@	CN1C=NC(=C1SC1=C2NC=NC2=NC=N1)[N+]([O-])=O	toxic	toxic	-2.744
20120	em_RF@DH@hk`DDljfhIP{HihdhXhhhheJUEEUEEDdenAG@ekfYQUV`@jYjZZjjj@@@B``dh@@	CC(C)OC(=O)C1=C(C)NC(N)=C(C1C1=CC(=CC=C1)[N+]([O-])=O)C(=O)OC1CN(C1)C(C1=CC=CC=C1)C1=CC=CC=C1		no data	-3.4691
20122	fleqc@ARu`a`ADOA@QdTbRQbTVRUgQRuUUKP@@@@	COP(=S)(OC)SCN1N=NC2=CC=CC=C2C1=O	toxic	toxic	-4.7876
20123	dg}@@@aJVYU^Svv`@@@@`H	C1=CC=C(C=C1)N=NC1=CC=CC=C1	marginal	harmful	-5.7424
20127	flehPBDX}EHAJC{hsdTTRTRRJRsNFluTtuUWVJHtm@@	CC1=CN([C@H]2C[C@H]([N-][N+]#N)[C@@H](CO)O2)C(=O)NC1=O	nontoxic	nontoxic	1.4047
20129	dieL@DpFEIeYkfjY`@	O=C1CC(=O)NC(=O)N1	nontoxic	unlabelled	-0.9435
20137	dg}@@@mIe]e^ftx@H@H@@	NC1=CC=C(C=C1)C1=CC=C(N)C=C1	marginal	harmful	-1.805
20139	fbc@@@LdbbbbbbcJwEB]Hu`ir@@@@@@@@@@	C1=CC=C2C(=C1)C=C1C=CC3=CC=CC4=CC=C2C1=C34	nontoxic	nontoxic	-2.3575
20141	diTH@@RfU|kahDB@@	O1C=CC2=CC=CC=C12	nontoxic	nontoxic	-2.2956
20142	dg~`@@pj[IEEEUDeWGXDQ@@@@@	NC1=NC(=NC(N)=N1)C1=CC=CC=C1	marginal	harmful	-1.805
20143	didD@@QInUxV`@@@	OC(=O)C1=CC=CC=C1	marginal	harmful	-1.8442
20144	f`q@`@@LRYfWg^Qg^ZB`@@BFJ@@	OC(C(=O)C1=CC=CC=C1)C1=CC=CC=C1	nontoxic	nontoxic	0.15763
20145	daDD@@yIe^fZVX@@	O=C1C=CC(=O)C=C1	toxic	toxic	-3.0497
20146	fb}P@`BV@DXBNAA`aJYgU{UTeIZ]yNZdHHf`B@@@	S(SC1=NC2=CC=CC=C2S1)C1=NC2=CC=CC=C2S1	nontoxic	nontoxic	-0.65296
20147	diW@@@cDi[WBxYjeX@@	N1N=C2C=CC=CC2=N1	marginal	harmful	1.0984
20148	deT@p@bDbLbLbdLRPsU@@@@	ClC(Cl)(Cl)C1=CC=CC=C1	toxic	toxic	-2.3573
20149	deUH@DHDfVuFVh@@@@	NNC(=O)C1=CC=CC=C1		no data	-5.7809
20151	dmtD@@QIgYVUZh@@@@	CC(=O)OCC1=CC=CC=C1	marginal	harmful	-1.7309
20152	daDH@@RVU[j@@@@	OCC1=CC=CC=C1	marginal	harmful	-2.2456
20153	daD@`@bDeeVz`@@@	ClCC1=CC=CC=C1	marginal	harmful	-2.365
20154	foAAB@A@bDfUmyVcKN`@j@@@@@	OC1=C(CC2=CC=CC=C2)C=C(Cl)C=C1	nontoxic	nontoxic	-2.0352
20155	deV@`D@HRUYTYV`@@@	S=C=NCC1=CC=CC=C1		no data	-4.5528
20156	deV@`L@HReyTYk`@@@	N#CSCC1=CC=CC=C1	marginal	harmful	-4.8766
20157	die@@@aJvUxZ`@@@	NNCC1=CC=CC=C1	marginal	harmful	-3.6539
20160	fk @``KNADTdFRGICHheHiXcLeEDhYdaRkwYyjjjfhBH@BAAIJP``	CC1=C(C=CC=C1COC(=O)[C@H]1[C@@H](\C=C(/Cl)C(F)(F)F)C1(C)C)C1=CC=CC=C1	toxic	toxic	-7.1197
20161	dcl@@DjYU_egX@@@@@@	C1=CC=C(C=C1)C1=CC=CC=C1	nontoxic	unlabelled	-2.1841
20164	diDDPNDLQlQIZUjjh@@	OCC(CO)(CBr)CBr	nontoxic	unlabelled	-10.468
20167	diDHPLBHFHRV^Zjj@@	CC(CCl)OC(C)CCl	marginal	harmful	-2.0883
20168	gNqDLHaqBRjuU@@	ClCCOCCCl	toxic	toxic	-4.0342
20173	gJQDDH`qBRmT@@	ClCOCCl	toxic	toxic	-2.0981
20175	fakP``JQIxDQJHKD]bLbbbRRaRrTRbKAV]UlDDP@TAA@@@@	ClC1=CC(Cl)=C(OC2=CC=C(OC3=NC=C(Cl)C=C3Cl)C=C2)N=C1		no data	-1.7698
20179	diFD@BCdf]Zjj`@	CC(O)CNCC(C)O	nontoxic	nontoxic	-0.18487
20182	fhi@`@@ArJIKJQPiZcG^`@j`@`@@	CC(C)(C1=CC=C(O)C=C1)C1=CC=C(O)C=C1	nontoxic	unlabelled	-3.2442
20184	ebyyND@NELake]_\xDLMIem`@bhHrRRqQIQKIQQIYRKMQIYQIYIQQ[RFAE]GHxbrqikPPLD@QAKC@A@ALDA@@@XRQtk@	NC1=CC(N)=C(C=C1)\N=N\C1=CC=C(C=C1)C1=CC=C(C=C1)\N=N\C1=C(C=C2C=C(C(\N=N\C3=CC=CC=C3)=C(O)C2=C1N)S(O)(=O)=O)S(O)(=O)=O	nontoxic	nontoxic	-23.093
20189	el~tILHNahDLKW_Pxtp@bTHuBAIrRRqQIPqQII[IQQIISSIISSRZRQQJhiieTTuZ@`h@@@jjj`@@bEe`@@@@	CCN(CC1=CC(=CC=C1)S(O)(=O)=O)C1=CC=C(C=C1)[C+](C1=CC=C(C=C1)N(CC)CC1=CC(=CC=C1)S(O)(=O)=O)C1=C(C=CC=C1)S(O)(=O)=O	nontoxic	nontoxic	-3.7996
20190	fc PI@K^`cFdsWl@PLHrRRqISQ[QJKIYRBTZt\mzm@DMMS@DlP@aY@	OS(=O)(=O)C1=CC=C2N\C(C(=O)C2=C1)=C1\NC2=CC=C(C=C2C1=O)S(O)(=O)=O	marginal	harmful	0.21634
20193	fbeqPBHLtAGdyaJNR[fUWe]DihHHjjj@@@	OCCNC1=C(C=C(C=C1)N(CCO)CCO)[N+]([O-])=O	nontoxic	nontoxic	-2.8602
20198	gC`LAbJHtPduP@	ClC(Cl)Br	marginal	harmful	-4.0563
20199	eMBCDRZ@	CCBr	marginal	harmful	-4.2499
20200	gCaHLLQIZ`@	OCCBr	nontoxic	nontoxic	-7.8856
20202	eolPF@@@KJniclbbRfbTLVRbTrTvVhXTL|BRJzFZVjjjjjjZjjhQaBSRFSrAQJEH@	CCCC1O[C@@H]2C[C@H]3[C@@H]4CCC5=CC(=O)C=C[C@]5(C)[C@H]4[C@@H](O)C[C@]3(C)[C@@]2(O1)C(=O)CO	nontoxic	unlabelled	1.6963
20205	fnc@P@@HlyIeeef] uWhyZ`h@XBJ`@@	CCCCOC(=O)C1=C(C=CC=C1)C(=O)OCC1=CC=CC=C1	nontoxic	unlabelled	-6.4287
20206	gJPHADIJuP@	CCCCCl	nontoxic	unlabelled	-6.6764
20207	fhqQPAHZ@acoPeGZgwIMsOOLbdtDAUMDET@@	CCC(C)C1=CC(=CC(=C1O)[N+]([O-])=O)[N+]([O-])=O	toxic	toxic	-6.3078
20209	dg\L@@RtfVUWYujBBJ@@	CCCCOC(=O)C1=CC=C(O)C=C1	nontoxic	nontoxic	-6.3326
20210	dcuD@HPMRVUUVjjj@@	CCCCN(CCCCO)N=O		no data	-6.0964
20211	fhq@`@@AJDaHRDRHrHPVB`Hbjj`@@	CC(C)(C)C1=CC(CO)=CC(=C1O)C(C)(C)C		no data	-5.3208
20212	dcLH@@RYeZvz@`j`@@	CC1=CC(=C(O)C=C1)C(C)(C)C	nontoxic	nontoxic	-5.276
20213	dkNlAHrfxDfISdfv[]ZZijBL`	CCCCN(N=O)C(N)=N[N+]([O-])=O		no data	-3.6298
20216	f`aA@@@ILsKWRpTADUUP@@	CC1=CC(=C(O)C(=C1)C(C)(C)C)C(C)(C)C	marginal	harmful	-5.276
20220	dcLD@@uIfUk[hBBj@@	CC(C)(C)C1=CC(O)=CC=C1O	marginal	harmful	-5.276
20221	dmtH@@RYWZih@Jh@@	CC(C)(C)C1=CC=C(O)C=C1	marginal	harmful	-5.276
20222	dayH@DpDf]Vjh@@	CCCCNC(N)=O		no data	-0.62041
20223	gFp`@df_EjjF`@	CC1CC(=O)O1	nontoxic	nontoxic	-3.335
20224	gFp`@dfTujh@	O=C1CCCO1	marginal	harmful	-5.6615
20231	dklB@@QSrJYJIJF]ZX@b@cH	OC(=O)C=CC1=CC(O)=C(O)C=C1	nontoxic	nontoxic	0.1675
20232	dg|d@Dq]@\bbbbfJSSimUSTs@@	CN1C=NC2=C1C(=O)N(C)C(=O)N2C	toxic	toxic	2.5858
20233	fk A@@@YEDeLlhheHmXlhiQghasUTluUUUMUUL`mRtBbp\preM`	CC(C)[C@@H](C)\C=C\[C@@H](C)[C@H]1CC[C@H]2\C(CCC[C@]12C)=C\C=C1\C[C@@H](O)CCC1=C	toxic	toxic	-5.8133
20238	fkoIP@OYJlBJmgdTRbbRRvRRbeRfbkF\u@@@ETsTu@@@	CN(C)C(=O)COC(=O)CC1=CC=C(OC(=O)C2=CC=C(NC(N)=N)C=C2)C=C1		no data	3.8511
20239	ekTvF@@DnaY]SPDLAGIlbbRbbRvabbTTrJbRvTTRbrtlJFjzAayUuMZjjjfBBhjB@``dZDJBb`@	CCOC1=NC2=CC=CC(C(=O)OC(C)OC(=O)OC3CCCCC3)=C2N1CC1=CC=C(C=C1)C1=C(C=CC=C1)C1=NNN=N1		no data	-10.244
20240	daFH@DAIeUnZjh@@	O=C1CCCCCN1	marginal	harmful	-7.9588
20241	ffma`@D@\gHhddhddiddX[sUTDECUPBGh	COC1=C(O)C=CC(CNC(=O)CCCC\C=C\C(C)C)=C1	toxic	toxic	-10.379
20242	fdy`b`JJLBHQDXBFQGHcHiLhhXilejpXuUULuUH@@	ClC(Cl)C(Cl)(Cl)SN1C(=O)C2CC=CCC2C1=O	nontoxic	unlabelled	1.8551
20243	f`q```JBTBHQDXbBAFQREQQSYJVg^jjfZjd@@	ClC(Cl)(Cl)SN1C(=O)C2CC=CCC2C1=O	nontoxic	unlabelled	1.2149
20244	gJ]@EbDfVh@	NNC(N)=O	toxic	toxic	-4.7372
20245	dmwH@Dp`RYvUeVj@@@@	NC(=O)NNC1=CC=CC=C1		no data	1.6783
20246	dg]B`EnDppaLddlRVR`ru@AS@@@	NC(=O)NC1=CC=C(C=C1)[As](O)(O)=O		no data	0.74561
20247	foA``@L@QdTRTtRbJmV\uP@@@@@@	CNC(=O)OC1=CC=CC2=CC=CC=C12	toxic	toxic	-3.09
20248	dk~@@@RfYU_JGUN`@@B@@@	N1C2=C(C=CC=C2)C2=C1C=CC=C2	nontoxic	nontoxic	-0.82797
20249	f`qa`@L@PIIe[e[eFuYj``bh`@@	CNC(=O)OC1=CC=CC2=C1OC(C)(C)C2	toxic	toxic	-4.8699
20250	gJPBADJHtPXaIjj@@	ClC(Cl)(Cl)Cl	toxic	toxic	-2.535
20252	dcuD`FveCDrJQQKFUSUL@@	CCC(Br)(CC)C(=O)NC(N)=O		no data	-1.9364
20253	eaYP@@@LdbbTbsbrTVRTVRbrbbdWBaOKUMUMLtsSMLuUU@RTVdyAVUUCRu]@	C\C(\C=C\C=C(/C)\C=C\C1=C(C)CCCC1(C)C)=C/C=C/C=C(\C)/C=C/C=C(\C)/C=C/C1=C(C)CCCC1(C)C	nontoxic	nontoxic	-3.3519
20256	dmtH@@RYe~[ffjZad@	CC(=C)[C@H]1CC=C(C)C(=O)C1		no data	-18.988
20257	daDD@@IIf]n``@@@	OC1=C(O)C=CC=C1	toxic	toxic	-2.2721
20260	fc @P@@HSoHidhiiDdYhlheljwhekM[UUUUUUUUUTjbXaIT\`jJJjq\@@	C[C@H](CCC(O)=O)[C@H]1CC[C@H]2[C@@H]3[C@H](O)C[C@@H]4C[C@H](O)CC[C@]4(C)[C@H]3CC[C@]12C	marginal	harmful	-0.29665
20261	gNplJqDJHtQdTaeUP@	OC(O)C(Cl)(Cl)Cl	toxic	toxic	-0.87764
20262	dcNDPBePbMbDfYmoa`bAh@@	NC1=C(Cl)C(=CC(Cl)=C1)C(O)=O		no data	-1.3949
20263	fly`a@LQRBHuDYDeEDddTdhhuUAAETp@@	OC(=O)CCCC1=CC=C(C=C1)N(CCCl)CCCl	nontoxic	nontoxic	-1.5196
20265	fbeQQBJQIKR\`bDQDYsrS]lsvnw`uMUT@Dpadx`@	OC[C@@H](NC(=O)C(Cl)Cl)[C@H](O)C1=CC=C(C=C1)[N+]([O-])=O	nontoxic	unlabelled	-2.4605
20266	dcLDHFDH`haXcXaIf[ozYjYjP@	ClC1=C(Cl)C(=O)C(Cl)=C(Cl)C1=O	nontoxic	nontoxic	-1.5979
20267	fde@@P@QAHadQJHuDFbOQDXcHhhiMMEcCS`eNCMUUUUUP@@	ClC1CC2C(C1Cl)C1(Cl)C(Cl)=C(Cl)C2(Cl)C1(Cl)Cl	marginal	harmful	-0.49448
20268	fle@Q`OAbdDPRHYDRbMQAhcHhhiMMEcEJ\DjZjjjfZ`@@	OC(=O)C1C(C(O)=O)C2(Cl)C(Cl)=C(Cl)C1(Cl)C2(Cl)Cl	marginal	harmful	-0.06307
20274	fc @R@CUFlDQdTTRTbTQaTVaTTXJUoQRVejjfjjjfZjYRLPej^RX@	CC(=O)O[C@@]1(CC[C@H]2[C@@H]3C=C(Cl)C4=CC(=O)CC[C@]4(C)[C@H]3CC[C@]12C)C(C)=O		no data	1.7843
20275	foAaB@G\ADILkkJ}FFm@AP@P@@@	NC1=CC=C(OC2=CC=C(Cl)C=C2)C=C1		no data	-1.7526
20276	dmtLpBhPbIbEbLbbbaTijVjjaj@@	OC1OC(=O)C(Cl)=C1C(Cl)Cl	toxic	toxic	-3.6015
20278	dkmB`bWatpbBd^VS{HhheEUFfBAbX@@	[O-][N+](=O)C1=CC(=C(Cl)C=C1)[N+]([O-])=O	toxic	toxic	-7.4592
20279	gJPHADIKTp@	CC(=C)CCl	toxic	toxic	-10.787
20280	deVDaBxPbBd^RYeei``X@@	[O-][N+](=O)C1=C(Cl)C=CC=C1	toxic	toxic	-7.4592
20281	deVDaNFPbNf^RYWZf`@f@@	[O-][N+](=O)C1=CC=C(Cl)C=C1	toxic	toxic	-7.4592
20282	die@`BDHaIf_[hHB@@	NC1=CC(N)=C(Cl)C=C1		no data	-1.735
20283	die@`FDHcHhdhZz@H`@@	NC1=C(N)C=C(Cl)C=C1	nontoxic	nontoxic	-1.735
20284	die@`BDHaIf][hHB@@	NC1=CC=C(N)C(Cl)=C1		no data	-1.735
20286	dif@`ABHRYevz@``@@	CC1=C(Cl)C=C(N)C=C1		no data	-1.8163
20287	dif@`FBHrJIJFn`BH@@	CC1=CC=C(Cl)C=C1N	marginal	harmful	-1.8163
20290	fjmpa@D\D{pHa`QdTRTRrTTTQeNIs@DUPLPP@@@	CC1=C(C)C(NC2=NC(SCC(O)=O)=NC(Cl)=C2)=CC=C1		no data	0.1007
20292	gCaHLHaIZP@	ClCC=O	toxic	toxic	-4.3362
20293	deTH`LBHRVyTYi`@@@	ClCC(=O)C1=CC=CC=C1	toxic	toxic	-1.2575
20294	dg^D`EppbDenUuaff@Bf@@	CC(=O)NC1=CC=C(C=C1)C(=O)CCl		no data	0.89215
20295	daF@`NBHRYWih@H@@	NC1=CC=C(Cl)C=C1	toxic	toxic	-1.735
20298	gOpHADILkW@@@@	ClC1=CC=CC=C1	marginal	harmful	-2.0851
20299	fjmAa@AV\BHKDILkm\r{mFAS@AU@pQP@@@	CCOC(=O)C(O)(C1=CC=C(Cl)C=C1)C1=CC=C(Cl)C=C1	marginal	harmful	-3.672
20300	gC`LAbKDtPduP@	ClC(Br)Br	marginal	harmful	-4.42
20303	gNxILHcRdkUUP@	C[N+](C)(C)CCCl	marginal	harmful	-2.6145
20306	gC`LADJHtPduP@	ClC(Cl)Cl	marginal	harmful	-2.2663
20307	gCaHDHaIZ`@	COCCl	toxic	toxic	-1.8964
20308	daF@`LBHRVU[j@@@@	ClCC1=NC=CC=C1		no data	-1.9907
20309	daF@`JBHRVU[j@@@@	ClCC1=CC=CN=C1	marginal	harmful	-1.9907
20310	fdyAc@ARTBHxDQbLbbRrdJbRuF^C@AKP@P@@@	ClC1=CC=C(OS(=O)(=O)C2=CC=C(Cl)C=C2)C=C1	marginal	harmful	-0.3265
20311	dkmH`NVPbDfUunih@JZ`@@	CN(C)C(=O)NC1=CC=C(Cl)C=C1	marginal	harmful	-0.37571
20312	edVR@D@N@dj`HcpHrJJIQYSQQHiIEQIYJLRVA^QYUGWPPLSURuU@AUEI@iP@@	CC(C)CC1=CC=C(CCC2=CC3=C(S2)N2C(C)=NN=C2C(C)N=C3C2=C(Cl)C=CC=C2)C=C1		no data	3.6978
20314	fhi@B`@QAH`TQHHCDILsklklx{tDAT@D@@@	ClC1=CC=C(SC2=CC(Cl)=C(Cl)C=C2Cl)C=C1		no data	-1.1857
20315	gNxlcVHaQFbCK{HiCJi`@	[O-][N+](=O)C(Cl)(Cl)Cl	toxic	toxic	-7.6346
20319	dg]@HMlH`hah`xaIf[mWi`bHnp@@	ClC1=C(Cl)C(C#N)=C(Cl)C(C#N)=C1Cl	nontoxic	nontoxic	-5.895
20321	flePB@E^ADILklrj}Qc`p@UAAEACa@@	CN(C)CCC(C1=CC=C(Cl)C=C1)C1=NC=CC=C1	toxic	toxic	3.5795
20322	fhqQa@EVEHpHc`QdTRVTaTrUFP@RtuP@@	CCCNC(=O)NS(=O)(=O)C1=CC=C(Cl)C=C1		no data	7.6319
20328	fde@P@@BLGHhhhhhhlcqVoNbt@QD@d@@@	OC1=CC=CC2=C1C(=O)C1=C(O)C=CC=C1C2=O	nontoxic	nontoxic	-1.0702
20329	fhqXB@J\dZpPAFRIJIJJqIBeUSUSUhHZ`	CN\C(NCCSCC1=C(C)N=CN1)=N/C#N		no data	1.699
20330	fle``@A@Pdrrr rjcQRuAPI@@@HJ`	NC1=C(C=CC=C1)C(=O)OCC=CC1=CC=CC=C1		no data	-0.93525
20331	fdyAa@MAbBHQDIM_JztvBRUUP@UTtPqP@	CC(C)(OC1=CC=C(C=C1)C1CC1(Cl)Cl)C(O)=O		no data	-1.8453
20332	dkLN@@PiWSR[kVYjjfX@@	OC(=O)CC(O)(CC(O)=O)C(O)=O	nontoxic	nontoxic	3.5617
20336	f`aAb@NFlBHrJIKIRJUTY@AUST@@@	CCOC(=O)C(C)(C)OC1=CC=C(Cl)C=C1		no data	-5.4068
20337	fk aB@AuADILsJsNk jrr\GJRtaP@@@AUUP@HH`	CCN(CC)CCOC1=CC=C(C=C1)C(=C(Cl)C1=CC=CC=C1)C1=CC=CC=C1	marginal	harmful	7.0114
20341	ffka`@B`xXhaHRDaDaHQDRDGBTeztPirV`jBjbjjFjHUDrJbX@	COC1=C2O[C@H]3[C@@H](O)C=C[C@H]4[C@H]5CC(C=C1)=C2[C@@]34CCN5C	toxic	toxic	5.1305
20342	fmwaP@C@Hel|bbbRTJbbRbJaVEKtR}Zejj`jBbibBh@	CN[C@H]1CCC2=C(C(OC)=C(OC)C(OC)=C2)C2=CC=C(OC)C(=O)C=C12		no data	1.837
20344	fncI`@LejtCMILwOZkjrbeUkPPEUUTlP@@	CCCC1=C(OCCCCC2=NNN=N2)C=CC(C(C)=O)=C1O		no data	-11.659
20347	ff}AS@BTlFHHawaxHRYfwWVmU`mFiZh@ijj@@@	CCOP(=S)(OCC)OC1=CC=C2C(C)=C(Cl)C(=O)OC2=C1	toxic	toxic	-12.605
20348	dmLD@@QIe[VfeVi@B@@	O=C1OC2=CC=CC=C2C=C1	toxic	toxic	-3.3182
20349	deVH@IAJ[Vvz`@h@@	COC1=CC(C)=C(N)C=C1		no data	-1.7702
20350	deVH@JAJ[g~F``H@@	COC1=CC=C(C)C=C1N	marginal	harmful	-1.7702
20352	deUD@HPLRVyTYZ`@@@	ON(N=O)C1=CC=CC=C1	toxic	toxic	-1.3453
20354	gGR@@cTe[i`@	NC(=N)NC#N	nontoxic	nontoxic	-1.3087
20357	f`ipP@LDLBRoYHhhdeEJRTEZVjZjjZibHUDqZP@	OC[C@H]1O[C@@H]2[C@@H](OC3=NC(=N)C=CN23)[C@@H]1O		no data	1.2757
20359	gOq@@drm[UT@@	O=C1CCCCC1	marginal	harmful	-9.3155
20360	fhyPA@B\@DXBDif]WmRTekpZdHHjjH@@	C1CCC(CC1)NSC1=NC2=CC=CC=C2S1	nontoxic	nontoxic	-4.57
20363	gOy@HDeekfj`@	ON=C1CCCC1		no data	-3.7331
20366	ekhPBH@CFim`HcHhhdiDheh]EhUEFAIKKO@dljjVjjZjjjfZjaJHpaEHmIY@ee@@	CC(=O)O[C@@]1(CC[C@H]2[C@@H]3C=C(Cl)C4=CC(=O)[C@@H]5C[C@@H]5[C@]4(C)[C@H]3CC[C@]12C)C(C)=O	marginal	harmful	1.6827
20367	gNxhMV@aI[jihd@	N[C@@H](CS)C(O)=O	nontoxic	nontoxic	-11.18
20369	dkmh@DKaePrJZIPiQnZfijP`X	CN(C)N=NC1=C(NC=N1)C(N)=O		no data	-1.6855
20370	dmUL@NDDYIm[Yjfj@@	CN(C)NC(=O)CCC(O)=O	nontoxic	nontoxic	0.7341
20371	fhiPb@OA``@QddabbRRvRkF\m@@@E@@@	NC1=CC=C(C=C1)S(=O)(=O)C1=CC=C(N)C=C1	marginal	harmful	0.83748
20372	fdy@@`@QAhbtQFHrJJIJFJIGLyxLAAPTAABe@@	ClC(Cl)C(C1=CC=C(Cl)C=C1)C1=C(Cl)C=CC=C1		no data	-1.3066
20373	fdy@@`@QAhbtQFHrJIKJJJIGTYxL@EPTA@@@	ClC(Cl)C(C1=CC=C(Cl)C=C1)C1=CC=C(Cl)C=C1		no data	-1.3066
20374	fdy@@`@QAhbtQFHrJIKJJJIGTYxL@EHTA@@@	ClC(Cl)=C(C1=CC=C(Cl)C=C1)C1=CC=C(Cl)C=C1		no data	-0.81083
20375	fle@B`@QAhbtPzHSDYEDeeEEHe]Q`Xp@UATA@@@	ClC1=CC=C(C=C1)C(C1=CC=C(Cl)C=C1)C(Cl)(Cl)Cl	toxic	toxic	-1.9081
20376	fncAAPM@qBXcLPVHkD}bQqLxe\QnHdsMw{Lw_rRRpQDUADQP@@@	BrC1=C(Br)C(Br)=C(OC2=C(Br)C(Br)=C(Br)C(Br)=C2Br)C(Br)=C1Br	nontoxic	nontoxic	-4.105
20378	e`RXF@@J`KNicglbbRfbTLVRbTrTvreCBag`RQWPsRuUUUUUKUMUPcBDfdLgdBbTJP@	CC(=O)OCC(=O)[C@@]12N=C(C)O[C@@H]1C[C@H]1[C@@H]3CCC4=CC(=O)C=C[C@]4(C)[C@H]3[C@@H](O)C[C@]21C		no data	5.1015
20379	fjc@`@@ErJJQIFYJSKXgIJlyNVjjjjjjifHQHJJQee@@	C[C@]12CC[C@H]3[C@@H](CC=C4C[C@@H](O)CC[C@]34C)[C@@H]1CCC2=O	nontoxic	nontoxic	0.92625
20380	fa{A`@@E[dTTbRLrTfVrTIrRkNSejjjjjjijYbDRBbdYYP@	CC(=O)O[C@H]1CC[C@]2(C)[C@H]3CC[C@@]4(C)[C@@H](CCC4=O)[C@@H]3CC=C2C1		no data	1.0563
20381	fcoaa@OJtTFHcDrJYQQFYQJYJ[QITYfj}tuUMU`DP@PXHfHr@@	CC1(C)[C@@H](C=C(Br)Br)[C@H]1C(=O)O[C@H](C#N)C1=CC=CC(OC2=CC=CC=C2)=C1	toxic	toxic	-9.445
20383	ee_TA@@MdPDMG@failbbTTRTRbRbRVbVJQRfRRRgefVstNIMHlkTEAUEUUMUUTt@EPLDSaFRrYIz@@	CO[C@H]1[C@@H](C[C@@H]2CN3CCC4=C(NC5=CC=CC=C45)[C@H]3C[C@@H]2[C@@H]1C(=O)OC)OC(=O)C1=CC(OC)=C(OC)C(OC)=C1		no data	2.322
20384	fc AR@AU[OXICHiEHhhhblXdicBkvkNbdmUUULuUMSUTJBPlPbUOQLJ`@	C[C@@H]1C[C@H]2[C@@H]3CCC4=CC(=O)C=C[C@]4(C)[C@@]3(F)[C@@H](O)C[C@]2(C)[C@@]1(O)C(=O)CO	nontoxic	unlabelled	3.1791
20390	dayD@DHFRYvZi`@	CC(=O)NNC(C)=O	nontoxic	nontoxic	0.87244
20391	do^HpAxH`hb`aIevyffjZjhHb@	CC(C)N(C(C)C)C(=O)SCC(Cl)=CCl	marginal	harmful	-3.7043
20392	fdi@P@@HM[HheDhdhkdisTE@lT`@@	C=CCOC(=O)C1=C(C=CC=C1)C(=O)OCC=C	marginal	harmful	-10.159
20398	deUH@JdDin_xZB@`@@	COC1=C(N)C=C(N)C=C1	marginal	harmful	-1.7412
20399	f`qH@@@P]yJVYU_YFuYh@@@h@PA@	NC1=CC=C(C=C1)\N=N\C1=CC=C(N)C=C1		no data	-5.855
20400	fhiq@@D^BAIefUWuUcNZ`@@B`@@	NC1=CC=C(NC(=O)C2=CC=C(N)C=C2)C=C1		no data	0.70819
20401	dieH@BDDfY}n``H@@	NC1=CC=C(O)C(N)=C1	toxic	toxic	-1.8789
20402	die@@@EIfW[hBB@@	CC1=C(N)C=C(N)C=C1	toxic	toxic	-2
20406	fbmQB@AJRBHRYVyV[WisShy`BFhJAB@@@	CN1C2=C(C=C(Cl)C=C2)C(=NCC1=O)C1=CC=CC=C1	toxic	toxic	3.8838
20407	flyQa@ANQ``@bGadTbRTRRLVegMUPTAU@@@	CCOP(=S)(OCC)OC1=NC(=NC(C)=C1)C(C)C	toxic	toxic	-9.7111
20409	ffk@@@DjYee ^uyHQmNCDmP@@@@@@@@@@	C1=CC=C2C(C=CC3=CC4=C(C=CC5=CC=CC=C45)C=C23)=C1	nontoxic	nontoxic	-2.3575
20410	fgA@`@@\RfYe_irQmVh@`@H@@@	O1C2=CC=CC=C2OC2=C1C=CC=C2		no data	-2.315
20413	gGPLAbGDlPdruUIP@	ClCC(Br)CBr	toxic	toxic	-9.5353
20415	gC`DAb[DRVh@	BrCCBr	toxic	toxic	-7.8241
20420	f`aaA@ERADLbLbbRbLrdUNPADuU`@@	CC(C)(NC(=O)C1=CC(Cl)=CC(Cl)=C1)C#C	nontoxic	nontoxic	2.557
20421	daDDPDXHbhaIeenjjiHfP@	Cl[C@H]1OCCO[C@@H]1Cl		no data	-11.057
20423	diDLPBhPbFbLbbbeiZdHQ@	OC(=O)C(\Cl)=C(\Cl)C=O	toxic	toxic	-5.4504
20424	dg^HPATH`haIf]vyn``JY`@@	CC(=C)C(=O)NC1=CC=C(Cl)C(Cl)=C1		no data	-11.324
20425	dg|DPFDH`haIf[oWiNyjY`@@@	ClC1=C(Cl)C(=O)C2=C(C=CC=C2)C1=O	toxic	toxic	-1.5979
20426	dcMDQBe]BHzHf]{HhhmDXppPQL@@	NC1=C(Cl)C=C(C=C1Cl)[N+]([O-])=O	marginal	harmful	-7.0299
20427	deU@PBdHchaIf^VFBBH@@	NC1=CC(Cl)=C(N)C(Cl)=C1		no data	-1.735
20428	gGPdCQDJHR[jf@@	OC(=O)C(Cl)Cl	nontoxic	unlabelled	-3.815
20430	daD@P@bBbDfYvzB@@@	ClC1=C(Cl)C=CC=C1	marginal	harmful	-2.0851
20431	daD@P@bNbDfUzZ@B@@	ClC1=CC=C(Cl)C=C1	nontoxic	unlabelled	-2.0851
20432	f`qPA@B^ADVbLbbbrtRTKNF]A@PAD@@@	NC1=C(Cl)C=C(C=C1)C1=CC(Cl)=C(N)C=C1	nontoxic	nontoxic	-1.6419
20434	gGPDADVHRUZZDT@	ClC\C=C\CCl		no data	-1.8584
20437	gC`DADJHRZh@	CC(Cl)Cl	marginal	harmful	-3.66
20438	gC`DADZHRVh@	ClCCCl	marginal	harmful	-2.365
20439	didHPBBHFHRYgVzB@`@@	OC1=C(Cl)C=C(Cl)C=C1	toxic	toxic	-2.05
20440	dg\LPBNpbIbLbbbRRacCAAESD]P@	CC(OC1=C(Cl)C=C(Cl)C=C1)C(O)=O	marginal	harmful	-0.9615
20441	dg\LPBNpbMbDfYWefFBBJfHz`@	CC(OC1=C(Cl)C=CC(Cl)=C1)C(O)=O		no data	-0.9615
20442	dklLPBtpbIbLbbbRRLXXHHi`@@	OC(=O)COC1=C(Cl)C=C(Cl)C=C1	toxic	toxic	-1.03
20443	fhqAa@BZLBHeDYEEDddYddpTDDTuT@@@	CCCCOC(=O)COC1=C(Cl)C=C(Cl)C=C1	marginal	harmful	-5.9893
20445	f`aAa@BZLBHeDYEEDddYeFB``bfj@@@	CC(C)OC(=O)COC1=C(Cl)C=C(Cl)C=C1		no data	-3.8022
20446	dg]HPAuPbBbDfYw[fzB@ij@@	CN(C)C(=O)NC1=CC(Cl)=C(Cl)C=C1	marginal	harmful	-0.37571
20447	fdyAc@BJtBHxDRbLbbbRRd\RSAAcAADl@@@@@	ClC1=CC(Cl)=C(OS(=O)(=O)C2=CC=CC=C2)C=C1		no data	-5.0397
20448	gJPDADFHRYjiJ@@	CC(Cl)CCl	marginal	harmful	-4.9581
20449	dmTBpB[aBHRHkpR[Vmiij`@	COP(=O)(OC)OC=C(Cl)Cl	toxic	toxic	-18.059
20450	fbuAB`A@bKQChctQfHrJIKJSQRIWTYEL@ETEPD@@@	OC(C1=CC=C(Cl)C=C1)(C1=CC=C(Cl)C=C1)C(Cl)(Cl)Cl	marginal	harmful	-0.30907
20451	f`qPB@DX@DILkLjoiuoMUUUUT@@	S=C(NC1CCCCC1)NC1CCCCC1		no data	-5.446
20452	fcA@`@@JReY]hHHrgIZUjjjjjj@@	C1C2OC2C2C3CC(C4OC34)C12		no data	-0.30473
20453	fl}AA`D`bBQCHbTQjHMDYEEEIihlXeS`eNCzLTsUUUUUUTKDiAQRmGStb`@	ClC1=C(Cl)[C@]2(Cl)[C@@H]3[C@@H]4C[C@@H]([C@H]5O[C@@H]45)[C@@H]3[C@@]1(Cl)C2(Cl)Cl	toxic	toxic	-0.044038
20458	fdiab`D\MXDQRHexJbMAFQQJJEJPiI`hBHijj@@@	CCOP(=S)(OCC)OC1=NC(Cl)=C(Cl)C=C1Cl	toxic	toxic	-9.3724
20459	dazH@DAIfujj@@	CCN(CC)C(C)=O	marginal	harmful	3.5397
20462	gNq`AVeJmUP@	OCCOCCO	marginal	harmful	-5.7382
20463	gNy@DDeeZj@@	CCN(CC)C=O	nontoxic	nontoxic	2.2775
20464	dctB@@PYRYU{ViijBBP	CCOC(=O)\C=C/C(=O)OCC	nontoxic	nontoxic	-11.999
20465	fbu@`@@YRYWYeg_hrJX@Ij``H@Py@	CC\C(=C(\CC)C1=CC=C(O)C=C1)C1=CC=C(O)C=C1	marginal	harmful	-0.78736
20466	day@`Dp@aIeUjj@@	CCNC(=S)NCC	marginal	harmful	-0.63058
20468	gGT`EaTeUjP@	O=CNNC=O		no data	0.17789
20469	fb}P`@DDA[HhhhhdeLblrRgFBgKUATC@A@@@@	O=C1N2CC3=C(C=CC=C3)C(=O)N2CC2=CC=CC=C12		no data	2.7681
20470	f`i@P@@DTyJ]YV}hHeiwjj@Hjh`@@	C(OC1=CC(OCC2CO2)=CC=C1)C1CO1	marginal	harmful	-7.1994
20474	dmLD@@QIe[VfeVj@B@@	O=C1CCC2=C(O1)C=CC=C2	marginal	harmful	-4.9403
20478	difL@LAARYVRijjX@@	CC1(C)OC(=O)NC1=O		no data	-22.508
20479	dcvLpEpi@HcpPHrJQIHsMUTt@@	CNC(=O)CSP(=S)(OC)OC	toxic	toxic	-0.64991
20480	dcLB@@RiRYyVQejjjh@@	CC1CC(OC(C)=O)OC(C)O1	nontoxic	nontoxic	0.20784
20484	ff}PP@DY@pM\bRbbRJbRfVPe^blDDPAEJ@@@	COC1=C(C=CC(=C1)C1=CC(OC)=C(C=C1)N=C=O)N=C=O		no data	-7.495
20491	fhip@@@P\eKLjo}HvkM@@@EP@`B@	CN(C)C1=CC=C(C=C1)N=NC1=CC=CC=C1	toxic	toxic	-4.1406
20493	gGQhHlOAJmZh@	COP(=O)OC	nontoxic	nontoxic	-12.115
20494	gNqhHlOAJkVj`@	COP(C)(=O)OC	nontoxic	nontoxic	-17.526
20497	deWDAHHPRISdfyeXVijd@@	CN1C(C)=NC=C1[N+]([O-])=O	marginal	harmful	-1.2139
20498	dg\B@@SSRY[W[FVh@Ih@@	COC(=O)C1=CC=C(C=C1)C(=O)OC	nontoxic	unlabelled	-3.9278
20499	gGY@DDfYj`@	CN(C)C(C)=O	nontoxic	unlabelled	1.5571
20501	fnca@@H`RYiYgUY~]dIVjh@`B`hHFH@@	CCC(=O)C(CC(C)N(C)C)(C1=CC=CC=C1)C1=CC=CC=C1	toxic	toxic	7.0772
20504	fhiq@@DDXCHhhheEEeR\|Eji`j@`@@	CN(C)C1=C(C)N(C)N(C1=O)C1=CC=CC=C1		no data	4.9526
20505	gGY@LDeZj`@	CN(C)CCO	marginal	harmful	1.7184
20507	dif@@@rRJEKaj@@@@	CN(C)C1=CC=CC=C1	toxic	toxic	0.40939
20508	gJPhHaBQ{T@@	C[As](C)(O)=O		no data	-1.8737
20509	dmuL@DpFEIeYznZifh@@	CC1(C)C(=O)NC(=O)NC1=O		no data	2.5
20510	fb}@@@LdbbbbbTqvwEBlXJ\`@A@D@@@@@	CC1=C2C=CC3=CC=CC=C3C2=C(C)C2=CC=CC=C12		no data	-2.4599
20512	gGYHLaDIMtu@@	CN(C)C(Cl)=O	toxic	toxic	-4.021
20515	gJY@DDefh@	CN(C)C=O	marginal	harmful	0.34492
20516	gCd@AH}P@	CN(C)N	toxic	toxic	-2.625
20517	gCd@ADij@@	CNNC	toxic	toxic	-0.25
20520	gJPHADIKSP@	CC(C)=CCl	toxic	toxic	-2.4291
20523	dkmJ@hTD[SbTyYOdfyg^FV``I`@@	OC1=C(C=C(C=C1)[N+]([O-])=O)[N+]([O-])=O	toxic	toxic	-7.5665
20527	deTd@HSaBTee][fjjX@@	O=NN1CCN(CC1)N=O		no data	2.4528
20528	dkmB@hdDtxeNfS{HihheCAUhBHX@@	CC1=C(C=CC=C1[N+]([O-])=O)[N+]([O-])=O	toxic	toxic	-7.6962
20529	dkmB@hTDtxeNVSyInY_aehBBX@@	CC1=C(C=C(C=C1)[N+]([O-])=O)[N+]([O-])=O	toxic	toxic	-7.6962
20533	gFp`ATiTvjh@	C1COCCO1	marginal	harmful	-13.655
20535	ff}P@PLA@DHBBAG@aPPXHlD^BDfVUWunUehmVjjjjZjj@@	S=C(SSSSSSC(=S)N1CCCCC1)N1CCCCC1	nontoxic	nontoxic	-0.093562
20538	fbmP@@@VRfYU_vUEiQdyh@@@h@@@@@	N(C1=CC=CC=C1)C1=CC=C(NC2=CC=CC=C2)C=C1	nontoxic	nontoxic	-0.825
20539	foA`@@@IKLrjzkF]u@@@@@@@	N#CC(C1=CC=CC=C1)C1=CC=CC=C1		no data	-5.4523
20540	f`qA`@@Hpdrlrj~gV|uP@@@@@@	O=C(OC1=CC=CC=C1)OC1=CC=CC=C1	marginal	harmful	-2.0964
20541	fluP`@DX@qIeVyeUrT]DJVjZ@@@H@@@	O=C1NC(=O)C(N1)(C1=CC=CC=C1)C1=CC=CC=C1	marginal	harmful	3.6158
20543	fjmpR@JZMAFE@BLddjbfbfVfRt[IUjjVj`@`@@	CN(CS(O)(=O)=O)C1=C(C)N(C)N(C1=O)C1=CC=CC=C1		no data	4.2295
20545	dax`PDpn@HXHRYvZi`@	NC(=S)NNC(N)=S		no data	0.32595
20546	gGTDEPDDHR[ff@@	NC(=S)C(N)=S	marginal	harmful	-2.2121
20548	f`~p@@@HpdsjjjkUUUUP@@	CCCCCCCCCCCCNC(N)=N	marginal	harmful	-15.574
20552	fbuQ@@NZ@eMKMjkOYOluU@D@T@PaP@	CN(C)CCOC(C)(C1=CC=CC=C1)C1=CC=CC=N1		no data	4.9909
20557	ffs@H@@HtxLRurJIQQIQJKQZtDkudnru@@PQQSA@@@	OC1=C(O)C2=C3C(=C1)C(=O)OC1=C3C(=CC(O)=C1O)C(=O)O2		no data	-1.5983
20558	el^TB@@CF`JO`TinU]e]U[YWU^ICG@himkgjBBJjjjj``JhjBEHEHhU@@	CC[C@H]1CN2CCC3=C(C=C(OC)C(OC)=C3)[C@@H]2C[C@@H]1C[C@H]1NCCC2=CC(OC)=C(OC)C=C12	toxic	toxic	3.8313
20560	fluAc`OARBHIDLbIQFh`tQDHrJJJSSQXiZgAJCFZjjjjfh@@	ClC1=C(Cl)C2(Cl)C3COS(=O)OCC3C1(Cl)C2(Cl)Cl	toxic	toxic	-1.0005
20561	fl}AA`D`bBQCHbTQjHMDYEEEIihlXeS`eNCzLTsUUUUUUTKDiAQRlgKrc@@	ClC1=C(Cl)[C@]2(Cl)[C@@H]3[C@H]4C[C@H]([C@@H]5O[C@H]45)[C@@H]3[C@@]1(Cl)C2(Cl)Cl	toxic	toxic	-0.044038
20562	dedHXFBHRPJPjPFPfPrJZPjUUUQE@@	FC(F)OC(F)(F)C(F)Cl	nontoxic	nontoxic	-12.284
20566	gKQHLHaI[Fjhj@@	ClCC1CO1	toxic	toxic	-5.9345
20569	gKQ@@eOEUTe@@	CCC1CO1	marginal	harmful	-3.9804
20572	fjcHB@AJSdDPdrmrlvjtyitRis@DMPTBaD@@	ClC1=CC=C2N3C=NN=C3CN=C(C3=CC=CC=C3)C2=C1		no data	3.2434
20573	fb}@`@@YRYVum[ehrRkNBf@BjjjjJjBRhZNPT@	C[C@]12CC[C@H]3[C@@H](CCC4=CC(O)=CC=C34)[C@@H]1CC[C@@H]2O	nontoxic	nontoxic	0.10838
20575	dmtH@@Rfuu[j@Bd@@	COC1=CC=C(CC=C)C=C1		no data	-4.7336
20576	ffs@`@@YrJIJYJYJZIRtYIUgAS@AUUUUVUTDePt\`h@	C[C@]12CC[C@H]3[C@@H](CCC4=CC(O)=CC=C34)[C@@H]1CC[C@@]2(O)C#C	marginal	harmful	0.68189
20577	dmu@`DD@cHihdh^Eh@J@@	CCC1=NC=CC(=C1)C(N)=S		no data	-2.2775
20580	dkmD@DpERYyWTYZ`@j@@	CCOC1=CC=C(NC(N)=O)C=C1		no data	-1.135
20581	dcND@DAdfye\UZBBH@@	CCOC1=C(C=CC=C1)C(N)=O		no data	-2.1455
20582	f`qa@@E@rQQIZYQF\EjuA@TuQ@@@	CCOC1=CC2=C(NC(C)(C)C=C2C)C=C1	marginal	harmful	-0.021042
20583	gNp`@dfUZf@@	CCOC(=O)C=C	marginal	harmful	-15.883
20584	eMHAIh@	CCO	nontoxic	nontoxic	-2.315
20587	gNphLQbIK[ST@@	CCOC(=O)CBr	toxic	toxic	-14.533
20589	fbu@A@@QBHaInYeU}WSk^jh@@@j`@@	CCC1=CC=C(C=C1)C(C(Cl)Cl)C1=CC=C(CC)C=C1		no data	-1.6475
20591	foAA`@@HhdrswZtYYsUUP@P@@	CCOC(=O)C1OC1(C)C1=CC=CC=C1	nontoxic	nontoxic	-2.9959
20593	da{D@HQ`iIYejZ@@	CCN(N=O)C(N)=O	toxic	toxic	1.4753
20596	daD@@DjUZxHH@@	CCC1=CC=CC=C1	nontoxic	unlabelled	-2.68
20597	gC``Adej@@	OCCO	marginal	harmful	-2.2456
20598	gOpXHlPDYIHUVmU@@	O=S1(=O)OCCO1		no data	-9.0445
20601	gFtHE`DILikUP@	S=C1NCCN1	marginal	harmful	0.41759
20602	gFu@E`drfmU@@	O=C1NCCN1	nontoxic	nontoxic	1.9968
20604	deLD@@EJUWhRfFZjjj`@	C1OC1C1CCC2OC2C1	toxic	toxic	-4.76
20605	diDH@@RVUzjjaJ@@	CCCCC(CC)CO	marginal	harmful	-9.5069
20606	fes@P@@H|EIeUeUy}e]jjjjfjjj@@	CCCCC(CC)COC(=O)CCCCC(=O)OCC(CC)CCCC	nontoxic	nontoxic	-17.046
20607	fcg@P@@HlyIeeef] Vuu^Z`hJXjjjj@@@	CCCCC(CC)COC(=O)C1=C(C=CC=C1)C(=O)OCC(CC)CCCC	nontoxic	nontoxic	-5.6614
20612	do}D@DpJRY{fU{]jZ``BFH@	CCC(C(=O)NC(N)=O)C1=CC=CC=C1		no data	4.1012
20614	fc @P@@HFoHhmHeHlcLeLediHsoIrwkUUuUUUMTuUpbXiRt|hkj@@	CC(=O)O[C@H]1CC[C@@H]2[C@H]3CC[C@@]4(C)[C@@H](CC[C@@]4(OC(C)=O)C#C)[C@@H]3CCC2=C1		no data	0.29331
20615	fj}a`@I@QSHieHeDdbeEeFlzNVjjfj@b``R`@	CCC1=C2NC3=C(CCOC3(CC)CC(O)=O)C2=CC=C1		no data	1.5288
20616	dmLH@@RffeZVVjjjh@@	CC12CCC(CC1)C(C)(C)O2	nontoxic	unlabelled	-3.2148
20617	dcLD@@iJ[g]xZB@i@@	COC1=C(O)C=CC(CC=C)=C1	marginal	harmful	-4.6405
20618	fhyp@@@RBdlklrrseoNCp@UULePDP@	N#CC1=CC=C(C=C1)C1CCCC2=CN=CN12		no data	-5.0775
20620	f`aAc@DXH@HaxNBLbdRRaRfvcMUP@U@@@	COP(=S)(OC)OC1=CC(C)=C(SC)C=C1	marginal	harmful	-4.32
20621	eg`XLH@HeMF`HcHhdlhhicDidimDePqUt]]@ATuUXAD@@@@@	CC(C)C(C(=O)OC(C#N)C1=CC=CC(OC2=CC=CC=C2)=C1)C1=CC=C(Cl)C=C1	marginal	harmful	-5.9255
20625	fmoP`@DMAWHhdiheBeMDcLiJLUiwhyZfjjjjijjjxRLPejVgeE@@	CC(C)(C)NC(=O)[C@H]1CC[C@H]2[C@@H]3CC[C@H]4NC(=O)C=C[C@]4(C)[C@H]3CC[C@]12C		no data	2.4066
20627	ffcYA@CV\GMQ@dMRFQQQIRHkQQIIgDyKV@`jjjeTh@@	OC(CN1C=NC=N1)(CN1C=NC=N1)C1=C(F)C=C(F)C=C1		no data	3.0382
20628	f`aQC@IVLBPQHXdLbdLRTvf`eUPADu@@@	CN(C)C(=O)NC1=CC=CC(=C1)C(F)(F)F		no data	-7.5987
20629	fbmaC@FTAHHdLRFQRFYQISIIKQg^SfjZ@Bh@@@@	FC(F)(F)C(=O)NC1=CC2=C(C=C1)C1=CC=CC=C1C2		no data	-26.767
20631	dg~@`KBPRYWYWimN@B@B@@@	NC1=CC=C(C=C1)C1=CC=C(F)C=C1		no data	-3.145
20634	dieD`JXaBPRYgvzejX@@	FC1=CNC(=O)NC1=O	toxic	toxic	-4.4996
20646	gKQ@@eKcRp@	O1C=CC=C1	marginal	harmful	-2.0899
20647	gOp`AdeekZZP@	O=CC1=CC=CO1	toxic	toxic	-3.4104
20648	fjmQQ@IZxIwh`bBAFQQQJQJiQFILUdlDBqTuMB@@	NS(=O)(=O)C1=C(Cl)C=C(NCC2=CC=CO2)C(=C1)C(O)=O	toxic	toxic	3.1537
20650	dcLJ@@PUuInUgzV`BJ@@	OC(=O)C1=CC(O)=C(O)C(O)=C1	nontoxic	nontoxic	-1.8442
20652	fdiA`@@HedTtbJRbbV|Ejjj@``@@	CC1=CC(OCCCC(C)(C)C(O)=O)=C(C)C=C1	nontoxic	unlabelled	-6.3142
20653	fcop@D@M{J\dbaRrbbbRRvRbgAQKfmP@U@@@EUP@@@	CN(C)C1=CC=C(C=C1)[C+](C1=CC=C(C=C1)N(C)C)C1=CC=C(C=C1)N(C)C	toxic	toxic	0.40939
20654	dglD@@QIgV]YjfjZBJ`	CC(C)=CCC\C(C)=C\COC(C)=O	nontoxic	nontoxic	-2.8765
20656	fiw@p@@HUdh|bbTbbbLJbTRjHpVcVRvkVjjjjjfiijEaDUHqRaiYM`@	C[C@@]12[C@H]3[C@H](C(O)=O)[C@@]45CC(=C)[C@@](O)(C4)CC[C@H]5[C@]3(OC1=O)C=C[C@@H]2O	nontoxic	nontoxic	-1.7675
20659	defB@BAAeInufjihr@@	N[C@@H](CCC(O)=O)C(O)=O	nontoxic	nontoxic	-18.651
20663	gGQ`@ZdruT@@	OCC(O)CO	nontoxic	nontoxic	-3.0756
20664	gGPhMQDIK]UQD@	OCC(O)CCl	toxic	toxic	-1.6542
20666	gKP`@Tixjjdh@	OCC1CO1	toxic	toxic	-5.02
20667	gJX`BDdvu@@	NCC(O)=O	nontoxic	unlabelled	-1.6721
20668	gFqhHl@aJmMZj@@	O=S1OCCO1		no data	-4.8969
20669	edVPB@@@O`X\bbTTTTbbbrvbtatUeGFbPUQTpqsSUUUUUUUUTuURXRaLKaBSRAPYSH@	CC1(C)[C@@H](O)CC[C@@]2(C)[C@H]1CC[C@]1(C)[C@@H]2C(=O)C=C2[C@@H]3C[C@](C)(CC[C@]3(C)CC[C@@]12C)C(O)=O		no data	-2.3558
20671	eo\tFDHMHXDLC[WP@aTHJgIIKDeBhhdmeEEDdemhdidiiAIDlcog`Y]Uh@JhHBh@@@jh@aX@@@@	CCN(CC1=CC(=CC=C1)S(O)(=O)=O)C1=CC=C(C=C1)[C+](C1=CC=CC=C1)C1=CC=C(C=C1)N(CC)CC1=CC(=CC=C1)S(O)(=O)=O		no data	-6.1593
20673	ebqtEL@AihDLKG_Pxt|p@aTHMBLddlTRbRbaRRvRbbRRffRRffdtdafSUWWNlmjuKUJ@@@UUUP@@QBrt@@@@	CCN(CC1=CC(=CC=C1)S(O)(=O)=O)C1=CC=C(C=C1)C(C1=CC=C(C=C1)N(CC)CC1=CC(=CC=C1)S(O)(=O)=O)=C1C=CC(=O)C=C1S(O)(=O)=O		no data	-3.4228
20674	fak@r@BLMzOPQFQQQQIKJIJJEWdeZrvBHbjffjRdJSh@	COC1=CC(OC)=C(Cl)C2=C1C(=O)[C@]1(O2)[C@H](C)CC(=O)C=C1OC	nontoxic	nontoxic	0.7105
20678	ffs@p@@LTXm\dTRbbffqRRUIBl{r\tEAUE@EPBJRT@@	OC1=C(O)C2=C(C=C1)[C@@H]1C3=CC(O)=C(O)C=C3C[C@]1(O)CO2	toxic	toxic	0.40916
20679	fhy@C`@QAHadQJHuDFb@qFQQQRZZKETxISoSUUUTuP@@	ClC1C=CC2C1C1(Cl)C(Cl)=C(Cl)C2(Cl)C1(Cl)Cl	toxic	toxic	-0.60406
20680	daF@@@ReU[jjj@@	C1CCCNCCC1		no data	-5.2173
20681	daz@@@RUUjj`@	CCCCCCCN	nontoxic	nontoxic	-19.807
20682	dcL@X@bBbFbAbEbMbDfYn i`bHh@@	ClC1=C(Cl)C(Cl)=C(Cl)C(Cl)=C1Cl	nontoxic	unlabelled	-2.0851
20683	ded@X@bDbBbFbAbIbDf{nijZ@@	ClC(Cl)=C(Cl)C(Cl)=C(Cl)Cl	toxic	toxic	-1.318
20684	dcL@X@bBbFbAbEbMbDfYn ijjjjZHbqUNTp@	Cl[C@H]1[C@H](Cl)[C@@H](Cl)[C@H](Cl)[C@H](Cl)[C@H]1Cl		no data	-0.92105
20685	dcL@X@bBbFbAbEbMbDfYn ijjjjZHbrUNdp@	Cl[C@H]1[C@H](Cl)[C@@H](Cl)[C@H](Cl)[C@@H](Cl)[C@@H]1Cl		no data	-0.92105
20686	dcL@X@bBbFbAbEbMbDfYn ijjjjZHbqUNTh@	Cl[C@H]1[C@H](Cl)[C@@H](Cl)[C@@H](Cl)[C@H](Cl)[C@H]1Cl	toxic	toxic	-0.92105
20687	dcL@X@bBbFbAbEbMbDfYn ijjjj@@	ClC1C(Cl)C(Cl)C(Cl)C(Cl)C1Cl	toxic	toxic	-0.92105
20688	dmt@X@bBbFbAbIbEbDfYojzfZj`@	ClC1=C(Cl)C(Cl)(Cl)C(Cl)=C1Cl	marginal	harmful	-1.2004
20689	dax@X@bDbLbJbFbNbLbdLeUT@@	ClC(Cl)(Cl)C(Cl)(Cl)Cl	nontoxic	unlabelled	-5.0315
20690	fjm@a`IAADDbMQChaLPVHRYfu^ynvBcfBBJ`bH`@@	OC1=C(CC2=C(Cl)C(Cl)=CC(Cl)=C2O)C(Cl)=C(Cl)C=C1Cl	toxic	toxic	-2.0352
20692	deL`@@JfRiUfnXVfjjjh@@	C1N2CN3CN1CN(C2)C3	marginal	harmful	1.5849
20694	dmWH`DphCpRjyfZjj`@	CN(C)P(=O)(N(C)C)N(C)C	nontoxic	unlabelled	-27.616
20696	dazH@DAImUjj@@	CCCCCC(N)=O		no data	-14.099
20697	fhq@`@@NrQQJIJYHxRjBHbjh@@	CCCCCCOC1=CC(C)=C(O)C(C)=C1C		no data	-14.917
20699	dg\D@@eIfU_Un`HJj`@@	CCCCCCC1=C(O)C=C(O)C=C1	marginal	harmful	-17.321
20700	dmwD@ByPQInvVUZjffL`@	N[C@@H](CC1=CN=CN1)C(O)=O		no data	-8.9499
20704	dg|``LIk@HRfWyWJmNfZ@B`HR@	NN=C1NC(=CS1)C1=CC=C(N)C=C1		no data	-0.9158
20706	f`qHbBLDYYw`AEi}rTr J{DihuLt@Dt@`b@	NN=C1NC(=CS1)C1=CC=C(C=C1)[N+]([O-])=O		no data	-6.0848
20707	dk_@`LI`BDie~UJmNfZ@B@aH	NN=C1NC(=CS1)C1=CC=CC=C1		no data	-0.88292
20710	dg}@@@aJVYU^Svz`@@@@@	N(NC1=CC=CC=C1)C1=CC=CC=C1	toxic	toxic	0.35267
20713	fhipS@IZCpSo@bBAA`cHhheHeTiFJlFBAXjVH@@	NS(=O)(=O)C1=CC2=C(NCNS2(=O)=O)C=C1Cl	marginal	harmful	5.6655
20714	fewAP@@Vkv^QQISQJFKIQJVZcEF|EIVfjjjjjijjxqBfhZ^`Xf@@	C[C@]12C[C@H](O)[C@H]3[C@@H](CCC4=CC(=O)CC[C@]34C)[C@@H]1CC[C@]2(O)C(=O)CO	nontoxic	nontoxic	3.3157
20716	daDD@@yIe^f`@`@@	OC1=CC=C(O)C=C1	toxic	toxic	-2.2721
20717	foA@`@@VRfUYu^JLz``@B@@@	OC1=CC=C(OCC2=CC=CC=C2)C=C1	nontoxic	nontoxic	-2.3076
20721	f`aa`@D@E[Hhdhhd\ehsUAPEQBa@@	CCOC1=CC=C(NC(=O)CC(C)O)C=C1		no data	-3.2636
20728	gJU@LPdkU@@	NNCCO	toxic	toxic	-3.9562
20730	dmNH@BAIfUmiEX@@@@@	OC1=C2N=CC=CC2=CC=C1	marginal	harmful	-1.88
20732	do|D@@QIn[WVeVj@BjHp`@	CC(C)CC1=CC=C(C=C1)C(C)C(O)=O	marginal	harmful	0.0805
20733	fleHP@DTuDC@irJIJHqZIJJgOQZijjjYj@j@@	CC(CN1CC(=O)NC(=O)C1)N1CC(=O)NC(=O)C1		no data	5.072
20737	diV@@@RfU|kahDB@@	N1C=CC2=CC=CC=C12	marginal	harmful	-0.69049
20738	dk^D@IADfvYWz]MjdHB@@	OC(=O)CC1=CNC2=CC=CC=C12		no data	0.29202
20740	fi{`R@IBjwhHaIe]nYe_VZLLzNX@IjA`bfb@@@	COC1=CC=C2N(C(=O)C3=CC=C(Cl)C=C3)C(C)=C(CC(O)=O)C2=C1	toxic	toxic	2.8
20742	gJYHCaVIKTp@	NC(=O)CI	nontoxic	nontoxic	-3.1523
20743	gC`LAVJluXduP@	IC(I)I	marginal	harmful	-1.7632
20745	foQH@@@RM[IEDhmBdj\DkQ`@@ajB@@	CN1C(N)=NC2=C1C=CC1=NC=CC=C21		no data	1.1252
20749	dg\L@@R|bbTRRblfuAAQ@@@	CC(C)COC(=O)C1=CC=C(O)C=C1		no data	-1.3695
20750	gNx`HDdjsUP@	CC(C)CON=O	marginal	harmful	-2.9888
20752	dedHXDBHjPZPzPFPfPRYZZjjjHh@	FC(F)OC(Cl)C(F)(F)F	nontoxic	nontoxic	-12.081
20753	fn}Ah@@XDkUgARUnRJJIQIXpsSSTeUUUUUUUPhIDHjJRMORJ@@	OCC(O)[C@@H](O)[C@H](O)[C@H](O)CO[C@H]1O[C@H](CO)[C@@H](O)[C@H](O)[C@H]1O		no data	-6.9346
20755	deWH@DJPRY[TYZ`@@@	NNC(=O)C1=CC=NC=C1	marginal	harmful	-5.7809
20756	dieH@DDDfyWaZ@@@@	NC(=O)C1=CC=NC=C1		no data	-0.67966
20757	difD@AADfyWaZ@@@@	OC(=O)C1=CC=NC=C1	nontoxic	nontoxic	-1.5746
20759	deTH@@RYVZfZZj`@	CC1=CC(=O)CC(C)(C)C1	marginal	harmful	-3.2476
20760	dg]DpLEnBHKpnHrIJJQYERmUMUUPU@@	ClCCNP1(=O)OCCCN1CCCl		no data	-10.781
20761	gJP@DjYd@	CC(=C)C=C	nontoxic	unlabelled	-13.02
20762	gCa@@duP@	CC(C)O	nontoxic	unlabelled	-2.6347
20764	dg^D`FePbDfUomjz@Hfj@@	CC(C)OC(=O)NC1=CC=CC(Cl)=C1	nontoxic	unlabelled	-16.083
20766	dknD@LALbbRbaRtvjh@@@@	CC(C)OC(=O)NC1=CC=CC=C1	nontoxic	unlabelled	-16.213
20767	dclD@@iJYW]rnF``IhBI`	CC=CC1=CC2=C(OCO2)C=C1	marginal	harmful	-4.2075
20768	fj}@p@@DEiI\bbbfbTtQRQXHwhyZdJH@BJ@@@	OC1=CC=C(C=C1)C1=C(O)C(=O)C2=C(O)C=C(O)C=C2O1		no data	-0.082832
20770	fjsAAPB`bDQEH`TQjHmDNb@qDXcLQdTfdTfbtVaKI\Upro^SUUUUUUMU@@@	ClC12C(=O)C3(Cl)C4(Cl)C1(Cl)C1(Cl)C2(Cl)C3(Cl)C4(Cl)C1(Cl)Cl	toxic	toxic	-1.3535
20771	fleA`@@QSdTTTRRTqfdcZ\t@@AELDKT@@	CC(C(O)=O)C1=CC(=CC=C1)C(=O)C1=CC=CC=C1	toxic	toxic	0.41431
20777	fjma`@@`T{HhheEh\idiFBeihHbJjjhaZ@@	CC(C)(C)NC[C@H](O)COC1=CC=CC2=C1CCCC2=O		no data	4.3103
20778	deT@@DjWvifjijF`@	CC(=C)[C@@H]1CCC(C)=CC1	nontoxic	unlabelled	-21.855
20779	fmoA`@@HWdTrTTtbRLrTfVrk^CdhymUUUUUUUUURhfHRUGPJRbj\@@	C[C@H](CCC(O)=O)[C@H]1CC[C@H]2[C@@H]3CC[C@@H]4C[C@H](O)CC[C@]4(C)[C@H]3CC[C@]12C		no data	-0.41453
20782	fj}Pa@AJSdDQJHRYeWmeVV\MZIXBBjP`XH@@	OC(=O)C1=NN(CC2=CC=C(Cl)C=C2Cl)C2=CC=CC=C12		no data	3.1787
20784	fk AP@@HEd^QQIQ[JJJJJUYPqTYzIZmUUUUTuTuTpbRdTmHr]JrZ@@	CC[C@H](C)C(=O)O[C@H]1C[C@@H](C)C=C2C=C[C@H](C)[C@H](CC[C@@H]3C[C@@H](O)CC(=O)O3)[C@@H]12	marginal	harmful	1.6515
20790	fliAq@LDhkSo@BH^FRJQSIQUQ[TuUMSUPQP@	CCOC(=O)CC(SP(=O)(OC)OC)C(=O)OCC		no data	-21.985
20791	fli@s@LDUiw`ADOA@QdTbRTLVTVsUUSTuTJT@@	CCOC(=O)CC(SP(=S)(OC)OC)C(=O)OCC	marginal	harmful	-11.494
20792	daED@DHNRYWifif@@	O=C1NNC(=O)C=C1	nontoxic	nontoxic	0.72156
20796	ekXrF@DH@eo`DDljfhIP{HihdhXhhhheJUeDeeEEDdenAG@goa]USV`@jYjZZjjjh@@@JBBR`@	COC(=O)C1=C(C)NC(C)=C(C1C1=CC(=CC=C1)[N+]([O-])=O)C(=O)OCCN1CCN(CC1)C(C1=CC=CC=C1)C1=CC=CC=C1		no data	3.22
20802	die`@@pjX\dTTUk`Hb@@	NC1=NC(N)=NC(N)=N1	nontoxic	nontoxic	-1.9084
20803	fnspQ@L^sAEg@BDaFRRFJJYIQWQI\dXIZkU@pSEMTH@@	CN1C(C(=O)NC2=NC=C(C)S2)=C(O)C2=C(C=CC=C2)S1(=O)=O	nontoxic	nontoxic	5.7572
20804	flyPa@L^bdDQjHrIJJIIHiSQQjjBBJibCd@	N[C@@H](CC1=CC=C(C=C1)N(CCCl)CCCl)C(O)=O	toxic	toxic	-6.928
20807	dev@PL@HPHRYUTjFVj@@@@	S=C1NC2=CC=CC=C2S1	nontoxic	nontoxic	-0.94083
20809	gNqdHl@aaFRRUKU@@	OS(=O)(=O)CCS		no data	-11.851
20810	det``Dki@HRYYUnFVfZi@@	S=C1N=CNC2=C1NC=N2	toxic	toxic	0.74026
20814	fnk@`@@ErQSISISISQJUgEZ]zNZ@BjjjjljiIZeiyQP@	COC1=CC2=C(C=C1)[C@H]1CC[C@@]3(C)[C@@H](CC[C@@]3(O)C#C)[C@@H]1CC2		no data	0.7425
20815	fgAqB@DXI@G`eUsL QgARTuUUUU@@@	CC1CN1P(=O)(N1CC1C)N1CC1C		no data	-4.6661
20819	f`aPP`ARpRs`ADOA@PXHrJQIHqJHzLuUULu@@@	COC1=NN(CSP(=S)(OC)OC)C(=O)S1	toxic	toxic	0.32227
20820	gOtHE`DILrVuT`@	CN1C=CNC1=S		no data	0.68107
20821	diFD`JxPBDivzjihJ`@	CSCCC(N)C(O)=O	nontoxic	nontoxic	-13.321
20822	eh\QJ@@D@fickg`PMCHdlbbTTRTRjTTNbRfTQT\fVn~Z`hFbfj@@BHB@a@@	CN(CC1=CN=C2N=C(N)N=C(N)C2=N1)C1=CC=C(C=C1)C(=O)N[C@@H](CCC(O)=O)C(O)=O		no data	-7.5894
20825	f`i``@C@]dbbbRRRqqPVeVh@@BJ`@@	COC1=CC2=C(OC3=C2C=CC=C3)C=C1N		no data	-1.5975
20826	deTL@@hTin^zZBB@@@	COC1=CC=CC(O)=C1O	nontoxic	nontoxic	-1.9944
20827	fjm@c@HiADHbLQFQRFJJIIKYIF|xMUP@@AU@@@	COC1=CC=C(C=C1)C(C1=CC=C(OC)C=C1)C(Cl)(Cl)Cl	nontoxic	unlabelled	-1.6316
20828	didD@@EJ[W[j@B@@	COC1=CC=C(O)C=C1	marginal	harmful	-1.9944
20829	dcLL@@Pdfy[U]Zj@@cJ@@	COC(C(O)=O)C1=CC=CC=C1		no data	-1.25
20830	f`i@P@@HD[HhdihdhUSbkN|uHPTUB@@	COC1=C2OC(=O)C=CC2=CC2=C1OC=C2	marginal	harmful	-3.3751
20833	gGQ@@eMUT@@	COC(C)(C)C	nontoxic	unlabelled	-12.129
20834	gJX`LDdru@@	COC(N)=O	nontoxic	nontoxic	-1.6345
20835	gGT`MPdfUj`@	COC(=O)NN		no data	-7.1136
20838	fdyp@@@P}dbTTRRTuTd[Sf`@@Hj@D@P	CN(C)C1=CC=C(C=C1)N=NC1=CC(C)=CC=C1		no data	-4.3085
20841	ecPpO@@@NIOLjaeo`X\VU]\bbbTTVLRRTtRRfTvQTRbfSGBadQVuwHkPTQ@PTUUUUUUUUAVcBRSRffrnRJIUJy`l@@	COC1=C(OC)C=C(C=C1)[C@@H]1CC(=O)C2=C(O1)C=C(O[C@@H]1O[C@H](CO[C@@H]3O[C@@H](C)[C@H](O)[C@@H](O)[C@H]3O)[C@@H](O)[C@H](O)[C@H]1O)C=C2O		no data	2.0396
20843	fje@`@@HRY]UUUUVjjjZZj@cRy@	CCCCC\C=C/C\C=C/CCCCCCCC(=O)OC		no data	-35.728
20844	gNp`@dfVZf@@	COC(=O)C(C)=C	nontoxic	unlabelled	-22.498
20845	gGQhHl@cIIBmP@	COS(C)(=O)=O	toxic	toxic	-0.56932
20846	deflAHrfxDfISdfv[ZZiBL`	CN(N=O)C(N)=N[N+]([O-])=O	marginal	harmful	-2.5764
20847	fbm`PBH@PhLIQvQSQQQQRqYXUcNSehHIhA@H@@	CC1=CC=C2C(=O)C3=C(C=CC=C3)C(=O)C2=C1[N+]([O-])=O	nontoxic	nontoxic	-6.3724
20855	f`aaQBKHpQw`ADOBt~{HiDdhTlihsUT@Dp@@	COP(=S)(OC)OC1=CC=C(C=C1)[N+]([O-])=O	toxic	toxic	-9.563
20856	gOy@DDfYKZj`@	CN1CCCC1=O	nontoxic	unlabelled	4.3116
20857	dmN`@@rnWIEDeBjFUBBba@@	CNC1=C2NC=NC2=NC=N1		no data	0.78247
20859	didH@@RYm^Fh@BHh@	CC(O)C1=CC=CC=C1	marginal	harmful	-2.9137
20861	didD@@IIf][hHB@@	CC1=CC(O)=C(O)C=C1	nontoxic	nontoxic	-2.315
20862	fjs@@@LdbbbTRfvRqyHQm^CENP@@@HBB@`@@	CC1=CC=C2C=C3C(C=CC4=CC=CC=C34)=C3CCC1=C23		no data	-3.45
20863	do~B@BAC_HiiMhdh]mjj@HbL`@	C[C@](N)(CC1=CC=C(O)C(O)=C1)C(O)=O	marginal	harmful	-3.6955
20865	fhiPA@BAADNbLbbbrrbRaYrwhHB`BH@@@	NC1=C(Cl)C=C(CC2=CC(Cl)=C(N)C=C2)C=C1	marginal	harmful	-1.778
20867	fhiP@@@ArJJIEJIJYgKN`HJ@B`@@	CC1=C(N)C=CC(CC2=CC(C)=C(N)C=C2)=C1	marginal	harmful	-1.9944
20868	eMABHXaIh@	ClCCl	marginal	harmful	-2.0851
20869	fleP@@@ArRJEKIQIYS`g^j@B`@j@@@	CN(C)C1=CC=C(CC2=CC=C(C=C2)N(C)C)C=C1	nontoxic	unlabelled	0.1825
20870	fik@`@@ArJJJIRYVZKQZQ`dy`Hbj``Jj@@@	CC1=CC(CC2=CC(C)=CC(=C2O)C(C)(C)C)=C(O)C(=C1)C(C)(C)C	nontoxic	nontoxic	-5.3142
20875	eMPBch@	CNN		no data	-2.894
20876	didD@@GHhhdVz@``@@	CC1=C(O)C=CC(O)=C1	toxic	toxic	-2.315
20877	dmL@@DjYeVdU@@`@@@	CC1=CC=CC2=CC=CC=C12	marginal	harmful	-2.4599
20878	dmL@@DjYUVGi@@@`@@	CC1=CC=C2C=CC=CC2=C1	marginal	harmful	-2.4599
20880	do D@HPpEIYunUmvjj`@Hz`@	CN(CCCC(O)C1=CC=CN=C1)N=O		no data	1.4273
20881	do D@HPpEIYunUmvji`@@@	CN(CCCC(=O)C1=CC=CN=C1)N=O		no data	1.0979
20886	fhi``@I@PdrwLjn[s`mUAPTQ@@@	COC(=O)C(C1CCCCN1)C1=CC=CC=C1	toxic	toxic	-2.515
20887	dmN@@@rQQJKFnFP@@H@@	CC1=CC=C2N=CC=CC2=C1	marginal	harmful	-1.995
20888	dmN@@@rQQJJFfEP@@`@@	CC1=C2N=CC=CC2=CC=C1		no data	-1.995
20889	did@@LdbRQk``R@@	CC1=CC=C(C=C)C=C1	nontoxic	nontoxic	-4.9621
20890	dieH`Dq`BDfUfnZii@@	CC1=CC(=O)NC(=S)N1	marginal	harmful	-1.8085
20892	dcOLAHHPSXeNrJZJIHlKTuUH@@	CC1=NC=C(N1CCO)[N+]([O-])=O	nontoxic	unlabelled	0.96951
20893	f`aP`@LV@cHhdidhdYISU@AUP@@	CNC(=O)OC1=CC(C)=C(N(C)C)C(C)=C1	toxic	toxic	-2.3072
20894	fbuQ@@G^@dsLjokMHvkM@@@EUP@@@	CN(C)C1=CC=C(C=C1)C(=O)C1=CC=C(C=C1)N(C)C	nontoxic	nontoxic	0.80865
20895	ffk@@p@QBHbdPJHuDVbGQ@XbLQfHKDUbLbdtbdtVbtIcI\Upro^SUUUUUUUUP@@	ClC12C3(Cl)C4(Cl)C5(Cl)C(Cl)(C1(Cl)C4(Cl)Cl)C2(Cl)C(Cl)(Cl)C35Cl	marginal	harmful	-1.0489
20897	fm{AP@@RCtZSLjkjmOkNQcUUSUUUTuVDPbXhR`	CCCCC(C)(O)C\C=C\[C@H]1[C@H](O)CC(=O)[C@@H]1CCCCCCC(=O)OC		no data	-23.368
20898	fa{IP@FBstEgE[dTTTTtVTRrqTyIQoACeiijijjijhbdY^PX@	CO[C@]12[C@H]3N[C@H]3CN1C1=C([C@H]2COC(N)=O)C(=O)C(N)=C(C)C1=O		no data	4.4964
20901	gJPhLQDIKTp@	OC(=O)CCl	toxic	toxic	-1.8788
20902	fns`p@H`QRVRyEDiEiMMLhhTFJRuZuUUSUTuUTpfIRmDh@	C[C@H]1C(=O)O[C@@H]2CCN3CC=C(COC(=O)[C@](C)(O)[C@]1(C)O)[C@H]23		no data	6.7922
20910	dglFPHSItpBEBLddNRRTbuUTl@@	CS(=O)(=O)OCCCCOS(C)(=O)=O	toxic	toxic	-2.5625
20911	fnsA`@@HIdTtbLRVTTRbvcIKUkUT@EPQ@QBq@@	CC(C)(OC1=CC=C(C=C1)C1CCCC2=C1C=CC=C2)C(O)=O		no data	-5.2973
20912	fhiQ`@EZ@JVQQQQQIEYLTYsT`tDU@@@	CCN1C=C(C(O)=O)C(=O)C2=CC=C(C)N=C12	marginal	harmful	1.5778
20913	det@@DjYUX^d@@@@@	C1=CC2=CC=CC=C2C=C1	marginal	harmful	-2.3575
20914	dg~H@DCHieEDhcJg[T@@@@@@	NC(=O)CC1=CC=CC2=CC=CC=C12		no data	-0.65751
20915	dg|D@@SHieEDhcJg[T@@@@@@	OC(=O)CC1=CC=CC2=CC=CC=C12	marginal	harmful	-1.7208
20916	dcm@@@UIfV^XYv@@B@@@	NC1=CC=CC2=C(N)C=CC=C12	marginal	harmful	-1.9084
20917	dg}@@@gIEDhdhjJg]A@P@@@@	NCCNC1=CC=CC2=CC=CC=C12	nontoxic	nontoxic	-2.9975
20918	ec`T@@@@@difUV}WyVuDtTl|bZzVvh@@@@b@@@@@@@	N(C1=CC=C(NC2=CC=C3C=CC=CC3=C2)C=C1)C1=CC=C2C=CC=CC2=C1		no data	-0.825
20919	dg}@`Dp@cHhmEDhcJg[T@@@@@@	NC(=S)NC1=CC=CC2=CC=CC=C12	toxic	toxic	-0.94995
20920	dmN@@@rJJIQEneX@@@@@	NC1=C2C=CC=CC2=CC=C1	marginal	harmful	-1.9084
20921	dmN@@@RYVuiiV@@@@@@	NC1=CC=C2C=CC=CC2=C1	marginal	harmful	-1.9084
20922	foAab@NPQ`@QddebbfRtmV\mA@@@@@@	NC1=CC=C2C=CC=CC2=C1S(O)(=O)=O		no data	-4.5627
20923	fdyP`@DR@IIf_mfYHstVjihBH`@@	CC1=CC=CC(C)=C1NC(=O)CN1CCCC1=O		no data	3.7611
20929	dieH@DXDfyWaZ@@@@	NC(=O)C1=CC=CN=C1	nontoxic	unlabelled	-0.67966
20930	dcm@@@{IDeCEDUSh@UUECP@	CN1CCC[C@H]1C1=CN=CC=C1	toxic	toxic	4.4595
20932	difD@FADfyWaZ@@@@	OC(=O)C1=CC=CN=C1	nontoxic	unlabelled	-1.5746
20933	deWH@DK`RY[TYZ`@@@	NNC(=O)C1=CC=CN=C1		no data	-5.7809
20939	dkNF@BAIWSR[YVYjjfX@@	OC(=O)CN(CC(O)=O)CC(O)=O	marginal	harmful	-8.1014
20943	dcMLAHDDVISlbfbRaWRt@QP@@	COC1=C(N)C=C(C=C1)[N+]([O-])=O	nontoxic	nontoxic	-6.9142
20944	dg\bAHe[ABNISdfyWUfyjZffP`X	NC(=O)N\N=C\C1=CC=C(O1)[N+]([O-])=O	marginal	harmful	2.9708
20946	fhqapBH@PRRk^aJNR[e^UfYqjZjifP@@	CC(=O)OC(OC(C)=O)C1=CC=C(O1)[N+]([O-])=O	marginal	harmful	-4.3793
20948	dg JAHTpPinISdfyWeV{SZfjZV@@	[O-][N+](=O)C1=CC=C(O1)C1=NNC(=O)O1		no data	-4.4791
20956	dg^FaIaLt{BDfS{IIKDeMDJmPACP@@	OC1=C(C=C(C=C1)[As](O)(O)=O)[N+]([O-])=O	toxic	toxic	-6.8371
20957	dmwDAHYPRISdfygQehHB@@	NC1=CC(=C(N)C=C1)[N+]([O-])=O	marginal	harmful	-7.2389
20958	dmwDAHEPRISlbfbRazV`BH@@	NC1=C(N)C=C(C=C1)[N+]([O-])=O	marginal	harmful	-7.2389
20959	dmuDAHDDbT{Hihdh^eh@b@@	CC1=C(N)C=C(C=C1)[N+]([O-])=O	toxic	toxic	-7.2302
20960	foQ``BH@QBT\dwLl{BejqgM@@ADD@@	[O-][N+](=O)C1=C2C=CC=C3CCC(C=C1)=C23	nontoxic	nontoxic	-8.6155
20961	deUDAHdDbTyInU~Eh@H@@	NC1=CC=C(C=C1)[N+]([O-])=O	toxic	toxic	-7.2389
20962	dmvLAHAFbTyInYTUZBB@@@	COC1=C(C=CC=C1)[N+]([O-])=O	marginal	harmful	-7.2945
20963	dkmBAHDDtxeNrJZIJESiZ@Hf@@	NC1=C(C=CC(=C1)[N+]([O-])=O)C(O)=O		no data	-6.624
20964	difDAHAHeNR[e^Eh@@@@	[O-][N+](=O)C1=CC=CC=C1	toxic	toxic	-7.74
20965	dcoDAHGPRISdfyVwiWV`BJD@@	[O-][N+](=O)C1=CC=C2N=CNC2=C1		no data	-5.4142
20966	dcNBAHAEvISdfyW[aZ@BX@@	OC(=O)C1=CC=C(C=C1)[N+]([O-])=O	marginal	harmful	-6.9461
20967	gNx`hEIWIMjuT@@	CCCC[N+]([O-])=O		no data	-9.7169
20969	gJX`hEIWIMmP@	CC[N+]([O-])=O	marginal	harmful	-7.7288
20970	fdyaaBODCDDQJH}L^rJJIIJEKJLEYtDDP@S@@@	[O-][N+](=O)C1=CC=C(OC2=C(Cl)C=C(Cl)C=C2)C=C1	marginal	harmful	-7.3058
20971	f`i``BH@QBT\dwJvjoAJt{sP@U@@@@@	[O-][N+](=O)C1=CC2=C(C=C1)C1=C(C2)C=CC=C1	marginal	harmful	-7.5655
20972	fhiIPBHRTxBBVCBT]dTtRVRbbKNN|uMSTtlB@h	[O-][N+](=O)C1=CC=C(O1)C=NN1CC(=O)NC1=O		no data	4.7506
20976	diFHQLHH`XcIKdeZ~jj`@	C[N+]([O-])(CCCl)CCCl	nontoxic	nontoxic	-4.971
20977	gCh`hEIWILt@@	C[N+]([O-])=O	marginal	harmful	-5.2
20978	dk^DAHAHeNrJZJIQDYtv`@@@@@	[O-][N+](=O)C1=CC=CC2=CC=CC=C12	toxic	toxic	-7.74
20980	gGX`hEIWIMkU@@	CCC[N+]([O-])=O	marginal	harmful	-7.7443
20981	gGX`hEIWIMsU@@	CC(C)[N+]([O-])=O	toxic	toxic	-7.4117
20982	dazBAHAFzISdfufjX@@	OC(=O)CC[N+]([O-])=O		no data	-6.7543
20983	flm``BH@QBT\dwLl|{XeZLxLTm@@@@@@@@@	[O-][N+](=O)C1=CC=C2C=CC3=CC=CC4=CC=C1C2=C34	nontoxic	nontoxic	-7.74
20984	dk]DAHTDbTyInUm^GSZ@@@@@@	[O-][N+](=O)C1=CC=C2N=CC=CC2=C1		no data	-7.3071
20985	dk]DAHXDbTyInYVquSZ@@@@@@	[O-][N+](=O)C1=C2N=CC=CC2=CC=C1		no data	-7.3071
21002	dkoLAHePPxeNR[e]gaZ@Bi@@	CN(N=O)C1=CC=C(C=C1)[N+]([O-])=O		no data	-5.4276
21006	gN|`HfJdlsTp@	CN(N=O)C(N)=O	toxic	toxic	0.68503
21022	dmUL@HPNeIYVYjif@@	CC(=O)CN(CC(C)=O)N=O		no data	0.80032
21026	dmUH@HPDeeUVjjh@@	CCCCN(CCCC)N=O	marginal	harmful	-0.55632
21027	diEL@HPNEIYUZjh@@	OCCN(CCO)N=O	nontoxic	nontoxic	0.8075
21028	gNu@H`dlkUP@	CCN(CC)N=O	toxic	toxic	0.54965
21029	gJU@H`dlu@@	CN(C)N=O	toxic	toxic	-1.303
21030	foAQ@@HH@dlsJkjlYsT@@@@@@	O=NN(C1=CC=CC=C1)C1=CC=CC=C1	marginal	harmful	-0.20083
21031	foAQ@@HB@dlkkJlyYs@AP@@@@	O=NC1=CC=C(NC2=CC=CC=C2)C=C1		no data	-2.0177
21032	diEH@HPDeeUjj`@	CCCN(CCC)N=O	marginal	harmful	1.3925
21036	gGU@H`dlmT@@	CCN(C)N=O	toxic	toxic	0.1419
21039	deUH@HPDeeUFVjjh@@	O=NN1CCCCCCC1		no data	-3.5189
21040	dieH@HPDeeWaZjj@@	O=NN1CCCCCC1		no data	-2.9625
21053	deUH@HPDefuFVh@@@@	CN(N=O)C1=CC=CC=C1		no data	0.0088434
21056	daED@HPNRVU[fjj@@	O=NN1CCOCC1	marginal	harmful	-0.1017
21059	daGH@HS`RVU[fjj@@	O=NN1CCNCC1		no data	1.8
21060	daEH@HPDeeVyjj`@	O=NN1CCCCC1	toxic	toxic	-0.86877
21062	gOu@H`dlm[UT@@	O=NN1CCCC1	marginal	harmful	0.5852
21065	difH@HAIYexV@`@@	CC1=C(C=CC=C1)N=O		no data	-2.5141
21069	ffs@`@@YrJIJYJYJZIRtYIUgARuSUUUUWUTDePt\`h@	C[C@]12CC[C@H]3[C@@H](CCC4=C3CCC(=O)C4)[C@@H]1CC[C@@]2(O)C#C		no data	1.0906
21070	dk}@@@iJUmUR[atpBJ@@@@	N1C2=C(C=CC=C2)C2=C1C=NC=C2		no data	-0.82797
21080	fakqb@BTeCIPAFRSQIJIIQIHiK`gICEij`@HBj`H@h@@	COC1=CC=C2N=C(NC2=C1)S(=O)CC1=C(C)C(OC)=C(C)C=N1		no data	-1.8775
21081	eg`RNHBNCJmhDLAick`@bjYnvf{lddlTRRTrRbtVbjdfdQWRrtDDPP@PLS@@@@	OS(=O)(=O)C1=C(NC2=CC=CC=C2)C=CC(NC2=C(C=C(C=C2)[N+]([O-])=O)[N+]([O-])=O)=C1	nontoxic	nontoxic	-15.823
21082	fmwQq@E^`c@TyJ@H\DYIIXheEDeCHoDeHuhsVm@A@SBt@@@HN`	OC1=CC=C2C=C(C=C(C2=C1\N=N\C1=CC=CC=C1)S(O)(=O)=O)S(O)(=O)=O		no data	-9.9504
21086	dgoL`Lxz[PBLdTrbtTmMMTtDI@	CNC(=O)ON=C(SC)C(=O)N(C)C	toxic	toxic	0.58591
21087	fbmPb@AJ|dDPdrmrljoSfgQs@DMPTBDPuP@	OC1N=C(C2=CC=CC=C2)C2=CC(Cl)=CC=C2NC1=O	marginal	harmful	2.2844
21089	fluaP@E@EKt\bbbbbRJRRXhshiZdF`bjb@@	CCN1C=C(C(O)=O)C(=O)C2=CC3=C(OCO3)C=C12	nontoxic	nontoxic	1.5466
21093	flya`@O@Y[IEDhdd]LeAZhJAbjjHFH@@	CC(C)NCC(O)COC1=CC=CC=C1OCC=C	toxic	toxic	1.7183
21094	foAQ@@KN@eLrj~bthu@@@E@@@	NC1=CC=C(OC2=CC=C(N)C=C2)C=C1	toxic	toxic	-1.925
21096	f`iQA@B\|@HpDISLzsnRdcN}TaAQUD@@	C1CN(CCO1)SC1=NC2=CC=CC=C2S1	marginal	harmful	0.70926
21100	fdiaQBOHpPLPADOCtq{HiDdhdd\iYsUTE@S@@@	CCOP(=S)(OCC)OC1=CC=C(C=C1)[N+]([O-])=O	toxic	toxic	-14.812
21102	fakQR@FJtZwh`BLdTbbJTRlrTRVF\dwmUUTsMP@TXQLSd@@	CC1(C)S[C@@H]2[C@H](NC(=O)COC3=CC=CC=C3)C(=O)N2[C@H]1C(O)=O		no data	10.798
21103	dklHhMBHJHZHFHVHRYf{ i`bHj@@	COC1=C(Cl)C(Cl)=C(Cl)C(Cl)=C1Cl		no data	-1.8964
21104	gNpJADJHtQXaqFQRFUU@@	ClC(Cl)C(Cl)(Cl)Cl	nontoxic	nontoxic	-4.6542
21105	dg^DiMNpbBbFbAbEbMf~RYf{~zXHbJX@@	[O-][N+](=O)C1=C(Cl)C(Cl)=C(Cl)C(Cl)=C1Cl	marginal	harmful	-7.4592
21106	dcLHhMBHJHZHFHVHRYf{~fBHb`@@	OC1=C(Cl)C(Cl)=C(Cl)C(Cl)=C1Cl	toxic	toxic	-2.05
21114	fbm`@@@YHhdcEEDdejL|fNZjjjjjjjDJ@@	C(C(C1CCCCC1)C1CCCCC1)C1CCCCN1		no data	-1.5441
21116	dknD@DATf^UuFVh@J`@@	CCOC1=CC=C(NC(C)=O)C=C1	marginal	harmful	-1.0225
21117	dg}H@DHDfYV]rX{Zi``H@@	CN1N(C(=O)C=C1C)C1=CC=CC=C1	marginal	harmful	-0.3775
21118	f`qh@@@XirVRJJZGJII`g^BHa`@@DAP	NC1=CC=C(N=NC2=CC=CC=C2)C(N)=N1	marginal	harmful	-5.855
21120	dmv@`D@HRUVUeUj@@@@	S=C=NCCC1=CC=CC=C1		no data	-3.6335
21121	do~`@@pj[IEELThdk^Vjh@@@@	NC(N)=NC(=N)NCCC1=CC=CC=C1		no data	1.8924
21122	fhiQ`@DX@pRSJswJ}N^BuSMA@P@@	CCC1(C(=O)NC(=O)NC1=O)C1=CC=CC=C1	toxic	toxic	6.4065
21124	gOq@@drm\@@@@	OC1=CC=CC=C1	toxic	toxic	-2.2721
21125	fa{@P@@H[uIefUf]W}IQWhesUjB`@@@Bh@@@	OC1=CC=C(C=C1)C1(OC(=O)C2=C1C=CC=C2)C1=CC=C(O)C=C1	nontoxic	nontoxic	-1.2682
21126	fgA`B@N@BDifYWz\d[Uj@H@B@@@	N1C2=CC=CC=C2SC2=C1C=CC=C2	nontoxic	unlabelled	-0.29363
21127	fjmaB@LRADIJsKrkN{hyKUUTD@@@PIP@	CC(COC1=CC=CC=C1)N(CCCl)CC1=CC=CC=C1	nontoxic	unlabelled	3.5631
21128	dmw@@@aLdRbaReVj@@B@`	CN(C)N=NC1=CC=CC=C1		no data	-4.2663
21129	dif@`D@HRUe^EX@@@@	S=C=NC1=CC=CC=C1	toxic	toxic	-5.9072
21130	dk]H@DHDfYyWImMjdHB@@	CC1=CC(=O)N(N1)C1=CC=CC=C1	marginal	harmful	-0.90733
21131	fhy`@@@ISLjm{btjw`t@@@@@@@@	N(C1=CC=CC=C1)C1=CC=C2C=CC=CC2=C1	nontoxic	nontoxic	-0.825
21133	fjm``@O@PdvjlsJkardkUTt@@@@BGH	OC(=O)CCCC\C=C(/C1=CC=CC=C1)C1=CC=CN=C1		no data	-11.151
21134	deU@`Dp@aIgeQej@@@@	NC(=S)NC1=CC=CC=C1	toxic	toxic	-0.94995
21135	fluQ@@B\@dsJvkN{AF}ELDBD@@@@HL`	OC1=CC=C2C=CC=CC2=C1\N=N\C1=CC=CC=C1	nontoxic	nontoxic	-5.8744
21136	fnsP`@DDAiIfYYVWUtc@erujj`X@`H`@@	CCCCC1C(=O)N(N(C1=O)C1=CC=CC=C1)C1=CC=CC=C1	toxic	toxic	-0.66582
21137	daE@@@YIeZn`B@@@	NC1=CC(N)=CC=C1	toxic	toxic	-1.9084
21138	daE@@@yIe^f`@`@@	NC1=CC=C(N)C=C1	toxic	toxic	-1.9084
21142	dcND@E@\bbRafUM@AUQGP@	CNC[C@H](O)C1=CC(O)=CC=C1	marginal	harmful	2.574
21144	deU@@@aJueQfj@@@@	NNCCC1=CC=CC=C1		no data	-3.3329
21145	dmLD@@IJ]YVDeZj@BHb`@	C(OC1=CC=CC=C1)C1CO1	marginal	harmful	-7.1994
21147	daE@@@aJyUnh@@@@	NNC1=CC=CC=C1	toxic	toxic	-4.3224
21151	dk\H@@RYeg]itxH@@@@@	OC1=C(C=CC=C1)C1=CC=CC=C1	marginal	harmful	-2.12
21152	dk\H@@RYWYVftx@H@@@@	OC1=CC=C(C=C1)C1=CC=CC=C1	nontoxic	nontoxic	-2.12
21156	fdqaQ@JDYYw`QBoCHhhihleIURuUTuPHH`	CCN(CC)C(=O)C(Cl)=C(C)OP(=O)(OC)OC	toxic	toxic	-16.36
21158	dcMD@DTIR[fVQuhHF@@@	NC(=O)C1=C(C=CC=C1)C(N)=O		no data	-0.67966
21159	dmLL@@SdfVUrjUZ`PH@@	O=C1OC(=O)C2=C1C=CC=C2	marginal	harmful	-15.465
21160	dkmDpDgSBHjHVHRYYmYn`HJf@@	NC1=C(Cl)C(Cl)=NC(C(O)=O)=C1Cl	marginal	harmful	-1.3949
21162	foAP`@EN@aIem^YIPsfjjijeFEQ@@	CC[C@H]1[C@@H](CC2=CN=CN2C)COC1=O	toxic	toxic	4.1824
21163	eoTxK@@KPDEHfnod\RVYW\bbRbVbrRTVRdRrTRQTQbTTrTtvn^AUuZfjijZijjZjfjjjjipbBSQ^HiKKZWPFTkfBqUZj`btoHjvP	C[C@H]1O[C@@H](O[C@@H]2C[C@@H]3O[C@@](O)(C[C@H](O)[C@H]3C(O)=O)C[C@@H](O)C[C@H]3O[C@@H]3\C=C\C(=O)O[C@H](C)C\C=C\C=C\C=C\C=C\2)[C@@H](O)[C@@H](N)[C@@H]1O	marginal	harmful	-0.56419
21164	gFt@ATiTvjh@	C1CNCCN1	marginal	harmful	0.77302
21165	gFx@@eJfuU@@	C1CCNCC1	toxic	toxic	-2.8873
21166	fasAP@@TtGJTrnjjzjkbgATDAUUUUU@@@	CCCCOCCOCCOCC1=CC2=C(OCO2)C=C1CCC	nontoxic	unlabelled	-20.263
21168	ff}Ab@H^r@HrRZIYQIISIHvBgKUUAAQUQ@@@	CCCCCCCCS(=O)C(C)CC1=CC2=C(OCO2)C=C1		no data	-19.741
21170	fnspR@L^SAEg@BLddLTTrRbnbRyHpZmVjA`fH@H@@@	CN1C(C(=O)NC2=NC=CC=C2)=C(O)C2=C(C=CC=C2)S1(=O)=O	toxic	toxic	5.6003
21179	flyQ`@D^@jrSOJzmkBdu@AUUTPLP@	CC(C)NCC(O)COC1=CC=C(NC(C)=O)C=C1		no data	7.223
21181	fnkQB@AJRBHrJIJZIJJYIHrgMNbVkX@ajB`Xhb@@	ClC1=CC=C2N(CC3CC3)C(=O)CN=C(C3=CC=CC=C3)C2=C1		no data	5.5104
21182	fnkP`@DLA[HhheDeCDmEefBehNZmZjj`XJJjJAJ@@	O=C(C1CCCCC1)N1CC2N(CCC3=C2C=CC=C3)C(=O)C1	marginal	harmful	-0.071538
21184	fewAP@@Vkv^QQISQJFKIQJVZcEF|EIVejjjjjijjxqBfhZ^`Xf@@	C[C@]12C[C@H](O)[C@H]3[C@@H](CCC4=CC(=O)C=C[C@]34C)[C@@H]1CC[C@]2(O)C(=O)CO	marginal	harmful	4.0984
21185	fewAP@@Vkv^QQISQJFKIQJVZcEF|EIVejjfjjijjXqBaizAbX@	C[C@]12CC(=O)[C@H]3[C@@H](CCC4=CC(=O)C=C[C@]34C)[C@@H]1CC[C@]2(O)C(=O)CO	marginal	harmful	3.8529
21188	fly`R@LPQEH@cIICEDddeUC^VjB`hf@@@	CCCN(CCC)S(=O)(=O)C1=CC=C(C=C1)C(O)=O		no data	3.9308
21193	fhia@@F@rJJIIJZIDRoAjBBB`@aB`@	CC(C)NCC(O)C1=CC=C2C=CC=CC2=C1		no data	6.2985
21195	gOqhHl@cIIBjujh@	O=S1(=O)CCCO1	toxic	toxic	-5.5559
21196	do~``DqnDHaIeYufih@Jjj@@	CC(C)NC1=NC(NC(C)C)=NC(Cl)=N1	marginal	harmful	0.8408
21197	gKP`@df\Vj@@	O=C1CCO1	toxic	toxic	-2.748
21198	fle``@G@edbbTRbbNv`mV}PPE@QTDJD@@	CC(C)NCC(O)COC1=C2C=CC=CC2=CC=C1	marginal	harmful	7.0483
21199	dkNH`Bp@aJYyWzZjj`@	CCCCN(CC)C(=O)SCCC	marginal	harmful	1.8818
21201	do|J@@S[_HheDdeDYMjBBb`@@	CCCOC(=O)C1=CC(O)=C(O)C(O)=C1	marginal	harmful	-1.5944
21206	gJP`@TfZjR`@	CC(O)CO	nontoxic	nontoxic	-4.5108
21209	dmuH`Dq`BLbbRbJkfjZi@@	CCCC1=CC(=O)NC(=S)N1	marginal	harmful	-2.1582
21212	dmtB@@PUrJZIJGiZ@H`@@	OC(=O)C1=CC(O)=C(O)C=C1	nontoxic	nontoxic	-1.8442
21214	fluAP@@B\FJSLsLoJlUkudm@DPDLP@@@	OC1=CC(O)=C(O)C2=C1C(=O)C1=C(C=CC=C1)C2=O		no data	-1.0702
21215	digH@DK`R[e^Eh@@@@	NC(=O)C1=NC=CN=C1		no data	-0.67966
21217	fhiHB@EZLDDQdTRVTTTQUFF]@A@QE@@@	CCC1=NC(N)=NC(N)=C1C1=CC=C(Cl)C=C1		no data	-2.0285
21219	ffcAp@@DEiNZyEEEMDihbdiVBMzIViBb@@hh@@@	OC1=CC(O)=C2C(OC(=C(O)C2=O)C2=CC(O)=C(O)C=C2)=C1	toxic	toxic	-0.082832
21221	e`TTJ@@BK@DIJfdfyeeyW{gUmQM@dgofjjZJBJZj@@CCBJRI@@	CCOC(=O)[C@H](CCC1=CC=CC=C1)N[C@@H](C)C(=O)N1CC2=C(C[C@H]1C(O)=O)C=CC=C2		no data	-1.26
21222	deUD@HDIRVUunfef`RKh	ON=C1C=CC(C=C1)=NO	marginal	harmful	-3.398
21223	fjcq@@EAJCHhhhhdddibaJMEr\eZf`jBdjaab@@	CN1C=C(C(=O)[C@@H]2CCC3=C(C2)NC=N3)C2=CC=CC=C12		no data	2.56
21224	ef}rEL@HdhTXDLAW_P|rzp@aTHSBLddJbbRRvVRbbQTRTvRbbbbadWTfceg`tswtmilZu@@@ELAA@ATtCPRqK@B@HQRL@	CC1=CC=C(C=C1)S(=O)(=O)OC1=CC=C(C=C1)N=NC1=C(C)C=C(C=C1)C1=CC=C(NN=C2C(=O)C=CC3=CC(=CC(=C23)S(O)(=O)=O)S(O)(=O)=O)C(C)=C1	nontoxic	nontoxic	-21.196
21231	eg`TND@EKHDLNJfn`@aHHrRRqQZIIIISRJJyRZ^QK[KPPPHQ@lPT@A@Y@	CC1=CC(C)=C(C=C1C)\N=N\C1=C2C=CC(=CC2=CC(=C1O)S(O)(=O)=O)S(O)(=O)=O	marginal	harmful	-8.1925
21232	elVTEL@EKHDLNJfn`XTP@aHH^BLddlTVbRRRTtbblVVddt|bVvn~V```PbAX@BE`@B@q@	OC1=C(C=C2C=C(C=CC2=C1\N=N/C1=CC=C(C2=CC=CC=C12)S(O)(=O)=O)S(O)(=O)=O)S(O)(=O)=O		no data	-8.3025
21233	ek`PJB@BFBem`JsRl|kIjsHhhheLhcDiihlhnEIKHjacijZZB`BHIa`@@@	OC(=O)C1=C(C=CC=C1)C1=C2C=C(I)C(=O)C(I)=C2OC2=C(I)C(O)=C(I)C=C12		no data	0.48259
21234	fk Qq@KA`cCe{N@HFDYIIXheDdlUEDleIIQoMzm@@APpDEK@@az@	CC1=CC(C)=C(C=C1N=NC1=CC(=C2C=CC=CC2=C1O)S(O)(=O)=O)S(O)(=O)=O		no data	-6.81
21235	ea]TNDHGohDLDlbj`@bpHjgIIKEDhdhiiEDdtdmhhdeHXEUtmL\mA@A@Bp@DUUUT@@@@	CCN(CC)C1=CC2=[O+]C3=CC(N(CC)CC)=C(C)C=C3C(=C2C=C1C)C1=C(C=C(C=C1)S(O)(=O)=O)S(O)(=O)=O		no data	-3.6433
21236	dg_LAH[PRxeNrJZJIIHbkPPQT@@	NC1=CC(=C(NCCO)C=C1)[N+]([O-])=O		no data	-5.3332
21237	ecXtI@@MdPDMG@faie\bbTTRTRbRbRVbVJQRfRRRrgefVstNIMHlkTEAUEUUMUUTt@TU@pQNDYKIdgh@@	CO[C@H]1[C@@H](C[C@@H]2CN3CCC4=C(NC5=CC(OC)=CC=C45)[C@H]3C[C@@H]2[C@@H]1C(=O)OC)OC(=O)C1=CC(OC)=C(OC)C(OC)=C1	toxic	toxic	2.322
21238	daDD@@YIeZn`B@@@	OC1=CC(O)=CC=C1	marginal	harmful	-2.2721
21239	ffm@`@@HR[YugYfeMVffZYjjhALSHUj@	C\C(\C=C\C1=C(C)CCCC1(C)C)=C/C=C/C(/C)=C/C(O)=O	marginal	harmful	-4.6002
21240	fac@`@@HRYugV]fZR}ZiiffZjj@RdJUV`	CC(=O)OC\C=C(/C)\C=C\C=C(/C)\C=C\C1=C(C)CCCC1(C)C	nontoxic	nontoxic	-3.0374
21241	efVPD@@@DLbbRRRbVRRTRrRbTTbSwvKUTuSTuSTuUUU@D\QdEUP	CCCCCCCCCCCCCCCC(=O)OC\C=C(/C)\C=C\C=C(/C)\C=C\C1=C(C)CCCC1(C)C	nontoxic	nontoxic	-24.838
21243	ehRTL@HG@`Ck`IrQQQQIIIIQIIQ[JIzcbRsSrYx@@@HbBj`ib`@@@	CCNC1=CC2=[O+]C3=CC(NCC)=C(C)C=C3C(C3=C(C=CC=C3)C(=O)OCC)=C2C=C1C		no data	-8.0665
21244	em rC@@DDnePEHbohTQ]T~q|bbTTVbbtRRbrfbTTvbVabtvtVfRRfLBZVaqiUsKZfB`dIhJbjjZjjjjZjf`jdr`rAVJYaj}V\KaACYQP\@	CO[C@H]1\C=C\O[C@@]2(C)OC3=C(C)C(O)=C4C(O)=C(NC(=O)\C(C)=C/C=C/[C@H](C)[C@H](O)[C@@H](C)[C@@H](O)[C@@H](C)[C@H](OC(C)=O)[C@@H]1C)C(\C=N\N1CCN(C)CC1)=C(O)C4=C3C2=O	marginal	harmful	10.525
21246	fnsp@@@UZdrnsLjm QgdqJtlt@@AEP@@@	CC1=CC(=CC=C1N)C(C1=CC=C(N)C=C1)=C1C=CC(=N)C=C1	nontoxic	nontoxic	-5.0579
21247	ffcp@@@EjdrnsLjomF^SGKRsP@@AT@@@	NC1=CC=C(C=C1)C(C1=CC=C(N)C=C1)=C1C=CC(=N)C=C1	nontoxic	unlabelled	-5.0022
21248	ekhPF@@@A@lfadfYfV^yw]V^AEGK@djlbf`j@HhJJijHlLIpbh@@	COC1=CC2=C(C=C1OC)[C@H]1[C@@H](CO2)OC2=C(C=CC3=C2C[C@@H](O3)C(C)=C)C1=O	toxic	toxic	-13.554
21251	dcnL`LaA@HrRPjIKTrzmPHD@@	O=C1NS(=O)(=O)C2=C1C=CC=C2	nontoxic	nontoxic	2.7517
21254	dclD@@iJYW]rnF``JX@@	C=CCC1=CC=C2OCOC2=C1	marginal	harmful	-4.9264
21255	fhqa`@C@DiIfU~uigHBBjjhaH`@	CC(C)(C)NCC(O)C1=CC=C(O)C(CO)=C1	marginal	harmful	8.0069
21256	fcoIR@LBCFBIkv@HrRPjJIIK[IQISJZ][s^kT@@@S@AS@@`F@	OC(=O)C1=CC(=CC=C1O)\N=N\C1=CC=C(C=C1)S(=O)(=O)NC1=NC=CC=C1	nontoxic	nontoxic	-8.1467
21260	eg`PL@@@JKlbdTjTTtbRLvTTVU`RQVquUUUUUSSSUULHHQRKQVSYHIUR@	C[C@H](CC[C@@H](O)C(C)(C)O)[C@H]1CC[C@H]2\C(CCC[C@]12C)=C\C=C1\C[C@@H](O)CCC1=C		no data	-6.1432
21267	detL@@jTie]rnF``J@@	OC1=CC2=C(OCO2)C=C1		no data	-2.2026
21268	dkn``DqnDHaIeYuZZ@Bjh@@	CCNC1=NC(NCC)=NC(Cl)=N1	nontoxic	nontoxic	-0.2393
21277	daxD@@QImUifALj`	C\C=C\C=C\C(O)=O	nontoxic	unlabelled	-1.9917
21282	fdiqp@HHXBbmF}GHeEBhhhbmYsTuUUUUNPReKQt@@	CN(N=O)C(=O)N[C@H]1[C@@H](O)O[C@H](CO)[C@@H](O)[C@@H]1O	toxic	toxic	-1.7372
21284	daD@@DjUZxHD@@	C=CC1=CC=CC=C1	marginal	harmful	-4.8741
21286	diTH@@RgeXSaj@BH``@	C1OC1C1=CC=CC=C1	marginal	harmful	-4.6785
21287	gOq`@fdrikUL@@	O=C1CCC(=O)O1	marginal	harmful	-19.771
21288	fncAh@@XDkQoQsUnRJJIQIRXjK[TdEMUUUUUUUThIDHjKbdkPLS@@	OC[C@H]1O[C@@](CO)(O[C@H]2O[C@H](CO)[C@@H](O)[C@H](O)[C@H]2O)[C@@H](O)[C@@H]1O		no data	-6.8467
21289	dcv@pNBHHHXHR[VyYjZj@@	CCN(CC)C(=S)SCC(Cl)=C	marginal	harmful	-1.0529
21290	fleHb@LBdfB@AFRREQQIIZIZ][ru@@@EP@@@	CC1=CC(C)=NC(NS(=O)(=O)C2=CC=C(N)C=C2)=N1	nontoxic	nontoxic	3.3111
21292	fdyqb@LFcA@`AFRREQQIJH{WcVVhIBhhP@@	CC1=NOC(NS(=O)(=O)C2=CC=C(N)C=C2)=C1C		no data	4.5181
21294	gOphH`DYIHUVmT`@	O=S1(=O)CC=CC1		no data	-4.412
21296	e`TTF@@DB@CKAgolbbbdRbRTRrRVbUJaCBWSVsUUPM@E@MEM@@@@	CCCCC1(COC(=O)CCC(O)=O)C(=O)N(N(C1=O)C1=CC=CC=C1)C1=CC=CC=C1		no data	-2.4713
21299	fmwAb@L}FBHRYfUf]U_WYNBUMZPh@@@HJj@@@	COC1=CC=C(C=C1)C(Cl)=C(C1=CC=C(OC)C=C1)C1=CC=C(OC)C=C1		no data	-0.88686
21304	gNyhGE`DYIITmT@@	NCCS(O)(=O)=O	nontoxic	nontoxic	-7.4541
21305	dg}L`JXiTIAIf]VunNzVjZjhD`@	FC1=CN(C2CCCO2)C(=O)NC1=O		no data	-5.2813
21309	fj}Pb@AJCdDQdTRTtRTTRRMNZ\dl@PuATBDPuP@	CN1C2=CC=C(Cl)C=C2C(=NC(O)C1=O)C1=CC=CC=C1		no data	3.6654
21311	flyA@@@EBPdIBIDYDHLPpTADUUUP@@	CC(C)(C)C1=CC(=C(O)C(=C1)C(C)(C)C)C(C)(C)C	marginal	harmful	-5.276
21314	fdyP@`BQADRbCQ@XaIf]VyuYqwhHB``J@@@	NC1=CC(Cl)=C(C=C1Cl)C1=CC(Cl)=C(N)C=C1Cl		no data	-1.6419
21315	fde@``ARADDb@qDXaIf]UUUYqVg^``Jh@h@@@	ClC1=CC2=C(OC3=C(O2)C=C(Cl)C(Cl)=C3)C=C1Cl	toxic	toxic	-2.0981
21316	fle@b`EZADDbAQD`aLQdTTVRtabRsNAcA@Tl@D@@@	ClC1=CC=C(C=C1)S(=O)(=O)C1=CC(Cl)=C(Cl)C=C1Cl		no data	-0.3625
21317	gGPBADJHtQXcHiCUP@	ClCC(Cl)(Cl)Cl	marginal	harmful	-4.0392
21318	gGPBADJHLQXaInjh@	ClC(Cl)C(Cl)Cl	toxic	toxic	-1.6203
21319	gGPBADJHLQXaInih@	ClC(Cl)=C(Cl)Cl	nontoxic	unlabelled	-1.7412
21320	fly@R`EN|DDPRHEDF|KQFQQQYKQIRELyA@UMMT@`i@	COP(=O)(OC)OC(=CCl)C1=C(Cl)C=C(Cl)C(Cl)=C1		no data	-18.488
21322	f`~P@`LZ@DHBBAB`cHheDdiXduUTuT@@	CCN(CC)C(=S)SSC(=S)N(CC)CC	marginal	harmful	0.97088
21327	fns@`@@FrQQRJIFIHkKJdeVCF`jHhjZjbQRR`@	CCCCCC1=CC(O)=C2[C@@H]3C=C(C)CC[C@H]3C(C)(C)OC2=C1		no data	-11.786
21328	gKQ@@eKcUP@	C1CCOC1	marginal	harmful	-8.2624
21332	dcu@HLd@a@```PcHheDYhuUMP@@	CN(C)C(=S)SSC(=S)N(C)C	toxic	toxic	-0.55591
21333	dmU@pLD@a@c`cHheEKFjfh@@	CN(C)C(=S)SC(=S)N(C)C	marginal	harmful	-0.081643
21334	dkLa@XJfANFUtxeNJZeiGex~R[ifYjifX@@	[O-][N+](=O)C([N+]([O-])=O)([N+]([O-])=O)[N+]([O-])=O	toxic	toxic	-7.74
21335	fdypB@FR\@HRe]fUWlDmzej``bh@@	CN(C)CCN(CC1=CSC=C1)C1=NC=CC=C1		no data	5.9791
21336	dk\d@Dq]@\bbbbfJZ]MjjZe`@	CN1C2=C(NC=N2)C(=O)N(C)C1=O	toxic	toxic	2.5134
21337	fgApB@LLx@HRevUUpPTcViYj@H@@@	N1C2=CC=CC=C2N=C1C1=CSC=N1	nontoxic	unlabelled	0.86199
21338	fjuaS@JDeiNPQBHbHPdw[L}km^CTuUP@Rpadx`@	CS(=O)(=O)C1=CC=C(C=C1)[C@@H](O)[C@@H](CO)NC(=O)C(Cl)Cl		no data	5.4
21339	dmo@PDp`BH|DffYj[aeVjjjh@@	S=P(N1CC1)(N1CC1)N1CC1	toxic	toxic	-2.216
21340	gChHD@aIf`@	CC(N)=S	marginal	harmful	-2.089
21341	fik@b@Hu@DISLrr{kRuJqoT@DDDUUU@@@	CC1=CC(O)=C(C=C1SC1=C(C)C=C(O)C(=C1)C(C)(C)C)C(C)(C)C	nontoxic	unlabelled	-4.4784
21342	fle@b`BVAD\BIQ@XaLQdTTVbQbbtSA^cAAEAAD@@@	OC1=C(Cl)C=C(Cl)C=C1SC1=C(O)C(Cl)=CC(Cl)=C1	nontoxic	nontoxic	-1.2196
21344	foAPB@KN@DISLjohmJMP@@AP@@@	NC1=CC=C(SC2=CC=C(N)C=C2)C=C1	marginal	harmful	-1.0921
21346	gJ\HEb@aIej@@	NNC(N)=S	toxic	toxic	-4.4139
21347	daEH`Dq`BDfUjyjfP@	O=C1NC(=S)NC=C1	nontoxic	unlabelled	-0.80555
21348	gCdHE`DILt@@	NC(N)=S	toxic	toxic	-2.2054
21358	fjmqb@LRMA@`AFRREQQKKQIYZmdju@pQUUD@@	CC1=CC=C(C=C1)S(=O)(=O)NC(=O)NN1CCCCCC1		no data	-2.3822
21359	fdiQb@LR``P@cIIBhheedmjru@pQU@@@	CCCCNC(=O)NS(=O)(=O)C1=CC=C(C)C=C1	marginal	harmful	-1.1933
21360	gOp@DjWkB@@@	CC1=CC=CC=C1	marginal	harmful	-2.4599
21362	dmvD`La@BLddlTReUhB@@@	CC1=C(C=CC=C1)S(N)(=O)=O	marginal	harmful	0.16565
21366	dmuH@DpDf^Uqej@B@@	CC1=CC=C(NC(N)=O)C=C1		no data	0.33716
21367	fk aB@E}ADIJsLkLzo~kZBfiVuRE@@@@EUP@HD`	CN(C)CCOC1=CC=C(C=C1)C(=C(\CCCl)C1=CC=CC=C1)\C1=CC=CC=C1		no data	2.6379
21371	eolPFH@AJfaeg`ICHiEHhhhblXdiliieOMKGHdbaijjjjYjjZijjjD`RBpaBTgdRaR@@	CC1(C)O[C@@H]2C[C@H]3[C@@H]4CCC5=CC(=O)C=C[C@]5(C)[C@@]4(F)[C@@H](O)C[C@]3(C)[C@@]2(O1)C(=O)CO	nontoxic	unlabelled	-0.25745
21372	f`qq@@MN|CIEEDdeLTHrkT@@DE@@@	NC1=CC=C(OC2=CC=C(N)C(N)=C2)C=C1		no data	-1.925
21373	flux@@@XIRRmYHhhldiUDdsdcQRA@AQ@@@@@	NC1=NC(N)=C2N=C(C(N)=NC2=N1)C1=CC=CC=C1	toxic	toxic	-1.805
21374	gC`LAbKDvHduP@	BrC(Br)Br	marginal	harmful	-4.7873
21375	ehPPF@@@DIEOHdfUeUUf_UuUUjjjjfZjjjj`@@	CCCCCCCC(=O)OCC(COC(=O)CCCCCCC)OC(=O)CCCCCCC	nontoxic	nontoxic	-26.099
21377	dax@X@bDbLdJbFdNdLbdLeUT@@	FC(F)(Cl)C(F)(Cl)Cl	nontoxic	nontoxic	-12.549
21378	gNplJqDJHtQdTaeTp@	OC(=O)C(Cl)(Cl)Cl	marginal	harmful	-7.3513
21379	deV@pBBHzHfHRYgea``b@@	NC1=C(Cl)C=C(Cl)C=C1Cl	nontoxic	nontoxic	-1.735
21380	gJPLADJHLPdwU@@	ClCC(Cl)Cl	marginal	harmful	-3.4834
21381	gJPLADJHtPduU@@	CC(Cl)(Cl)Cl	nontoxic	nontoxic	-5.2119
21383	gJPLADJHLPdwS@@	ClC=C(Cl)Cl	nontoxic	nontoxic	-1.4963
21384	gJPBADJHtPYAIjj@@	FC(Cl)(Cl)Cl	nontoxic	nontoxic	-3.875
21385	f`q```JBTBHQDXbBAFQREQQSYJVg^jjfX@@@@	ClC(Cl)(Cl)SN1C(=O)C2=C(C=CC=C2)C1=O	nontoxic	nontoxic	0.88303
21386	deTHpBBHzHfHRYgea``b@@	OC1=C(Cl)C=C(Cl)C=C1Cl	marginal	harmful	-2.05
21387	do|LpImpbBbAbDfYuvYn``JjXaZ@@	CC(OC1=C(Cl)C=C(Cl)C(Cl)=C1)C(O)=O	marginal	harmful	-0.9615
21388	dg\LpINpbBbAbDfYuufzB@jf@@	OC(=O)COC1=C(Cl)C=C(Cl)C(Cl)=C1	marginal	harmful	-1.03
21389	dctBHFxYBHRHrHkprJPqREUUMUAT@@	COP(=O)(OC)C(O)C(Cl)(Cl)Cl	toxic	toxic	-28.254
21390	gGPLADFHlPdruT@@	ClCC(Cl)CCl	toxic	toxic	-3.3541
21392	defL@L@YRUeVjjh@@	OCCN(CCO)CCO	nontoxic	unlabelled	-1.7102
21393	dedB@@iiReUvjjh@@	OCCOCCOCCO	nontoxic	nontoxic	-20.348
21395	fn}pSAIZ\Zw``dDRFIBTzfwA{HiCDeDheCBdaJj`BIijj`@@	CCCN(CCC)C1=C(C=C(C=C1[N+]([O-])=O)C(F)(F)F)[N+]([O-])=O	marginal	harmful	-9.8354
21396	deVL@LAIRYYdjZji`@	CN1C(=O)OC(C)(C)C1=O		no data	-8.2963
21397	fe{@P@@VGOHhhhhhmhbdmdhpRRmLuUHPQTtPiP@	CC1=C(C)C(=O)C(C(CCCCCC(O)=O)C2=CC=CC=C2)=C(C)C1=O		no data	-12.556
21398	deV@@@RYeun`HJ@@	CC1=CC(C)=C(N)C=C1C	toxic	toxic	-2
21402	did@@DjY}nBHH@@	CC1=CC(C)=C(C)C=C1	nontoxic	unlabelled	-2.4599
21403	daxB`HSBCpRjuZj`@	COP(=O)(OC)OC	marginal	harmful	-15.708
21404	gNtHE`DILruT@@	CNC(=S)N(C)C	marginal	harmful	0.33937
21405	fjuppCHJ|A@XyKBT\j_SGb}dTtTTTTbtU`mM@QQUML@@@	CC1=C(C(=C(C(C)=C1[N+]([O-])=O)[N+]([O-])=O)C(C)(C)C)[N+]([O-])=O	nontoxic	nontoxic	-10.481
21411	dglBHLinBHKpNHnHRUZuUjfjj`@	ClCCOP(=O)(OCCCl)OCCCl	marginal	harmful	-18.491
21413	fby@S`J\EHFHSDYxNq@xb\SNHdr{Vjs_UTuUUU@@@	BrCC(Br)COP(=O)(OCC(Br)CBr)OCC(Br)CBr	marginal	harmful	-25.703
21414	fkg@R@HHpPG`eUjjsLjj juUUUUUUUU@@@	CCCCC(CC)COP(=O)(OCC(CC)CCCC)OCC(CC)CCCC	nontoxic	nontoxic	-22.332
21415	dkNL@BB]RYyVZjjjh@@	CC(O)CN(CC(C)O)CC(C)O	nontoxic	unlabelled	1.0763
21418	foAP`@BZ@aInvYWejsfjiB@bFB@@	NC(CC1=CNC2=CC=CC=C12)C(O)=O		no data	-10.243
21419	foAP`@BZ@aInvYWejsfjiB@bFH@	N[C@@H](CC1=CNC2=CC=CC=C12)C(O)=O	nontoxic	nontoxic	-10.243
21424	daED@DpFRYVkfjY@@	O=C1NC=CC(=O)N1		no data	0.13545
21426	gCe@E`dsP@	NC(N)=O	nontoxic	nontoxic	-1.284
21427	gGX`LDdsmT@@	CCOC(N)=O	marginal	harmful	-1.8585
21431	gGP`@df]jP@	CC(=O)OC=C	marginal	harmful	-3.6122
21437	daD@@DiUrijihJ`@	C=CC1CCC=CC1	nontoxic	unlabelled	-9.1684
21438	gC`DADJHRZd@	ClC(Cl)=C	marginal	harmful	-3.7763
21440	daFH@DAIfVfZjX@@	C=CN1CCCC1=O	marginal	harmful	1.2031
21442	fdiap@M@hJQ`qrJQQKQEZI\UUUUUUURDQFKdT`@	OCC(CO)N[C@H]1C[C@](O)(CO)[C@@H](O)[C@H](O)[C@H]1O		no data	-2.624
21450	fbup`@DJtCrSOJzlshiQRu@ALDA@BBh	CC(=O)NC1=CC=C(C=C1)\N=N\C1=C(O)C=CC(C)=C1	nontoxic	nontoxic	-4.1011
21455	eohRID@EM@hhDLOBjckg`@cXHrRRqIYIQQSZJEKJPRPJJYYZ@BZVjX@IX`BAR@	OC(=O)C1=C(\N=N\C2=CC=C(C=C2)S(O)(=O)=O)C(=O)N(N1)C1=CC=C(C=C1)S(O)(=O)=O		no data	-5.4368
21456	fmwQq@K^`c@QsV@HzDYIIXdididmDeeHJQgUZm@@ACP@Rp@HN`	OC1=CC=C2C=C(C=CC2=C1\N=N\C1=CC=C(C=C1)S(O)(=O)=O)S(O)(=O)=O	nontoxic	nontoxic	-10.228
21458	fhqQPBHZ@`S`peGIMrmjk|dt@QUU@@@	OCCNC1=C(OCCO)C=C(C=C1)[N+]([O-])=O		no data	-5.6966
21460	fncAP@@HeFnQQJJJJHkIKJF\UkTEQDMULTBJCh	C[C@H]1CCCC(=O)CCC\C=C\C2=C(C(O)=CC(O)=C2)C(=O)O1		no data	-9.3389
21472	diEL@HPJ[HeEBfij@@	CCOC(=O)N(C)N=O	toxic	toxic	-4.7309
21478	fjcA@@@YEHeHlcLeLdrVc^CdmUuUUUMUSHSBYEPr\`@	C[C@]12CC[C@H]3[C@@H](CCC4=CCCC[C@H]34)[C@@H]1CC[C@]2(O)C#C		no data	-1.7638
21479	fj}P`@DQAeIge[UWVEKQoAZ`@j@JX@@@	CC(=O)NC1=CC=C2C(CC3=C2C=CC(NC(C)=O)=C3)=C1		no data	0.38
21482	gCa@@dsP@	CC(C)=O	nontoxic	unlabelled	-2.5577
21483	didH@@RUe^Eh@@@@	O=CCC1=CC=CC=C1		no data	-4.3464
21484	dcLB@@RUR[fVQuhHF@@@	OC(=O)C1=CC=CC=C1C(O)=O	nontoxic	nontoxic	-1.8442
21485	dcLB@@Q]R[e[neh@a`@@	OC(=O)C1=CC(=CC=C1)C(O)=O	nontoxic	nontoxic	-1.8442
21486	do|F@@Q]mtfyfYZSZBHXX@@	OC(=O)C1=CC=CC(C(O)=O)=C1C(O)=O		no data	-1.8442
21487	do|F@@RUm|bfbbTRlGV``Xf@@	OC(=O)C1=CC(C(O)=O)=C(C=C1)C(O)=O		no data	-1.8442
21488	do|F@@SSmtfyVV{iZ@HfX@@	OC(=O)C1=CC(=CC(=C1)C(O)=O)C(O)=O		no data	-1.8442
21491	daF@@@RVU[n@@@@	N#CC1=CC=CC=C1	marginal	harmful	-6.0498
21492	dif@@@RUe^Gh@@@@	N#CCC1=CC=CC=C1	toxic	toxic	-9.205
21493	f`a@`@@^RYfVne`ffZjjX@@	CC(C)(C)C1=CC(=O)C=C(C1=O)C(C)(C)C		no data	-4.5682
21495	gJPhLQbIKTp@	OC(=O)CBr	toxic	toxic	-9.3142
21496	gChHLLQIZp@	BrCC#N	nontoxic	nontoxic	-11.69
21498	dev@PLCDPHRYUTjFZZ@@@@	BrC1=NC2=CC=CC=C2S1		no data	-2.2726
21499	gJPHAbILuTe@@	CCC(C)Br	nontoxic	nontoxic	-10.007
21503	eMACDXaIh@	ClCBr	marginal	harmful	-3.8751
21513	gJQ@@dju@@	CCCC=O	nontoxic	unlabelled	-6.6072
21515	gGP`@dfuj`@	CCCC(O)=O	nontoxic	nontoxic	-3.94
21516	gJQ@@dru@@	CCC(C)=O	nontoxic	unlabelled	-1.6461
21517	daxB@@QnR[VZY`cD	OC(=O)\C=C/C(O)=O	marginal	harmful	1.9085
21518	daxB@@QnR[VZY`cH	OC(=O)\C=C\C(O)=O	nontoxic	nontoxic	1.9085
21519	dmTL@@idiU]Zjjh@@	CCCCOCCOCCO	nontoxic	nontoxic	-26.875
21520	dglB@@imReUUWjjjj`@	CCCCOCCOCCOCCO	nontoxic	nontoxic	-26.875
21524	gChHLHaIZp@	ClCC#N	toxic	toxic	-6.2707
21526	diDB`BkaBHrJJHriihb`@	OC(=O)CC(Cl)C(O)=O		no data	-3.5663
21530	daDH`BBHRYg[jfjbJ@@	ClC1CCCCC1=O		no data	-9.308
21543	diD@`@bDeUVjj`@	CCCCCCCCCl	nontoxic	nontoxic	-28.046
21544	daDH`BBHRYg[hH@@@	OC1=CC=CC=C1Cl	marginal	harmful	-2.05
21545	gGPhCQDILuSRT@	CC(Cl)C(O)=O	marginal	harmful	-5.241
21546	gGPhCQDIJuS@@	OC(=O)CCCl	marginal	harmful	-3.7226
21547	gJQHLHaIZf@@	CC(=O)CCl	toxic	toxic	-1.9693
21550	eMbDqDfp@	BrC#N	toxic	toxic	-5.9647
21552	dcL@@DiUUU]jjjj@@	C1CCCCCCCCCCC1	nontoxic	nontoxic	-7.6302
21553	dmTH@@RUUUZjj`@	CCCCCCCCCC=O	marginal	harmful	-22.307
21554	dctD@@QImUUZjjh@@	CCCCCCCCCC(O)=O	nontoxic	nontoxic	-25.216
21557	eMACD\QIh@	BrCBr	nontoxic	nontoxic	-4.1475
21559	fdia`BH@QjDhyInUeZZxIh@Jjj`@@	CC(C)(C)C1=CC(=CC(=C1O)C(C)(C)C)[N+]([O-])=O		no data	-10.347
21561	gGYDJQDJHR[jf@@	NC(=O)C(Cl)Cl	nontoxic	nontoxic	-1.1485
21562	gJXDBHaQBS]V@@	ClC(Cl)C#N		no data	-5.7264
21563	deTDPBdH`XaIf]VzB@h@@	OC1=CC(O)=C(Cl)C=C1Cl		no data	-2.05
21565	gGPDADFHRYjj@@	CC(Cl)C(C)Cl		no data	-3.2616
21575	gNpdJqDJHRZzjX@	CC(Cl)(Cl)C(O)=O	marginal	harmful	-6.605
21576	gGQDBHaQBS]Tp@	CC(=O)C(Cl)Cl	nontoxic	nontoxic	-2.1752
21577	gGQDLHbqBRwSP@	ClCC(=O)CCl	toxic	toxic	-1.2575
21581	dedB@@PYrJZQFMUS@@	CC(C)(CC(O)=O)C(O)=O		no data	-5.1147
21583	gGP`@TfYjP@	CC(=O)C(O)=C	marginal	harmful	-5.3278
21584	dedH@@RYVYiZh@@	CC(C)=CC(=O)C=C(C)C		no data	-2.0558
21585	dmTB@@RUrJZQEQjjf@@	CC(C)(CCC(O)=O)C(O)=O		no data	-3.2383
21586	dglH@@RYugVZijf`bh	CC(C)=CCCC(C)=CCCC(C)=O		no data	-4.5885
21590	dglD@@QImUUUjjjj@@	CCCCCCCCCCCC(O)=O	nontoxic	nontoxic	-25.216
21597	daxH@@RUUZj`@	CCCCCCC=O	nontoxic	unlabelled	-19.437
21598	dmTB@@RUR[UVZji`@	OC(=O)CCCCCC(O)=O		no data	-12.715
21599	daz@@@RUUzj`@	CCCCCCC#N		no data	-30.074
21600	diDD@@QImUZjh@@	CCCCCCC(O)=O	nontoxic	nontoxic	-22.436
21601	dedHXJBHRHrHzHFHfHrJPsRUSU@@	ClC(Cl)(Cl)C(=O)C(Cl)(Cl)Cl	marginal	harmful	-7.5399
21602	fdq@`@@HR[UUUUVjjjjj@@	CCCCCCCCCCCCCCCC(O)=O	marginal	harmful	-25.216
21603	fdq@`@@HR[UUUUVjjijjAAT@	CCCCCC\C=C\CCCCCCCC(O)=O		no data	-26.101
21604	gNq@@djkUP@	CCCCCC=O	nontoxic	nontoxic	-14.297
21605	dedB@@PYR[UYjjX@@	OC(=O)CCCCC(O)=O	marginal	harmful	-12.805
21607	daxD@@QImUjj@@	CCCCCC(O)=O	nontoxic	nontoxic	-13.086
21608	gNq@@drkUP@	CCCC(=O)CC	nontoxic	unlabelled	-1.7204
21610	deTL@@PTfyVzV`B@@@	OC(=O)C1=CC(O)=CC=C1	nontoxic	nontoxic	-1.8442
21615	gJPdEaDPHRZe`@	CS(Cl)(=O)=O	toxic	toxic	-11.862
21617	deTD@@QInUnEh@H@@	CC1=CC=CC(=C1)C(O)=O	nontoxic	nontoxic	-1.8497
21618	deTD@@QInU~Eh@H@@	CC1=CC=C(C=C1)C(O)=O	marginal	harmful	-1.8497
21619	gGQ@@dkMT@@	CC(C)CC=O	nontoxic	nontoxic	-4.2558
21620	gGX@@dk]T@@	CC(C)CC#N	nontoxic	nontoxic	-9.2242
21621	gNp`@dfyZjfh@	CCC(C)C(O)=O	marginal	harmful	1.1489
21626	dmtH@@RVUv[j@Bh@@	CC(C)C1=CC=C(CO)C=C1	marginal	harmful	-2.3842
21627	didL@@PdfyUnZfi@@	CC1=CC=C(O1)C(O)=O		no data	-1.8637
21628	gJP`Adefd@	OC(=C)C=O	marginal	harmful	-6.5284
21629	diDH@@RYufjZ@@	CC(C)=CCCC(C)=O	nontoxic	nontoxic	-5.1903
21631	gOu@HpeKNMKT@@	CC1=CC(N)=NO1		no data	-2.9223
21632	dedB@@PYR[gYjjZLh@	CC(CCC(O)=O)C(O)=O		no data	-1.109
21633	daxD@@QIn]jjcJ@@	CCCC(C)C(O)=O	nontoxic	nontoxic	-1.7528
21634	gNq@@ds[UTU@@	CCC(C)C(C)=O	nontoxic	nontoxic	0.29492
21635	gJQ@@dlu@@	CC(C)C=O	marginal	harmful	-5.9941
21636	gGP`@dfyj`@	CC(C)C(O)=O	toxic	toxic	-2.82
21637	gGXdlZLQXff|dwUL@@	[O-][N+](=O)C(Br)Br		no data	-9.8261
21638	gNxdmVHaQFe|duuTp@	CC(Cl)(Cl)[N+]([O-])=O	toxic	toxic	-10.145
21639	dedH@@RUUUjjh@@	CCCCCCCCC=O	nontoxic	nontoxic	-22.307
21640	dkLB@@SSR[UUYjjjX@@	OC(=O)CCCCCCCC(O)=O	nontoxic	nontoxic	-12.715
21641	dmTD@@QImUUjjj@@	CCCCCCCCC(O)=O	nontoxic	nontoxic	-25.216
21642	fby@`@@HR[UUUUUZjjjjj`@@	CCCCCCCCCCCCCCCCCC(O)=O	nontoxic	nontoxic	-25.216
21643	diDH@@RUUVjj@@	CCCCCCCC=O	nontoxic	nontoxic	-22.307
21644	dctB@@Q]R[UUfjjf@@	OC(=O)CCCCCCC(O)=O	nontoxic	nontoxic	-12.715
21645	dedD@@QImUVjj`@	CCCCCCCC(O)=O	nontoxic	nontoxic	-25.323
21646	diDJ@@PnEInvZfXHI@	OC(=O)C=C(O)C(O)=O		no data	0.69985
21647	daxL@@Pdf{Vfh@@	CCCC(=O)C(O)=O	nontoxic	nontoxic	-11.374
21648	daxL@@QdfufjX@@	CC(=O)CCC(O)=O	marginal	harmful	-3.5755
21650	gGQ`@bdwMR@@	OC(=C)C(O)=O	nontoxic	nontoxic	-5.5389
21652	fha@`@@HR[UUUUZjjjj`@@	CCCCCCCCCCCCCCC(O)=O		no data	-25.216
21653	gGQ@@djmT@@	CCCCC=O	nontoxic	unlabelled	-9.8772
21654	diDB@@SaR[Ufjf@@	OC(=O)CCCC(O)=O	nontoxic	nontoxic	-7.4053
21655	gNp`@dfuZj@@	CCCCC(O)=O	marginal	harmful	-7.0646
21656	deTD@@QImeQej@@@@	OC(=O)CC1=CC=CC=C1	nontoxic	nontoxic	-1.7208
21657	dcLD@@UIfuvxV`@f@@	CC(=O)C1=CC=C(C=C1)C(C)=O		no data	-1.9442
21658	gCa@@dkP@	CCC=O	marginal	harmful	-4.5934
21659	gNpP@jtfvZf@@	OC(=O)CC(O)=O	marginal	harmful	-3.7615
21660	gOpBADFHlPxaIeeijh@	ClC1=C(Cl)C1(Cl)Cl		no data	-1.2004
21665	do\H@@RUUUUVjjjj@@	CCCCCCCCCCCCCC=O		no data	-22.307
21666	f`~@`@@HR[UUUUjjjjh@@	CCCCCCCCCCCCCC(O)=O		no data	-25.216
21667	gGQLJLQXfqLbdMT`@	BrC(Br)(Br)C=O	nontoxic	nontoxic	-9.9703
21668	gNplJqbKDvIdTaeTp@	OC(=O)C(Br)(Br)Br		no data	-12.07
21671	gNyLGQDJHtQdTaeTp@	NC(=O)C(Cl)(Cl)Cl		no data	-5.3576
21672	gGXLJHaQFbLbdMU`@	ClC(Cl)(Cl)C#N	toxic	toxic	-6.3189
21679	gNqLJHaQFbLbdLjf@@	CC(=O)C(Cl)(Cl)Cl		no data	-6.411
21680	gNqLBHaQCbDf{jZ@@	ClCC(=O)C(Cl)Cl	nontoxic	nontoxic	-1.739
21683	fha@P@@H|EImUUUYjjjjf@@	OC(=O)CCCCCCCCCCCC(O)=O	nontoxic	nontoxic	-12.715
21684	do\D@@QImUUUZjjjh@@	CCCCCCCCCCCCC(O)=O		no data	-25.216
21685	dmtD@@WHhhiMVeiji`@	CC1(C)CC(=O)CC(=C)C1=O	marginal	harmful	-7.1684
21688	dctH@@RUUUVjjj@@	CCCCCCCCCCC=O	nontoxic	nontoxic	-22.307
21689	dmT@@DiUUZjjh@@	CCCCCCCCCCC	nontoxic	nontoxic	-20.398
21690	dkLD@@QImUUVjjj`@	CCCCCCCCCCC(O)=O		no data	-25.216
21709	difH@DAInUxV`@@@	NC(=O)C1=CC=CC=C1	marginal	harmful	-0.67966
21710	dg^@B@B\ddRRTjQwUUP@@@@	CC[N+](CC)(CC)CC1=CC=CC=C1	nontoxic	nontoxic	-9.1571
21715	dk\D@@wHhhhhbfESZAhD`@@	CC1=CC(=O)C2=C(C=CC=C2)C1=O	marginal	harmful	-1.5482
21716	dmtHHFBHJHFHVHRYf{zXHbH@@	OC1=C(Cl)C(Cl)=C(Cl)C=C1Cl	toxic	toxic	-2.05
21717	didH`ABHrJJIEn`HH@@	CC1=C(Cl)C=CC(O)=C1	marginal	harmful	-2.0981
21718	dcm@@@qJY~Ureujh@H@@	C(C1=NCCN1)C1=CC=CC=C1		no data	3.4066
21726	deVD@DAdfygFV``@@@	NC(=O)C1=CC=CC=C1O	toxic	toxic	-0.64565
21729	fig@p@@HdFJ\bbTTRRtVbarRipwlezMjXJBQj`B@@@	OC1=C(CC2=C(O)C3=CC=CC=C3OC2=O)C(=O)OC2=CC=CC=C12	toxic	toxic	0.23903
21731	eFHBL@	CO	toxic	toxic	-2.3891
21735	gCaHH@bNt@@	CS(C)=O	nontoxic	nontoxic	-1.4555
21739	gCa@@dmP@	CCCO	marginal	harmful	-2.5387
21740	gJQ@@dkU@@	CCCCO	marginal	harmful	-6.3463
21741	gGQ@@djuT@@	CCCCCO	toxic	toxic	-12.276
21744	f`aPb@DXXH@QdTRTVfbQiqjfZjjaJ`@	CCCC(C)C1(CC)C(=O)NC(=S)NC1=O	toxic	toxic	3.0475
21751	gGQLJIARFdLbdMU@@	OCC(F)(F)F	marginal	harmful	-11.266
21752	gNq@@dsSUP@	CC(=O)C(C)(C)C	nontoxic	nontoxic	-5.0467
21754	dieD@DpFRYUbijfh@@	CC1(C)NC(=O)NC1=O		no data	4.2033
21756	gNq@@dtmUte@@	CCC(C)(O)C#C	marginal	harmful	0.6025
21757	didH@@RZU~Fjzh@@	OC1(CCCCC1)C#C	marginal	harmful	-4.0069
21758	fesAr@HHpSQk@|DjmUUUUUUVjjjjjjjh@@	CCCCOCCOP(=O)(OCCOCCCC)OCCOCCCC	nontoxic	unlabelled	-34.042
21759	gJQ@@dmU@@	CC(C)CO	nontoxic	unlabelled	-3.8442
21761	gJT@@TfZjR`@	CC(N)CN	marginal	harmful	-3.5542
21762	gJQ@@dsURT@	CCC(C)O	nontoxic	unlabelled	-3.2308
21764	gJY@BDfZjR`@	CC(O)CN	marginal	harmful	-4.613
21767	gJP`@dfVh@	COC(C)=O	nontoxic	unlabelled	-3.1411
21769	dg\H@@RYvYiVvfZjjBL`	CC(=O)\C=C\C1=C(C)CCCC1(C)C	nontoxic	nontoxic	-6.4091
21770	fjm@``BEAD\bHqFXcHhhmDYEBeEfBBfBBJh@b`@@	CC(C)(C1=CC(Cl)=C(O)C(Cl)=C1)C1=CC(Cl)=C(O)C(Cl)=C1		no data	-3.0759
21771	dcLH@@RYWZZZ@Bj`@@	CCC(C)(C)C1=CC=C(O)C=C1	marginal	harmful	-3.0358
21772	dcM@@@eIi_Z[jjjj`@	CC(C)(N)C1CCC(C)(N)CC1		no data	-0.98108
21774	dc\@@DjYVYayYt@@H``@	C1CC2=C3C1=CC=CC3=CC=C2	nontoxic	nontoxic	-3.4202
21775	dev@@@RfUWJzZABH@@	CC1=CNC2=CC=CC=C12		no data	-0.74816
21777	fmwHp@DXYh@huFoHhdheEhleDmDXZ\tXNVfiiBBbjjhpyIST@	CC1=C(C)C=C2N(C[C@H](O)[C@H](O)[C@H](O)CO)C3=NC(=O)NC(=O)C3=NC2=C1		no data	6.1929
21778	fak@P@@H]{HheEEDdhlSDehMhmzu@D@LD@@@@@	O=C(OC1=CC=CC=C1)C1=CC=CC=C1C(=O)OC1=CC=CC=C1		no data	-1.6847
21780	f`a@P@@Ht[HheDhmD\jsTE@qP@@	CCOC(=O)C1=CC=CC=C1C(=O)OCC	marginal	harmful	-5.4625
21781	fbe@P@@HM[HheDhdhmbdisTEALUT@@@	CCCCOC(=O)C1=CC=CC=C1C(=O)OCCCC	nontoxic	unlabelled	-6.4287
21782	dkl@h@qBqFqAqEqDfYn zXHbJ`@@	CCC1=C(Br)C(Br)=C(Br)C(Br)=C1Br		no data	-4.47
21784	f`q``@D@ddrsLk~gV|u@D@@@@@	OC1=C(C=CC=C1)C(=O)NC1=CC=CC=C1	nontoxic	nontoxic	0.74561
21788	dg^LqNW[BPRPrPz]{HiCEDheIuPPLP@@	OC1=CC(=C(C=C1)[N+]([O-])=O)C(F)(F)F		no data	-14.568
21789	deUH@DXDfygFV``@@@	NC(=O)C1=CC=CC=C1N	nontoxic	nontoxic	-0.67966
21790	deVLAHAFbTyInYqehH@@@	OC1=C(C=CC=C1)[N+]([O-])=O	nontoxic	nontoxic	-7.5665
21792	didD@@iIYgxVB@@@	OC1=CC=CC=C1C=O	marginal	harmful	-4.1407
21793	dmLH@@rJJIQEneX@@@@@	OC1=C2C=CC=CC2=CC=C1	marginal	harmful	-2.2721
21795	foQ@`@@BRYfYWvBUXsf`B@@`@@	O=C1C2=CC=CC=C2OC2=CC=CC=C12		no data	-1.1275
21798	dev@@@rQQJHtpr@@@@@@	C1=CC=C2N=CC=CC2=C1	marginal	harmful	-1.8447
21799	dmv@@@rRJIIFUjjjh@@	CCN(CC)C1CCCCC1		no data	-3.0464
21800	dmv@@@rRJIIFUjB`@@@	CCN(CC)C1=CC=CC=C1	toxic	toxic	1.8237
21801	dknH@LAIVYWevj``H@@	CCN(CCO)C1=CC(C)=CC=C1		no data	3.1015
21802	dcl@@DjYU_egZjjjh@@	C1CCC(CC1)C1CCCCC1		no data	-4.5508
21803	dcLD@@eIfUYGV`Ph@bh	CC(O)=CC(=O)C1=CC=CC=C1		no data	-2.2725
21804	dcND@MADfVU~UZ``H@@	CCOC(=O)C1=CC=C(N)C=C1	nontoxic	unlabelled	-5.1632
21805	fj}a`@D@bUIfUWvUmDhJ\eZijf@HjHBJRh	O=C(\C=C\C=C\C1=CC=C2OCOC2=C1)N1CCCCC1	marginal	harmful	0.43286
21807	daD@@DjYvxH`@@	CC1=C(C)C=CC=C1	marginal	harmful	-2.4599
21808	daDH@@RYe[hB@@@	CC1=C(O)C=CC=C1	toxic	toxic	-2.315
21810	daF@`BBHRYg[hH@@@	NC1=C(Cl)C=CC=C1	toxic	toxic	-1.735
21815	dif@PABHJHRYgVzB@`@@	NC1=CC(Cl)=C(Cl)C=C1	toxic	toxic	-1.735
21816	diDD@@SHheDVii@@	CC(=C)C(=O)OCC=C	marginal	harmful	-32.111
21817	gGQDJLPxbSKUTe@@	OCC(Br)CBr	toxic	toxic	-9.6175
21818	gGQ@@dlmUEP@	CCC(C)C=O	nontoxic	nontoxic	-5.0099
21820	gGQ@@drmT@@	CCC(=O)CC	nontoxic	unlabelled	-0.42787
21821	gGY@HDefZaI@	CCC(C)=NO	marginal	harmful	-1.9376
21822	defH@LAIVYjjj`@	CC(C)N(CCO)C(C)C		no data	1.1321
21823	dkoB@hYPSSbTyYOdfyg^FV``I`@@	NC1=C(C=C(C=C1)[N+]([O-])=O)[N+]([O-])=O	toxic	toxic	-7.2389
21824	fhi@a@AFADAbDfUmygZL]z@BhHB@@@	OC1=CC=C(Cl)C=C1CC1=CC(Cl)=CC=C1O	marginal	harmful	-2.0352
21827	did@@DjUfaBB`@@	CC(C)C1=CC=CC=C1	marginal	harmful	-2.5088
21828	didH@@RYm^Eh@@@@	CC(=O)C1=CC=CC=C1	marginal	harmful	-1.9442
21831	deVDAHAHeNR[e[aZ@B@@	CC1=CC(=CC=C1)[N+]([O-])=O	marginal	harmful	-7.6962
21832	deV@@@rRJEK\MP@P@@	CN(C)C1=CC=C(C)C=C1	toxic	toxic	0.24153
21834	deVLAHAIbTyInU~Eh@H@@	OC1=CC=C(C=C1)[N+]([O-])=O	toxic	toxic	-7.5665
21835	dmvH@AAIYWYnX@J`@@	CN(C)C1=CC=C(C=O)C=C1		no data	-1.8715
21836	dcMB@hdDWXeNf]yInUvxV`@f@@	[O-][N+](=O)C1=CC=C(C=C1)[N+]([O-])=O	toxic	toxic	-7.74
21837	dazH@LAIVVjj@@	CCN(CC)CCO	marginal	harmful	4.2732
21839	daF@@@RVU[j@@@@	NCC1=CC=CC=C1	marginal	harmful	-2.0712
21841	daF@@@Rfu[j@@@@	CNC1=CC=CC=C1	toxic	toxic	-0.23765
21842	daFH@HAIYUnfjh@@	ON=C1CCCCC1	marginal	harmful	-6.4182
21843	daE@@@qIYUnx@@@@	N#CC1=NC=CC=C1	marginal	harmful	-6.0498
21847	dk\H@@RfYU\]Tz@@@@@@	O(C1=CC=CC=C1)C1=CC=CC=C1	nontoxic	unlabelled	-2.315
21848	deV@@@RfU{ahHB@@	CCNC1=CC(C)=CC=C1	marginal	harmful	-0.30497
21851	dcLH@@rJQEQIKmUP@@@@	CC(C)(O)CCC1=CC=CC=C1		no data	-2.8865
21853	dieH@LDDeYWajjj@@	OCCN1CCNCC1	nontoxic	nontoxic	2.9024
21854	deV@@@rRHqICMT@@@@	CN(C)CC1=CC=CC=C1	marginal	harmful	2.08
21856	dmv@@@RYWUih@Jh@@	CCCCC1=CC=C(N)C=C1		no data	-7.5231
21860	didH`ABHRYWZZ@BP@@	ClC1=CC=C(C=O)C=C1	marginal	harmful	-4.0334
21861	dif@@@RfWzXBB`@@	CCC1=CN=C(C)C=C1	marginal	harmful	-2.2725
21863	dmTB@@SarJIIPijij@@	CCOC(=O)CC(=O)OCC	nontoxic	unlabelled	-24.369
21864	didH@@rJJIEn`HH@@	CC1=CC(C)=C(O)C=C1	toxic	toxic	-2.315
21866	fdq@P@@HMYIeUU{UZjjijh@@	CCCCOC(=O)CCCCC(=O)OCCCC	nontoxic	nontoxic	-18.792
21867	daF@`NCDRYWih@H@@	NC1=CC=C(Br)C=C1	toxic	toxic	-3.6984
21868	daD@@DjWzXHB@@	CC1=CC=C(C)C=C1	nontoxic	unlabelled	-2.4599
21869	daDH@@RYWih@H@@	CC1=CC=C(O)C=C1	toxic	toxic	-2.315
21871	daDH`NBHRYWih@H@@	OC1=CC=C(Cl)C=C1	toxic	toxic	-2.05
21872	daF@@@RYWih@H@@	CC1=CC=C(N)C=C1	toxic	toxic	-2
21873	diDD@@QIe^Zfh@@	CC(C)COC(=O)C=C	nontoxic	nontoxic	-13.209
21874	gC`HAbIKT@@	CCCBr	nontoxic	nontoxic	-8.32
21877	gCaHLHaIZ`@	OCCCl	toxic	toxic	-2.3006
21879	gCh@@doP@	CCC#N	toxic	toxic	-6.5525
21881	gCd@Adej@@	NCCN	marginal	harmful	-2.0712
21883	gCa@@dmX@	OCC#C	toxic	toxic	-2.0678
21885	daxD@@[HiDYUUQQ@@	CC(O)CC(C)(C)O	nontoxic	unlabelled	-5.8675
21886	diF@@@rJQFRjj`@	CC(C)(C)CC(C)(C)N	toxic	toxic	-5.5248
21888	gGQ@@dsmT@@	CCCC(C)=O	marginal	harmful	-5.3481
21889	gNq@@dssUP@	CC(C)CC(C)=O	marginal	harmful	-5.2944
21890	gNq@@eLuUP@	CC(C)OC(C)C	nontoxic	nontoxic	-2.7475
21892	gOx@@eJyh@P@@	CC1=CC=NC=C1	toxic	toxic	-1.995
21894	gOq@@drm]UT@@	OC1CCCCC1	marginal	harmful	-5.6038
21897	gOx@@eJqh@P@@	CC1=CC=CN=C1	marginal	harmful	-1.995
21899	gOx@@eLmXD@@@	CC1=NC=CC=C1	marginal	harmful	-1.995
21901	gNp`@df]Zj@@	CCCOC(C)=O	nontoxic	nontoxic	-1.8723
21902	gJPDAbGDRUj`@	BrCCCBr	marginal	harmful	-11.63
21904	gJX@@dkU@@	CCCCN	toxic	toxic	-4.5008
21907	gJT@@Te^l@	N#CCC#N	toxic	toxic	-9.205
21909	gJX@@eKU@@	CCNCC	toxic	toxic	-0.30497
21910	gKX@@eKcRp@	N1C=CC=C1	marginal	harmful	-0.57164
21914	daxH@@RYvZj`@	CC(C)CCC(C)=O	nontoxic	unlabelled	-5.5164
21915	fdq@P@@H]yIeWUUmZjjjfh@@	CCOC(=O)CCCCCCCCC(=O)OCC		no data	-26.841
21916	daxH@@RYuZj`@	CCCCCC(C)=O	marginal	harmful	-14.375
21917	gGP@DiVj`@	CCCCCC	nontoxic	unlabelled	-7.9676
21921	gGP`ATeVn`@	OCC#CCO	toxic	toxic	-5.9756
21922	gGY@LDeVj`@	CCNCCO	marginal	harmful	0.33402
21923	gFp@DiTvjh@	C1CCCCC1	marginal	harmful	-7.6302
21924	gFx@@eJf`@@@	C1=CC=NC=C1	marginal	harmful	-1.8447
21925	gFq`AbeJfuU@@	C1OCOCO1	marginal	harmful	-2.3127
21928	diDL@@Qdf]Ujj`@	CCOCCOC(C)=O	marginal	harmful	-9.6911
21929	gNpHAbIJkUT@@	CCCCCCBr	nontoxic	nontoxic	-27.788
21930	gNx@@djmUP@	CCCCCCN	marginal	harmful	-12.457
21931	gNq@@djmUP@	CCCCCCO	marginal	harmful	-19.396
21932	gNx`LFdjmUP@	OCCNCCO	marginal	harmful	-0.25466
21936	day@@@yIUWjk@@	N#CCCCCC#N	toxic	toxic	-20.155
21937	daxH@@RUUjj`@	CCCCCCCO	nontoxic	nontoxic	-27.026
21938	diD@`@qDeUVjj`@	CCCCCCCCBr	nontoxic	nontoxic	-40.938
21939	diF@@@RUUZjj@@	CCCCCCCCN	toxic	toxic	-24.497
21940	diDH@@RUUZjj@@	CCCCCCCCO	marginal	harmful	-32.166
21941	diDL@@idiU^jj`@	CCOCCOCCO	nontoxic	unlabelled	-21.677
21943	dctH@@RYuUVjjj@@	CCCCCCCCCC(C)=O	nontoxic	unlabelled	-26.805
21946	dmTH@@RUUUjjj`@	CCCCCCCCCCO	nontoxic	unlabelled	-32.166
21947	dglH@@RUUUUjjjj`@	CCCCCCCCCCCCCO	nontoxic	nontoxic	-32.166
21948	do~L@LAARYVyWeMj``b`@@	CNC(=O)OC1=CC=CC=C1OC(C)C	toxic	toxic	-3.5792
21949	gGQ@@dtuV@@	CC(C)(O)C#C	marginal	harmful	-2.4329
21952	fns@R@HHpPG`eUjsLjj xlZyZuU@@@@@@@@@	O=P(OC1=CC=CC=C1)(OC1=CC=CC=C1)OC1=CC=CC=C1	marginal	harmful	-18.505
21953	fdi@S@HRMX@PkptDIUvnmZoAM@ASUTPAP@	CCOP(=S)(OCC)OC1=CC=C(C=C1)S(C)=O	toxic	toxic	-9.2793
21956	fcg@P@@HMYIeeeY UU]UNZ`hIbjjjj@@@	CCCCCCCCOC(=O)C1=C(C=CC=C1)C(=O)OCCCCCCCC	nontoxic	nontoxic	-23.099
21957	f`qA`@@HddrsLk~gV|u@D@@@@@	OC1=C(C=CC=C1)C(=O)OC1=CC=CC=C1	nontoxic	unlabelled	-1.5983
21958	dcLL@@P\bbTRbJzuAP@@@	CCOC(=O)C1=C(O)C=CC=C1	marginal	harmful	-5.3635
21959	deTHpBCD{DgDRYgea``b@@	OC1=C(Br)C=C(Br)C=C1Br	marginal	harmful	-4.0621
21961	dg|H@@RYfUWd}mh@@@@@@	O=C(C1=CC=CC=C1)C1=CC=CC=C1	marginal	harmful	-1.1025
21962	dknD@LCTeYeUTzjBB@@@	OCCN(CCO)C1=CC=CC=C1	marginal	harmful	1.8098
21963	dknH@AAIYWYVy`@jh@@	CCN(CC)C1=CC=C(C=O)C=C1		no data	-0.47967
21965	did@p@bBbAbDfYun``H@@	ClC1=CC(Cl)=C(Cl)C=C1	marginal	harmful	-2.0851
21968	dcLL@@yTee[UaX@bh@@	CCOC1=C(O)C=CC(C=O)=C1	marginal	harmful	-5.5508
21969	dmtL@@yTee[VE`BJ@@	COC1=C(O)C=CC(C=O)=C1	marginal	harmful	-3.906
21971	deVDaFFPbFf^RYVzn`BF@@	[O-][N+](=O)C1=CC=CC(Cl)=C1	toxic	toxic	-7.4592
21973	dmuDaBFUBHFUyIf]yn``I`@@	NC1=C(Cl)C=C(C=C1)[N+]([O-])=O	marginal	harmful	-7.0299
21974	dmtH@@RVUv[f@Bh@@	CC(C)C1=CC=C(C=O)C=C1	marginal	harmful	-4.4541
21975	dk^@@@RfYU\]Tz@@@@@@	N(C1=CC=CC=C1)C1=CC=CC=C1	toxic	toxic	-0.825
21976	deTD@@EJYU^f```@@	OCCOC1=CC=CC=C1	marginal	harmful	-2.5482
21977	didH@@RYWZZ@B`@@	CCC1=CC=C(O)C=C1	nontoxic	nontoxic	-2.4802
21978	gNq@@dl{UTU@@	CCCC(C)C=O	nontoxic	nontoxic	-7.3975
21979	gNp`ATf^ZZDt@	CC(O)=CC(C)=O	toxic	toxic	-8.4575
21980	dedD@@QIeWVjj`@	CCCCCC(=O)OCC	nontoxic	nontoxic	-29.66
21982	daxD@@QIgUjj@@	CCCCOC(C)=O	nontoxic	unlabelled	-6.6014
21984	dkN@@@RUUUVjjjh@@	CCCCCCCCCCCCN	marginal	harmful	-24.497
21986	fha@R@HHpPG`eUjjjjuUUUU@@@	CCCCOP(=O)(OCCCC)OCCCC	marginal	harmful	-22.281
21993	dk|H@@RfYU_JGUN`@@B@@@	O1C2=C(C=CC=C2)C2=C1C=CC=C2	nontoxic	nontoxic	-2.1607
21994	fhia`@@`QIIefYW Sk^Z`B@@`@@	NC1=CC(O)=C(C=C1)C(=O)OC1=CC=CC=C1		no data	-1.32
21995	dg^H@DCHhhhddYimTE@P@@	CCN(CC)C(=O)C1=CC=CC(C)=C1	marginal	harmful	3.6887
21997	dig@@@xTjU^njjj@@	NCCN1CCNCC1	marginal	harmful	-2.5272
21998	f`~@P@@HdiIeUY}VjjZj`@@	CCCCOC(=O)CCC(=O)OCCCC		no data	-9.0683
22000	gCi@LDej@@	NCCO	marginal	harmful	-2.0495
22001	gGP`@df]j`@	CCOC(C)=O	nontoxic	unlabelled	-4.9668
22002	daFH@NAJYfnjjh@@	CC1CNCC(C)O1		no data	0.98159
22003	deT@@LdbRTm\DDT@@	CCC1=CC(CC)=CC=C1	nontoxic	nontoxic	-2.68
22004	gJPDADFHRUj`@	ClCCCCl	marginal	harmful	-4.4558
22006	dedD@@QIgUVjj`@	CCCCCCOC(C)=O	nontoxic	nontoxic	-15.261
22007	diDH@@ReUZjj@@	CCCCOCCCC	nontoxic	nontoxic	-10.705
22008	dedH@@RUUVjjh@@	CCCCCCCCCO	nontoxic	unlabelled	-32.166
22009	dkN@@@ReUUVjjjh@@	CCCCCCNCCCCCC	toxic	toxic	-9.9173
22010	fliA@@@IJjjjjkUUTuUTBDd	CCCCCCCC\C=C/CCCCCCCCO	nontoxic	unlabelled	-35.866
22012	didD@@yJ[VXZ@H@@	COC1=CC=CC(O)=C1	marginal	harmful	-1.9944
22014	deTD@@EJ[WVz`@h@@	COC1=CC=C(OC)C=C1	nontoxic	nontoxic	-2.0846
22016	dae@@@yJeVn[jjj`@	C1CN2CCN1CC2	marginal	harmful	5.5535
22018	dglDHLH@bOA@cPcHiDdddTuUUU@@	CCOP(=S)(OCC)SCCSCC	toxic	toxic	-14.228
22020	dg]D`JXeCDrJJJZESLMKUSUQM@@	CCC(C)N1C(=O)NC(C)=C(Br)C1=O	marginal	harmful	-4.0483
22027	daF@`NBPRYWih@H@@	NC1=CC=C(F)C=C1	marginal	harmful	-3.2484
22035	dmLH@@RYiYKnVjjjkHbKh@	CC1(C)[C@H]2CC[C@]1(C)[C@H](O)C2		no data	-3.5255
22036	dmLH@@RYiYKnUjjjiDWP@	CC1(C)[C@H]2CC[C@]1(C)C(=O)C2	nontoxic	nontoxic	-3.7075
22043	dcNB@BAEuInUnzV`BF@@	OC(=O)C1=CC=CC(=N1)C(O)=O	nontoxic	nontoxic	-1.5746
22048	fhy@`@@\RYee~uYrVoAZA``@H@@@	O=C1C=C(OC2=CC=CC=C12)C1=CC=CC=C1		no data	0.24192
22049	deTH@@rJJJJlLADP@@	CC1=CC(C)=C(O)C(C)=C1	nontoxic	nontoxic	-2.315
22050	dif@@@RVY^G`H@@@	CC1=CC=CC=C1C#N	nontoxic	nontoxic	-6.16
22051	didH@@RVY^E`H@@@	CC1=C(C=O)C=CC=C1		no data	-4.2704
22053	dg]J@htDX{bT{YolbfbbtQ`rtDAS@@@	CC1=C(O)C(=CC(=C1)[N+]([O-])=O)[N+]([O-])=O	toxic	toxic	-7.537
22055	daxD@@QIgijj@@	CC(=O)OC(C)(C)C	nontoxic	nontoxic	-27.137
22056	daD@P@bFbDfUjz@H@@	ClC1=CC(Cl)=CC=C1	marginal	harmful	-2.0851
22057	gJPDADFHRUfaI@	ClCC=CCl	toxic	toxic	-1.978
22058	diD@`@BDiUVjj`@	CCCCSCCCC	nontoxic	unlabelled	-3.8449
22060	dmvLAHAEbTyInYTYZ@`P@@	[O-][N+](=O)C1=C(C=O)C=CC=C1	marginal	harmful	-9.491
22061	dmvLAHAEbTyInUwaZ@BP@@	[O-][N+](=O)C1=CC=C(C=O)C=C1		no data	-9.491
22062	gGQ@@dsMT@@	CC(C)C(C)=O	toxic	toxic	-4.0153
22070	dglH@@RYuUUZjjj`@	CCCCCCCCCCCC(C)=O		no data	-26.805
22079	dcLHhMCDKD[DGDWDRYf{~fBHb`@@	OC1=C(Br)C(Br)=C(Br)C(Br)=C1Br	toxic	toxic	-4.0621
22080	deTHpBBlzlflRYgea``b@@	OC1=C(I)C=C(I)C=C1I		no data	-0.95319
22082	dmvD@DCdf^YyUjB@@@	CC(=O)NC1=C(O)C=CC=C1		no data	0.44887
22084	dkmLAHXDVISdfyg]FV``J`@@	CCOC1=CC(=C(N)C=C1)[N+]([O-])=O		no data	-8.5122
22085	dknBAHAEvISdfyW[xV`@f`@@	COC(=O)C1=CC=C(C=C1)[N+]([O-])=O		no data	-8.981
22086	dcMLAHtDVISdfyW[aZ@BX@@	NC(=O)C1=CC=C(C=C1)[N+]([O-])=O		no data	-5.8599
22089	dmvD@DBTf^UaUj@H@@	CC(=O)NC1=CC=CC(O)=C1	nontoxic	nontoxic	0.44887
22090	difD@J@TiWTjjjj@@	OCCN1CCOCC1	nontoxic	nontoxic	1.6589
22093	gOq@@eLvmLt@@	CC1=CC=C(C)O1		no data	-3.1007
22096	dax@P@BHBDiUZjh@@	CCCSSCCC		no data	-2.3422
22100	deTH@@RYWVf`@j@@	CCCC1=CC=C(O)C=C1		no data	-4.4912
22104	dmTH@@RYuUZjj`@	CCCCCCCCC(C)=O		no data	-26.805
22107	gFt@AdigUjX@	CC1=NC=CN1	marginal	harmful	0.27535
22109	dcLD@@QIe]UJfjjjhJ`@	CCCCCCC1CCC(=O)O1	nontoxic	nontoxic	-20.676
22111	dknHPATH`haIf]vvzB@ih@@	CCC(=O)NC1=CC=C(Cl)C(Cl)=C1	marginal	harmful	1.8121
22113	gGPDADVHRYZfdh@	ClCC(Cl)C=C	marginal	harmful	-6.2074
22117	dmn@@@RZUYX^gejjjj`@	NC12CC3CC(CC(C3)C1)C2	marginal	harmful	-0.81751
22120	fdi@b`CVAD\BIABoCPPdrnjujtY@AUMUP@@	CCOP(=S)(OCC)SCSC1=CC=C(Cl)C=C1	toxic	toxic	-11.375
22121	fbmAB@H@|DjnYeUWsQ\dNVh@@@@@@@@	O=P(C1=CC=CC=C1)(C1=CC=CC=C1)C1=CC=CC=C1	marginal	harmful	-14.579
22123	daxL@@SdfUvih@@	OCCOC(=O)C=C	marginal	harmful	-13.37
22124	diDH@@RY]ZnjbJ@@	CCCCCC(O)C#C		no data	-10.001
22125	dedH@@RYuUjjh@@	CCCCCCCC(C)=O		no data	-26.929
22127	dg|D@@mJYeU|]Tz@@@H@@	OC1=CC=C(OC2=CC=CC=C2)C=C1		no data	-2.2054
22128	diDL@@P\bbTQZfh@@	CC(=C)C(=O)OCCO	nontoxic	unlabelled	-25.082
22130	deTHPABHfHRYeUn`HF@@	ClC1=CC(Cl)=C(C=O)C=C1	nontoxic	nontoxic	-4.0334
22131	dg|@P@BHBDiYeUyO[j@@@@@@	S(SC1=CC=CC=C1)C1=CC=CC=C1	marginal	harmful	-2.15
22133	dcND@EADfVUz]Z```@@	CCOC(=O)C1=CC(N)=CC=C1		no data	-5.1632
22137	gNq@@djmSPfP	CC\C=C/CCO	nontoxic	unlabelled	-9.4057
22138	gNq@@djmSPf`	CC\C=C\CCO		no data	-9.4057
22159	ded@@DkUUZji@@	C=CCCCCCCC=C		no data	-15.02
22160	foAQ@@NB@drnkJtYYt@Dp@@BGH	OC1=CC=C(C=C1)\N=N\C1=CC=CC=C1		no data	-5.8744
22161	dmvHPEHJsjsHhhmDVFBBK@@	OC1=C(I)C=C(C=C1I)C#N	toxic	toxic	-4.9743
22162	dmvHPEHLSlSHhhmDVFBBK@@	OC1=C(Br)C=C(C=C1Br)C#N	toxic	toxic	-7.8416
22164	deTH@@rJJIHmtAAH@@	OC1=CC=CC=C1CC=C	marginal	harmful	-4.9267
22170	dmvHPEdHchaIfVYa`Ha`@@	NC(=O)C1=C(Cl)C=CC=C1Cl		no data	-0.57329
22171	dmV@@@RUUUjjj`@	CCCCCCCCCCN		no data	-24.497
22172	do}D@LLDRYVuoiUj`@j`@@	CNC(=O)OC1=CC(C)=C(C=C1)N(C)C	toxic	toxic	-2.3072
22174	fjm`QBDhqdh@bG`fR}dTbRbbRRvJe`~buT@P@DpPaP@	CCOP(=S)(OC1=CC=C(C=C1)[N+]([O-])=O)C1=CC=CC=C1	toxic	toxic	-19.918
22179	dmv@hDBHjHzHfHVHRYYoXXBHh@@	ClC1=NC(Cl)=C(Cl)C(Cl)=C1Cl		no data	-1.689
22186	dmTL@@P\bbTQRZfj`@	CCOCCOC(=O)C(C)=C	nontoxic	nontoxic	-33.012
22187	deTH@@RYfYa`Hb@@	CC1=CC=C(C)C(O)=C1C	marginal	harmful	-2.315
22188	dkN@@@RUUUWjjjh@@	CCCCCCCCCCCC#N	nontoxic	nontoxic	-34.274
22191	dcLL@@P\bbTQbRzuMUUGT@@	CC(=C)C(=O)OCC1CCCO1		no data	-25.832
22193	dklD@@SHheDXdmMjZ@@@@	CC(=C)C(=O)OCC1=CC=CC=C1	nontoxic	nontoxic	-25.021
22194	dmTD@@QIe]UjZj@@	CCCCCCOC(=O)C=C	nontoxic	nontoxic	-26.839
22198	deVH@NAIUeQfj@@@@	OCCCC1=CN=CC=C1		no data	-7.5182
22217	dg\B@@i]RVYUuzVBBJh@@	COC1=CC(OC)=C(C=O)C=C1OC		no data	-3.9857
22218	diDD@@QIefZfh@@	CC(C)OC(=O)C(C)=C		no data	-24.368
22220	dmtHHEBHJHZHFHRYf{zXHbH@@	OC1=C(Cl)C(Cl)=C(Cl)C(Cl)=C1		no data	-2.05
22227	gNxHBHaIUjj`@	CN(C)CCCCl	marginal	harmful	0.92087
22246	dg\`@@y[RiUu]kjjjjj@@	NCCCN1CCN(CCCN)CC1		no data	5.8805
22247	f`~A@@@YEHdThleJiijfhPhar@	CC(C)=CCCC(C)=CCCC(C)(O)C=C	nontoxic	nontoxic	-6.3784
22253	fi{A`@@H]dTRbTRaRTqTRUFN}t[UUTsMT@E@@@	CC(C)=CC1C(C(=O)OCC2=COC(CC3=CC=CC=C3)=C2)C1(C)C	marginal	harmful	0.26409
22254	do\DHLH@bOA@`PcHiDdddYFjjjj@@	CCOP(=S)(OCC)SCSC(C)(C)C	toxic	toxic	-18.095
22256	dcLHpEBHJHZHrJJJZF]LDQC@@@	CC(=O)C1=CC=C(Cl)C(Cl)=C1Cl		no data	-1.777
22265	fdi`b@BXdBHRVyefUs^ijBHhh@@	CCC1=CC=CC(CC)=C1N(COC)C(=O)CCl	marginal	harmful	1.0209
22267	deeD`LFn@HRf}nfihHR@	CNC(=O)ON=C(C)SC	toxic	toxic	-3.2465
22271	dg^D@IBdef_Y^E``Jj@@	CCN(CC)C1=CC=C(C=O)C(O)=C1		no data	-0.50567
22279	dkn@@@RYfVya`Hbj@@	CC(C)C1=CC=CC(C(C)C)=C1N	nontoxic	nontoxic	-2.1131
22284	gJX@@dsURT@	CCC(C)N	toxic	toxic	-1.856
22288	dg^H@MAJYU]_ihHHj`@@	CCCCCCOC1=CC=C(N)C=C1		no data	-14.677
22292	fegAa@EZRBHQDYELhhcLeDeMhdjLcd\zZjfh@b@B@@@	CC1(C)C(C=C(Cl)Cl)C1C(=O)OCC1=CC(OC2=CC=CC=C2)=CC=C1	toxic	toxic	0.92471
22301	eh\XBD@BlKGI`IABPrJYQIYQQSFISISZIHRPY[xFj@BijjpBH@@HEH@@	CC(C)[C@H](C(=O)OC(C#N)C1=CC=CC(OC2=CC=CC=C2)=C1)C1=CC=C(OC(F)F)C=C1		no data	-8.752
22305	dcL@@LdbRQTe\DBUP@@	CC(C)(C)C1=CC=C(C=C)C=C1	nontoxic	nontoxic	-8.1482
22308	fbmAP@@BUGNQQQQQQPeIG`mNBehIb@@b`@@	OC1=CC=C(C=C1)C1=COC2=CC(O)=CC(O)=C2C1=O		no data	-0.093853
22310	flu@P@@JbeIfYeU VJMypVi@H@Bh@@@	OC1=CC=C(C=C1)C1=COC2=CC(O)=CC=C2C1=O		no data	-0.093853
22311	fbm@P@@JbeIfYeU ]bc^\EjPB@@j`@@	COC1=CC=C(C=C1)C1=COC2=CC(O)=CC=C2C1=O		no data	0.036465
22312	do|H@@RYWUUZZ@Bjj`@@	CCCCCCCCC1=CC=C(O)C=C1	marginal	harmful	-20.191
22313	fdy@@`@QAhbtQFHrJJIQZJYGLexLDD`TA@@@	ClC(Cl)=C(C1=CC=C(Cl)C=C1)C1=C(Cl)C=CC=C1		no data	-0.81083
22315	fncAP@@HeFnQQJJJJHyIKJZ\UkTEPTUUTRBKJ@@	C[C@H]1CCC[C@H](O)CCCCCC2=C(C(O)=CC(O)=C2)C(=O)O1		no data	-5.822
22320	fbm@@@DjYVWV}~ZlENXI@H@@@@@@	C(=C(C1=CC=CC=C1)C1=CC=CC=C1)C1=CC=CC=C1		no data	-0.76608
22325	fle@c@HiADHbLQFQRFJJIIKYF|xMUP@@AP@@@	OC1=CC=C(C=C1)C(C1=CC=C(O)C=C1)C(Cl)(Cl)Cl		no data	-1.7959
22326	em_P@`@@BICGBamcgo`TZYU\bbbbTRbfbJbRTraQvbTTrXdlRjfznYyZdJbJ@jBjbjjjjbIPQ^KJUJYPkEDif\p@	C[C@@H]1O[C@@H](OC[C@H]2O[C@@H](OC3=C(OC4=CC(O)=CC(O)=C4C3=O)C3=CC(O)=C(O)C=C3)[C@H](O)[C@@H](O)[C@@H]2O)[C@H](O)[C@H](O)[C@H]1O		no data	1.9337
22329	fjc@`@@ErJIJZIPiSQJcEZ]zNVfjjjjjjfLPejVgeF@@	C[C@]12CC[C@H]3[C@@H](CCC4=CC(=O)CC[C@]34C)[C@@H]1CC[C@H]2O		no data	1.56
22331	dmtH@@rJJIJEn`HJbJh@	CCC(C)C1=C(O)C=CC=C1	marginal	harmful	-1.1974
22332	dmtH@@RYWYih@Jhcj@@	CCC(C)C1=CC=C(O)C=C1	marginal	harmful	-1.1974
22333	deT@@DjUghP`hbLh@	CCC(C)C1=CC=CC=C1	marginal	harmful	-1.2542
22341	f`ai@@LDxJPDimYufYr`@jjh@@	COC1=NC(NC(C)C)=NC(NC(C)C)=N1		no data	0.67879
22345	fle@B`@QAhbtPzHSDYEEDeCEHe\s`XpDEATAABe@@	ClC1=CC=C(C=C1)C(C1=CC=CC=C1Cl)C(Cl)(Cl)Cl		no data	-1.9081
22353	dg|H`EBHrJJIQIHmIwA@A@@@@	OC1=CC(Cl)=C(C=C1)C1=CC=CC=C1		no data	-1.9236
22360	do|H@@rJIKJQFRf`@jjh@@	CC(C)(C)CC(C)(C)C1=CC=C(O)C=C1	nontoxic	nontoxic	-5.8012
22361	fdyaa@AZMXDPrHrJIJHqQRqTxYt@QTsTeAq@@	CC1(OC(=O)N(C1=O)C1=CC(Cl)=CC(Cl)=C1)C=C	nontoxic	nontoxic	-14.042
22364	fjc@`@@ErJIJZIPiSQJcEZ]zNVjjjjjjjnDcDIZeiyQP@	C[C@]12CC[C@H]3[C@@H](CC[C@H]4CC(=O)CC[C@]34C)[C@@H]1CC[C@@H]2O	nontoxic	nontoxic	0.57066
22366	fjcA`@@YJdrmkZwKtYIUgAS@AUUUUQTpRUCQrBdh@	C[C@]12CC[C@H]3[C@@H](CCC4=C3C=CC(O)=C4)[C@@H]1C[C@@H](O)[C@@H]2O	nontoxic	nontoxic	-0.31086
22367	fb}@`@@YrJJQIFYJYKDyIUgQRuUUU@AUADHdEEH@	C[C@]12CC[C@H]3[C@@H](CCC4=C3C=CC(O)=C4)[C@@H]1CCC2=O	marginal	harmful	-0.41823
22369	eiSPLF@HNQP@aRPtdGICrPBdLdfRRRdQdURRbbTTRRbRqVvnaQIiYZjjjjjjjjjBjBbabjMHZSRyHh@	C[C@]12CC[C@H]3[C@H]([C@@H]1CC[C@@H]2O)[C@H](CCCCCCCCCS(=O)CCCC(F)(F)C(F)(F)F)CC1=C3C=CC(O)=C1		no data	-50.389
22370	fnk@`@@UrJIJZIPiSQHrcEZ]zNVfjjjjjZjXqBViZ^TT@	CC(=O)[C@H]1CC[C@H]2[C@@H]3CCC4=CC(=O)CC[C@]4(C)[C@H]3CC[C@]12C	nontoxic	nontoxic	0.77149
22371	fjc@`@@ErJIJZIPiSQJcEZ]zNVfjjjjjjfLPejVgeE@@	C[C@]12CC[C@H]3[C@@H](CCC4=CC(=O)CC[C@]34C)[C@@H]1CC[C@@H]2O	marginal	harmful	1.56
22377	fb}@`@@YRYVum[ehrRkNBf@BjjjjJjBRhZNPX@	C[C@]12CC[C@H]3[C@@H](CCC4=C3C=CC(O)=C4)[C@@H]1CC[C@H]2O		no data	0.10838
22381	fbu@`@@YRYWYeg_hrJX@Jj``HD\Pd@	CC[C@@H]([C@@H](CC)C1=CC=C(O)C=C1)C1=CC=C(O)C=C1		no data	-0.47095
22382	fbu@`@@YRYWYeg_hrJX@JY``H@HDj`	C\C=C(\C(=C\C)\C1=CC=C(O)C=C1)/C1=CC=C(O)C=C1		no data	-2.0008
22384	fk ``@A@wdbbRRtQbbbRbVVWIEFl}AAETaPA@P@BEd	CC\C(=C(/C1=CC=C(O)C=C1)C1=CC=C(OCCN(C)C)C=C1)C1=CC=CC=C1		no data	4.7738
22391	fbmAP@@\e{NQQQJJKFIKYgEFbehFH`HB`@@	OC1=CC=C(C=C1)C1=CC(=O)C2=C(O)C=C(O)C=C2O1	nontoxic	nontoxic	0.28194
22393	fbuAP@@\e{NQQQJJKFIKYQhiZBbHB@`@@	OC1=CC=C(CCC(=O)C2=C(O)C=C(O)C=C2O)C=C1		no data	-1.8278
22394	fj}AP@@BUGNQQQQQQPeIE\EipTmALP@DU@@@	COC1=CC=C(C=C1)C1=COC2=CC(O)=CC(O)=C2C1=O		no data	0.036465
22396	flu@P@@\e{HhheEEcDef\TZJV`Xb@`H@@@	OC1=CC(O)=C2C(=O)C=C(OC2=C1)C1=CC=CC=C1		no data	0.28194
22399	fb}AP@@HeGNQQJJIQKIIVgIJlGrVi``@BJ`@@	OC1=CC2=C(C=C1)C1=C(O2)C2=CC=C(O)C=C2OC1=O		no data	-0.4041
22401	fc A@@@YEDeLhedihdXleJ\eiwhyjijjjjjjjjaPWEIZUiyQQX@	CC(C)CCC[C@@H](C)[C@H]1CC[C@H]2[C@@H]3CC=C4C[C@@H](O)CC[C@]4(C)[C@H]3CC[C@]12C	nontoxic	nontoxic	-2.132
22403	fdy@P@@BtGHhhhheEcliuoM@DD@T@@@	COC1=CC=C(C(=O)C2=C(O)C=CC=C2)C(O)=C1		no data	-0.94415
22404	f`qA`@@BudTTTTRbqTzwf`BB@@@@	OC1=CC=CC=C1C(=O)C1=C(O)C=CC=C1		no data	-1.0702
22405	fhiA`@@B|dsLro~jqgM@D@AP@@@	COC1=CC=C(C(=O)C2=CC=CC=C2)C(O)=C1	nontoxic	nontoxic	-0.94415
22406	f`qA`@@B|dsLrozkF\t@P@D@@@	OC1=CC=C(C(=O)C2=CC=CC=C2)C(O)=C1	nontoxic	nontoxic	-1.0702
22409	fhi@R@HH|D@QddabbRRvRkF\m@@@E@@@	OC1=CC=C(C=C1)S(=O)(=O)C1=CC=C(O)C=C1	nontoxic	unlabelled	-2.5836
22411	eo`PD@@@AbaHRDaDbLbDEHQDaDRHRHXDJj`Hbjj`@jjj@@@	CC(C)(C)C1=CC(CC2=CC(=C(O)C(=C2)C(C)(C)C)C(C)(C)C)=CC(=C1O)C(C)(C)C	nontoxic	nontoxic	-5.3142
22413	dcLD@@iJ[g]xZB@f@bX	COC1=CC(C=CC)=CC=C1O	marginal	harmful	-3.9604
22415	dcl@@LdbbbRkJL`@PD@@@	CC1=CC=C2C(C)=CC=CC2=C1		no data	-2.4599
22417	dg^D@KADfVUWYujBBJ@@	CCCCOC(=O)C1=CC=C(N)C=C1		no data	-6.1485
22421	fhiP`@DZAyIgVYW^VkNZjdHBh@@	COC1=CC=C2NC=C(CCNC(C)=O)C2=C1	marginal	harmful	2.8914
22422	foAP@@@NRYWVUzLMZ@B`@`@@	NC1=CC=C(CC2=CC=C(N)C=C2)C=C1	marginal	harmful	-1.9549
22425	f`qA`@@N|dsLjolcZlt@@@T@@@	OC1=CC=C(C=C1)C(=O)C1=CC=C(O)C=C1		no data	-1.0702
22432	fdu@@@DjYee]}faRlGtP@@@@@@@@@	C1=CC=C2C(C=CC3=C2C=CC2=CC=CC=C32)=C1	nontoxic	nontoxic	-2.3575
22436	fjm@P@@HrUImZYmU}]DJVjj@@@J@@@	CC(CCC(O)=O)(C1=CC=C(O)C=C1)C1=CC=C(O)C=C1		no data	-1.414
22437	ff}@P@@DsWHhhllhimDeBsbRpPEUT@Q@@@	CC(CC1=CC(O)=C(O)C=C1)C(C)CC1=CC=C(O)C(O)=C1		no data	-2.4175
22439	fak@P@@H[wHihhdhXhddmdJTRyjtAAP@@AP@@@	OC(=O)C1=C(C=CC=C1)C(C1=CC=C(O)C=C1)C1=CC=C(O)C=C1		no data	-1.4576
22442	fdy@`@@QRYWZYwzL|F@BjB@`@@	CCC(C)(C1=CC=C(O)C=C1)C1=CC=C(O)C=C1		no data	-1.3659
22445	foA@`@@NRYWVUzLMZ@B`@`@@	OC1=CC=C(CC2=CC=C(O)C=C2)C=C1		no data	-2.2367
22446	foA@`@@ZrJJIHqQYgKN`HHH@@@@	OC1=C(CC2=C(O)C=CC=C2)C=CC=C1		no data	-2.2367
22448	fly`b@BX|BHrISQQQQQYFpZZ`hbbbCJ@@	CCC1=C(N(C(C)COC)C(=O)CCl)C(C)=CC=C1	nontoxic	unlabelled	1.9977
22455	dg\B@@Q]rJISQJHr[TDCD@@	COC(=O)C1=C(C=CC=C1)C(=O)OC	marginal	harmful	-3.9278
22462	dk\H@@RYV{Vntx@`@@@@	OC1=CC=CC(=C1)C1=CC=CC=C1		no data	-2.12
22472	deT@@DjU_k``b`@@	CCCCC1=CC=CC=C1	nontoxic	nontoxic	-7.9676
22474	fig@P@@VZOHhdiheCEdhdYjLT[pTeZZjjjjjZjnLPijFghFIP@	C[C@]12C[C@H](O)[C@H]3[C@@H](CCC4=CC(=O)CC[C@]34C)[C@@H]1CC[C@@H]2C(=O)CO		no data	2.0354
22479	didH@@RYeVz@``@@	CCC1=C(O)C=CC=C1	marginal	harmful	-2.4802
22480	didH@@rJIJFf`@h@@	CCC1=CC=CC(O)=C1	marginal	harmful	-2.4802
22481	eghPH@@@LbbRfTRrTtRLVTTUGDfcgdVUUMUUUUUUUUTdBxTbtUd|TRJ`r@@	CC[C@H](CC[C@@H](C)[C@H]1CC[C@H]2[C@@H]3CC=C4C[C@@H](O)CC[C@]4(C)[C@H]3CC[C@]12C)C(C)C		no data	-4.475
22485	fdy@a@@qADHbDfyfUWwSk^ih@@@h@@@	OC1=CC=C(C=C1)C(=C(Cl)Cl)C1=CC=C(O)C=C1		no data	-0.79641
22489	dmtD@@QImYVUZX@@Hr@	OC(=O)\C=C\C1=CC=CC=C1	toxic	toxic	0.1675
22508	flyA@@@ILkjjjkQd@EUUUP@@	CCCCCCCCCCCCC1=CC=C(O)C=C1		no data	-20.191
22510	didH`ABHRYVzZ@B`@@	CC1=C(O)C=CC(Cl)=C1	marginal	harmful	-2.0981
22519	e`T^F@@DJNAEKF`JemgolbbTTRLJTRVTrbbJcGBfbVSRE@U@AMTuMAAt`@	NC1=NC(=O)C2=NC(CNC3=CC=C(C=C3)C(=O)N[C@@H](CCC(O)=O)C(O)=O)=CN=C2N1		no data	-9.0275
22520	dklD@@QIeWe]MjZ@@BB`	CCOC(=O)C=CC1=CC=CC=C1	nontoxic	nontoxic	-8.4451
22522	fbe@P@@Hl{HheDheED|hksTEASET@@@	CC(C)COC(=O)C1=C(C=CC=C1)C(=O)OCC(C)C	nontoxic	nontoxic	-1.4587
22523	fhqA`@@Hldrrjz{KSTDDUT@@@	CCCCCCCOC(=O)C1=CC=C(O)C=C1		no data	-20.133
22524	fluPP@DTAsUlbbTTTlTvRXHshiZjZfX@`a``@	O=C1N(C2CCC(=O)NC2=O)C(=O)C2=CC=CC=C12		no data	4.3067
22525	fdiA`@@H}dTRbRTVRQdYjBBbjbGJ@@	CCCCC(CC)COC(=O)C1=CC=C(O)C=C1		no data	-5.5888
22526	fhiA`@@H|drrkNkHs`mPP@A@@@@	OC1=CC=C(C=C1)C(=O)OCC1=CC=CC=C1		no data	-1.4716
22527	dklL@@P|bbTRRQgVhHH`@@	CCCOC(=O)C1=CC=C(O)C=C1	nontoxic	nontoxic	-1.5944
22528	dcLL@@STfVU~UZ``H@@	CCOC(=O)C1=CC=C(O)C=C1	nontoxic	unlabelled	-5.3635
22529	dmtL@@QTfVuqej@B@@	COC(=O)C1=CC=C(O)C=C1	nontoxic	nontoxic	-3.8432
22536	f`qA@@@YEDeeHhTjL]z@Bj@@@@@	CC(C)(C1=CC=CC=C1)C1=CC=C(O)C=C1	marginal	harmful	-3.2442
22540	fk `r@IBjwns`bDfUvyfU}Y}jLLzNX@IjA`bfjX`@@	COC1=CC=C2N(C(=O)C3=CC=C(Cl)C=C3)C(C)=C(CC(=O)OCC(O)=O)C2=C1		no data	3.2866
22541	feg`pBH@QxL\peGYEMDeeEDhhilTnBST\v`@jfZf`@BDb@@	CC(=O)CC(C1=CC=C(C=C1)[N+]([O-])=O)C1=C(O)C2=CC=CC=C2OC1=O		no data	-5.7314
22543	deVH@DAIgeQej@@@@	CC(=O)NC1=CC=CC=C1	marginal	harmful	0.43291
22544	dkllPLXYaM@HhHrRRqIYSaVijfP@	CC(=O)NC1=NN=C(S1)S(N)(=O)=O		no data	3.5036
22546	gJX`DBdru@@	CC(=O)NO		no data	-0.74213
22549	f`aac@BFlxEYJluVILsKKLqTDEQLp@@	CC(=O)NC1=C(I)C=C(I)C(C(O)=O)=C1I		no data	1.1157
22553	facA`@@H[dTrbrTVTTTTnRUiiff@bJ`ALSHUj@	COC1=C(C)C(C)=C(\C=C\C(\C)=C\C=C\C(\C)=C\C(O)=O)C(C)=C1		no data	-0.96677
22555	fegP`@FY@aImYV{eUyVVdeGMi`BIBBJjB@cDZ@	CC1=CC=C(C=C1)C(=C/CN1CCCC1)\C1=CC=CC(\C=C\C(O)=O)=N1		no data	3.8335
22556	f`qi`@DTxIPC^rJIQQJiILyISSMMUU@@@	NC1=NC(=O)C2=C(N1)N(COCCO)C=N2	marginal	harmful	2.7874
22557	dev`@@rfeJY{ZxYBBJD@@	NC1=C2NC=NC2=NC=N1	marginal	harmful	-0.021492
22558	fluhP@LF]EHIJudbbbbRTUVQJV\FMUUU@`UAHQDIJH@	NC1=C2N=CN([C@@H]3O[C@H](CO)[C@@H](O)[C@H]3O)C2=NC=N1		no data	-0.90819
22559	eohZKL@BaekghDLBNAIEMCODj`OBcpX|LddrtbdsTRbrfbRrbrfVNnZjZZjjjhDBhH\`TbVR@@	NC1=C2N=CN([C@@H]3O[C@H](COP(O)(=O)OP(O)(=O)OP(O)(O)=O)[C@@H](O)[C@H]3O)C2=NC=N1	nontoxic	nontoxic	-30.411
22560	fnsir@CASUlDXIqU`^FRRXjIQYSQIYRuEIZmUUUU@`UAFPTdmH@	NC1=C2N=CN([C@@H]3O[C@H](COP(O)(O)=O)[C@@H](O)[C@H]3O)C2=NC=N1		no data	-20.615
22562	fj}qB@LDJhDadRbTTRbVbVKANSGMMTB@DAP@@@	CC1=C(C=CC=C1)N1C(CF)=NC2=CC=C(N)C=C2C1=O		no data	0.18767
22563	fdypb@IFmxH@cIEDdeBeeMqVcTDEETtH@@	CCCSC1=CC=C2N=C(NC(=O)OC)NC2=C1	marginal	harmful	-2.9435
22565	dg]H`Ds`BDfYUwbYjiijhZ`@	CC(C)CC1NC(=S)N(CC=C)C1=O		no data	2.0641
22569	fk @`@@RrJJISHjJIRKVKIQ``ibVjYjZjjjjjjYALahzQUXadi@	CC(C)CCC[C@@H](C)[C@H]1CC[C@H]2\C(CCC[C@]12C)=C/C=C1\C[C@@H](O)C[C@H](O)C1=C		no data	-4.6948
22571	fhipA@BZLBHeDYEEDhihbdqSoPPUCUI@@@	ClC1=CC=CC(Cl)=C1N(CC=C)C1=NCCN1		no data	2.3299
22573	deth@DxYAIeeZxYZYfh@@	O=C1N=CNC2=NNC=C12	marginal	harmful	3.5234
22574	ffsA@@@YEHiDdbhTidjBuXLRujjjijjZjfPRERJeey@@	C[C@]12CC[C@H]3[C@@H](CCC4=CCCC[C@H]34)[C@@H]1CC[C@@]2(O)CC=C		no data	-4.7421
22576	fa{A`@@U{dTTRdTTTVtufXkW`ecejjjjjjfjhRDQTSIqJahV@@	CC(=O)[C@H]1CC[C@H]2[C@@H]3CC[C@H]4C[C@H](O)CC[C@]4(C)[C@H]3C(=O)C[C@]12C		no data	0.33149
22577	ffsHB@AJSdDPdrmrlvkMNZ]Fj\pACTE@lDP@@	CC1=NN=C2CN=C(C3=CC=CC=C3)C3=CC(Cl)=CC=C3N12		no data	3.2065
22578	fisAP@@R\wjSLjkkNjldXuUTuUUTuDQBIbMHR`	CCCCC[C@H](O)\C=C\[C@H]1[C@H](O)CC(=O)[C@@H]1CCCCCCC(O)=O		no data	-16.472
22579	do}`@@pjX|dTTRfb\k`Hbjj@@	CN(C)C1=NC(=NC(=N1)N(C)C)N(C)C		no data	0.40939
22582	ebZRDDDAOBnhl`H`FHDgj\bbbRLbRQTtrRdRRabsGBNLAAUUTsUUUA@@@@@	CC[N+](CC)(CCNC(=O)C(=O)NCC[N+](CC)(CC)CC1=C(Cl)C=CC=C1)CC1=C(Cl)C=CC=C1		no data	-2.1647
22584	ffcqb@FJ}hu`AFRJQQEJIUQIKCNRKVjjjYZjjkBIb\dKP	CC1(C)S[C@@H]2[C@H](\N=C\N3CCCCCC3)C(=O)N2[C@H]1C(O)=O		no data	5.7027
22585	dcuLPNwBh@bOCIEHjdeSUUP@@	NCCCNCCSP(O)(O)=O		no data	-8.8561
22586	eaUZK@@DKHmnPJEODbfcgohZV\bbTTrbRTVfrbTrbVTLrQ`WTrNKUUUUUUUUUUUUUPVDHgBtad\`TrUTzPtfUrAbJqP@	NCC[C@H](O)C(=O)N[C@@H]1C[C@H](N)[C@@H](O[C@H]2O[C@H](CN)[C@@H](O)[C@H](O)[C@H]2O)[C@H](O)[C@H]1O[C@H]1O[C@H](CO)[C@@H](O)[C@H](N)[C@H]1O		no data	5.3041
22588	e`TQJ@@D@jamcko`MCHdlbbTTRTRjTQTRTrbJc`tqssTE@tTu@@ADA@P`@	NC1=NC(N)=C2N=C(CNC3=CC=C(C=C3)C(=O)N[C@@H](CCC(O)=O)C(O)=O)C=NC2=N1		no data	-9.4455
22589	fhiP`@DA@KHheHhibmfR]yjjXHBbFJ@@	CCC1(CCC(=O)NC1=O)C1=CC=C(N)C=C1		no data	3.6633
22590	dg]L@DlEwHheDdhkImPPLP@@	NC1=CC=C(C=C1)C(=O)NCC(O)=O		no data	-3.5775
22593	f`aIB@DXHYp@aIgVUueZZf@Bf@PI@	CC(=O)NC1=CC=C(\C=N\NC(N)=S)C=C1		no data	3.1709
22595	ffcPP@IQ@INTfYfUuUnXIUc^Z@H@Hij`@@	CC(C)C1=CC=C2OC3=NC(N)=C(C=C3C(=O)C2=C1)C(O)=O		no data	-0.98673
22598	ffsqB@ARJhDPdrmrljj}NZ]DnZpACUTTDA@@@	ClC1=CC=C2OC3=C(C=CC=C3)N=C(N3CCNCC3)C2=C1		no data	3.0119
22601	ghNFAD@@OpA@Hl^NbsxRiVdvXlNw@\bbRbbaTttrrTVbrTVRdRrTRRrbbIbTTreZjsX}^ZjjjjjfjZijfjijjVjjjjilaATDpbaFDxeRCE\RIBeJfjAivTzKh^Uy\LbL[bbYRFXJ@	C[C@H]1O[C@@H](O[C@@H]2C[C@@H]3O[C@@](O)(C[C@H](O)[C@H]3C(O)=O)C[C@@H](O)C[C@@H](O)[C@H](O)CC[C@@H](O)C[C@@H](O)CC(=O)O[C@@H](C)[C@H](C)[C@H](O)[C@@H](C)\C=C\C=C\C=C\C=C\C=C\C=C\C=C\2)[C@@H](O)[C@@H](N)[C@@H]1O		no data	-0.1375
22602	fakpR@FJchuo@BLdTbbJTRlttRVF\dwmUUTsMP@TDQLSdB`@	CC1(C)S[C@@H]2[C@H](NC(=O)[C@H](N)C3=CC=CC=C3)C(=O)N2[C@H]1C(O)=O	nontoxic	nontoxic	9.3648
22603	dg H@DjprJIQEQIMqvuRp@P@@	NC1=CC(=CNC1=O)C1=CC=NC=C1		no data	0.87177
22607	ff}h@@@AbfnQJQPiQZQHsJRbuzh@JjneH@@	CC(C)(C#N)C1=CC(=CC(CN2C=NC=N2)=C1)C(C)(C)C#N		no data	-4.1591
22609	fjc@`@@ERYVvWVyZ\eiwhyjijjjjjjyA\TeiVgeE@@	C[C@]12CC[C@H]3[C@@H](CC=C4C[C@@H](O)CC[C@]34C)[C@@H]1CC[C@@H]2O		no data	0.7731
22610	fegP`@OS@aIeiY]_ue\wgAzMjj`hHj@B`@@	CCOC(=O)C1(CCN(CCC2=CC=C(N)C=C2)CC1)C1=CC=CC=C1		no data	6.0035
22611	fluA`@@FcdTTTRTRrNQNRmxKPT@HAT@@@	COC1=CC=C(C=C1)C1C(=O)C2=CC=CC=C2C1=O		no data	0.12022
22612	fbu``DO@Qz\bbTTRRRTQaoAbuUUUUUU`buCH@	CCCC(CCC)C(=O)O[C@@H]1C[C@@H]2CC[C@H](C1)[N+]2(C)C		no data	1.7176
22617	dmvD@AADfVuQejZj`@	COC(=O)C1=CCCN(C)C1		no data	3.0974
22624	fcwhp@DLbuXIZ\GNQQQJFJISEZIQPpwnsZjjjjjjjjiQErBbhZ^bXUUPx@	CO[C@H]1[C@@H](O)[C@H](N)[C@@H](O[C@H]2O[C@@H](CC[C@H]2N)[C@H](C)N)[C@H](O)[C@@H]1N(C)C(=O)CN		no data	3.4196
22626	fde`A@C@BEAFRJIPqQIIPeKA]ziVjZjjP@@	CN1CCCC(C1)=C(C1=CC=CS1)C1=CC=CS1		no data	6.5073
22628	flyQ`@D^@jrS[JzmkBdu@AUUTPLP@	CC(C)NCC(O)COC1=CC=C(CC(N)=O)C=C1	nontoxic	unlabelled	7.2414
22629	fewAb@@iJBHRYWYWYf{uhsQluGN@BjjZfX@HD\ah@	OC1=C([C@H]2CC[C@@H](CC2)C2=CC=C(Cl)C=C2)C(=O)C2=CC=CC=C2C1=O		no data	-0.26793
22630	glHe@X@HN@h@`J[G`IErG[ktGaHj\bbRRTbTVTVRTRRRbRaVRJdtVbrTRRRTvQ|QFbryb}AbwY\~Zjjjj`h@bAjbjjjhH@HJbj``@@@	COC1=CC=C(CC2C3=CC(OC)=C(OC)C=C3CC[N+]2(C)CCC(=O)OCCCCCOC(=O)CC[N+]2(C)CCC3=CC(OC)=C(OC)C=C3C2CC2=CC=C(OC)C(OC)=C2)C=C1OC		no data	-8.6097
22635	fe{qH@DXH@RcAbeh|bbbRbrfRRbQbcNZluTtuUSTsTRbdmRt@@	CC(=O)OC[C@H]1O[C@H]([C@H](OC(C)=O)[C@@H]1OC(C)=O)N1N=CC(=O)NC1=O		no data	5.3179
22636	ffsP@@@ErQQJJZJYIKXtDip\iJDDdEPTTQ@@@	CN1CCC(CC1)=C1C2=CC=CC=C2CCC2=C1N=CC=C2		no data	5.4905
22640	fcwhI@BJ]F\DXxXJ}`BJaFRRVJKYSQJIIRKQ`buVjZififjfiCDIPl`	C[C@H]1[C@H](NC(=O)C(=NOC(C)(C)C(O)=O)C2=CSC(N)=N2)C(=O)N1S(O)(=O)=O		no data	8.4371
22641	dg^D`ENpbDfUvWjZ@BjfHz`@	NCC(CC(O)=O)C1=CC=C(Cl)C=C1	toxic	toxic	-0.50092
22643	dkmL@DpFEIeY{ZyjfZj@@	CCC1(CC)C(=O)NC(=O)NC1=O	marginal	harmful	6.7633
22644	fasa`@K@QQIeiyeUY}|VMVjj@H@hJ@@@	CCN(CC)CCOC(=O)C(O)(C1=CC=CC=C1)C1=CC=CC=C1		no data	8.4717
22646	fjma@@O@rQRIIIIQEJKQhejjjjBBb@@@	CN(C)CCCOC1(CC2=CC=CC=C2)CCCCCC1		no data	-1.4831
22647	fmwpR`LBKAB\`BGAGY@\aNPrRPjJIYIQJQIRU`mVZmZ`hH`e`jHHTh@@	NS(=O)(=O)C1=C(C=C2NC(CC3=CC=CC=C3)NS(=O)(=O)C2=C1)C(F)(F)F	nontoxic	unlabelled	-2.7632
22649	fncaP@L`QJM\bbTTTRRVtqTuzpVh@`BAjX@@@	CC(=O)NC1=CC=C(OC(=O)C2=CC=CC=C2OC(C)=O)C=C1		no data	0.58854
22652	ffcAa@BJBCDybYEEEhcMEEDlfB\GMXHHfdJBB@@@	CCC1=C(C(=O)C2=CC(Br)=C(O)C(Br)=C2)C2=CC=CC=C2O1		no data	-1.1625
22655	eeUXM@@K@DE@ficodZQTfVUWUUU]UUUUUVSQjBBJjjjjjjjjj`@@	CCCCNC1=CC=C(C=C1)C(=O)OCCOCCOCCOCCOCCOCCOCCOCCOCCOC		no data	-12.602
22657	fk QP@DF@hLuyEEEDeDTeDcLdddYvR}FuUUUTu@AUT@@@	CCN(CC)C(=O)C1CN2CCC3=CC(OC)=C(OC)C=C3C2CC1OC(C)=O		no data	6.947
22658	fegpP`IZCpSo@bBAA`aHQdTTRdRjTbjRbRXjpQs``VJefh@B@PB`	NS(=O)(=O)C1=C(Cl)C=C2NC(NS(=O)(=O)C2=C1)=CSCC1=CC=CC=C1		no data	3.1392
22663	fmwQ@@JZAdbRbbbJTLRRbrqkE{M]UUUUPP@@PPpP@	CC(C)COCC(CN(CC1=CC=CC=C1)C1=CC=CC=C1)N1CCCC1		no data	1.468
22667	fc AR@AU[OXICHiEHhhhblXdicBkvkNbdmUUULuUMSUTJBPlPbUOQLK@@	C[C@H]1C[C@H]2[C@@H]3CCC4=CC(=O)C=C[C@]4(C)[C@@]3(F)[C@@H](O)C[C@]2(C)[C@@]1(O)C(=O)CO	nontoxic	nontoxic	3.1791
22671	ejQPNH@AJfecgdPICHiEHhhhblXdiliildhUOMKGHdbjjjjYjjZifjfjhRAHKBDIR^QJEP@	CCCC(=O)O[C@@]1([C@@H](C)C[C@H]2[C@@H]3CCC4=CC(=O)C=C[C@]4(C)[C@@]3(F)[C@@H](O)C[C@]12C)C(=O)COC(=O)CC		no data	0.85931
22672	eb^PNH@AJfecghPICHiEHhhhblXdiliilmLiyiXyDdUUUUSMUSULuSUTI@dEaBDiOHeBh@@	CCC(=O)OCC(=O)[C@@]1(OC(=O)CC)[C@@H](C)C[C@H]2[C@@H]3CCC4=CC(=O)C=C[C@]4(C)[C@@]3(F)[C@@H](O)C[C@]12C		no data	4.1209
22673	edZPFH@AJfecg`ICHiEHhhhblXdiliimdiyiXyDdUUUUSMUSULuUUBPIAXPaJSrIPj@@	CCCCC(=O)O[C@@]1([C@@H](C)C[C@H]2[C@@H]3CCC4=CC(=O)C=C[C@]4(C)[C@@]3(F)[C@@H](O)C[C@]12C)C(=O)CO	nontoxic	unlabelled	-4.5564
22674	ff}a`@M@EGIEDdhbdeDTiqQZtDEEUUUEBa@@	CC(C)NCC(O)COC1=CC=C(CCOCC2CC2)C=C1		no data	4.0444
22676	dmUDBLxDzTf^^fjjjBh@	CC(C[N+](C)(C)C)OC(N)=O		no data	-0.38008
22678	fkoPR`OG`aS`A@YB\`nPwHYIHXdeHcMmDeLiEJuVkPPUCT@EUXPyP@	CC(O)(CS(=O)(=O)C1=CC=C(F)C=C1)C(=O)NC1=CC(=C(C=C1)C#N)C(F)(F)F		no data	-11.827
22679	f`qQb@FBt{p@aJYUW]lTEJjjjZZlPVER@@	OC(=O)CCCC[C@@H]1SC[C@@H]2NC(=O)N[C@H]12		no data	-13.535
22681	fmw`P@K@Qv^QQZIKJJJIIKEJBdfiVmP@U@@@EL@@@	CC(=O)OC1=CC=C(C=C1)C(C1=CC=C(OC(C)=O)C=C1)C1=NC=CC=C1		no data	-1.3869
22683	edRXJ@@I`DMLjlbbTTRTRrRTtLrRVdRce`VusT@A@QSTDDUPDDQ@@	CC1=CC=C(C=C1)C(=O)OC1=C(OC(=O)C2=CC=C(C)C=C2)C=C(C=C1)C(O)CNC(C)(C)C		no data	7.4262
22684	fcoQ`@CC@cVQQJJIIKKQRJJqUUnsFmjB`hhJbHXJAJ@@	CC1=CC2=C(OCC(CNC(C)(C)C)OC(=O)C3=CC=CC=C3)C=CC=C2N1		no data	3.1065
22685	dkn@bACDF\bbbRLb[hBBj`@@	CC[N+](C)(C)CC1=CC=CC=C1Br		no data	-2.4261
22688	fbuaB@@bAbILklljoTYzL@ETDDTDND@@	CN(C)CCOC(C1=CC=CC=C1)C1=CC=C(Br)C=C1		no data	2.9045
22690	feg`a@KBRCDgHILkmZzk\ktXZwQp@UUUTp@Q@@@	OC1(CCN(CCCC(=O)C2=CC=C(F)C=C2)CC1)C1=CC=C(Br)C=C1		no data	5.3091
22692	ffsHC@FJLxFH`HSDYEDdeEEEMGEbTUXsbuijjYfB@Z@@@	CC1=NN=C2CN=C(C3=C(SC(Br)=C3)N12)C1=CC=CC=C1Cl		no data	0.77283
22699	fikQR@LZ`cdT`BLddlTRTRbtRQvdXkUhHJHI`b`@@	CCCCNC1=CC(=CC(=C1OC1=CC=CC=C1)S(N)(=O)=O)C(O)=O		no data	1.3809
22704	fdi`b@KDtBHrJJIKIPiRLEAAEUUQBQ@@	CC1=CC=C(Cl)C(OCC(O)CNC(C)(C)C)=C1		no data	8.7771
22707	fc h`@DAktXNYEEDheBdbhdlhdfBlxmU{ZjZjjjj`@j@@@	O=C1CC2(CCCC2)CC(=O)N1CCCCN1CCN(CC1)C1=NC=CC=N1		no data	7.0074
22715	ffc`@@@YIDXmEEEDhd_IBWMZjj`@``HHDh@@	CC(CC1C2=C(CCC3=C1C=CC=C3)C=CC=C2)CN(C)C		no data	2.9648
22718	few`PD@`QihYrJIQQQIIZIZHeVC{LTiZuUPUATUUQSLPbMKJJS@@	CCCC[N+]1(C)[C@H]2C[C@@H](C[C@@H]1[C@H]1O[C@@H]21)OC(=O)[C@H](CO)C1=CC=CC=C1		no data	-0.38167
22719	ehRZD@@DLG@o`NLbbbTRtVRTRbRaRRt|bFVnA^~ZjZjjjjhIAbbpDgdb`@	CCNC(=O)N(CCCN(C)C)C(=O)[C@@H]1C[C@H]2[C@@H](CC3=CNC4=CC=CC2=C34)N(CC=C)C1		no data	6.1842
22721	fk @`@@GrJQEJJZQIF[JJKHwhyWnjjjjjfffjjiqBRdZKRHqT	C[C@H](CCCC(C)(C)O)[C@H]1CC[C@H]2\C(CCC[C@]12C)=C\C=C1\C[C@@H](O)CCC1=C		no data	-5.354
22722	eg`PL@@@MklbdQRbfdRQfrbbtQgdVRquUUUUUMMMUUL\HQJHrSQYHQQR@	C[C@H](CCCC(C)(C)O)[C@H]1CC[C@H]2\C(CCC[C@]12C)=C\C=C1\C[C@@H](O)C[C@H](O)C1=C	toxic	toxic	-5.1086
22724	fiw`P@M@hWjTrnkJzk[xipVk^CfmA@UUTAETPPdP@	COC1=CC=C2CC3N(CCC4=C3C=C3OCOC3=C4)CC2=C1OC		no data	2.8149
22725	ehZVL@@FMCko`PDKLbfbbTTrJbRvTTRbrDLdtJjv^~AZBBhjB@``dXP`@@	CCOC1=NC2=CC=CC(C(O)=O)=C2N1CC1=CC=C(C=C1)C1=C(C=CC=C1)C1=NNN=N1	nontoxic	nontoxic	-3.3697
22727	ee]PD@@@A\bbbTJbLVRbrRbrTVTTTbc@eLkSUMSSMLtsSMUSTAHIFWeEESUM[St@	C\C(\C=C\C=C(/C)\C=C\C1=C(C)C(=O)CCC1(C)C)=C/C=C/C=C(\C)/C=C/C=C(\C)/C=C/C1=C(C)C(=O)CCC1(C)C		no data	-0.54648
22730	deeDBLXDZTf]ZZjj@@	C[N+](C)(C)CCOC(N)=O	toxic	toxic	0.13108
22731	fdeQ@@DXAdTTtTTRbqUXp_QZh@``A@@@	NC(=O)N1C2=CC=CC=C2C=CC2=C1C=CC=C2		no data	1.5571
22732	fbuIR@J^CfBLNR@HrRRqQKIIYJ\dZruUPASLDBTP}@	CN1C(CC2=CC(N=NC(N)=O)=C(O)C=C12)S(O)(=O)=O		no data	-6.1684
22734	fasa`@L`Q[HheHeDddUlhehwhmUTEPQUU@@@	CCN(CC)CCOCCOC(=O)C1(CCCC1)C1=CC=CC=C1		no data	-6.8714
22735	f`aPP@B\@bwlbfdRLRTIgMUT@QDLP@	C[C@@](CC1=CC=C(O)C(O)=C1)(NN)C(O)=O		no data	-2.6469
22736	dcMD`DpY@HrJJJJMTsUTuH@@	CCOC(=O)N1C=CN(C)C1=S	nontoxic	nontoxic	-5.0125
22738	dmVB`NiiT@cIDeEKJijZBh@	NC(CSCC(O)=O)C(O)=O		no data	-6.1055
22741	fdiqb@LR}A@`AFRREQQKKI[UejA`bj@@@	CCCCNC(=O)NS(=O)(=O)C1=CC=C(N)C=C1		no data	6.1841
22742	ejYXE@@LPACHdjimkb\bbbbbbbtRvTjtTtRLRxTt|\rZzAaZ@Hb@fJjjfjj`i`J]PY_HFPh@	C[C@@H]1O[C@H](C[C@H](N)[C@@H]1O)O[C@H]1C[C@@](O)(CC2=C(O)C3=C(C(O)=C12)C(=O)C1=C(C=CC=C1O)C3=O)C(C)=O		no data	6.0716
22743	dcwDPLHVxHcXcHdheBeURuP@@	ClCCNC(=O)N(CCCl)N=O	toxic	toxic	2.763
22748	fakpQ@BVcIVo@bFAFQQQJJZMJZZII`aF[vZjfZfh@JLBQdE@@	N[C@@H](C(=O)N[C@H]1[C@H]2SCC(Cl)=C(N2C1=O)C(O)=O)C1=CC=CC=C1		no data	8.0424
22749	fi{qR@LBcjsoC@DYHheDdeiiYhdlSeFM{UUULsT@EIbDI@h@	CC1=C(N2[C@H](SC1)[C@H](NC(=O)[C@H](N)C1=CC=C(O)C=C1)C2=O)C(O)=O		no data	7.9062
22751	ehRVFD@LAJfemmGO@lk`@bpHrQQJIIIJZJqQJIQILcbaa[[xFjjjZYjf`jPISBBDRI@@	CN1N=NN=C1SCC1=C(N2[C@H](SC1)[C@H](NC(=O)[C@H](OC=O)C1=CC=CC=C1)C2=O)C(O)=O		no data	11.255
22752	eodVJD@LALjiemGO@g`@bpHrQQJIIIJZJqSQIHxcbabYXzzjjjZYjfBPJXp`aDbP@	N[C@@H](C(=O)N[C@H]1[C@H]2SCC(CSC3=NNN=C3)=C(N2C1=O)C(O)=O)C1=CC=C(O)C=C1		no data	11.343
22753	ek`QBL@LALjfiemmGO@`@bpHJBLdTRbRRRfbjbbRRHxhXFfVvjjjffZijeiYBBDP@	CC1=NN=C(SCC2=C(N3[C@H](SC2)[C@H](NC(=O)CN2C=NN=N2)C3=O)C(O)=O)S1	nontoxic	nontoxic	11.848
22754	eg`ZND@LADjmmGO@bck`@bXHrQQJIIIJZNIQIIZD\TLCSUUUSKLuLuMLaABIAD`	NC1=NC(=CS1)C(=NOCC(O)=O)C(=O)N[C@H]1[C@H]2SCC(C=C)=C(N2C1=O)C(O)=O		no data	13.189
22760	elV^FD@LABjai`]GO@hTP@bpHrQQJIIIJZJjJIQQEKPcba`ZZ{zjjjZYjXJbHfeDHHQ@@	NCC1=CC=CC=C1CC(=O)N[C@H]1[C@H]2SCC(CSC3=NN=NN3CC(O)=O)=C(N2C1=O)C(O)=O		no data	7.2541
22762	eb^^AB@LINaemlQC@hd`XTP@cpHjBF`cIEDhhdddhXkEEeEXhhQqPpuLmmUUUSTsUMUMLtraABD@@	CO[C@]1(NC(=O)C2SC(S2)=C(C(N)=O)C(O)=O)[C@H]2SCC(CSC3=NN=NN3C)=C(N2C1=O)C(O)=O		no data	7.4203
22766	ej^ZID@LABih]KGO@fao`P@axHrQQJIIIJZKZZIQYISGPcbabyzjjjZYjZjZYjjYBBDRCI@	COCC1=C(N2[C@H](SC1)[C@H](NC(=O)C(=N/OC)\C1=CSC(N)=N1)C2=O)C(=O)OC(C)OC(=O)OC(C)C		no data	12.482
22768	fi{qR@LBSKSoA@DYHheDddeMGMDdSeF]GUUUMLuMUKbDIHh@	COC1=C(N2[C@H](SC1)[C@H](NC(=O)[C@H](N)C1=CCC=CC1)C2=O)C(O)=O		no data	7.1174
22774	fk HJ@LBrwUg^CWhpAFRJIQIIISQVJIPiDyQfsuUUSSMLuMTjHPd`e@	CON=C(C(=O)N[C@H]1[C@H]2SCC(COC(N)=O)=C(N2C1=O)C(O)=O)C1=CC=CO1		no data	14.406
22777	fegp``LJuA@@cL`VPkHYIIXdlheDiiDkaRm{huh@JfXJ`H`@@	CC1=CC=C(C=C1)C1=CC(=NN1C1=CC=C(C=C1)S(N)(=O)=O)C(F)(F)F		no data	-8.1085
22780	fakpR@LBcjso@BLdTRbRRttltRQNTXwmUUTsMP@RXaBPJ@@	CC1=C(N2[C@H](SC1)[C@H](NC(=O)[C@H](N)C1=CC=CC=C1)C2=O)C(O)=O		no data	7.9062
22782	fc pQDLBmiw``BNaEirQQJIIIJZJUIQYDyQcYkwUUUMLpPRUHhaBP@	OC(=O)C1=C(C[N+]2=CC=CC=C2)CS[C@@H]2[C@H](NC(=O)CC3=CC=CS3)C(=O)N12		no data	12.127
22783	fegPq@LBuYw`e@DMBLdTRbRRRfbjbaQNTXN]UUTtsTtuJbDI@@	CC(=O)OCC1=C(N2[C@H](SC1)[C@H](NC(=O)CC1=CC=CS1)C2=O)C(O)=O		no data	12.148
22785	fakpR@LBcjso@BLdTRbRRttltRQNTXwmUUTsMSURxaBPJ@@	CC1=C(N2[C@H](SC1)[C@H](NC(=O)[C@H](N)C1=CCC=CC1)C2=O)C(O)=O		no data	7.08
22789	fbuaB@@bADYEEDeIXddmF\}F@`jBBJBEB@@	CN(C)CCC(O)(C1=CC=CC=C1)C1=CC=CC=C1Cl		no data	3.9418
22796	figAb@CUzBHrJJIJQJHpjKRq`iV}EIZVjjZjjijieHqBViyI`@	CC(=O)[C@@]1(O)CC[C@H]2[C@@H]3C=C(Cl)C4=CC(=O)CC[C@]4(C)[C@H]3CC[C@]12C		no data	2.3586
22798	fhiaa@IJtDDPHHrJIKJJQPjcK^`@jVjRar`@	CN1C(C2=CC=C(Cl)C=C2)S(=O)(=O)CCC1=O		no data	0.73005
22800	fhipS@IZCpSo@bBAA`cHhheHeTiFJlFBAXiVH@@	NS(=O)(=O)C1=CC2=C(C=C1Cl)N=CNS2(=O)=O		no data	4.5603
22801	dk^HPNHHbXaIf^UvGS``B@@@@	OC1=C(Cl)C=C(Cl)C2=CC=CN=C12		no data	-1.709
22803	f`a`R@O\TYpHaIe]VujL`@jjfHRH@@	NC(=O)OCC(O)COC1=CC=C(Cl)C=C1		no data	1.4526
22810	fj}`A@D`bAABSJvrjk}Qdm^c@ATqAEP@HR`	CN(C)CC\C=C1/C2=CC=CC=C2SC2=C1C=C(Cl)C=C2		no data	3.8043
22812	ffcPQ@IVxHrPQA@cHhheHfiLhdlqW`ekA@lUTB@QCU@@	NS(=O)(=O)C1=C(Cl)C=CC(=C1)C1(O)NC(=O)C2=CC=CC=C12		no data	2.4038
22813	dmND`FePbDfUmZxY`BJR@@	ClC1=CC=C2OC(=O)NC2=C1		no data	-9.1831
22814	ehRPJA@BFBgo`JsRl|kFhaZlvbKh`FHrJJJISJHqJZZJ[QJGaRRrJhXzZff`h@bBhff@@@	OC(=O)C1=C(Cl)C(Cl)=C(Cl)C(Cl)=C1C1=C2C=C(I)C(=O)C(I)=C2OC2=C(I)C(O)=C(I)C=C12		no data	0.57992
22815	ee vGB@NLjbZWXDLK@hdiRzv~qyp@`pHcBLpcIIKEEheDiMGeEDbhdileEEihmDiMIIixUl]BckZFfmAADtlu@PP@UMLaADllHP@`eTp	CC1=CC(=CC=C1NN=C1C=CC2=C(C=C(C(N)=C2C1=O)S(O)(=O)=O)S(O)(=O)=O)C1=CC=C(NN=C2C=CC3=C(C(N)=C(C=C3S(O)(=O)=O)S(O)(=O)=O)C2=O)C(C)=C1	nontoxic	nontoxic	-0.41015
22816	eg\vFD@KG@kgdXDLE]SP@cdHrRRqQJIIXjIKJIKIJJKQIJQRJF^UM[GDtrvkP@@TL@D@DpPA@l@@@H^Ut@	NC1=C2C=CC=CC2=C(C=C1\N=N\C1=CC=C(C=C1)C1=CC=C(C=C1)\N=N\C1=C(N)C2=CC=CC=C2C(=C1)S(O)(=O)=O)S(O)(=O)=O	nontoxic	nontoxic	-17.403
22817	elVPK@@@AHdjfaiec`XT\bbbbbbTtRRraTrefRXTt|lrn^Z@H`HfJjZjjhJ`I]KZWIy@@	CC1=C2C(=O)C3=C(C(O)=C(O)C([C@@H]4O[C@H](CO)[C@@H](O)[C@H](O)[C@H]4O)=C3O)C(=O)C2=CC(O)=C1C(O)=O		no data	-3.0193
22821	fc P@@@FrRJIJJKIIKXiQI\LyH\kwUU@D@PS@A@@`V@	C(\C=C\C1=CC=CC=C1)N1CCN(CC1)C(C1=CC=CC=C1)C1=CC=CC=C1		no data	6.5107
22822	fluQP@BBAIWhyEEEDhdbddpQgQRtpSAEUD@@	CCN1N=C(C(O)=O)C(=O)C2=CC3=C(OCO3)C=C12		no data	2.2721
22825	e`T\BD@BMBiE@a`HczPrJJKIJKZJIHiIJIKL\IEWOPPEMUUUUP@Q@@@	COC1CN(CCCOC2=CC=C(F)C=C2)CCC1NC(=O)C1=CC(Cl)=C(N)C=C1OC		no data	3.7975
22828	fluib@DXXJQhiADYEDeEeCDdeSdeN}@DUUUTMcR]OP@	NC1=C2N=CN([C@H]3C[C@H](O)[C@@H](CO)O3)C2=NC(Cl)=N1		no data	0.89031
22829	ebvxK@@HpDIMDbfk`RVU[\bbTTTtbRfababRTbfbbbjvT\qfrKtKokUUUUUUUUUTuUUUUUURVDHeDxbdLWbBfRzRrvQrabLyQl]P@	CC[C@H]1OC(=O)[C@H](C)[C@@H](O[C@H]2C[C@@](C)(OC)[C@@H](O)[C@H](C)O2)[C@H](C)[C@@H](O[C@@H]2O[C@H](C)C[C@@H]([C@H]2O)N(C)C)[C@@](C)(C[C@@H](C)C(=O)[C@H](C)[C@@H](O)[C@]1(C)O)OC	marginal	harmful	11.057
22833	fhqQA@BFTBHyDYEEEhcLeHpTDDUUTPdP@	CC(C)(C)NCC(O)C1=CC(Cl)=C(N)C(Cl)=C1		no data	8.0316
22835	fewa`D@`QPLiLmMsLjjkajEjQefuUT@U@EPTDBT@@	C[N+]12CCC(CC1)C(C2)OC(=O)C(O)(C1=CC=CC=C1)C1=CC=CC=C1		no data	0.49053
22837	dk^HPNHJrXaIf^UvGS``B@@@@	OC1=C(I)C=C(Cl)C2=CC=CN=C12	toxic	toxic	-0.64135
22839	ehZR@D@NGBf`H`FHrJIKJJJJIKIYYQPiZa`qpKIJi{z@BjPZARj`@b`@`r`	CC(C)\N=C1\C=C2N(C3=CC=C(Cl)C=C3)C3=CC=CC=C3N=C2C=C1NC1=CC=C(Cl)C=C1		no data	1.9723
22842	dif@PNBHHHRUefzjZd@@	CC1=C(CCCl)SC=N1		no data	-0.65169
22847	ff}qa@IV]pQ`QA@cHhheHfieEEDqVZpPKDuUUD@@	CC1CCCC(C)N1NC(=O)C1=CC=C(Cl)C(=C1)S(N)(=O)=O		no data	2.2165
22850	dcN@`IBHrJJIHrMtAAU@@@	CC(C)(N)CC1=CC=CC=C1Cl		no data	-0.91538
22851	fnkpA@ARJBHTDILk\kJjotyitRyk@DMUQPQA@@@	CN1CCN(CC1)C1=NC2=C(SC3=C1C=C(Cl)C=C3)C=CC=C2		no data	7.5425
22854	fnkPa@IQDTDPvHrJJIJPjJ[QKIgMVCGMXBBjhJAHhaP`@	ClC1=CC2=C(NC(=O)CN3CCOC23C2=C(Cl)C=CC=C2)C=C1		no data	4.0149
22855	fnkHB@FRUTDQdTRTrTRbRRRmNZLfnRpACUTEAPP@@	CN1CCN(CC1)C1=NC2=CC(Cl)=CC=C2NC2=C1C=CC=C2	toxic	toxic	7.5398
22857	fewAP@@Vkv^QQISQJFKIQJVZcEF|EIVfjjfjjijjXqBaizAbX@	C[C@]12CC(=O)[C@H]3[C@@H](CCC4=CC(=O)CC[C@]34C)[C@@H]1CC[C@]2(O)C(=O)CO	marginal	harmful	3.0066
22858	ek`PF@@@KJnimlbbRfbTLVRbTlrThXTL|BRJZZjjZjjfijiaaBPr^PJIP@	CC(=O)OCC(=O)[C@@]1(O)CC[C@H]2[C@@H]3CCC4=CC(=O)CC[C@]4(C)[C@H]3C(=O)C[C@]12C	marginal	harmful	3.9477
22861	fnspR@FJchuo@BLdTbbJTRltfRpsdjmjjjfYjjjlHfIr@@	CC1(C)S[C@@H]2[C@H](NC(=O)C3(N)CCCCC3)C(=O)N2[C@H]1C(O)=O		no data	3.4233
22862	fbuA`@@Hhdrs\jmJ[slmUTEAUD@@@	CC1CC(CC(C)(C)C1)OC(=O)C(O)C1=CC=CC=C1		no data	-3.7379
22866	fmw@P@@H{MIge]fYU_vEIMRmZ`@iB`hjXH@@	CC(=O)OC1=CC=C(C=C1)C(=C1CCCCC1)C1=CC=C(OC(C)=O)C=C1		no data	-6.1848
22868	fnspS@IZCpSo@bBAA`cHhheHeTiEUDfJlFkXHEbiZjhjEb@@	NS(=O)(=O)C1=C(Cl)C=C2NC(CC3CCCC3)NS(=O)(=O)C2=C1	marginal	harmful	5.4628
22870	gOt`EPTfVKZjid@	N[C@@H]1CONC1=O		no data	-0.86671
22871	fa{pS@IZCpSo@bBAA`cHhheHeTiEXhdqU`uZwlDBqTmUTeP@@	NS(=O)(=O)C1=C(Cl)C=C2NC(NS(=O)(=O)C2=C1)C1CC2CC1C=C2		no data	7.6525
22872	ffs`@@@YIDmeEEEDhlZL]DI\ujjZ@HH@d@@@	CN1CCC(CC1)=C1C2=C(C=CC=C2)C=CC2=C1C=CC=C2		no data	6.4602
22873	feoAb@CMFBHrJJIJQJIZGQZVLEJuoASfmKUUMUUUMUPjQbDiKTm@kL@@	CC(=O)[C@@]1(O)CC[C@H]2[C@@H]3C=C(Cl)C4=CC(=O)[C@@H]5C[C@@H]5[C@]4(C)[C@H]3CC[C@]12C		no data	2.2966
22875	gChHL@aIZ`@	NCCS	marginal	harmful	-6.1884
22880	fiw``@H@[dbTrRTRaRfbTnB\DZpXykRtuUUUUWUSAQRmORJr`@	C[C@]12CC[C@H]3[C@@H](CCC4=CC5=C(C[C@]34C)C=NO5)[C@@H]1CC[C@@]2(O)C#C		no data	2.0688
22886	fdqP@B@NAKirRQUIIIIRUUUUUT@@	C[N+](C)(C)CCCCCCCCCC[N+](C)(C)C		no data	-7.93
22888	ek`PJ@@@LemclbbdRbfVfdTVUVbxDdtBJzfZjjjjjZjfZhQBDJb\PRJPqAH@	C[C@H](CCC(O)=O)[C@H]1CC[C@H]2[C@H]3[C@H](CC(=O)[C@]12C)[C@@]1(C)CCC(=O)C[C@H]1CC3=O		no data	-0.30551
22892	e`\VLH@LC@jnehDO@@cIIChdieeMDeeDhdYHhYXUUl\mP@TsUU@PUE@@@	CC(C)NC1=CC=CN=C1N1CCN(CC1)C(=O)C1=CC2=CC(NS(C)(=O)=O)=CC=C2N1		no data	8.1533
22894	fmo@P@@U{OHhdiheBeMDcLeJLUiwhyZZjjjjijZjXqBViZ^TT@	CC(=O)OCC(=O)[C@H]1CC[C@H]2[C@@H]3CCC4=CC(=O)CC[C@]4(C)[C@H]3CC[C@]12C		no data	2.7599
22897	gdJdAd@@@BBqxvWLQIdZm^jsX]n @XNQQKJJQJJVEJSKYJIJIEQIQHjIJIEQJJYHaPdF@dPiTfK@TJTjSYcuyjZjjjjjjjjjjjjjjjjjjjjjjecA\EHbaNIDVQUDlQq_HBdITdJdjJdzTZIifWYSdnayWd@@	C[C@H]1O[C@H](C[C@H](O)[C@@H]1O[C@H]1C[C@H](O)[C@H](O[C@H]2C[C@H](O)[C@H](O[C@@H]3O[C@H](CO)[C@@H](O)[C@H](O)[C@H]3O)[C@@H](C)O2)[C@@H](C)O1)O[C@H]1CC[C@@]2(C)[C@H](CC[C@@H]3[C@@H]2C[C@@H](O)[C@]2(C)[C@H](CC[C@]32O)C2=CC(=O)OC2)C1		no data	-1.4126
22898	fnkA@@@IMKSksoZlejtTu[U]UUSUMUSHKBYERrB`@	CC[C@]12CC(=C)[C@H]3[C@@H](CCC4=CCCC[C@H]34)[C@@H]1CC[C@@]2(O)C#C	marginal	harmful	-4.9007
22901	eodPFH@AJfimk`ICHiEHhhhblXdicBeEOMKGHdbjjjjYjjZfijhRAHKBDIR^QJEH@	C[C@@H]1C[C@H]2[C@@H]3CCC4=CC(=O)C=C[C@]4(C)[C@@]3(F)[C@@H](O)C[C@]2(C)[C@@]1(O)C(=O)COC(C)=O	nontoxic	unlabelled	3.9902
22902	eb^PNH@AJfecghPICHiEHhhhblXdiliilmLiyiXyDdUUUUSMUSULuSUTI@dEaBDiOHeBd@@	CCC(=O)OCC(=O)[C@@]1(OC(=O)CC)[C@H](C)C[C@H]2[C@@H]3CCC4=CC(=O)C=C[C@]4(C)[C@@]3(F)[C@@H](O)C[C@]12C		no data	4.1209
22904	edZPFH@AJfecg`ICHiEHhhhblXdiliimdiyiXyDdUUUUSMUSULuUUBPIAXPaJSrIPi@@	CCCCC(=O)O[C@@]1([C@H](C)C[C@H]2[C@@H]3CCC4=CC(=O)C=C[C@]4(C)[C@@]3(F)[C@@H](O)C[C@]12C)C(=O)CO		no data	-4.5564
22906	dgnB@DBcoHheEiDbuUUUQb@	CC(C)(CO)[C@@H](O)C(=O)NCCCO	nontoxic	nontoxic	-18.866
22910	dcLF@@siWTify^ajjjjIHRiB`@	OC[C@H]1OC(O)[C@H](O)[C@@H](O)[C@@H]1O		no data	-3.7768
22914	dg}DPEtYBHXHrJIJZQGUvg@DKUB@@	CC1=NC2=CC=C(Cl)C=C2S(=O)(=O)N1		no data	1.6338
22915	eohZA@@GHfeg`LAEMOLnldTTRbRfLTLJTrbehdRJvNjjjjjjjjjjjl`RDHUBxTbLebBQRj`rf`@	NC[C@@H]1CC[C@@H](N)[C@@H](O[C@@H]2[C@@H](N)C[C@@H](N)[C@H](O[C@H]3O[C@H](CO)[C@@H](O)[C@H](N)[C@H]3O)[C@H]2O)O1		no data	1.7614
22918	dctBPLkiCDwDRV{nzjjjIHTYB`@	O[C@H](CBr)[C@@H](O)[C@H](O)[C@H](O)CBr		no data	-6.4382
22922	f`aPP`M^djs`QAHa`PXHrJJJYRZr\EADBtl@@@	NS(=O)(=O)C1=CC(Cl)=C(Cl)C(=C1)S(N)(=O)=O		no data	0.26186
22926	ff}``@K@QdTRdRbRRVbJLGvVjjjjjjj@@	CCN(CC)CCOC(=O)C1(CCCCC1)C1CCCCC1		no data	7.92
22927	fhyI`@DTyHF`yEDhdbhdls`iV\tsMUUUHTkP@	OC[C@@H]1CC[C@@H](O1)N1C=NC2=C1NC=NC2=O		no data	-0.89028
22932	fdyAa@OAbBPUHYEEDhddYeFRMZB@B@i`@@	OC(=O)C1=C(O)C=CC(=C1)C1=C(F)C=C(F)C=C1		no data	-3.1842
22933	ef{pK@@@DKEcd\Z]SWRz|bbVTTbTUfRdrvRbRbQTRTRJbRbQEDag`VQPtwpHllZ[TuUUUUUUUUUUUUUUUUUTTpnEIGHDddTielgi}@TRnXKIUZ`yGDt@@	C[C@H]1O[C@H](C[C@H](O)[C@@H]1O)O[C@H]1[C@@H](O)C[C@H](O[C@H]2[C@@H](O)C[C@H](O[C@H]3CC[C@@]4(C)[C@H](CC[C@@H]5[C@@H]4CC[C@]4(C)[C@H](CC[C@]54O)C4=CC(=O)OC4)C3)O[C@@H]2C)O[C@@H]1C	toxic	toxic	3.3253
22934	enwpG@@@DKOMklRVS[_Zv|bbVTTbTTlJTfVrTRTRJbRbQTRTRHhdLBbJjfVAaeUSsZfjjjjjjjjjjjjjjjjjjjia\JRJIrQKIUIYGKz@rEThVRqUNjNIsM@@	C[C@H]1O[C@H](C[C@H](O)[C@@H]1O)O[C@H]1[C@@H](O)C[C@H](O[C@H]2[C@@H](O)C[C@H](O[C@H]3CC[C@@]4(C)[C@H](CC[C@@H]5[C@@H]4C[C@@H](O)[C@]4(C)[C@H](CC[C@]54O)C4=CC(=O)OC4)C3)O[C@@H]2C)O[C@@H]1C		no data	3.4159
22935	dg}`@@`fETiYeWzx{@bH`@@@	NNC1=NN=C(NN)C2=CC=CC=C12		no data	-4.3224
22938	fk A@@@YEDeLehheHmXlhiSghasUSTuUUUMUU\`nKTm@hlGLTYSX	CC(C)[C@@H](C)\C=C\[C@@H](C)[C@H]1CC[C@H]2\C(CCC[C@]12C)=C\C=C1/C[C@@H](O)CC[C@@H]1C		no data	-3.1667
22940	fk PR@NCMelpAFRJJJIQQKII[SHq\mKtZtEPATALMUTBDQd@@	COC1=CC=C(C=C1)[C@@H]1SC2=CC=CC=C2N(CCN(C)C)C(=O)[C@@H]1OC(C)=O		no data	7.5036
22941	ffcP@@@YrRJJIQIIJ[NLUkudu@DPDTUP@@@	CN(C)CCCN1C2=CC=CC=C2C(C)(C)C2=C1C=CC=C2		no data	3.7442
22944	e`vtF@DBm`NEN]WRivgIEEEDhdddlhTheKEHhdcDkBmHxYDUubsRkrkJ[PAAAEEUUUAT@TAEPTPayFh@@	COC1=CC=C2C[C@@H]3C4=C(CC[N+]3(C)C)C=C(OC)C(OC)=C4OC3=CC=C(C[C@H]4C5=C(CC[N+]4(C)C)C=C(OC)C(OC1=C2)=C5)C=C3		no data	-0.99
22947	fisAP@@R\wjSLjkkNjldXuUTmUUTuDQBIbMDReH	CCCCC[C@H](O)\C=C\[C@H]1[C@H](O)CC(=O)[C@@H]1C\C=C/CCCC(O)=O		no data	-14.185
22948	fj}`@D@@gIIDceEEDdef\CeIZjih@@@`@@	C[N+]1(C)CCC(CC1)=C(C1=CC=CC=C1)C1=CC=CC=C1		no data	-0.38224
22949	flea@@E@RfVYUV\tWIjh@`B`@@@	CN(C)CCOC(C1=CC=CC=C1)C1=CC=CC=C1	marginal	harmful	4.6945
22950	fnsa@@H`rJQQQIII[FIKWkAjvj@H@`jjB@@	OC(CCCN1CCCCC1)(C1=CC=CC=C1)C1=CC=CC=C1		no data	2.5785
22958	ff}a`@E@IUIf]uYvUv\rVB@jjh@HHZh@@	CC(CCC1=CC=C(O)C=C1)NCCC1=CC(O)=C(O)C=C1		no data	4.1054
22959	fc{Ar@HHqpVc@BLddlTVTVTRRbrRJuSTuUUUUP@@	CCCCC(CC)COC(=O)CC(C(=O)OCC(CC)CCCC)S(O)(=O)=O	marginal	harmful	-5.6999
22967	fhiQR@JLIIU``dDfYu[Yv\Lzejfjjh`eiFch@	C[C@H]1O[C@H]([C@H](O)[C@@H]1O)N1C=C(F)C(=O)NC1=O		no data	-2.7646
22968	fluHP@DXUh@oArJJJJXiYQIdmFbejjZfjih@@	CN1C2=C(N(CC3OCCO3)C=N2)C(=O)N(C)C1=O		no data	-2.5282
22973	fc pb@CIZJhICHhdlideDeeEEBeQ`Xmzo\@DuUTuL@AP@@	FC1=CC=C(C=C1)C(=O)CCCN1CCC(=CC1)N1C(=O)NC2=CC=CC=C12		no data	2.3898
22974	fnk@`@@UrJIJYQKISQHrgIZ]zNVfijjjjZjYrRfeZ^TT@	CC(=O)[C@H]1CC[C@H]2[C@@H]3C=CC4=CC(=O)CC[C@@]4(C)[C@@H]3CC[C@]12C		no data	0.82654
22975	fdyHP@DXUh@oQrJJJJXiYSLehsUTuMUMAu@@	CN1C2=C(N(CC(O)CO)C=N2)C(=O)N(C)C1=O	marginal	harmful	4.4457
22977	fbyPH@BZ@bR`qSgHieDeDXdhhuUSUTs@@@	OC(=O)CN(CCN(CC(O)=O)CC(O)=O)CC(O)=O	nontoxic	unlabelled	-7.634
22978	dcNHBFAiRYVzzz@Hj`@@	CC[N+](C)(C)C1=CC(O)=CC=C1		no data	-0.6588
22981	fhiq`@DDTA`TfYg]m^B|EjiZjjh@@	CCOC1=C(C=NN(C)C1=O)N1CCOCC1		no data	1.3325
22982	fmgQP@BZ@bPXyEMEDiXmEEdeLepTumUTuUMU@AFLQTl`@	CCOC(=O)[C@H](CCC1=CC=CC=C1)N[C@@H](C)C(=O)N1CCC[C@H]1C(O)=O		no data	0.77856
22984	fnsIb@BTteuV`dLbbbRbRRbbNtYrr_A`HJjfjibP@@	CCN1C=C(C(O)=O)C(=O)C2=CC(F)=C(N=C12)N1CCNCC1		no data	2.2234
22986	dknL@M@iRYg^un``JjHF@@	CNC[C@H](O)C1=CC=C(O)C(O)=C1	nontoxic	nontoxic	2.574
22991	elzxK@@@pDIMDbfk`RVYS\bbTTTtbRfababRTbfbbcVrefLvQ^am]ZjjjjjjjjjfjjjjjjiKBDRb\QRFKqASI]IY[HyPqF\kVVh@	CC[C@H]1OC(=O)[C@H](C)[C@@H](O[C@H]2C[C@@](C)(OC)[C@@H](O)[C@H](C)O2)[C@H](C)[C@@H](O[C@@H]2O[C@H](C)C[C@@H]([C@H]2O)N(C)C)[C@](C)(O)C[C@@H](C)C(=O)[C@H](C)[C@@H](O)[C@]1(C)O	nontoxic	unlabelled	11.291
22993	ecwx@`@HpDIMDbfk`RVYSTqy|bbTTTtbRfababRTbfbbcVrebQbfJfVrKtMkkUUUUUUUUUTuUUUUTuTuUIXPbTSbJPq^HJYKiKKYGJFHseZru@@	CCOC(=O)CCC(=O)O[C@H]1[C@H](O[C@@H]2[C@@H](C)[C@H](O[C@H]3C[C@@](C)(OC)[C@@H](O)[C@H](C)O3)[C@@H](C)C(=O)O[C@H](CC)[C@@](C)(O)[C@H](O)[C@@H](C)C(=O)[C@H](C)C[C@@]2(C)O)O[C@H](C)C[C@@H]1N(C)C		no data	-3.558
22998	ec`PL@@@DMlbbTTRRVaRfRfbReacdRUSPrsT@@@UUUUPUTAIJEQiCH@	C[C@]12CC[C@H]3[C@@H](CCC4=CC(OC(=O)C5=CC=CC=C5)=CC=C34)[C@@H]1CC[C@@H]2O	nontoxic	nontoxic	0.31499
22999	ekhPL@@@DClbbRbTbTRJTjTrVdLBrbRZzVvZjjjjjj`@jhhHSBdgdrP@	C[C@]12CC[C@H]3[C@@H](CCC4=CC(O)=CC=C34)[C@@H]1CC[C@@H]2OC(=O)CCC1CCCC1		no data	-3.3153
23000	fc @P@@H{OHhdidididihdUMIUgQRUkU@AUUUUSQUPr]@qJJ`@	CCC(=O)O[C@H]1CC[C@H]2[C@@H]3CCC4=CC(OC(=O)CC)=CC=C4[C@H]3CC[C@]12C		no data	0.75639
23001	fc A`@@HwdTRTRdRRJfRtrVd[tZmfmjjjjjjh@JhhQLThzQP@	CCCCCCC(=O)O[C@H]1CC[C@H]2[C@@H]3CCC4=CC(O)=CC=C4[C@H]3CC[C@]12C		no data	-21.998
23004	fewA`@@HgdTRTRdRRlrTrVd[p\ezMjjjjjj@BjJDSEJN`T@	CCCCC(=O)O[C@H]1CC[C@H]2[C@@H]3CCC4=CC(O)=CC=C4[C@H]3CC[C@]12C		no data	-7.4576
23005	fa{AR@HHpSh@cIIChdididiheIUgQRUju@AUUUTeQCItCDh@	C[C@]12CC[C@H]3[C@@H](CCC4=C3C=CC(OS(O)(=O)=O)=C4)[C@@H]1CCC2=O		no data	-0.071876
23007	f`aa`@D@M{HhhhddYejsUAPQP@@	CCN(CC)C(=O)C1=CC(OC)=C(O)C=C1		no data	3.6552
23010	diDH`BBHRUkYjncJHb@	CCC(O)(C=CCl)C#C		no data	0.2825
23011	fhq`R@LPQxH@cIICEDdceCVVjB`I`@@	CCN(CC)S(=O)(=O)C1=CC=C(C=C1)C(O)=O		no data	2.6669
23016	fnk@`@@ErJIJZIPiSQJVcEZ]zNVfjjjjjnjXqBViZ^TT@	C[C@]12CC[C@H]3[C@@H](CCC4=CC(=O)CC[C@]34C)[C@@H]1CC[C@@]2(O)C#C	nontoxic	nontoxic	2.0147
23019	deVD@D@TfVgJfjijLh@	CCC1(C)CC(=O)NC1=O		no data	4.8883
23020	foAP`@DXAsHhhddXdbLlyjih@H`p`@	CCN1C(=O)NC(C1=O)C1=CC=CC=C1		no data	5.3867
23021	f`qQa@LL`bp@b`QddebRRRrxKQejZ@J`@@	CCOC1=CC=C2N=C(SC2=C1)S(N)(=O)=O		no data	-0.43538
23024	fjcA@@@YEHiDdkLeLePVc^CdmUUUUUMUSHIBiEPr\`@	CC[C@]1(O)CC[C@H]2[C@@H]3CCC4=CCCC[C@@H]4[C@H]3CC[C@]12C		no data	-1.5397
23027	fbeQ@@DTAdTRbbbTTRu\ejhJbJbHXH@@	CCCN(CC)C(CC)C(=O)NC1=C(C)C=CC=C1C		no data	7.6989
23028	dmTNPHSFFUCpkprRRrJQjjZ@@	CC(O)(P(O)(O)=O)P(O)(O)=O	marginal	harmful	-15.478
23030	fnkHA@N^bTDPxHRYeg[Y]UYJwgARVBAbZiZjJP@@	CCC1=CC2=C(S1)N1C(C)=NN=C1CN=C2C1=CC=CC=C1Cl		no data	4.844
23031	f`qI`@DXUh@oYEEEELTlfRtYjjZfi`@@	CN1C2=C(N(CCO)C=N2)C(=O)N(C)C1=O		no data	3.6918
23032	fk IR@@uzOakMNBHrJIKIRJUIQQJHqJcBuGN@BjfjjUjiJ@@	CN1C2=C(N(CCOC(=O)C(C)(C)OC3=CC=C(Cl)C=C3)C=N2)C(=O)N(C)C1=O		no data	4.9695
23033	fdyP`@JJ@cHheDhcMLdIPXmTuU@@dIT@@	CCOC(=O)C1=CN=CN1C(C)C1=CC=CC=C1		no data	-0.88362
23035	eePpK@@@DGJfaimghZV^\bbTtRbbRRRRbTRRRT|rVqCDb`QRWVqrNOHkUUPA@DTUUUUUUTEPfBhfRVPLQVJE`@	COC1=CC(=CC(OC)=C1O)[C@H]1[C@@H]2C(COC2=O)C(O[C@@H]2O[C@@H]3CO[C@@H](C)O[C@H]3[C@H](O)[C@H]2O)C2=CC3=C(OCO3)C=C12	marginal	harmful	-1.9839
23036	fekA`@@HGdTRRfrTVTTTTnJujZfZXBHj@DIBeUh	CCOC(=O)\C=C(/C)\C=C\C=C(/C)\C=C\C1=C(C)C(C)=C(OC)C=C1C		no data	-9.5244
23037	ffs@`@@URYVymunVgEF|EIVeijjjjZjgDiFShE@@	C[C@]12CC[C@H]3[C@@H](CC(=C)C4=CC(=O)C=C[C@]34C)[C@@H]1CCC2=O		no data	-0.8784
23038	fnchP@MASUhDBMdTVTRRTTLRVdTejuUUSTBAP@@	CC(=O)OCC(CCN1C=NC2=CN=C(N)N=C12)COC(C)=O		no data	2.5133
23039	fbexc@LDXXJ\pP@HdD^BLddNfRRbRrcoKSUUKTtBAH	NC(=N)NC1=NC(CSCCC(N)=NS(N)(=O)=O)=CS1	nontoxic	unlabelled	2.5856
23041	fhqPP@LA@aWdf]fUWcNZj``a`@@	NC(=O)OCC(COC(N)=O)C1=CC=CC=C1		no data	0.89648
23042	fik`Q@OQRVhH`dQdTTTvfbbbbTiSAV}AAELuMMTTNT@@	CCOC(=O)C1=C(C)NC(C)=C(C1C1=CC=CC(Cl)=C1Cl)C(=O)OC		no data	0.51519
23043	fleA`@@HXdvmrnrncQRuS@A@@@@@	OC(=O)CCC(=O)C1=CC=C(C=C1)C1=CC=CC=C1		no data	-1.8142
23044	f`a`C@C@dDRFICHiCDeBhlJUT@EUQCQ@@	CCNC(C)CC1=CC(=CC=C1)C(F)(F)F		no data	-4.0427
23049	fi{Q@@DAAdTTRbfRRqRTRQoNCt[UPTEET@A@@@	CCC(=O)N(C1CCN(CCC2=CC=CC=C2)CC1)C1=CC=CC=C1	toxic	toxic	8.7647
23050	ffc`a@AQRBHtDYEDeeDhlhhdZLUhmX@JVjA`B@@@	OC(=O)CC1=C(N=C(S1)C1=CC=CC=C1)C1=CC=C(Cl)C=C1		no data	1.7332
23051	fakP`@DDAiIfYYVWUyHpI\}ZjhF@DBb@@@	CC(C)=CCC1C(=O)N(N(C1=O)C1=CC=CC=C1)C1=CC=CC=C1		no data	3.8717
23057	fhiQR@JLIIW``dDfYu[UV\MZejfjjk@dZV`@	OC[C@H]1O[C@H](C[C@@H]1O)N1C=C(F)C(=O)NC1=O	marginal	harmful	-3.4013
23059	digH`BiaBPrJJIEniZf@@	NC1=NC(=O)NC=C1F	nontoxic	nontoxic	-0.86076
23061	fmoAR@AUZMXICHiEHhhhblXdhye^uYtTejjjijjiijjyAHVHQJghf@@	C[C@]12C[C@H](O)[C@@]3(F)[C@@H](CCC4=CC(=O)CC[C@]34C)[C@@H]1CC[C@]2(O)C(=O)CO		no data	1.9757
23063	fbu`c@IQRBPQHXdLbdLRTvbbTPeAsU@DPPL@@@	OC(=O)C1=C(NC2=CC(=CC=C2)C(F)(F)F)C=CC=C1	toxic	toxic	-8.0595
23064	ffcqb@IJBINPRFQQISQZJEKSJgMV|F@HZjefhh@@	CCOC(=O)C1=C2CN(C)C(=O)C3=CC(F)=CC=C3N2C=N1		no data	0.31705
23068	egh\HB@NJek`@aJPrdBiCIEEEDdelliEXdleQqIYhyLmPA@DEUUUUTD@@@	OCCN1CCN(CCCN2C3=CC=CC=C3SC3=C2C=C(C=C3)C(F)(F)F)CC1		no data	2.3845
23071	fmwqA@AJ[dDPFPrJIJZIJJZIKGQJgMNSV@HZ`jAbjb@@@	CCN(CC)CCN1C2=C(C=C(Cl)C=C2)C(=NCC1=O)C1=C(F)C=CC=C1		no data	6.3784
23076	fegpa@LZkA@@cpQddabaRfbTVRbtT[pR}Vj@HjBBbbHIH@@	CC(CN1C2=CC=CC=C2SC2=C1C=C(C=C2)S(=O)(=O)N(C)C)N(C)C		no data	8.3221
23078	gNqXHmVOCIIKFi`@	OC(=O)P(O)(O)=O		no data	-12.601
23081	dcLF@@pYWTiimTfjjjjJHdIL`@	OC[C@H]1O[C@](O)(CO)[C@@H](O)[C@@H]1O		no data	-2.5558
23085	dknD@BADfyWUxV`@j`@@	CCCCC1=CN=C(C=C1)C(O)=O		no data	-7.07
23088	dcLF@@siWTify^ajjjjIHRjB`@	OC[C@H]1OC(O)[C@H](O)[C@@H](O)[C@H]1O		no data	-3.7768
23089	ebR\L@LEFn`FAEIZgj\dTRbbRVdVRRUdTbRRTaeAQEEUUUUUUU@@@	CC[N+](CC)(CC)CCOC1=CC=CC(OCC[N+](CC)(CC)CC)=C1OCC[N+](CC)(CC)CC		no data	-9.0238
23094	fnk@`@@YrJIJYJYIJIQFcIZlxJVfijZjjnjIjVchE@@	CC[C@]12C=CC3=C4CCC(=O)C=C4CC[C@H]3[C@@H]1CC[C@@]2(O)C#C		no data	1.5606
23095	ffcqb@LRMA@`AFRREQQKKQIYKUhiKUZ`XHjjhh@@	CC1=CC=C(C=C1)S(=O)(=O)NC(=O)NN1CC2CCCC2C1		no data	-0.79349
23096	ejQ\FH@LIJhDAAelP@cIIBhheehddmhhiihdUmKDbmchTUjA`bjjjY`hBb`@@	COC1=CC=C2C(=C1)C(=O)N(CCC1=CC=C(C=C1)S(=O)(=O)NC(=O)NC1CCCCC1)C(=O)C2(C)C		no data	4.292
23097	eohZJH@LICFehDAAc`@cIIBhheehdddbihemKBjckejA`bjjjYib`@@	CC1=CC(=NO1)C(=O)NCCC1=CC=C(C=C1)S(=O)(=O)NC(=O)NN1CCCCCC1		no data	4.119
23101	fbypr@L\BpSoIr@HrIQJJ[IJJVUTsUSTrDJr@@	N[C@@H](CCC(=O)N[C@@H](CS)C(=O)NCC(O)=O)C(O)=O		no data	-23.224
23102	f`q``@D@EdTRdTTqVYIwfji``Hab`@	CCC1(CCC(=O)NC1=O)C1=CC=CC=C1		no data	3.6797
23103	flepa@LRmA@@`PQddaTTRRVLfgFlmPREETH@@	CC(C)(C)C1=NN=C(NS(=O)(=O)C2=CC=CC=C2)S1		no data	-5.0872
23109	fnsa`DG@QQtiLmMsJjmn}Ej\mUUAUAUDP@@	C[N+]1(C)CCC(C1)OC(=O)C(O)(C1CCCC1)C1=CC=CC=C1		no data	-1.0727
23110	efYPA@@@JIMFhT\\bTTTtTVttTQbaaTTRR`be`PruwsA@QAQPTD@QST@@PNT@	CC(C)C1=C(O)C(O)=C(C=O)C2=C(O)C(=C(C)C=C12)C1=C(O)C2=C(C=O)C(O)=C(O)C(C(C)C)=C2C=C1C	nontoxic	nontoxic	-4.3442
23113	didD@@iJ[gxZB@@@	COC1=C(O)C=CC=C1	marginal	harmful	-1.9944
23114	dg\B@@Z[rQQJIQHb]APUDQQ@@	COC1=CC=CC=C1OCC(O)CO	marginal	harmful	-1.0644
23122	fhiQ`@DXArRSLm}vkA^BuTsSUU@U@@	CN1C(=O)NC(=O)C(C)(C1=O)C1=CCCCC1		no data	-1.7526
23123	fnsQ@DIE@V\bdTTRRRbvQttFt\ej`jBjJjbhPh@@	C[N+]1(C)CCN(CC(O)(C2CCCCC2)C2=CC=CC=C2)CC1		no data	0.4189
23125	daG@@@sdi]\Iij`@	NCCC1=CN=CN1		no data	1.114
23128	fi{Pb@GElD@QdbbbbbRTrMRbUNR|ZM@DDCDUUT@@@	CCN(CC)CCNC1=C2C(=O)C3=CC=CC=C3SC2=C(CO)C=C1		no data	6.5343
23132	fbupR`LBCACo@BCADYALafPrRPjIKIJQRLDkRuA@TmU@@@	NS(=O)(=O)C1=C(C=C2NCNS(=O)(=O)C2=C1)C(F)(F)F		no data	-4.8009
23140	ff}``@E@PdrrwJk~u`~buU@@@ETDLD@@	CC(C)CC1=CC=C(C=C1)C(C)C(=O)OCC1=NC=CC=C1		no data	0.38415
23143	fbupR@FRchwd`BLdTRbRTRQVcAJmSUUMSMU`Tl`h@	C[C@@H](O)[C@@H]1[C@H]2CC(SCCNC=N)=C(N2C1=O)C(O)=O		no data	5.278
23145	ejutFDHAOhDLD|rp@`LHDgIIJdeEEDdhibdmdeEEHdbeLdeiMG@baeh\Y]_XujjdJAhHDfZjh```aZ@@@`JFmjz@	CC1(C)C(=CC=CC=CC=CC2=[N+](CCCCS(O)(=O)=O)C3=CC=C4C=CC=CC4=C3C2(C)C)N(CCCCS(O)(=O)=O)C2=CC=C3C=CC=CC3=C12		no data	-8.4323
23146	dcLF@@IaWTfYn ijjjjZHbrUNTp@	O[C@H]1[C@H](O)[C@@H](O)[C@H](O)[C@H](O)[C@@H]1O		no data	-4.4182
23149	fbeQc@BLlgHJqUXZlrJJJJJYQ^J\uADUDuSDOD@@	CC(CN(C(C)=O)C1=C(I)C=C(I)C(N)=C1I)C(O)=O		no data	4.7071
23150	fjuPS@BQMYvPUdjsUYdTTTRbTTwRcEPPUDsUL@@@	CC(=O)NCC1=C(I)C(C(O)=O)=C(I)C(NC(C)=O)=C1I		no data	2.2884
23155	dk^HPNHJrZqIf^UvGS``B@@@@	OC1=C(I)C=C(I)C2=CC=CN=C12	marginal	harmful	-0.72471
23157	edT\IL@BGNkOBfimgohPJqRlLkLbbbbbbTTVIbbvTvTKFdDETSMUSUUUP@@@	CC(=O)N(CC(O)CO)C1=C(I)C(C(=O)NCC(O)CO)=C(I)C(C(=O)NCC(O)CO)=C1I	nontoxic	nontoxic	5.467
23158	fo pK@BVjYrRsW]xJrUYjlrJJJIQJJXzJJUIPibhHJbYjijjjbGh@	C[C@H](O)C(=O)NC1=C(I)C(C(=O)NC(CO)CO)=C(I)C(C(=O)NC(CO)CO)=C1I		no data	1.0961
23159	fhq`c@BN|BlEVJkLbbbfbUbbYJBBbjZHZH@@	CCC(CC1=C(I)C=C(I)C(N)=C1I)C(O)=O		no data	0.47424
23163	e`P\AL@BKJcGLbicko`JrRltkLbbbbTRbfLrbvTvTKBdDEQLuTuUUT@@@	COCC(=O)NC1=C(I)C(C(=O)NCC(O)CO)=C(I)C(C(=O)N(C)CC(O)CO)=C1I		no data	6.1825
23169	e`RVH@@DFMcgo`LbbbdRrRaRRJbbTVQCFabQRuswsUUUTDDPPRLpP@@	CCCCC1=NC2(CCCC2)C(=O)N1CC1=CC=C(C=C1)C1=CC=CC=C1C1=NNN=N1		no data	-6.2491
23170	dg^D@KALbbTRRblfuAAQ@@@	CC(C)COC(=O)C1=CC=C(N)C=C1		no data	-1.1935
23171	fhip`@DDh@RSKJnvhi^BuMSP@P@@	CC1=CC(=NO1)C(=O)NNCC1=CC=CC=C1		no data	2.615
23174	fe{Q@DDA@F\bfdTTRRRVtabeh~RuT@PAAUU@@@	CC(C)[N+](C)(CCC(C(N)=O)(C1=CC=CC=C1)C1=CC=CC=C1)C(C)C		no data	1.4352
23176	dk^FAHALzSb\{HhmEDdQe]ZjjjhbePUj@	O[C@H]1CO[C@@H]2[C@@H](CO[C@H]12)O[N+]([O-])=O	marginal	harmful	-1.8743
23177	ffm@`@@HR[YugYfeMVffZYjjhALKHUj@	C\C(\C=C\C1=C(C)CCCC1(C)C)=C/C=C/C(/C)=C\C(O)=O	marginal	harmful	-4.6002
23179	fmwqP@IEfAB\crJIQQQPyQJJHiSUfkGMjZjjifZiehLh@@	COC(=O)C1=C(C)NC(C)=C(C1C1=CC=CC2=NON=C12)C(=O)OC(C)C		no data	1.954
23180	eh~qBD@G@bm`^]SQIDePHcRHrJJIJQYKZIIFIKJIKJIKJJKZIc`rsHjY[xFegTv@`jjjiX@Jjh@JfZhhbPhQb@@	CCC(C)N1N=CN(C1=O)C1=CC=C(C=C1)N1CCN(CC1)C1=CC=C(OC[C@H]2CO[C@@](CN3C=NC=N3)(O2)C2=C(Cl)C=C(Cl)C=C2)C=C1		no data	7.616
23181	ggqD@x@@@BAQdJUAdkUFSUmq{HheEDiDeMDiDl\lideEEmUDeDlmDeDlX|NJbSIl^PjSktNgMUTuUSUUUSSUUUUUUUUUUUTTpH`fBLRqGB|IYGb~JEJRUJtgT}PlnrGR]L@QNWr@	CC[C@H](C)[C@H]1O[C@]2(CC[C@@H]1C)C[C@@H]1C[C@@H](C\C=C(C)\[C@@H](O[C@H]3C[C@H](OC)[C@@H](O[C@H]4C[C@H](OC)[C@@H](O)[C@H](C)O4)[C@H](C)O3)[C@@H](C)\C=C\C=C3/CO[C@@H]4[C@H](O)C(C)=C[C@@H](C(=O)O1)[C@]34O)O2		no data	5.2314
23183	eesxO@@FPDACODiod\^]X|z|bbRbbrbTRbjbTRRTRRfnbLRTTUTrfupIKokUUUTmUUMUUSUUUUUTuUWaDhedrURVVrnctAQJUUj]WjPlnh	COC1[C@@H](CC(=O)O[C@H](C)C\C=C\C=C\[C@H](O)[C@H](C)C[C@H](CC=O)[C@@H]1O[C@@H]1O[C@H](C)[C@@H](O[C@H]2C[C@@](C)(O)[C@H](OC(=O)CC(C)C)[C@H](C)O2)[C@@H]([C@H]1O)N(C)C)OC(C)=O		no data	1.3626
23187	f`qaB@AFADYEEDeHUDV\]z@`jfhhTH@@	CNC1(CCCCC1=O)C1=C(Cl)C=CC=C1	marginal	harmful	-6.0528
23188	ek`\LH@GHjaBf`IAIe]nUuYf}Vabqsh[Xz@BZjjjYh@H@@@	FC1=CC=C(C=C1)C(=O)C1CCN(CCN2C(=O)NC3=CC=CC=C3C2=O)CC1		no data	6.3764
23190	ffsaB@Bl@DYHheDUDeDdcbTdhL\ejVZdJBj``@@	CN1CCC(CC1)=C1C2=C(SC=C2)C(O)=CC2=CC=CC=C12		no data	7.4083
23192	gGQ`@bdwMULP@	CC(O)C(O)=O	nontoxic	nontoxic	-2.02
23193	fncAh@@XDkSoQsUnRJJIQISFJF[TeDmUUUUUUURhQDHjSddcJrCBp@	OC[C@H]1O[C@@H](O[C@H]2[C@H](O)[C@@H](O)[C@H](O)O[C@@H]2CO)[C@H](O)[C@@H](O)[C@H]1O		no data	-7.6104
23194	foAqb@NZ]ab`ABTsoL bakUUULmRHJd@@	NC1=NC(=O)N(C=C1)[C@H]1CS[C@@H](CO)O1		no data	-2.115
23195	f`qhA@IZM[pH`dQdTTTraTQxHshH`@H`@@	NC1=NC(N)=C(N=N1)C1=CC=CC(Cl)=C1Cl		no data	-1.6419
23196	gbIdAd@@@BBplNHlUKTZ]Ejpy]^`h\NQQKJJQJJsIRY[IQIQHjIJIEQIQKIQPjJYHaPdFO@SHTFSO`HUJcIgwyjZjjjjjjjjjjjjjjjjZjjjjjjFLEpTbNHDRQEElSr_HBQI\hJdiVdFdZIevVyGh~Wy@@	C[C@H]1O[C@H](C[C@H](O)[C@@H]1O[C@H]1C[C@H](O)[C@H](O[C@H]2C[C@H](OC(C)=O)[C@H](O[C@@H]3O[C@H](CO)[C@@H](O)[C@H](O)[C@H]3O)[C@@H](C)O2)[C@@H](C)O1)OC1CC[C@@]2(C)[C@H](CC[C@@H]3[C@@H]2CC[C@]2(C)[C@H](CC[C@]32O)C2=CC(=O)OC2)C1		no data	-1.1456
23197	gjMd@T@@@B@pxvWLQIdZm^jsZ]n_H\IGHheeEHhhgLeIeleDeDbhdhdUDeDleEBhidbEBQXBQBeRXlAPiRiMf @VijjjjjjjjjjjjjjjjjZjjjjjjFLEpPbRIxdQYD\Wr@iBUIBiJbiNeFbZYdNQyWi~PE@@	C[C@H]1O[C@H](C[C@H](O)[C@@H]1O[C@H]1C[C@H](O)[C@H](O[C@H]2C[C@H](OC(C)=O)[C@H](O[C@@H]3O[C@H](CO)[C@@H](O)[C@H](O)[C@H]3O)[C@@H](C)O2)[C@@H](C)O1)OC1CC[C@@]2(C)C(CC[C@@H]3[C@@H]2CC[C@]2(C)[C@H]([C@@H](O)C[C@]32O)C2=CC(=O)OC2)C1		no data	-1.2337
23198	gjMd@T@@@BBqxvWLQIdZm^jsZ]n_H\IGHheeEHeEKBeIeleDeDbhdhdUDeDleEBhidbEBPXBQBeRXlAPiRiMf @VijjjjjjjjjjjjjjjjjZjjjjjjVLEpTbJDxdQYETRqGE|`JPeRPjRhjSiQhffYCd^Uz_dAP@	C[C@H]1O[C@H](C[C@H](O)[C@@H]1O[C@H]1C[C@H](O)[C@H](O[C@H]2C[C@H](OC(C)=O)[C@H](O[C@@H]3O[C@H](CO)[C@@H](O)[C@H](O)[C@H]3O)[C@@H](C)O2)[C@@H](C)O1)O[C@H]1CC[C@@]2(C)[C@H](CC[C@@H]3[C@@H]2C[C@@H](O)[C@]2(C)[C@H](CC[C@]32O)C2=CC(=O)OC2)C1		no data	-0.90777
23200	fi{p``BTeCH@alavPGHYIMDdhdeDdfeIpSdabtuP@DAUTA@E@@	CC1=C(OCC(F)(F)F)C=CN=C1CS(=O)C1=NC2=CC=CC=C2N1		no data	-8.6384
23201	flePc@EILDD`bPqHYEHXdleMEDJPTuP@TsTd@@	CC1=C(C=NO1)C(=O)NC1=CC=C(C=C1)C(F)(F)F		no data	-6.1082
23202	ffch@@@RtFnQJIKJJJIIGIgOASg`@jhE@l`@@	N#CC1=CC=C(C=C1)C(N1C=NC=N1)C1=CC=C(C=C1)C#N		no data	-1.1472
23205	fjca@@@`rJIJYRIIIGJcIF\GtX@JjjjiJl\ddY@@	OC1=CC2=C(C[C@@H]3[C@@H]4CCCC[C@]24CCN3CC=C)C=C1		no data	-4.6071
23209	dg^B@BAMoHiieDeBimU@DQFP@	N[C@@H](CC1=CC=C(O)C(O)=C1)C(O)=O	marginal	harmful	-11.045
23214	fas`P`@djwhJpUXflKVYEEDeDhTeEEifR}fBBbBBhf`aY@@	N[C@@H](CC1=CC(I)=C(OC2=CC(I)=C(O)C(I)=C2)C(I)=C1)C(O)=O	nontoxic	nontoxic	-10.339
23219	fi{``@I@SdTTRRbtVeTtRPmN}t[PPTUUT@AFFHtb`@	CN1[C@H](C[C@H](O)C2=CC=CC=C2)CCC[C@@H]1CC(=O)C1=CC=CC=C1		no data	-0.2215
23221	f`qQA@CVHBHEDYEEDeMCLfR]zBBbfhh\h@@	CC(OC1=C(Cl)C=CC=C1Cl)C1=NCCN1		no data	3.7659
23222	do D`LHVxHcHdheBhdk^jejjh@@	ClCCN(N=O)C(=O)NC1CCCCC1	toxic	toxic	-1.215
23224	fmoPb@KUzLDQdTRTrTRTRRVJfUFJMDnZp@USEAQSTA@@@	CCOC(=O)N1CCC(CC1)=C1C2=C(CCC3=C1N=CC=C3)C=C(Cl)C=C2		no data	-4.251
23225	fj}Pa@N^ldDPVHRYeg[f_VR]zNXHFHJ`RH`h`@	OC1N=C(C2=CC=CC=C2Cl)C2=CC(Cl)=CC=C2NC1=O	marginal	harmful	2.2844
23227	eghVHH@DJIecki@HaIeeUvU}fV]HhbRFvNniZjjB@``dZB@@@	CCCCC1=NC(Cl)=C(CO)N1CC1=CC=C(C=C1)C1=CC=CC=C1C1=NNN=N1	nontoxic	nontoxic	-6.6313
23231	fa{q@@DZjCHhhhddXeEhmEjt\e[WkUUSUADPtRLJr@@	CCN(CC)C(=O)[C@H]1CN(C)[C@@H]2CC3=CNC4=CC=CC(=C34)C2=C1		no data	7.8391
23232	deeD@BdDR[mUjjjL`@	NCCCC[C@H](N)C(O)=O		no data	-18.213
23235	dctF@@IaWTfYn~jjjbbHlUH@	OC[C@@H](O)[C@@H](O)[C@H](O)[C@H](O)CO		no data	-0.1995
23239	f`~PP@L^@cSdf]ig~Zjjjf`r`@	CCC(C)C(C)(COC(N)=O)COC(N)=O		no data	1.7825
23240	dcn@@@Rfnfve]jjjj`@	CNC1(C)C2CCC(C2)C1(C)C		no data	-0.72213
23243	fdy``@F@PdwLkwKBUxKPPPAA@@@	CC1=C(C)C(NC2=C(C=CC=C2)C(O)=O)=CC=C1	marginal	harmful	-0.89705
23244	dkNJ@M@fETfYn jjjjJHbqU@@	CNC[C@H](O)[C@@H](O)[C@H](O)[C@H](O)CO	nontoxic	nontoxic	3.6685
23247	dk\D@@wHhhhhbfES`@`H@@@	CC1=CC(O)=C2C=CC=CC2=C1O		no data	-2.315
23252	fi{a`DG@QQtiLmMsJjm_xl^yFuUT@T@UAA@e@@	C[N+]1(C)CCCC(C1)OC(=O)C(O)(C1=CC=CC=C1)C1=CC=CC=C1		no data	-0.38907
23254	dklL@@d|dTRbTUGZBHhbJH@	CC1=CC=CC=C1OCC(O)CO		no data	-1.246
23255	f`q`P@L@QsRSJzsJdi[sUUAADPIP@	COC1=CC=CC=C1OCC1CNC(=O)O1		no data	-8.9678
23258	fdyQ`@DXArRSLm}rnpPXmULtDADAT@@	CCC1(C(=O)NC(=O)N(C)C1=O)C1=CC=CC=C1		no data	4.2398
23260	fmoAP@@VjM^QQISQJFKIQJ[PtXhw`iJtmUTuUUSUUqbECStCDpl@@	C[C@H]1C[C@H]2[C@@H]3CCC4=CC(=O)C=C[C@]4(C)[C@H]3C(=O)C[C@]2(C)[C@@]1(O)C(=O)CO		no data	4.167
23261	do]B@L\Dftf]i]Yjjji`@	CCCC(C)(COC(N)=O)COC(N)=O		no data	-0.31695
23262	fn{PB@NE@DYHhhhddmcEDeSdkZ\ViVt@PAAUUTEP}P@	C(C1CN2CCC1CC2)N1C2=CC=CC=C2SC2=C1C=CC=C2		no data	5.6708
23265	fewQA@AE`@HLDIUvmrsj}r|dZt\cft@QTDDUUDP@@	CN1CCCCC1CCN1C2=CC=CC=C2SC2=C1C=C(C=C2)S(C)=O		no data	3.6117
23269	f`qa`@L@QqIe]YVRTMYjj`@jHDh@@	CC1=CC(OCC2CNC(=O)O2)=CC(C)=C1		no data	-9.0995
23271	dmVDBNANeIggijjj`j@@	CC(C[N+](C)(C)C)OC(C)=O		no data	-1.1861
23276	ffs@`@@ErJIJZIPiSQJTXkSoQrtmUUUUUULXaKTmOJJ@@	C[C@]1(O)CC[C@H]2[C@@H]3CCC4=CC(=O)C=C[C@]4(C)[C@H]3CC[C@]12C		no data	4.16
23277	fi{a`DC@QXtiLllrrkWzjwjqZuU@E@EPU@@@	CC[N+](C)(CC)CCOC(=O)C1C2=CC=CC=C2OC2=C1C=CC=C2		no data	-2.5426
23279	fluQ@@DJAdTTTTTRTQsEVbEKU@C@PD@@@	CC1=C(C=CC=C1)N1C(C)=NC2=CC=CC=C2C1=O		no data	1.9727
23280	dg]L@DpNeIfV~uaZjYjh@@	CCC1(CC)C(=O)NC(=O)N(C)C1=O		no data	4.6136
23281	dg\lPLXYaC@HhHrRRqIIZ\JuMMMA@p	CN1N=C(SC1=NC(C)=O)S(N)(=O)=O		no data	3.4387
23283	figp`@DJZCVQQJJIIJHqZKQJ\dm^mFuUSUTDQCQXpbIr@@	CC[C@@H](CO)NC(=O)[C@H]1CN(C)[C@@H]2CC3=CNC4=CC=CC(=C34)C2=C1		no data	8.0208
23286	fhqaP@L@PpQdf]mYeWAZjjBBBEJ@@	COC1=CC=CC=C1OCC(O)COC(N)=O	marginal	harmful	1.4762
23292	dknH@ECIEMDdXnF`HJhbR@@	CNC(C)CC1=CC=CC=C1OC		no data	2.8909
23293	foA``@D@edTTTbtjQNV\uUR@DPpP@	CN1C(=O)CC(C)(C1=O)C1=CC=CC=C1		no data	3.9267
23294	ea pG@@@DKOMklRVS[_Zv|bbVTTbTTlJTfVrTRTRJbRbQTRTRIEDa`TQUTrpLLjj^[TuUUUUUUUUUUUUUUUUUUUSBxTdTSdbVRjRrNWtAdJiPlebj]T\SfZ@@	CO[C@H]1[C@@H](O)C[C@H](O[C@H]2[C@@H](O)C[C@H](O[C@H]3[C@@H](O)C[C@H](O[C@H]4CC[C@@]5(C)[C@H](CC[C@@H]6[C@@H]5C[C@@H](O)[C@]5(C)[C@H](CC[C@]65O)C5=CC(=O)OC5)C4)O[C@@H]3C)O[C@@H]2C)O[C@@H]1C		no data	3.2238
23296	fbmpBDNV|@HmJTsLkj}uNRMiuRCPJUUP@@	CN(C)C1=CC=C2N=C3C=CC(C=C3SC2=C1)=[N+](C)C	marginal	harmful	-0.87323
23298	fleaB@CBAHILkmjroQ`Xp@SUUUD@@	CC1CCN(CCCC(=O)C2=CC=C(F)C=C2)CC1	marginal	harmful	3.8954
23300	fmoAP@@NZM^QQISQQRqYJIRsTXjpXyjtmUUUUUSUTIbxaPtm@rLs@@	C[C@H]1C[C@H]2[C@@H]3CC[C@](O)(C(=O)CO)[C@@]3(C)C[C@H](O)[C@@H]2[C@@]2(C)C=CC(=O)C=C12	nontoxic	unlabelled	4.166
23302	eghPF@@@GFaeclbbRfbbebrTRefReCBe`TVUSRuUUUUUMSUPcBxPdLedBdTr`@	C[C@H]1C[C@H]2[C@@H]3CC[C@](O)(C(=O)COC(C)=O)[C@@]3(C)C[C@H](O)[C@@H]2[C@@]2(C)C=CC(=O)C=C12		no data	5.0051
23303	edZPA@@@GFaec`X\bbRfbbebrTRefRfReCBe`TVUSRuUUUUUMSTuTHpnDICIY@iELh@@	C[C@H]1C[C@H]2[C@@H]3CC[C@](O)(C(=O)COC(=O)CCC(O)=O)[C@@]3(C)C[C@H](O)[C@@H]2[C@@]2(C)C=CC(=O)C=C12		no data	2.9844
23307	fewp`@DJZCVQQJJIIJHqZKQYSdekuhvjjZj`bHZbqaDSd@	CC[C@@H](CO)NC(=O)[C@H]1CN(C)[C@@H]2CC3=CN(C)C4=CC=CC(=C34)C2=C1		no data	8.0208
23310	e`X\AL@BFBgHlaieko`JqRllkLbbbbbbRaTljbbbJwFfqtDQTTtsUUUTQETzftN`@	CN(C(C)=O)C1=C(I)C(NC(C)=O)=C(I)C(C(=O)N[C@H]2C(O)O[C@H](CO)[C@@H](O)[C@@H]2O)=C1I		no data	3.4035
23313	fbupP`IZCpSo@bBAA`cLQdTTRdRjTbJXjpXHEbiZhhVH@@	CN1C(CCl)NC2=CC(Cl)=C(C=C2S1(=O)=O)S(N)(=O)=O		no data	6.3615
23314	fhiQ@@INAdTTTbRarrk^BtEP@@@@@	CC(C)(C(=O)C1=CN=CC=C1)C1=CN=CC=C1		no data	-3.1399
23315	dg^L@BAKR[kyWtvjh@HcH@	C[C@](N)(CC1=CC=C(O)C=C1)C(O)=O		no data	-3.6955
23316	eb^ZAD@LACLmhDNMDed\P@`xHrRPsQ[SJJJIYZZKIJJBRU]S[WOKUMSU@pQSUUMEDVIiSJy@@	CC1(C)S[C@@H]2[C@H](NC(=O)[C@H](NC(=O)N3CCN(C3=O)S(C)(=O)=O)C3=CC=CC=C3)C(=O)N2[C@H]1C(O)=O		no data	15.136
23317	fb}P@@@NrRJJIQJKEKB\hvoQsTEQ@PDTDDT@@	CN1CCN2C(C1)C1=CC=CC=C1CC1=C2C=CC=C1		no data	5.5031
23319	fi{Q@`CIDBHUDEbAqFQQQIQYYQQIQWLxgK^pDEUU@lADPhP@	ClC1=CC=C(COC(CN2C=CN=C2)C2=CC=C(Cl)C=C2Cl)C(Cl)=C1		no data	4.7237
23322	e`RXD@@M`IlbbRfRfbTRRTRtNTUCDfcdQPuWSSTuUAPUEWUTUBdtcdbeR@@	CC#C[C@]1(O)CC[C@H]2[C@@H]3CCC4=CC(=O)CCC4=C3[C@H](C[C@]12C)C1=CC=C(C=C1)N(C)C		no data	-0.0082281
23323	dg^J@A@fv|bbbfaRwCUUUUQQDVRd@	OCCN1C[C@H](O)[C@@H](O)[C@H](O)[C@H]1CO		no data	4.2706
23324	f`qq@@DR|CHheEEcDdscoMTmp@P@@	CC1=C(C=C(C#N)C(=O)N1)C1=CC=NC=C1		no data	-1.0828
23325	fb}p@@@X|eLlwNnkPRkF}GHPTUTPPDPYP@	CN1CCN2C(C1)C1=CC=CC=C1CC1=C2N=CC=C1		no data	5.5031
23329	fle`b@CPt@HrRZIQQQIHytPiZj@F@@B@J@@	NC(=O)CS(=O)C(C1=CC=CC=C1)C1=CC=CC=C1		no data	-0.62682
23333	el^PFD@AJfeco`HazHrJQRJJJHkFIJ[JZ[SISsRqrIHjEFjjjfZjfjYjZjdRAHKBDIR^QJEH@	C[C@@H]1C[C@H]2[C@@H]3CCC4=CC(=O)C=C[C@]4(C)[C@@]3(Cl)[C@@H](O)C[C@]2(C)[C@@]1(OC(=O)C1=CC=CO1)C(=O)CCl		no data	3.0117
23340	eohXN@@I`DNKJfgdfVyyW^]mVUHXdTn^Z``JjZijjjb@`|`	COC1=C(C)C2=C(C(=O)OC2)C(O)=C1C\C=C(/C)CCC(=O)OCCN1CCOCC1		no data	-0.19574
23342	ff}`P@G@dENRJIQJJHyIZPVk^hHbbjjjIEiy@@	CC(C)(C)NCC(O)COC1=CC=CC2=C1C[C@H](O)[C@H](O)C2		no data	8.7335
23345	fe `P@B`xXNRJJJIQSIRKeJHeINlgt\eGN`jBjJjjjbjhaTSHiQ`@	O[C@H]1CC[C@@]2(O)[C@H]3CC4=C5C(O[C@@H]1[C@@]25CCN3CC1CCC1)=C(O)C=C4		no data	3.6567
23347	fioa`@B`yGIEEEDhieeD|eBLdxp_IrWhzBhFhjjjhjbHcDYI`@	OC1=C2O[C@H]3C(=C)CC[C@@]4(O)[C@H]5CC(C=C1)=C2[C@@]34CCN5CC1CC1		no data	1.35
23350	fb}@`@@YRYVum[ehrRkNBeijjjjjjfLPdjFcdE@@	C[C@]12CC[C@H]3[C@@H](CCC4=CC(=O)CC[C@H]34)[C@@H]1CC[C@@H]2O	marginal	harmful	1.3824
23352	eodPL@@@LjlbbRfRfRfbQTrRRRhXdTl\BRZZjjjjijjjjfFDHeHYGDD`@	CCCCCCCCCC(=O)O[C@H]1CC[C@H]2[C@@H]3CCC4=CC(=O)CC[C@@H]4[C@H]3CC[C@]12C		no data	-23.548
23353	egdPL@@@LjlbbRfRfRfbQTrTRUCDbec`RQusSUUUUUMP@UPppaDiCHx`d@@	C[C@]12CC[C@H]3[C@@H](CCC4=CC(=O)CC[C@H]34)[C@@H]1CC[C@@H]2OC(=O)CCC1=CC=CC=C1		no data	-1.8419
23356	fmwap@@`x{rYkrJJIQKQJIJFHkQgIZrUhFBJZfjihP@@	CCCC1=C2N(CC)C(=CC(=O)C2=CC2=C1OC(=CC2=O)C(O)=O)C(O)=O		no data	0.91471
23362	ff}H`@DDtxEdfVUW{VUehmVhHHfh@@@@	O=C(CCNNC(=O)C1=CC=NC=C1)NCC1=CC=CC=C1		no data	3.4317
23364	eiSRA@@A@TRPDGO@bfadfVUZ]]VYn{eUWyKHV\^ZQVhHJbjifX@@@@@@@@@	O=C(OCC(COC(=O)C1=CC=CN=C1)(COC(=O)C1=CC=CN=C1)COC(=O)C1=CC=CN=C1)C1=CC=CN=C1		no data	-1.0217
23365	ecPrE@@IOlYPDMCGHjnah\bbTTRTbbjVTRfbtRTRQbJr`Vg`MIHjnkTEAUQUMLD@L@@@PAABx`b|P@	O[C@]1(COC(=O)C2=CN=CC=C2)O[C@H](COC(=O)C2=CN=CC=C2)[C@@H](OC(=O)C2=CN=CC=C2)[C@@H]1OC(=O)C1=CN=CC=C1		no data	0.60372
23367	daFH@JAIYUnh@@@@	OCC1=CC=CN=C1	nontoxic	nontoxic	-1.9045
23368	fbuPc@IFSdD`bPqHYEHXdimDheAJCFj@H`HF@@@	OC(=O)C1=CC=CN=C1NC1=CC=CC(=C1)C(F)(F)F		no data	-8.0595
23369	ffcq`BHJLAAXRcdfyVyV[WyJp\uZ@HZ`hDH@@	CN1C2=CC=C(C=C2C(=NCC1=O)C1=CC=CC=C1)[N+]([O-])=O		no data	-1.2606
23370	fg QpBHA@aNZmOBT]dTtRTLTTTTReJbJxIpV`@jYjZZjjJDj@@	COCCOC(=O)C1=C(C)NC(C)=C(C1C1=CC(=CC=C1)[N+]([O-])=O)C(=O)OC(C)C		no data	-7.395
23371	fcwPpBHA@aNZmaJNrJZJIJFJJJIReZBdxKPDELuMMUQPyP@	COC(=O)C1=C(C)NC(C)=C(C1C1=CC=CC=C1[N+]([O-])=O)C(=O)OCC(C)C		no data	-1.704
23372	fj}q`BHJLAFXRcdfyVyV]WdkARUh@ajBAB@@@	[O-][N+](=O)C1=CC=C2NC(=O)CN=C(C3=CC=CC=C3)C2=C1	marginal	harmful	-2.3785
23373	fe{PpBHA@aNZmaJNrJZIJFJJJJIRe\DxKP@ULuMMTTIT@@	CCOC(=O)C1=C(C)NC(C)=C(C1C1=CC=CC(=C1)[N+]([O-])=O)C(=O)OC		no data	-4.5286
23376	fjuhaBLLmyNR`BEABYKvRJKIQEIJIZXiSMUUSTtBCh	CN=C(C[N+]([O-])=O)NCCSCC1=CSC(CN(C)C)=N1		no data	-0.63828
23380	ffs@`@@YrJIJYJYJZIRtYIUgARtuUUUUWULXaITMGHJ@@	C[C@]12CC[C@H]3[C@@H](CCC4=CC(=O)CC[C@H]34)[C@@H]1CC[C@@]2(O)C#C	nontoxic	nontoxic	1.8438
23381	figA`@@Y{dTRTrTrTtRaReFRUYpTmMUUUUU[USFHRUCQrB`@	CC(=O)O[C@]1(CC[C@H]2[C@@H]3CCC4=CC(=O)CC[C@@H]4[C@H]3CC[C@]12C)C#C		no data	0.91441
23385	egdXN@@M@DAGFeklbbTRbTRfbfvbJaQCBgfUPvqusTEAUEATEEQD`QND@@	COC1=CC=C2[C@H](OC(=O)C2=C1OC)[C@@H]1N(C)CCC2=C1C(OC)=C1OCOC1=C2	marginal	harmful	4.3358
23386	ec_TM@@JMPDEGHncglZU\bbTTRRbfQfRTTrbRdvQTRcGA`STupKUHTDqAAQUUUMUMADEHYWPF@@	CO[C@@H]1[C@@H](OC(N)=O)[C@@H](O)[C@H](OC2=CC=C3C(O)=C(NC(=O)C4=CC=C(O)C(CC=C(C)C)=C4)C(=O)OC3=C2C)OC1(C)C	marginal	harmful	2.3974
23387	ff}``@E@DdrnwONrmFEk@AUUU@@@@@	CC(CCC1=CC=CC=C1)NC(C)C(O)C1=CC=C(O)C=C1		no data	3.6565
23388	ffsHB@LZLT@QdbbbQbbVbrvIRVgQrViZ`XJJjb@@	CN1CCN(CC1)C1=NC2=C(NC3=C1C=C(C)S3)C=CC=C2		no data	8.1024
23395	el\XJ@@B`DE@elbbRRRbRRbVbrRTURRpHZjjjjZjjfjjhcADHRQP@	CCCCCCCCCCC[C@@H](C[C@@H]1OC(=O)[C@H]1CCCCCC)OC(=O)[C@H](CC(C)C)NC=O		no data	-15.657
23398	fbuq`BHZBABhRcdfyeUuuaRlyhBBjjjJEj@@	CC(C)NCC1CCC2=CC(CO)=C(C=C2N1)[N+]([O-])=O		no data	-2.4677
23411	eghXJ@@D@FneclbbTbTTRRRVqRRbaGCfPQRUSUT@@@@ETs@@@@	CC(=O)OC1=CC=C(C=C1)C1(C(=O)NC2=CC=CC=C12)C1=CC=C(OC(C)=O)C=C1		no data	1.8314
23413	ggqF@x@@OPCahBYJaqxBaXaQhmdTTbbbfTTbabbbVTMfalTRtQfTTRtVVLQOAQH\z_MSklnOWfjjjijjZjjjYhFBbhF@@Bj@tHI`QBTIHbaQHTWQReZ`@	CC(=O)O[C@@H]1C2=C(C)[C@H](C[C@@](O)([C@@H](OC(=O)C3=CC=CC=C3)[C@@H]3[C@@]4(CO[C@@H]4C[C@H](O)[C@@]3(C)C1=O)OC(C)=O)C2(C)C)OC(=O)[C@H](O)[C@@H](NC(=O)C1=CC=CC=C1)C1=CC=CC=C1		no data	0.82049
23414	dkNNPCaLXYTOBoCIIKHiMVjij`@	NCCC(O)(P(O)(O)=O)P(O)(O)=O		no data	-10.855
23415	eiWTB@DNO`DGb^I~gHhmEDiDdmDmJeMDleHheYK@bljaimknQVjjjjjjjjjjjZjjiPaTRRVRIUSjSKYWP@	CC(=O)O[C@H]1[C@H](C[C@H]2[C@@H]3CC[C@H]4C[C@H](OC(C)=O)[C@H](C[C@]4(C)[C@H]3CC[C@]12C)[N+]1(C)CCCCC1)[N+]1(C)CCCCC1		no data	-1.6198
23416	fegpS@BTeAqZ`BArDyCIIhdeDdhddlUipWdabtuP@PAUU@PAP@	COC1=C(OC)C(CS(=O)C2=NC3=CC=C(OC(F)F)C=C3N2)=NC=C1	marginal	harmful	-4.4787
23419	didL@@rldTTUkjjj`@	CC1OC(C)OC(C)O1	marginal	harmful	-1.5954
23422	eodPFH@CHfimk`ICHhhdiDimCEDYmBeFIAKODljjfjjZjjjfiijRATIaRKRNSqYRi@@	C[C@@H]1C[C@H]2[C@@H]3C[C@H](F)C4=CC(=O)C=C[C@]4(C)[C@H]3[C@@H](O)C[C@]2(C)[C@@]1(O)C(=O)COC(C)=O		no data	5.0402
23425	fa{ab@KNKtDadTRVTTRQTRTrhpulu[v@Bjjh@bbIGHJ@@	FC1=CC=C(C=C1)[C@@H]1CCNC[C@H]1COC1=CC2=C(OCO2)C=C1		no data	-0.38843
23426	dmtD@@UIfU|YZB@`@@	CCC(=O)C1=CC=C(O)C=C1		no data	-0.49138
23427	dk]D@DxJRYY{Tjtvjd@HcJ@@	N=C1NC(=O)C(O1)C1=CC=CC=C1		no data	1.2557
23430	fjeHX@hFlxBLRUkpXirVDxxtvetayOEyIgZUUYfZjjjifX@@	[O-][N+](=O)OCC(CO[N+]([O-])=O)(CO[N+]([O-])=O)CO[N+]([O-])=O	marginal	harmful	-2.685
23434	fmkph@BZRADeAct\uyELhdhcDeDXdhhuUSUTuULp@@	OC(=O)CN(CCN(CC(O)=O)CC(O)=O)CCN(CC(O)=O)CC(O)=O	nontoxic	unlabelled	-7.634
23435	f`aQ`@DX@pVQQIQZZIFgFjYjjjDj@@	CCCC(C)C1(CC)C(=O)NC(=O)NC1=O	toxic	toxic	8.2777
23436	fluHP@LZlDDeQrQQQSIQEYPeCVBfjjjeijhdHbTWd@	OC[C@H]1O[C@H](C[C@@H]1O)N1C=NC2=C1NC=NC[C@H]2O		no data	3.0734
23437	fbuI`@DXtX@dyEEEEDbddUFRLyjjZjZfX@@	CN1C=NC2=C1C(=O)N(CCCCC(C)=O)C(=O)N2C		no data	-1.5832
23441	fmoqA@FIzlDPhHRYVyYu_e]Z\UktV}`BJ``bjjhb@@	OCCN1CCN(CCCN2C3=CC=CC=C3SC3=C2C=C(Cl)C=C3)CC1		no data	9.5612
23442	dkmD@DpJRY{YWSZf`@@@	NC(=O)NC(=O)CC1=CC=CC=C1		no data	2.1353
23453	fhy@`@@FrJJJIJIYDgIV|EhJ@D@`@@	O=C1C(C(=O)C2=CC=CC=C12)C1=CC=CC=C1		no data	0.080991
23460	dg~D@D@\bbbbtJQ\]mUR@DQa@@	CN1C(=O)CC(C1=O)C1=CC=CC=C1		no data	3.6225
23462	fj}q@@F^BAIe[nUYuiqtTy`BJBAbhH@@	CC1=CC=C(C=C1)N(CC1=NCCN1)C1=CC(O)=CC=C1		no data	4.7965
23463	dcND@BADf{YU]Zj@@cB@@	NC(CC1=CC=CC=C1)C(O)=O		no data	-11.045
23470	fmwqQ@LR}ADQs@DBBLddJbbRRjTtTRbtxunkVhIBbfBA`P@@	OC(=O)C1=C(C=CC=C1)C(=O)NC1=CC=C(C=C1)S(=O)(=O)NC1=NC=CS1	nontoxic	nontoxic	2.1038
23471	fbmp`@LFbAFQQISISJQIFRcVbej`@jjjJQjV`@	CNC(=O)OC1=CC2=C(C=C1)N(C)[C@H]1N(C)CC[C@@]21C	toxic	toxic	1.9297
23472	ehTPD@@@KLbbbbbRRIbrTVRbrTXDT\ZAhJQjjjjjjDBiMHGH	CC(C)CCC[C@@H](C)CCC[C@@H](C)CCC\C(C)=C\CC1=C(C)C(=O)C2=C(C=CC=C2)C1=O		no data	-2.1844
23474	edV\HD@Hacm`IAJPrJIKJJIIKISIYQQPiTLNAM]GW@pp@UAAEUUTp@AP@@@	FC1=CC=C(C=C1)C(CCCN1CCC(CC1)N1C(=O)NC2=CC=CC=C12)C1=CC=C(F)C=C1		no data	6.3642
23476	fdyP`@MNAKIEDheEDZhHvkTDQTMTTJD@@	CC(C)NCC(O)COC1=C2C=CNC2=CC=C1	toxic	toxic	7.0744
23478	emPrB@DNL`QPDOb\iEgHhmEDhddhehXdYhedhhd]ICOLdbiecgnQVjjjjjjjjjjjZjjjeBEQIHY@dUAhlcd}@@	CC(=O)O[C@H]1[C@H](C[C@H]2[C@@H]3CC[C@H]4C[C@H](OC(C)=O)[C@H](C[C@]4(C)[C@H]3CC[C@]12C)N1CC[N+](C)(C)CC1)N1CC[N+](C)(C)CC1		no data	3.1084
23479	ffci`@EZLFhARrJJJJIHkKQILTYqZmRCPQUUQ@@@	CCN1C=C(C(O)=O)C(=O)C2=CN=C(N=C12)N1CCNCC1		no data	3.5634
23480	fega`DG@QQtyEDiEMEDddeIl_EcwHvjj`B`BhJ@@@	CC[N+]1(C)CCCC(C1)OC(=O)C(O)(C1=CC=CC=C1)C1=CC=CC=C1		no data	-0.4183
23481	ek`TDH@NBdc`@cIEEEDdellhcDedjNIKMGAij@H@`jZjjjB@@@	CC(=O)C1=CC2=C(SC3=CC=CC=C3N2CCCN2CCC(CCO)CC2)C=C1		no data	4.6049
23485	f`aPa@JJHXFI{DRUnUvvRjfjjZh@@	BrCCC(=O)N1CCN(CC1)C(=O)CCBr		no data	-2.478
23487	fewh`@DRMdXHyEDhhhddmiUDenRuzp^cZ`B@HFjjhH@@	CN1CCN(CC(=O)N2C3=CC=CC=C3C(=O)NC3=C2N=CC=C3)CC1		no data	9.3552
23488	fi{QR@LZ`cb\`BLddlTRTRbfbRQdZhv}V``h`i`hB@@	NS(=O)(=O)C1=C(OC2=CC=CC=C2)C(=CC(=C1)C(O)=O)N1CCCC1		no data	4.042
23490	fjc`B@L`BLdTRVbRbRRqqPRoIcffZfJBbhH@@	CN1CCC(CC1)=C1C2=C(CCC3=CC=CC=C13)SC=C2		no data	6.5166
23495	deUHBHHBeIVYQfXB@BH`	C[N+]1=C(\C=N\O)C=CC=C1		no data	-1.2242
23496	dg @`LIPBLdTTJRrVTLtsUUUPJ@	CCCN[C@H]1CCC2=C(C1)SC(N)=N2	marginal	harmful	2.0874
23497	flua`@@`PYIn[VuUYJlzJVj@Bj@@HXH@@	CC(C(O)=O)C1=CC2=C(OC3=NC=CC=C3C2)C=C1		no data	0.3845
23502	ek`PF@@@KJnimlbbRfbTLVRbTlrThXTL|BRJZVjjjjjfijkaaBSRFSrAQJ@@	CC(=O)OCC(=O)[C@@]1(O)CC[C@H]2[C@@H]3CCC4=CC(=O)C=C[C@]4(C)[C@H]3[C@@H](O)C[C@]12C	marginal	harmful	4.9202
23505	ehRPF@@@KJnimlbbRfbTLVRbTlrTrdhXTL|BRJZVjjjjjfijjjxXPdtad|`TR`@	CC(C)(C)CC(=O)OCC(=O)[C@@]1(O)CC[C@H]2[C@@H]3CCC4=CC(=O)C=C[C@]4(C)[C@H]3[C@@H](O)C[C@]12C		no data	1.8542
23508	fns`@D@@gIIEDdgEEDdej\STkZjjf`@@BBDJ@@	CC[N+]1(CC)CCC(C1C)=C(C1=CC=CC=C1)C1=CC=CC=C1		no data	-3.2625
23510	f`qP`@DBAKHheHdhbmPSoMUTa@P@@	CCC1(C(=O)NCNC1=O)C1=CC=CC=C1		no data	4.1345
23516	facPP@DFAhm\bbTTRTRLVRbRgMPTCQUSTPIP@	CCCN(CCC)C(=O)C(CCC(O)=O)NC(=O)C1=CC=CC=C1		no data	5.4398
23519	fmwa`DC@QXtiLllrrkW|rk^kEkUT@T@UAUP@@@	CC(C)[N+](C)(CCOC(=O)C1C2=CC=CC=C2OC2=C1C=CC=C2)C(C)C		no data	-0.4122
23523	dklH@@RYfVya`Hbj@@	CC(C)C1=CC=CC(C(C)C)=C1O	marginal	harmful	-2.3359
23526	dmv@@@Rf~UeZjjjbJ@@	CNC(C)CC1CCCCC1		no data	-1.6977
23529	fhiQ@@DDAdTTTRbTriF^BuSPU@P@@	CC(C)C1=C(C)N(C)N(C1=O)C1=CC=CC=C1		no data	3.9048
23532	ef]PA@@@DGMk`RZ\bbRrbdRblrTfVrTRbfUCBe`TQUTrtJKTmUUUUUMUUUUUTYpaDiOIDldlcd|oeCDX@@	C[C@@H]1O[C@@H](O[C@H]2CC[C@]3(C)[C@H]4CC[C@]5(C)[C@H](CC[C@]5(O)[C@@H]4CCC3=C2)C2=COC(=O)C=C2)[C@H](O)[C@H](O)[C@H]1O		no data	0.14199
23533	fegXP@DBmGlp\LMIe^vYyfUXeBu[ujijfjfjfipRRWd@	NC(=O)[C@@H]1CCCN1C(=O)[C@H](CC1=CN=CN1)NC(=O)[C@@H]1CCC(=O)N1		no data	9.5534
23536	fhiI`@DXUh@oYEEEELTlhrVcMUSTuSP\P@	CC(O)CN1C=NC2=C1C(=O)N(C)C(=O)N2C		no data	2.7251
23540	dkmDBLdDf\bbTTJTWVj`@`@@	CN(C)C(=O)OC1=CC=C[N+](C)=C1		no data	-2.3333
23545	ek`\@@H@GL`IrRJJZKHiQQQGJYIbQPsJkXxHB@Rfjf`@B@HEH	CN(C)C1=CC=C2C(C=CC(\C=C\C3=C(C)N(C(C)=C3)C3=CC=CC=C3)=[N+]2C)=C1		no data	1.8984
23548	fdyqa@IZ}pS`QA@cHhheHeThbqUoPPKESTTKD@@	CCC1NC(=O)C2=CC(=C(Cl)C=C2N1)S(N)(=O)=O		no data	5.8311
23549	fa{P`@I^A[IELeLhmCEDelsbcYKfm@@AEUUTaUMIr}Lpl@@	COC1=CC=C2N=CC=C([C@H](O)[C@H]3C[C@@H]4CC[N@]3C[C@@H]4C=C)C2=C1		no data	0.87864
23551	eg`TJ@@BK@DILblbfbbTRtVLTVRTrW@agausUUMUUSUP@TTXSaBQRAH@	CCOC(=O)[C@H](CCC1=CC=CC=C1)N[C@@H](C)C(=O)N1[C@H]2CCC[C@H]2C[C@H]1C(O)=O		no data	-3.8863
23552	eh\TB@@OF`DFGLbfbbRrrfTTRbTTUVDTFn~AZBBJfjB`jbhJ@I@@	CCOC1=C(C=CC(CC(=O)N[C@@H](CC(C)C)C2=C(C=CC=C2)N2CCCCC2)=C1)C(O)=O		no data	1.0932
23554	eg\tI@@NbPDIBjaeoc\bbRbTRbTRVbRbrRRrvaRRRv`VTwQrMKOJnkTuUAU@uQUUUSPATTCADXRdt`RNdAD@	CO[C@H]1[C@@H](C[C@@H]2CN3CCC4=C(NC5=CC(OC)=CC=C45)[C@H]3C[C@@H]2[C@@H]1C(=O)OC)OC(=O)C=CC1=CC(OC)=C(OC)C(OC)=C1		no data	0.21574
23556	fjuA@@@IJskNsMLRttsSMUU@Hbi\eP	C\C(=C/CO)\C=C\C=C(/C)\C=C\C1=C(C)CCCC1(C)C	marginal	harmful	-3.4867
23557	fhiIP@DDhpDc^BdwJ|lzsfkMMMUUUDDeKTm@@	NC(=O)C1=NN(C=N1)[C@@H]1O[C@H](CO)[C@@H](O)[C@H]1O		no data	1.724
23565	fbmh@@@PiZNRJKZIJYPiSEEZlzZh@JZjR@@	CN(C)CCC1=CNC2=CC=C(CN3C=NC=N3)C=C12		no data	6.3274
23566	ef]TB@HEO`D@ZUIrJKQRJIZSSIIEREYISI\ZVQYE]SWODtmUUUUUUTuUUUUURaBhSDxadbSRfet^`@	CC(=O)O[C@H]1[C@H](C[C@H]2[C@@H]3CC[C@H]4C[C@H](O)[C@H](C[C@]4(C)[C@H]3CC[C@]12C)N1CCOCC1)[N+]1(CC=C)CCCC1		no data	-0.51602
23567	ffc@R@HH|d@QddafRrbbTVVEIwbuV`@fjA@H@@	CS(=O)(=O)C1=CC=C(C=C1)C1=C(C(=O)OC1)C1=CC=CC=C1		no data	4.3117
23572	fleAP@@HdFJSKLrs|z|yKT@PPC@@@@	OC(=O)C1=C(OC(=O)C2=C(O)C=CC=C2)C=CC=C1		no data	-1.5369
23576	gguD@T@@@B@PxfPdUKeJUVoVZmvG[cu{HihdhlhhhlhheEDelheMKEeCELeDmLUpdVOCSXLVWLWqdzcMisPA@Q@@@D@ATTTuUUUUUT@AR`DaRuHuGRCJLbt[J\`@	OC[C@H]1O[C@@H](OC2=C3C(O)=C4C(O)=CC(=CC4=C(C3=CC=C2)C2=C3C=C(C=C(O)C3=C(O)C3=C(O[C@@H]4O[C@H](CO)[C@@H](O)[C@H](O)[C@H]4O)C=CC=C23)C(O)=O)C(O)=O)[C@H](O)[C@@H](O)[C@@H]1O		no data	-4.4332
23581	eg`PJ@@@DALalbbRbvTTTTTjradUCGdQUSUUUUUMUMUS\DRbJKQFIrUP@	CCC(C)(C)C(=O)O[C@H]1C[C@@H](C)C=C2C=C[C@H](C)[C@H](CC[C@@H]3C[C@@H](O)CC(=O)O3)[C@@H]12		no data	0.66833
23582	ghIFAX@@D@AahLNOEpDzKUaq{HhhhhmHhmimCEheEheEMMdlihdeMXdhhU@QHtu^ksyjfjjZjjjjjZZjjVjjijfjjoAA\IXdQEEtdq_IBbj^hFcZKe^aAEZhuMh	CO[C@@H]1C[C@H](C[C@@H](C)[C@@H]2CC(=O)[C@H](C)\C=C(C)\[C@@H](O)[C@@H](OC)C(=O)[C@H](C)C[C@H](C)\C=C\C=C\C=C(C)\[C@H](C[C@@H]3CC[C@@H](C)[C@@](O)(O3)C(=O)C(=O)N3CCCC[C@H]3C(=O)O2)OC)CC[C@H]1O		no data	2.3788
23584	eodPH@@@LbbbTLRaRfbQbrbTXxtL|BRJjjjjjjjjfjfiHD`bIpiDy@ddjiAM@	C\C=C(\CC[C@@H](C)[C@H]1CC[C@H]2C3=CC[C@H]4[C@H](C)[C@@H](O)CC[C@]4(C)[C@H]3CC[C@]12C)C(C)C		no data	-5.602
23586	ehTPF@@@N@lbalbbbTRRtRRTRjRTQTdLRZZA`hB`ZJZih@HJH	CC(C)=CCOC1=CC=C(\C=C\C(=O)C2=CC=C(OCC=C(C)C)C=C2OCC(O)=O)C=C1		no data	0.22397
23587	fhyQb@I^DxHICHhdieHdhZLtZwh@JjidjGD@	FC1=CC2=C(OCC[C@]22NC(=O)NC2=O)C=C1		no data	2.451
23588	dctF@@IaWTfYn~jjjbbHleH@	OC[C@H](O)[C@@H](O)[C@H](O)[C@H](O)CO		no data	-0.1995
23590	fc Ia@BLbvj}`dERAPdIBPdIBPbIbIBIBXL\tyHVyKADUEUSSULUH}@h@	C[C@H]1CN(C[C@@H](C)N1)C1=C(F)C(N)=C2C(=O)C(=CN(C3CC3)C2=C1F)C(O)=O		no data	3.4555
23591	fheP@@@FrRJIJIXiIdnJt[pZjjjjjjIADSEi@@	C1CCN2C[C@@H]3C[C@@H](CN4CCCC[C@H]34)[C@@H]2C1		no data	1.4482
23593	ekh\HL@FDic`HaPHFBDfUnV]WyWezNEMOHfnemh@bhHHjjjdb`@@	ClC1=CC2=C(SC3=C(C=CC=C3)N2CCCN2CCC3(CC2)NC(=O)CS3)C=C1		no data	7.9524
23595	ggtEAx@@FSX@`DFOBRY|QXaVhMNoYEDeEEeDheEUDhddhdeLUhhbeELehhhmepDR}IjwYjjjjVjjfjjijjjjjjjjjjlaBTIHUbYETRq[E\cr@dRWJVdzbYEeVWZHKEt`	CO[C@H]1[C@@H](CC(=O)O[C@H](C)C\C=C\C=C\[C@H](O[C@@H]2CC[C@@H]([C@@H](C)O2)N(C)C)[C@H](C)C[C@H](CC=O)[C@@H]1O[C@@H]1O[C@H](C)[C@@H](O[C@H]2C[C@@](C)(O)[C@@H](O)[C@H](C)O2)[C@@H]([C@H]1O)N(C)C)OC(C)=O		no data	1.3107
23600	fi P`@DYAiIfVYUe^UvJyJrPesUoVcZjBhJhjjhifTSIIJShF@@	O=C1C[C@@H]2OCC=C3CN4CC[C@@]56[C@@H]4C[C@@H]3[C@@H]2[C@@H]5N1C1=C6C=CC=C1	toxic	toxic	4.5843
23602	daxB@@QnR[VZi`@	OC(=O)CCC(O)=O	nontoxic	nontoxic	-2.8683
23603	fbyPPBAA@bRaRF\bbRRTTfjTcUUMUUT@@	C[N+](C)(C)CCOC(=O)CCC(=O)OCC[N+](C)(C)C		no data	-3.7533
23605	foAaR@APPZs`AFRRFQQGQTEKRuUULt`di@@	CC1(C)[C@@H](N2[C@@H](CC2=O)S1(=O)=O)C(O)=O		no data	3.9525
23606	fbuIb@LBCFBO@BLddJbbRRtvvgVBmPLDcUD@@	CCN1C=CC(NS(=O)(=O)C2=CC=C(N)C=C2)=NC1=O		no data	4.3984
23607	fjmHR@LBBfBOQ@DYIHUEDdehdmiu`kT@@AET@@@	COC1=NC(OC)=NC(NS(=O)(=O)C2=CC=C(N)C=C2)=C1		no data	3.5619
23608	fjmHR@LBCfBKI@DYIHUEDdhldcks`kT@@PET@@@	COC1=NC=NC(NS(=O)(=O)C2=CC=C(N)C=C2)=C1OC		no data	1.9652
23609	dg\d`LF[a@BLddJbbQvfmPLA@@@	NC(=N)NS(=O)(=O)C1=CC=C(N)C=C1	nontoxic	nontoxic	4.2928
23611	fleIb@LBLFBH`BLddJbbRRvVtzwej@@@J`@@	COC1=CC=C(NS(=O)(=O)C2=CC=C(N)C=C2)N=N1		no data	3.6774
23612	fdyHb@LBeFB@AFRREQQIIZ[Sk^Vh@@@h@@@	CC1=CC=NC(NS(=O)(=O)C2=CC=C(N)C=C2)=N1		no data	3.3111
23613	fleIb@LBdFBH`BLddJbbRRvVtzwej@@@J`@@	COC1=CN=C(NS(=O)(=O)C2=CC=C(N)C=C2)N=C1		no data	3.9916
23615	fhiHa@LRlFB@A@`cIIBhhddmmNMYZ`dJJD@@	CC1=NN=C(NS(=O)(=O)C2=CC=C(N)C=C2)S1		no data	6.1259
23616	fbuIb@LB|fBH`BLddJbbRRtRNgV|mP@@AU@@@	COC1=NC(C)=NC(NS(=O)(=O)C2=CC=C(N)C=C2)=C1		no data	3.5078
23618	ek`TLH@G@hKO@@aJnUWn[vYU\QQpH[YXyhHHifh@@@HH@J@@	O=C1C(CCS(=O)C2=CC=CC=C2)C(=O)N(N1C1=CC=CC=C1)C1=CC=CC=C1		no data	2.7826
23620	fjmpR@L^KADm@BLddLTTTRRaN\gpUj`e`jJD@@	CC(=O)N(C1=C(C)C(C)=NO1)S(=O)(=O)C1=CC=C(N)C=C1		no data	5.4705
23621	eb^PEF@CKCkgo`XT\PLPcDXqALPXHVBLbbbffrbabbRRffdRdWDfeeTwVtDQEMP@@QBtmD@@@	OC1=CC=C(C=C1S(O)(=O)=O)C1(OC(=O)C2=C(Br)C(Br)=C(Br)C(Br)=C12)C1=CC=C(O)C(=C1)S(O)(=O)=O		no data	-3.0546
23622	dmuD`LVD@HrRRqIXYV`@`@@	NC1=CC=C(C=C1)S(N)(=O)=O	marginal	harmful	2.1586
23623	fikPs@OA`bk^c@DYBBaFRRFJIIKYIIJJJlYrt@@@UULp@@@	OS(=O)CNC1=CC=C(C=C1)S(=O)(=O)C1=CC=C(NCS(O)=O)C=C1		no data	0.70008
23624	fi{Aa@H]F@H[HIUvnlsJ~mpUoIJt@DtCAELQ@EDIH	CC1=C(CC(O)=O)C2=C(C=CC(F)=C2)\C1=C/C1=CC=C(C=C1)S(C)=O	toxic	toxic	-0.63449
23626	fdyPQ@LQ`cpPAC`cIICDhlmeIqQkKUPPDm@@@	NS(=O)(=O)C1=CC=C(C=C1)N1CCCCS1(=O)=O		no data	-0.15986
23628	fbupb@LVcA@@cIIBmDeLhThkUgKU@ASUQ@@@	CNS(=O)(=O)CC1=CC=C2NC=C(CCN(C)C)C2=C1		no data	-0.57433
23629	e`ztM@@@VPDLIMHdfkgg\bbRbTTrQtrbbRbtRrVRfRRRqc`vpJMOHlimkUAQDTuUUTuUUM@EEPLYPi]PZ[IF@@	CCOC(=O)OC1=C(OC)C=C(C=C1OC)C(=O)O[C@@H]1C[C@@H]2CN3CCC4=C(NC5=CC(OC)=CC=C45)[C@H]3C[C@@H]2[C@@H]([C@H]1OC)C(=O)OC		no data	-0.58293
23630	f`aQ`@DX@pRSJswKtxuSMUSPeP@	CCC(C)C1(CC=C)C(=O)NC(=O)NC1=O		no data	6.7977
23632	dedF@@PfFTf{nZjfSET@	O[C@H]([C@@H](O)C(O)=O)C(O)=O	nontoxic	nontoxic	2.414
23636	enSRD@@@jgo`DLbfbbTVVrTTTRrbQfTRrDtl\rjFVAaiYZB@@BjA`bij`@H@@@	CCCC1=NC2=C(C)C=C(C=C2N1CC1=CC=C(C=C1)C1=CC=CC=C1C(O)=O)C1=NC2=CC=CC=C2N1C		no data	0.95437
23638	egZpKH@FNCGOHk`XTQUSP@cIEEidihmBeEEEDddeeDUhdeaQIhxEtml|]\cSsKSMUUUUPTQQSAAEUUEG@dTVdl`Tzbr@@	COC1=CC(=CC(OC)=C1O)[C@H]1[C@@H]2C(COC2=O)C(O[C@@H]2O[C@@H]3COC(O[C@H]3[C@H](O)[C@H]2O)C2=CC=CS2)C2=CC3=C(OCO3)C=C12	nontoxic	nontoxic	-0.10951
23640	ff}`@@@IToKJs ujwhuTBA@YU@BGH	CN(C\C=C\C#CC(C)(C)C)CC1=C2C=CC=CC2=CC=C1	nontoxic	nontoxic	-3.4681
23642	elVXD@@L`AlbdTTTRRRVuRRfbRrdLb\RBrn^j`B`B`jj`@j`bCj`@	CC(C)(C)C1=CC=C(C=C1)C(O)CCCN1CCC(CC1)C(O)(C1=CC=CC=C1)C1=CC=CC=C1		no data	3.4429
23643	dcLD@@eIi_Z[jjjj`@	CC(C)(O)C1CCC(C)(O)CC1	nontoxic	nontoxic	-0.6255
23644	ffsA`@@QkdTRTtRaRfbQhqVg^rUiZjjjjfjhqBViZ^P@	C[C@]12CC[C@H]3[C@@H](CCC4=CC(=O)C=C[C@]34C)[C@@H]1CCC(=O)O2		no data	-2.7294
23650	fisPs@JEIKTV}ADHbJaFQSSJJKQIJHkRAsTuUPPLTlHYNH@	CS(=O)(=O)C1=CC=C(C=C1)[C@@H](O)[C@@H](COC(=O)CN)NC(=O)C(Cl)Cl		no data	4.0986
23652	dmN``DkaT@aIefUneVjVjP@	NC1=NC2=C(NC=N2)C(=S)N1		no data	1.0787
23658	egh\DD@LNchD@@bpHrRPqPiSJIIIKZIKJZNAEM[GKU@ATqAEUTA@PNP	CN(C)S(=O)(=O)C1=CC2=C(SC3=CC=CC=C3C2=CCCN2CCN(C)CC2)C=C1	marginal	harmful	10.199
23660	fncaB@AX@DISOKLrjkajemMU@E@E@@@@	CCN(CC)CCSC(=O)C(C1=CC=CC=C1)C1=CC=CC=C1		no data	3.0201
23661	fhiQP@DX@IW`yEEDeDdbdsakMUMMUUXhcRt@@	CC1=CN([C@H]2C[C@H](O)[C@@H](CO)O2)C(=O)NC1=O		no data	3.4779
23665	fdyAb@NV\@HrQQQPsQSHdhFMRsTC@QAe@@	CC(C(O)=O)C1=CC=C(S1)C(=O)C1=CC=CC=C1		no data	2.5388
23667	fnk@`@@ErJIJYJIKSQJVcIJ]zNVjZjjjjnjXIRRiZ^TT@	C[C@@H]1CC2=C(CCC(=O)C2)[C@H]2CC[C@@]3(C)[C@@H](CC[C@@]3(O)C#C)[C@H]12		no data	1.1881
23669	fhy`A@A@bOAFQQQIFIJYLxZw`pDEUMIP@@	ClC1=CC=CC=C1CN1CCC2=C(C1)C=CS2		no data	4.3093
23670	fbu@S@FZCDDPRH\DILs\}|r|dgLDQDuKTH@@	OC(=O)COC1=C(Cl)C(Cl)=C(C=C1)C(=O)C1=CC=CS1		no data	2.3512
23672	fj}aADCY@DJBCSdbbTLTRRTbyJVB{uRmTuUUTplP@	COC1CC(C[N+](C)(C)C1)=C(C1=CC=CS1)C1=CC=CS1		no data	2.88
23673	fc qA@DX|T@QnPrJJIJIIKEIJZIKDYiuoSVuTTEEUL@DD@@@	FC1=CC=C(C=C1)C(=O)CCCN1CCC(CC1)N1C(=S)NC2=CC=CC=C12		no data	5.4386
23676	f`apRBNJMACo@BES{lddJVbbbfcKUURsP@@	CCS(=O)(=O)CCN1C(C)=NC=C1[N+]([O-])=O	marginal	harmful	-1.561
23677	ffcPb@LRUh@PeLvkKzviJRLVmRuSUT@E@@@	CCOC(=O)C1=C(N)SC2=C1CCN(CC1=CC=CC=C1)C2		no data	0.44932
23678	defL`JHY@HrJJEJUMSQE@@	CC(S)C(=O)NCC(O)=O		no data	-6.4278
23679	f`ihA@BBUjpH`pPdsJwJkIFl{tuLsSUP@@	ClC1=C(NC2=NCCN2)C2=NSN=C2C=C1		no data	4.6928
23680	e`TZI@@GHfeo`LAEMOLngldTTRbRfLTLJTrbaUDbQVquUUUUUUUUUUTy@dHPjEpiDYKDDbeUAeMCd@@	NC[C@H]1O[C@H](O[C@@H]2[C@@H](N)C[C@@H](N)[C@H](O[C@H]3O[C@H](CO)[C@@H](O)[C@H](N)[C@H]3O)[C@H]2O)[C@H](N)C[C@@H]1O		no data	3.1126
23681	fcoPP@CAASj|dTtRRrbbTRrLrwINBt]AAEMTEAEPdMD@@	CCC1C2=CC(OC)=C(OC)C=C2C(=NN=C1C)C1=CC=C(OC)C(OC)=C1		no data	1.2111
23685	fbuaPBH@PrQhRclbfbbtQfbRpeQRtDDS@A@@@	CC1=CC=C(C=C1)C(=O)C1=CC(O)=C(O)C(=C1)[N+]([O-])=O		no data	-6.2978
23687	fasa@@@`RYe[Yu^yf\}F@`jBBJj`aR@@	CC(C)N(CC[C@H](C1=CC=CC=C1)C1=C(O)C=CC(C)=C1)C(C)C		no data	2.8073
23688	ffc`J@BPQc`cQR@HrRPyRIJISHzZMYr\kUUUUUUUDXiRt\`@	CC1(C)O[C@@H]2CO[C@@]3(COS(N)(=O)=O)OC(C)(C)O[C@H]3[C@@H]2O1		no data	-2.4806
23690	fasIb@LRTZBA@BLddJbbbrVbeRaoUZmPMAQP@P@@@	CC(C)NC(=O)NS(=O)(=O)C1=C(NC2=CC(C)=CC=C2)C=CN=C1		no data	5.0933
23691	fle``@@`edbfRadtRQcNN}P@UUUTRAIR@@	COC1=CC=CC(=C1)[C@@]1(O)CCCC[C@@H]1CN(C)C	toxic	toxic	-1.5557
23692	eohTJ@@BK@DIBjlbfbbTRtRUbbrRfRxD|Bn^Zjijjjfj`@hhpgBDRdbP@	CCOC(=O)[C@H](CCC1=CC=CC=C1)N[C@@H](C)C(=O)N1[C@H]2CCCC[C@@H]2C[C@H]1C(O)=O		no data	-6.2163
23693	fasaP@F@QkK\bfbbRtJTRTrpeIJtDDLpAEP@`Z@	COC1=CC=C(\C=C\C(=O)NC2=C(C=CC=C2)C(O)=O)C=C1OC		no data	-0.38069
23697	elVPF@@@LAIEOLdTTRRbrVRTTRRRbvQHhf^v~aQjjjjjj@H@@@H@bBHPbTP@	CCO[C@@H]1O[C@H](C(COCC2=CC=CC=C2)OCC2=CC=CC=C2)[C@H](OCC2=CC=CC=C2)[C@H]1O		no data	-7.8792
23699	fbupR`IZCpSo@bBAA`aLQfHrJJIRIUJQVLUXLDBqTmTTKD@@	NS(=O)(=O)C1=C(Cl)C=C2NC(NS(=O)(=O)C2=C1)C(Cl)Cl		no data	7.3333
23701	fnca@DG@]NQRJJIIIKZPiZ}XMTEPUEUTTHT@@	CC[N+](CC)(CC)CCC(O)(C1CCCCC1)C1=CC=CC=C1		no data	-9.0589
23702	ded`@@iiReUvjjh@@	NCCNCCNCCN	marginal	harmful	-2.28
23706	faga`@H`UwIEDiDhhtdhXeAGMRLEIVuUUSUWUUUPhIDqFHt}Dhj@@	C[C@]12CC[C@H]3[C@@H](CC[C@@]45O[C@@H]4C(O)=C(C[C@]35C)C#N)[C@@H]1CC[C@@H]2O		no data	-3.2225
23712	fjmI`@@qRTENYHihhdceEDbIR\tDQEPDD@@@	COC1=CC(CC2=CN=C(N)N=C2N)=CC(OC)=C1OC	marginal	harmful	-1.7142
23713	fbuaP@D@M[tTfYeUyuyFtyj`hJJj`@@	COC1=CC(=CC(OC)=C1OC)C(=O)N1CCOCC1		no data	2.8026
23716	fhyA`@@Hldrlk[oQbcN|uHPQUP`@@	CC1=CC2=CC3=C(OC(=O)C=C3C)C(C)=C2O1		no data	-9.2002
23719	eodXJH@BLNGHg`@cIEEBmDedeHeieEEbJCKJfimjZf@Bjj`BJh`@@	CC1=C(O)C(C)=C2CCC(C)(COC3=CC=C(CC4SC(=O)NC4=O)C=C3)OC2=C1C		no data	4.0512
23721	eisxO@@DpDI@dbg`RZ^YS\z|bbTTTtrbfbfTRRbbfbT|VRatRTLTVQNayEm}ZjjjjjjjjifjjjjjifjjRpaDhgDTfblSdbURfRtvTLQcJuej@@	CO[C@H]1C[C@H](O[C@H]2[C@H](C)[C@@H](O[C@@H]3O[C@H](C)C[C@@H]([C@H]3OC(C)=O)N(C)C)[C@@H](C)C[C@]3(CO3)C(=O)[C@H](C)[C@@H](OC(C)=O)[C@@H](C)[C@@H](C)OC(=O)[C@@H]2C)O[C@@H](C)[C@@H]1OC(C)=O		no data	3.4781
23722	fliIHCHLlxBLZMxLTpgGVetayOILzrjkLuUUUSL@@	[O-][N+](=O)OCCN(CCO[N+]([O-])=O)CCO[N+]([O-])=O		no data	0.55863
23723	dazL@LAnRVmjj`@	NC(CO)(CO)CO	nontoxic	nontoxic	-6.3536
23724	ekhXL@HB`DJBirJIRJZJIIIJI[QkpjKkHZikXyjjh@h@jBj`k@aNSq@@	OC(C(=O)O[C@@H]1C[C@@H]2CC[C@H](C1)[N+]21CCCC1)(C1=CC=CC=C1)C1=CC=CC=C1		no data	-0.46271
23725	fjmPP@DZA[r\bbTTRRTRrQTxpVhJBhjjJAJ@@	COC1=CC(=CC(OC)=C1OC)C(=O)NC1CCCNC1		no data	2.2303
23727	ek\tF@HLi`NEJY]YirQQQQJIIYYSIIPqRJIHqJrjQppKIjDgDVdWeV`BBBHjjj`j@J@b`haCrUP@	COC1=CC2=C3[C@@H](CC4=CC(OC5=CC6=C(CCN(C)[C@H]6CC6=CC=C(OC3=C1O)C=C6)C=C5OC)=C(O)C=C4)[N+](C)(C)CC2		no data	4.4454
23729	ffmac@BVSdEYJluVYEEEDhdiYeDfJ``jJZijHFH@@	CCCC(=O)NC1=C(I)C(CC(CC)C(O)=O)=C(I)C=C1I		no data	0.14296
23730	dknL@BACR[me]]Zj@BHr@@	N[C@@H](CC1=CC=C(O)C=C1)C(O)=O		no data	-11.045
23733	dedD@@QInUVjj`@	CCCC(CCC)C(O)=O	marginal	harmful	-2.6221
23734	defH@DAInUVjj`@	CCCC(CCC)C(N)=O		no data	0.63484
23735	e`TZL@@BMcgo`DELbfbbbbjbRRJbbTVRQRuswsUUSTDDPPRLEA``@	CCCCC(=O)N(CC1=CC=C(C=C1)C1=CC=CC=C1C1=NNN=N1)[C@H](C(C)C)C(O)=O	nontoxic	nontoxic	-7.2551
23736	ea[TB@HNG`DKlWirJKQQJIIJIZUJZIYJQQJrF^YIE]CKGL|mUUUUUUUUUUSUUUJDJbRPrAHjMPYKHz@@	CC(=O)O[C@H]1[C@H](C[C@H]2[C@@H]3CC[C@H]4C[C@H](OC(C)=O)[C@H](C[C@]4(C)[C@H]3CC[C@]12C)N1CCCCC1)[N+]1(C)CCCCC1		no data	2.3196
23740	feoP`@JE@aIeegfYUUuSmVSthzsZij`Z`jbjJPjNP@	CCOC(=O)C1=C[C@]2(CC)CCCN3CCC4=C([C@H]23)N1C1=CC=CC=C41		no data	-0.26904
23742	fns@P@@HdUIefVWeungKQrujXJ`B@X``r`@	CC(=O)CC(C1=CC=CC=C1)C1=C(O)C2=CC=CC=C2OC1=O	toxic	toxic	-0.76661
23743	ff}hP@DXUjHA^kdTTTTqRrfTVYKQfjijZjjf`x`@	CN(CCO)CC(O)CN1C=NC2=C1C(=O)N(C)C(=O)N2C		no data	6.0082
23744	fncPQ@INxKU`QA@cHhheHe]LhhhfJJvBAXihBH@@@	CC1=CC=CC(C)=C1NC(=O)C1=CC(=C(Cl)C=C1O)S(N)(=O)=O		no data	3.9821
23745	deTJ@@qaeJYyzzjjjpeRy@@	O[C@@H]1COC(O)[C@H](O)[C@H]1O	nontoxic	nontoxic	-5.0602
23746	ei[\FH@LM`XDADd\P@cIIBhhhmDUieeEDddbieDcOHlimkonQUjAb@@bjP`bfjhH`@@	COC1=C(CC2=CN(C)C3=CC=C(NC(=O)OC4CCCC4)C=C23)C=CC(=C1)C(=O)NS(=O)(=O)C1=CC=CC=C1C		no data	-7.9012
23747	foAq`@DXxBSlbbTTtJVhKQffjjjYCEj@@	NC1=NC(=O)N(C=C1)[C@H]1CC[C@@H](CO)O1	nontoxic	nontoxic	-6.7723
23748	fnsi@@DV}ehLbbfbRtttRTjTZNTeZhHHfifq`@@	CCN(C(C)=O)C1=CC=CC(=C1)C1=CC=NC2=C(C=NN12)C#N		no data	1.5631
23749	fn}Ip@EZSdBBFBUjS\kJr|s_AMSUUUTsUQbyARRl`@	CC(=O)N[C@@H]1[C@@H](NC(N)=N)C=C(O[C@H]1[C@H](O)[C@H](O)CO)C(O)=O		no data	1.6701
23752	f`qPb@I^Lx@QdbbbVbtlqPVjA`hih`p`@	CC(N(O)C(N)=O)C1=CC2=CC=CC=C2S1		no data	1.8442
23753	ec`RHD@IMDbo@HahHRYeUWe_Y[UcaPrIIki[Z@`jjfjZ@@j@@@	ClC1=C(CCN2CCN(CC2)C2=NSC3=CC=CC=C23)C=C2CC(=O)NC2=C1		no data	8.1553
23756	ffcaA@HbADJBDfUnUUUVipudy`BIjhHJ@@@	CN(C)CCOC1=CC2=C(SC3=CC=C(Cl)C=C13)C=CC=C2	nontoxic	nontoxic	4.874
23764	fbc@@@LdbbbbbbQQsEBMKuhir@@@@@@@@@@	C1=CC=C2C(=C1)C1=CC=CC3=CC=C4C=CC=C2C4=C13	nontoxic	nontoxic	-2.3575
23771	fhyh`@LJMxHIYHhhhUEedRfcN}UUTBATHaDP@	NC1=C2N=CN([C@H]3CC[C@@H](CO)O3)C2=NC=N1		no data	-2.9172
23786	gCi@DDeV@@	CN=C=O	toxic	toxic	-4.1011
23792	deVDAHAHeNR[e_aZ@B@@	CC1=CC=C(C=C1)[N+]([O-])=O	toxic	toxic	-7.6962
23794	fa{A`@@TZdlslmkwK\DYpXyjsUUUUUUUUsdEIHt}HkJ@@	C[C@]1(O)CC[C@H]2[C@@H]3CC[C@H]4CC(O)=C(C[C@]4(C)[C@H]3CC[C@]12C)C=O		no data	-0.97433
23796	fikH`@KNzLGldTRRVRTQTRVTyHmZBBJfh@I`@@	NC(=N)C1=CC=C(OCCCCCOC2=CC=C(C=C2)C(N)=N)C=C1		no data	-7.2784
23810	fg ``D@`DF\dTRRVRTbQdTb|RWIGoPPQUUUUT@@@@@	CC(C)(C)CC(C)(C)C1=CC=C(OCCOCC[N+](C)(C)CC2=CC=CC=C2)C=C1	toxic	toxic	-16.71
23815	gGPdCQbKDR[jf@@	OC(=O)C(Br)Br		no data	-10.57
23817	foAP@@@XReeV]qZlyfjjjjaB`@	C1CCC(CC1)N=C=NC1CCCCC1	toxic	toxic	-9.5061
23819	f`qPP@DX@IWlbbbRbRQsNFluTttuRJHt@@	CC1=CN([C@@H]2O[C@H](CO)C=C2)C(=O)NC1=O		no data	2.0411
23826	f`aP`@DVA{HdhdiEMUpRuUUTl@@	CC1(C)CC(CC(C)(CN=C=O)C1)N=C=O	marginal	harmful	-8.8826
23835	ehzvJ@@DJCDmnPMHaf\bbTTRTRaTRTNbJbbRbVbQRTbT\JzaiIEMCZ`hF`fBbjB`jFjjj@i`aAJiOHeBp@	CC(C)(C)NC(=O)[C@@H]1C[C@@H]2CCCC[C@@H]2CN1C[C@@H](O)[C@H](CC1=CC=CC=C1)NC(=O)[C@H](CC(N)=O)NC(=O)C1=CC=C2C=CC=CC2=N1		no data	1.1609
23845	dc\@@DjYVYayYt@@H`P@	C1=CC2=C3C1=CC=CC3=CC=C2	nontoxic	nontoxic	-1.7224
23846	defLPJpa@HcprQREZTuSQE@@	COP(=O)(NC(C)=O)SC	marginal	harmful	-9.5688
23848	fdi`b@BXdBHrISQQJJIHf}STDQQP@@	CCOCN(C(=O)CCl)C1=C(CC)C=CC=C1C	marginal	harmful	-0.46191
23862	dgmB`ANDgPBLddLfJTruTttD]@	CNC(=O)O\N=C\C(C)(C)S(C)(=O)=O		no data	-2.03
23864	fe{hr@LRbglDB]yh@cIIBhhhlhmMehdXM^kTCPS@PQP@@@	COC(=O)C1=C(C=CC=C1)S(=O)(=O)NC(=O)NC1=NC(C)=NC(OC)=N1	nontoxic	nontoxic	1.4107
23868	elZR@F@KOLb`IABPpd@YBFPQdLbdLRVRTRRTTRRVtQdDdFvVNj`@fZZXJBJjb@DEKr@	CC1(C)CNC(NN=C(\C=C\C2=CC=C(C=C2)C(F)(F)F)/C=C/C2=CC=C(C=C2)C(F)(F)F)=NC1	marginal	harmful	-5.1462
23869	do~``LKad@aJ[V]Y[j@Bjj@@	CCNC1=NC(SC)=NC(NC(C)C)=N1	marginal	harmful	1.3861
23870	gOt@@tiWM@B@@	NC1=CC=NC=C1	toxic	toxic	-1.9084
23871	ff}p@@@TMdbbTRbNVbbQEkIYBHhZ@``@bEj@	CN(\C=N\C1=C(C)C=C(C)C=C1)\C=N\C1=C(C)C=C(C)C=C1	marginal	harmful	1.7182
23877	difH@JAJ[gxZB@@@	COC1=CC=CC=C1N	toxic	toxic	-1.7412
23878	fgA@@@DjYU_VByHu`@@@@@@@	C1=CC2=CC3=CC=CC=C3C=C2C=C1	marginal	harmful	-2.3575
23881	fbmHA@NBUhDPFHRYeg_YgYKQdy``@@``@@@@	ClC1=CC=CC=C1C1=NN=C(N=N1)C1=C(Cl)C=CC=C1	nontoxic	nontoxic	-1.615
23889	fegPR@FRteoPQFQQISIYJIKIQPjgIJCF@@@h@Jij@af`@	CCOC(=O)C(C)OC1=CC=C(OC2=CN=C3C=C(Cl)C=CC3=N2)C=C1	marginal	harmful	-4.9074
23890	do}B`L^DFPBLddJbbVQvujA`b@@	COC(=O)NS(=O)(=O)C1=CC=C(N)C=C1	nontoxic	nontoxic	3.2935
23897	fbupb@IZCrpHaIe]YfWjcOA`@jjYZb`J`@	CC(C)(C)C(=O)C(OC1=CC=C(Cl)C=C1)N1C=NC=N1	marginal	harmful	-2.9907
23899	fn}pSAIZ\Zw``dDRFIBTzfwA{HiCDeDheCBeaJj`BIijj`@@	CCCCN(CC)C1=C(C=C(C=C1[N+]([O-])=O)C(F)(F)F)[N+]([O-])=O		no data	-10.567
23900	fjmI`@LLxxBKYEDmDhdhebdJW`mTuPLET@@@	CCCCNC(=O)N1C(NC(=O)OC)=NC2=CC=CC=C12	nontoxic	nontoxic	-2.8903
23901	f`qQb@LD``P@cIICDhhlUrSoKUST@@@@	CC(C)N1C(=O)C2=C(NS1(=O)=O)C=CC=C2	marginal	harmful	1.8028
23902	fdu@@@DjYee _daFtxLP@@@@@@@@@	C1=CC=C2C=C3C(C=CC4=CC=CC=C34)=CC2=C1	nontoxic	nontoxic	-2.3575
23907	fbc@@@LdbbbTVraVSIBMkugIr@@@AP@@@@@	C1=CC2=C(C=C1)C1=C3C2=CC2=CC=CC=C2C3=CC=C1	nontoxic	nontoxic	-2.1841
23908	ff{@@@LdbbbbbbTJaKEBMKudaKfh@@@@@@@@@@@	C1=CC2=CC=C3C=CC4=CC=C5C=CC=C6C(=C1)C2=C3C4=C56		no data	-2.3575
23909	fbc@@@DjYU_eUfByKQ`icd@@B`@@@@@@	C1=CC=C2C=C3C(=CC2=C1)C1=CC=CC2=CC=CC3=C12	nontoxic	nontoxic	-2.1841
23914	do^J`CaLKP|LddrRattZjffhHz@	COP(=O)(OC)O\C(C)=C\C(=O)N(C)C	toxic	toxic	-22.572
23917	diDDPLhH`XaIUUjjh@@	ClCCOCOCCCl	toxic	toxic	-2.3841
23927	dg|H`NCDRYWVUicn@B`@@@@	BrC1=CC=C(OC2=CC=CC=C2)C=C1		no data	-4.105
23930	gJPBAbJHtPXaIjj@@	ClC(Cl)(Cl)Br	nontoxic	nontoxic	-4.325
23932	fbe`a@KDtCDEbYEEDeDh]ddfR``hfzj`@@	CCCCCCCC(=O)OC1=C(Br)C=C(C=C1Br)C#N	toxic	toxic	-32.601
23936	dgnH`Bp@aJY{VZfjjj@@	CCSC(=O)N(CC(C)C)CC(C)C		no data	-10.245
23937	gJPHADIMUP@	CC(C)(C)Cl	nontoxic	nontoxic	-6.87
23938	fac@p@@HtZslbbTRbTTQvRRRoMPTCLUUT@@@	CCCCOC(=O)COC(=O)C1=CC=CC=C1C(=O)OCCCC		no data	-4.7355
23947	eMA@HPaIT@	S=C=S	marginal	harmful	-2.6936
23950	fe{Qb@HHdiH@cIEEDeLldhXdihUm^uUTuUAAEQ@@@	CCCCN(CCCC)SN(C)C(=O)OC1=C2OC(C)(C)CC2=CC=C1	toxic	toxic	-4.347
23951	f`q`b@ILD@HrQQJJMQITX{uMTt@D@@@	CC1=C(SCCO1)C(=O)NC1=CC=CC=C1	nontoxic	unlabelled	0.17663
23955	fmgHq@DLxXVg^[tDQXHrJIJKIPjPqQJHzcJc`@jfe``Xh@@@	CCOC(=O)C1=CC=CC=C1S(=O)(=O)NC(=O)NC1=NC(OC)=CC(Cl)=N1		no data	-1.4069
23966	gJPHADILuTe@@	CCC(C)Cl	nontoxic	nontoxic	-3.5551
23971	dmL@`@bDfUmZZU`@@@@@	ClC1=CC=C2C=CC=CC2=C1		no data	-2.0851
23973	did@P@bNBDfUvf`@h@@	CSC1=CC=C(Cl)C=C1		no data	-1.5793
23974	dmtDPAdHc`aIe]jf`@e`@@	CS(=O)(=O)C1=CC=C(Cl)C=C1		no data	0.17779
23977	daD@`@bDfYVz@`@@	CC1=C(Cl)C=CC=C1	nontoxic	unlabelled	-2.1913
23980	fnchQ@IV|DoAFrBHHDYEEDiE]LhdhdqRRpPKDt@QP@@@	COC1=NC(C)=NC(NC(=O)NS(=O)(=O)C2=C(Cl)C=CC=C2)=N1	nontoxic	nontoxic	4.12
23990	f`aXB@DXYpW`QBSJskRtY@AUUV@@@	CCNC1=NC(NC(C)(C)C#N)=NC(Cl)=N1	toxic	toxic	-4.3289
23996	gOx@@drm]UT@@	NC1CCCCC1	toxic	toxic	-11.738
23998	fcoaa@OJtTDPbHrJYQQFYQJYJ[QITYfj}tuUMU`DP@P@@@	CC1(C)C(C=C(Cl)Cl)C1C(=O)OC(C#N)C1=CC=CC(OC2=CC=CC=C2)=C1	toxic	toxic	-4.5036
23999	dcm`@@pjZ\dTTRJe\n`QETP@@	NC1=NC(NC2CC2)=NC(N)=N1	marginal	harmful	0.33125
24000	fdi@P`MF]xDPRHUDVbLbbbfbTRaKAPPQSST@@@	COC(=O)C1=C(Cl)C(Cl)=C(C(=O)OC)C(Cl)=C1Cl		no data	-3.7766
24002	fega`@K@PgHheEEEDitimDeQd\cfuUUU`DP@PPIP@	CC1(C)C(C(=O)OC(C#N)C2=CC=CC(OC3=CC=CC=C3)=C2)C1(C)C	toxic	toxic	-11.126
24012	daD@P@qNqDfUzZ@B@@	BrC1=CC=C(Br)C=C1	nontoxic	nontoxic	-4.1475
24014	gJPBAbKDtPXaIjj@@	ClC(Cl)(Br)Br		no data	-4.48
24015	foAAA@N@qGXbSJzroQakP@T@D@@@	BrC1=CC=C(OC2=CC=C(Br)C=C2)C=C1		no data	-4.105
24018	dklLPBtpbEbLbbbRaTXXHHi`@@	COC1=C(Cl)C=CC(Cl)=C1C(O)=O	marginal	harmful	-1.449
24030	gC`DADZHRVXRH	Cl\C=C/Cl	marginal	harmful	-1.8622
24031	gC`DADZHRVXRP	Cl\C=C\Cl	marginal	harmful	-1.8622
24035	do|LPBmpbIbLbbbRRJTXXHHjf@@	OC(=O)CCCOC1=CC=C(Cl)C=C1Cl	marginal	harmful	-5.2922
24038	gGQDJH`qBSKUTe@@	OCC(Cl)CCl	toxic	toxic	-3.443
24045	diDB`HSB@HrRPiIZj`@	CCOS(=O)(=O)OCC	marginal	harmful	-7.4469
24046	fdi`rBOPQ``X`|OSGlddrRbRQregMUPTAL@@@	CCOP(=O)(OCC)OC1=CC=C(C=C1)[N+]([O-])=O		no data	-26.525
24048	fluP@D@PAJULwwJkdxzHTsUT@@@H@@@	CN1C(=CC(C2=CC=CC=C2)=[N+]1C)C1=CC=CC=C1	marginal	harmful	1.4225
24049	fjmPc@NJdXDPFPSHILkk[\s]FYK@ASSAD@@@@	FC1=CC=CC(F)=C1C(=O)NC(=O)NC1=CC=C(Cl)C=C1	nontoxic	nontoxic	0.23732
24051	dmTL`HS@|Djmyfjjh@@	CC(C)OP(C)(=O)OC(C)C		no data	-22.028
24052	dcLBPHQ]@HDHrRPqJF\JtuRp@@	CC1=C(C)S(=O)(=O)CCS1(=O)=O		no data	-8.2988
24055	gNpXHlPDYIHTmT@@	COS(=O)(=O)OC	toxic	toxic	-4.1923
24057	eM`BN`@	CNC	toxic	toxic	-1.204
24059	f`qP@@@^rJJIEQISLxZtAA@AP@@@	CC1=CC(=CC=C1N)C1=CC=C(N)C(C)=C1	marginal	harmful	-1.8789
24062	didH@@RYVzZ@B`@@	CC1=C(C)C=C(O)C=C1	toxic	toxic	-2.315
24063	didH@@RYfVF@b@@@	CC1=CC=CC(C)=C1O	toxic	toxic	-2.315
24064	fleQPAHZ@acoPeGZgwYEMEEhmEDbJTTmA@USUD@@	OC1=C(C=C(C=C1C1CCCCC1)[N+]([O-])=O)[N+]([O-])=O	toxic	toxic	-11.308
24065	dcMB@hDDWXeNF]yInUnzV`BF@@	[O-][N+](=O)C1=CC(=CC=C1)[N+]([O-])=O	toxic	toxic	-7.74
24066	dcMB@hXDeXeNZUyInYYGV``X@@	[O-][N+](=O)C1=C(C=CC=C1)[N+]([O-])=O	toxic	toxic	-7.74
24072	fdya@@D@rJJJFJIIKVCzKUT@@@@@@	CN(C)C(=O)C(C1=CC=CC=C1)C1=CC=CC=C1	marginal	harmful	3.2286
24077	gFpD@DTHReSZj`@	C1CSCCS1		no data	-8.4085
24081	dk\J@@PUuInYf^FSZjjZh@@	OC(=O)C1C2CCC(O2)C1C(O)=O	toxic	toxic	-0.9975
24085	gNqdCVHc^BRmUM@@	OP(O)(=O)CCCl	marginal	harmful	-14.804
24086	fli@Q`LDlx@QCpPDBBM^A`cHiDdddYLdfjjjZj`@@	CCOP(=S)(OCC)SCSP(=S)(OCC)OCC	toxic	toxic	-11.82
24087	gGP`ATiVj`@	CCOCCO	marginal	harmful	-3.8765
24091	dcvH`Bp@aJY{Uijjh@@	CCCN(CCC)C(=O)SCC	marginal	harmful	3.6025
24097	daxD@@iJU^jj@@	CCCCOCCO	marginal	harmful	-12.265
24100	fbe@p@@HtZslbbTRbTTQvRoMPTCLUP@@	CCOC(=O)COC(=O)C1=CC=CC=C1C(=O)OCC		no data	-3.5233
24101	fmghr@LRSd\DB|Gh@cIIBhhhmEEh\mDcQZMZ`ZBf@`b`@@	COC(=O)C1=CC=CC=C1S(=O)(=O)NC(=O)N(C)C1=NC(OC)=NC(C)=N1	nontoxic	nontoxic	0.075179
24102	flyaa@KRtX@PkprQSQHiRYIS`j@`ijjbBb@@	CCOP(=O)(NC(C)C)OC1=CC=C(SC)C(C)=C1	toxic	toxic	-19.372
24104	f`y@@@LdbbRbavSI\tISo@@DP@@@@@	C1=CC2=C(C=C1)C1=C3C2=CC=CC3=CC=C1	marginal	harmful	-2.1841
24105	dk|@@LdbbbRQKauS`@`@`@@	C1C2=C(C=CC=C2)C2=C1C=CC=C2	nontoxic	nontoxic	-2.3702
24107	fakaC@OVAHHdLRFQRFIJZZKQJEHRoQ[vj@HejX@B@@@	CN1C=C(C(=O)C(=C1)C1=CC(=CC=C1)C(F)(F)F)C1=CC=CC=C1	nontoxic	nontoxic	-5.1379
24108	ff}Pc@LeHXD`bPqHYEHUDeeIhhdYJKVj`@j`h@HZh@@	CC(C)C(O)(C1=CC=C(OC(F)(F)F)C=C1)C1=CN=CN=C1	marginal	harmful	-9.1962
24109	fnc`c@MJRBPQHXdLbdLTRbNbRftdZNZhHFH@bh@@@	CC(C)OC1=CC(NC(=O)C2=C(C=CC=C2)C(F)(F)F)=CC=C1	nontoxic	nontoxic	-7.0156
24110	elZTLB@BFo@m`H`rPldGICHhhddiiEEFXeLeMhdfAEchTXHHjjZjl@b@@@@@	CC(C)C(NC1=C(Cl)C=C(C=C1)C(F)(F)F)C(=O)OC(C#N)C1=CC=CC(OC2=CC=CC=C2)=C1	toxic	toxic	-11.66
24112	fcwPrbLuHUoYkADFdKRCi@XQf^}dTTRRTtbUfTTqdXHLXHH`j@ife`@@	CS(=O)(=O)NC(=O)C1=CC(OC2=CC=C(C=C2Cl)C(F)(F)F)=CC=C1[N+]([O-])=O	marginal	harmful	-7.4795
24113	dg\HpL@HcpPHRZUYwNvjhH@bJ@@	CCOP(=S)(CC)SC1=CC=CC=C1	toxic	toxic	-11.716
24123	fik`P`JDRwhH`taZP]HYEEDdeMHe\eEBpPXpPQATAUMACM@@	COC(=O)C(C)OC1=CC=C(OC2=NC=C(C=C2Cl)C(F)(F)F)C=C1	toxic	toxic	-11.436
24124	fikhq@LRCElDB]zh@aPQddaTTTVttrVbRcEZmSMSLDDU@@@	COC(=O)C1=C(C=CS1)S(=O)(=O)NC(=O)NC1=NC(OC)=NC(C)=N1	nontoxic	nontoxic	2.6478
24126	fduAC`H`bBQCHbTQjHMD^bLbbbdttVLUNBTxHXsUUUUUU@@@	ClC1C2OC2C2C1C1(Cl)C(Cl)=C(Cl)C2(Cl)C1(Cl)Cl	toxic	toxic	-0.29619
24127	gNp@DiUjj@@	CCCCCCC	nontoxic	unlabelled	-12.388
24128	dcL@X@qBqFqAqEqMqDfYn i`bHh@@	BrC1=C(Br)C(Br)=C(Br)C(Br)=C1Br		no data	-4.1475
24134	dcL@X@bBbFbAbEbMbDfYn ijjjjZHbrUNTp@	Cl[C@H]1[C@H](Cl)[C@@H](Cl)[C@H](Cl)[C@H](Cl)[C@@H]1Cl		no data	-0.92105
24143	dcuD@DdMRUUUUjje@@	O=C=NCCCCCCN=C=O	marginal	harmful	-12.146
24145	fdyH`@DXxHDlbbTTRbTrmNAbtuSUUU@@@	CN(C)C1=NC(=O)N(C2CCCCC2)C(=O)N1C	marginal	harmful	-3.3847
24151	fleQA@CQDBHUDILrl{ljsdTpDEUUJeBa@@	ClC1=CC(Cl)=C(C=C1)C(CN1C=CN=C1)OCC=C	toxic	toxic	-1.7663
24152	fnsq`@DTtAN\bbTbttJbbfQISpZmZZj`HA`HHXH@@	CC(C)C1(C)NC(=NC1=O)C1=C(C=C2C=CC=CC2=N1)C(O)=O		no data	1.2931
24153	ff{@@@LdbbbbbfjQRSCBUIuoAbVh@@@@E@@@@@@	C1=CC=C2C(=C1)C1=CC=C3C=CC4=C5C(=CC=C4)C=C2C1=C35	nontoxic	nontoxic	-2.1841
24154	fjmqa@AFcjpPQCHcHhdhcEELYeJ\Lz@HjYijb@@	CC(C)NC(=O)N1CC(=O)N(C1=O)C1=CC(Cl)=CC(Cl)=C1	nontoxic	unlabelled	4.9033
24157	ffmpPAHLtA@XpeGZfOIMsKLjwJHsPPUESUP@@	CCCN(CCC)C1=C(C=C(C=C1[N+]([O-])=O)C(C)C)[N+]([O-])=O		no data	-2.9197
24159	fasPP@DVArVlbbTTTTRRQlbQ`v\uALQTUUP`@@	CCC(C)(CC)C1=NOC(NC(=O)C2=C(OC)C=CC=C2OC)=C1	nontoxic	nontoxic	3.5641
24160	eo`XNBDLbBjfnmc`H`rPldGICJ^nrJJIIJZQJsJJXqPi`PJJBBHJ`JYjfhHAj@@	CCOC(=O)C(C)OC(=O)C1=C(C=CC(OC2=C(Cl)C=C(C=C2)C(F)(F)F)=C1)[N+]([O-])=O	marginal	harmful	-19.309
24163	do}DPAuSBHJHRYg]nVzB@ij`@@	CON(C)C(=O)NC1=CC=C(Cl)C(Cl)=C1	marginal	harmful	-0.40021
24164	fcwIr@LB|FBNQSvX@cIIBeELheEEemEl{MQkULE@C@TU@@@	COC(=O)C1=C(CS(=O)(=O)NC(=O)NC2=NC(OC)=CC(OC)=N2)C=CC=C1	nontoxic	nontoxic	-4.5233
24166	gOq`@fdrikTl@@	O=C1OC(=O)C=C1	marginal	harmful	-20.534
24170	daF@B@B\ddRK]UUP@@	C[N+]1(C)CCCCC1	marginal	harmful	-4.337
24174	fhaA@`J@BH^F@``PeMJzj{UMUUU@@@	CCCCSP(=O)(SCCCC)SCCCC	toxic	toxic	-7.9342
24175	fbe`P@J@QjNQQJZZJJJYWrVjjAbJHa``@	COCC(=O)N(C(C)C(=O)OC)C1=C(C)C=CC=C1C	marginal	harmful	-1.9687
24176	gJX@@dms@@	CC(=C)C#N	toxic	toxic	-16.145
24177	gNxdKb@b^FRJPtuRT@	COP(N)(=O)SC	toxic	toxic	-9.8365
24182	gJP`@Tizh@	COCCO	marginal	harmful	-2.3522
24183	gGP`@dfUjP@	COC(=O)C=C	toxic	toxic	-12.808
24185	gJPhEaDIMsP@	COC(Cl)=O	toxic	toxic	-12.134
24193	do|L`AmpbDfUoUZf`@jjX@@	CC1=C(OCCCC(O)=O)C=CC(Cl)=C1	marginal	harmful	-5.2583
24194	dg\L`ANpbDfUoYjZ@BjfHf`@	CC(OC1=C(C)C=C(Cl)C=C1)C(O)=O	marginal	harmful	-0.9615
24195	dklL`AtpbDfUoVih@Ji`@@	CC1=C(OCC(O)=O)C=CC(Cl)=C1	marginal	harmful	-1.0262
24200	daDH@@RYVih@H@@	CC1=CC(O)=CC=C1	toxic	toxic	-2.315
24204	dg\h`LJfd@aJ[Ywkaijejh@@	CSC1=NN=C(C(=O)N1N)C(C)(C)C	toxic	toxic	-4.0821
24206	dcNH`Bp@aJY{UWZZjj`@	CCSC(=O)N1CCCCCC1	marginal	harmful	-1.1115
24209	dkLBhFFUCDRHrHkD{prJPsJSJjjZjBh@	COP(=O)(OC)OC(Br)C(Cl)(Cl)Br	toxic	toxic	-24.836
24211	fbu``@D@YdTTTRUbbTQ|ENVjjh@@@HXH@@	CCN(CC)C(=O)C(C)OC1=CC=CC2=CC=CC=C12		no data	4.5439
24216	dmv@HDBHFHfHVHrJIJFRf`@j`@@	ClC1=CC=CC(=N1)C(Cl)(Cl)Cl	marginal	harmful	-2.0389
24222	gNr`ijpiJyImff`@	NC(N)=N[N+]([O-])=O	nontoxic	nontoxic	-4.3984
24234	fbuq@`JLDPDQFPSHYdLbbbfbLrTLgAN}RuU@AUH@@	CNC1=C(Cl)C(=O)N(N=C1)C1=CC=CC(=C1)C(F)(F)F	nontoxic	nontoxic	-3.3548
24235	ffcpC@INrApKHUdDjfYuV_UtFtTyj`B@JAZB@@	C[Si](CN1C=NC=N1)(C1=CC=C(F)C=C1)C1=CC=C(F)C=C1	marginal	harmful	-27.05
24238	fn}HrALRtzBCV|D@QJ]S[`}ddebRbTRaaRPeKPADtuUP@@	CCCN(CCC)C1=C(C=C(C=C1[N+]([O-])=O)S(N)(=O)=O)[N+]([O-])=O	marginal	harmful	-2.8695
24239	ff}Qa@CVHFHHbTQdTTRRTUbTQdXKtXHHjjVjb@@	CC(C)OC1=CC(N2N=C(OC2=O)C(C)(C)C)=C(Cl)C=C1Cl	nontoxic	nontoxic	-4.789
24241	fas`PbBdbwhH`taZP]HEgoYEEDdeMHeYdeFBBfBBHJ`bi`@@	CCOC1=CC(OC2=CC=C(C=C2Cl)C(F)(F)F)=CC=C1[N+]([O-])=O	nontoxic	unlabelled	-15.734
24242	fbuqB@IZCXDPdrnlsKuQg`p@UUTmQ@@@	CC(C)(C)C(O)C(CC1=CC=C(Cl)C=C1)N1C=NC=N1	marginal	harmful	0.71768
24245	fbepPAHLtA@XpeGZfOYEMEEDhmEBaFZBBhjZ`@@	CCC(CC)NC1=C(C(C)=C(C)C=C1[N+]([O-])=O)[N+]([O-])=O	marginal	harmful	-4.6371
24247	dmt@h@bBbFbAbEbDfYn~fBHb@@	ClC1=CC(Cl)=C(Cl)C(Cl)=C1Cl	marginal	harmful	-2.0851
24254	fgA@@@LdbbbTVKIBMjp@@@@@@@	C1=CC=C2C(C=CC3=CC=CC=C23)=C1	marginal	harmful	-2.3575
24255	ff}PP@LN@cI\bbRbbRRfflvoVBuP@@PTt@@@	COC(=O)NC1=CC(OC(=O)NC2=CC=CC(C)=C2)=CC=C1	nontoxic	nontoxic	-9.1881
24259	fjm`P`ILUxHH`pQ[p\DILkZnmZmNBe@DTuMUQ@@@	CCOP(=S)(OCC)SCN1C(=O)OC2=CC(Cl)=CC=C12	toxic	toxic	-12.972
24261	fle`S@AXIjp@bG``HrJQIHqQSYHshiZjjfX@@@@	COP(=S)(OC)SCN1C(=O)C2=C(C=CC=C2)C1=O	toxic	toxic	-0.47028
24266	flyqa@AFlcA@ADOCHiDdhThmLmFZj`@jj@@@	CCN(CC)C1=NC(OP(=S)(OC)OC)=CC(C)=N1	marginal	harmful	-2.3452
24270	fncpc@CAjSpH`TPjHrJJIJIUQQZIIdjm``hjijiR@@	CCCN(CCOC1=C(Cl)C=C(Cl)C=C1Cl)C(=O)N1C=CN=C1	marginal	harmful	4.505
24272	f`ahB@LDxJP@aJ[V]Yf\h@Jjj@@@	CSC1=NC(NC(C)C)=NC(NC(C)C)=N1	marginal	harmful	0.92514
24274	dg^H`BpHcHeMEEDb]tuAP@@@	CC(C)N(C(=O)CCl)C1=CC=CC=C1	toxic	toxic	0.32727
24276	fas@R@HHqH@QddrTRbRQfRrdtyNVjjjz@Bj`@@	CC(C)(C)C1=CC=C(OC2CCCCC2OS(=O)OCC#C)C=C1	marginal	harmful	-8.8791
24280	ffcpa@GAJJPHcTPdsJtz JkNFmdlAAUUURqP@@	CCCC1COC(CN2C=NC=N2)(O1)C1=C(Cl)C=C(Cl)C=C1	marginal	harmful	1.8633
24284	gGP`@Tizjib@@	COCC(C)O	nontoxic	unlabelled	-5.0617
24286	gBX@@eLUUIP@	CC1CN1	toxic	toxic	1.563
24287	fjmq`@DTtBJ\bbTbttJbTqISpVfjhBAjbFB@@	CCC1=CN=C(C2=NC(=O)C(C)(N2)C(C)C)C(=C1)C(O)=O		no data	1.1708
24289	f`y@@@LdbbbbbfkEBMIuo@@@@@@@@@	C1=CC2=CC=C3C=CC=C4C=CC(=C1)C2=C34	nontoxic	nontoxic	-2.3575
24291	fleQa@AVQ``@bGadTbRTRRLrUgQRuUAP@@@@@	CCOP(=S)(OCC)OC1=CN=C2C=CC=CC2=N1	toxic	toxic	-9.4255
24299	fnsPa@MAmxDPHHrJIKJIQHsJIJcEZjv@BjifjjJQqR`@	C[C@H]1[C@@H](SC(=O)N1C(=O)NC1CCCCC1)C1=CC=C(Cl)C=C1	nontoxic	nontoxic	0.1582
24303	gCdHE`bILt@@	NC(N)=[Se]	toxic	toxic	-3.8084
24304	ffmab@OZmD@QdbbQbRbvbRRTZjjjYfjjaBbCh	CCCC(=NOCC)C1C(=O)CC(CC(C)SCC)CC1=O		no data	1.0336
24315	fbuHB@MF\dDPdrntkrkQdTp@UWURqPxP@	CCCCC(CN1C=NC=N1)(C#N)C1=CC=C(Cl)C=C1	marginal	harmful	-5.693
24316	do|h`LJkL@cIEEMMHi|jfZjfh@@	CNC(=O)N(C)C1=NN=C(S1)C(C)(C)C	toxic	toxic	0.6902
24317	dg]D`JXeBHrJJJZERLMKUSU@@	CC1=C(Cl)C(=O)N(C(=O)N1)C(C)(C)C		no data	1.5145
24318	f`ahB@LDxJP@aJ[V]ZV\h@Jjj@@@	CCNC1=NC(SC)=NC(NC(C)(C)C)=N1	marginal	harmful	0.8646
24320	deT@H@bBbAbIbDfYu[hHB`@@	ClC1=CC(Cl)=C(Cl)C=C1Cl	marginal	harmful	-2.0851
24328	fhaAP`DXIIP@bGaSpDDYEHdeHedTuUMUU@@@	CCOP(=S)(OCC)OP(=S)(OCC)OCC	toxic	toxic	-9.5719
24337	f`aaA@MJADBBDfUu[ehr@Bijh@@	CCN(CC)C(=O)SCC1=CC=C(Cl)C=C1	marginal	harmful	2.0078
24338	ffmHQ@DXUDTle@DABLbbRbbbrQaTqoMTCPTMM@@@	COC(=O)NC(=S)NC1=C(NC(=S)NC(=O)OC)C=CC=C1	nontoxic	unlabelled	-4.3796
24344	f`~a@`IBADHbBQC@aInunYjZijj`@@	CC(C)N(C(C)C)C(=O)SCC(Cl)=C(Cl)Cl	marginal	harmful	-3.7254
24345	fe{iQ@CASgnEZ|tDQpHrIIQQJQWSJIJIRmWmTDBqM@DT@@@	COC1=NC(C)=NC(NC(=O)NS(=O)(=O)C2=C(OCCCl)C=CC=C2)=N1	nontoxic	nontoxic	3.995
24346	did@p@qBqAqDfYun``H@@	BrC1=CC(Br)=C(Br)C=C1		no data	-4.1475
24359	deTHpIBHJHFHRYgUn``J@@	OC1=C(Cl)C=C(Cl)C(Cl)=C1	marginal	harmful	-2.05
24362	gGPLADJHLPdwUULP@	CC(Cl)C(Cl)Cl		no data	-2.8142
24366	gNx@@eRmUP@	CCN(CC)CC	marginal	harmful	-1.2863
24368	dctB@@imReUUZjjj@@	CCOCCOCCOCCO	nontoxic	nontoxic	-21.677
24370	dax@@LddUeUT@@	CC(C)CC(C)(C)C	nontoxic	unlabelled	-7.5152
24376	dkNH`Bp@aJYyWZZjj`@	CCCSC(=O)N(CCC)CCC	marginal	harmful	2.5349
24392	dknL@IAMR[e][aZ@Bf@@	CC(=O)NC1=CC=C(C=C1)C(O)=O		no data	0.49861
24394	gC``@dfZ@@	CC(O)=O	nontoxic	unlabelled	-2.2628
24395	gNq`@jdssTp@	CC(=O)OC(C)=O	marginal	harmful	-9.1622
24397	dknD@D@\bbRbbQtvjA`@@@	CC(=O)CC(=O)NC1=CC=CC=C1	marginal	harmful	-5.1371
24399	gGP`@TfYjhb@@	CC(O)C(C)=O	nontoxic	nontoxic	-2.381
24409	difH@BAIfuxV`@@@	CC(=O)C1=CC=CC=N1	nontoxic	nontoxic	-1.6695
24412	dmvH@DAIgeXYZ`@`@@	CC(=O)NC1=CC=CC(C)=C1		no data	0.43291
24413	dmvH@DAIgfVUZ`H@@@	CC(=O)NC1=C(C)C=CC=C1		no data	0.43291
24414	dmvH@DAIge\YZ`@`@@	CC(=O)NC1=CC=C(C)C=C1		no data	0.43291
24431	dazH`Fx@cIEIcUSAEP	CSC(C)(C)C=NO		no data	0.28693
24436	eg`TAD@CGHDLMDmck`@aXHrRRqQKIKJJJYKYRRJEMCSKPDESA@@Dl@AAY@	COC1=C(C=C(C)C(=C1)S(O)(=O)=O)\N=N\C1=C(O)C=CC2=CC(=CC=C12)S(O)(=O)=O	nontoxic	nontoxic	-5.9432
24437	gNp`@df]Zi@@	CC(=O)OCC=C	toxic	toxic	-9.1709
24441	dknD@AADfVVWTvhJA@@@	NC1=C(C=CC=C1)C(=O)OCC=C		no data	-9.885
24442	gC`HAbIKR@@	BrCC=C	toxic	toxic	-10.514
24447	dglD@@QIeU]UjjZj@@	CCCCCCCCC(=O)OCC=C		no data	-35.092
24448	dax@P@BHBDiUZjX@@	CCCSSCC=C	nontoxic	nontoxic	-5.0322
24449	gNtHE`DILzuR@@	NC(=S)NCC=C	toxic	toxic	-2.7108
24452	do h`DiivwTHcHheEBhUJz@Hii`@@	NC(=N)NC(=O)C1=NC(Cl)=C(N)N=C1N	toxic	toxic	2.2564
24454	dmuH@DdDf^UaUj@H@@	CC(=O)NC1=CC=CC(N)=C1		no data	0.41272
24455	dmuH@DTDf^Uqej@B@@	CC(=O)NC1=CC=C(N)C=C1		no data	0.41272
24457	foQP@@@FRfYeUz\e[S`@@@`@@@	NC1=C2C=CC=CC2=NC2=CC=CC=C12		no data	-1.9084
24458	foQ`@@@ILkZjmFRUYt@@@@@@@@	NC1=CC=C2C=C3C=CC=CC3=CC2=C1		no data	-1.9084
24460	foAp@@@P\eKLjorMjsP@@A@B@H	NC1=CC=C(C=C1)\N=N\C1=CC=CC=C1	marginal	harmful	-5.855
24462	dmvL`IaL@HrRRqIPUV`B@@@	NC1=CC(=CC=C1)S(O)(=O)=O	marginal	harmful	-7.9312
24463	dmvL`NaL@HrRRqQZUV``@@@	NC1=CC=CC=C1S(O)(=O)=O	nontoxic	nontoxic	-4.4435
24465	dew@@@pldTTJVTLmP@P@@	NC1=NC2=CC=CC=C2N1		no data	-0.33083
24466	deVD@IADfyWxV`@`@@	NC1=CC=C(C=C1)C(O)=O	nontoxic	nontoxic	-1.5411
24467	deu@`LH@cIEEBeeCML@D@@	NC1=NC2=CC=CC=C2S1		no data	-0.47083
24470	dmM@PBTH`PaIfUmixXHFH`@	NC1=NC2=C(Cl)C=CC=C2S1		no data	-0.37924
24471	dcMLaBWatH`iGlbbbTRKSA@qP@@	NC1=C(O)C=C(C(Cl)=C1)[N+]([O-])=O		no data	-6.9261
24473	difH`FDHcHhdhZz@H`@@	NC1=CC(Cl)=CC=C1O	marginal	harmful	-1.7086
24474	dknBPAe]LHa`aIeYZZz@Heh@@	NC1=CC(Cl)=CC(=C1O)S(O)(=O)=O	nontoxic	nontoxic	-2.4786
24478	dcm@`LH@cIEEBdeeCML@EP@@	CC1=C(C)C=C2N=C(N)SC2=C1		no data	-0.54684
24479	dg_J@hgPQcnISmf~rJZJKQFBkPPQL@@	NC1=C(O)C(=CC(=C1)[N+]([O-])=O)[N+]([O-])=O	marginal	harmful	-7.1206
24481	dk]H`LIPBLdTTJRrraff@Bj@@	CCOC1=CC=C2N=C(N)SC2=C1		no data	-2.0065
24483	f`qQ@@N^@drnlk]FFm@AP@T@@@	CC1=CC(NC2=CC=C(O)C=C2)=CC=C1N		no data	-1.0843
24484	dcmH`LJPBLdTTJTvTJtpAE@@@	COC1=C2N=C(N)SC2=CC=C1		no data	-0.42556
24485	dcmH`LIPBLdTTJRvTLtp@U@@@	COC1=CC=C2N=C(N)SC2=C1		no data	-0.42556
24487	dmM@`LH@cIEEBeLhYi`@h@@	CC1=C2N=C(N)SC2=CC=C1		no data	-0.54684
24488	difH@BAIf_[hHB@@	CC1=CC=C(O)C(N)=C1		no data	-1.925
24489	difH@AAIfW[hBB@@	CC1=C(O)C=C(N)C=C1		no data	-1.925
24491	dk_DaLI]L@aYOldTTJRtraff@BZ@@	NC1=NC2=CC=C(C=C2S1)[N+]([O-])=O		no data	-5.7097
24497	daFH@FAIeZn`B@@@	NC1=CC(O)=CC=C1	marginal	harmful	-1.8789
24498	daFH@BAIf]n``@@@	NC1=C(O)C=CC=C1	marginal	harmful	-1.8789
24499	daFH@NAIe^f`@`@@	NC1=CC=C(O)C=C1	marginal	harmful	-1.8789
24500	dcNB`IaLt@cIIKDeBJkPAD@@	NC1=CC(=CC=C1O)S(O)(=O)=O	nontoxic	nontoxic	-4.1066
24501	fj}Qa@KE`c@@bPQddebbbrvbRrmFlgJtAPU@AB@@@	CC1=CC=C2N=C(SC2=C1S(O)(=O)=O)C1=CC=C(N)C=C1	marginal	harmful	-0.3435
24503	dcm@`LH@cIEDUDeeKmLp@P@@	NC1=NC(=CS1)C1=CC=CC=C1		no data	2.7804
24504	dk_D@DHPuIeeevySZ`hD`@@	NC1=C2C(=O)NNC(=O)C2=CC=C1		no data	1.6934
24505	gOt@AdigkB@@@	NC1=CC=CC=N1	toxic	toxic	-1.9084
24506	dmvL@EAFR[f]FV``H@@	NC1=CC=C(O)C(=C1)C(O)=O	nontoxic	nontoxic	-1.5411
24507	do~F`CaLzw@HrRRqQZIR]V``bX@@	NC1=CC(=C(O)C(=C1)C(O)=O)S(O)(=O)=O		no data	-2.3126
24508	gFtHLPDISNmLp@	NC1=NC=CS1	marginal	harmful	-0.11198
24509	deUD`LHY@HrQQEJYULtt@@	NC1=NC(CC(O)=O)=CS1		no data	2.7125
24512	dmv@pIBPRPrPrJPqIPUj`B@@@	NC1=CC(=CC=C1)C(F)(F)F	marginal	harmful	-8.995
24521	gNq@@eM]UP@	CCC(C)(C)OC	marginal	harmful	-4.9777
24522	dazD@HADeUVjh@@	CCCCCON=O	marginal	harmful	-9.5397
24523	fjc@`@@ErJIJZIPiSQJcEZ]zNVfjjjjijjLPejVgd@	C[C@]12CC[C@H]3[C@@H](CCC4=CC(=O)CC[C@]34C)[C@@H]1CCC2=O	marginal	harmful	0.7626
24529	difH@NAJ[VXZ@H@@	COC1=CC=CC(N)=C1	toxic	toxic	-1.7412
24532	difH@AAJ[W[j@B@@	COC1=CC=C(N)C=C1	toxic	toxic	-1.7412
24538	fhyA`@@BMdTTTTTTVoMJ|xKPAAPA@@@	OC1=C2C(CC3=CC=CC(O)=C3C2=O)=CC=C1	marginal	harmful	-1.1842
24553	daxd@DpnAdf]ffXHr@	NC(=O)N=NC(N)=O	nontoxic	nontoxic	-8.4872
24554	fleQ`BAJAJHierTvnvrnlyxM@AS@AP@aI@	COC1=CC=C(C=C1)N=[N+]([O-])C1=CC=C(OC)C=C1		no data	-3.9808
24555	foAQ@BHH@ChRdrsJkjlYtt@@@@BDH	[O-][N+](=NC1=CC=CC=C1)C1=CC=CC=C1	marginal	harmful	-4.2102
24559	f`qH@@@PEyJVYe_uVLyh@`@H@PA@	NC1=CC=C(N=NC2=CC=CC=C2)C(N)=C1	marginal	harmful	-5.855
24568	deTL`HS@BLddlRPrm@@@@	OS(=O)(=O)C1=CC=CC=C1	marginal	harmful	-7.3568
24573	diU@@@iJYWrnFP`H@@	N1C=NC2=CC=CC=C12		no data	0.099953
24574	dk\h@DrfAIgeU^GSZfh@@@@	NC(=O)NC1=NC2=CC=CC=C2N1		no data	1.4275
24580	fleA`@@L]dTTTRRbtRlkQRtEA@L@DLT@@	CC(=O)OC(C(=O)C1=CC=CC=C1)C1=CC=CC=C1		no data	0.30435
24585	fgA`@@@YHheEhTj\EHu`@@@@@@@	C1=CC=C2C(C=CC3=NC=CC=C23)=C1	nontoxic	nontoxic	-1.8447
24586	diV@`J@HRfU|kahDB@@	S1C=NC2=CC=CC=C12	marginal	harmful	-0.48261
24589	deT@p@dDdLdLbdLRPsU@@@@	FC(F)(F)C1=CC=CC=C1	nontoxic	nontoxic	-9.3741
24591	fdy@P@@HHkHheDdhcLeHpXmPPL@@@@@	O=C(OOC(=O)C1=CC=CC=C1)C1=CC=CC=C1	nontoxic	nontoxic	-2.9842
24597	fhi@`@@HRYUfUWMypVj`@@@@@@	O=C(CC1=CC=CC=C1)OCC1=CC=CC=C1		no data	-2.677
24598	fhiA`@@HDdrrrwnjw`mPT@@@@@@	OC1=C(C=CC=C1)C(=O)OCC1=CC=CC=C1	nontoxic	unlabelled	-1.4716
24599	foA@B@@ABTkLjnjqgUP@@@@@@	C(SCC1=CC=CC=C1)C1=CC=CC=C1		no data	-1.2385
24602	fiw`PDM@hWniRfUuYWU[_ENBu[p\uhHB``@Hjb@@@	COC1=CC=C2C=C3C4=C(CC[N+]3=CC2=C1OC)C=C1OCOC1=C4		no data	-2.2467
24608	eiSPA@@@DGO@bfadfVUZ]]VYn{eUWyKHV\^ZQVhHJbjifX@@@@@@@@@	O=C(OCC(COC(=O)C1=CC=CC=C1)(COC(=O)C1=CC=CC=C1)COC(=O)C1=CC=CC=C1)C1=CC=CC=C1		no data	-1.2299
24621	diDL@@idiUVjj`@	COCCOCCOC	nontoxic	unlabelled	-11.458
24624	fig@P@@DKwIEdhdliEBedeHHdiN^cjh@Jh@Jj``@@	CC(C)(C1=CC=C(OCC2CO2)C=C1)C1=CC=C(OCC2CO2)C=C1	nontoxic	nontoxic	-8.584
24625	f`q@A@@A@`aJYU_e^R]z``b@@@@@	C(CSC1=CC=CC=C1)SC1=CC=CC=C1		no data	-8.2336
24628	daxd@DpnAdf]fjX@@	NC(=O)NNC(N)=O		no data	1.6783
24629	fkg@P@@Hv]Iev]YuYugYjYiffZYifAHdqeZgP[MVG@	COC(=O)\C=C\C(\C)=C/C=C/C(/C)=C/C=C/C=C(\C)/C=C/C=C(\C)/C=C/C(O)=O		no data	-1.826
24637	gOpHAbILkW@@@@	BrC1=CC=CC=C1	nontoxic	nontoxic	-4.1475
24638	dk\@`@qDfYYwZ]NB@@@@@	BrC1=C(C=CC=C1)C1=CC=CC=C1		no data	-3.9741
24639	dk\@`@qDfUnukmN@H@@@@	BrC1=CC=CC(=C1)C1=CC=CC=C1		no data	-3.9741
24640	dk\@`@qDfUvUimN@B@@@@	BrC1=CC=C(C=C1)C1=CC=CC=C1		no data	-3.9741
24641	diDHpACD[D{DRVeZjj@@	OCC(CBr)(CBr)CBr		no data	-11.038
24642	gGPdCQbJHR[jfdh@	OC(=O)C(Cl)Br		no data	-12.945
24644	gNplJqbJHtQdTaeTp@	OC(=O)C(Cl)(Cl)Br		no data	-12.983
[truncated: 5,733 more rows]
