# Supplementary material for: Leveraging heterogeneous data from GHS toxicity annotations, molecular and protein target descriptors and Tox21 assay readouts to predict and rationalise acute toxicity
Source: J Cheminform. 2019 May 31;11:36. doi: 10.1186/s13321-019-0356-5 (PMC6544914; doi:10.1186/s13321-019-0356-5)
Supplement: Supplementary file 2 — Additional file 2. Research code and data. [file 13321_2019_356_MOESM2_ESM.bz2 › code/config/standardizer_config.xml]

<?xml version="1.0" encoding="UTF-8"?>

<!--This file is created with ChemAxon's Configuration Builder-->
<!--This is a configuration file for ChemAxon's Standardizer-->
<StandardizerConfiguration>
  <Actions>
    <Removal ID="RemoveFragment" Method="keepLargest" Measure="atomCount"/>
    <Neutralize ID="Neutralize"/>
    <RemoveExplicitH ID="RemoveExplicitH" Lonely="true" Charged="true" Mapped="true" Isotopic="true" Radical="true" Wedged="true" Hconnected="true" Polymerendgroup="true" Sgroupend="true" Sgroup="true" Valenceerror="true" Bridgehead="true"/>
    <Clean ID="Clean2D" Dim="2" Type="RemoveZCoordinate"/>
    <Mesomerize ID="Mesomerize"/>
    <Tautomerize ID="Tautomerize"/>
  </Actions>
</StandardizerConfiguration>
