# Supplementary material for: Leveraging heterogeneous data from GHS toxicity annotations, molecular and protein target descriptors and Tox21 assay readouts to predict and rationalise acute toxicity
Source: J Cheminform. 2019 May 31;11:36. doi: 10.1186/s13321-019-0356-5 (PMC6544914; doi:10.1186/s13321-019-0356-5)
Supplement: Supplementary file 3 — Additional file 3. List of compounds for which molecular and protein target models disagree. [file 13321_2019_356_MOESM3_ESM.csv]

Structure	Test set	Correct class	Correct classifier's descriptor set
OC(=O)CC1=CC=CC=C1	Random	Nontoxic	Molecular
FC(F)OC(F)(F)C(F)Cl	Random	Nontoxic	Target
CC(C)(C)C(O)=C1C(=O)C2=CC=CC=C2C1=O	Random	Toxic	Molecular
FC(F)(F)C1=C(Br)C(C#N)=C(N1)C1=CC=C(Cl)C=C1	Random	Toxic	Molecular
O=C1CCCCCCCCCCC1	Random	Nontoxic	Molecular
O=C1CCC(=O)N1	Random	Nontoxic	Molecular
O=C1NC2=C(N1)C(=O)NC(=O)N2	Random	Nontoxic	Target
O[C@@H](COC1=CC=CC(Cl)=C1)\C=C\[C@H]1[C@H](O)C[C@H](O)[C@@H]1C\C=C/CCCC(O)=O	Random	Nontoxic	Molecular
CC1=CC=C2C(=O)C3=C(C=CC=C3)C(=O)C2=C1[N+]([O-])=O	Random	Nontoxic	Molecular
OCC(Cl)CCl	Random	Toxic	Molecular
CC(C)(C1=CC(Br)=C(OCC(Br)CBr)C(Br)=C1)C1=CC(Br)=C(OCC(Br)CBr)C(Br)=C1	Random	Nontoxic	Target
FC(F)(F)C(F)(F)C(F)(F)C(F)(F)C(F)(F)C(F)(F)CCI	Random	Nontoxic	Target
O=C=NC1CCC(CC2CCC(CC2)N=C=O)CC1	Random	Nontoxic	Molecular
CC(C)(C)NCCO	Random	Nontoxic	Target
CNC[C@H](O)C1=CC=C(O)C(O)=C1	Random	Nontoxic	Molecular
CCN(CC)CCOC(=O)C(C)=C	Random	Nontoxic	Molecular
CC(C)(C)CC(C)(C)C1=CC(CC2=C(O)C(=CC(=C2)C(C)(C)CC(C)(C)C)N2N=C3C=CC=CC3=N2)=C(O)C(=C1)N1N=C2C=CC=CC2=N1	Random	Nontoxic	Target
CCOC(=O)CBr	Random	Toxic	Molecular
CCCCOCCOCCOCC1=CC2=C(OCO2)C=C1CCC	Random	Nontoxic	Molecular
CCOC(=O)C1=CC=C(O)C=C1	Random	Nontoxic	Molecular
OCN1C(NC(=O)NCNC(=O)NC2N(CO)C(=O)NC2=O)C(=O)NC1=O	Random	Nontoxic	Molecular
CC1(C)N(CO)C(=O)N(CO)C1=O	Random	Nontoxic	Molecular
CCOC1=CC=C(C=C1)C(C)(C)COCC1=CC(OC2=CC=CC=C2)=CC=C1	Random	Nontoxic	Molecular
NC(=O)NC(N)=O	Random	Nontoxic	Molecular
CS(=O)(=O)OCCCCOS(C)(=O)=O	Random	Toxic	Molecular
OCC1CCC(CO)CC1	Random	Nontoxic	Molecular
NC1=CC=C(C=C1)S(O)(=O)=O	Random	Nontoxic	Molecular
C(N(CC1=CC=CC=C1)CC1=CC=CC=C1)C1=CC=CC=C1	Random	Nontoxic	Target
CO[Si](OC)(OC)OC	Random	Nontoxic	Molecular
CS(=O)(=O)C1=C(C=CC(=C1)C(F)(F)F)C(=O)C1=C(ON=C1)C1CC1	Random	Nontoxic	Molecular
FC(F)OC(Cl)C(F)(F)F	Random	Nontoxic	Target
C[Si](C)(O[Si](C)(C)C=C)C=C	Random	Nontoxic	Molecular
CC1=CC(C)=NC(NC2=CC=CC=C2)=N1	Random	Nontoxic	Molecular
CCOP(OCC)OCC	Random	Nontoxic	Molecular
CNC(=O)N(C)C1=NC2=CC=CC=C2S1	Random	Nontoxic	Target
CCCC[N+]1=CC=CC=C1	Random	Nontoxic	Target
ClC(Cl)C(Cl)=O	Random	Nontoxic	Target
CC1=CC=C(Cl)C=C1Cl	Random	Nontoxic	Molecular
CC(C)NCC(O)COC1=CC=C(CC(N)=O)C=C1	Random	Nontoxic	Molecular
ClC1=CC=C(C=C1)C(C1=CC=C(Cl)C=C1)C(Cl)(Cl)Cl	Random	Toxic	Molecular
CN(N=O)C(=O)N[C@H]1[C@@H](O)O[C@H](CO)[C@@H](O)[C@@H]1O	Random	Toxic	Target
OCC(Br)CBr	Random	Toxic	Molecular
O=C1NC(=S)NC=C1	Random	Nontoxic	Target
COS(=O)(=O)C(F)(F)F	Random	Nontoxic	Target
NC[C@@H]1O[C@H](O[C@@H]2[C@@H](CO)O[C@@H](O[C@@H]3[C@@H](O)[C@H](N)C[C@H](N)[C@H]3O[C@H]3O[C@H](CN)[C@@H](O)[C@H](O)[C@H]3N)[C@@H]2O)[C@H](N)[C@@H](O)[C@@H]1O	Random	Nontoxic	Target
NNCCO	Random	Toxic	Molecular
CC1CC2=C(C=CC=C2)N1NC(=O)C1=CC(=C(Cl)C=C1)S(N)(=O)=O	Random	Nontoxic	Molecular
O=C1NC(=O)NC(=O)N1	Random	Nontoxic	Molecular
CC1=CC(OCCOC2=CC=CC(C)=C2)=CC=C1	Random	Nontoxic	Molecular
O=C1NC2=C(C=CC=C2)C1=O	Random	Nontoxic	Molecular
S=C(SSC(=S)N1CCCCC1)N1CCCCC1	Random	Nontoxic	Molecular
COC1=CC(OC)=C(Cl)C2=C1C(=O)[C@]1(O2)[C@H](C)CC(=O)C=C1OC	Random	Nontoxic	Molecular
OCCN(CCO)CCO	Random	Nontoxic	Molecular
OS(=O)(=O)CC=C	Random	Nontoxic	Target
CC(C)=O	Random	Nontoxic	Target
CC(C)OP(F)(=O)OC(C)C	Random	Toxic	Molecular
CCN(CC)C=O	Random	Nontoxic	Molecular
OCCNC1=C(C=C(C=C1)N(CCO)CCO)[N+]([O-])=O	Random	Nontoxic	Molecular
FC1=CNC(=O)NC1=O	Random	Toxic	Target
C[C@]12CC[C@H]3[C@@H](CCC4=CC(OC(=O)C5=CC=CC=C5)=CC=C34)[C@@H]1CC[C@@H]2O	Random	Nontoxic	Molecular
COC1=C(OC)C=C(C=C1)C(=CC(=O)N1CCOCC1)C1=CC=C(Cl)C=C1	Random	Nontoxic	Molecular
NC1=NC(=O)NC=C1	Random	Nontoxic	Molecular
CNC(=O)NC	Random	Nontoxic	Target
CC[N+](CC)(CC)CC1=CC=CC=C1	Random	Nontoxic	Target
COC(=O)CC#N	Random	Nontoxic	Target
COC1=C2C=COC2=CC2=C1C=CC(=O)O2	Random	Nontoxic	Molecular
C[N+](C)(C)CC(O)CCl	Random	Nontoxic	Target
CC(O)=CC(C)=O	Random	Toxic	Molecular
CC(C)CNCC(C)C	Random	Toxic	Molecular
ClC(Cl)(Cl)Br	Random	Nontoxic	Target
OS(=O)CO[Na]	Random	Nontoxic	Target
OC[C@H]1O[C@@H]2O[C@@H]3[C@@H](CO)O[C@H](O[C@@H]4[C@@H](CO)O[C@H](O[C@@H]5[C@@H](CO)O[C@H](O[C@@H]6[C@@H](CO)O[C@H](O[C@@H]7[C@@H](CO)O[C@H](O[C@H]1[C@H](O)[C@H]2O)[C@H](O)[C@H]7O)[C@H](O)[C@H]6O)[C@H](O)[C@H]5O)[C@H](O)[C@H]4O)[C@H](O)[C@H]3O	Random	Nontoxic	Target
CC1=C(C)C(O)=CC=C1	Random	Toxic	Molecular
CC(CCC#N)C#N	Random	Toxic	Molecular
NC(N)=O	Random	Nontoxic	Target
OC1CCCCCCCCCCC1	Random	Nontoxic	Molecular
CN(C)C(C)=O	Random	Nontoxic	Molecular
ClC1=CC=C(NC(=O)NC2=CC=C(Cl)C(Cl)=C2)C=C1	Random	Nontoxic	Molecular
BrC1=C2C(=O)OC(=O)C2=C(Br)C(Br)=C1Br	Random	Nontoxic	Target
O=C1CCCCO1	Random	Nontoxic	Target
C1CCC(CC1)NSC1=NC2=CC=CC=C2S1	Random	Nontoxic	Molecular
NC(=O)CF	Random	Toxic	Molecular
CC=CCC#N	Random	Toxic	Molecular
CCN(N=O)C(N)=O	Source	Toxic	Molecular
[O-][N+](=O)C1=CC=C(NC(=O)NCC2=CC=CN=C2)C=C1	Source	Toxic	Target
CCOC(=O)CC(=O)CCl	Source	Toxic	Target
NC(=O)C(Br)(Br)C#N	Source	Toxic	Molecular
CC1=C(CC(O)=O)C2=C(C=CC(F)=C2)\C1=C/C1=CC=C(C=C1)S(C)=O	Source	Toxic	Target
[O-][N+](=O)C1=CC=CC2=CC=CC=C12	Source	Toxic	Target
CC1=C(F)C(F)=C(COC(=O)C2C(\C=C(/Cl)C(F)(F)F)C2(C)C)C(F)=C1F	Source	Toxic	Molecular
CCN(CC)C(=O)N1CCN(C)CC1	Source	Toxic	Target
CC(C)OP(F)(=O)OC(C)C	Source	Toxic	Molecular
O=C1C=CC(=O)N1C1=CC=CC=C1	Source	Toxic	Target
N[C@@H](CC1=CC=C(C=C1)N(CCCl)CCCl)C(O)=O	Source	Toxic	Target
NC1=NC(N)=C2N=C(C(N)=NC2=N1)C1=CC=CC=C1	Source	Toxic	Target
OC1=C(O)C2=C(C=C1)[C@@H]1C3=CC(O)=C(O)C=C3C[C@]1(O)CO2	Source	Toxic	Target
COC1=C(O)C=CC(CNC(=O)CCCC\C=C\C(C)C)=C1	Source	Toxic	Target
CCN1CN(CC)CN(CC)C1	Source	Toxic	Target
CC(C)(C)C(=O)CCl	Source	Toxic	Target
NCC(CC(O)=O)C1=CC=C(Cl)C=C1	Source	Toxic	Target
COC1=CC=C2N(C(=O)C3=CC=C(Cl)C=C3)C(C)=C(CC(O)=O)C2=C1	Source	Toxic	Target
NNC1=C2C=CC=CC2=CN=N1	Source	Toxic	Molecular
CCOC(=O)N(C)N=O	Source	Toxic	Molecular
CCOC(=O)CS	Source	Toxic	Molecular
COC(=O)CS	Source	Toxic	Molecular
CCCCSP(=O)(SCCCC)SCCCC	Source	Toxic	Molecular
CN1C2=C(C=C(Cl)C=C2)C(=NCC1=O)C1=CC=CC=C1	Source	Toxic	Target
CCCCCCNCCCCCC	Source	Toxic	Molecular
ClC(Cl)=C(Cl)C(Cl)=C(Cl)Cl	Source	Toxic	Target
CSC1=NC2=CC(Cl)=C(OC3=CC=CC(Cl)=C3Cl)C=C2N1	Source	Toxic	Target
CS(=O)(=O)OCCCCOS(C)(=O)=O	Source	Toxic	Molecular
CN1[C@H]2C[C@@H](C[C@@H]1[C@H]1O[C@@H]21)OC(=O)[C@H](CO)C1=CC=CC=C1	Source	Toxic	Target
ClC1=CC=CC(Cl)=C1C=O	Source	Nontoxic	Molecular
FC(F)(F)C1=CC=CC=C1Cl	Source	Nontoxic	Molecular
BrCC(=O)C1=CC=CC=C1	Source	Nontoxic	Target
OC(=O)C1=CC=CC(=C1)[N+]([O-])=O	Source	Nontoxic	Molecular
CCOC(=O)\C=C/C(=O)OCC	Source	Nontoxic	Molecular
OC(=O)C1=CC=CO1	Source	Nontoxic	Target
CC1=CC=C(Br)C=C1	Source	Nontoxic	Molecular
OCN1C(NC(=O)NCNC(=O)NC2N(CO)C(=O)NC2=O)C(=O)NC1=O	Source	Nontoxic	Molecular
C[C@]12CC[C@H]3[C@@H](CCC4=CC(OC(=O)C5=CC=CC=C5)=CC=C34)[C@@H]1CC[C@@H]2O	Source	Nontoxic	Molecular
NS(=O)(=O)C1=C(C=C2NC(CC3=CC=CC=C3)NS(=O)(=O)C2=C1)C(F)(F)F	Source	Nontoxic	Molecular
CC1=CC(N)=C2C=CC=CC2=[N+]1CCCCCCCCCC[N+]1=C(C)C=C(N)C2=CC=CC=C12	Source	Nontoxic	Target
[O-][N+](=O)C1=CC=C2C=CC3=CC=CC4=CC=C1C2=C34	Source	Nontoxic	Molecular
OCNC(=O)N(CO)C1N(CO)C(=O)N(CO)C1=O	Source	Nontoxic	Molecular
OC1=CC=C(C=C1)C1=CC=C(O)C=C1	Source	Nontoxic	Molecular
COP(C)(=O)OC	Source	Nontoxic	Target
NC1=CC=C2C(=O)C3=C(C=CC=C3)C(=O)C2=C1	Source	Nontoxic	Molecular
C(N(CC1=CC=CC=C1)CC1=CC=CC=C1)C1=CC=CC=C1	Source	Nontoxic	Target
CC[C@@H]([C@H](C)O)N1N=CN(C1=O)C1=CC=C(C=C1)N1CCN(CC1)C1=CC=C(OCC2CO[C@](CN3C=NC=N3)(C2)C2=C(F)C=C(F)C=C2)C=C1	Source	Nontoxic	Molecular
OC(=O)C1=CC(O)=C(O)C(O)=C1	Source	Nontoxic	Molecular
O=C1NC(=O)NC(=O)N1	Source	Nontoxic	Molecular
OCC1=C(Cl)C=C(Cl)C=C1	Source	Nontoxic	Target
CCSCC	Source	Nontoxic	Molecular
OCCN1CCNCC1	Source	Nontoxic	Molecular
CC(C)(C)C=C	Source	Nontoxic	Molecular
NC(=O)NC(N)=O	Source	Nontoxic	Molecular
OC[C@H]1O[C@@H](OC2=C(O)C=C3OC(=O)C=CC3=C2)[C@H](O)[C@@H](O)[C@@H]1O	Source	Nontoxic	Molecular
COC1=C2C=COC2=CC2=C1C=CC(=O)O2	Source	Nontoxic	Molecular
CC1=CC=C(Cl)C=C1Cl	Source	Nontoxic	Molecular
O=C(OCC1CCC2OC2C1)C1CCC2OC2C1	Source	Nontoxic	Molecular
COC1=CC(=CC(OC)=C1O)[C@H]1[C@@H]2C(COC2=O)C(O[C@@H]2O[C@@H]3COC(O[C@H]3[C@H](O)[C@H]2O)C2=CC=CS2)C2=CC3=C(OCO3)C=C12	Source	Nontoxic	Molecular
CCCCC(CC)COC(=O)C(C#N)=C(C1=CC=CC=C1)C1=CC=CC=C1	Source	Nontoxic	Target
COS(=O)(=O)C(F)(F)F	Source	Nontoxic	Target
COC1=CC=CC(O)=C1O	Source	Nontoxic	Molecular
CC(=O)[C@H]1CC[C@H]2[C@@H]3CCC4=CC(=O)CC[C@]4(C)[C@H]3CC[C@]12C	Source	Nontoxic	Molecular
CC(C)(O)C(Cl)(Cl)Cl	Source	Nontoxic	Target
CC(C)OB(OC(C)C)OC(C)C	Source	Nontoxic	Target
OC1=CC=C(O)C2=C1C(=O)C1=C(C=CC=C1)C2=O	Source	Nontoxic	Molecular
CO\N=C(/C(=O)N[C@H]1[C@H]2SCC(CSC(=O)C3=CC=CO3)=C(N2C1=O)C(O)=O)C1=CSC(N)=N1	Source	Nontoxic	Molecular
ClC(Cl)C(=O)N(CC=C)CC=C	Source	Nontoxic	Target
COC1=C(C=C(Cl)C=C1)C(=O)NCCC1=CC=C(C=C1)S(=O)(=O)NC(=O)NC1CCCCC1	Source	Nontoxic	Molecular
CC1(C)N(CO)C(=O)N(CO)C1=O	Source	Nontoxic	Molecular
O=C1C2=C(C=CC=C2)C(=O)C2=C1C=CC=C2	Source	Nontoxic	Molecular
C1=CC2=C3C1=CC=CC3=CC=C2	Source	Nontoxic	Molecular
CC(=O)OCC(=O)[C@@]1(O)CCC2C3CCC4=CC(=O)CC[C@]4(C)C3[C@@H](O)C[C@]12C	Source	Nontoxic	Molecular
CCOC1=C(O)C=CC=C1	Source	Nontoxic	Molecular
O=C1NC(=O)C2=C1C=CC=C2	Source	Nontoxic	Molecular
CO\N=C(\C(=O)N[C@H]1[C@H]2SCC(COC(C)=O)=C(N2C1=O)C(O)=O)C1=CSC(N)=N1	Source	Nontoxic	Molecular
ClC1=C(Cl)C(=O)C(C#C)=C(C#C)C1=O	Source	Nontoxic	Target
CNC[C@H](O)C1=CC=C(O)C(O)=C1	Source	Nontoxic	Molecular
CC(C)CC(C)N(C1=CC=CC=C1)C1=CC=C(N)C=C1	Source	Nontoxic	Molecular
FC1=C(CCl)C(Cl)=CC=C1	Source	Nontoxic	Molecular
CC1=CC=C(C=C1)C(Cl)=O	Source	Nontoxic	Target
FC(Cl)(Cl)Cl	Source	Nontoxic	Target
CON(C(=O)OC)C1=C(COC2=NN(C=C2)C2=CC=C(Cl)C=C2)C=CC=C1	Source	Nontoxic	Molecular
CC(=C)OC(C)=O	Source	Nontoxic	Target
CC1=CC(O)=C(C)C(C)=C1	Source	Nontoxic	Molecular
NC[C@H]1O[C@H](O[C@@H]2[C@@H](N)C[C@@H](N)[C@H](O[C@H]3O[C@H](CO)[C@@H](O)[C@H](N)[C@H]3O)[C@H]2O)[C@H](O)[C@@H](O)[C@@H]1O	Source	Nontoxic	Target
CC1=CC(C)=C(O)C(C)=C1	Source	Nontoxic	Molecular
CC1=CCC(=O)O1	Source	Nontoxic	Target
CC(C)(C)C(O)C(OC1=CC=C(C=C1)C1=CC=CC=C1)N1C=NC=N1	Source	Nontoxic	Molecular
O=C1OCCO1	Source	Nontoxic	Molecular
OCS(O)=O	Source	Nontoxic	Target
ClCCCCBr	Source	Nontoxic	Molecular
CCO[Si](C)(C)OCC	Source	Nontoxic	Molecular
CCCC=C	Source	Nontoxic	Molecular
CC1(C)S[C@@H]2[C@H](NC(=O)[C@H](N)C3=CC=CC=C3)C(=O)N2[C@H]1C(O)=O	Source	Nontoxic	Molecular
ClP(Cl)(=O)C1=CC=CC=C1	Source	Nontoxic	Target
CC1=CC=C(C=C)C=C1	Source	Nontoxic	Molecular
CC1CCCC1	Source	Nontoxic	Molecular
C1CCC(CC1)N(SC1=NC2=CC=CC=C2S1)C1CCCCC1	Source	Nontoxic	Molecular
CCCC1O[C@@H]2C[C@H]3[C@@H]4CCC5=CC(=O)C=C[C@]5(C)[C@H]4[C@@H](O)C[C@]3(C)[C@@]2(O1)C(=O)CO	Source	Nontoxic	Molecular
COC(C)(C)CCCC(C)C\C=C\C(\C)=C\C(=O)OC(C)C	Source	Nontoxic	Molecular
CC[C@H]1OC(=O)[C@H](C)[C@@H](O[C@H]2C[C@@](C)(OC)[C@@H](O)[C@H](C)O2)[C@H](C)[C@@H](O[C@@H]2O[C@H](C)C[C@@H]([C@H]2O)N(C)C)[C@](C)(O)C[C@@H](C)C(=O)[C@H](C)[C@@H](O)[C@]1(C)O	Source	Nontoxic	Molecular
CC(C)NCC(O)COC1=CC=C(CC(N)=O)C=C1	Source	Nontoxic	Molecular
O=C1CCCC(=O)O1	Source	Nontoxic	Molecular
FC1=CC=CC=C1	Source	Nontoxic	Target
C[C@]12CC[C@H]3[C@@H](CCC4=CC(O)=CC=C34)[C@@H]1CC[C@@H]2O	Source	Nontoxic	Molecular
N[C@@H](CC1=CC(I)=C(OC2=CC(I)=C(O)C(I)=C2)C(I)=C1)C(O)=O	Source	Nontoxic	Molecular
CCC(=O)O[C@H]1CC[C@H]2[C@@H]3CCC4=CC(=O)CC[C@]4(C)[C@H]3CC[C@]12C	Source	Nontoxic	Molecular
ClC1=C(Cl)[C@]2(Cl)[C@@H]3[C@@H]4C[C@@H](C=C4)[C@@H]3[C@@]1(Cl)C2(Cl)Cl	Scaffold	Toxic	Molecular
ClC1=CC=CC=C1NC1=NC(Cl)=NC(Cl)=N1	Scaffold	Nontoxic	Molecular
CC1=CN([C@H]2C[C@H]([N-][N+]#N)[C@@H](CO)O2)C(=O)NC1=O	Scaffold	Nontoxic	Molecular
O1C=CC2=CC=CC=C12	Scaffold	Nontoxic	Target
S(SC1=NC2=CC=CC=C2S1)C1=NC2=CC=CC=C2S1	Scaffold	Nontoxic	Molecular
CCN(CC1=CC(=CC=C1)S(O)(=O)=O)C1=CC=C(C=C1)[C+](C1=CC=C(C=C1)N(CC)CC1=CC(=CC=C1)S(O)(=O)=O)C1=C(C=CC=C1)S(O)(=O)=O	Scaffold	Nontoxic	Molecular
CC1CC(=O)O1	Scaffold	Nontoxic	Target
ClC(Cl)C(Cl)(Cl)SN1C(=O)C2CC=CCC2C1=O	Scaffold	Nontoxic	Target
ClC(Cl)(Cl)SN1C(=O)C2CC=CCC2C1=O	Scaffold	Nontoxic	Molecular
C1CCC(CC1)NSC1=NC2=CC=CC=C2S1	Scaffold	Nontoxic	Molecular
CN1C2=C(C=C(Cl)C=C2)C(=NCC1=O)C1=CC=CC=C1	Scaffold	Toxic	Target
C1=CC=C2C(C=CC3=CC4=C(C=CC5=CC=CC=C45)C=C23)=C1	Scaffold	Nontoxic	Molecular
ClC1=C(Cl)[C@]2(Cl)[C@@H]3[C@@H]4C[C@@H]([C@H]5O[C@@H]45)[C@@H]3[C@@]1(Cl)C2(Cl)Cl	Scaffold	Toxic	Molecular
N(C1=CC=CC=C1)C1=CC=C(NC2=CC=CC=C2)C=C1	Scaffold	Nontoxic	Molecular
ClC1=C(Cl)C2(Cl)C3COS(=O)OCC3C1(Cl)C2(Cl)Cl	Scaffold	Toxic	Molecular
ClC1=C(Cl)[C@]2(Cl)[C@@H]3[C@H]4C[C@H]([C@@H]5O[C@H]45)[C@@H]3[C@@]1(Cl)C2(Cl)Cl	Scaffold	Toxic	Molecular
CN(C)C1=CC=C(C=C1)[C+](C1=CC=C(C=C1)N(C)C)C1=CC=C(C=C1)N(C)C	Scaffold	Toxic	Target
COC1=CC(OC)=C(Cl)C2=C1C(=O)[C@]1(O2)[C@H](C)CC(=O)C=C1OC	Scaffold	Nontoxic	Molecular
OC1=C(O)C2=C(C=C1)[C@@H]1C3=CC(O)=C(O)C=C3C[C@]1(O)CO2	Scaffold	Toxic	Target
OC1=CC=C(OCC2=CC=CC=C2)C=C1	Scaffold	Nontoxic	Molecular
COC1=CC=C2N(C(=O)C3=CC=C(Cl)C=C3)C(C)=C(CC(O)=O)C2=C1	Scaffold	Toxic	Target
O=C1NNC(=O)C=C1	Scaffold	Nontoxic	Molecular
CN1C(C(=O)NC2=NC=C(C)S2)=C(O)C2=C(C=CC=C2)S1(=O)=O	Scaffold	Nontoxic	Molecular
N1C2=CC=CC=C2SC2=C1C=CC=C2	Scaffold	Nontoxic	Molecular
N(C1=CC=CC=C1)C1=CC=C2C=CC=CC2=C1	Scaffold	Nontoxic	Molecular
CC[C@H]1[C@@H](CC2=CN=CN2C)COC1=O	Scaffold	Toxic	Target
CN1C(C(=O)NC2=NC=CC=C2)=C(O)C2=C(C=CC=C2)S1(=O)=O	Scaffold	Toxic	Target
O=S1(=O)CCCO1	Scaffold	Toxic	Target
O=C1CCO1	Scaffold	Toxic	Molecular
CC1=CC=C(C=C1)S(=O)(=O)OC1=CC=C(C=C1)N=NC1=C(C)C=C(C=C1)C1=CC=C(NN=C2C(=O)C=CC3=CC(=CC(=C23)S(O)(=O)=O)S(O)(=O)=O)C(C)=C1	Scaffold	Nontoxic	Molecular
CC1=CC(=CC=C1N)C(C1=CC=C(N)C=C1)=C1C=CC(=N)C=C1	Scaffold	Nontoxic	Target
COC1=CC2=C(C=C1OC)[C@H]1[C@@H](CO2)OC2=C(C=CC3=C2C[C@@H](O3)C(C)=C)C1=O	Scaffold	Toxic	Target
ClC1=CC2=C(OC3=C(O2)C=C(Cl)C(Cl)=C3)C=C1Cl	Scaffold	Toxic	Target
CN1C2=C(NC=N2)C(=O)N(C)C1=O	Scaffold	Toxic	Target
O=C1NC(=S)NC=C1	Scaffold	Nontoxic	Target
NC1=NC(N)=C2N=C(C(N)=NC2=N1)C1=CC=CC=C1	Scaffold	Toxic	Target
C1CC2=C3C1=CC=CC3=CC=C2	Scaffold	Nontoxic	Molecular
CC1(OC(=O)N(C1=O)C1=CC(Cl)=CC(Cl)=C1)C=C	Scaffold	Nontoxic	Target
OC1=CC=C(C=C1)C1=CC(=O)C2=C(O)C=C(O)C=C2O1	Scaffold	Nontoxic	Molecular
CC(C)CCC[C@@H](C)[C@H]1CC[C@H]2[C@@H]3CC=C4C[C@@H](O)CC[C@]4(C)[C@H]3CC[C@]12C	Scaffold	Nontoxic	Target
NC1=C2N=CN([C@@H]3O[C@H](COP(O)(=O)OP(O)(=O)OP(O)(O)=O)[C@@H](O)[C@H]3O)C2=NC=N1	Scaffold	Nontoxic	Molecular
CC1(C)S[C@@H]2[C@H](NC(=O)[C@H](N)C3=CC=CC=C3)C(=O)N2[C@H]1C(O)=O	Scaffold	Nontoxic	Molecular
NS(=O)(=O)C1=C(C=C2NC(CC3=CC=CC=C3)NS(=O)(=O)C2=C1)C(F)(F)F	Scaffold	Nontoxic	Molecular
CCOC1=NC2=CC=CC(C(O)=O)=C2N1CC1=CC=C(C=C1)C1=C(C=CC=C1)C1=NNN=N1	Scaffold	Nontoxic	Molecular
CCOC(=O)N1C=CN(C)C1=S	Scaffold	Nontoxic	Target
CC1=NN=C(SCC2=C(N3[C@H](SC2)[C@H](NC(=O)CN2C=NN=N2)C3=O)C(O)=O)S1	Scaffold	Nontoxic	Molecular
C[C@H]1O[C@H](C[C@H](O)[C@@H]1O)O[C@H]1[C@@H](O)C[C@H](O[C@H]2[C@@H](O)C[C@H](O[C@H]3CC[C@@]4(C)[C@H](CC[C@@H]5[C@@H]4CC[C@]4(C)[C@H](CC[C@]54O)C4=CC(=O)OC4)C3)O[C@@H]2C)O[C@@H]1C	Scaffold	Toxic	Molecular
CC[C@H]1OC(=O)[C@H](C)[C@@H](O[C@H]2C[C@@](C)(OC)[C@@H](O)[C@H](C)O2)[C@H](C)[C@@H](O[C@@H]2O[C@H](C)C[C@@H]([C@H]2O)N(C)C)[C@](C)(O)C[C@@H](C)C(=O)[C@H](C)[C@@H](O)[C@]1(C)O	Scaffold	Nontoxic	Molecular
C[C@]12CC[C@H]3[C@@H](CCC4=CC(OC(=O)C5=CC=CC=C5)=CC=C34)[C@@H]1CC[C@@H]2O	Scaffold	Nontoxic	Molecular
CC(C)C1=C(O)C(O)=C(C=O)C2=C(O)C(=C(C)C=C12)C1=C(O)C2=C(C=O)C(O)=C(O)C(C(C)C)=C2C=C1C	Scaffold	Nontoxic	Molecular
CCCCC1=NC(Cl)=C(CO)N1CC1=CC=C(C=C1)C1=CC=CC=C1C1=NNN=N1	Scaffold	Nontoxic	Molecular
OC(=O)C1=C(C=CC=C1)C(=O)NC1=CC=C(C=C1)S(=O)(=O)NC1=NC=CS1	Scaffold	Nontoxic	Molecular
CC1=C(CC(O)=O)C2=C(C=CC(F)=C2)\C1=C/C1=CC=C(C=C1)S(C)=O	Scaffold	Toxic	Target
NC1=NC(=O)N(C=C1)[C@H]1CC[C@@H](CO)O1	Scaffold	Nontoxic	Molecular
C1=CC=C2C(=C1)C1=CC=CC3=CC=C4C=CC=C2C4=C13	Scaffold	Nontoxic	Molecular
C1CCC(CC1)N=C=NC1CCCCC1	Scaffold	Toxic	Target
C1=CC2=C3C1=CC=CC3=CC=C2	Scaffold	Nontoxic	Molecular
ClC1=CC=CC=C1C1=NN=C(N=N1)C1=C(Cl)C=CC=C1	Scaffold	Nontoxic	Molecular
C1=CC2=C(C=C1)C1=C3C2=CC2=CC=CC=C2C3=CC=C1	Scaffold	Nontoxic	Molecular
C1=CC=C2C=C3C(=CC2=C1)C1=CC=CC2=CC=CC3=C12	Scaffold	Nontoxic	Molecular
ClC1C2OC2C2C1C1(Cl)C(Cl)=C(Cl)C2(Cl)C1(Cl)Cl	Scaffold	Toxic	Molecular
ClC1=CC(Cl)=C(C=C1)C(CN1C=CN=C1)OCC=C	Scaffold	Toxic	Target
CC(C)NC(=O)N1CC(=O)N(C1=O)C1=CC(Cl)=CC(Cl)=C1	Scaffold	Nontoxic	Molecular
CNC1=C(Cl)C(=O)N(N=C1)C1=CC=CC(=C1)C(F)(F)F	Scaffold	Nontoxic	Molecular
C[C@H]1[C@@H](SC(=O)N1C(=O)NC1CCCCC1)C1=CC=C(Cl)C=C1	Scaffold	Nontoxic	Molecular
CNC(=O)N(C)C1=NN=C(S1)C(C)(C)C	Scaffold	Toxic	Molecular
C1=CC=C2C(C=CC3=NC=CC=C23)=C1	Scaffold	Nontoxic	Molecular
COC(=O)NC1=NC2=CC=CC=C2N1	Scaffold	Nontoxic	Molecular
COC1=CC2=C(C(OC)=C1OC)C1=CC=C(OC)C(=O)C=C1[C@H](CC2)NC(C)=O	Scaffold	Toxic	Target
C[C@H]1C[C@H](C)C(=O)[C@@H](C1)[C@H](O)CC1CC(=O)NC(=O)C1	Scaffold	Toxic	Target
C1CCC2CCCCC2C1	Scaffold	Nontoxic	Molecular
C1CCC(CC1)NC1CCCCC1	Scaffold	Toxic	Molecular
C1=CN=C2C(C=CC3=CC=CN=C23)=C1	Scaffold	Toxic	Target
CN[C@H]1[C@H](O)[C@@H](O)[C@H](CO)O[C@H]1O[C@H]1[C@H](O[C@H]2[C@H](O)[C@@H](O)[C@H](NC(N)=N)[C@@H](O)[C@@H]2NC(N)=N)O[C@@H](C)[C@]1(O)C=O	Scaffold	Nontoxic	Molecular
C1CC2=C(CN1)C=CC=C2	Scaffold	Toxic	Molecular
O=C1N(CC2CO2)C(=O)N(CC2CO2)C(=O)N1CC1CO1	Scaffold	Toxic	Target
O=C1OC(=O)C2=C3C(C=CC=C13)=CC=C2	Scaffold	Nontoxic	Molecular
O=C1OC(=O)C2=CC3=C(C=C12)C(=O)OC3=O	Scaffold	Nontoxic	Molecular
O=C1OCCO1	Scaffold	Nontoxic	Target
CC1=CC=CC=C1NC(=N)NC1=C(C)C=CC=C1	Scaffold	Toxic	Molecular
ClC1=C(Cl)C2(Cl)C3C(C(=O)OC3=O)C1(Cl)C2(Cl)Cl	Scaffold	Nontoxic	Target
O=C(OCC1CCC2OC2C1)C1CCC2OC2C1	Scaffold	Nontoxic	Molecular
OS(=O)(=O)C1=CC(=CC=C1C=CC1=CC=C(C=C1S(O)(=O)=O)[N+]([O-])=O)[N+]([O-])=O	Scaffold	Nontoxic	Molecular
C1CCC(CC1)N(SC1=NC2=CC=CC=C2S1)C1CCCCC1	Scaffold	Nontoxic	Molecular
CC1C=CC=C1	Scaffold	Toxic	Target
O=C1N(SC2CCCCC2)C(=O)C2=C1C=CC=C2	Scaffold	Nontoxic	Molecular
OS(=O)(=O)C(CC(=O)OC1CCCCC1)C(=O)OC1CCCCC1	Scaffold	Nontoxic	Molecular
CC1=CC(=C(O)C(C)=C1CN1C(=O)N(CC2=C(C)C(O)=C(C=C2C)C(C)(C)C)C(=O)N(CC2=C(C)C(O)=C(C=C2C)C(C)(C)C)C1=O)C(C)(C)C	Scaffold	Nontoxic	Target
CC(C)C1=CC=C(OP(=O)(OC2=CC=C(C=C2)C(C)C)OC2=CC=C(C=C2)C(C)C)C=C1	Scaffold	Nontoxic	Target
C1CC=CC1	Scaffold	Nontoxic	Molecular
OCNC(=O)N(CO)C1N(CO)C(=O)N(CO)C1=O	Scaffold	Nontoxic	Molecular
CC(=O)N1CCN(CC1)C1=CC=C(OC[C@H]2CO[C@@](CN3C=CN=C3)(O2)C2=CC=C(Cl)C=C2Cl)C=C1	Scaffold	Toxic	Target
COC1=C2C(=O)C3=C(C(O)=C4C[C@](O)(C[C@H](O[C@H]5C[C@H](N)[C@H](O)[C@H](C)O5)C4=C3O)C(=O)CO)C(=O)C2=CC=C1	Scaffold	Nontoxic	Molecular
CCCC[N+]1=CC=CC=C1	Scaffold	Nontoxic	Target
CN1[C@H]2C[C@@H](C[C@@H]1[C@H]1O[C@@H]21)OC(=O)[C@H](CO)C1=CC=CC=C1	Scaffold	Toxic	Target
CC1=C(OP(=O)(OC2=C(C)C=CC=C2)OC2=C(C)C=CC=C2)C=CC=C1	Scaffold	Nontoxic	Target
CC1=NC(NC2=CC=CC=C2)=NC(=C1)C1CC1	Scaffold	Nontoxic	Molecular
C\C(=N/NC(=O)NC1=CC(F)=CC(F)=C1)C1=NC=CC=C1C(O)=O	Scaffold	Nontoxic	Molecular
CSC1=NC(NC(C)(C)C)=NC(NC2CC2)=N1	Scaffold	Nontoxic	Target
CS(=O)(=O)C1=CC(=C(C=C1)C(O)=C1C(=O)CCCC1=O)[N+]([O-])=O	Scaffold	Nontoxic	Molecular
CO\C=C(\C(=O)OC)C1=CC=CC=C1OC1=CC(OC2=CC=CC=C2C#N)=NC=N1	Scaffold	Nontoxic	Molecular
CCOC(=O)C(Cl)CC1=C(Cl)C=C(F)C(=C1)N1N=C(C)N(C(F)F)C1=O	Scaffold	Nontoxic	Target
ClC1=CC=C(CCC(CN2C=NC=N2)(C#N)C2=CC=CC=C2)C=C1	Scaffold	Nontoxic	Molecular
FC1=CC2=C(C=C1N1C(=O)C3=C(CCCC3)C1=O)N(CC#C)C(=O)CO2	Scaffold	Nontoxic	Molecular
CO\N=C(\C(=O)OC)C1=C(COC2=C(C)C=CC=C2)C=CC=C1	Scaffold	Nontoxic	Molecular
CC1=C(F)C(F)=C(COC(=O)C2C(\C=C(/Cl)C(F)(F)F)C2(C)C)C(F)=C1F	Scaffold	Toxic	Molecular
OC(CC(C1=CC=CC=C1)C1=C(O)C2=CC=CC=C2OC1=O)C1=CC=C(C=C1)C1=CC=C(Br)C=C1	Scaffold	Toxic	Target
CCOC1=CC=C(C=C1)C(C)(C)COCC1=CC(OC2=CC=CC=C2)=CC=C1	Scaffold	Nontoxic	Molecular
CC1=NC2=NC(=NN2C=C1)S(=O)(=O)NC1=C(F)C=CC=C1F	Scaffold	Nontoxic	Molecular
CON(C(=O)OC)C1=C(COC2=NN(C=C2)C2=CC=C(Cl)C=C2)C=CC=C1	Scaffold	Nontoxic	Molecular
CC(COC1=CC=C(OC2=CC=CC=C2)C=C1)OC1=NC=CC=C1	Scaffold	Nontoxic	Molecular
CC1(C)CCC(=CC2=CC=C(Cl)C=C2)C1(O)CN1C=NC=N1	Scaffold	Nontoxic	Molecular
COC(=O)N(C(=O)N1CO[C@]2(CC3=C(C=CC(Cl)=C3)C2=N1)C(=O)OC)C1=CC=C(OC(F)(F)F)C=C1	Scaffold	Toxic	Target
CCC(=NOC\C=C\Cl)C1C(=O)CC(CC1=O)C1CCOCC1	Scaffold	Nontoxic	Molecular
CN1C(=O)N(C(=O)C=C1C(F)(F)F)C1=CC(C(=O)OC(C)(C)C(=O)OCC=C)=C(Cl)C=C1	Scaffold	Nontoxic	Molecular
COC1=C(OC)C=C(C=C1)C(=CC(=O)N1CCOCC1)C1=CC=C(Cl)C=C1	Scaffold	Nontoxic	Molecular
CCOC1=C(C=CC(=C1)C(C)(C)C)C1COC(=N1)C1=C(F)C=CC=C1F	Scaffold	Nontoxic	Molecular
CC1(OC(=O)N(NC2=CC=CC=C2)C1=O)C1=CC=C(OC2=CC=CC=C2)C=C1	Scaffold	Nontoxic	Molecular
CSC1=N[C@](C)(C(=O)N1NC1=CC=CC=C1)C1=CC=CC=C1	Scaffold	Nontoxic	Molecular
NC1=C(C(=NN1C1=C(Cl)C=C(C=C1Cl)C(F)(F)F)C#N)S(=O)C(F)(F)F	Scaffold	Toxic	Target
CCCOC1=NN(C(=O)NS(=O)(=O)C2=C(C=CC=C2)C(=O)OC)C(=O)N1C	Scaffold	Nontoxic	Molecular
CCOC(=O)COC1=C(Cl)C=C(F)C(=C1)C1=NN(C)C(OC(F)F)=C1Cl	Scaffold	Nontoxic	Target
CC1=CC(C)=NC(NC2=CC=CC=C2)=N1	Scaffold	Nontoxic	Molecular
CC1(C)N(CO)C(=O)N(CO)C1=O	Scaffold	Nontoxic	Molecular
O[Si](C1=CC=CC=C1)(C1=CC=CC=C1)C1=CC=CC=C1	Scaffold	Nontoxic	Molecular
CC1(C)S[C@@H]2[C@H](NC(=O)[C@H](N)C3=CC=C(O)C=C3)C(=O)N2[C@H]1C(O)=O	Scaffold	Nontoxic	Molecular
COC1=C(C=C(Cl)C=C1)C(=O)NCCC1=CC=C(C=C1)S(=O)(=O)NC(=O)NC1CCCCC1	Scaffold	Nontoxic	Molecular
CC1=C2N3C=NN=C3SC2=CC=C1	Scaffold	Toxic	Molecular
CC(C)(C)C(O)C(OC1=CC=C(C=C1)C1=CC=CC=C1)N1C=NC=N1	Scaffold	Nontoxic	Molecular
ClC1=C(Cl)C2(Cl)C3COS(=O)(=O)OCC3C1(Cl)C2(Cl)Cl	Scaffold	Toxic	Molecular
CCOC(=O)C1=NN(C2=C(Cl)C=C(Cl)C=C2)C(C)(C1)C(=O)OCC	Scaffold	Nontoxic	Molecular
O=C1NC2=C(C=CC=C2)C1=O	Scaffold	Nontoxic	Molecular
OCN1C(NC(=O)NCNC(=O)NC2N(CO)C(=O)NC2=O)C(=O)NC1=O	Scaffold	Nontoxic	Molecular
COC1=CC(OC)=NC(NC(=O)NS(=O)(=O)C2=NC=CC=C2OCC(F)(F)F)=N1	Scaffold	Nontoxic	Molecular
CC(C)(C)C1=CC=C(CCOC2=C3C=CC=CC3=NC=N2)C=C1	Scaffold	Toxic	Target
COC(=O)NC1=NC2=CC=C(SC3=CC=CC=C3)C=C2N1	Scaffold	Nontoxic	Molecular
CC[C@H](C)C(=O)O[C@H]1CCC=C2C=C[C@H](C)[C@H](CC[C@@H]3C[C@@H](O)CC(=O)O3)[C@@H]12	Scaffold	Nontoxic	Molecular
COC(=O)N(C(=O)N1COC2(CC3=C(C=CC(Cl)=C3)C2=N1)C(=O)OC)C1=CC=C(OC(F)(F)F)C=C1	Scaffold	Toxic	Target
NC1=NC(=O)C2=C(N1)N(COC(CO)CO)C=N2	Scaffold	Nontoxic	Molecular
NC[C@@H]1O[C@H](O[C@@H]2[C@@H](CO)O[C@@H](O[C@@H]3[C@@H](O)[C@H](N)C[C@H](N)[C@H]3O[C@H]3O[C@H](CN)[C@@H](O)[C@H](O)[C@H]3N)[C@@H]2O)[C@H](N)[C@@H](O)[C@@H]1O	Scaffold	Nontoxic	Target
CCOC(=O)C1=NN(C(=N1)C(Cl)(Cl)Cl)C1=C(Cl)C=C(Cl)C=C1	Scaffold	Nontoxic	Target
O=C1C=CC(=O)N1C1=CC=CC=C1	Scaffold	Toxic	Target
C1COC=CC1	Scaffold	Nontoxic	Target
FC(F)(F)C1=C(Br)C(C#N)=C(N1)C1=CC=C(Cl)C=C1	Scaffold	Toxic	Molecular
COC(=O)C(C)N(C(=O)CC1=CC=CC=C1)C1=C(C)C=CC=C1C	Scaffold	Nontoxic	Molecular
CCOC(=O)CN1C(=O)SC2=CC=CC(Cl)=C12	Scaffold	Nontoxic	Molecular
O=C(NC1=CC=CC=C1SSC1=C(NC(=O)C2=CC=CC=C2)C=CC=C1)C1=CC=CC=C1	Scaffold	Nontoxic	Target
CCCCC1=C(C)NC(NCC)=NC1=O	Scaffold	Nontoxic	Target
ClC1=C(Cl)[C@]2(Cl)[C@@H]3[C@@H]4C[C@H](C=C4)[C@@H]3[C@@]1(Cl)C2(Cl)Cl	Scaffold	Toxic	Molecular
CC#CC1=CC(C)=NC(NC2=CC=CC=C2)=N1	Scaffold	Nontoxic	Molecular
CN(C(=S)OC1=CC=C2C=CC=CC2=C1)C1=CC=CC(C)=C1	Scaffold	Nontoxic	Molecular
C[C@@H]1O[C@@H](O[C@H]2C[C@@H](O)[C@]3(CO)[C@H]4[C@H](O)C[C@]5(C)[C@H](CC[C@]5(O)[C@@H]4CC[C@]3(O)C2)C2=CC(=O)OC2)[C@H](O)[C@H](O)[C@H]1O	Scaffold	Toxic	Target
COC(=O)NC1=NC2=CC=C(C=C2N1)S(=O)C1=CC=CC=C1	Scaffold	Nontoxic	Molecular
C[C@]1(O)CC[C@H]2[C@@H]3CC[C@H]4CC5=C(C[C@]4(C)[C@H]3CC[C@]12C)C=NN5	Scaffold	Nontoxic	Molecular
COC1=C(O)C=C(C=C1)[C@@H]1CC(=O)C2=C(O1)C=C(O[C@@H]1O[C@H](CO[C@@H]3O[C@@H](C)[C@H](O)[C@@H](O)[C@H]3O)[C@@H](O)[C@H](O)[C@H]1O)C=C2O	Scaffold	Nontoxic	Molecular
COC1=NC=C(F)C2=NC(=NN12)S(=O)(=O)NC1=C(F)C=CC=C1F	Scaffold	Nontoxic	Molecular
O=C1CCCC(=O)O1	Scaffold	Nontoxic	Molecular
O=C(C(=O)C1=CC=CC=C1)C1=CC=CC=C1	Scaffold	Nontoxic	Molecular
CC1=C(CCO)SC=N1	Scaffold	Nontoxic	Target
ClC(Cl)C(=O)N1CCOC11CCCCC1	Scaffold	Nontoxic	Molecular
CC1CC2=C(C=CC=C2)N1NC(=O)C1=CC(=C(Cl)C=C1)S(N)(=O)=O	Scaffold	Nontoxic	Molecular
NNC1=C2C=CC=CC2=CN=N1	Scaffold	Toxic	Molecular
CC1=CC(OCCOC2=CC=CC(C)=C2)=CC=C1	Scaffold	Nontoxic	Molecular
CO[Si](OC)(C1=CC=CC=C1)C1=CC=CC=C1	Scaffold	Nontoxic	Molecular
CC1=CC(=O)N(N1)C1=CC(=CC=C1)S(O)(=O)=O	Scaffold	Nontoxic	Molecular
CC(C)C1OCCN1CCOC(=O)NCCCCCCNC(=O)OCCN1CCOC1C(C)C	Scaffold	Nontoxic	Molecular
CC1=C(C(=O)N[C@H]2[C@H]3SC(C)(C)[C@@H](N3C2=O)C(O)=O)C(=NO1)C1=C(F)C=CC=C1Cl	Scaffold	Nontoxic	Molecular
CC1=CC(N)=C2C=CC=CC2=[N+]1CCCCCCCCCC[N+]1=C(C)C=C(N)C2=CC=CC=C12	Scaffold	Nontoxic	Target
CC(=O)OCC1=C(N2[C@H](SC1)[C@H](N)C2=O)C(O)=O	Scaffold	Nontoxic	Molecular
CCC[C@@H]1C[C@H](N(C)C1)C(=O)N[C@H]([C@H](C)Cl)[C@H]1O[C@H](SC)[C@H](O)[C@@H](O)[C@H]1O	Scaffold	Nontoxic	Molecular
COC1=C(OC)C=C2C(N)=NC(=NC2=C1)N1CCN(CC1)C(=O)C1COC2=C(O1)C=CC=C2	Scaffold	Nontoxic	Molecular
CC[C@H]([C@H]1O[C@@](CC)(C[C@@H]1C)[C@H]1CC[C@](O)(CC)[C@H](C)O1)C(=O)[C@@H](C)[C@@H](O)[C@H](C)CCC1=C(C(O)=O)C(O)=C(C)C=C1	Scaffold	Toxic	Target
CCN1C[C@@]2(COC)[C@H]3[C@@H](OC)[C@H]4C1[C@@]3([C@@H]1C[C@@]3(O)[C@H](OC(=O)C5=CC=CC=C5)[C@@H]1[C@]4(OC(C)=O)[C@@H](O)[C@@H]3OC)[C@H](C[C@H]2O)OC	Scaffold	Toxic	Target
O[C@@H](COC1=CC=CC(Cl)=C1)\C=C\[C@H]1[C@H](O)C[C@H](O)[C@@H]1C\C=C/CCCC(O)=O	Scaffold	Nontoxic	Molecular
CO\N=C(/C(=O)N[C@H]1[C@H]2SCC(CSC(=O)C3=CC=CO3)=C(N2C1=O)C(O)=O)C1=CSC(N)=N1	Scaffold	Nontoxic	Molecular
CC(C)(C)CC(C)(C)C1=CC(CC2=C(O)C(=CC(=C2)C(C)(C)CC(C)(C)C)N2N=C3C=CC=CC3=N2)=C(O)C(=C1)N1N=C2C=CC=CC2=N1	Scaffold	Nontoxic	Target
CC[C@H]([C@@H]1O[C@@H]([C@@H](C)[C@H](O)[C@H](C)C(=O)[C@H](CC)[C@H]2O[C@@]3(O[C@@]4(CC[C@](C)(O4)[C@H]4CC[C@](O)(CC)[C@H](C)O4)[C@H](O)C=C3)[C@H](C)C[C@@H]2C)[C@@H](C)C[C@@H]1C)C(O)=O	Scaffold	Toxic	Molecular
CC1(C)[C@H](C=C(Cl)Cl)[C@H]1C(=O)OCC1=C(F)C(F)=CC(F)=C1F	Scaffold	Nontoxic	Target
CO\N=C(\C(=O)N[C@H]1[C@H]2SCC(COC(C)=O)=C(N2C1=O)C(O)=O)C1=CSC(N)=N1	Scaffold	Nontoxic	Molecular
C(N(CC1=CC=CC=C1)CC1=CC=CC=C1)C1=CC=CC=C1	Scaffold	Nontoxic	Target
C1CN2C[C@@H](N=C2S1)C1=CC=CC=C1	Scaffold	Toxic	Molecular
NC[C@H]1O[C@H](O[C@@H]2[C@@H](N)C[C@@H](N)[C@H](O[C@H]3O[C@H](CO)[C@@H](O)[C@H](N)[C@H]3O)[C@H]2O)[C@H](O)[C@@H](O)[C@@H]1O	Scaffold	Nontoxic	Target
CC1=CCC(=O)O1	Scaffold	Nontoxic	Target
CC1=CC=C(C=C2C3CCC(C2=O)C3(C)C)C=C1	Scaffold	Nontoxic	Molecular
CC[N+]1(C)CCCC1	Scaffold	Nontoxic	Target
O=C1C2=CC=CC=C2CCC2=C1C=CC=C2	Scaffold	Nontoxic	Molecular
C1CC2=CC=CC=C2NC2=CC=CC=C12	Scaffold	Nontoxic	Molecular
O=C1C(=O)C2=C3C1=CC=CC3=CC=C2	Scaffold	Nontoxic	Molecular
CC1=CC=C(C=C1)C1OC[C@@H]2OC(O[C@H]([C@H](O)CO)[C@@H]2O1)C1=CC=C(C)C=C1	Scaffold	Nontoxic	Molecular
CC1=CC(=C)C(=C(O)P(=O)(C2=CC=CC=C2)C2=CC=CC=C2)C(C)=C1	Scaffold	Nontoxic	Molecular
CCCCCCOC(=O)\N=C(\N)C1=CC=C(NCC2=NC3=CC(=CC=C3N2C)C(=O)N(CCC(=O)OCC)C2=NC=CC=C2)C=C1	Scaffold	Nontoxic	Molecular
OC(=O)C1CCC1	Scaffold	Nontoxic	Target
